# Supplementary material for: De Novo Transcriptomic Resources in the Brain of Vespa velutina for Invasion Control
Source: Insects. 2020 Feb 3;11(2):101. doi: 10.3390/insects11020101 (PMC7074412; doi:10.3390/insects11020101)
Supplement: Supplementary file 1 [file insects-11-00101-s001.zip]

Archive with 20 entries (19 files):
- Supplement information/
- Supplement information/Additional file 1-Table S3-Trinity. fasta.fasta
- Supplement information/Additional file 10-Table S14-GO_classification.xls
- Supplement information/Additional file 11-Table S15-KOG_classification.xls
- Supplement information/Additional file 12-Table S16-KEGG_classification.xls
- Supplement information/Additional file 13-Table S17-SSR motif.xlsx
- Supplement information/Additional file 14-Table 19-SSR primers.xlsx
- Supplement information/Additional file 15-Table S20-SNP markers.xlsx
- Supplement information/Additional file 16-Table S22-SNP annotation.xlsx
- Supplement information/Additional file 2-Table S4-unigene. fasta.fasta
- Supplement information/Additional file 3-Table S7-Blast_Nr.xls
- Supplement information/Additional file 4-Table S8-Blast_Nt.xls
- Supplement information/Additional file 5-Table S9-Annotation_PFAM.xls
- Supplement information/Additional file 6-Table S10-Blast_SwissProt.xls
- Supplement information/Additional file 7-Table S11-Annotation_GO.xls
- Supplement information/Additional file 8-Table S12-Annotation_KOG.xls
- Supplement information/Additional file 9-Table S13-Annotation_KO.xls
- Supplement information/Figure S1.tif
- Supplement information/Figure S2.tif
- Supplement information/insects-672026-supplement information-revision.docx
