# Supplementary material for: De Novo Transcriptomic Resources in the Brain of Vespa velutina for Invasion Control
Source: Insects. 2020 Feb 3;11(2):101. doi: 10.3390/insects11020101 (PMC7074412; doi:10.3390/insects11020101)
Supplement: Supplementary file 1 [file insects-11-00101-s001.zip › Supplement information/Additional file 10-Table S14-GO_classification.xls]

GO ID (Lev1)	GO Term (Lev1)	GO ID (Lev2)	GO Term (Lev2)	GO ID (Lev3)	GO Term (Lev3)	GO ID (Lev4)	GO Term (Lev4)	Gene Number	Gene List
GO:0008150	Biological Process	GO:0040007	growth	GO:0016049	cell growth	GO:0001558	regulation of cell growth	3	c124686_g1,c174590_g1,c174938_g1
GO:0008150	Biological Process	GO:0040007	growth	GO:0048589	developmental growth	GO:0060560	developmental growth involved in morphogenesis	3	c177782_g1,c76899_g1,c120855_g1
GO:0008150	Biological Process	GO:0040007	growth	GO:0048589	developmental growth	GO:0048638	regulation of developmental growth	6	c147256_g1,c115145_g1,c177782_g1,c150404_g1,c120855_g1,c76899_g1
GO:0008150	Biological Process	GO:0040007	growth	GO:0048589	developmental growth	GO:0048639	positive regulation of developmental growth	5	c115145_g1,c177782_g1,c147256_g1,c120855_g1,c150404_g1
GO:0008150	Biological Process	GO:0040007	growth	GO:0048589	developmental growth	GO:0055017	cardiac muscle tissue growth	5	c147256_g1,c177782_g1,c115145_g1,c150404_g1,c120855_g1
GO:0008150	Biological Process	GO:0040007	growth	GO:0048589	developmental growth	GO:0035264	multicellular organism growth	2	c177782_g1,c120855_g1
GO:0008150	Biological Process	GO:0040007	growth	GO:0048589	developmental growth	GO:0035265	organ growth	8	c113559_g1,c147256_g1,c76899_g1,c120855_g1,c61246_g1,c150404_g1,c115145_g1,c177782_g1
GO:0008150	Biological Process	GO:0040007	growth	GO:0040008	regulation of growth	GO:0045927	positive regulation of growth	12	c150404_g1,c124686_g1,c120855_g1,c115145_g1,c177782_g1,c174938_g1,c32442_g1,c156453_g1,c174590_g1,c147256_g1,c169804_g1,c6266_g1
GO:0008150	Biological Process	GO:0040007	growth	GO:0040008	regulation of growth	GO:0040009	regulation of growth rate	4	c6266_g1,c169804_g1,c156453_g1,c32442_g1
GO:0008150	Biological Process	GO:0040007	growth	GO:0040008	regulation of growth	GO:0045926	negative regulation of growth	1	c76899_g1
GO:0008150	Biological Process	GO:0040007	growth	GO:0040008	regulation of growth	GO:0001558	regulation of cell growth	3	c124686_g1,c174590_g1,c174938_g1
GO:0008150	Biological Process	GO:0040007	growth	GO:0040008	regulation of growth	GO:0048638	regulation of developmental growth	6	c147256_g1,c115145_g1,c177782_g1,c150404_g1,c120855_g1,c76899_g1
GO:0008150	Biological Process	GO:0040007	growth	GO:0045927	positive regulation of growth	GO:0048639	positive regulation of developmental growth	5	c115145_g1,c177782_g1,c147256_g1,c120855_g1,c150404_g1
GO:0008150	Biological Process	GO:0051704	multi-organism process	GO:0044419	interspecies interaction between organisms	GO:0044403	symbiosis, encompassing mutualism through parasitism	952	c33617_g1,c68745_g1,c73117_g1,c55905_g1,c97046_g1,c71055_g1,c56038_g1,c42656_g1,c174328_g1,c72669_g1,c140343_g1,c65320_g1,c60117_g1,c188699_g1,c77729_g1,c73301_g1,c70466_g1,c69628_g1,c66446_g1,c112809_g1,c71228_g1,c65820_g1,c72477_g1,c11719_g1,c40006_g1,c44555_g1,c15338_g1,c73813_g2,c25260_g1,c7075_g1,c161834_g1,c78282_g1,c70059_g1,c156528_g1,c26289_g1,c72916_g1,c69317_g1,c27493_g1,c104858_g1,c14…
GO:0008150	Biological Process	GO:0051704	multi-organism process	GO:0044419	interspecies interaction between organisms	GO:0051701	interaction with host	288	c57383_g1,c25205_g1,c170784_g1,c21442_g1,c80233_g1,c21081_g1,c5963_g1,c22465_g1,c62489_g1,c159347_g1,c88_g1,c52008_g1,c92401_g1,c27252_g1,c63730_g1,c57372_g1,c77989_g1,c156208_g1,c66170_g1,c65804_g1,c125603_g1,c69137_g1,c68074_g1,c149090_g1,c151110_g1,c56073_g1,c139135_g1,c123901_g1,c130620_g1,c72817_g1,c67645_g1,c34388_g1,c178460_g1,c175356_g1,c99187_g1,c67067_g1,c77403_g1,c32364_g2,c80696_g1,c1…
GO:0008150	Biological Process	GO:0051704	multi-organism process	GO:0044703	multi-organism reproductive process	GO:0019953	sexual reproduction	180	c73923_g1,c64451_g1,c121139_g1,c184956_g1,c26234_g1,c157514_g1,c116292_g1,c63831_g1,c69854_g1,c130654_g1,c104034_g1,c117882_g1,c1637_g1,c144091_g1,c139109_g1,c64969_g1,c73195_g2,c68332_g1,c186292_g1,c71316_g1,c72439_g1,c31591_g1,c79517_g1,c72494_g6,c63316_g1,c144718_g1,c118286_g1,c181548_g1,c46892_g2,c48910_g1,c50383_g1,c3423_g1,c139104_g1,c19567_g1,c73418_g1,c121205_g1,c146729_g1,c162822_g1,c625…
GO:0008150	Biological Process	GO:0051704	multi-organism process	GO:0044703	multi-organism reproductive process	GO:0009856	pollination	1	c136706_g1
GO:0008150	Biological Process	GO:0051704	multi-organism process	GO:0044703	multi-organism reproductive process	GO:0007565	female pregnancy	3	c174590_g1,c120030_g1,c118544_g1
GO:0008150	Biological Process	GO:0051704	multi-organism process	GO:0044703	multi-organism reproductive process	GO:0007618	mating	16	c48170_g1,c73437_g1,c36009_g1,c98861_g1,c74347_g1,c2029_g1,c169010_g1,c39302_g1,c1637_g1,c162082_g1,c72596_g3,c46892_g2,c69854_g1,c116292_g1,c184956_g1,c16602_g1
GO:0008150	Biological Process	GO:0051704	multi-organism process	GO:0044703	multi-organism reproductive process	GO:0044705	multi-organism reproductive behavior	16	c46892_g2,c69854_g1,c72596_g3,c116292_g1,c184956_g1,c16602_g1,c48170_g1,c73437_g1,c36009_g1,c2029_g1,c98861_g1,c74347_g1,c169010_g1,c39302_g1,c1637_g1,c162082_g1
GO:0008150	Biological Process	GO:0051704	multi-organism process	GO:0043901	negative regulation of multi-organism process	GO:0050687	negative regulation of defense response to virus	20	c187853_g1,c133833_g1,c64807_g1,c146025_g1,c81384_g1,c64286_g2,c71816_g1,c53574_g1,c109378_g1,c65813_g1,c69439_g1,c125826_g1,c147340_g1,c77403_g1,c112777_g1,c87046_g1,c100011_g1,c8569_g1,c24322_g1,c34388_g1
GO:0008150	Biological Process	GO:0051704	multi-organism process	GO:1902579	multi-organism localization	GO:0044766	multi-organism transport	71	c92401_g1,c70553_g2,c53251_g1,c67868_g1,c31738_g1,c62489_g1,c119487_g1,c78234_g1,c111820_g1,c94571_g1,c67361_g3,c25205_g1,c120456_g1,c170784_g1,c27311_g1,c87032_g1,c175356_g1,c51083_g1,c178460_g1,c141518_g1,c53421_g1,c76700_g1,c68226_g1,c71782_g3,c19567_g1,c79733_g1,c151110_g1,c70823_g1,c190292_g1,c186070_g1,c69765_g1,c178920_g1,c68074_g1,c57980_g1,c116855_g1,c65820_g1,c73037_g2,c77226_g1,c70059_…
GO:0008150	Biological Process	GO:0051704	multi-organism process	GO:0051707	response to other organism	GO:0052173	response to defenses of other organism involved in symbiotic interaction	30	c34388_g1,c24322_g1,c87046_g1,c100011_g1,c8569_g1,c63730_g1,c124692_g1,c77403_g1,c112777_g1,c74946_g1,c70117_g1,c68106_g1,c125826_g1,c147340_g1,c626_g1,c69439_g1,c65496_g1,c65813_g1,c9965_g1,c71816_g1,c66455_g1,c53857_g1,c109378_g1,c53574_g1,c64807_g1,c146025_g1,c81384_g1,c64286_g2,c187853_g1,c133833_g1
GO:0008150	Biological Process	GO:0051704	multi-organism process	GO:0051707	response to other organism	GO:0009617	response to bacterium	89	c73657_g1,c65358_g1,c52495_g1,c122181_g1,c108723_g1,c13040_g1,c158749_g1,c30374_g1,c77768_g1,c73008_g3,c72246_g1,c134499_g1,c48883_g1,c69079_g1,c159487_g1,c142201_g1,c54452_g2,c57108_g1,c1040_g1,c115124_g1,c73239_g2,c145323_g1,c40396_g1,c71961_g1,c63234_g1,c23427_g1,c127238_g1,c146475_g1,c63744_g2,c67082_g3,c28744_g1,c77425_g1,c61025_g1,c117960_g1,c77966_g1,c122835_g1,c10633_g2,c42560_g1,c4179_g1…
GO:0008150	Biological Process	GO:0051704	multi-organism process	GO:0051707	response to other organism	GO:0009615	response to virus	112	c75192_g1,c6812_g1,c59944_g1,c73141_g1,c147340_g1,c93636_g1,c69439_g1,c71293_g2,c101637_g1,c70598_g1,c26870_g1,c55510_g1,c72755_g2,c53827_g1,c72942_g2,c120306_g1,c34388_g1,c94790_g1,c91651_g1,c58478_g1,c191090_g1,c63392_g1,c112777_g1,c77403_g1,c44349_g1,c82828_g1,c57867_g1,c63946_g1,c65822_g2,c82093_g1,c45077_g1,c63624_g1,c118134_g1,c165764_g1,c94915_g1,c64807_g1,c66683_g1,c81384_g1,c104866_g1,c1…
GO:0008150	Biological Process	GO:0051704	multi-organism process	GO:0051707	response to other organism	GO:0075136	response to host	30	c70117_g1,c74946_g1,c68106_g1,c24322_g1,c34388_g1,c63730_g1,c124692_g1,c77403_g1,c112777_g1,c8569_g1,c87046_g1,c100011_g1,c66455_g1,c71816_g1,c53857_g1,c109378_g1,c53574_g1,c65813_g1,c9965_g1,c187853_g1,c133833_g1,c64807_g1,c64286_g2,c81384_g1,c146025_g1,c125826_g1,c147340_g1,c626_g1,c65496_g1,c69439_g1
GO:0008150	Biological Process	GO:0051704	multi-organism process	GO:0051707	response to other organism	GO:0098542	defense response to other organism	166	c72257_g1,c119141_g1,c70727_g1,c100011_g1,c72145_g2,c53574_g1,c71068_g1,c73868_g2,c187853_g1,c82105_g1,c157512_g1,c125826_g1,c73484_g1,c56087_g1,c190212_g1,c70937_g2,c84755_g1,c15528_g1,c44258_g1,c169702_g1,c116035_g1,c8591_g1,c11766_g1,c40402_g1,c3404_g1,c159695_g1,c175299_g1,c65813_g1,c38300_g1,c181827_g1,c15879_g1,c60847_g1,c61163_g1,c47499_g1,c115124_g1,c159487_g1,c159347_g1,c24022_g1,c24322_…
GO:0008150	Biological Process	GO:0051704	multi-organism process	GO:0051707	response to other organism	GO:0009620	response to fungus	11	c23427_g1,c136754_g1,c68228_g1,c122835_g1,c141686_g1,c24022_g1,c42560_g1,c116035_g1,c162065_g1,c30374_g1,c3404_g1
GO:0008150	Biological Process	GO:0051704	multi-organism process	GO:0044033	multi-organism metabolic process	GO:0019080	viral gene expression	60	c17324_g1,c45485_g1,c31502_g2,c77756_g1,c107360_g1,c165731_g1,c101759_g1,c37631_g1,c190045_g1,c115881_g1,c87453_g1,c102619_g1,c34482_g1,c97502_g1,c72063_g2,c100865_g1,c1286_g1,c140343_g1,c72809_g1,c177626_g1,c67336_g1,c3810_g2,c71865_g1,c181766_g1,c24598_g1,c161834_g1,c72725_g1,c45807_g1,c64843_g1,c17107_g1,c124836_g1,c37728_g1,c31280_g1,c175032_g1,c97380_g1,c47113_g1,c187208_g1,c101818_g1,c15500…
GO:0008150	Biological Process	GO:0051704	multi-organism process	GO:0044033	multi-organism metabolic process	GO:0044034	multi-organism biosynthetic process	7	c73694_g1,c72481_g1,c100419_g1,c72749_g5,c75381_g1,c90456_g1,c73292_g1
GO:0008150	Biological Process	GO:0051704	multi-organism process	GO:0044706	multi-multicellular organism process	GO:0007565	female pregnancy	3	c174590_g1,c120030_g1,c118544_g1
GO:0008150	Biological Process	GO:0051704	multi-organism process	GO:0044706	multi-multicellular organism process	GO:0009856	pollination	1	c136706_g1
GO:0008150	Biological Process	GO:0051704	multi-organism process	GO:0044706	multi-multicellular organism process	GO:0033057	multicellular organismal reproductive behavior	9	c74347_g1,c2029_g1,c116292_g1,c73437_g1,c48170_g1,c46892_g2,c1637_g1,c162082_g1,c184956_g1
GO:0008150	Biological Process	GO:0051704	multi-organism process	GO:0051705	multi-organism behavior	GO:0035737	injection of substance in to other organism	3	c166797_g1,c124796_g1,c61634_g1
GO:0008150	Biological Process	GO:0051704	multi-organism process	GO:0051705	multi-organism behavior	GO:0044705	multi-organism reproductive behavior	16	c46892_g2,c69854_g1,c72596_g3,c116292_g1,c184956_g1,c16602_g1,c48170_g1,c73437_g1,c36009_g1,c2029_g1,c98861_g1,c74347_g1,c169010_g1,c39302_g1,c1637_g1,c162082_g1
GO:0008150	Biological Process	GO:0051704	multi-organism process	GO:0044764	multi-organism cellular process	GO:0000746	conjugation	10	c154589_g1,c73634_g1,c38326_g1,c100615_g1,c64557_g1,c141963_g1,c6994_g1,c104891_g1,c108796_g1,c98377_g1
GO:0008150	Biological Process	GO:0051704	multi-organism process	GO:0044764	multi-organism cellular process	GO:0039528	cytoplasmic pattern recognition receptor signaling pathway in response to virus	1	c123051_g1
GO:0008150	Biological Process	GO:0051704	multi-organism process	GO:0044764	multi-organism cellular process	GO:0051715	cytolysis in other organism	34	c70968_g1,c156912_g1,c20178_g1,c117220_g1,c51969_g1,c63824_g1,c66032_g1,c5963_g1,c1759_g1,c61548_g1,c66619_g1,c72903_g1,c63155_g1,c183347_g1,c57372_g1,c73451_g2,c64597_g2,c44683_g2,c78220_g1,c77989_g1,c170843_g1,c107630_g1,c65804_g1,c153119_g1,c160783_g1,c68818_g1,c56073_g1,c189948_g1,c55905_g1,c158728_g1,c24049_g1,c110105_g1,c73206_g1,c29527_g1
GO:0008150	Biological Process	GO:0051704	multi-organism process	GO:0044764	multi-organism cellular process	GO:0048874	homeostasis of number of cells in a free-living population	38	c31568_g1,c34671_g1,c103768_g1,c154425_g1,c72494_g6,c73033_g1,c181137_g1,c95950_g1,c158681_g1,c30147_g1,c18882_g1,c62992_g1,c15214_g1,c139753_g1,c63748_g2,c61030_g1,c69490_g2,c67448_g1,c69688_g3,c18400_g1,c190759_g1,c150285_g1,c123461_g1,c69929_g1,c117135_g1,c72615_g1,c159031_g1,c116974_g1,c159466_g1,c68558_g1,c56998_g2,c132526_g1,c46549_g2,c69736_g1,c181326_g1,c1040_g1,c178742_g1,c12724_g1
GO:0008150	Biological Process	GO:0051704	multi-organism process	GO:0044764	multi-organism cellular process	GO:0016032	viral process	677	c169094_g1,c37297_g1,c57255_g1,c45052_g1,c77756_g1,c68226_g1,c47081_g1,c78112_g1,c112777_g1,c79729_g1,c169760_g1,c94267_g1,c59133_g2,c86581_g1,c72117_g1,c19263_g1,c66874_g2,c58882_g1,c9301_g1,c178920_g1,c69765_g1,c135644_g1,c86018_g1,c69439_g1,c190292_g1,c60091_g1,c63394_g1,c52004_g1,c69454_g1,c154142_g1,c61445_g1,c87046_g1,c53251_g1,c155002_g1,c32652_g1,c131528_g1,c99652_g1,c76729_g1,c160992_g1,…
GO:0008150	Biological Process	GO:0051704	multi-organism process	GO:0044764	multi-organism cellular process	GO:1902590	multi-organism organelle organization	14	c147994_g1,c71498_g1,c123109_g1,c193080_g1,c77166_g1,c176487_g1,c146588_g1,c107914_g1,c42759_g1,c173870_g1,c183907_g1,c141618_g1,c63179_g2,c183253_g1
GO:0008150	Biological Process	GO:0051704	multi-organism process	GO:0044764	multi-organism cellular process	GO:0044803	multi-organism membrane organization	26	c60995_g1,c53668_g1,c115505_g1,c65935_g1,c70813_g1,c72981_g1,c187334_g1,c147789_g1,c71118_g1,c33010_g1,c160593_g1,c42859_g2,c191027_g1,c139135_g1,c186968_g1,c47081_g1,c73448_g2,c146182_g1,c180529_g1,c11254_g1,c73831_g1,c73428_g2,c46470_g1,c69927_g1,c42895_g1,c67067_g1
GO:0008150	Biological Process	GO:0051704	multi-organism process	GO:0044764	multi-organism cellular process	GO:0009292	genetic transfer	15	c42321_g1,c108796_g1,c98377_g1,c83057_g1,c104891_g1,c37043_g1,c13341_g1,c63090_g1,c67903_g1,c78218_g1,c64986_g1,c170969_g1,c154589_g1,c73634_g1,c53636_g1
GO:0008150	Biological Process	GO:0051704	multi-organism process	GO:0044764	multi-organism cellular process	GO:1902586	multi-organism intercellular transport	64	c134731_g1,c127701_g1,c73117_g1,c123455_g1,c143249_g1,c66941_g1,c71055_g1,c71659_g2,c5401_g1,c183829_g1,c123251_g1,c67483_g1,c67757_g1,c65320_g1,c29403_g1,c31698_g2,c72468_g2,c77226_g1,c73037_g2,c65820_g1,c116855_g1,c57980_g1,c43847_g1,c59869_g1,c73327_g1,c111263_g1,c131501_g1,c141176_g1,c49419_g1,c72416_g1,c55954_g1,c52918_g1,c139626_g1,c178826_g1,c175356_g1,c51083_g1,c178460_g1,c27311_g1,c87032…
GO:0008150	Biological Process	GO:0051704	multi-organism process	GO:0044764	multi-organism cellular process	GO:0098630	aggregation of unicellular organisms	2	c189872_g1,c72208_g1
GO:0008150	Biological Process	GO:0051704	multi-organism process	GO:0044406	adhesion of symbiont to host	GO:0044650	adhesion of symbiont to host cell	16	c69777_g1,c65593_g1,c133590_g1,c19263_g1,c156197_g1,c71497_g1,c94723_g1,c178393_g1,c12255_g1,c55301_g1,c22384_g1,c61451_g1,c68311_g1,c3837_g1,c143264_g1,c177941_g1
GO:0008150	Biological Process	GO:0051704	multi-organism process	GO:0043900	regulation of multi-organism process	GO:0050688	regulation of defense response to virus	25	c69439_g1,c125826_g1,c147340_g1,c187853_g1,c133833_g1,c72139_g1,c64807_g1,c104866_g1,c81384_g1,c146025_g1,c64286_g2,c71816_g1,c53574_g1,c109378_g1,c65813_g1,c77403_g1,c176012_g1,c112777_g1,c100011_g1,c87046_g1,c8569_g1,c24322_g1,c34388_g1,c123051_g1,c72671_g1
GO:0008150	Biological Process	GO:0051704	multi-organism process	GO:0043900	regulation of multi-organism process	GO:0043903	regulation of symbiosis, encompassing mutualism through parasitism	26	c1286_g1,c140343_g1,c178148_g1,c67336_g1,c69551_g1,c73726_g1,c3810_g2,c108020_g1,c73506_g1,c69895_g1,c71569_g1,c98739_g1,c119027_g1,c97380_g1,c47113_g1,c87453_g1,c159910_g1,c96362_g1,c62759_g1,c42656_g1,c72725_g1,c17324_g1,c45807_g1,c17107_g1,c120544_g1,c107360_g1
GO:0008150	Biological Process	GO:0051704	multi-organism process	GO:0043900	regulation of multi-organism process	GO:0043902	positive regulation of multi-organism process	1	c73726_g1
GO:0008150	Biological Process	GO:0051704	multi-organism process	GO:0043900	regulation of multi-organism process	GO:0051709	regulation of killing of cells of other organism	1	c73726_g1
GO:0008150	Biological Process	GO:0051704	multi-organism process	GO:0043900	regulation of multi-organism process	GO:0043901	negative regulation of multi-organism process	20	c125826_g1,c147340_g1,c69439_g1,c71816_g1,c109378_g1,c53574_g1,c65813_g1,c187853_g1,c133833_g1,c64807_g1,c81384_g1,c146025_g1,c64286_g2,c24322_g1,c34388_g1,c112777_g1,c77403_g1,c8569_g1,c87046_g1,c100011_g1
GO:0008150	Biological Process	GO:0051704	multi-organism process	GO:0035821	modification of morphology or physiology of other organism	GO:0051817	modification of morphology or physiology of other organism involved in symbiotic interaction	168	c58484_g1,c1759_g1,c64597_g2,c73451_g2,c47178_g1,c44683_g2,c124692_g1,c104851_g1,c100011_g1,c183347_g1,c63155_g1,c187853_g1,c106865_g1,c134216_g1,c53574_g1,c156912_g1,c80696_g1,c190681_g1,c63824_g1,c94635_g1,c68793_g1,c125826_g1,c142421_g1,c101533_g1,c86447_g1,c71971_g2,c116951_g1,c114067_g1,c73206_g1,c127298_g1,c68704_g1,c37488_g1,c117880_g1,c24049_g1,c75497_g1,c138077_g1,c142417_g1,c72284_g2,c6…
GO:0008150	Biological Process	GO:0051704	multi-organism process	GO:0035821	modification of morphology or physiology of other organism	GO:0044364	disruption of cells of other organism	36	c73209_g8,c117220_g1,c20178_g1,c70968_g1,c156912_g1,c73726_g1,c63824_g1,c66032_g1,c51969_g1,c61548_g1,c1759_g1,c5963_g1,c78220_g1,c57372_g1,c44683_g2,c73451_g2,c64597_g2,c72903_g1,c66619_g1,c63155_g1,c183347_g1,c65804_g1,c153119_g1,c107630_g1,c170843_g1,c77989_g1,c68818_g1,c56073_g1,c160783_g1,c29527_g1,c110105_g1,c73206_g1,c158728_g1,c24049_g1,c189948_g1,c55905_g1
GO:0008150	Biological Process	GO:0051704	multi-organism process	GO:0035821	modification of morphology or physiology of other organism	GO:0044531	modulation of programmed cell death in other organism	7	c73726_g1,c137699_g1,c104570_g1,c156265_g1,c142421_g1,c66170_g1,c72477_g1
GO:0008150	Biological Process	GO:0051704	multi-organism process	GO:0043902	positive regulation of multi-organism process	GO:0051712	positive regulation of killing of cells of other organism	1	c73726_g1
GO:0008150	Biological Process	GO:0048511	rhythmic process	GO:0042698	ovulation cycle	GO:0022602	ovulation cycle process	2	c27252_g1,c80696_g1
GO:0008150	Biological Process	GO:0048511	rhythmic process	GO:0007622	rhythmic behavior	GO:0048512	circadian behavior	6	c113862_g1,c113924_g1,c80314_g1,c114534_g1,c155275_g1,c36163_g1
GO:0008150	Biological Process	GO:0048511	rhythmic process	GO:0007623	circadian rhythm	GO:0042752	regulation of circadian rhythm	3	c72361_g6,c70113_g2,c70789_g1
GO:0008150	Biological Process	GO:0048511	rhythmic process	GO:0007623	circadian rhythm	GO:0048512	circadian behavior	6	c113862_g1,c113924_g1,c80314_g1,c114534_g1,c155275_g1,c36163_g1
GO:0008150	Biological Process	GO:0050789	regulation of biological process	GO:0051239	regulation of multicellular organismal process	GO:0060688	regulation of morphogenesis of a branching structure	6	c159755_g1,c120855_g1,c150404_g1,c177782_g1,c115145_g1,c147256_g1
GO:0008150	Biological Process	GO:0050789	regulation of biological process	GO:0051239	regulation of multicellular organismal process	GO:2000026	regulation of multicellular organismal development	41	c68177_g1,c63571_g2,c63253_g1,c115145_g1,c104725_g1,c70528_g1,c58566_g1,c122430_g1,c73008_g3,c64253_g1,c150404_g1,c36099_g1,c192388_g1,c52260_g1,c73923_g1,c62981_g1,c95366_g1,c174590_g1,c158210_g1,c186773_g1,c147256_g1,c78029_g1,c74812_g1,c186889_g1,c120855_g1,c124686_g1,c76899_g1,c38083_g1,c84755_g1,c16833_g3,c177782_g1,c46485_g1,c159755_g1,c135057_g1,c54786_g1,c44745_g1,c90993_g1,c72468_g2,c454…
GO:0008150	Biological Process	GO:0050789	regulation of biological process	GO:0051239	regulation of multicellular organismal process	GO:1900046	regulation of hemostasis	3	c48534_g1,c27252_g1,c80696_g1
GO:0008150	Biological Process	GO:0050789	regulation of biological process	GO:0051239	regulation of multicellular organismal process	GO:0044057	regulation of system process	34	c176543_g1,c147256_g1,c123328_g1,c45607_g1,c72695_g2,c67748_g1,c72090_g1,c67784_g1,c86537_g1,c83065_g1,c37578_g1,c138938_g1,c45908_g1,c61546_g1,c140944_g1,c156547_g1,c180287_g1,c49583_g1,c101848_g1,c107809_g1,c7582_g1,c61604_g1,c24876_g1,c107384_g1,c95188_g1,c21104_g1,c115145_g1,c123061_g1,c53232_g1,c175969_g1,c158280_g1,c88704_g1,c59516_g1,c150404_g1
GO:0008150	Biological Process	GO:0050789	regulation of biological process	GO:0051239	regulation of multicellular organismal process	GO:0046620	regulation of organ growth	5	c115145_g1,c177782_g1,c147256_g1,c120855_g1,c150404_g1
GO:0008150	Biological Process	GO:0050789	regulation of biological process	GO:0051239	regulation of multicellular organismal process	GO:0001817	regulation of cytokine production	15	c73318_g1,c123051_g1,c137433_g1,c74485_g1,c123625_g1,c133515_g1,c170506_g1,c73952_g1,c22039_g1,c89447_g1,c19311_g1,c69110_g1,c107346_g1,c136464_g1,c9166_g2
GO:0008150	Biological Process	GO:0050789	regulation of biological process	GO:0051239	regulation of multicellular organismal process	GO:0051241	negative regulation of multicellular organismal process	8	c150404_g1,c80696_g1,c124686_g1,c76899_g1,c115145_g1,c27252_g1,c123328_g1,c147256_g1
GO:0008150	Biological Process	GO:0050789	regulation of biological process	GO:0051239	regulation of multicellular organismal process	GO:0050818	regulation of coagulation	3	c48534_g1,c27252_g1,c80696_g1
GO:0008150	Biological Process	GO:0050789	regulation of biological process	GO:0051239	regulation of multicellular organismal process	GO:0051240	positive regulation of multicellular organismal process	45	c95366_g1,c186773_g1,c158210_g1,c174590_g1,c9166_g2,c123328_g1,c147256_g1,c78029_g1,c38083_g1,c186889_g1,c120855_g1,c177782_g1,c16833_g3,c123625_g1,c46485_g1,c89447_g1,c159755_g1,c73952_g1,c54786_g1,c69110_g1,c90993_g1,c44745_g1,c45437_g1,c73318_g1,c133515_g1,c67361_g2,c137433_g1,c130672_g1,c68177_g1,c63571_g2,c19311_g1,c107346_g1,c123051_g1,c63253_g1,c115145_g1,c74485_g1,c22039_g1,c70528_g1,c170…
GO:0008150	Biological Process	GO:0050789	regulation of biological process	GO:0051239	regulation of multicellular organismal process	GO:0030278	regulation of ossification	12	c150404_g1,c100804_g1,c72358_g2,c120855_g1,c46721_g1,c84755_g1,c115145_g1,c177782_g1,c155173_g1,c147256_g1,c179080_g1,c73008_g3
GO:0008150	Biological Process	GO:0050789	regulation of biological process	GO:0051239	regulation of multicellular organismal process	GO:0010632	regulation of epithelial cell migration	1	c174590_g1
GO:0008150	Biological Process	GO:0050789	regulation of biological process	GO:0048583	regulation of response to stimulus	GO:0050776	regulation of immune response	34	c71365_g1,c125885_g1,c102747_g1,c123051_g1,c883_g1,c191716_g1,c74485_g1,c63946_g1,c39502_g1,c9093_g1,c58648_g1,c56087_g1,c179901_g1,c172918_g1,c144978_g1,c129775_g1,c133790_g1,c70032_g1,c11766_g1,c63392_g1,c191090_g1,c44176_g1,c6010_g1,c148605_g1,c176975_g1,c73952_g1,c69110_g1,c18988_g1,c73318_g1,c133515_g1,c46805_g1,c68970_g1,c93610_g1,c170159_g1
GO:0008150	Biological Process	GO:0050789	regulation of biological process	GO:0048583	regulation of response to stimulus	GO:0009966	regulation of signal transduction	166	c120855_g1,c26805_g1,c58791_g1,c51246_g1,c16833_g3,c186773_g1,c8605_g2,c3253_g1,c116628_g1,c105458_g1,c172563_g1,c123328_g1,c44463_g1,c129035_g1,c44745_g1,c9348_g1,c104829_g1,c73080_g1,c46805_g1,c69322_g3,c88076_g1,c72421_g1,c97610_g1,c185864_g1,c68368_g1,c61246_g1,c60928_g2,c66549_g2,c149482_g1,c63253_g1,c72368_g1,c71409_g1,c132986_g1,c71863_g1,c72982_g1,c80696_g1,c121739_g1,c36099_g1,c89696_g1,…
GO:0008150	Biological Process	GO:0050789	regulation of biological process	GO:0048583	regulation of response to stimulus	GO:0043502	regulation of muscle adaptation	1	c123328_g1
GO:0008150	Biological Process	GO:0050789	regulation of biological process	GO:0048583	regulation of response to stimulus	GO:0032101	regulation of response to external stimulus	42	c141039_g1,c34388_g1,c83814_g1,c11766_g1,c77403_g1,c176012_g1,c112777_g1,c70557_g1,c72671_g1,c59221_g1,c29066_g1,c147340_g1,c68250_g1,c184132_g1,c69439_g1,c44463_g1,c65813_g1,c71816_g1,c73246_g5,c24322_g1,c27252_g1,c87046_g1,c100011_g1,c8569_g1,c85614_g1,c123051_g1,c125826_g1,c48534_g1,c56087_g1,c80696_g1,c129775_g1,c109378_g1,c53574_g1,c64807_g1,c72139_g1,c64286_g2,c81384_g1,c104866_g1,c146025_g…
GO:0008150	Biological Process	GO:0050789	regulation of biological process	GO:0048583	regulation of response to stimulus	GO:0048584	positive regulation of response to stimulus	99	c29066_g1,c73952_g1,c46485_g1,c68250_g1,c73318_g1,c55032_g1,c63576_g1,c45437_g1,c64383_g1,c18988_g1,c73246_g5,c170159_g1,c130672_g1,c73895_g2,c68970_g1,c141039_g1,c72406_g1,c191090_g1,c147256_g1,c63392_g1,c151430_g1,c124686_g1,c186889_g1,c71619_g1,c44937_g1,c78029_g1,c44176_g1,c177782_g1,c176975_g1,c15201_g1,c70528_g1,c63946_g1,c82569_g1,c98388_g1,c58648_g1,c122430_g1,c73816_g2,c9093_g1,c165495_g…
GO:0008150	Biological Process	GO:0050789	regulation of biological process	GO:0048583	regulation of response to stimulus	GO:0050795	regulation of behavior	3	c80696_g1,c27252_g1,c184132_g1
GO:0008150	Biological Process	GO:0050789	regulation of biological process	GO:0048583	regulation of response to stimulus	GO:0002831	regulation of response to biotic stimulus	28	c69439_g1,c56087_g1,c147340_g1,c125826_g1,c104866_g1,c81384_g1,c64286_g2,c146025_g1,c64807_g1,c72139_g1,c133833_g1,c187853_g1,c129775_g1,c65813_g1,c53574_g1,c109378_g1,c71816_g1,c87046_g1,c100011_g1,c8569_g1,c112777_g1,c77403_g1,c176012_g1,c11766_g1,c34388_g1,c24322_g1,c123051_g1,c72671_g1
GO:0008150	Biological Process	GO:0050789	regulation of biological process	GO:0048583	regulation of response to stimulus	GO:0090287	regulation of cellular response to growth factor stimulus	2	c120855_g1,c177782_g1
GO:0008150	Biological Process	GO:0050789	regulation of biological process	GO:0048583	regulation of response to stimulus	GO:0080134	regulation of response to stress	49	c162005_g1,c71816_g1,c73318_g1,c65813_g1,c137855_g1,c133515_g1,c68987_g1,c147340_g1,c65424_g1,c73952_g1,c159755_g1,c69439_g1,c69061_g1,c69110_g1,c72671_g1,c5264_g1,c161115_g1,c34388_g1,c185108_g1,c174590_g1,c77403_g1,c112777_g1,c11766_g1,c176012_g1,c184710_g1,c53574_g1,c109378_g1,c129775_g1,c80696_g1,c133833_g1,c187853_g1,c64286_g2,c81384_g1,c146025_g1,c104866_g1,c64807_g1,c72139_g1,c125826_g1,c4…
GO:0008150	Biological Process	GO:0050789	regulation of biological process	GO:0048583	regulation of response to stimulus	GO:0048585	negative regulation of response to stimulus	49	c184710_g1,c53574_g1,c109378_g1,c168063_g1,c147448_g1,c80696_g1,c133833_g1,c53055_g1,c49496_g1,c187853_g1,c64286_g2,c81384_g1,c146025_g1,c64807_g1,c125826_g1,c85614_g1,c149482_g1,c27252_g1,c24322_g1,c22399_g1,c106923_g1,c87046_g1,c100011_g1,c8569_g1,c64176_g1,c71816_g1,c18988_g1,c80342_g1,c65813_g1,c44463_g1,c73246_g5,c147340_g1,c29066_g1,c69322_g3,c159755_g1,c65024_g1,c59221_g1,c69439_g1,c68250_…
GO:0008150	Biological Process	GO:0050789	regulation of biological process	GO:0040008	regulation of growth	GO:0045927	positive regulation of growth	12	c150404_g1,c124686_g1,c120855_g1,c115145_g1,c177782_g1,c174938_g1,c32442_g1,c156453_g1,c174590_g1,c147256_g1,c169804_g1,c6266_g1
GO:0008150	Biological Process	GO:0050789	regulation of biological process	GO:0040008	regulation of growth	GO:0040009	regulation of growth rate	4	c6266_g1,c169804_g1,c156453_g1,c32442_g1
GO:0008150	Biological Process	GO:0050789	regulation of biological process	GO:0040008	regulation of growth	GO:0045926	negative regulation of growth	1	c76899_g1
GO:0008150	Biological Process	GO:0050789	regulation of biological process	GO:0040008	regulation of growth	GO:0001558	regulation of cell growth	3	c124686_g1,c174590_g1,c174938_g1
GO:0008150	Biological Process	GO:0050789	regulation of biological process	GO:0040008	regulation of growth	GO:0048638	regulation of developmental growth	6	c147256_g1,c115145_g1,c177782_g1,c150404_g1,c120855_g1,c76899_g1
GO:0008150	Biological Process	GO:0050789	regulation of biological process	GO:0023051	regulation of signaling	GO:0001881	receptor recycling	2	c51078_g1,c77642_g1
GO:0008150	Biological Process	GO:0050789	regulation of biological process	GO:0023051	regulation of signaling	GO:0023056	positive regulation of signaling	72	c16833_g3,c77642_g1,c113967_g1,c120855_g1,c70557_g1,c76899_g1,c38083_g1,c172563_g1,c83814_g1,c186773_g1,c8605_g2,c137855_g1,c44745_g1,c44463_g1,c72760_g3,c54786_g1,c12496_g1,c159755_g1,c59221_g1,c63253_g1,c115145_g1,c69666_g2,c166677_g1,c71863_g1,c22174_g1,c87020_g1,c36099_g1,c150404_g1,c80696_g1,c121739_g1,c15201_g1,c177782_g1,c78029_g1,c44937_g1,c186889_g1,c71619_g1,c124686_g1,c147256_g1,c15143…
GO:0008150	Biological Process	GO:0050789	regulation of biological process	GO:0023051	regulation of signaling	GO:0023057	negative regulation of signaling	19	c65024_g1,c69322_g3,c168063_g1,c18988_g1,c184710_g1,c99147_g1,c147448_g1,c80342_g1,c53055_g1,c174590_g1,c106923_g1,c22399_g1,c123328_g1,c64176_g1,c30239_g1,c76899_g1,c26805_g1,c80800_g1,c149482_g1
GO:0008150	Biological Process	GO:0050789	regulation of biological process	GO:0023051	regulation of signaling	GO:0009966	regulation of signal transduction	166	c120855_g1,c26805_g1,c58791_g1,c51246_g1,c16833_g3,c186773_g1,c8605_g2,c3253_g1,c116628_g1,c105458_g1,c172563_g1,c123328_g1,c44463_g1,c129035_g1,c44745_g1,c9348_g1,c104829_g1,c73080_g1,c46805_g1,c69322_g3,c88076_g1,c72421_g1,c97610_g1,c185864_g1,c68368_g1,c61246_g1,c60928_g2,c66549_g2,c149482_g1,c63253_g1,c72368_g1,c71409_g1,c132986_g1,c71863_g1,c72982_g1,c80696_g1,c121739_g1,c36099_g1,c89696_g1,…
GO:0008150	Biological Process	GO:0050789	regulation of biological process	GO:0023051	regulation of signaling	GO:0050804	modulation of synaptic transmission	19	c129427_g1,c174853_g1,c115927_g1,c6735_g1,c69084_g2,c67537_g1,c152605_g1,c99147_g1,c71389_g1,c6201_g1,c96690_g1,c164302_g1,c69140_g2,c69980_g1,c69325_g2,c68896_g1,c30239_g1,c80800_g1,c74741_g1
GO:0008150	Biological Process	GO:0050789	regulation of biological process	GO:0048518	positive regulation of biological process	GO:0051050	positive regulation of transport	32	c122050_g1,c25164_g1,c139690_g1,c43257_g1,c63251_g4,c184710_g1,c71389_g1,c102455_g1,c69076_g1,c25621_g1,c96690_g1,c164302_g1,c43166_g2,c69140_g2,c37332_g1,c69980_g1,c47270_g1,c74741_g1,c129427_g1,c159755_g1,c174853_g1,c115927_g1,c6735_g1,c67537_g1,c69084_g2,c6201_g1,c174590_g1,c69325_g2,c68896_g1,c169888_g1,c150195_g1,c109639_g1
GO:0008150	Biological Process	GO:0050789	regulation of biological process	GO:0048518	positive regulation of biological process	GO:0043902	positive regulation of multi-organism process	1	c73726_g1
GO:0008150	Biological Process	GO:0050789	regulation of biological process	GO:0048518	positive regulation of biological process	GO:0031343	positive regulation of cell killing	1	c73726_g1
GO:0008150	Biological Process	GO:0050789	regulation of biological process	GO:0048518	positive regulation of biological process	GO:0051094	positive regulation of developmental process	36	c67361_g2,c130672_g1,c90993_g1,c44745_g1,c45437_g1,c70819_g2,c54786_g1,c46485_g1,c159755_g1,c16833_g3,c177782_g1,c78029_g1,c186889_g1,c120855_g1,c175136_g1,c76899_g1,c38083_g1,c147256_g1,c95366_g1,c174590_g1,c158210_g1,c186773_g1,c150404_g1,c36099_g1,c192388_g1,c164399_g1,c58566_g1,c182420_g1,c122430_g1,c71880_g2,c70528_g1,c63253_g1,c115145_g1,c157357_g1,c68177_g1,c63571_g2
GO:0008150	Biological Process	GO:0050789	regulation of biological process	GO:0048518	positive regulation of biological process	GO:0048584	positive regulation of response to stimulus	99	c29066_g1,c73952_g1,c46485_g1,c68250_g1,c73318_g1,c55032_g1,c63576_g1,c45437_g1,c64383_g1,c18988_g1,c73246_g5,c170159_g1,c130672_g1,c73895_g2,c68970_g1,c141039_g1,c72406_g1,c191090_g1,c147256_g1,c63392_g1,c151430_g1,c124686_g1,c186889_g1,c71619_g1,c44937_g1,c78029_g1,c44176_g1,c177782_g1,c176975_g1,c15201_g1,c70528_g1,c63946_g1,c82569_g1,c98388_g1,c58648_g1,c122430_g1,c73816_g2,c9093_g1,c165495_g…
GO:0008150	Biological Process	GO:0050789	regulation of biological process	GO:0048518	positive regulation of biological process	GO:0023056	positive regulation of signaling	72	c16833_g3,c77642_g1,c113967_g1,c120855_g1,c70557_g1,c76899_g1,c38083_g1,c172563_g1,c83814_g1,c186773_g1,c8605_g2,c137855_g1,c44745_g1,c44463_g1,c72760_g3,c54786_g1,c12496_g1,c159755_g1,c59221_g1,c63253_g1,c115145_g1,c69666_g2,c166677_g1,c71863_g1,c22174_g1,c87020_g1,c36099_g1,c150404_g1,c80696_g1,c121739_g1,c15201_g1,c177782_g1,c78029_g1,c44937_g1,c186889_g1,c71619_g1,c124686_g1,c147256_g1,c15143…
GO:0008150	Biological Process	GO:0050789	regulation of biological process	GO:0048518	positive regulation of biological process	GO:0048522	positive regulation of cellular process	356	c120855_g1,c96793_g1,c103982_g1,c73839_g1,c8605_g2,c26033_g1,c186773_g1,c71510_g1,c97926_g1,c53018_g1,c9166_g2,c69325_g2,c8591_g1,c72483_g2,c40173_g1,c163274_g1,c180546_g1,c127880_g1,c70358_g1,c138565_g1,c61987_g1,c45702_g1,c69084_g2,c74741_g1,c63253_g1,c60568_g1,c37332_g1,c69980_g1,c29371_g1,c109291_g1,c121705_g1,c71863_g1,c101110_g1,c121739_g1,c80696_g1,c48323_g1,c71084_g1,c36099_g1,c70620_g1,c…
GO:0008150	Biological Process	GO:0050789	regulation of biological process	GO:0048518	positive regulation of biological process	GO:0045927	positive regulation of growth	12	c150404_g1,c124686_g1,c120855_g1,c115145_g1,c177782_g1,c174938_g1,c32442_g1,c156453_g1,c174590_g1,c147256_g1,c169804_g1,c6266_g1
GO:0008150	Biological Process	GO:0050789	regulation of biological process	GO:0048518	positive regulation of biological process	GO:0002684	positive regulation of immune system process	29	c73318_g1,c144978_g1,c18988_g1,c133790_g1,c170159_g1,c68970_g1,c133515_g1,c46805_g1,c73952_g1,c39502_g1,c63946_g1,c179901_g1,c58648_g1,c69110_g1,c9093_g1,c883_g1,c148605_g1,c44176_g1,c123051_g1,c74485_g1,c191716_g1,c176975_g1,c174590_g1,c70032_g1,c191090_g1,c125885_g1,c102747_g1,c63392_g1,c71365_g1
GO:0008150	Biological Process	GO:0050789	regulation of biological process	GO:0048518	positive regulation of biological process	GO:0051240	positive regulation of multicellular organismal process	45	c95366_g1,c186773_g1,c158210_g1,c174590_g1,c9166_g2,c123328_g1,c147256_g1,c78029_g1,c38083_g1,c186889_g1,c120855_g1,c177782_g1,c16833_g3,c123625_g1,c46485_g1,c89447_g1,c159755_g1,c73952_g1,c54786_g1,c69110_g1,c90993_g1,c44745_g1,c45437_g1,c73318_g1,c133515_g1,c67361_g2,c137433_g1,c130672_g1,c68177_g1,c63571_g2,c19311_g1,c107346_g1,c123051_g1,c63253_g1,c115145_g1,c74485_g1,c22039_g1,c70528_g1,c170…
GO:0008150	Biological Process	GO:0050789	regulation of biological process	GO:0048518	positive regulation of biological process	GO:1903829	positive regulation of cellular protein localization	16	c122050_g1,c25164_g1,c43257_g1,c139690_g1,c63251_g4,c184710_g1,c102455_g1,c25621_g1,c69076_g1,c43166_g2,c37332_g1,c174590_g1,c169888_g1,c150195_g1,c47270_g1,c109639_g1
GO:0008150	Biological Process	GO:0050789	regulation of biological process	GO:0048518	positive regulation of biological process	GO:0009893	positive regulation of metabolic process	243	c86184_g1,c174590_g1,c126895_g1,c80101_g1,c190870_g1,c175700_g1,c176346_g1,c56787_g1,c104688_g1,c177782_g1,c70922_g1,c59906_g2,c55560_g1,c60555_g1,c29066_g1,c55502_g2,c43276_g1,c68141_g1,c179209_g1,c15873_g1,c73895_g1,c67686_g1,c172796_g1,c62364_g1,c3466_g1,c27252_g1,c69233_g1,c165606_g1,c151351_g1,c180390_g1,c96335_g1,c171442_g1,c73136_g1,c120999_g1,c60663_g1,c174938_g1,c97484_g1,c170972_g1,c682…
GO:0008150	Biological Process	GO:0050789	regulation of biological process	GO:0048518	positive regulation of biological process	GO:0044089	positive regulation of cellular component biogenesis	36	c26718_g1,c96793_g1,c190596_g1,c182902_g1,c72483_g2,c72365_g1,c162482_g1,c24244_g1,c71313_g1,c175983_g1,c70358_g1,c54900_g1,c114318_g1,c73178_g1,c129800_g1,c77256_g1,c61987_g1,c73696_g1,c68311_g1,c149482_g1,c115111_g1,c106923_g1,c111301_g1,c109291_g1,c72815_g1,c96345_g1,c73398_g1,c71381_g1,c899_g1,c187748_g1,c168063_g1,c76166_g1,c73587_g2,c174471_g1,c43890_g2,c22457_g1
GO:0008150	Biological Process	GO:0050789	regulation of biological process	GO:0048518	positive regulation of biological process	GO:0040017	positive regulation of locomotion	4	c184710_g1,c27252_g1,c80696_g1,c174590_g1
GO:0008150	Biological Process	GO:0050789	regulation of biological process	GO:0019222	regulation of metabolic process	GO:0080090	regulation of primary metabolic process	2814	c57324_g1,c53379_g1,c70620_g1,c171241_g1,c44781_g1,c22262_g1,c55667_g1,c77708_g1,c174407_g1,c135920_g1,c186692_g1,c150542_g1,c103802_g1,c138249_g1,c71545_g1,c31222_g1,c133618_g1,c71478_g2,c72811_g1,c163219_g1,c178050_g1,c62597_g1,c51666_g1,c71522_g1,c125921_g1,c105205_g1,c76031_g1,c98454_g1,c59982_g1,c190239_g1,c103982_g1,c73548_g1,c73378_g4,c61735_g1,c73839_g1,c26033_g1,c86105_g1,c12213_g1,c8240…
GO:0008150	Biological Process	GO:0050789	regulation of biological process	GO:0019222	regulation of metabolic process	GO:0060255	regulation of macromolecule metabolic process	2837	c152005_g1,c94384_g1,c70613_g1,c124445_g1,c79719_g1,c189837_g1,c69553_g4,c103018_g1,c68458_g1,c170972_g1,c182578_g1,c58679_g1,c174838_g1,c17246_g1,c18374_g1,c27534_g1,c68121_g1,c185885_g1,c57613_g1,c165971_g1,c60074_g1,c14195_g1,c151107_g1,c158324_g1,c70540_g1,c45286_g1,c142820_g1,c24125_g2,c48175_g1,c14880_g1,c103216_g1,c79688_g1,c95295_g1,c55724_g1,c174908_g1,c38644_g1,c168279_g1,c165402_g1,c12…
GO:0008150	Biological Process	GO:0050789	regulation of biological process	GO:0019222	regulation of metabolic process	GO:0009892	negative regulation of metabolic process	191	c136254_g1,c39502_g1,c107237_g1,c73111_g3,c72865_g2,c150404_g1,c64253_g1,c142837_g1,c72675_g1,c72504_g1,c57003_g1,c73217_g2,c155409_g1,c90832_g1,c134186_g1,c116974_g1,c82993_g1,c76523_g1,c166045_g1,c48149_g1,c154885_g1,c115145_g1,c104725_g1,c36103_g1,c71322_g1,c159755_g1,c68818_g1,c80400_g1,c71444_g2,c71124_g1,c125888_g1,c121488_g1,c73293_g1,c69329_g1,c16026_g1,c76899_g1,c74870_g1,c2897_g1,c70973…
GO:0008150	Biological Process	GO:0050789	regulation of biological process	GO:0019222	regulation of metabolic process	GO:0031323	regulation of cellular metabolic process	2854	c64097_g1,c49827_g1,c73647_g1,c60196_g1,c61291_g1,c67767_g2,c72232_g1,c115455_g1,c68594_g1,c70468_g1,c118527_g1,c151221_g1,c4762_g1,c68490_g2,c151988_g1,c10497_g2,c73011_g1,c60646_g1,c164969_g1,c164164_g1,c149482_g1,c58026_g1,c78609_g1,c112757_g1,c67371_g1,c6625_g1,c73000_g2,c24284_g1,c123515_g1,c10743_g1,c169699_g1,c61851_g1,c43574_g1,c72468_g2,c44745_g1,c88334_g1,c64557_g1,c42949_g1,c57264_g1,c…
GO:0008150	Biological Process	GO:0050789	regulation of biological process	GO:0019222	regulation of metabolic process	GO:0051171	regulation of nitrogen compound metabolic process	2638	c55225_g2,c27787_g1,c50643_g1,c61561_g1,c151786_g1,c65780_g1,c146537_g1,c121181_g1,c147892_g1,c14220_g1,c2685_g1,c73723_g2,c167464_g1,c67893_g1,c140854_g1,c107177_g1,c95500_g1,c72648_g1,c60739_g1,c73245_g1,c74085_g1,c63934_g1,c70023_g1,c103817_g1,c57172_g1,c183392_g1,c72006_g1,c73569_g1,c167582_g1,c184204_g1,c122_g1,c68397_g1,c189371_g1,c67365_g1,c73291_g1,c89006_g1,c187414_g1,c134403_g1,c53848_g…
GO:0008150	Biological Process	GO:0050789	regulation of biological process	GO:0019222	regulation of metabolic process	GO:0009894	regulation of catabolic process	141	c111059_g1,c66448_g2,c113591_g1,c70796_g1,c16815_g1,c36293_g1,c73421_g3,c72755_g2,c104975_g1,c120432_g1,c26870_g1,c167694_g1,c59130_g1,c73901_g1,c6571_g1,c70458_g1,c44182_g1,c67921_g2,c68310_g1,c165534_g1,c24458_g1,c71057_g1,c73910_g3,c64874_g1,c49615_g1,c72732_g3,c99652_g1,c152026_g1,c63624_g1,c184710_g1,c141938_g1,c73621_g1,c69889_g1,c59334_g1,c178517_g1,c172756_g1,c64389_g1,c67010_g1,c164182_g…
GO:0008150	Biological Process	GO:0050789	regulation of biological process	GO:0019222	regulation of metabolic process	GO:0009893	positive regulation of metabolic process	243	c86184_g1,c174590_g1,c126895_g1,c80101_g1,c190870_g1,c175700_g1,c176346_g1,c56787_g1,c104688_g1,c177782_g1,c70922_g1,c59906_g2,c55560_g1,c60555_g1,c29066_g1,c55502_g2,c43276_g1,c68141_g1,c179209_g1,c15873_g1,c73895_g1,c67686_g1,c172796_g1,c62364_g1,c3466_g1,c27252_g1,c69233_g1,c165606_g1,c151351_g1,c180390_g1,c96335_g1,c171442_g1,c73136_g1,c120999_g1,c60663_g1,c174938_g1,c97484_g1,c170972_g1,c682…
GO:0008150	Biological Process	GO:0050789	regulation of biological process	GO:0019222	regulation of metabolic process	GO:0009889	regulation of biosynthetic process	2497	c53848_g1,c134403_g1,c187414_g1,c61159_g2,c6266_g1,c73632_g1,c7340_g1,c60854_g1,c167851_g1,c69394_g1,c73569_g1,c72006_g1,c183392_g1,c122_g1,c167582_g1,c184204_g1,c189371_g1,c68397_g1,c89006_g1,c73291_g1,c67365_g1,c140854_g1,c67893_g1,c107177_g1,c73245_g1,c74085_g1,c60739_g1,c72648_g1,c95500_g1,c57172_g1,c103817_g1,c70023_g1,c63934_g1,c55225_g2,c27787_g1,c61561_g1,c151786_g1,c50643_g1,c121181_g1,c…
GO:0008150	Biological Process	GO:0050789	regulation of biological process	GO:0019222	regulation of metabolic process	GO:0050790	regulation of catalytic activity	294	c89682_g1,c152880_g1,c71215_g2,c73000_g2,c72421_g1,c87150_g1,c57174_g1,c44463_g1,c8731_g1,c9348_g1,c67493_g1,c3253_g1,c172848_g1,c45833_g1,c97690_g1,c140547_g1,c54158_g1,c71180_g1,c61423_g1,c167172_g1,c51246_g1,c72504_g2,c45064_g1,c60196_g1,c178268_g1,c163589_g1,c159278_g1,c35505_g1,c100768_g1,c72982_g1,c77900_g1,c90135_g1,c73193_g1,c94940_g1,c117220_g1,c77196_g1,c115580_g1,c132986_g1,c23292_g1,c…
GO:0008150	Biological Process	GO:0050789	regulation of biological process	GO:0048519	negative regulation of biological process	GO:0040013	negative regulation of locomotion	6	c98316_g1,c39299_g1,c24244_g1,c61987_g1,c65848_g1,c70558_g1
GO:0008150	Biological Process	GO:0050789	regulation of biological process	GO:0048519	negative regulation of biological process	GO:0043901	negative regulation of multi-organism process	20	c125826_g1,c147340_g1,c69439_g1,c71816_g1,c109378_g1,c53574_g1,c65813_g1,c187853_g1,c133833_g1,c64807_g1,c81384_g1,c146025_g1,c64286_g2,c24322_g1,c34388_g1,c112777_g1,c77403_g1,c8569_g1,c87046_g1,c100011_g1
GO:0008150	Biological Process	GO:0050789	regulation of biological process	GO:0048519	negative regulation of biological process	GO:0048523	negative regulation of cellular process	280	c71579_g1,c64874_g1,c82730_g1,c82576_g1,c70528_g1,c71015_g3,c88800_g1,c184710_g1,c30864_g1,c74920_g1,c52631_g1,c147256_g1,c70908_g1,c96692_g1,c64523_g1,c78029_g1,c71847_g1,c124686_g1,c18988_g1,c65893_g1,c87494_g1,c100928_g1,c130672_g1,c155409_g1,c158175_g1,c73217_g2,c82993_g1,c57825_g2,c53724_g2,c98316_g1,c76523_g1,c116662_g1,c115145_g1,c104570_g1,c104725_g1,c48149_g1,c72865_g2,c39502_g1,c70558_g…
GO:0008150	Biological Process	GO:0050789	regulation of biological process	GO:0048519	negative regulation of biological process	GO:0009892	negative regulation of metabolic process	191	c136254_g1,c39502_g1,c107237_g1,c73111_g3,c72865_g2,c150404_g1,c64253_g1,c142837_g1,c72675_g1,c72504_g1,c57003_g1,c73217_g2,c155409_g1,c90832_g1,c134186_g1,c116974_g1,c82993_g1,c76523_g1,c166045_g1,c48149_g1,c154885_g1,c115145_g1,c104725_g1,c36103_g1,c71322_g1,c159755_g1,c68818_g1,c80400_g1,c71444_g2,c71124_g1,c125888_g1,c121488_g1,c73293_g1,c69329_g1,c16026_g1,c76899_g1,c74870_g1,c2897_g1,c70973…
GO:0008150	Biological Process	GO:0050789	regulation of biological process	GO:0048519	negative regulation of biological process	GO:0051093	negative regulation of developmental process	7	c115145_g1,c147256_g1,c150404_g1,c61987_g1,c76899_g1,c24244_g1,c124686_g1
GO:0008150	Biological Process	GO:0050789	regulation of biological process	GO:0048519	negative regulation of biological process	GO:0045926	negative regulation of growth	1	c76899_g1
GO:0008150	Biological Process	GO:0050789	regulation of biological process	GO:0048519	negative regulation of biological process	GO:0002683	negative regulation of immune system process	23	c69439_g1,c147340_g1,c125826_g1,c133833_g1,c187853_g1,c64286_g2,c81384_g1,c146025_g1,c64807_g1,c109378_g1,c53574_g1,c71816_g1,c18988_g1,c65813_g1,c77403_g1,c112777_g1,c87046_g1,c100011_g1,c8569_g1,c24322_g1,c34388_g1,c49763_g1,c124686_g1
GO:0008150	Biological Process	GO:0050789	regulation of biological process	GO:0048519	negative regulation of biological process	GO:0051051	negative regulation of transport	11	c103982_g1,c80800_g1,c92269_g1,c99147_g1,c87153_g1,c173836_g1,c71678_g2,c58644_g2,c30239_g1,c174590_g1,c52631_g1
GO:0008150	Biological Process	GO:0050789	regulation of biological process	GO:0048519	negative regulation of biological process	GO:1903828	negative regulation of cellular protein localization	1	c103982_g1
GO:0008150	Biological Process	GO:0050789	regulation of biological process	GO:0048519	negative regulation of biological process	GO:0023057	negative regulation of signaling	19	c65024_g1,c69322_g3,c168063_g1,c18988_g1,c184710_g1,c99147_g1,c147448_g1,c80342_g1,c53055_g1,c174590_g1,c106923_g1,c22399_g1,c123328_g1,c64176_g1,c30239_g1,c76899_g1,c26805_g1,c80800_g1,c149482_g1
GO:0008150	Biological Process	GO:0050789	regulation of biological process	GO:0048519	negative regulation of biological process	GO:0048585	negative regulation of response to stimulus	49	c184710_g1,c53574_g1,c109378_g1,c168063_g1,c147448_g1,c80696_g1,c133833_g1,c53055_g1,c49496_g1,c187853_g1,c64286_g2,c81384_g1,c146025_g1,c64807_g1,c125826_g1,c85614_g1,c149482_g1,c27252_g1,c24322_g1,c22399_g1,c106923_g1,c87046_g1,c100011_g1,c8569_g1,c64176_g1,c71816_g1,c18988_g1,c80342_g1,c65813_g1,c44463_g1,c73246_g5,c147340_g1,c29066_g1,c69322_g3,c159755_g1,c65024_g1,c59221_g1,c69439_g1,c68250_…
GO:0008150	Biological Process	GO:0050789	regulation of biological process	GO:0048519	negative regulation of biological process	GO:0051241	negative regulation of multicellular organismal process	8	c150404_g1,c80696_g1,c124686_g1,c76899_g1,c115145_g1,c27252_g1,c123328_g1,c147256_g1
GO:0008150	Biological Process	GO:0050789	regulation of biological process	GO:0032879	regulation of localization	GO:0010883	regulation of lipid storage	9	c123625_g1,c137433_g1,c9166_g2,c136464_g1,c19311_g1,c107346_g1,c22039_g1,c89447_g1,c170506_g1
GO:0008150	Biological Process	GO:0050789	regulation of biological process	GO:0032879	regulation of localization	GO:0051049	regulation of transport	62	c53163_g1,c64681_g1,c122050_g1,c63251_g4,c139690_g1,c43257_g1,c25164_g1,c62790_g1,c71389_g1,c87153_g1,c173836_g1,c184710_g1,c96690_g1,c69076_g1,c25621_g1,c102455_g1,c69980_g1,c37332_g1,c69140_g2,c164302_g1,c92401_g1,c73925_g1,c43166_g2,c36129_g1,c159466_g1,c66432_g1,c96731_g1,c114071_g1,c45408_g1,c47270_g1,c8649_g1,c74741_g1,c80800_g1,c92269_g1,c115927_g1,c159755_g1,c174853_g1,c129427_g1,c149557_…
GO:0008150	Biological Process	GO:0050789	regulation of biological process	GO:0032879	regulation of localization	GO:0051270	regulation of cellular component movement	20	c104725_g1,c148605_g1,c44176_g1,c98316_g1,c39299_g1,c24244_g1,c174590_g1,c27252_g1,c65848_g1,c62981_g1,c46805_g1,c52260_g1,c80696_g1,c72468_g2,c184710_g1,c70558_g1,c64253_g1,c58648_g1,c135057_g1,c61987_g1
GO:0008150	Biological Process	GO:0050789	regulation of biological process	GO:0032879	regulation of localization	GO:0032880	regulation of protein localization	19	c43166_g2,c37332_g1,c174590_g1,c169888_g1,c8649_g1,c150195_g1,c47270_g1,c103982_g1,c109639_g1,c122050_g1,c25164_g1,c43257_g1,c139690_g1,c63251_g4,c152605_g1,c184710_g1,c102455_g1,c69076_g1,c25621_g1
GO:0008150	Biological Process	GO:0050789	regulation of biological process	GO:0032879	regulation of localization	GO:0060341	regulation of cellular localization	18	c109639_g1,c103982_g1,c8649_g1,c169888_g1,c47270_g1,c150195_g1,c43166_g2,c174590_g1,c37332_g1,c102455_g1,c69076_g1,c25621_g1,c184710_g1,c25164_g1,c63251_g4,c43257_g1,c139690_g1,c122050_g1
GO:0008150	Biological Process	GO:0050789	regulation of biological process	GO:0097006	regulation of plasma lipoprotein particle levels	GO:0034377	plasma lipoprotein particle assembly	1	c162005_g1
GO:0008150	Biological Process	GO:0050789	regulation of biological process	GO:0031341	regulation of cell killing	GO:0051709	regulation of killing of cells of other organism	1	c73726_g1
GO:0008150	Biological Process	GO:0050789	regulation of biological process	GO:0031341	regulation of cell killing	GO:0031343	positive regulation of cell killing	1	c73726_g1
GO:0008150	Biological Process	GO:0050789	regulation of biological process	GO:0043900	regulation of multi-organism process	GO:0043902	positive regulation of multi-organism process	1	c73726_g1
GO:0008150	Biological Process	GO:0050789	regulation of biological process	GO:0043900	regulation of multi-organism process	GO:0043901	negative regulation of multi-organism process	20	c125826_g1,c147340_g1,c69439_g1,c71816_g1,c109378_g1,c53574_g1,c65813_g1,c187853_g1,c133833_g1,c64807_g1,c81384_g1,c146025_g1,c64286_g2,c24322_g1,c34388_g1,c112777_g1,c77403_g1,c8569_g1,c87046_g1,c100011_g1
GO:0008150	Biological Process	GO:0050789	regulation of biological process	GO:0043900	regulation of multi-organism process	GO:0051709	regulation of killing of cells of other organism	1	c73726_g1
GO:0008150	Biological Process	GO:0050789	regulation of biological process	GO:0043900	regulation of multi-organism process	GO:0050688	regulation of defense response to virus	25	c69439_g1,c125826_g1,c147340_g1,c187853_g1,c133833_g1,c72139_g1,c64807_g1,c104866_g1,c81384_g1,c146025_g1,c64286_g2,c71816_g1,c53574_g1,c109378_g1,c65813_g1,c77403_g1,c176012_g1,c112777_g1,c100011_g1,c87046_g1,c8569_g1,c24322_g1,c34388_g1,c123051_g1,c72671_g1
GO:0008150	Biological Process	GO:0050789	regulation of biological process	GO:0043900	regulation of multi-organism process	GO:0043903	regulation of symbiosis, encompassing mutualism through parasitism	26	c1286_g1,c140343_g1,c178148_g1,c67336_g1,c69551_g1,c73726_g1,c3810_g2,c108020_g1,c73506_g1,c69895_g1,c71569_g1,c98739_g1,c119027_g1,c97380_g1,c47113_g1,c87453_g1,c159910_g1,c96362_g1,c62759_g1,c42656_g1,c72725_g1,c17324_g1,c45807_g1,c17107_g1,c120544_g1,c107360_g1
GO:0008150	Biological Process	GO:0050789	regulation of biological process	GO:0002682	regulation of immune system process	GO:0050776	regulation of immune response	34	c71365_g1,c125885_g1,c102747_g1,c123051_g1,c883_g1,c191716_g1,c74485_g1,c63946_g1,c39502_g1,c9093_g1,c58648_g1,c56087_g1,c179901_g1,c172918_g1,c144978_g1,c129775_g1,c133790_g1,c70032_g1,c11766_g1,c63392_g1,c191090_g1,c44176_g1,c6010_g1,c148605_g1,c176975_g1,c73952_g1,c69110_g1,c18988_g1,c73318_g1,c133515_g1,c46805_g1,c68970_g1,c93610_g1,c170159_g1
GO:0008150	Biological Process	GO:0050789	regulation of biological process	GO:0002682	regulation of immune system process	GO:0002685	regulation of leukocyte migration	4	c148605_g1,c44176_g1,c58648_g1,c46805_g1
GO:0008150	Biological Process	GO:0050789	regulation of biological process	GO:0002682	regulation of immune system process	GO:0050854	regulation of antigen receptor-mediated signaling pathway	5	c148605_g1,c18988_g1,c44176_g1,c58648_g1,c46805_g1
GO:0008150	Biological Process	GO:0050789	regulation of biological process	GO:0002682	regulation of immune system process	GO:0002683	negative regulation of immune system process	23	c69439_g1,c147340_g1,c125826_g1,c133833_g1,c187853_g1,c64286_g2,c81384_g1,c146025_g1,c64807_g1,c109378_g1,c53574_g1,c71816_g1,c18988_g1,c65813_g1,c77403_g1,c112777_g1,c87046_g1,c100011_g1,c8569_g1,c24322_g1,c34388_g1,c49763_g1,c124686_g1
GO:0008150	Biological Process	GO:0050789	regulation of biological process	GO:0002682	regulation of immune system process	GO:0002684	positive regulation of immune system process	29	c73318_g1,c144978_g1,c18988_g1,c133790_g1,c170159_g1,c68970_g1,c133515_g1,c46805_g1,c73952_g1,c39502_g1,c63946_g1,c179901_g1,c58648_g1,c69110_g1,c9093_g1,c883_g1,c148605_g1,c44176_g1,c123051_g1,c74485_g1,c191716_g1,c176975_g1,c174590_g1,c70032_g1,c191090_g1,c125885_g1,c102747_g1,c63392_g1,c71365_g1
GO:0008150	Biological Process	GO:0050789	regulation of biological process	GO:0002682	regulation of immune system process	GO:0002697	regulation of immune effector process	25	c34388_g1,c24322_g1,c8569_g1,c87046_g1,c100011_g1,c112777_g1,c77403_g1,c176012_g1,c72671_g1,c123051_g1,c147340_g1,c125826_g1,c69439_g1,c65813_g1,c53574_g1,c109378_g1,c71816_g1,c146025_g1,c81384_g1,c64286_g2,c104866_g1,c64807_g1,c72139_g1,c133833_g1,c187853_g1
GO:0008150	Biological Process	GO:0050789	regulation of biological process	GO:0002682	regulation of immune system process	GO:1903706	regulation of hemopoiesis	1	c124686_g1
GO:0008150	Biological Process	GO:0050789	regulation of biological process	GO:0002682	regulation of immune system process	GO:0002694	regulation of leukocyte activation	10	c91329_g1,c64382_g1,c174590_g1,c49763_g1,c55390_g1,c19560_g1,c1851_g1,c127614_g1,c124686_g1,c102312_g1
GO:0008150	Biological Process	GO:0050789	regulation of biological process	GO:0050794	regulation of cellular process	GO:0010941	regulation of cell death	100	c78851_g1,c156265_g1,c184710_g1,c116538_g1,c93577_g1,c66994_g1,c30171_g1,c170972_g1,c88444_g1,c20207_g1,c70528_g1,c37683_g1,c135674_g1,c122430_g1,c55761_g1,c82569_g1,c73726_g1,c13828_g1,c148108_g1,c167739_g1,c62425_g1,c59571_g1,c151351_g1,c123051_g1,c63571_g2,c68177_g1,c126969_g1,c112428_g1,c45437_g1,c56737_g1,c66170_g1,c39177_g1,c130672_g1,c73535_g1,c46485_g1,c55012_g2,c183866_g1,c10855_g1,c1868…
GO:0008150	Biological Process	GO:0050789	regulation of biological process	GO:0050794	regulation of cellular process	GO:0045595	regulation of cell differentiation	31	c41768_g1,c24244_g1,c174590_g1,c27252_g1,c95366_g1,c116968_g1,c34193_g1,c147256_g1,c76899_g1,c175136_g1,c124686_g1,c100804_g1,c120855_g1,c65307_g1,c157357_g1,c115145_g1,c177782_g1,c71416_g1,c61987_g1,c155173_g1,c159755_g1,c71880_g2,c182420_g1,c179080_g1,c70819_g2,c73923_g1,c46721_g1,c164399_g1,c80696_g1,c72358_g2,c150404_g1
GO:0008150	Biological Process	GO:0050789	regulation of biological process	GO:0050794	regulation of cellular process	GO:0050792	regulation of viral process	18	c140343_g1,c178148_g1,c1286_g1,c67336_g1,c69551_g1,c3810_g2,c108020_g1,c119027_g1,c98739_g1,c47113_g1,c97380_g1,c87453_g1,c96362_g1,c17324_g1,c72725_g1,c17107_g1,c45807_g1,c107360_g1
GO:0008150	Biological Process	GO:0050789	regulation of biological process	GO:0050794	regulation of cellular process	GO:0034762	regulation of transmembrane transport	16	c69140_g2,c69980_g1,c174590_g1,c164302_g1,c68896_g1,c69325_g2,c74741_g1,c129427_g1,c115927_g1,c174853_g1,c6735_g1,c67537_g1,c69084_g2,c71389_g1,c96690_g1,c6201_g1
GO:0008150	Biological Process	GO:0050789	regulation of biological process	GO:0050794	regulation of cellular process	GO:0051983	regulation of chromosome segregation	44	c76523_g1,c166045_g1,c71308_g1,c159347_g1,c36103_g1,c104725_g1,c73526_g1,c8962_g1,c49615_g1,c64874_g1,c69889_g1,c64253_g1,c73621_g1,c141938_g1,c72504_g1,c155607_g1,c107237_g1,c178517_g1,c38480_g1,c72865_g2,c68479_g1,c71801_g1,c72504_g2,c23321_g1,c72145_g1,c2897_g1,c36478_g1,c113591_g1,c70796_g1,c93703_g1,c57174_g1,c120432_g1,c16815_g1,c8731_g1,c71674_g1,c68310_g1,c70458_g1,c52798_g1,c6571_g1,c760…
GO:0008150	Biological Process	GO:0050789	regulation of biological process	GO:0050794	regulation of cellular process	GO:0051302	regulation of cell division	70	c68818_g1,c80400_g1,c76031_g1,c96205_g1,c64606_g1,c159755_g1,c8731_g1,c184278_g1,c57174_g1,c63509_g1,c182574_g1,c2897_g1,c104950_g1,c31041_g1,c76899_g1,c72504_g2,c120855_g1,c73632_g1,c71801_g1,c107237_g1,c72865_g2,c134511_g1,c75840_g1,c72504_g1,c58055_g1,c77900_g1,c64253_g1,c8962_g1,c104725_g1,c36103_g1,c166045_g1,c76523_g1,c129183_g1,c6571_g1,c68310_g1,c71674_g1,c69132_g1,c52798_g1,c70458_g1,c15…
GO:0008150	Biological Process	GO:0050789	regulation of biological process	GO:0050794	regulation of cellular process	GO:0007165	signal transduction	1671	c81012_g1,c67274_g1,c155242_g1,c68852_g1,c71646_g1,c96840_g1,c118845_g1,c68247_g1,c95218_g1,c70629_g3,c141835_g1,c60464_g1,c61659_g1,c72920_g1,c70238_g1,c89696_g1,c75314_g1,c59730_g1,c67185_g3,c74061_g1,c102710_g1,c87020_g1,c154645_g1,c64482_g1,c73835_g1,c73374_g2,c78806_g1,c35416_g1,c68333_g2,c72090_g1,c85238_g1,c69256_g1,c107497_g1,c94279_g1,c73243_g3,c72454_g1,c40649_g1,c14473_g1,c79785_g1,c44…
GO:0008150	Biological Process	GO:0050789	regulation of biological process	GO:0050794	regulation of cellular process	GO:0030155	regulation of cell adhesion	9	c174590_g1,c49763_g1,c24244_g1,c61987_g1,c106923_g1,c168063_g1,c124686_g1,c174938_g1,c149482_g1
GO:0008150	Biological Process	GO:0050789	regulation of biological process	GO:0050794	regulation of cellular process	GO:0048523	negative regulation of cellular process	280	c71579_g1,c64874_g1,c82730_g1,c82576_g1,c70528_g1,c71015_g3,c88800_g1,c184710_g1,c30864_g1,c74920_g1,c52631_g1,c147256_g1,c70908_g1,c96692_g1,c64523_g1,c78029_g1,c71847_g1,c124686_g1,c18988_g1,c65893_g1,c87494_g1,c100928_g1,c130672_g1,c155409_g1,c158175_g1,c73217_g2,c82993_g1,c57825_g2,c53724_g2,c98316_g1,c76523_g1,c116662_g1,c115145_g1,c104570_g1,c104725_g1,c48149_g1,c72865_g2,c39502_g1,c70558_g…
GO:0008150	Biological Process	GO:0050789	regulation of biological process	GO:0050794	regulation of cellular process	GO:0032970	regulation of actin filament-based process	63	c174471_g1,c94073_g1,c22457_g1,c43890_g2,c73587_g2,c9992_g1,c168063_g1,c22134_g1,c76487_g1,c76166_g1,c182648_g1,c80696_g1,c9638_g1,c51476_g1,c123187_g1,c899_g1,c154212_g1,c187748_g1,c72815_g1,c169365_g1,c117159_g1,c27252_g1,c73398_g1,c53724_g2,c106923_g1,c111301_g1,c109291_g1,c60822_g1,c115111_g1,c73696_g1,c149482_g1,c129800_g1,c61987_g1,c77256_g1,c75028_g1,c114318_g1,c73178_g1,c182654_g1,c92410_…
GO:0008150	Biological Process	GO:0050789	regulation of biological process	GO:0050794	regulation of cellular process	GO:0032886	regulation of microtubule-based process	39	c67974_g2,c70358_g1,c171246_g1,c72747_g3,c183169_g1,c36131_g1,c62432_g1,c30391_g1,c55251_g1,c62196_g2,c36478_g1,c113056_g1,c103313_g1,c173790_g1,c160415_g1,c68472_g1,c127688_g1,c53185_g2,c36197_g1,c72483_g2,c72365_g1,c31966_g1,c70620_g1,c99652_g1,c71068_g1,c82093_g1,c160025_g1,c42375_g1,c84810_g1,c68311_g1,c57514_g1,c63883_g1,c68629_g1,c59405_g1,c24458_g1,c73490_g1,c68058_g1,c71381_g1,c96345_g1
GO:0008150	Biological Process	GO:0050789	regulation of biological process	GO:0050794	regulation of cellular process	GO:0060627	regulation of vesicle-mediated transport	17	c102455_g1,c25621_g1,c69076_g1,c71678_g2,c25164_g1,c63251_g4,c43257_g1,c139690_g1,c122050_g1,c109639_g1,c58644_g2,c169888_g1,c150195_g1,c47270_g1,c52631_g1,c43166_g2,c37332_g1
GO:0008150	Biological Process	GO:0050789	regulation of biological process	GO:0050794	regulation of cellular process	GO:0042127	regulation of cell proliferation	33	c28353_g1,c118544_g1,c137433_g1,c66603_g2,c89447_g1,c120855_g1,c124686_g1,c76899_g1,c31207_g1,c123625_g1,c114972_g1,c177782_g1,c49763_g1,c95366_g1,c147256_g1,c9166_g2,c80696_g1,c168063_g1,c150404_g1,c184710_g1,c170506_g1,c22039_g1,c81180_g1,c136464_g1,c120030_g1,c174938_g1,c149482_g1,c73136_g1,c115145_g1,c27252_g1,c19311_g1,c107346_g1,c106923_g1
GO:0008150	Biological Process	GO:0050789	regulation of biological process	GO:0050794	regulation of cellular process	GO:0051726	regulation of cell cycle	124	c158353_g1,c155607_g1,c12161_g2,c78544_g1,c30864_g1,c74920_g1,c168063_g1,c79075_g1,c141938_g1,c94384_g1,c73621_g1,c184710_g1,c94042_g1,c69889_g1,c73923_g1,c81180_g1,c71015_g3,c54066_g1,c68479_g1,c158574_g1,c38480_g1,c168522_g1,c178517_g1,c159347_g1,c80519_g1,c71308_g1,c11348_g1,c17277_g1,c69981_g1,c59405_g1,c39299_g1,c64874_g1,c68058_g1,c118006_g1,c82730_g1,c49615_g1,c73526_g1,c16815_g1,c120432_g…
GO:0008150	Biological Process	GO:0050789	regulation of biological process	GO:0050794	regulation of cellular process	GO:0060341	regulation of cellular localization	18	c109639_g1,c103982_g1,c8649_g1,c169888_g1,c47270_g1,c150195_g1,c43166_g2,c174590_g1,c37332_g1,c102455_g1,c69076_g1,c25621_g1,c184710_g1,c25164_g1,c63251_g4,c43257_g1,c139690_g1,c122050_g1
GO:0008150	Biological Process	GO:0050789	regulation of biological process	GO:0050794	regulation of cellular process	GO:0080135	regulation of cellular response to stress	7	c161115_g1,c159755_g1,c174590_g1,c162005_g1,c184710_g1,c65414_g3,c137855_g1
GO:0008150	Biological Process	GO:0050789	regulation of biological process	GO:0050794	regulation of cellular process	GO:0031323	regulation of cellular metabolic process	2854	c64097_g1,c49827_g1,c73647_g1,c60196_g1,c61291_g1,c67767_g2,c72232_g1,c115455_g1,c68594_g1,c70468_g1,c118527_g1,c151221_g1,c4762_g1,c68490_g2,c151988_g1,c10497_g2,c73011_g1,c60646_g1,c164969_g1,c164164_g1,c149482_g1,c58026_g1,c78609_g1,c112757_g1,c67371_g1,c6625_g1,c73000_g2,c24284_g1,c123515_g1,c10743_g1,c169699_g1,c61851_g1,c43574_g1,c72468_g2,c44745_g1,c88334_g1,c64557_g1,c42949_g1,c57264_g1,c…
GO:0008150	Biological Process	GO:0050789	regulation of biological process	GO:0050794	regulation of cellular process	GO:0048522	positive regulation of cellular process	356	c120855_g1,c96793_g1,c103982_g1,c73839_g1,c8605_g2,c26033_g1,c186773_g1,c71510_g1,c97926_g1,c53018_g1,c9166_g2,c69325_g2,c8591_g1,c72483_g2,c40173_g1,c163274_g1,c180546_g1,c127880_g1,c70358_g1,c138565_g1,c61987_g1,c45702_g1,c69084_g2,c74741_g1,c63253_g1,c60568_g1,c37332_g1,c69980_g1,c29371_g1,c109291_g1,c121705_g1,c71863_g1,c101110_g1,c121739_g1,c80696_g1,c48323_g1,c71084_g1,c36099_g1,c70620_g1,c…
GO:0008150	Biological Process	GO:0050789	regulation of biological process	GO:0050794	regulation of cellular process	GO:0051128	regulation of cellular component organization	264	c157618_g1,c157909_g1,c68479_g1,c158353_g1,c78544_g1,c82505_g1,c154212_g1,c58537_g1,c22134_g1,c168063_g1,c124445_g1,c106923_g1,c72815_g1,c73398_g1,c73526_g1,c73696_g1,c174938_g1,c75028_g1,c114318_g1,c129183_g1,c52798_g1,c164954_g1,c175983_g1,c174347_g1,c41867_g2,c52730_g1,c93703_g1,c71818_g2,c36197_g1,c162482_g1,c37376_g1,c70801_g1,c39672_g1,c18030_g1,c177782_g1,c109639_g1,c58644_g2,c175700_g1,c2…
GO:0008150	Biological Process	GO:0050789	regulation of biological process	GO:0050794	regulation of cellular process	GO:0010646	regulation of cell communication	209	c72368_g1,c71409_g1,c39558_g1,c132986_g1,c71863_g1,c69980_g1,c69140_g2,c68698_g2,c74741_g1,c149482_g1,c66549_g2,c63253_g1,c185864_g1,c68368_g1,c61246_g1,c60928_g2,c159278_g1,c68831_g1,c72544_g4,c58851_g1,c132257_g1,c71207_g3,c87020_g1,c77900_g1,c73193_g1,c73638_g1,c53055_g1,c80696_g1,c72982_g1,c121739_g1,c89696_g1,c36099_g1,c38304_g1,c105458_g1,c30239_g1,c172563_g1,c123328_g1,c69325_g2,c186773_g1…
GO:0008150	Biological Process	GO:0050789	regulation of biological process	GO:0050794	regulation of cellular process	GO:0060968	regulation of gene silencing	3	c190870_g1,c121092_g1,c101533_g1
GO:0008150	Biological Process	GO:0050789	regulation of biological process	GO:0050794	regulation of cellular process	GO:0050865	regulation of cell activation	12	c1851_g1,c19560_g1,c55390_g1,c127614_g1,c124686_g1,c80696_g1,c102312_g1,c91329_g1,c64382_g1,c49763_g1,c174590_g1,c27252_g1
GO:0008150	Biological Process	GO:0050789	regulation of biological process	GO:0050794	regulation of cellular process	GO:0090287	regulation of cellular response to growth factor stimulus	2	c120855_g1,c177782_g1
GO:0008150	Biological Process	GO:0050789	regulation of biological process	GO:0050794	regulation of cellular process	GO:0051270	regulation of cellular component movement	20	c104725_g1,c148605_g1,c44176_g1,c98316_g1,c39299_g1,c24244_g1,c174590_g1,c27252_g1,c65848_g1,c62981_g1,c46805_g1,c52260_g1,c80696_g1,c72468_g2,c184710_g1,c70558_g1,c64253_g1,c58648_g1,c135057_g1,c61987_g1
GO:0008150	Biological Process	GO:0050789	regulation of biological process	GO:0050794	regulation of cellular process	GO:0044068	modulation by symbiont of host cellular process	31	c137699_g1,c159347_g1,c104570_g1,c45180_g1,c114067_g1,c22465_g1,c76105_g1,c104851_g1,c152633_g1,c52008_g1,c72477_g1,c87780_g1,c163576_g1,c7063_g1,c117880_g1,c75497_g1,c106865_g1,c59182_g1,c122640_g1,c66170_g1,c156265_g1,c52260_g1,c80761_g1,c70744_g1,c176513_g1,c106301_g1,c38986_g1,c72736_g1,c73726_g1,c76323_g1,c142421_g1
GO:0008150	Biological Process	GO:0050789	regulation of biological process	GO:0044087	regulation of cellular component biogenesis	GO:0043254	regulation of protein complex assembly	64	c169365_g1,c96345_g1,c53724_g2,c109291_g1,c60822_g1,c111301_g1,c94073_g1,c9992_g1,c76487_g1,c123187_g1,c24244_g1,c72483_g2,c58741_g1,c50047_g1,c96793_g1,c59126_g1,c190596_g1,c97046_g1,c83280_g1,c61987_g1,c182654_g1,c14023_g1,c17353_g1,c167965_g1,c54900_g1,c70358_g1,c72815_g1,c117159_g1,c71381_g1,c73398_g1,c115111_g1,c73696_g1,c68311_g1,c43890_g2,c22457_g1,c174471_g1,c73587_g2,c76166_g1,c22134_g1,…
GO:0008150	Biological Process	GO:0050789	regulation of biological process	GO:0044087	regulation of cellular component biogenesis	GO:0032231	regulation of actin filament bundle assembly	3	c149482_g1,c106923_g1,c168063_g1
GO:0008150	Biological Process	GO:0050789	regulation of biological process	GO:0044087	regulation of cellular component biogenesis	GO:1901888	regulation of cell junction assembly	3	c168063_g1,c149482_g1,c106923_g1
GO:0008150	Biological Process	GO:0050789	regulation of biological process	GO:0044087	regulation of cellular component biogenesis	GO:0044089	positive regulation of cellular component biogenesis	36	c26718_g1,c96793_g1,c190596_g1,c182902_g1,c72483_g2,c72365_g1,c162482_g1,c24244_g1,c71313_g1,c175983_g1,c70358_g1,c54900_g1,c114318_g1,c73178_g1,c129800_g1,c77256_g1,c61987_g1,c73696_g1,c68311_g1,c149482_g1,c115111_g1,c106923_g1,c111301_g1,c109291_g1,c72815_g1,c96345_g1,c73398_g1,c71381_g1,c899_g1,c187748_g1,c168063_g1,c76166_g1,c73587_g2,c174471_g1,c43890_g2,c22457_g1
GO:0008150	Biological Process	GO:0050789	regulation of biological process	GO:0044087	regulation of cellular component biogenesis	GO:1902115	regulation of organelle assembly	7	c169984_g1,c95231_g1,c119854_g1,c55502_g1,c164954_g1,c92168_g1,c68323_g1
GO:0008150	Biological Process	GO:0050789	regulation of biological process	GO:0044087	regulation of cellular component biogenesis	GO:0060491	regulation of cell projection assembly	7	c95231_g1,c169984_g1,c55502_g1,c119854_g1,c164954_g1,c68323_g1,c92168_g1
GO:0008150	Biological Process	GO:0050789	regulation of biological process	GO:0044087	regulation of cellular component biogenesis	GO:1901891	regulation of cell septum assembly	4	c158353_g1,c78544_g1,c134511_g1,c157004_g1
GO:0008150	Biological Process	GO:0050789	regulation of biological process	GO:0050793	regulation of developmental process	GO:0051094	positive regulation of developmental process	36	c67361_g2,c130672_g1,c90993_g1,c44745_g1,c45437_g1,c70819_g2,c54786_g1,c46485_g1,c159755_g1,c16833_g3,c177782_g1,c78029_g1,c186889_g1,c120855_g1,c175136_g1,c76899_g1,c38083_g1,c147256_g1,c95366_g1,c174590_g1,c158210_g1,c186773_g1,c150404_g1,c36099_g1,c192388_g1,c164399_g1,c58566_g1,c182420_g1,c122430_g1,c71880_g2,c70528_g1,c63253_g1,c115145_g1,c157357_g1,c68177_g1,c63571_g2
GO:0008150	Biological Process	GO:0050789	regulation of biological process	GO:0050793	regulation of developmental process	GO:0022603	regulation of anatomical structure morphogenesis	44	c73923_g1,c164399_g1,c192388_g1,c150404_g1,c36099_g1,c165646_g1,c122430_g1,c182420_g1,c109207_g1,c71880_g2,c70528_g1,c65307_g1,c157357_g1,c63253_g1,c115145_g1,c157006_g1,c34193_g1,c41768_g1,c63571_g2,c68177_g1,c116968_g1,c56115_g1,c130672_g1,c45437_g1,c44745_g1,c54786_g1,c70819_g2,c61987_g1,c159755_g1,c46485_g1,c177782_g1,c16833_g3,c71416_g1,c124686_g1,c175136_g1,c38083_g1,c73448_g2,c186889_g1,c1…
GO:0008150	Biological Process	GO:0050789	regulation of biological process	GO:0050793	regulation of developmental process	GO:0051093	negative regulation of developmental process	7	c115145_g1,c147256_g1,c150404_g1,c61987_g1,c76899_g1,c24244_g1,c124686_g1
GO:0008150	Biological Process	GO:0050789	regulation of biological process	GO:0050793	regulation of developmental process	GO:0045595	regulation of cell differentiation	31	c41768_g1,c24244_g1,c174590_g1,c27252_g1,c95366_g1,c116968_g1,c34193_g1,c147256_g1,c76899_g1,c175136_g1,c124686_g1,c100804_g1,c120855_g1,c65307_g1,c157357_g1,c115145_g1,c177782_g1,c71416_g1,c61987_g1,c155173_g1,c159755_g1,c71880_g2,c182420_g1,c179080_g1,c70819_g2,c73923_g1,c46721_g1,c164399_g1,c80696_g1,c72358_g2,c150404_g1
GO:0008150	Biological Process	GO:0050789	regulation of biological process	GO:0050793	regulation of developmental process	GO:2000380	regulation of mesoderm development	3	c147256_g1,c115145_g1,c150404_g1
GO:0008150	Biological Process	GO:0050789	regulation of biological process	GO:0050793	regulation of developmental process	GO:2000026	regulation of multicellular organismal development	41	c68177_g1,c63571_g2,c63253_g1,c115145_g1,c104725_g1,c70528_g1,c58566_g1,c122430_g1,c73008_g3,c64253_g1,c150404_g1,c36099_g1,c192388_g1,c52260_g1,c73923_g1,c62981_g1,c95366_g1,c174590_g1,c158210_g1,c186773_g1,c147256_g1,c78029_g1,c74812_g1,c186889_g1,c120855_g1,c124686_g1,c76899_g1,c38083_g1,c84755_g1,c16833_g3,c177782_g1,c46485_g1,c159755_g1,c135057_g1,c54786_g1,c44745_g1,c90993_g1,c72468_g2,c454…
GO:0008150	Biological Process	GO:0050789	regulation of biological process	GO:0050793	regulation of developmental process	GO:0048638	regulation of developmental growth	6	c147256_g1,c115145_g1,c177782_g1,c150404_g1,c120855_g1,c76899_g1
GO:0008150	Biological Process	GO:0050789	regulation of biological process	GO:0050793	regulation of developmental process	GO:0043937	regulation of sporulation	11	c182420_g1,c70819_g2,c34193_g1,c71880_g2,c116968_g1,c41768_g1,c71416_g1,c65307_g1,c157357_g1,c175136_g1,c164399_g1
GO:0008150	Biological Process	GO:0050789	regulation of biological process	GO:0050793	regulation of developmental process	GO:1901861	regulation of muscle tissue development	5	c147256_g1,c177782_g1,c115145_g1,c120855_g1,c150404_g1
GO:0008150	Biological Process	GO:0050789	regulation of biological process	GO:0040012	regulation of locomotion	GO:2000145	regulation of cell motility	20	c46805_g1,c62981_g1,c64253_g1,c184710_g1,c72468_g2,c70558_g1,c52260_g1,c80696_g1,c135057_g1,c58648_g1,c61987_g1,c104725_g1,c44176_g1,c148605_g1,c39299_g1,c98316_g1,c65848_g1,c27252_g1,c174590_g1,c24244_g1
GO:0008150	Biological Process	GO:0050789	regulation of biological process	GO:0040012	regulation of locomotion	GO:0040017	positive regulation of locomotion	4	c184710_g1,c27252_g1,c80696_g1,c174590_g1
GO:0008150	Biological Process	GO:0050789	regulation of biological process	GO:0040012	regulation of locomotion	GO:0040013	negative regulation of locomotion	6	c98316_g1,c39299_g1,c24244_g1,c61987_g1,c65848_g1,c70558_g1
GO:0008150	Biological Process	GO:0044848	biological phase	GO:0022403	cell cycle phase	GO:0051320	S phase	1	c182529_g1
GO:0008150	Biological Process	GO:0044848	biological phase	GO:0022403	cell cycle phase	GO:0098762	meiotic cell cycle phase	1	c157006_g1
GO:0008150	Biological Process	GO:0044848	biological phase	GO:0022403	cell cycle phase	GO:0051325	interphase	1	c182529_g1
GO:0008150	Biological Process	GO:0044848	biological phase	GO:0022403	cell cycle phase	GO:0051324	prophase	1	c157006_g1
GO:0008150	Biological Process	GO:0044848	biological phase	GO:0022403	cell cycle phase	GO:0051322	anaphase	20	c24458_g1,c73490_g1,c68472_g1,c103313_g1,c68629_g1,c173790_g1,c113056_g1,c36478_g1,c63883_g1,c31966_g1,c36197_g1,c127688_g1,c183169_g1,c82093_g1,c99652_g1,c70620_g1,c30391_g1,c62432_g1,c42375_g1,c84810_g1
GO:0008150	Biological Process	GO:0044848	biological phase	GO:0022403	cell cycle phase	GO:0098763	mitotic cell cycle phase	26	c183169_g1,c181602_g1,c82093_g1,c70620_g1,c99652_g1,c993_g1,c182529_g1,c30391_g1,c84810_g1,c42375_g1,c62432_g1,c149557_g1,c73490_g1,c68472_g1,c24458_g1,c172261_g1,c113056_g1,c103313_g1,c68629_g1,c173790_g1,c63883_g1,c36478_g1,c31966_g1,c31687_g1,c127688_g1,c36197_g1
GO:0008150	Biological Process	GO:0044848	biological phase	GO:0022403	cell cycle phase	GO:0000279	M phase	25	c82093_g1,c183169_g1,c181602_g1,c70620_g1,c99652_g1,c993_g1,c84810_g1,c42375_g1,c62432_g1,c30391_g1,c113056_g1,c103313_g1,c68629_g1,c173790_g1,c157006_g1,c24458_g1,c73490_g1,c68472_g1,c172261_g1,c63883_g1,c36478_g1,c31966_g1,c31687_g1,c127688_g1,c36197_g1
GO:0008150	Biological Process	GO:0001906	cell killing	GO:0031341	regulation of cell killing	GO:0051709	regulation of killing of cells of other organism	1	c73726_g1
GO:0008150	Biological Process	GO:0001906	cell killing	GO:0031341	regulation of cell killing	GO:0031343	positive regulation of cell killing	1	c73726_g1
GO:0008150	Biological Process	GO:0001906	cell killing	GO:0031343	positive regulation of cell killing	GO:0051712	positive regulation of killing of cells of other organism	1	c73726_g1
GO:0008150	Biological Process	GO:0001906	cell killing	GO:0031640	killing of cells of other organism	GO:0051715	cytolysis in other organism	34	c70968_g1,c156912_g1,c20178_g1,c117220_g1,c51969_g1,c63824_g1,c66032_g1,c5963_g1,c1759_g1,c61548_g1,c66619_g1,c72903_g1,c63155_g1,c183347_g1,c57372_g1,c73451_g2,c64597_g2,c44683_g2,c78220_g1,c77989_g1,c170843_g1,c107630_g1,c65804_g1,c153119_g1,c160783_g1,c68818_g1,c56073_g1,c189948_g1,c55905_g1,c158728_g1,c24049_g1,c110105_g1,c73206_g1,c29527_g1
GO:0008150	Biological Process	GO:0001906	cell killing	GO:0031640	killing of cells of other organism	GO:0051709	regulation of killing of cells of other organism	1	c73726_g1
GO:0008150	Biological Process	GO:0001906	cell killing	GO:0031640	killing of cells of other organism	GO:0051712	positive regulation of killing of cells of other organism	1	c73726_g1
GO:0008150	Biological Process	GO:0001906	cell killing	GO:0031640	killing of cells of other organism	GO:0051883	killing of cells in other organism involved in symbiotic interaction	33	c78220_g1,c73451_g2,c44683_g2,c64597_g2,c57372_g1,c63155_g1,c183347_g1,c72903_g1,c66619_g1,c61548_g1,c1759_g1,c5963_g1,c66032_g1,c73726_g1,c63824_g1,c51969_g1,c20178_g1,c156912_g1,c70968_g1,c29527_g1,c73206_g1,c110105_g1,c24049_g1,c158728_g1,c55905_g1,c189948_g1,c56073_g1,c160783_g1,c153119_g1,c65804_g1,c107630_g1,c170843_g1,c77989_g1
GO:0008150	Biological Process	GO:0007610	behavior	GO:0044708	single-organism behavior	GO:0007611	learning or memory	1	c77900_g1
GO:0008150	Biological Process	GO:0007610	behavior	GO:0044708	single-organism behavior	GO:0030534	adult behavior	10	c68250_g1,c83814_g1,c141039_g1,c59221_g1,c29066_g1,c49496_g1,c73246_g5,c85614_g1,c44463_g1,c70557_g1
GO:0008150	Biological Process	GO:0007610	behavior	GO:0007622	rhythmic behavior	GO:0048512	circadian behavior	6	c113862_g1,c113924_g1,c80314_g1,c114534_g1,c155275_g1,c36163_g1
GO:0008150	Biological Process	GO:0007610	behavior	GO:0051705	multi-organism behavior	GO:0044705	multi-organism reproductive behavior	16	c46892_g2,c69854_g1,c72596_g3,c116292_g1,c184956_g1,c16602_g1,c48170_g1,c73437_g1,c36009_g1,c2029_g1,c98861_g1,c74347_g1,c169010_g1,c39302_g1,c1637_g1,c162082_g1
GO:0008150	Biological Process	GO:0007610	behavior	GO:0051705	multi-organism behavior	GO:0035737	injection of substance in to other organism	3	c166797_g1,c124796_g1,c61634_g1
GO:0008150	Biological Process	GO:0007610	behavior	GO:0019098	reproductive behavior	GO:0044705	multi-organism reproductive behavior	16	c46892_g2,c69854_g1,c72596_g3,c116292_g1,c184956_g1,c16602_g1,c48170_g1,c73437_g1,c36009_g1,c2029_g1,c98861_g1,c74347_g1,c169010_g1,c39302_g1,c1637_g1,c162082_g1
GO:0008150	Biological Process	GO:0050896	response to stimulus	GO:0051606	detection of stimulus	GO:0050906	detection of stimulus involved in sensory perception	19	c96840_g1,c33402_g1,c71143_g2,c63782_g1,c69231_g1,c143423_g1,c73599_g1,c122290_g1,c66832_g1,c49331_g1,c61596_g1,c71209_g1,c161441_g1,c58236_g1,c73599_g2,c128784_g1,c52902_g1,c64542_g2,c52358_g1
GO:0008150	Biological Process	GO:0050896	response to stimulus	GO:0051606	detection of stimulus	GO:0009581	detection of external stimulus	8	c73532_g2,c154405_g1,c38886_g1,c8020_g1,c162005_g1,c191407_g1,c116371_g1,c80012_g1
GO:0008150	Biological Process	GO:0050896	response to stimulus	GO:0051606	detection of stimulus	GO:0009593	detection of chemical stimulus	19	c122290_g1,c49331_g1,c66832_g1,c61596_g1,c71143_g2,c33402_g1,c96840_g1,c63782_g1,c69231_g1,c73599_g1,c143423_g1,c161441_g1,c58236_g1,c128784_g1,c73599_g2,c52902_g1,c64542_g2,c52358_g1,c71209_g1
GO:0008150	Biological Process	GO:0050896	response to stimulus	GO:0051606	detection of stimulus	GO:0009582	detection of abiotic stimulus	8	c8020_g1,c73532_g2,c38886_g1,c154405_g1,c80012_g1,c116371_g1,c162005_g1,c191407_g1
GO:0008150	Biological Process	GO:0050896	response to stimulus	GO:0006955	immune response	GO:0002437	inflammatory response to antigenic stimulus	1	c72991_g1
GO:0008150	Biological Process	GO:0050896	response to stimulus	GO:0006955	immune response	GO:0045087	innate immune response	25	c178555_g1,c123051_g1,c74485_g1,c73750_g1,c95530_g2,c108292_g1,c70861_g1,c70060_g1,c70851_g1,c114821_g1,c80104_g1,c185105_g1,c11766_g1,c77209_g1,c35613_g1,c73318_g1,c129775_g1,c24765_g1,c191383_g1,c163089_g1,c133515_g1,c91191_g1,c73952_g1,c56087_g1,c69110_g1
GO:0008150	Biological Process	GO:0050896	response to stimulus	GO:0006955	immune response	GO:0050776	regulation of immune response	34	c71365_g1,c125885_g1,c102747_g1,c123051_g1,c883_g1,c191716_g1,c74485_g1,c63946_g1,c39502_g1,c9093_g1,c58648_g1,c56087_g1,c179901_g1,c172918_g1,c144978_g1,c129775_g1,c133790_g1,c70032_g1,c11766_g1,c63392_g1,c191090_g1,c44176_g1,c6010_g1,c148605_g1,c176975_g1,c73952_g1,c69110_g1,c18988_g1,c73318_g1,c133515_g1,c46805_g1,c68970_g1,c93610_g1,c170159_g1
GO:0008150	Biological Process	GO:0050896	response to stimulus	GO:0006955	immune response	GO:0050778	positive regulation of immune response	21	c18988_g1,c73318_g1,c68970_g1,c46805_g1,c133515_g1,c170159_g1,c133790_g1,c73952_g1,c9093_g1,c58648_g1,c69110_g1,c179901_g1,c123051_g1,c44176_g1,c148605_g1,c883_g1,c176975_g1,c74485_g1,c70032_g1,c71365_g1,c102747_g1
GO:0008150	Biological Process	GO:0050896	response to stimulus	GO:0006955	immune response	GO:0002250	adaptive immune response	1	c72991_g1
GO:0008150	Biological Process	GO:0050896	response to stimulus	GO:0006955	immune response	GO:0006959	humoral immune response	12	c35613_g1,c73750_g1,c95530_g2,c163089_g1,c108292_g1,c70861_g1,c191383_g1,c91191_g1,c70851_g1,c70060_g1,c114821_g1,c80104_g1
GO:0008150	Biological Process	GO:0050896	response to stimulus	GO:0043500	muscle adaptation	GO:0043502	regulation of muscle adaptation	1	c123328_g1
GO:0008150	Biological Process	GO:0050896	response to stimulus	GO:0048584	positive regulation of response to stimulus	GO:0009967	positive regulation of signal transduction	72	c71863_g1,c166677_g1,c22174_g1,c63253_g1,c115145_g1,c69666_g2,c87020_g1,c36099_g1,c150404_g1,c121739_g1,c80696_g1,c172563_g1,c83814_g1,c186773_g1,c8605_g2,c77642_g1,c16833_g3,c113967_g1,c76899_g1,c38083_g1,c120855_g1,c70557_g1,c54786_g1,c72760_g3,c12496_g1,c59221_g1,c159755_g1,c137855_g1,c44745_g1,c44463_g1,c114882_g1,c27252_g1,c68177_g1,c63571_g2,c174938_g1,c123051_g1,c85614_g1,c73816_g2,c165495…
GO:0008150	Biological Process	GO:0050896	response to stimulus	GO:0048584	positive regulation of response to stimulus	GO:0050778	positive regulation of immune response	21	c18988_g1,c73318_g1,c68970_g1,c46805_g1,c133515_g1,c170159_g1,c133790_g1,c73952_g1,c9093_g1,c58648_g1,c69110_g1,c179901_g1,c123051_g1,c44176_g1,c148605_g1,c883_g1,c176975_g1,c74485_g1,c70032_g1,c71365_g1,c102747_g1
GO:0008150	Biological Process	GO:0050896	response to stimulus	GO:0048584	positive regulation of response to stimulus	GO:0031349	positive regulation of defense response	6	c73952_g1,c73318_g1,c123051_g1,c74485_g1,c69110_g1,c133515_g1
GO:0008150	Biological Process	GO:0050896	response to stimulus	GO:0048584	positive regulation of response to stimulus	GO:2001022	positive regulation of response to DNA damage stimulus	1	c184710_g1
GO:0008150	Biological Process	GO:0050896	response to stimulus	GO:0048585	negative regulation of response to stimulus	GO:0002832	negative regulation of response to biotic stimulus	20	c146025_g1,c81384_g1,c64286_g2,c64807_g1,c133833_g1,c187853_g1,c65813_g1,c109378_g1,c53574_g1,c71816_g1,c69439_g1,c147340_g1,c125826_g1,c8569_g1,c87046_g1,c100011_g1,c112777_g1,c77403_g1,c34388_g1,c24322_g1
GO:0008150	Biological Process	GO:0050896	response to stimulus	GO:0048585	negative regulation of response to stimulus	GO:0031348	negative regulation of defense response	20	c125826_g1,c147340_g1,c69439_g1,c65813_g1,c71816_g1,c53574_g1,c109378_g1,c64807_g1,c81384_g1,c64286_g2,c146025_g1,c187853_g1,c133833_g1,c34388_g1,c24322_g1,c8569_g1,c87046_g1,c100011_g1,c112777_g1,c77403_g1
GO:0008150	Biological Process	GO:0050896	response to stimulus	GO:0048585	negative regulation of response to stimulus	GO:1903035	negative regulation of response to wounding	2	c80696_g1,c27252_g1
GO:0008150	Biological Process	GO:0050896	response to stimulus	GO:0048585	negative regulation of response to stimulus	GO:1902883	negative regulation of response to oxidative stress	1	c159755_g1
GO:0008150	Biological Process	GO:0050896	response to stimulus	GO:0048585	negative regulation of response to stimulus	GO:0009968	negative regulation of signal transduction	14	c65024_g1,c174590_g1,c69322_g3,c22399_g1,c123328_g1,c106923_g1,c64176_g1,c168063_g1,c18988_g1,c184710_g1,c76899_g1,c26805_g1,c53055_g1,c149482_g1
GO:0008150	Biological Process	GO:0050896	response to stimulus	GO:0048585	negative regulation of response to stimulus	GO:0032102	negative regulation of response to external stimulus	32	c80696_g1,c53574_g1,c109378_g1,c64807_g1,c146025_g1,c81384_g1,c64286_g2,c187853_g1,c133833_g1,c49496_g1,c125826_g1,c85614_g1,c24322_g1,c27252_g1,c8569_g1,c87046_g1,c100011_g1,c65813_g1,c44463_g1,c71816_g1,c73246_g5,c59221_g1,c29066_g1,c147340_g1,c68250_g1,c69439_g1,c70557_g1,c141039_g1,c34388_g1,c83814_g1,c77403_g1,c112777_g1
GO:0008150	Biological Process	GO:0050896	response to stimulus	GO:0048583	regulation of response to stimulus	GO:0002831	regulation of response to biotic stimulus	28	c69439_g1,c56087_g1,c147340_g1,c125826_g1,c104866_g1,c81384_g1,c64286_g2,c146025_g1,c64807_g1,c72139_g1,c133833_g1,c187853_g1,c129775_g1,c65813_g1,c53574_g1,c109378_g1,c71816_g1,c87046_g1,c100011_g1,c8569_g1,c112777_g1,c77403_g1,c176012_g1,c11766_g1,c34388_g1,c24322_g1,c123051_g1,c72671_g1
GO:0008150	Biological Process	GO:0050896	response to stimulus	GO:0048583	regulation of response to stimulus	GO:0050795	regulation of behavior	3	c80696_g1,c27252_g1,c184132_g1
GO:0008150	Biological Process	GO:0050896	response to stimulus	GO:0048583	regulation of response to stimulus	GO:0048585	negative regulation of response to stimulus	49	c184710_g1,c53574_g1,c109378_g1,c168063_g1,c147448_g1,c80696_g1,c133833_g1,c53055_g1,c49496_g1,c187853_g1,c64286_g2,c81384_g1,c146025_g1,c64807_g1,c125826_g1,c85614_g1,c149482_g1,c27252_g1,c24322_g1,c22399_g1,c106923_g1,c87046_g1,c100011_g1,c8569_g1,c64176_g1,c71816_g1,c18988_g1,c80342_g1,c65813_g1,c44463_g1,c73246_g5,c147340_g1,c29066_g1,c69322_g3,c159755_g1,c65024_g1,c59221_g1,c69439_g1,c68250_…
GO:0008150	Biological Process	GO:0050896	response to stimulus	GO:0048583	regulation of response to stimulus	GO:0080134	regulation of response to stress	49	c162005_g1,c71816_g1,c73318_g1,c65813_g1,c137855_g1,c133515_g1,c68987_g1,c147340_g1,c65424_g1,c73952_g1,c159755_g1,c69439_g1,c69061_g1,c69110_g1,c72671_g1,c5264_g1,c161115_g1,c34388_g1,c185108_g1,c174590_g1,c77403_g1,c112777_g1,c11766_g1,c176012_g1,c184710_g1,c53574_g1,c109378_g1,c129775_g1,c80696_g1,c133833_g1,c187853_g1,c64286_g2,c81384_g1,c146025_g1,c104866_g1,c64807_g1,c72139_g1,c125826_g1,c4…
GO:0008150	Biological Process	GO:0050896	response to stimulus	GO:0048583	regulation of response to stimulus	GO:0090287	regulation of cellular response to growth factor stimulus	2	c120855_g1,c177782_g1
GO:0008150	Biological Process	GO:0050896	response to stimulus	GO:0048583	regulation of response to stimulus	GO:0050776	regulation of immune response	34	c71365_g1,c125885_g1,c102747_g1,c123051_g1,c883_g1,c191716_g1,c74485_g1,c63946_g1,c39502_g1,c9093_g1,c58648_g1,c56087_g1,c179901_g1,c172918_g1,c144978_g1,c129775_g1,c133790_g1,c70032_g1,c11766_g1,c63392_g1,c191090_g1,c44176_g1,c6010_g1,c148605_g1,c176975_g1,c73952_g1,c69110_g1,c18988_g1,c73318_g1,c133515_g1,c46805_g1,c68970_g1,c93610_g1,c170159_g1
GO:0008150	Biological Process	GO:0050896	response to stimulus	GO:0048583	regulation of response to stimulus	GO:0009966	regulation of signal transduction	166	c120855_g1,c26805_g1,c58791_g1,c51246_g1,c16833_g3,c186773_g1,c8605_g2,c3253_g1,c116628_g1,c105458_g1,c172563_g1,c123328_g1,c44463_g1,c129035_g1,c44745_g1,c9348_g1,c104829_g1,c73080_g1,c46805_g1,c69322_g3,c88076_g1,c72421_g1,c97610_g1,c185864_g1,c68368_g1,c61246_g1,c60928_g2,c66549_g2,c149482_g1,c63253_g1,c72368_g1,c71409_g1,c132986_g1,c71863_g1,c72982_g1,c80696_g1,c121739_g1,c36099_g1,c89696_g1,…
GO:0008150	Biological Process	GO:0050896	response to stimulus	GO:0048583	regulation of response to stimulus	GO:0048584	positive regulation of response to stimulus	99	c29066_g1,c73952_g1,c46485_g1,c68250_g1,c73318_g1,c55032_g1,c63576_g1,c45437_g1,c64383_g1,c18988_g1,c73246_g5,c170159_g1,c130672_g1,c73895_g2,c68970_g1,c141039_g1,c72406_g1,c191090_g1,c147256_g1,c63392_g1,c151430_g1,c124686_g1,c186889_g1,c71619_g1,c44937_g1,c78029_g1,c44176_g1,c177782_g1,c176975_g1,c15201_g1,c70528_g1,c63946_g1,c82569_g1,c98388_g1,c58648_g1,c122430_g1,c73816_g2,c9093_g1,c165495_g…
GO:0008150	Biological Process	GO:0050896	response to stimulus	GO:0048583	regulation of response to stimulus	GO:0032101	regulation of response to external stimulus	42	c141039_g1,c34388_g1,c83814_g1,c11766_g1,c77403_g1,c176012_g1,c112777_g1,c70557_g1,c72671_g1,c59221_g1,c29066_g1,c147340_g1,c68250_g1,c184132_g1,c69439_g1,c44463_g1,c65813_g1,c71816_g1,c73246_g5,c24322_g1,c27252_g1,c87046_g1,c100011_g1,c8569_g1,c85614_g1,c123051_g1,c125826_g1,c48534_g1,c56087_g1,c80696_g1,c129775_g1,c109378_g1,c53574_g1,c64807_g1,c72139_g1,c64286_g2,c81384_g1,c104866_g1,c146025_g…
GO:0008150	Biological Process	GO:0050896	response to stimulus	GO:0048583	regulation of response to stimulus	GO:0043502	regulation of muscle adaptation	1	c123328_g1
GO:0008150	Biological Process	GO:0050896	response to stimulus	GO:0009628	response to abiotic stimulus	GO:0009314	response to radiation	26	c61806_g1,c116021_g1,c8262_g1,c80012_g1,c65748_g1,c135590_g1,c77900_g1,c179145_g1,c184710_g1,c162005_g1,c69027_g1,c49797_g1,c164018_g1,c8020_g1,c73097_g1,c71033_g1,c160919_g1,c72503_g1,c73532_g2,c154405_g1,c38886_g1,c174590_g1,c116371_g1,c77837_g1,c191407_g1,c10049_g1
GO:0008150	Biological Process	GO:0050896	response to stimulus	GO:0009628	response to abiotic stimulus	GO:0071214	cellular response to abiotic stimulus	4	c8262_g1,c116021_g1,c77837_g1,c135590_g1
GO:0008150	Biological Process	GO:0050896	response to stimulus	GO:0009628	response to abiotic stimulus	GO:0009582	detection of abiotic stimulus	8	c8020_g1,c73532_g2,c38886_g1,c154405_g1,c80012_g1,c116371_g1,c162005_g1,c191407_g1
GO:0008150	Biological Process	GO:0050896	response to stimulus	GO:0009628	response to abiotic stimulus	GO:0009266	response to temperature stimulus	6	c110507_g1,c174590_g1,c47143_g1,c62182_g2,c79407_g1,c43802_g1
GO:0008150	Biological Process	GO:0050896	response to stimulus	GO:0009628	response to abiotic stimulus	GO:0070482	response to oxygen levels	3	c137552_g1,c27252_g1,c80696_g1
GO:0008150	Biological Process	GO:0050896	response to stimulus	GO:0009607	response to biotic stimulus	GO:0043207	response to external biotic stimulus	226	c34542_g1,c125885_g1,c73937_g1,c31940_g1,c63227_g1,c136754_g1,c187643_g1,c166934_g1,c9798_g1,c162915_g1,c39502_g1,c58293_g1,c136476_g1,c72864_g1,c145553_g1,c109378_g1,c9965_g1,c52260_g1,c144978_g1,c48249_g1,c72357_g1,c133833_g1,c141686_g1,c72139_g1,c72504_g1,c68288_g4,c64286_g2,c157218_g1,c140373_g1,c162065_g1,c176012_g1,c174024_g1,c98918_g1,c65424_g3,c71521_g1,c71451_g5,c66124_g1,c10275_g1,c7267…
GO:0008150	Biological Process	GO:0050896	response to stimulus	GO:0009607	response to biotic stimulus	GO:0002831	regulation of response to biotic stimulus	28	c69439_g1,c56087_g1,c147340_g1,c125826_g1,c104866_g1,c81384_g1,c64286_g2,c146025_g1,c64807_g1,c72139_g1,c133833_g1,c187853_g1,c129775_g1,c65813_g1,c53574_g1,c109378_g1,c71816_g1,c87046_g1,c100011_g1,c8569_g1,c112777_g1,c77403_g1,c176012_g1,c11766_g1,c34388_g1,c24322_g1,c123051_g1,c72671_g1
GO:0008150	Biological Process	GO:0050896	response to stimulus	GO:0009607	response to biotic stimulus	GO:0002832	negative regulation of response to biotic stimulus	20	c146025_g1,c81384_g1,c64286_g2,c64807_g1,c133833_g1,c187853_g1,c65813_g1,c109378_g1,c53574_g1,c71816_g1,c69439_g1,c147340_g1,c125826_g1,c8569_g1,c87046_g1,c100011_g1,c112777_g1,c77403_g1,c34388_g1,c24322_g1
GO:0008150	Biological Process	GO:0050896	response to stimulus	GO:0042221	response to chemical	GO:0007584	response to nutrient	1	c142201_g1
GO:0008150	Biological Process	GO:0050896	response to stimulus	GO:0042221	response to chemical	GO:0070887	cellular response to chemical stimulus	197	c168063_g1,c65358_g1,c13534_g1,c30171_g1,c73380_g1,c51623_g1,c116257_g1,c20480_g1,c72364_g1,c38480_g1,c48370_g1,c68076_g1,c44325_g2,c62874_g2,c175596_g1,c72409_g1,c118159_g1,c44178_g1,c148648_g1,c135313_g1,c147564_g1,c124989_g1,c72137_g1,c69993_g1,c24174_g1,c71683_g1,c27252_g1,c41703_g1,c70385_g1,c14195_g1,c73873_g2,c72361_g2,c30276_g1,c186410_g1,c64838_g1,c65017_g1,c138576_g1,c65743_g1,c110507_g…
GO:0008150	Biological Process	GO:0050896	response to stimulus	GO:0042221	response to chemical	GO:1901700	response to oxygen-containing compound	62	c186487_g1,c63426_g1,c13943_g1,c150404_g1,c168063_g1,c51078_g1,c80696_g1,c177855_g1,c30171_g1,c65371_g1,c27252_g1,c127930_g1,c45916_g1,c172271_g1,c44672_g1,c82538_g1,c106923_g1,c71164_g2,c66267_g2,c67219_g1,c63113_g1,c141602_g1,c140712_g1,c72800_g1,c115145_g1,c142201_g1,c135313_g1,c149482_g1,c101993_g1,c62989_g1,c159755_g1,c65424_g1,c66267_g1,c69061_g1,c64756_g1,c166426_g1,c84426_g1,c107418_g1,c6…
GO:0008150	Biological Process	GO:0050896	response to stimulus	GO:0042221	response to chemical	GO:0009593	detection of chemical stimulus	19	c122290_g1,c49331_g1,c66832_g1,c61596_g1,c71143_g2,c33402_g1,c96840_g1,c63782_g1,c69231_g1,c73599_g1,c143423_g1,c161441_g1,c58236_g1,c128784_g1,c73599_g2,c52902_g1,c64542_g2,c52358_g1,c71209_g1
GO:0008150	Biological Process	GO:0050896	response to stimulus	GO:0042221	response to chemical	GO:0042493	response to drug	24	c68069_g1,c175374_g1,c78906_g1,c138090_g1,c156953_g1,c70102_g4,c114704_g1,c77000_g1,c45020_g1,c34866_g1,c158283_g1,c176198_g1,c187599_g1,c152844_g1,c32224_g1,c158015_g1,c46028_g1,c71952_g1,c117636_g1,c97087_g1,c95811_g1,c134697_g1,c189763_g1,c142669_g1
GO:0008150	Biological Process	GO:0050896	response to stimulus	GO:0042221	response to chemical	GO:0006935	chemotaxis	52	c96140_g1,c184132_g1,c141581_g1,c159755_g1,c121347_g1,c53170_g1,c41668_g1,c64704_g1,c17197_g2,c97177_g1,c2017_g1,c43697_g1,c70282_g4,c147256_g1,c63098_g2,c59907_g1,c166494_g1,c71316_g2,c73475_g2,c124686_g1,c65305_g1,c72284_g1,c71782_g3,c49830_g1,c50012_g1,c25746_g1,c105475_g1,c81384_g1,c68864_g1,c140527_g1,c77900_g1,c93928_g1,c73731_g2,c80696_g1,c108229_g1,c58514_g1,c154358_g1,c150404_g1,c184710_…
GO:0008150	Biological Process	GO:0050896	response to stimulus	GO:0042221	response to chemical	GO:1990267	response to transition metal nanoparticle	12	c45798_g1,c137855_g1,c20081_g1,c145357_g1,c55397_g1,c70960_g1,c31437_g1,c99393_g1,c148223_g1,c74373_g1,c58429_g1,c180731_g1
GO:0008150	Biological Process	GO:0050896	response to stimulus	GO:0042221	response to chemical	GO:0046685	response to arsenic-containing substance	1	c159755_g1
GO:0008150	Biological Process	GO:0050896	response to stimulus	GO:0042221	response to chemical	GO:0010035	response to inorganic substance	70	c64583_g1,c72510_g1,c82538_g1,c71164_g2,c172271_g1,c45916_g1,c28283_g1,c142201_g1,c135313_g1,c70960_g1,c70828_g2,c72800_g1,c140712_g1,c67219_g1,c63113_g1,c74373_g1,c148223_g1,c30171_g1,c187707_g1,c70595_g1,c65371_g1,c177855_g1,c145357_g1,c70846_g1,c39229_g1,c7694_g1,c31437_g1,c80615_g1,c58429_g1,c68386_g1,c156360_g1,c99393_g1,c66267_g1,c20081_g1,c33820_g1,c107418_g1,c84426_g1,c55397_g1,c166426_g1…
GO:0008150	Biological Process	GO:0050896	response to stimulus	GO:0042221	response to chemical	GO:0009636	response to toxic substance	55	c34391_g1,c74373_g1,c40102_g1,c148223_g1,c180731_g1,c72755_g3,c73810_g5,c94877_g1,c66287_g2,c145357_g1,c45790_g1,c77461_g1,c72143_g1,c17193_g1,c172271_g1,c71914_g2,c85553_g1,c67793_g1,c68188_g1,c46810_g1,c71066_g2,c44516_g2,c141602_g1,c72627_g3,c70960_g1,c97934_g1,c135313_g1,c68732_g1,c30799_g1,c54415_g1,c174860_g1,c106608_g1,c155924_g1,c71609_g1,c99393_g1,c166426_g1,c55397_g1,c73336_g1,c68678_g1…
GO:0008150	Biological Process	GO:0050896	response to stimulus	GO:0042221	response to chemical	GO:0010033	response to organic substance	133	c119368_g1,c139109_g1,c142201_g1,c71067_g1,c45916_g1,c55634_g1,c73898_g5,c43761_g1,c51078_g1,c63513_g2,c124686_g1,c3014_g1,c61494_g1,c113559_g1,c60656_g1,c67114_g1,c12884_g1,c147256_g1,c98318_g1,c71564_g2,c92548_g1,c3761_g1,c115145_g1,c59606_g1,c45246_g1,c50517_g1,c68626_g3,c46199_g1,c150404_g1,c120158_g1,c53729_g1,c71890_g1,c51921_g1,c186060_g1,c76899_g1,c66325_g1,c122358_g1,c9688_g1,c69774_g1,c…
GO:0008150	Biological Process	GO:0050896	response to stimulus	GO:0042221	response to chemical	GO:0009410	response to xenobiotic stimulus	91	c24174_g1,c73225_g1,c9545_g1,c162711_g1,c30885_g1,c72019_g1,c70385_g1,c68332_g1,c147564_g1,c73195_g2,c69993_g1,c72137_g1,c148648_g1,c72364_g1,c185351_g1,c18899_g1,c116257_g1,c71701_g1,c118159_g1,c60159_g1,c68076_g1,c62874_g2,c65358_g1,c73380_g1,c42368_g1,c73418_g1,c11629_g1,c164463_g1,c72842_g3,c72304_g1,c104276_g1,c73234_g3,c176262_g1,c70863_g1,c98098_g1,c69471_g1,c73658_g1,c43746_g1,c65921_g2,c…
GO:0008150	Biological Process	GO:0050896	response to stimulus	GO:0042221	response to chemical	GO:1901698	response to nitrogen compound	31	c45916_g1,c174590_g1,c44672_g1,c27252_g1,c80615_g1,c7694_g1,c82538_g1,c147256_g1,c57804_g1,c106923_g1,c63113_g1,c76899_g1,c72800_g1,c120855_g1,c68503_g1,c149482_g1,c101993_g1,c77642_g1,c175278_g1,c177782_g1,c115145_g1,c142201_g1,c63426_g1,c159755_g1,c110507_g1,c51078_g1,c80696_g1,c177855_g1,c168063_g1,c150404_g1,c30171_g1
GO:0008150	Biological Process	GO:0050896	response to stimulus	GO:0042221	response to chemical	GO:0001101	response to acid chemical	42	c68503_g1,c185959_g1,c175278_g1,c77642_g1,c71496_g1,c156446_g1,c70765_g1,c73028_g3,c39229_g1,c7694_g1,c70846_g1,c57804_g1,c28481_g1,c80615_g1,c64756_g1,c107418_g1,c84426_g1,c68719_g3,c64838_g1,c66267_g1,c175727_g1,c63113_g1,c67219_g1,c140712_g1,c72800_g1,c142201_g1,c101993_g1,c27252_g1,c127930_g1,c45916_g1,c44672_g1,c82538_g1,c71164_g2,c66267_g2,c51078_g1,c80696_g1,c177855_g1,c65371_g1,c38480_g1,…
GO:0008150	Biological Process	GO:0050896	response to stimulus	GO:0042221	response to chemical	GO:0032094	response to food	10	c68250_g1,c59221_g1,c141039_g1,c29066_g1,c83814_g1,c73246_g5,c49496_g1,c70557_g1,c44463_g1,c85614_g1
GO:0008150	Biological Process	GO:0050896	response to stimulus	GO:0009719	response to endogenous stimulus	GO:0071774	response to fibroblast growth factor	8	c174590_g1,c147256_g1,c150404_g1,c76899_g1,c120855_g1,c115145_g1,c177782_g1,c30171_g1
GO:0008150	Biological Process	GO:0050896	response to stimulus	GO:0009719	response to endogenous stimulus	GO:0071495	cellular response to endogenous stimulus	54	c14195_g1,c71683_g1,c41703_g1,c50517_g1,c27252_g1,c149482_g1,c115145_g1,c124989_g1,c71067_g1,c44325_g2,c72409_g1,c175596_g1,c186060_g1,c62352_g1,c68937_g2,c71890_g1,c51623_g1,c53729_g1,c30171_g1,c143743_g1,c51078_g1,c80696_g1,c150404_g1,c46199_g1,c168063_g1,c12213_g1,c65916_g1,c134189_g1,c147256_g1,c67114_g1,c60656_g1,c174590_g1,c129530_g1,c61494_g1,c49438_g1,c46611_g1,c77642_g1,c60854_g1,c168279…
GO:0008150	Biological Process	GO:0050896	response to stimulus	GO:0009719	response to endogenous stimulus	GO:0070849	response to epidermal growth factor	1	c174590_g1
GO:0008150	Biological Process	GO:0050896	response to stimulus	GO:0009719	response to endogenous stimulus	GO:0010243	response to organonitrogen compound	18	c168063_g1,c150404_g1,c51078_g1,c80696_g1,c30171_g1,c63426_g1,c159755_g1,c76899_g1,c120855_g1,c77642_g1,c177782_g1,c115145_g1,c142201_g1,c149482_g1,c27252_g1,c174590_g1,c147256_g1,c106923_g1
GO:0008150	Biological Process	GO:0050896	response to stimulus	GO:0009719	response to endogenous stimulus	GO:0071559	response to transforming growth factor beta	1	c49438_g1
GO:0008150	Biological Process	GO:0050896	response to stimulus	GO:0009719	response to endogenous stimulus	GO:0009725	response to hormone	70	c134189_g1,c65916_g1,c12213_g1,c71277_g1,c75994_g1,c129530_g1,c73738_g1,c60854_g1,c163438_g1,c66325_g1,c76899_g1,c120855_g1,c51130_g1,c68833_g1,c72454_g1,c159755_g1,c92763_g1,c51331_g1,c44757_g1,c68842_g1,c152312_g1,c192300_g1,c50517_g1,c59606_g1,c115145_g1,c149482_g1,c71618_g1,c186060_g1,c161325_g1,c71890_g1,c73614_g2,c62352_g1,c68937_g2,c53729_g1,c143743_g1,c46199_g1,c150404_g1,c68626_g3,c80696…
GO:0008150	Biological Process	GO:0050896	response to stimulus	GO:0051716	cellular response to stimulus	GO:0033554	cellular response to stress	628	c187298_g1,c66849_g1,c70125_g1,c68250_g1,c87469_g1,c66921_g1,c129100_g1,c92548_g1,c73246_g5,c32972_g1,c78890_g1,c183169_g1,c103695_g1,c705_g1,c166426_g1,c117303_g1,c70908_g1,c12708_g1,c68416_g1,c169760_g1,c79729_g1,c124296_g1,c94267_g1,c167695_g1,c72759_g1,c88781_g1,c152741_g1,c70609_g1,c47164_g1,c32119_g1,c182529_g1,c65748_g1,c65178_g1,c28834_g1,c185770_g1,c166612_g1,c161280_g1,c48118_g1,c70366_…
GO:0008150	Biological Process	GO:0050896	response to stimulus	GO:0051716	cellular response to stimulus	GO:0007165	signal transduction	1671	c81012_g1,c67274_g1,c155242_g1,c68852_g1,c71646_g1,c96840_g1,c118845_g1,c68247_g1,c95218_g1,c70629_g3,c141835_g1,c60464_g1,c61659_g1,c72920_g1,c70238_g1,c89696_g1,c75314_g1,c59730_g1,c67185_g3,c74061_g1,c102710_g1,c87020_g1,c154645_g1,c64482_g1,c73835_g1,c73374_g2,c78806_g1,c35416_g1,c68333_g2,c72090_g1,c85238_g1,c69256_g1,c107497_g1,c94279_g1,c73243_g3,c72454_g1,c40649_g1,c14473_g1,c79785_g1,c44…
GO:0008150	Biological Process	GO:0050896	response to stimulus	GO:0051716	cellular response to stimulus	GO:0031668	cellular response to extracellular stimulus	68	c66849_g1,c68250_g1,c108627_g1,c29066_g1,c115990_g1,c69132_g1,c68319_g2,c52740_g1,c73246_g5,c6956_g1,c46047_g1,c183169_g1,c72540_g1,c141039_g1,c13182_g1,c82828_g1,c73707_g2,c164894_g1,c80203_g1,c154738_g1,c63946_g1,c49496_g1,c65577_g1,c68142_g1,c46631_g1,c31189_g1,c13341_g1,c107866_g1,c69081_g1,c22597_g1,c170969_g1,c45170_g1,c46583_g1,c85614_g1,c23423_g1,c152557_g1,c59221_g1,c159714_g1,c192019_g1…
GO:0008150	Biological Process	GO:0050896	response to stimulus	GO:0051716	cellular response to stimulus	GO:0071214	cellular response to abiotic stimulus	4	c8262_g1,c116021_g1,c77837_g1,c135590_g1
GO:0008150	Biological Process	GO:0050896	response to stimulus	GO:0051716	cellular response to stimulus	GO:0070887	cellular response to chemical stimulus	197	c168063_g1,c65358_g1,c13534_g1,c30171_g1,c73380_g1,c51623_g1,c116257_g1,c20480_g1,c72364_g1,c38480_g1,c48370_g1,c68076_g1,c44325_g2,c62874_g2,c175596_g1,c72409_g1,c118159_g1,c44178_g1,c148648_g1,c135313_g1,c147564_g1,c124989_g1,c72137_g1,c69993_g1,c24174_g1,c71683_g1,c27252_g1,c41703_g1,c70385_g1,c14195_g1,c73873_g2,c72361_g2,c30276_g1,c186410_g1,c64838_g1,c65017_g1,c138576_g1,c65743_g1,c110507_g…
GO:0008150	Biological Process	GO:0050896	response to stimulus	GO:0006950	response to stress	GO:0097501	stress response to metal ion	1	c45798_g1
GO:0008150	Biological Process	GO:0050896	response to stimulus	GO:0006950	response to stress	GO:0033554	cellular response to stress	628	c187298_g1,c66849_g1,c70125_g1,c68250_g1,c87469_g1,c66921_g1,c129100_g1,c92548_g1,c73246_g5,c32972_g1,c78890_g1,c183169_g1,c103695_g1,c705_g1,c166426_g1,c117303_g1,c70908_g1,c12708_g1,c68416_g1,c169760_g1,c79729_g1,c124296_g1,c94267_g1,c167695_g1,c72759_g1,c88781_g1,c152741_g1,c70609_g1,c47164_g1,c32119_g1,c182529_g1,c65748_g1,c65178_g1,c28834_g1,c185770_g1,c166612_g1,c161280_g1,c48118_g1,c70366_…
GO:0008150	Biological Process	GO:0050896	response to stimulus	GO:0006950	response to stress	GO:0042594	response to starvation	27	c85614_g1,c46583_g1,c70557_g1,c45249_g1,c71331_g2,c47663_g1,c83814_g1,c141039_g1,c107866_g1,c193988_g1,c52941_g1,c65577_g1,c65166_g1,c50739_g1,c46047_g1,c44463_g1,c49496_g1,c73246_g5,c6956_g1,c159714_g1,c29066_g1,c115990_g1,c80203_g1,c59221_g1,c108627_g1,c164894_g1,c68250_g1
GO:0008150	Biological Process	GO:0050896	response to stimulus	GO:0006950	response to stress	GO:0009611	response to wounding	123	c52260_g1,c80696_g1,c37133_g1,c72145_g2,c73420_g2,c103405_g1,c72504_g1,c70363_g2,c136254_g1,c67968_g1,c71104_g1,c73191_g2,c71516_g1,c70966_g1,c73791_g1,c49827_g1,c191273_g1,c155038_g1,c137046_g1,c58715_g1,c114871_g1,c127589_g1,c70861_g1,c89972_g1,c70060_g1,c119060_g1,c121705_g1,c99722_g1,c72433_g1,c41518_g1,c154199_g1,c73291_g1,c69957_g1,c127880_g1,c192303_g1,c60847_g1,c64573_g1,c70501_g3,c66126_…
GO:0008150	Biological Process	GO:0050896	response to stimulus	GO:0006950	response to stress	GO:0006979	response to oxidative stress	35	c31249_g1,c20480_g1,c73079_g2,c73915_g1,c44699_g1,c72633_g1,c172271_g1,c159466_g1,c73171_g1,c135313_g1,c62989_g1,c70961_g4,c144332_g1,c44178_g1,c39608_g1,c141602_g1,c69061_g1,c113565_g1,c65424_g1,c159755_g1,c68987_g1,c166426_g1,c107809_g1,c30276_g1,c82400_g1,c156541_g1,c70908_g1,c185108_g1,c12312_g2,c133627_g1,c94603_g1,c5264_g1,c53077_g1,c55298_g1,c156360_g1
GO:0008150	Biological Process	GO:0050896	response to stimulus	GO:0006950	response to stress	GO:0006952	defense response	269	c35613_g1,c146475_g1,c23427_g1,c71961_g1,c72942_g2,c145323_g1,c59944_g1,c91191_g1,c117960_g1,c147340_g1,c66251_g2,c61921_g1,c67082_g3,c71293_g2,c150568_g1,c52092_g1,c64453_g1,c59486_g1,c58478_g1,c80104_g1,c52495_g1,c108723_g1,c13040_g1,c63624_g1,c81384_g1,c97983_g1,c191383_g1,c62788_g1,c63946_g1,c77768_g1,c72246_g1,c134499_g1,c57108_g1,c1040_g1,c54452_g2,c123051_g1,c69079_g1,c8569_g1,c26076_g1,c7…
GO:0008150	Biological Process	GO:0050896	response to stimulus	GO:0006950	response to stress	GO:0080134	regulation of response to stress	49	c162005_g1,c71816_g1,c73318_g1,c65813_g1,c137855_g1,c133515_g1,c68987_g1,c147340_g1,c65424_g1,c73952_g1,c159755_g1,c69439_g1,c69061_g1,c69110_g1,c72671_g1,c5264_g1,c161115_g1,c34388_g1,c185108_g1,c174590_g1,c77403_g1,c112777_g1,c11766_g1,c176012_g1,c184710_g1,c53574_g1,c109378_g1,c129775_g1,c80696_g1,c133833_g1,c187853_g1,c64286_g2,c81384_g1,c146025_g1,c104866_g1,c64807_g1,c72139_g1,c125826_g1,c4…
GO:0008150	Biological Process	GO:0050896	response to stimulus	GO:0006950	response to stress	GO:0035966	response to topologically incorrect protein	10	c122241_g1,c48502_g1,c65017_g1,c169804_g1,c48370_g1,c13534_g1,c11332_g1,c105905_g1,c92548_g1,c139109_g1
GO:0008150	Biological Process	GO:0050896	response to stimulus	GO:0009605	response to external stimulus	GO:0043207	response to external biotic stimulus	226	c34542_g1,c125885_g1,c73937_g1,c31940_g1,c63227_g1,c136754_g1,c187643_g1,c166934_g1,c9798_g1,c162915_g1,c39502_g1,c58293_g1,c136476_g1,c72864_g1,c145553_g1,c109378_g1,c9965_g1,c52260_g1,c144978_g1,c48249_g1,c72357_g1,c133833_g1,c141686_g1,c72139_g1,c72504_g1,c68288_g4,c64286_g2,c157218_g1,c140373_g1,c162065_g1,c176012_g1,c174024_g1,c98918_g1,c65424_g3,c71521_g1,c71451_g5,c66124_g1,c10275_g1,c7267…
GO:0008150	Biological Process	GO:0050896	response to stimulus	GO:0009605	response to external stimulus	GO:0009581	detection of external stimulus	8	c73532_g2,c154405_g1,c38886_g1,c8020_g1,c162005_g1,c191407_g1,c116371_g1,c80012_g1
GO:0008150	Biological Process	GO:0050896	response to stimulus	GO:0009605	response to external stimulus	GO:0042330	taxis	94	c81384_g1,c134079_g1,c68864_g1,c108229_g1,c58514_g1,c154358_g1,c184710_g1,c62512_g1,c31066_g1,c25746_g1,c105475_g1,c81690_g1,c24292_g1,c174938_g1,c159347_g1,c13693_g1,c44966_g1,c43579_g1,c57199_g1,c128515_g1,c77934_g1,c56643_g1,c157417_g1,c165606_g1,c117488_g1,c191928_g1,c70359_g1,c27252_g1,c73421_g3,c17197_g2,c183169_g1,c96140_g1,c141581_g1,c121347_g1,c41668_g1,c57106_g1,c64704_g1,c73475_g2,c684…
GO:0008150	Biological Process	GO:0050896	response to stimulus	GO:0009605	response to external stimulus	GO:0071496	cellular response to external stimulus	68	c74124_g1,c52941_g1,c745_g1,c68463_g1,c73707_g1,c61339_g1,c72633_g1,c83057_g1,c73706_g1,c63090_g1,c62365_g1,c64986_g1,c44463_g1,c50739_g1,c178084_g1,c65166_g1,c192019_g1,c180546_g1,c59933_g1,c59221_g1,c159714_g1,c23423_g1,c152557_g1,c84300_g1,c70557_g1,c71331_g2,c45249_g1,c47663_g1,c12618_g1,c104299_g1,c42321_g1,c83814_g1,c193988_g1,c37043_g1,c68142_g1,c65577_g1,c46631_g1,c31189_g1,c49496_g1,c802…
GO:0008150	Biological Process	GO:0050896	response to stimulus	GO:0009605	response to external stimulus	GO:0009991	response to extracellular stimulus	71	c13182_g1,c82828_g1,c174590_g1,c141039_g1,c72540_g1,c46047_g1,c183169_g1,c6956_g1,c73246_g5,c68319_g2,c69132_g1,c115990_g1,c29066_g1,c52740_g1,c68250_g1,c66849_g1,c108627_g1,c45170_g1,c46583_g1,c170969_g1,c85614_g1,c142201_g1,c22597_g1,c107866_g1,c69081_g1,c13341_g1,c31189_g1,c68142_g1,c65577_g1,c46631_g1,c49496_g1,c80203_g1,c63946_g1,c154738_g1,c73707_g2,c164894_g1,c70557_g1,c84300_g1,c47663_g1,…
GO:0008150	Biological Process	GO:0050896	response to stimulus	GO:0009605	response to external stimulus	GO:0032101	regulation of response to external stimulus	42	c141039_g1,c34388_g1,c83814_g1,c11766_g1,c77403_g1,c176012_g1,c112777_g1,c70557_g1,c72671_g1,c59221_g1,c29066_g1,c147340_g1,c68250_g1,c184132_g1,c69439_g1,c44463_g1,c65813_g1,c71816_g1,c73246_g5,c24322_g1,c27252_g1,c87046_g1,c100011_g1,c8569_g1,c85614_g1,c123051_g1,c125826_g1,c48534_g1,c56087_g1,c80696_g1,c129775_g1,c109378_g1,c53574_g1,c64807_g1,c72139_g1,c64286_g2,c81384_g1,c104866_g1,c146025_g…
GO:0008150	Biological Process	GO:0050896	response to stimulus	GO:0009605	response to external stimulus	GO:0032102	negative regulation of response to external stimulus	32	c80696_g1,c53574_g1,c109378_g1,c64807_g1,c146025_g1,c81384_g1,c64286_g2,c187853_g1,c133833_g1,c49496_g1,c125826_g1,c85614_g1,c24322_g1,c27252_g1,c8569_g1,c87046_g1,c100011_g1,c65813_g1,c44463_g1,c71816_g1,c73246_g5,c59221_g1,c29066_g1,c147340_g1,c68250_g1,c69439_g1,c70557_g1,c141039_g1,c34388_g1,c83814_g1,c77403_g1,c112777_g1
GO:0008150	Biological Process	GO:0022414	reproductive process	GO:0044702	single organism reproductive process	GO:0007309	oocyte axis specification	1	c77900_g1
GO:0008150	Biological Process	GO:0022414	reproductive process	GO:0044702	single organism reproductive process	GO:0060713	labyrinthine layer morphogenesis	2	c120855_g1,c177782_g1
GO:0008150	Biological Process	GO:0022414	reproductive process	GO:0044702	single organism reproductive process	GO:0007308	oocyte construction	1	c77900_g1
GO:0008150	Biological Process	GO:0022414	reproductive process	GO:0044702	single organism reproductive process	GO:0060736	prostate gland growth	2	c120855_g1,c177782_g1
GO:0008150	Biological Process	GO:0022414	reproductive process	GO:0044702	single organism reproductive process	GO:0060711	labyrinthine layer development	3	c174590_g1,c120855_g1,c177782_g1
GO:0008150	Biological Process	GO:0022414	reproductive process	GO:0044702	single organism reproductive process	GO:0048806	genitalia development	2	c80696_g1,c27252_g1
GO:0008150	Biological Process	GO:0022414	reproductive process	GO:0044702	single organism reproductive process	GO:0060669	embryonic placenta morphogenesis	2	c177782_g1,c120855_g1
GO:0008150	Biological Process	GO:0022414	reproductive process	GO:0044702	single organism reproductive process	GO:0042698	ovulation cycle	2	c80696_g1,c27252_g1
GO:0008150	Biological Process	GO:0022414	reproductive process	GO:0044702	single organism reproductive process	GO:0060135	maternal process involved in female pregnancy	1	c174590_g1
GO:0008150	Biological Process	GO:0022414	reproductive process	GO:0044702	single organism reproductive process	GO:0009566	fertilization	36	c97021_g1,c72439_g1,c21532_g1,c31591_g1,c74521_g1,c180761_g1,c24125_g2,c63316_g1,c64121_g1,c72431_g1,c126993_g1,c3423_g1,c69541_g1,c133860_g1,c65791_g1,c19567_g1,c24580_g1,c73418_g1,c98740_g1,c73280_g1,c162822_g1,c63430_g1,c64451_g1,c117220_g1,c26234_g1,c63831_g1,c14559_g1,c31076_g1,c104034_g1,c25527_g1,c73195_g2,c68332_g1,c141557_g1,c72487_g2,c61039_g1,c130246_g1
GO:0008150	Biological Process	GO:0022414	reproductive process	GO:0044702	single organism reproductive process	GO:0007531	mating type determination	11	c138565_g1,c69550_g1,c107226_g1,c44872_g1,c80459_g1,c144283_g1,c63590_g1,c50828_g1,c100693_g1,c55560_g1,c57642_g1
GO:0008150	Biological Process	GO:0022414	reproductive process	GO:0044702	single organism reproductive process	GO:0030703	eggshell formation	33	c121139_g1,c31551_g1,c131619_g1,c130654_g1,c157514_g1,c45562_g1,c123498_g1,c73228_g1,c139109_g1,c66422_g1,c117882_g1,c7611_g1,c70186_g1,c22439_g1,c160143_g1,c134832_g1,c79517_g1,c169258_g1,c80913_g1,c72502_g3,c110809_g1,c126993_g1,c44051_g1,c61923_g1,c38522_g1,c60180_g1,c87333_g1,c188673_g1,c134872_g1,c16244_g1,c44839_g1,c63537_g1,c116932_g1
GO:0008150	Biological Process	GO:0022414	reproductive process	GO:0044702	single organism reproductive process	GO:0060674	placenta blood vessel development	1	c174590_g1
GO:0008150	Biological Process	GO:0022414	reproductive process	GO:0044702	single organism reproductive process	GO:0007276	gamete generation	106	c68100_g1,c159436_g1,c6258_g1,c77900_g1,c44611_g1,c31551_g1,c122241_g1,c81497_g1,c73228_g1,c45562_g1,c154831_g1,c53403_g1,c123498_g1,c8996_g1,c72916_g1,c186644_g1,c113463_g1,c7611_g1,c1290_g1,c66422_g1,c72945_g2,c69702_g1,c134832_g1,c22174_g1,c104801_g1,c121482_g1,c160143_g1,c190542_g1,c70186_g1,c171151_g1,c67555_g1,c76228_g1,c50946_g1,c119233_g1,c80913_g1,c137855_g1,c72156_g1,c145048_g1,c126993_…
GO:0008150	Biological Process	GO:0022414	reproductive process	GO:0044702	single organism reproductive process	GO:0001890	placenta development	5	c177782_g1,c107809_g1,c184710_g1,c174590_g1,c120855_g1
GO:0008150	Biological Process	GO:0022414	reproductive process	GO:0044702	single organism reproductive process	GO:0030850	prostate gland development	4	c61246_g1,c120855_g1,c113559_g1,c177782_g1
GO:0008150	Biological Process	GO:0022414	reproductive process	GO:0044702	single organism reproductive process	GO:0007293	germarium-derived egg chamber formation	1	c77900_g1
GO:0008150	Biological Process	GO:0022414	reproductive process	GO:0044702	single organism reproductive process	GO:0060740	prostate gland epithelium morphogenesis	2	c120855_g1,c177782_g1
GO:0008150	Biological Process	GO:0022414	reproductive process	GO:0044702	single organism reproductive process	GO:0060512	prostate gland morphogenesis	2	c177782_g1,c120855_g1
GO:0008150	Biological Process	GO:0022414	reproductive process	GO:0044702	single organism reproductive process	GO:0008406	gonad development	3	c27252_g1,c80696_g1,c159755_g1
GO:0008150	Biological Process	GO:0022414	reproductive process	GO:0044702	single organism reproductive process	GO:0060742	epithelial cell differentiation involved in prostate gland development	2	c177782_g1,c120855_g1
GO:0008150	Biological Process	GO:0022414	reproductive process	GO:0044702	single organism reproductive process	GO:0001892	embryonic placenta development	3	c177782_g1,c174590_g1,c120855_g1
GO:0008150	Biological Process	GO:0022414	reproductive process	GO:0044702	single organism reproductive process	GO:0030707	ovarian follicle cell development	33	c22439_g1,c160143_g1,c134832_g1,c70186_g1,c66422_g1,c117882_g1,c7611_g1,c139109_g1,c157514_g1,c45562_g1,c123498_g1,c73228_g1,c130654_g1,c131619_g1,c121139_g1,c31551_g1,c63537_g1,c116932_g1,c44839_g1,c16244_g1,c60180_g1,c38522_g1,c87333_g1,c188673_g1,c134872_g1,c61923_g1,c126993_g1,c44051_g1,c80913_g1,c72502_g3,c110809_g1,c79517_g1,c169258_g1
GO:0008150	Biological Process	GO:0022414	reproductive process	GO:0044702	single organism reproductive process	GO:0048515	spermatid differentiation	24	c145048_g1,c113463_g1,c68712_g1,c73601_g1,c120637_g1,c72492_g1,c50946_g1,c119233_g1,c73923_g1,c46392_g1,c83040_g1,c70961_g2,c22174_g1,c176752_g1,c121205_g1,c190542_g1,c69702_g1,c9978_g1,c46598_g1,c188679_g1,c64969_g1,c132587_g1,c144091_g1,c180487_g1
GO:0008150	Biological Process	GO:0022414	reproductive process	GO:0044702	single organism reproductive process	GO:0009994	oocyte differentiation	1	c77900_g1
GO:0008150	Biological Process	GO:0022414	reproductive process	GO:0044702	single organism reproductive process	GO:0060706	cell differentiation involved in embryonic placenta development	1	c174590_g1
GO:0008150	Biological Process	GO:0022414	reproductive process	GO:0044702	single organism reproductive process	GO:0007281	germ cell development	59	c50946_g1,c72502_g3,c119233_g1,c110809_g1,c72492_g1,c120637_g1,c80913_g1,c169258_g1,c137855_g1,c79517_g1,c61923_g1,c145048_g1,c126993_g1,c44051_g1,c132587_g1,c16244_g1,c9978_g1,c188679_g1,c46598_g1,c134872_g1,c38522_g1,c60180_g1,c188673_g1,c87333_g1,c116932_g1,c176752_g1,c121205_g1,c63537_g1,c46392_g1,c44839_g1,c131619_g1,c73923_g1,c77900_g1,c68712_g1,c31551_g1,c121139_g1,c73601_g1,c73228_g1,c455…
GO:0008150	Biological Process	GO:0022414	reproductive process	GO:0048609	multicellular organismal reproductive process	GO:0042698	ovulation cycle	2	c80696_g1,c27252_g1
GO:0008150	Biological Process	GO:0022414	reproductive process	GO:0048609	multicellular organismal reproductive process	GO:0060135	maternal process involved in female pregnancy	1	c174590_g1
GO:0008150	Biological Process	GO:0022414	reproductive process	GO:0048609	multicellular organismal reproductive process	GO:0033057	multicellular organismal reproductive behavior	9	c74347_g1,c2029_g1,c116292_g1,c73437_g1,c48170_g1,c46892_g2,c1637_g1,c162082_g1,c184956_g1
GO:0008150	Biological Process	GO:0022414	reproductive process	GO:0048609	multicellular organismal reproductive process	GO:0007276	gamete generation	106	c68100_g1,c159436_g1,c6258_g1,c77900_g1,c44611_g1,c31551_g1,c122241_g1,c81497_g1,c73228_g1,c45562_g1,c154831_g1,c53403_g1,c123498_g1,c8996_g1,c72916_g1,c186644_g1,c113463_g1,c7611_g1,c1290_g1,c66422_g1,c72945_g2,c69702_g1,c134832_g1,c22174_g1,c104801_g1,c121482_g1,c160143_g1,c190542_g1,c70186_g1,c171151_g1,c67555_g1,c76228_g1,c50946_g1,c119233_g1,c80913_g1,c137855_g1,c72156_g1,c145048_g1,c126993_…
GO:0008150	Biological Process	GO:0022414	reproductive process	GO:0022413	reproductive process in single-celled organism	GO:0007533	mating type switching	5	c44872_g1,c80459_g1,c57642_g1,c50828_g1,c69550_g1
GO:0008150	Biological Process	GO:0022414	reproductive process	GO:0044703	multi-organism reproductive process	GO:0007618	mating	16	c48170_g1,c73437_g1,c36009_g1,c98861_g1,c74347_g1,c2029_g1,c169010_g1,c39302_g1,c1637_g1,c162082_g1,c72596_g3,c46892_g2,c69854_g1,c116292_g1,c184956_g1,c16602_g1
GO:0008150	Biological Process	GO:0022414	reproductive process	GO:0044703	multi-organism reproductive process	GO:0044705	multi-organism reproductive behavior	16	c46892_g2,c69854_g1,c72596_g3,c116292_g1,c184956_g1,c16602_g1,c48170_g1,c73437_g1,c36009_g1,c2029_g1,c98861_g1,c74347_g1,c169010_g1,c39302_g1,c1637_g1,c162082_g1
GO:0008150	Biological Process	GO:0022414	reproductive process	GO:0044703	multi-organism reproductive process	GO:0009856	pollination	1	c136706_g1
GO:0008150	Biological Process	GO:0022414	reproductive process	GO:0044703	multi-organism reproductive process	GO:0007565	female pregnancy	3	c174590_g1,c120030_g1,c118544_g1
GO:0008150	Biological Process	GO:0022414	reproductive process	GO:0044703	multi-organism reproductive process	GO:0019953	sexual reproduction	180	c73923_g1,c64451_g1,c121139_g1,c184956_g1,c26234_g1,c157514_g1,c116292_g1,c63831_g1,c69854_g1,c130654_g1,c104034_g1,c117882_g1,c1637_g1,c144091_g1,c139109_g1,c64969_g1,c73195_g2,c68332_g1,c186292_g1,c71316_g1,c72439_g1,c31591_g1,c79517_g1,c72494_g6,c63316_g1,c144718_g1,c118286_g1,c181548_g1,c46892_g2,c48910_g1,c50383_g1,c3423_g1,c139104_g1,c19567_g1,c73418_g1,c121205_g1,c146729_g1,c162822_g1,c625…
GO:0008150	Biological Process	GO:0022414	reproductive process	GO:0003006	developmental process involved in reproduction	GO:0001892	embryonic placenta development	3	c177782_g1,c174590_g1,c120855_g1
GO:0008150	Biological Process	GO:0022414	reproductive process	GO:0003006	developmental process involved in reproduction	GO:0030707	ovarian follicle cell development	33	c22439_g1,c160143_g1,c134832_g1,c70186_g1,c66422_g1,c117882_g1,c7611_g1,c139109_g1,c157514_g1,c45562_g1,c123498_g1,c73228_g1,c130654_g1,c131619_g1,c121139_g1,c31551_g1,c63537_g1,c116932_g1,c44839_g1,c16244_g1,c60180_g1,c38522_g1,c87333_g1,c188673_g1,c134872_g1,c61923_g1,c126993_g1,c44051_g1,c80913_g1,c72502_g3,c110809_g1,c79517_g1,c169258_g1
GO:0008150	Biological Process	GO:0022414	reproductive process	GO:0003006	developmental process involved in reproduction	GO:0060742	epithelial cell differentiation involved in prostate gland development	2	c177782_g1,c120855_g1
GO:0008150	Biological Process	GO:0022414	reproductive process	GO:0003006	developmental process involved in reproduction	GO:0060740	prostate gland epithelium morphogenesis	2	c120855_g1,c177782_g1
GO:0008150	Biological Process	GO:0022414	reproductive process	GO:0003006	developmental process involved in reproduction	GO:0060512	prostate gland morphogenesis	2	c177782_g1,c120855_g1
GO:0008150	Biological Process	GO:0022414	reproductive process	GO:0003006	developmental process involved in reproduction	GO:0009994	oocyte differentiation	1	c77900_g1
GO:0008150	Biological Process	GO:0022414	reproductive process	GO:0003006	developmental process involved in reproduction	GO:0048608	reproductive structure development	12	c27252_g1,c174590_g1,c159755_g1,c113559_g1,c37784_g1,c107809_g1,c184710_g1,c61246_g1,c123051_g1,c120855_g1,c80696_g1,c177782_g1
GO:0008150	Biological Process	GO:0022414	reproductive process	GO:0003006	developmental process involved in reproduction	GO:0007548	sex differentiation	23	c159755_g1,c143850_g1,c169629_g1,c37784_g1,c80696_g1,c49707_g1,c44229_g1,c61971_g1,c78315_g1,c93573_g1,c27252_g1,c94790_g1,c70898_g2,c130867_g1,c14210_g1,c70879_g1,c75564_g1,c169844_g1,c79284_g1,c72006_g2,c92228_g1,c160380_g1,c97459_g1
GO:0008150	Biological Process	GO:0022414	reproductive process	GO:0003006	developmental process involved in reproduction	GO:0048515	spermatid differentiation	24	c145048_g1,c113463_g1,c68712_g1,c73601_g1,c120637_g1,c72492_g1,c50946_g1,c119233_g1,c73923_g1,c46392_g1,c83040_g1,c70961_g2,c22174_g1,c176752_g1,c121205_g1,c190542_g1,c69702_g1,c9978_g1,c46598_g1,c188679_g1,c64969_g1,c132587_g1,c144091_g1,c180487_g1
GO:0008150	Biological Process	GO:0022414	reproductive process	GO:0003006	developmental process involved in reproduction	GO:0060706	cell differentiation involved in embryonic placenta development	1	c174590_g1
GO:0008150	Biological Process	GO:0022414	reproductive process	GO:0003006	developmental process involved in reproduction	GO:0045137	development of primary sexual characteristics	4	c37784_g1,c80696_g1,c159755_g1,c27252_g1
GO:0008150	Biological Process	GO:0022414	reproductive process	GO:0003006	developmental process involved in reproduction	GO:0007281	germ cell development	59	c50946_g1,c72502_g3,c119233_g1,c110809_g1,c72492_g1,c120637_g1,c80913_g1,c169258_g1,c137855_g1,c79517_g1,c61923_g1,c145048_g1,c126993_g1,c44051_g1,c132587_g1,c16244_g1,c9978_g1,c188679_g1,c46598_g1,c134872_g1,c38522_g1,c60180_g1,c188673_g1,c87333_g1,c116932_g1,c176752_g1,c121205_g1,c63537_g1,c46392_g1,c44839_g1,c131619_g1,c73923_g1,c77900_g1,c68712_g1,c31551_g1,c121139_g1,c73601_g1,c73228_g1,c455…
GO:0008150	Biological Process	GO:0022414	reproductive process	GO:0003006	developmental process involved in reproduction	GO:0060713	labyrinthine layer morphogenesis	2	c120855_g1,c177782_g1
GO:0008150	Biological Process	GO:0022414	reproductive process	GO:0003006	developmental process involved in reproduction	GO:0007309	oocyte axis specification	1	c77900_g1
GO:0008150	Biological Process	GO:0022414	reproductive process	GO:0003006	developmental process involved in reproduction	GO:0060669	embryonic placenta morphogenesis	2	c177782_g1,c120855_g1
GO:0008150	Biological Process	GO:0022414	reproductive process	GO:0003006	developmental process involved in reproduction	GO:0060736	prostate gland growth	2	c120855_g1,c177782_g1
GO:0008150	Biological Process	GO:0022414	reproductive process	GO:0003006	developmental process involved in reproduction	GO:0007308	oocyte construction	1	c77900_g1
GO:0008150	Biological Process	GO:0022414	reproductive process	GO:0003006	developmental process involved in reproduction	GO:0060674	placenta blood vessel development	1	c174590_g1
GO:0008150	Biological Process	GO:0022414	reproductive process	GO:0003006	developmental process involved in reproduction	GO:0030703	eggshell formation	33	c121139_g1,c31551_g1,c131619_g1,c130654_g1,c157514_g1,c45562_g1,c123498_g1,c73228_g1,c139109_g1,c66422_g1,c117882_g1,c7611_g1,c70186_g1,c22439_g1,c160143_g1,c134832_g1,c79517_g1,c169258_g1,c80913_g1,c72502_g3,c110809_g1,c126993_g1,c44051_g1,c61923_g1,c38522_g1,c60180_g1,c87333_g1,c188673_g1,c134872_g1,c16244_g1,c44839_g1,c63537_g1,c116932_g1
GO:0008150	Biological Process	GO:0022414	reproductive process	GO:0003006	developmental process involved in reproduction	GO:0007293	germarium-derived egg chamber formation	1	c77900_g1
GO:0008150	Biological Process	GO:0022414	reproductive process	GO:0003006	developmental process involved in reproduction	GO:0007530	sex determination	11	c100693_g1,c50828_g1,c63590_g1,c57642_g1,c55560_g1,c69550_g1,c138565_g1,c144283_g1,c44872_g1,c80459_g1,c107226_g1
GO:0008150	Biological Process	GO:0022414	reproductive process	GO:0019098	reproductive behavior	GO:0044705	multi-organism reproductive behavior	16	c46892_g2,c69854_g1,c72596_g3,c116292_g1,c184956_g1,c16602_g1,c48170_g1,c73437_g1,c36009_g1,c2029_g1,c98861_g1,c74347_g1,c169010_g1,c39302_g1,c1637_g1,c162082_g1
GO:0008150	Biological Process	GO:0009987	cellular process	GO:0044763	single-organism cellular process	GO:0043647	inositol phosphate metabolic process	6	c51321_g1,c128429_g1,c63012_g1,c69609_g1,c155848_g1,c48889_g1
GO:0008150	Biological Process	GO:0009987	cellular process	GO:0044763	single-organism cellular process	GO:0071827	plasma lipoprotein particle organization	1	c162005_g1
GO:0008150	Biological Process	GO:0009987	cellular process	GO:0044763	single-organism cellular process	GO:0043062	extracellular structure organization	10	c73367_g1,c27252_g1,c158600_g1,c161428_g1,c115580_g1,c175858_g1,c148091_g1,c36893_g1,c80696_g1,c96303_g1
GO:0008150	Biological Process	GO:0009987	cellular process	GO:0044763	single-organism cellular process	GO:0019725	cellular homeostasis	275	c66508_g1,c73915_g1,c96104_g1,c77253_g1,c73121_g1,c72429_g1,c113580_g1,c184822_g1,c12660_g1,c6426_g1,c175640_g1,c7684_g1,c169152_g1,c22010_g1,c160143_g1,c137120_g1,c102108_g1,c35687_g1,c36184_g1,c165780_g1,c70754_g1,c179336_g1,c59221_g1,c5264_g1,c187147_g1,c120482_g1,c137561_g1,c70557_g1,c67670_g1,c59828_g1,c61314_g1,c69329_g1,c83814_g1,c12312_g2,c51714_g1,c27251_g1,c36298_g1,c13872_g1,c115839_g1…
GO:0008150	Biological Process	GO:0009987	cellular process	GO:0044763	single-organism cellular process	GO:0042168	heme metabolic process	80	c140863_g1,c65443_g1,c60966_g1,c69285_g1,c138185_g1,c72370_g1,c67157_g1,c71595_g1,c162005_g1,c159387_g1,c11769_g1,c77517_g1,c188742_g1,c43850_g1,c178652_g1,c73317_g1,c10253_g1,c102930_g1,c187576_g1,c108770_g1,c34792_g1,c69172_g1,c32212_g1,c59717_g2,c22859_g1,c47008_g1,c73626_g3,c59290_g1,c53568_g1,c123609_g1,c67102_g1,c85103_g1,c90234_g1,c180972_g1,c100033_g1,c72490_g1,c46507_g2,c72866_g2,c73786_…
GO:0008150	Biological Process	GO:0009987	cellular process	GO:0044763	single-organism cellular process	GO:0043446	cellular alkane metabolic process	81	c150848_g1,c44856_g1,c22184_g1,c24183_g1,c45360_g1,c131679_g1,c24698_g1,c155123_g1,c50330_g1,c82629_g1,c61077_g1,c85592_g1,c70590_g2,c120280_g1,c189887_g1,c13047_g2,c9727_g1,c181507_g1,c72875_g1,c104403_g1,c73679_g1,c66844_g2,c59484_g1,c98946_g1,c175511_g1,c154590_g1,c28105_g1,c74496_g1,c73038_g2,c72070_g1,c87256_g1,c75441_g1,c25975_g1,c71897_g1,c109485_g1,c188004_g1,c139022_g1,c73178_g1,c89878_g…
GO:0008150	Biological Process	GO:0009987	cellular process	GO:0044763	single-organism cellular process	GO:0031050	dsRNA fragmentation	1	c110507_g1
GO:0008150	Biological Process	GO:0009987	cellular process	GO:0044763	single-organism cellular process	GO:0042723	thiamine-containing compound metabolic process	23	c81310_g1,c62633_g1,c82625_g1,c122679_g1,c108024_g1,c67011_g1,c83924_g1,c95737_g1,c73551_g1,c67869_g1,c64208_g1,c73723_g1,c35520_g1,c11299_g1,c94841_g1,c164588_g1,c121627_g1,c120977_g1,c81587_g1,c63565_g1,c67869_g2,c22133_g1,c73104_g1
GO:0008150	Biological Process	GO:0009987	cellular process	GO:0044763	single-organism cellular process	GO:0006928	movement of cell or subcellular component	239	c63384_g1,c35683_g1,c82093_g1,c73349_g1,c70407_g1,c52232_g1,c62981_g1,c94915_g1,c76508_g1,c60256_g2,c68479_g1,c69164_g1,c25746_g1,c104574_g1,c58648_g1,c48370_g1,c44966_g1,c73639_g2,c159347_g1,c73166_g1,c76915_g1,c174938_g1,c24292_g1,c27252_g1,c123102_g1,c108131_g1,c31542_g1,c116349_g1,c77934_g1,c73847_g2,c73806_g3,c27073_g1,c68583_g2,c174832_g1,c70518_g1,c63590_g2,c17197_g2,c185045_g1,c59309_g2,c…
GO:0008150	Biological Process	GO:0009987	cellular process	GO:0044763	single-organism cellular process	GO:0009237	siderophore metabolic process	1	c67885_g2
GO:0008150	Biological Process	GO:0009987	cellular process	GO:0044763	single-organism cellular process	GO:0010998	regulation of translational initiation by eIF2 alpha phosphorylation	1	c162005_g1
GO:0008150	Biological Process	GO:0009987	cellular process	GO:0044763	single-organism cellular process	GO:0046937	phytochelatin metabolic process	10	c70828_g2,c9965_g1,c159948_g1,c28283_g1,c146578_g1,c68386_g1,c188556_g1,c187707_g1,c71997_g1,c64583_g1
GO:0008150	Biological Process	GO:0009987	cellular process	GO:0044763	single-organism cellular process	GO:0042197	halogenated hydrocarbon metabolic process	79	c64650_g1,c71638_g1,c115933_g1,c72239_g1,c99340_g1,c73337_g2,c65660_g1,c67883_g1,c71361_g1,c68272_g1,c71863_g1,c64508_g1,c69776_g1,c72856_g3,c157367_g1,c59949_g1,c73176_g1,c68593_g1,c178340_g1,c130192_g1,c2081_g1,c134205_g1,c135435_g1,c73089_g1,c68312_g1,c161689_g1,c1344_g1,c162855_g1,c61437_g1,c58287_g1,c73280_g1,c46519_g1,c72806_g4,c68164_g1,c80221_g1,c64114_g1,c67984_g1,c65358_g1,c73380_g1,c18…
GO:0008150	Biological Process	GO:0009987	cellular process	GO:0044763	single-organism cellular process	GO:0051301	cell division	182	c82093_g1,c118134_g1,c31189_g1,c79638_g1,c81318_g1,c94915_g1,c74137_g1,c158353_g1,c70676_g1,c63877_g1,c155607_g1,c12161_g2,c78544_g1,c73160_g1,c49817_g1,c68479_g1,c103018_g1,c38480_g1,c135254_g1,c191447_g1,c34738_g1,c151987_g1,c116037_g1,c72497_g1,c71308_g1,c11348_g1,c120999_g1,c159347_g1,c73526_g1,c67730_g1,c71262_g1,c93703_g1,c181314_g1,c69132_g1,c182930_g1,c72363_g1,c71674_g1,c75999_g1,c118234…
GO:0008150	Biological Process	GO:0009987	cellular process	GO:0044763	single-organism cellular process	GO:0007059	chromosome segregation	163	c53622_g1,c112112_g1,c70620_g1,c42749_g1,c73722_g1,c77424_g1,c31360_g1,c160010_g1,c71760_g2,c31733_g3,c57174_g1,c70056_g1,c9546_g1,c81994_g1,c8731_g1,c68023_g1,c44471_g3,c73434_g2,c76031_g1,c72504_g2,c84300_g1,c23080_g1,c47330_g1,c52603_g1,c67904_g1,c34427_g1,c78681_g1,c81318_g1,c108123_g1,c105121_g1,c43013_g1,c71184_g2,c155607_g1,c134643_g1,c69553_g4,c38480_g1,c68479_g1,c73175_g1,c73562_g5,c4049…
GO:0008150	Biological Process	GO:0009987	cellular process	GO:0044763	single-organism cellular process	GO:0023014	signal transduction by protein phosphorylation	33	c54046_g1,c30171_g1,c49496_g1,c80696_g1,c51078_g1,c150404_g1,c184710_g1,c27252_g1,c174938_g1,c115145_g1,c14645_g1,c85614_g1,c61246_g1,c68250_g1,c159755_g1,c59221_g1,c29066_g1,c73246_g5,c137855_g1,c44463_g1,c123328_g1,c147256_g1,c174590_g1,c141039_g1,c113559_g1,c83814_g1,c77642_g1,c177782_g1,c70557_g1,c120855_g1,c76899_g1,c143698_g1,c124686_g1
GO:0008150	Biological Process	GO:0009987	cellular process	GO:0044763	single-organism cellular process	GO:0034637	cellular carbohydrate biosynthetic process	161	c121577_g1,c184340_g1,c24464_g1,c156068_g1,c52380_g1,c151030_g1,c165947_g1,c85317_g1,c167208_g1,c31846_g1,c189253_g1,c118836_g1,c4770_g1,c40057_g1,c174882_g1,c45053_g2,c167670_g1,c120954_g1,c64100_g1,c77879_g1,c72205_g1,c66562_g1,c143840_g1,c177558_g1,c150841_g1,c106280_g1,c186587_g1,c150426_g1,c72814_g1,c172979_g1,c61605_g1,c165717_g1,c51640_g1,c100519_g1,c137319_g1,c55714_g2,c73118_g1,c148514_g…
GO:0008150	Biological Process	GO:0009987	cellular process	GO:0044763	single-organism cellular process	GO:0033059	cellular pigmentation	2	c69476_g1,c152605_g1
GO:0008150	Biological Process	GO:0009987	cellular process	GO:0044763	single-organism cellular process	GO:0042180	cellular ketone metabolic process	161	c4383_g1,c66575_g1,c93827_g1,c107143_g1,c53247_g1,c94826_g1,c8945_g1,c71600_g1,c123312_g1,c64776_g1,c140712_g1,c38409_g1,c68091_g1,c71349_g1,c66724_g1,c70737_g1,c31369_g1,c42202_g1,c90067_g1,c63921_g1,c134851_g1,c73421_g3,c167667_g1,c45726_g1,c29293_g1,c182239_g1,c118830_g1,c184673_g1,c62912_g3,c168710_g1,c58197_g2,c157515_g1,c112219_g1,c37592_g1,c174694_g1,c175739_g1,c44880_g1,c119270_g1,c178762…
GO:0008150	Biological Process	GO:0009987	cellular process	GO:0044763	single-organism cellular process	GO:0022402	cell cycle process	452	c71490_g1,c57464_g1,c73722_g1,c154533_g1,c58055_g1,c42749_g1,c69148_g1,c70620_g1,c49786_g1,c121705_g1,c162999_g1,c63084_g1,c68203_g1,c138249_g1,c31733_g3,c69545_g1,c191273_g1,c31360_g1,c72194_g1,c57514_g1,c60034_g1,c9193_g1,c160010_g1,c188574_g1,c52965_g1,c172014_g1,c76031_g1,c73434_g2,c81994_g1,c68023_g1,c67904_g1,c182574_g1,c8591_g1,c71479_g2,c73746_g1,c78681_g1,c120855_g1,c84300_g1,c141171_g1,…
GO:0008150	Biological Process	GO:0009987	cellular process	GO:0044763	single-organism cellular process	GO:0006081	cellular aldehyde metabolic process	306	c23419_g2,c122269_g1,c30837_g1,c88569_g1,c100912_g1,c12972_g1,c147350_g1,c61160_g1,c70398_g1,c92521_g1,c90684_g1,c170855_g1,c66998_g1,c95206_g1,c138330_g1,c177060_g1,c187031_g1,c73615_g2,c60396_g1,c64078_g1,c175860_g1,c103589_g1,c43801_g1,c77154_g1,c53848_g1,c69028_g1,c59678_g1,c13460_g1,c143885_g1,c87492_g1,c14648_g1,c56628_g1,c145253_g1,c162009_g1,c67574_g1,c67772_g1,c186841_g1,c134145_g1,c1144…
GO:0008150	Biological Process	GO:0009987	cellular process	GO:0044763	single-organism cellular process	GO:0005984	disaccharide metabolic process	287	c73509_g2,c139478_g1,c108534_g1,c135938_g1,c25270_g1,c119404_g1,c148942_g1,c69105_g1,c86150_g1,c84560_g1,c73949_g1,c65921_g2,c60866_g1,c175594_g1,c84170_g1,c22960_g1,c175772_g1,c174352_g1,c63370_g1,c79226_g1,c140997_g1,c101279_g1,c122915_g1,c67656_g2,c161975_g1,c97494_g1,c107828_g1,c8732_g1,c80548_g1,c65142_g1,c61239_g1,c105119_g1,c91495_g1,c137319_g1,c53049_g1,c73118_g1,c73557_g1,c79774_g1,c1777…
GO:0008150	Biological Process	GO:0009987	cellular process	GO:0044763	single-organism cellular process	GO:0030029	actin filament-based process	109	c134119_g1,c9992_g1,c156478_g1,c94073_g1,c189143_g1,c123187_g1,c51320_g1,c76487_g1,c80696_g1,c53724_g2,c180313_g1,c111301_g1,c60822_g1,c109291_g1,c169365_g1,c156453_g1,c63787_g1,c149482_g1,c96946_g1,c176516_g1,c151384_g1,c117936_g1,c137947_g1,c60613_g1,c182654_g1,c80400_g1,c114196_g1,c61987_g1,c20151_g1,c72728_g2,c167965_g1,c17353_g1,c178041_g1,c157641_g1,c54900_g1,c89828_g1,c147169_g1,c128337_g1…
GO:0008150	Biological Process	GO:0009987	cellular process	GO:0044763	single-organism cellular process	GO:0022412	cellular process involved in reproduction in multicellular organism	77	c123498_g1,c45562_g1,c73228_g1,c14559_g1,c113463_g1,c117220_g1,c31551_g1,c77900_g1,c160143_g1,c190542_g1,c22174_g1,c134832_g1,c72487_g2,c130246_g1,c70186_g1,c66422_g1,c7611_g1,c69702_g1,c141557_g1,c64121_g1,c44051_g1,c126993_g1,c145048_g1,c80913_g1,c50946_g1,c119233_g1,c74521_g1,c137855_g1,c63537_g1,c116932_g1,c176752_g1,c44839_g1,c46392_g1,c132587_g1,c65791_g1,c87333_g1,c60180_g1,c38522_g1,c4659…
GO:0008150	Biological Process	GO:0009987	cellular process	GO:0044763	single-organism cellular process	GO:0055086	nucleobase-containing small molecule metabolic process	2063	c71277_g1,c144685_g1,c8579_g1,c160120_g1,c179165_g1,c85625_g1,c104796_g1,c27354_g1,c61764_g1,c41084_g1,c149440_g1,c71865_g1,c137683_g1,c58004_g1,c47209_g1,c51383_g1,c147254_g1,c22292_g1,c882_g1,c93979_g1,c59983_g1,c71172_g1,c128052_g1,c70838_g1,c70624_g1,c11717_g1,c70686_g1,c148155_g1,c133504_g1,c116234_g1,c14912_g1,c172996_g1,c70966_g1,c146_g1,c124398_g1,c113695_g1,c115848_g1,c62447_g1,c104384_g…
GO:0008150	Biological Process	GO:0009987	cellular process	GO:0044763	single-organism cellular process	GO:0001775	cell activation	98	c191273_g1,c127589_g1,c89972_g1,c91329_g1,c119060_g1,c121705_g1,c80696_g1,c52260_g1,c73420_g2,c72145_g2,c72504_g1,c70363_g2,c67968_g1,c136254_g1,c71104_g1,c73191_g2,c71516_g1,c70966_g1,c172918_g1,c49827_g1,c174329_g1,c72504_g2,c6010_g1,c62526_g1,c71096_g1,c119747_g1,c19560_g1,c42838_g1,c47761_g1,c177815_g1,c68749_g1,c8591_g1,c99722_g1,c72433_g1,c73291_g1,c127880_g1,c93610_g1,c60847_g1,c64573_g1,c…
GO:0008150	Biological Process	GO:0009987	cellular process	GO:0044763	single-organism cellular process	GO:0006020	inositol metabolic process	17	c74143_g1,c162173_g1,c48735_g1,c72509_g1,c63232_g3,c142961_g1,c159906_g1,c175837_g1,c149101_g1,c63727_g1,c84404_g1,c82211_g1,c180390_g1,c19754_g2,c14058_g1,c61460_g1,c100519_g1
GO:0008150	Biological Process	GO:0009987	cellular process	GO:0044763	single-organism cellular process	GO:0032940	secretion by cell	139	c32652_g1,c44699_g1,c104908_g1,c76077_g1,c146190_g1,c104034_g1,c58489_g1,c138238_g1,c64514_g1,c26234_g1,c67521_g1,c69918_g1,c72979_g1,c25550_g1,c138873_g1,c178420_g1,c65239_g2,c36048_g1,c99652_g1,c162822_g1,c148590_g1,c3423_g1,c19567_g1,c160876_g1,c72341_g1,c73412_g1,c99133_g1,c45900_g1,c72487_g2,c63695_g1,c71897_g1,c119881_g1,c8649_g1,c108753_g1,c162727_g1,c62036_g1,c141557_g1,c10378_g1,c155067_…
GO:0008150	Biological Process	GO:0009987	cellular process	GO:0044763	single-organism cellular process	GO:0034330	cell junction organization	3	c168063_g1,c106923_g1,c149482_g1
GO:0008150	Biological Process	GO:0009987	cellular process	GO:0044763	single-organism cellular process	GO:0007163	establishment or maintenance of cell polarity	1	c77900_g1
GO:0008150	Biological Process	GO:0009987	cellular process	GO:0044763	single-organism cellular process	GO:0032535	regulation of cellular component size	62	c58741_g1,c182902_g1,c24244_g1,c161912_g1,c174590_g1,c37376_g1,c162482_g1,c26718_g1,c97046_g1,c83280_g1,c190596_g1,c96793_g1,c96692_g1,c50047_g1,c64523_g1,c59126_g1,c182654_g1,c92410_g1,c73178_g1,c114318_g1,c75028_g1,c77256_g1,c61987_g1,c129800_g1,c54900_g1,c41867_g2,c17353_g1,c167965_g1,c174347_g1,c175983_g1,c71313_g1,c65893_g1,c14023_g1,c109291_g1,c60822_g1,c111301_g1,c53724_g2,c106923_g1,c7339…
GO:0008150	Biological Process	GO:0009987	cellular process	GO:0044763	single-organism cellular process	GO:0044255	cellular lipid metabolic process	852	c83817_g1,c94642_g1,c99514_g1,c178037_g1,c46270_g1,c103171_g1,c71024_g3,c126378_g1,c71293_g2,c117010_g1,c62432_g1,c31662_g2,c32464_g1,c65670_g1,c184732_g1,c69919_g1,c32212_g1,c157020_g1,c189619_g1,c158569_g1,c156247_g1,c51724_g1,c71648_g1,c60172_g1,c133939_g1,c50037_g1,c1291_g1,c44935_g1,c30385_g1,c65226_g1,c136769_g1,c71497_g1,c66944_g1,c68142_g1,c120229_g1,c35933_g1,c59488_g1,c84681_g1,c57133_g…
GO:0008150	Biological Process	GO:0009987	cellular process	GO:0044763	single-organism cellular process	GO:0019400	alditol metabolic process	8	c37524_g1,c3849_g1,c72546_g1,c82779_g1,c40568_g1,c89833_g1,c52870_g2,c69932_g1
GO:0008150	Biological Process	GO:0009987	cellular process	GO:0044763	single-organism cellular process	GO:0006903	vesicle targeting	2	c24244_g1,c61987_g1
GO:0008150	Biological Process	GO:0009987	cellular process	GO:0044763	single-organism cellular process	GO:0042816	vitamin B6 metabolic process	23	c81108_g1,c75864_g1,c19072_g1,c74455_g1,c178462_g1,c101039_g1,c11868_g1,c63621_g1,c66720_g1,c17864_g1,c96098_g1,c164588_g1,c121627_g1,c63495_g1,c115789_g1,c171016_g1,c68072_g1,c65834_g1,c51600_g1,c146187_g1,c88569_g1,c67933_g1,c72260_g1
GO:0008150	Biological Process	GO:0009987	cellular process	GO:0044763	single-organism cellular process	GO:0006082	organic acid metabolic process	2063	c126073_g1,c52256_g2,c182987_g1,c174544_g1,c42384_g1,c117906_g1,c48055_g1,c141886_g1,c28105_g1,c137384_g1,c133681_g1,c50901_g1,c121290_g1,c140125_g1,c104403_g1,c181456_g1,c172391_g1,c75914_g1,c52524_g1,c188318_g1,c73463_g1,c171631_g1,c72870_g1,c127117_g1,c79293_g1,c49729_g1,c72740_g2,c121918_g1,c146905_g1,c96989_g1,c70536_g1,c24458_g1,c45661_g1,c105332_g1,c191983_g1,c43932_g1,c67551_g1,c179722_g1…
GO:0008150	Biological Process	GO:0009987	cellular process	GO:0044763	single-organism cellular process	GO:0015975	energy derivation by oxidation of reduced inorganic compounds	52	c14240_g1,c110037_g1,c120280_g1,c66999_g1,c9727_g1,c73784_g1,c13047_g2,c72875_g1,c181507_g1,c78355_g1,c73679_g1,c5636_g1,c104403_g1,c73178_g1,c89878_g1,c190968_g1,c136189_g1,c131679_g1,c45360_g1,c129337_g1,c24698_g1,c50330_g1,c150109_g1,c61077_g1,c115074_g1,c87256_g1,c72518_g1,c25975_g1,c67268_g1,c186515_g1,c33552_g1,c109485_g1,c71897_g1,c67101_g1,c81733_g1,c145163_g1,c52363_g1,c8851_g1,c8619_g1,…
GO:0008150	Biological Process	GO:0009987	cellular process	GO:0044763	single-organism cellular process	GO:1902589	single-organism organelle organization	695	c76523_g1,c69702_g1,c187968_g1,c135894_g1,c159466_g1,c69187_g1,c110241_g1,c67953_g1,c180313_g1,c160025_g1,c70096_g1,c185092_g1,c106119_g1,c75998_g1,c138318_g1,c71801_g1,c156478_g1,c56690_g1,c71944_g2,c81480_g1,c131324_g1,c132587_g1,c45045_g1,c10275_g1,c72556_g1,c117885_g1,c72927_g1,c67010_g1,c66914_g1,c189963_g1,c51699_g1,c65723_g1,c146385_g1,c169435_g1,c145669_g1,c191049_g1,c128337_g1,c157641_g1…
GO:0008150	Biological Process	GO:0009987	cellular process	GO:0044763	single-organism cellular process	GO:0006582	melanin metabolic process	2	c114445_g1,c117239_g1
GO:0008150	Biological Process	GO:0009987	cellular process	GO:0044763	single-organism cellular process	GO:0008219	cell death	144	c174530_g1,c85360_g1,c139908_g1,c54786_g1,c152711_g1,c166664_g1,c159755_g1,c137699_g1,c104950_g1,c10305_g1,c72188_g3,c73632_g1,c38083_g1,c76899_g1,c63509_g1,c69705_g1,c71728_g1,c59877_g1,c150404_g1,c97190_g1,c40932_g1,c180355_g1,c61299_g1,c143639_g1,c47966_g1,c120160_g1,c147538_g1,c115145_g1,c170606_g1,c104570_g1,c63693_g1,c69666_g2,c59897_g1,c72477_g1,c77059_g1,c106341_g1,c189126_g1,c130672_g1,c…
GO:0008150	Biological Process	GO:0009987	cellular process	GO:0044763	single-organism cellular process	GO:0032196	transposition	70	c106152_g1,c57206_g1,c142070_g1,c56038_g1,c61915_g1,c53552_g1,c160927_g1,c42787_g1,c28918_g1,c168219_g1,c88026_g1,c104564_g1,c71837_g1,c73909_g1,c18223_g1,c510_g1,c73098_g1,c131033_g1,c97649_g1,c122631_g1,c63471_g2,c73622_g6,c81352_g1,c37915_g1,c73217_g2,c52467_g1,c60099_g1,c73809_g1,c2193_g1,c73459_g1,c61523_g2,c73384_g1,c31843_g1,c66092_g1,c23679_g1,c158204_g1,c57765_g1,c107255_g1,c73738_g2,c13…
GO:0008150	Biological Process	GO:0009987	cellular process	GO:0044763	single-organism cellular process	GO:0022411	cellular component disassembly	114	c94483_g1,c96692_g1,c64523_g1,c175700_g1,c178707_g1,c158979_g1,c82828_g1,c77756_g1,c66401_g1,c18030_g1,c39672_g1,c99083_g1,c161912_g1,c37376_g1,c29754_g1,c65893_g1,c52730_g1,c41867_g2,c148551_g1,c174347_g1,c72907_g1,c50297_g1,c98189_g1,c92410_g1,c30391_g1,c75028_g1,c123051_g1,c64584_g1,c50557_g1,c175032_g1,c193230_g1,c117159_g1,c69233_g1,c34130_g1,c124445_g1,c182648_g1,c176460_g1,c22134_g1,c39266…
GO:0008150	Biological Process	GO:0009987	cellular process	GO:0044763	single-organism cellular process	GO:0010927	cellular component assembly involved in morphogenesis	17	c100556_g1,c169513_g1,c55251_g1,c62196_g2,c90549_g1,c123491_g1,c160025_g1,c80696_g1,c23757_g1,c89540_g1,c68058_g1,c27252_g1,c156453_g1,c57514_g1,c31510_g1,c160415_g1,c59405_g1
GO:0008150	Biological Process	GO:0009987	cellular process	GO:0044763	single-organism cellular process	GO:0006281	DNA repair	183	c131282_g1,c12708_g1,c94180_g1,c58245_g1,c73628_g1,c170955_g1,c120692_g1,c72759_g1,c44834_g1,c72610_g1,c68759_g1,c66921_g1,c129100_g1,c87469_g1,c71135_g1,c65925_g2,c99705_g1,c103695_g1,c78890_g1,c76617_g1,c66724_g1,c72396_g1,c164383_g1,c50343_g1,c45839_g1,c61557_g1,c6749_g1,c69064_g1,c88781_g1,c152741_g1,c157514_g1,c182529_g1,c151554_g1,c73343_g2,c122640_g1,c48856_g1,c90039_g1,c182056_g1,c65748_g…
GO:0008150	Biological Process	GO:0009987	cellular process	GO:0044763	single-organism cellular process	GO:0051651	maintenance of location in cell	33	c94630_g1,c189469_g1,c69566_g1,c189373_g1,c71349_g1,c69573_g1,c31519_g1,c67030_g1,c89564_g1,c162646_g1,c109378_g1,c76487_g1,c74297_g1,c51730_g1,c116247_g1,c66905_g1,c96153_g1,c96360_g1,c71066_g4,c139526_g1,c45045_g1,c73378_g4,c10234_g1,c90325_g1,c118599_g1,c72263_g1,c71895_g1,c62474_g1,c133629_g1,c67407_g1,c126378_g1,c166795_g1,c43202_g1
GO:0008150	Biological Process	GO:0009987	cellular process	GO:0044763	single-organism cellular process	GO:0030648	aminoglycoside antibiotic biosynthetic process	13	c159906_g1,c175837_g1,c96391_g1,c142961_g1,c149101_g1,c84404_g1,c100519_g1,c181095_g1,c179940_g1,c14058_g1,c61460_g1,c180390_g1,c162173_g1
GO:0008150	Biological Process	GO:0009987	cellular process	GO:0044763	single-organism cellular process	GO:0006730	one-carbon metabolic process	7	c136741_g1,c107527_g1,c72766_g1,c72312_g1,c79653_g1,c85439_g1,c181319_g1
GO:0008150	Biological Process	GO:0009987	cellular process	GO:0044763	single-organism cellular process	GO:0042810	pheromone metabolic process	4	c77016_g1,c147110_g1,c108519_g1,c146103_g1
GO:0008150	Biological Process	GO:0009987	cellular process	GO:0044763	single-organism cellular process	GO:0050808	synapse organization	3	c124686_g1,c120855_g1,c177782_g1
GO:0008150	Biological Process	GO:0009987	cellular process	GO:0044763	single-organism cellular process	GO:0007154	cell communication	2726	c6994_g1,c154322_g1,c55752_g1,c143743_g1,c116708_g1,c121739_g1,c64393_g1,c61596_g1,c77190_g1,c71154_g1,c73277_g2,c71409_g1,c132899_g1,c84935_g1,c143248_g1,c121144_g1,c69747_g2,c73775_g2,c73707_g1,c61689_g1,c64857_g2,c66643_g1,c78605_g1,c68368_g1,c185864_g1,c173828_g1,c69875_g1,c81708_g1,c73247_g2,c149557_g1,c96237_g1,c57669_g1,c69863_g1,c115446_g1,c57996_g1,c22874_g1,c93750_g1,c175959_g1,c109458_…
GO:0008150	Biological Process	GO:0009987	cellular process	GO:0044763	single-organism cellular process	GO:0016458	gene silencing	14	c10810_g1,c182608_g1,c190870_g1,c71478_g2,c70637_g3,c110507_g1,c28891_g1,c110130_g1,c143447_g1,c121092_g1,c180090_g1,c101533_g1,c75658_g1,c137244_g1
GO:0008150	Biological Process	GO:0009987	cellular process	GO:0044763	single-organism cellular process	GO:0055085	transmembrane transport	918	c38994_g1,c73527_g2,c155766_g1,c156561_g1,c41428_g1,c51196_g1,c142972_g1,c67537_g1,c73901_g1,c52328_g1,c76912_g1,c53650_g1,c50129_g1,c58021_g1,c162546_g1,c66929_g1,c73010_g1,c58421_g2,c67727_g1,c53827_g1,c172697_g1,c174595_g1,c12327_g1,c79887_g1,c149260_g1,c44649_g1,c89377_g1,c100866_g1,c57409_g1,c180529_g1,c100148_g1,c71184_g1,c155673_g1,c96357_g1,c43635_g1,c158372_g1,c61426_g1,c66674_g1,c61426_…
GO:0008150	Biological Process	GO:0009987	cellular process	GO:0044763	single-organism cellular process	GO:0022406	membrane docking	60	c66591_g1,c72032_g1,c76104_g1,c143207_g1,c119400_g1,c138688_g1,c62564_g1,c66914_g1,c76593_g1,c35269_g1,c67269_g2,c72113_g1,c70644_g1,c173274_g1,c70179_g1,c102015_g1,c99133_g1,c73199_g1,c2517_g1,c72063_g2,c78048_g1,c73812_g1,c105799_g1,c180827_g1,c63940_g1,c28539_g1,c72341_g1,c126196_g1,c62036_g1,c162727_g1,c159347_g1,c63691_g1,c159466_g1,c68968_g1,c8780_g1,c71897_g1,c63695_g1,c9923_g1,c93598_g1,c…
GO:0008150	Biological Process	GO:0009987	cellular process	GO:0044763	single-organism cellular process	GO:0071804	cellular potassium ion transport	29	c69084_g2,c67537_g1,c6735_g1,c193005_g1,c174853_g1,c115927_g1,c129427_g1,c135386_g1,c6201_g1,c96690_g1,c157104_g1,c21539_g1,c137848_g1,c157440_g1,c125379_g1,c71389_g1,c69325_g2,c114882_g1,c68896_g1,c180434_g1,c164302_g1,c69980_g1,c68039_g2,c13731_g1,c69140_g2,c76290_g1,c74741_g1,c76229_g1,c53608_g1
GO:0008150	Biological Process	GO:0009987	cellular process	GO:0044763	single-organism cellular process	GO:0009235	cobalamin metabolic process	59	c152180_g1,c106580_g1,c155113_g1,c58051_g1,c46350_g2,c75475_g1,c175814_g1,c90714_g1,c44593_g1,c8046_g1,c70309_g1,c34361_g1,c142627_g1,c150130_g1,c75864_g1,c863_g1,c11749_g1,c122976_g1,c96465_g1,c154767_g2,c13650_g1,c133030_g1,c70495_g1,c103122_g1,c23326_g1,c11661_g1,c68017_g1,c160143_g1,c35726_g1,c159466_g1,c127880_g1,c41867_g2,c69248_g1,c6018_g1,c34442_g1,c176979_g1,c37862_g1,c75888_g1,c99641_g1…
GO:0008150	Biological Process	GO:0009987	cellular process	GO:0044763	single-organism cellular process	GO:0048869	cellular developmental process	341	c67900_g1,c80696_g1,c93928_g1,c103405_g1,c73228_g1,c109207_g1,c8090_g1,c72138_g1,c123498_g1,c49419_g1,c71677_g1,c99860_g1,c165646_g1,c113463_g1,c61246_g1,c7611_g1,c57514_g1,c126368_g1,c45907_g2,c190542_g1,c142383_g1,c8488_g1,c47178_g1,c57811_g1,c53807_g1,c80913_g1,c2585_g1,c61987_g1,c116407_g1,c138565_g1,c161224_g1,c145048_g1,c69013_g1,c96238_g1,c120855_g1,c46598_g1,c100210_g1,c84179_g1,c63537_g1…
GO:0008150	Biological Process	GO:0009987	cellular process	GO:0044763	single-organism cellular process	GO:0044802	single-organism membrane organization	308	c174832_g1,c21532_g1,c163372_g1,c148187_g1,c152605_g1,c97337_g1,c57867_g1,c73475_g2,c179391_g1,c88209_g1,c38390_g1,c150195_g1,c8071_g1,c133860_g1,c61586_g1,c67124_g1,c185577_g1,c96329_g1,c33914_g1,c72817_g1,c33669_g1,c174590_g1,c66774_g1,c4579_g1,c55797_g1,c25164_g1,c70551_g1,c63813_g1,c160618_g1,c47270_g1,c25527_g1,c1421_g1,c63730_g1,c48063_g1,c67730_g1,c83173_g1,c99977_g1,c9816_g1,c73348_g1,c67…
GO:0008150	Biological Process	GO:0009987	cellular process	GO:0044763	single-organism cellular process	GO:0097194	execution phase of apoptosis	8	c52829_g1,c34130_g1,c77059_g1,c66401_g1,c158611_g1,c123051_g1,c158979_g1,c64584_g1
GO:0008150	Biological Process	GO:0009987	cellular process	GO:0044763	single-organism cellular process	GO:0006276	plasmid maintenance	2	c59993_g1,c3977_g1
GO:0008150	Biological Process	GO:0009987	cellular process	GO:0044763	single-organism cellular process	GO:0007049	cell cycle	513	c72514_g2,c120144_g1,c85384_g1,c78048_g1,c45603_g1,c168749_g1,c73376_g1,c64573_g1,c55251_g1,c120552_g1,c96205_g1,c21698_g1,c8092_g1,c76899_g1,c104950_g1,c2897_g1,c65545_g1,c31966_g1,c107026_g1,c109012_g1,c75631_g1,c96157_g1,c117341_g1,c67717_g1,c55857_g2,c73781_g1,c116021_g1,c72865_g2,c69130_g2,c182397_g1,c31980_g1,c8996_g1,c52493_g2,c60757_g1,c170417_g1,c104725_g1,c115145_g1,c116662_g1,c71191_g1…
GO:0008150	Biological Process	GO:0009987	cellular process	GO:0044763	single-organism cellular process	GO:0006486	protein glycosylation	68	c164059_g1,c104831_g1,c3083_g1,c56039_g1,c70830_g1,c188425_g1,c114257_g1,c65063_g1,c75195_g1,c185645_g1,c87658_g1,c151025_g1,c82133_g1,c157392_g1,c72503_g1,c103748_g1,c10271_g1,c175196_g1,c106789_g1,c162534_g1,c51880_g3,c60989_g1,c60885_g1,c21861_g1,c137607_g1,c180670_g1,c80288_g1,c172081_g1,c183385_g1,c116893_g1,c37217_g1,c125987_g1,c192715_g1,c111720_g1,c110695_g1,c43685_g1,c110446_g1,c69145_g1…
GO:0008150	Biological Process	GO:0009987	cellular process	GO:0044763	single-organism cellular process	GO:0007272	ensheathment of neurons	7	c168063_g1,c124686_g1,c76899_g1,c174590_g1,c106923_g1,c149482_g1,c80978_g1
GO:0008150	Biological Process	GO:0009987	cellular process	GO:0044763	single-organism cellular process	GO:0016049	cell growth	9	c71818_g2,c77645_g1,c70801_g1,c126236_g1,c174590_g1,c174938_g1,c5894_g1,c124686_g1,c71879_g2
GO:0008150	Biological Process	GO:0009987	cellular process	GO:0044763	single-organism cellular process	GO:0007017	microtubule-based process	315	c157851_g1,c1904_g1,c177488_g1,c71579_g1,c68117_g1,c105743_g1,c48578_g1,c71508_g1,c69943_g1,c143201_g1,c24458_g1,c73587_g2,c150806_g1,c72879_g1,c91816_g1,c66683_g1,c179806_g1,c99652_g1,c177339_g1,c83420_g1,c75172_g1,c65239_g2,c137833_g1,c73382_g1,c120420_g1,c50277_g1,c62435_g1,c6960_g1,c72935_g1,c94427_g1,c55416_g1,c113056_g1,c48129_g1,c124686_g1,c73448_g2,c68226_g1,c71847_g1,c68472_g1,c73639_g1,…
GO:0008150	Biological Process	GO:0009987	cellular process	GO:0044763	single-organism cellular process	GO:0006771	riboflavin metabolic process	21	c93374_g1,c54235_g1,c39765_g2,c73913_g1,c47984_g1,c55258_g2,c109376_g1,c44518_g1,c66376_g1,c67709_g2,c64026_g1,c5365_g1,c124588_g1,c70841_g1,c55241_g1,c96976_g1,c62938_g2,c1468_g1,c73883_g1,c73678_g1,c24437_g1
GO:0008150	Biological Process	GO:0009987	cellular process	GO:0044763	single-organism cellular process	GO:0015980	energy derivation by oxidation of organic compounds	528	c58469_g1,c73598_g1,c62463_g1,c177793_g1,c140092_g1,c31066_g2,c52277_g1,c64646_g1,c168880_g1,c2618_g1,c142952_g1,c90965_g1,c100547_g1,c179620_g1,c45232_g1,c156453_g1,c85089_g1,c21835_g1,c185920_g1,c94587_g1,c58707_g1,c131679_g1,c64104_g1,c190411_g1,c86483_g1,c133663_g1,c26379_g2,c72189_g1,c14148_g1,c45000_g1,c12909_g2,c127723_g1,c187045_g1,c56146_g1,c154588_g1,c183897_g1,c184170_g1,c4594_g1,c5670…
GO:0008150	Biological Process	GO:0009987	cellular process	GO:0044763	single-organism cellular process	GO:0030030	cell projection organization	121	c157006_g1,c171148_g1,c115145_g1,c57514_g1,c31510_g1,c160380_g1,c45907_g2,c68323_g1,c65744_g1,c142383_g1,c89972_g1,c74805_g1,c22248_g2,c90973_g1,c16888_g1,c160025_g1,c150404_g1,c171269_g1,c73479_g1,c73731_g2,c93928_g1,c77900_g1,c140527_g1,c70246_g1,c72801_g1,c71677_g1,c95231_g1,c157574_g1,c72556_g1,c49830_g1,c65305_g1,c76899_g1,c120855_g1,c106006_g1,c48487_g2,c71510_g1,c154491_g1,c63098_g2,c15810…
GO:0008150	Biological Process	GO:0009987	cellular process	GO:0044763	single-organism cellular process	GO:0022900	electron transport chain	379	c161443_g1,c72266_g1,c17776_g1,c96465_g1,c105561_g1,c133792_g1,c159474_g1,c134139_g1,c9832_g1,c59846_g1,c139864_g1,c44393_g1,c45466_g1,c77337_g1,c75867_g1,c113670_g1,c43232_g1,c102811_g1,c62582_g1,c110435_g1,c73182_g2,c184467_g1,c183109_g1,c171018_g1,c16268_g1,c163182_g1,c183101_g1,c131592_g1,c31246_g1,c70512_g1,c21736_g2,c81850_g1,c22076_g2,c72420_g1,c50451_g1,c110289_g1,c162729_g1,c22076_g1,c89…
GO:0008150	Biological Process	GO:0009987	cellular process	GO:0044763	single-organism cellular process	GO:0008037	cell recognition	13	c73195_g2,c68332_g1,c180761_g1,c64451_g1,c63430_g1,c97021_g1,c72439_g1,c136706_g1,c73280_g1,c63831_g1,c98740_g1,c73418_g1,c63316_g1
GO:0008150	Biological Process	GO:0009987	cellular process	GO:0044763	single-organism cellular process	GO:0015995	chlorophyll biosynthetic process	13	c150559_g1,c72154_g1,c95689_g1,c2424_g1,c72483_g4,c102516_g1,c48349_g1,c101072_g1,c72379_g2,c72379_g3,c137774_g1,c139599_g1,c87436_g1
GO:0008150	Biological Process	GO:0009987	cellular process	GO:0044763	single-organism cellular process	GO:0009110	vitamin biosynthetic process	235	c110037_g1,c68072_g1,c188742_g1,c82474_g1,c72386_g2,c15343_g1,c53452_g1,c22133_g1,c10454_g1,c117474_g1,c190591_g1,c65098_g1,c146187_g1,c47248_g1,c66522_g1,c65197_g1,c71733_g1,c190968_g1,c60966_g1,c67709_g2,c138185_g1,c77321_g1,c120390_g1,c62633_g1,c117528_g1,c144907_g1,c118874_g1,c55241_g1,c67436_g1,c99641_g1,c17864_g1,c115074_g1,c96976_g1,c62938_g2,c73883_g1,c69248_g1,c11868_g1,c6018_g1,c34442_g…
GO:0008150	Biological Process	GO:0009987	cellular process	GO:0044763	single-organism cellular process	GO:0019627	urea metabolic process	1	c175460_g1
GO:0008150	Biological Process	GO:0009987	cellular process	GO:0044763	single-organism cellular process	GO:0009404	toxin metabolic process	39	c114800_g1,c166423_g1,c119736_g1,c157552_g1,c51807_g1,c3247_g1,c179757_g1,c69606_g2,c39291_g1,c34792_g1,c162356_g1,c21756_g2,c129263_g1,c62969_g1,c189234_g1,c139161_g1,c28637_g1,c114685_g1,c167667_g1,c41977_g1,c80838_g1,c92960_g1,c59121_g2,c2675_g1,c60233_g2,c112757_g1,c73674_g1,c72994_g2,c70811_g1,c14825_g1,c66289_g1,c72651_g1,c113327_g1,c25939_g1,c183131_g1,c41789_g1,c181733_g1,c164523_g1,c1733…
GO:0008150	Biological Process	GO:0009987	cellular process	GO:0044763	single-organism cellular process	GO:0042439	ethanolamine-containing compound metabolic process	1	c82647_g1
GO:0008150	Biological Process	GO:0009987	cellular process	GO:0044237	cellular metabolic process	GO:0006730	one-carbon metabolic process	7	c136741_g1,c107527_g1,c72766_g1,c72312_g1,c79653_g1,c85439_g1,c181319_g1
GO:0008150	Biological Process	GO:0009987	cellular process	GO:0044237	cellular metabolic process	GO:0006413	translational initiation	163	c61895_g1,c175027_g1,c102426_g1,c14435_g1,c101727_g1,c138671_g1,c14134_g1,c56853_g1,c116130_g1,c114537_g1,c69455_g1,c156616_g1,c181573_g1,c14670_g1,c63633_g1,c30864_g1,c73720_g1,c124296_g1,c8653_g1,c173032_g1,c43730_g1,c38190_g1,c104722_g1,c39567_g1,c68693_g1,c52671_g1,c93898_g1,c165134_g1,c69238_g1,c94999_g1,c44959_g1,c82422_g1,c22567_g1,c101843_g1,c31334_g1,c114993_g1,c156904_g1,c104975_g1,c734…
GO:0008150	Biological Process	GO:0009987	cellular process	GO:0044237	cellular metabolic process	GO:0043446	cellular alkane metabolic process	81	c150848_g1,c44856_g1,c22184_g1,c24183_g1,c45360_g1,c131679_g1,c24698_g1,c155123_g1,c50330_g1,c82629_g1,c61077_g1,c85592_g1,c70590_g2,c120280_g1,c189887_g1,c13047_g2,c9727_g1,c181507_g1,c72875_g1,c104403_g1,c73679_g1,c66844_g2,c59484_g1,c98946_g1,c175511_g1,c154590_g1,c28105_g1,c74496_g1,c73038_g2,c72070_g1,c87256_g1,c75441_g1,c25975_g1,c71897_g1,c109485_g1,c188004_g1,c139022_g1,c73178_g1,c89878_g…
GO:0008150	Biological Process	GO:0009987	cellular process	GO:0044237	cellular metabolic process	GO:0006575	cellular modified amino acid metabolic process	332	c177317_g1,c68074_g1,c115074_g1,c13456_g1,c64864_g1,c106621_g1,c72788_g1,c144907_g1,c77321_g1,c69285_g1,c138185_g1,c71733_g1,c62563_g1,c70244_g1,c134638_g1,c60261_g1,c47248_g1,c117474_g1,c116719_g1,c162618_g1,c30035_g1,c162330_g1,c82474_g1,c188742_g1,c134995_g1,c20188_g1,c189132_g1,c45020_g3,c58377_g1,c53568_g1,c105830_g1,c8851_g1,c70875_g1,c107527_g1,c94590_g1,c120296_g1,c121652_g1,c81733_g1,c73…
GO:0008150	Biological Process	GO:0009987	cellular process	GO:0044237	cellular metabolic process	GO:0044262	cellular carbohydrate metabolic process	529	c67266_g1,c79293_g1,c50901_g2,c61802_g1,c18171_g1,c149887_g1,c92132_g1,c72061_g1,c102037_g1,c159374_g1,c52524_g1,c166196_g1,c69271_g1,c120814_g1,c75737_g1,c27612_g1,c21172_g1,c73267_g1,c21966_g1,c50901_g1,c116403_g1,c96914_g1,c179710_g1,c179599_g1,c17635_g1,c168144_g1,c82062_g1,c131088_g1,c39345_g1,c110303_g1,c43346_g1,c141886_g1,c52996_g1,c42593_g1,c105933_g1,c68656_g1,c53536_g1,c175837_g1,c6578…
GO:0008150	Biological Process	GO:0009987	cellular process	GO:0044237	cellular metabolic process	GO:0006082	organic acid metabolic process	2063	c126073_g1,c52256_g2,c182987_g1,c174544_g1,c42384_g1,c117906_g1,c48055_g1,c141886_g1,c28105_g1,c137384_g1,c133681_g1,c50901_g1,c121290_g1,c140125_g1,c104403_g1,c181456_g1,c172391_g1,c75914_g1,c52524_g1,c188318_g1,c73463_g1,c171631_g1,c72870_g1,c127117_g1,c79293_g1,c49729_g1,c72740_g2,c121918_g1,c146905_g1,c96989_g1,c70536_g1,c24458_g1,c45661_g1,c105332_g1,c191983_g1,c43932_g1,c67551_g1,c179722_g1…
GO:0008150	Biological Process	GO:0009987	cellular process	GO:0044237	cellular metabolic process	GO:0015979	photosynthesis	69	c51335_g1,c430_g1,c31256_g1,c98935_g1,c32461_g1,c50055_g1,c81224_g1,c170155_g1,c152502_g1,c95689_g1,c149751_g1,c140127_g1,c73794_g1,c72371_g1,c71056_g1,c65847_g1,c143718_g1,c45652_g1,c73794_g2,c91386_g1,c71213_g1,c60191_g1,c66046_g1,c71494_g1,c52739_g2,c74294_g1,c31243_g1,c163980_g1,c64091_g1,c40167_g1,c84363_g1,c187746_g1,c127118_g1,c65216_g1,c158186_g1,c60727_g2,c73794_g3,c72797_g1,c10825_g1,c1…
GO:0008150	Biological Process	GO:0009987	cellular process	GO:0044237	cellular metabolic process	GO:0031325	positive regulation of cellular metabolic process	216	c87834_g1,c147256_g1,c177835_g1,c119854_g1,c141039_g1,c99083_g1,c105171_g1,c169984_g1,c111059_g1,c66448_g2,c173104_g1,c124686_g1,c59130_g1,c73901_g1,c68250_g1,c28978_g1,c72809_g1,c69997_g1,c44182_g1,c73952_g1,c68310_g1,c148551_g1,c36293_g1,c73421_g3,c104975_g1,c73246_g5,c26870_g1,c167694_g1,c73910_g3,c144283_g1,c72732_g3,c70814_g1,c65510_g2,c24458_g1,c85614_g1,c73429_g1,c71057_g1,c185918_g1,c1024…
GO:0008150	Biological Process	GO:0009987	cellular process	GO:0044237	cellular metabolic process	GO:0097354	prenylation	24	c87259_g1,c114964_g2,c132517_g1,c19265_g1,c67225_g1,c72335_g2,c51181_g1,c179047_g1,c108782_g1,c68066_g1,c167346_g1,c53188_g1,c193797_g1,c65372_g1,c71280_g1,c67172_g1,c20862_g1,c72701_g1,c76851_g1,c136474_g1,c68971_g2,c135721_g1,c35765_g1,c172099_g1
GO:0008150	Biological Process	GO:0009987	cellular process	GO:0044237	cellular metabolic process	GO:0072593	reactive oxygen species metabolic process	49	c22126_g1,c140730_g1,c28105_g1,c184710_g1,c44801_g1,c102079_g1,c157931_g1,c100154_g1,c60502_g1,c157074_g1,c145441_g1,c84131_g1,c47159_g1,c97522_g1,c59502_g1,c74440_g1,c135313_g1,c30162_g1,c22998_g1,c79055_g1,c73092_g1,c141602_g1,c163584_g1,c73785_g2,c181886_g1,c115854_g1,c102970_g1,c172271_g1,c179649_g1,c95475_g1,c121092_g1,c142549_g1,c166426_g1,c55358_g1,c47499_g1,c32957_g1,c57759_g1,c56375_g1,c…
GO:0008150	Biological Process	GO:0009987	cellular process	GO:0044237	cellular metabolic process	GO:0006091	generation of precursor metabolites and energy	1017	c159347_g1,c96465_g1,c159474_g1,c57372_g1,c52993_g1,c67268_g1,c178424_g1,c163678_g1,c50108_g1,c45466_g1,c32461_g1,c44393_g1,c46005_g1,c43232_g1,c123881_g1,c49918_g1,c62582_g1,c156831_g1,c93333_g1,c73794_g1,c81856_g1,c171018_g1,c57765_g1,c82828_g1,c7979_g1,c97131_g1,c139749_g1,c70512_g1,c72488_g1,c69686_g1,c174590_g1,c129337_g1,c110289_g1,c186139_g1,c52739_g2,c97564_g1,c146276_g1,c124587_g1,c10981…
GO:0008150	Biological Process	GO:0009987	cellular process	GO:0044237	cellular metabolic process	GO:0044249	cellular biosynthetic process	7272	c71209_g1,c100033_g1,c175092_g1,c164714_g1,c70441_g1,c41376_g1,c177870_g1,c129059_g1,c66086_g1,c72703_g1,c155673_g1,c58388_g1,c189077_g1,c51087_g1,c67007_g1,c73296_g1,c61936_g1,c68350_g1,c49925_g1,c71515_g2,c31642_g1,c182474_g1,c72858_g1,c37908_g1,c30887_g1,c13920_g1,c52810_g1,c166776_g1,c97546_g1,c73256_g3,c71595_g1,c97951_g1,c45726_g1,c72341_g1,c69860_g1,c76215_g1,c151492_g1,c81534_g1,c120094_g…
GO:0008150	Biological Process	GO:0009987	cellular process	GO:0044237	cellular metabolic process	GO:0009404	toxin metabolic process	39	c114800_g1,c166423_g1,c119736_g1,c157552_g1,c51807_g1,c3247_g1,c179757_g1,c69606_g2,c39291_g1,c34792_g1,c162356_g1,c21756_g2,c129263_g1,c62969_g1,c189234_g1,c139161_g1,c28637_g1,c114685_g1,c167667_g1,c41977_g1,c80838_g1,c92960_g1,c59121_g2,c2675_g1,c60233_g2,c112757_g1,c73674_g1,c72994_g2,c70811_g1,c14825_g1,c66289_g1,c72651_g1,c113327_g1,c25939_g1,c183131_g1,c41789_g1,c181733_g1,c164523_g1,c1733…
GO:0008150	Biological Process	GO:0009987	cellular process	GO:0044237	cellular metabolic process	GO:0006793	phosphorus metabolic process	2966	c63594_g1,c98603_g1,c145253_g1,c87492_g1,c56628_g1,c132087_g1,c55145_g1,c46526_g1,c134174_g1,c22664_g1,c178626_g1,c136736_g1,c39114_g1,c15450_g1,c93481_g1,c157574_g1,c72308_g2,c23144_g1,c62394_g1,c129693_g1,c60396_g1,c45834_g1,c117695_g1,c59678_g1,c73351_g2,c94801_g1,c64342_g4,c22084_g1,c97086_g1,c187993_g1,c70742_g1,c35041_g1,c44309_g1,c95206_g1,c51884_g1,c62848_g1,c64731_g1,c73121_g1,c46264_g1,…
GO:0008150	Biological Process	GO:0009987	cellular process	GO:0044237	cellular metabolic process	GO:0042810	pheromone metabolic process	4	c77016_g1,c147110_g1,c108519_g1,c146103_g1
GO:0008150	Biological Process	GO:0009987	cellular process	GO:0044237	cellular metabolic process	GO:0006790	sulfur compound metabolic process	328	c70941_g3,c1291_g1,c49172_g1,c16990_g1,c158657_g1,c97386_g1,c23305_g1,c163078_g1,c61786_g1,c51196_g1,c106458_g1,c66844_g1,c146792_g1,c21168_g1,c72341_g1,c72151_g1,c73901_g1,c120058_g1,c179136_g1,c64229_g1,c99855_g1,c67480_g1,c62678_g2,c45703_g1,c70138_g4,c154488_g1,c20407_g1,c60743_g1,c75864_g1,c71184_g1,c72181_g1,c65628_g1,c77544_g1,c67102_g1,c59946_g1,c69888_g2,c61119_g1,c139260_g1,c130843_g1,c…
GO:0008150	Biological Process	GO:0009987	cellular process	GO:0044237	cellular metabolic process	GO:0006725	cellular aromatic compound metabolic process	7311	c67325_g2,c55559_g1,c66206_g1,c68484_g4,c156964_g1,c24244_g2,c21630_g1,c62237_g1,c148906_g1,c147653_g1,c150591_g1,c78799_g1,c181334_g1,c79871_g1,c71556_g1,c85708_g1,c69690_g1,c191273_g1,c58378_g1,c71677_g1,c66601_g1,c165646_g1,c95231_g1,c175514_g1,c177108_g1,c176924_g1,c71498_g1,c71483_g1,c52144_g1,c15830_g1,c143647_g1,c98685_g1,c100810_g1,c72145_g2,c149442_g1,c108020_g1,c67918_g1,c56113_g1,c7173…
GO:0008150	Biological Process	GO:0009987	cellular process	GO:0044237	cellular metabolic process	GO:0006805	xenobiotic metabolic process	91	c65921_g2,c98098_g1,c69471_g1,c70863_g1,c73658_g1,c43746_g1,c73234_g3,c176262_g1,c72304_g1,c104276_g1,c72842_g3,c73418_g1,c11629_g1,c164463_g1,c72361_g2,c73873_g2,c73256_g3,c176390_g1,c121555_g1,c71825_g1,c138576_g1,c148648_g1,c68332_g1,c147564_g1,c73195_g2,c72137_g1,c69993_g1,c70385_g1,c72019_g1,c9545_g1,c162711_g1,c73225_g1,c30885_g1,c24174_g1,c42368_g1,c73380_g1,c65358_g1,c68076_g1,c60159_g1,c…
GO:0008150	Biological Process	GO:0009987	cellular process	GO:0044237	cellular metabolic process	GO:0046483	heterocycle metabolic process	7500	c139445_g1,c93700_g1,c71229_g1,c147994_g1,c41780_g1,c165333_g1,c151982_g1,c123981_g1,c68829_g1,c34384_g1,c59896_g1,c71294_g1,c131294_g1,c71117_g1,c189649_g1,c69184_g2,c74268_g1,c140246_g1,c72007_g1,c147958_g1,c286_g1,c46619_g1,c65392_g1,c83450_g1,c180860_g1,c154833_g1,c72462_g1,c32922_g1,c120954_g1,c9862_g1,c73354_g4,c60114_g1,c147985_g1,c72507_g1,c31495_g1,c86483_g1,c190411_g1,c163245_g1,c40571_…
GO:0008150	Biological Process	GO:0009987	cellular process	GO:0044237	cellular metabolic process	GO:0017144	drug metabolic process	18	c100519_g1,c181095_g1,c1332_g1,c114243_g1,c14058_g1,c61460_g1,c180390_g1,c175163_g1,c149101_g1,c84404_g1,c65715_g1,c159906_g1,c175837_g1,c96391_g1,c142961_g1,c162173_g1,c110414_g1,c179940_g1
GO:0008150	Biological Process	GO:0009987	cellular process	GO:0044237	cellular metabolic process	GO:0051186	cofactor metabolic process	986	c125038_g1,c68857_g1,c122198_g1,c9505_g1,c73133_g2,c96815_g1,c95542_g1,c107496_g1,c72370_g3,c52335_g1,c87256_g1,c142523_g1,c89133_g1,c72260_g1,c151829_g1,c137470_g1,c61451_g1,c77677_g1,c193715_g1,c72352_g1,c98946_g1,c76340_g1,c70154_g1,c71607_g2,c144959_g1,c57605_g1,c139363_g1,c71182_g1,c61539_g2,c129997_g1,c23104_g1,c56993_g2,c75124_g1,c70703_g1,c72904_g4,c77383_g1,c73266_g1,c171293_g1,c39716_g1…
GO:0008150	Biological Process	GO:0009987	cellular process	GO:0044237	cellular metabolic process	GO:0042180	cellular ketone metabolic process	161	c4383_g1,c66575_g1,c93827_g1,c107143_g1,c53247_g1,c94826_g1,c8945_g1,c71600_g1,c123312_g1,c64776_g1,c140712_g1,c38409_g1,c68091_g1,c71349_g1,c66724_g1,c70737_g1,c31369_g1,c42202_g1,c90067_g1,c63921_g1,c134851_g1,c73421_g3,c167667_g1,c45726_g1,c29293_g1,c182239_g1,c118830_g1,c184673_g1,c62912_g3,c168710_g1,c58197_g2,c157515_g1,c112219_g1,c37592_g1,c174694_g1,c175739_g1,c44880_g1,c119270_g1,c178762…
GO:0008150	Biological Process	GO:0009987	cellular process	GO:0044237	cellular metabolic process	GO:0006081	cellular aldehyde metabolic process	306	c23419_g2,c122269_g1,c30837_g1,c88569_g1,c100912_g1,c12972_g1,c147350_g1,c61160_g1,c70398_g1,c92521_g1,c90684_g1,c170855_g1,c66998_g1,c95206_g1,c138330_g1,c177060_g1,c187031_g1,c73615_g2,c60396_g1,c64078_g1,c175860_g1,c103589_g1,c43801_g1,c77154_g1,c53848_g1,c69028_g1,c59678_g1,c13460_g1,c143885_g1,c87492_g1,c14648_g1,c56628_g1,c145253_g1,c162009_g1,c67574_g1,c67772_g1,c186841_g1,c134145_g1,c1144…
GO:0008150	Biological Process	GO:0009987	cellular process	GO:0044237	cellular metabolic process	GO:0034754	cellular hormone metabolic process	94	c72804_g1,c60960_g1,c60616_g1,c44267_g1,c41833_g1,c10511_g1,c128281_g1,c30333_g1,c59138_g1,c70339_g1,c26348_g1,c60496_g1,c71544_g1,c69974_g1,c155193_g1,c128137_g1,c59977_g1,c165542_g1,c44882_g1,c71390_g2,c26402_g1,c167122_g1,c137749_g1,c191093_g1,c73845_g1,c69747_g2,c433_g1,c64361_g1,c54122_g1,c72770_g1,c143270_g1,c31473_g1,c70479_g1,c13018_g1,c71969_g1,c73158_g3,c61329_g1,c73282_g1,c69254_g2,c80…
GO:0008150	Biological Process	GO:0009987	cellular process	GO:0044237	cellular metabolic process	GO:0031323	regulation of cellular metabolic process	2854	c64097_g1,c49827_g1,c73647_g1,c60196_g1,c61291_g1,c67767_g2,c72232_g1,c115455_g1,c68594_g1,c70468_g1,c118527_g1,c151221_g1,c4762_g1,c68490_g2,c151988_g1,c10497_g2,c73011_g1,c60646_g1,c164969_g1,c164164_g1,c149482_g1,c58026_g1,c78609_g1,c112757_g1,c67371_g1,c6625_g1,c73000_g2,c24284_g1,c123515_g1,c10743_g1,c169699_g1,c61851_g1,c43574_g1,c72468_g2,c44745_g1,c88334_g1,c64557_g1,c42949_g1,c57264_g1,c…
GO:0008150	Biological Process	GO:0009987	cellular process	GO:0044237	cellular metabolic process	GO:0044255	cellular lipid metabolic process	852	c83817_g1,c94642_g1,c99514_g1,c178037_g1,c46270_g1,c103171_g1,c71024_g3,c126378_g1,c71293_g2,c117010_g1,c62432_g1,c31662_g2,c32464_g1,c65670_g1,c184732_g1,c69919_g1,c32212_g1,c157020_g1,c189619_g1,c158569_g1,c156247_g1,c51724_g1,c71648_g1,c60172_g1,c133939_g1,c50037_g1,c1291_g1,c44935_g1,c30385_g1,c65226_g1,c136769_g1,c71497_g1,c66944_g1,c68142_g1,c120229_g1,c35933_g1,c59488_g1,c84681_g1,c57133_g…
GO:0008150	Biological Process	GO:0009987	cellular process	GO:0044237	cellular metabolic process	GO:0018942	organometal metabolic process	4	c80126_g1,c73114_g1,c60895_g1,c17873_g1
GO:0008150	Biological Process	GO:0009987	cellular process	GO:0044237	cellular metabolic process	GO:0031324	negative regulation of cellular metabolic process	149	c38925_g1,c38480_g1,c68479_g1,c44720_g1,c157909_g1,c108742_g1,c168063_g1,c90989_g1,c102355_g1,c68383_g2,c31492_g1,c155607_g1,c72510_g1,c106923_g1,c145159_g1,c26294_g1,c75452_g1,c71308_g1,c159347_g1,c9763_g1,c52798_g1,c156156_g1,c129183_g1,c183866_g1,c97738_g1,c93703_g1,c71718_g2,c70113_g2,c81802_g1,c22499_g1,c69412_g2,c158932_g1,c72817_g1,c79031_g1,c174590_g1,c77685_g1,c174814_g1,c70546_g4,c23321…
GO:0008150	Biological Process	GO:0009987	cellular process	GO:0044237	cellular metabolic process	GO:0034641	cellular nitrogen compound metabolic process	8988	c51818_g1,c171333_g1,c177677_g1,c188375_g1,c105277_g1,c137306_g1,c97046_g1,c70912_g1,c67984_g1,c61119_g1,c50946_g1,c57236_g2,c67126_g3,c70170_g1,c72312_g1,c62338_g1,c179685_g1,c168816_g1,c150622_g1,c124716_g1,c157006_g1,c170300_g1,c107321_g1,c133029_g1,c180701_g1,c121955_g1,c171016_g1,c68380_g1,c148897_g1,c184506_g1,c147648_g1,c188758_g1,c65402_g1,c95545_g1,c156741_g1,c69574_g1,c70759_g1,c900_g2,…
GO:0008150	Biological Process	GO:0009987	cellular process	GO:0044237	cellular metabolic process	GO:0044248	cellular catabolic process	1107	c73912_g1,c93703_g1,c50045_g1,c115990_g1,c11264_g1,c58510_g1,c71299_g1,c105512_g1,c56787_g1,c65098_g1,c1056_g1,c45816_g1,c72540_g1,c126895_g1,c16522_g1,c69488_g1,c144985_g1,c147003_g1,c165172_g1,c94915_g1,c67081_g2,c66860_g1,c88199_g1,c48735_g1,c70693_g3,c67170_g2,c62874_g2,c34738_g1,c14508_g1,c109837_g1,c68479_g1,c28348_g1,c73786_g1,c71606_g1,c17873_g1,c99722_g1,c162675_g1,c71824_g1,c72833_g1,c6…
GO:0008150	Biological Process	GO:0009987	cellular process	GO:0044237	cellular metabolic process	GO:0044260	cellular macromolecule metabolic process	9249	c22620_g1,c127973_g1,c73835_g2,c22720_g1,c59950_g1,c98544_g1,c33039_g1,c26708_g1,c82506_g1,c76379_g1,c55879_g1,c10533_g1,c31502_g2,c71265_g1,c71498_g1,c52144_g1,c175514_g1,c164967_g1,c165646_g1,c71677_g1,c149442_g1,c72145_g2,c100810_g1,c148906_g1,c52936_g1,c62237_g1,c24244_g2,c21630_g1,c143663_g1,c168225_g1,c66206_g1,c156964_g1,c55559_g1,c67325_g2,c78799_g1,c150591_g1,c145262_g1,c94105_g1,c72361_…
GO:0008150	Biological Process	GO:0009987	cellular process	GO:0016043	cellular component organization	GO:0045229	external encapsulating structure organization	83	c10821_g1,c175693_g1,c43216_g1,c96303_g1,c79242_g1,c30028_g1,c67668_g1,c56371_g1,c135938_g1,c148942_g1,c67067_g1,c137273_g1,c16238_g1,c72506_g1,c68903_g1,c139478_g1,c73760_g1,c120738_g1,c62061_g1,c193617_g1,c42919_g1,c71701_g1,c59723_g1,c55208_g2,c73726_g1,c92178_g1,c125973_g1,c45420_g1,c53927_g1,c67099_g1,c64478_g1,c99333_g1,c176132_g1,c70634_g1,c140997_g1,c17289_g1,c67638_g1,c46119_g1,c67656_g2…
GO:0008150	Biological Process	GO:0009987	cellular process	GO:0016043	cellular component organization	GO:0050808	synapse organization	3	c124686_g1,c120855_g1,c177782_g1
GO:0008150	Biological Process	GO:0009987	cellular process	GO:0016043	cellular component organization	GO:0022607	cellular component assembly	935	c107491_g1,c35234_g1,c74064_g1,c68955_g1,c59066_g1,c67968_g1,c136254_g1,c94073_g1,c31564_g1,c68880_g1,c35141_g1,c190123_g1,c72504_g1,c72525_g1,c71911_g1,c57509_g2,c71017_g1,c73723_g2,c183141_g1,c7642_g1,c37334_g1,c76487_g1,c163505_g1,c176487_g1,c55132_g1,c59809_g1,c79267_g1,c138965_g1,c145907_g1,c66754_g1,c29024_g2,c68818_g1,c80400_g1,c28029_g1,c65643_g3,c69469_g2,c62903_g1,c68684_g1,c138734_g1,c…
GO:0008150	Biological Process	GO:0009987	cellular process	GO:0016043	cellular component organization	GO:0010256	endomembrane system organization	76	c73583_g1,c70683_g1,c10154_g1,c72471_g2,c42290_g1,c147146_g1,c91683_g1,c169888_g1,c71003_g1,c174329_g1,c136850_g1,c134611_g1,c98275_g1,c157977_g1,c67002_g1,c64216_g1,c62482_g1,c43166_g2,c37332_g1,c72943_g1,c54881_g1,c37621_g1,c107779_g1,c52711_g2,c112082_g1,c3289_g1,c122050_g1,c146906_g1,c71345_g1,c148280_g1,c69076_g1,c87514_g1,c152579_g1,c190144_g1,c72390_g1,c24217_g1,c66679_g1,c134928_g1,c11118…
GO:0008150	Biological Process	GO:0009987	cellular process	GO:0016043	cellular component organization	GO:0061024	membrane organization	351	c68749_g1,c144251_g1,c99005_g1,c130973_g1,c10154_g1,c10234_g1,c12312_g2,c128107_g1,c36084_g1,c73428_g2,c42290_g1,c169888_g1,c91683_g1,c56492_g1,c73325_g1,c80400_g1,c69249_g4,c70981_g1,c74521_g1,c69609_g1,c157977_g1,c141078_g1,c141150_g1,c61651_g1,c148926_g1,c55406_g1,c54881_g1,c94429_g1,c72487_g2,c141557_g1,c86932_g1,c67834_g1,c161834_g1,c67120_g1,c71224_g1,c42375_g1,c3289_g1,c67968_g1,c87254_g1,…
GO:0008150	Biological Process	GO:0009987	cellular process	GO:0016043	cellular component organization	GO:0051128	regulation of cellular component organization	264	c157618_g1,c157909_g1,c68479_g1,c158353_g1,c78544_g1,c82505_g1,c154212_g1,c58537_g1,c22134_g1,c168063_g1,c124445_g1,c106923_g1,c72815_g1,c73398_g1,c73526_g1,c73696_g1,c174938_g1,c75028_g1,c114318_g1,c129183_g1,c52798_g1,c164954_g1,c175983_g1,c174347_g1,c41867_g2,c52730_g1,c93703_g1,c71818_g2,c36197_g1,c162482_g1,c37376_g1,c70801_g1,c39672_g1,c18030_g1,c177782_g1,c109639_g1,c58644_g2,c175700_g1,c2…
GO:0008150	Biological Process	GO:0009987	cellular process	GO:0016043	cellular component organization	GO:0034330	cell junction organization	3	c168063_g1,c106923_g1,c149482_g1
GO:0008150	Biological Process	GO:0009987	cellular process	GO:0016043	cellular component organization	GO:0051130	positive regulation of cellular component organization	75	c53007_g1,c190596_g1,c169888_g1,c96793_g1,c72483_g2,c81784_g1,c24244_g1,c70358_g1,c54900_g1,c65263_g1,c70242_g1,c70242_g2,c159755_g1,c45702_g1,c61987_g1,c149482_g1,c71398_g1,c115145_g1,c48016_g1,c69666_g2,c111301_g1,c109291_g1,c101110_g1,c93591_g1,c37332_g1,c96345_g1,c43166_g2,c69076_g1,c87020_g1,c66442_g1,c150404_g1,c122050_g1,c109639_g1,c99083_g1,c26718_g1,c150195_g1,c175700_g1,c72365_g1,c18290…
GO:0008150	Biological Process	GO:0009987	cellular process	GO:0016043	cellular component organization	GO:0006996	organelle organization	1356	c139668_g1,c52603_g1,c64506_g2,c175206_g1,c84361_g1,c2661_g1,c72504_g2,c23353_g1,c14340_g1,c53000_g1,c8731_g1,c70987_g1,c65192_g1,c70056_g1,c67360_g2,c57174_g1,c72433_g1,c69615_g1,c70015_g1,c93598_g1,c130834_g1,c29294_g1,c54718_g1,c286_g1,c70431_g1,c71760_g2,c54415_g1,c41837_g1,c48927_g1,c62021_g1,c10611_g1,c52277_g1,c115938_g1,c190268_g1,c71066_g4,c21990_g1,c54404_g1,c147994_g1,c77900_g1,c123187…
GO:0008150	Biological Process	GO:0009987	cellular process	GO:0016043	cellular component organization	GO:0022411	cellular component disassembly	114	c94483_g1,c96692_g1,c64523_g1,c175700_g1,c178707_g1,c158979_g1,c82828_g1,c77756_g1,c66401_g1,c18030_g1,c39672_g1,c99083_g1,c161912_g1,c37376_g1,c29754_g1,c65893_g1,c52730_g1,c41867_g2,c148551_g1,c174347_g1,c72907_g1,c50297_g1,c98189_g1,c92410_g1,c30391_g1,c75028_g1,c123051_g1,c64584_g1,c50557_g1,c175032_g1,c193230_g1,c117159_g1,c69233_g1,c34130_g1,c124445_g1,c182648_g1,c176460_g1,c22134_g1,c39266…
GO:0008150	Biological Process	GO:0009987	cellular process	GO:0016043	cellular component organization	GO:0032535	regulation of cellular component size	62	c58741_g1,c182902_g1,c24244_g1,c161912_g1,c174590_g1,c37376_g1,c162482_g1,c26718_g1,c97046_g1,c83280_g1,c190596_g1,c96793_g1,c96692_g1,c50047_g1,c64523_g1,c59126_g1,c182654_g1,c92410_g1,c73178_g1,c114318_g1,c75028_g1,c77256_g1,c61987_g1,c129800_g1,c54900_g1,c41867_g2,c17353_g1,c167965_g1,c174347_g1,c175983_g1,c71313_g1,c65893_g1,c14023_g1,c109291_g1,c60822_g1,c111301_g1,c53724_g2,c106923_g1,c7339…
GO:0008150	Biological Process	GO:0009987	cellular process	GO:0016043	cellular component organization	GO:0043062	extracellular structure organization	10	c73367_g1,c27252_g1,c158600_g1,c161428_g1,c115580_g1,c175858_g1,c148091_g1,c36893_g1,c80696_g1,c96303_g1
GO:0008150	Biological Process	GO:0009987	cellular process	GO:0016043	cellular component organization	GO:0051129	negative regulation of cellular component organization	89	c36103_g1,c57514_g1,c104725_g1,c166045_g1,c76523_g1,c53724_g2,c60822_g1,c68323_g1,c169365_g1,c123187_g1,c72504_g1,c72675_g1,c76487_g1,c160025_g1,c64253_g1,c9992_g1,c72865_g2,c94073_g1,c49770_g1,c107237_g1,c83280_g1,c97046_g1,c2897_g1,c50047_g1,c59126_g1,c76899_g1,c72504_g2,c120855_g1,c58741_g1,c125888_g1,c24244_g1,c8731_g1,c167965_g1,c17353_g1,c72156_g1,c57174_g1,c71678_g2,c14023_g1,c68818_g1,c80…
GO:0008150	Biological Process	GO:0009987	cellular process	GO:0016043	cellular component organization	GO:0030030	cell projection organization	121	c157006_g1,c171148_g1,c115145_g1,c57514_g1,c31510_g1,c160380_g1,c45907_g2,c68323_g1,c65744_g1,c142383_g1,c89972_g1,c74805_g1,c22248_g2,c90973_g1,c16888_g1,c160025_g1,c150404_g1,c171269_g1,c73479_g1,c73731_g2,c93928_g1,c77900_g1,c140527_g1,c70246_g1,c72801_g1,c71677_g1,c95231_g1,c157574_g1,c72556_g1,c49830_g1,c65305_g1,c76899_g1,c120855_g1,c106006_g1,c48487_g2,c71510_g1,c154491_g1,c63098_g2,c15810…
GO:0008150	Biological Process	GO:0009987	cellular process	GO:0016043	cellular component organization	GO:0032989	cellular component morphogenesis	139	c32057_g1,c45170_g1,c58337_g1,c172566_g1,c113762_g1,c157417_g1,c173988_g1,c68058_g1,c128515_g1,c142411_g1,c108229_g1,c69991_g1,c184710_g1,c154358_g1,c58514_g1,c68864_g1,c81384_g1,c22094_g1,c52281_g1,c73383_g1,c105475_g1,c169513_g1,c124686_g1,c73448_g2,c146106_g1,c160415_g1,c13878_g1,c50012_g1,c71782_g3,c71766_g1,c73418_g1,c70282_g4,c147256_g1,c23757_g1,c69382_g1,c64922_g1,c73603_g2,c106930_g1,c93…
GO:0008150	Biological Process	GO:0009987	cellular process	GO:0016043	cellular component organization	GO:0043933	macromolecular complex subunit organization	825	c52556_g1,c9079_g1,c90112_g1,c120637_g1,c72782_g1,c167998_g1,c77989_g1,c72452_g2,c68597_g1,c64383_g1,c143083_g1,c159911_g1,c71313_g1,c56598_g1,c114872_g1,c25737_g1,c59908_g1,c132370_g1,c148187_g1,c68477_g2,c26718_g1,c168708_g1,c188679_g1,c47372_g1,c192505_g1,c73876_g1,c31437_g1,c73780_g1,c182648_g1,c82093_g1,c72865_g4,c137848_g1,c67170_g1,c72874_g1,c63406_g1,c155607_g1,c68712_g1,c51476_g1,c175875…
GO:0008150	Biological Process	GO:0009987	cellular process	GO:0010496	intercellular transport	GO:1902586	multi-organism intercellular transport	64	c134731_g1,c127701_g1,c73117_g1,c123455_g1,c143249_g1,c66941_g1,c71055_g1,c71659_g2,c5401_g1,c183829_g1,c123251_g1,c67483_g1,c67757_g1,c65320_g1,c29403_g1,c31698_g2,c72468_g2,c77226_g1,c73037_g2,c65820_g1,c116855_g1,c57980_g1,c43847_g1,c59869_g1,c73327_g1,c111263_g1,c131501_g1,c141176_g1,c49419_g1,c72416_g1,c55954_g1,c52918_g1,c139626_g1,c178826_g1,c175356_g1,c51083_g1,c178460_g1,c27311_g1,c87032…
GO:0008150	Biological Process	GO:0009987	cellular process	GO:0051716	cellular response to stimulus	GO:0031668	cellular response to extracellular stimulus	68	c66849_g1,c68250_g1,c108627_g1,c29066_g1,c115990_g1,c69132_g1,c68319_g2,c52740_g1,c73246_g5,c6956_g1,c46047_g1,c183169_g1,c72540_g1,c141039_g1,c13182_g1,c82828_g1,c73707_g2,c164894_g1,c80203_g1,c154738_g1,c63946_g1,c49496_g1,c65577_g1,c68142_g1,c46631_g1,c31189_g1,c13341_g1,c107866_g1,c69081_g1,c22597_g1,c170969_g1,c45170_g1,c46583_g1,c85614_g1,c23423_g1,c152557_g1,c59221_g1,c159714_g1,c192019_g1…
GO:0008150	Biological Process	GO:0009987	cellular process	GO:0051716	cellular response to stimulus	GO:0007165	signal transduction	1671	c81012_g1,c67274_g1,c155242_g1,c68852_g1,c71646_g1,c96840_g1,c118845_g1,c68247_g1,c95218_g1,c70629_g3,c141835_g1,c60464_g1,c61659_g1,c72920_g1,c70238_g1,c89696_g1,c75314_g1,c59730_g1,c67185_g3,c74061_g1,c102710_g1,c87020_g1,c154645_g1,c64482_g1,c73835_g1,c73374_g2,c78806_g1,c35416_g1,c68333_g2,c72090_g1,c85238_g1,c69256_g1,c107497_g1,c94279_g1,c73243_g3,c72454_g1,c40649_g1,c14473_g1,c79785_g1,c44…
GO:0008150	Biological Process	GO:0009987	cellular process	GO:0051716	cellular response to stimulus	GO:0033554	cellular response to stress	628	c187298_g1,c66849_g1,c70125_g1,c68250_g1,c87469_g1,c66921_g1,c129100_g1,c92548_g1,c73246_g5,c32972_g1,c78890_g1,c183169_g1,c103695_g1,c705_g1,c166426_g1,c117303_g1,c70908_g1,c12708_g1,c68416_g1,c169760_g1,c79729_g1,c124296_g1,c94267_g1,c167695_g1,c72759_g1,c88781_g1,c152741_g1,c70609_g1,c47164_g1,c32119_g1,c182529_g1,c65748_g1,c65178_g1,c28834_g1,c185770_g1,c166612_g1,c161280_g1,c48118_g1,c70366_…
GO:0008150	Biological Process	GO:0009987	cellular process	GO:0051716	cellular response to stimulus	GO:0070887	cellular response to chemical stimulus	197	c168063_g1,c65358_g1,c13534_g1,c30171_g1,c73380_g1,c51623_g1,c116257_g1,c20480_g1,c72364_g1,c38480_g1,c48370_g1,c68076_g1,c44325_g2,c62874_g2,c175596_g1,c72409_g1,c118159_g1,c44178_g1,c148648_g1,c135313_g1,c147564_g1,c124989_g1,c72137_g1,c69993_g1,c24174_g1,c71683_g1,c27252_g1,c41703_g1,c70385_g1,c14195_g1,c73873_g2,c72361_g2,c30276_g1,c186410_g1,c64838_g1,c65017_g1,c138576_g1,c65743_g1,c110507_g…
GO:0008150	Biological Process	GO:0009987	cellular process	GO:0051716	cellular response to stimulus	GO:0071214	cellular response to abiotic stimulus	4	c8262_g1,c116021_g1,c77837_g1,c135590_g1
GO:0008150	Biological Process	GO:0009987	cellular process	GO:0048523	negative regulation of cellular process	GO:1900181	negative regulation of protein localization to nucleus	1	c103982_g1
GO:0008150	Biological Process	GO:0009987	cellular process	GO:0048523	negative regulation of cellular process	GO:0045786	negative regulation of cell cycle	74	c34542_g1,c49786_g1,c158175_g1,c57825_g2,c98316_g1,c71285_g1,c76523_g1,c166045_g1,c104725_g1,c57514_g1,c116662_g1,c36103_g1,c149482_g1,c72865_g2,c107237_g1,c160025_g1,c64253_g1,c70558_g1,c57295_g1,c73781_g1,c77900_g1,c72504_g1,c163995_g1,c120855_g1,c76899_g1,c72504_g2,c189754_g1,c2897_g1,c62196_g2,c55251_g1,c159771_g1,c68818_g1,c80400_g1,c57174_g1,c8731_g1,c64874_g1,c39299_g1,c118006_g1,c68058_g1…
GO:0008150	Biological Process	GO:0009987	cellular process	GO:0048523	negative regulation of cellular process	GO:0051129	negative regulation of cellular component organization	89	c36103_g1,c57514_g1,c104725_g1,c166045_g1,c76523_g1,c53724_g2,c60822_g1,c68323_g1,c169365_g1,c123187_g1,c72504_g1,c72675_g1,c76487_g1,c160025_g1,c64253_g1,c9992_g1,c72865_g2,c94073_g1,c49770_g1,c107237_g1,c83280_g1,c97046_g1,c2897_g1,c50047_g1,c59126_g1,c76899_g1,c72504_g2,c120855_g1,c58741_g1,c125888_g1,c24244_g1,c8731_g1,c167965_g1,c17353_g1,c72156_g1,c57174_g1,c71678_g2,c14023_g1,c68818_g1,c80…
GO:0008150	Biological Process	GO:0009987	cellular process	GO:0048523	negative regulation of cellular process	GO:0051782	negative regulation of cell division	36	c72865_g2,c68479_g1,c38480_g1,c107237_g1,c155607_g1,c30864_g1,c72504_g1,c73621_g1,c64253_g1,c64874_g1,c36103_g1,c104725_g1,c159347_g1,c71308_g1,c166045_g1,c76523_g1,c69981_g1,c80400_g1,c68818_g1,c129183_g1,c6571_g1,c52798_g1,c68310_g1,c8731_g1,c120432_g1,c57174_g1,c93703_g1,c113591_g1,c177782_g1,c36478_g1,c2897_g1,c72145_g1,c23321_g1,c76899_g1,c72504_g2,c120855_g1
GO:0008150	Biological Process	GO:0009987	cellular process	GO:0048523	negative regulation of cellular process	GO:0050866	negative regulation of cell activation	4	c27252_g1,c49763_g1,c80696_g1,c124686_g1
GO:0008150	Biological Process	GO:0009987	cellular process	GO:0048523	negative regulation of cellular process	GO:0031324	negative regulation of cellular metabolic process	149	c38925_g1,c38480_g1,c68479_g1,c44720_g1,c157909_g1,c108742_g1,c168063_g1,c90989_g1,c102355_g1,c68383_g2,c31492_g1,c155607_g1,c72510_g1,c106923_g1,c145159_g1,c26294_g1,c75452_g1,c71308_g1,c159347_g1,c9763_g1,c52798_g1,c156156_g1,c129183_g1,c183866_g1,c97738_g1,c93703_g1,c71718_g2,c70113_g2,c81802_g1,c22499_g1,c69412_g2,c158932_g1,c72817_g1,c79031_g1,c174590_g1,c77685_g1,c174814_g1,c70546_g4,c23321…
GO:0008150	Biological Process	GO:0009987	cellular process	GO:0048523	negative regulation of cellular process	GO:0051985	negative regulation of chromosome segregation	31	c120432_g1,c72504_g1,c155607_g1,c8731_g1,c64253_g1,c93703_g1,c57174_g1,c73621_g1,c6571_g1,c80400_g1,c68818_g1,c129183_g1,c68310_g1,c107237_g1,c38480_g1,c72865_g2,c68479_g1,c52798_g1,c71308_g1,c2897_g1,c36478_g1,c159347_g1,c36103_g1,c104725_g1,c76523_g1,c23321_g1,c72504_g2,c166045_g1,c72145_g1,c113591_g1,c64874_g1
GO:0008150	Biological Process	GO:0009987	cellular process	GO:0048523	negative regulation of cellular process	GO:0007162	negative regulation of cell adhesion	4	c124686_g1,c61987_g1,c24244_g1,c49763_g1
GO:0008150	Biological Process	GO:0009987	cellular process	GO:0048523	negative regulation of cellular process	GO:1900408	negative regulation of cellular response to oxidative stress	1	c159755_g1
GO:0008150	Biological Process	GO:0009987	cellular process	GO:0048523	negative regulation of cellular process	GO:0034763	negative regulation of transmembrane transport	1	c174590_g1
GO:0008150	Biological Process	GO:0009987	cellular process	GO:0048523	negative regulation of cellular process	GO:0010648	negative regulation of cell communication	19	c80800_g1,c149482_g1,c26805_g1,c76899_g1,c22399_g1,c106923_g1,c123328_g1,c64176_g1,c30239_g1,c174590_g1,c53055_g1,c168063_g1,c18988_g1,c184710_g1,c99147_g1,c80342_g1,c147448_g1,c65024_g1,c69322_g3
GO:0008150	Biological Process	GO:0009987	cellular process	GO:0048523	negative regulation of cellular process	GO:0008285	negative regulation of cell proliferation	4	c114972_g1,c124686_g1,c76899_g1,c49763_g1
GO:0008150	Biological Process	GO:0009987	cellular process	GO:0048523	negative regulation of cellular process	GO:0060548	negative regulation of cell death	45	c174590_g1,c186773_g1,c95366_g1,c147256_g1,c120855_g1,c186889_g1,c38083_g1,c76899_g1,c124686_g1,c78029_g1,c137699_g1,c16833_g3,c177782_g1,c159755_g1,c73535_g1,c46485_g1,c10855_g1,c67709_g1,c183866_g1,c54786_g1,c45437_g1,c139908_g1,c44745_g1,c66170_g1,c130672_g1,c63571_g2,c68177_g1,c72477_g1,c126969_g1,c123051_g1,c115145_g1,c63253_g1,c104570_g1,c142421_g1,c70528_g1,c20207_g1,c122430_g1,c55761_g1,c…
GO:0008150	Biological Process	GO:0009987	cellular process	GO:0048523	negative regulation of cellular process	GO:0060969	negative regulation of gene silencing	3	c190870_g1,c121092_g1,c101533_g1
GO:0008150	Biological Process	GO:0009987	cellular process	GO:0048523	negative regulation of cellular process	GO:0045596	negative regulation of cell differentiation	7	c147256_g1,c115145_g1,c150404_g1,c61987_g1,c76899_g1,c124686_g1,c24244_g1
GO:0008150	Biological Process	GO:0009987	cellular process	GO:0048523	negative regulation of cellular process	GO:0051271	negative regulation of cellular component movement	6	c39299_g1,c98316_g1,c70558_g1,c65848_g1,c24244_g1,c61987_g1
GO:0008150	Biological Process	GO:0009987	cellular process	GO:0071554	cell wall organization or biogenesis	GO:0042546	cell wall biogenesis	67	c82798_g1,c124180_g1,c175910_g1,c96303_g1,c104975_g1,c35718_g1,c17974_g1,c96120_g1,c68228_g1,c69870_g1,c54317_g1,c73329_g1,c73848_g1,c116686_g1,c20781_g1,c59567_g1,c73200_g3,c71791_g1,c145078_g1,c8722_g1,c147200_g1,c175858_g1,c36893_g1,c73200_g2,c71803_g1,c68959_g2,c23672_g1,c9821_g1,c49473_g1,c64119_g1,c70772_g2,c73200_g4,c147267_g1,c45989_g1,c70315_g1,c70772_g1,c141078_g1,c131216_g1,c30710_g1,c…
GO:0008150	Biological Process	GO:0009987	cellular process	GO:0071554	cell wall organization or biogenesis	GO:0044036	cell wall macromolecule metabolic process	94	c73848_g1,c118902_g1,c144562_g1,c73329_g1,c179157_g1,c80521_g1,c69870_g1,c54317_g1,c157338_g1,c31789_g1,c68228_g1,c96120_g1,c67403_g1,c17974_g1,c11264_g1,c31281_g1,c35718_g1,c104975_g1,c124180_g1,c154084_g1,c175910_g1,c162300_g1,c105423_g1,c82798_g1,c51735_g1,c70772_g2,c73200_g4,c114824_g1,c9821_g1,c49473_g1,c64119_g1,c75957_g1,c115900_g1,c68959_g2,c23672_g1,c71803_g1,c118268_g1,c73200_g2,c145078…
GO:0008150	Biological Process	GO:0009987	cellular process	GO:0071554	cell wall organization or biogenesis	GO:0071852	fungal-type cell wall organization or biogenesis	5	c136696_g1,c53927_g1,c70634_g1,c110784_g1,c67067_g1
GO:0008150	Biological Process	GO:0009987	cellular process	GO:0071554	cell wall organization or biogenesis	GO:0071669	plant-type cell wall organization or biogenesis	20	c96303_g1,c70769_g2,c56371_g1,c66118_g1,c161428_g1,c45844_g1,c116366_g1,c92178_g1,c73367_g1,c109207_g1,c159130_g1,c178691_g1,c46119_g1,c58479_g1,c60386_g1,c36893_g1,c175858_g1,c131605_g1,c158600_g1,c16238_g1
GO:0008150	Biological Process	GO:0009987	cellular process	GO:0071554	cell wall organization or biogenesis	GO:0071555	cell wall organization	76	c67099_g1,c64478_g1,c99333_g1,c70634_g1,c176132_g1,c140997_g1,c67638_g1,c17289_g1,c46119_g1,c67656_g2,c36893_g1,c175858_g1,c22473_g1,c123419_g1,c67656_g1,c59723_g1,c73726_g1,c125973_g1,c92178_g1,c45420_g1,c53927_g1,c135938_g1,c148942_g1,c67067_g1,c16238_g1,c72506_g1,c139478_g1,c73760_g1,c193617_g1,c42919_g1,c10821_g1,c175693_g1,c96303_g1,c43216_g1,c30028_g1,c79242_g1,c67668_g1,c56371_g1,c42593_g1…
GO:0008150	Biological Process	GO:0009987	cellular process	GO:0048522	positive regulation of cellular process	GO:0045597	positive regulation of cell differentiation	12	c147256_g1,c70819_g2,c182420_g1,c174590_g1,c159755_g1,c71880_g2,c95366_g1,c157357_g1,c115145_g1,c164399_g1,c175136_g1,c150404_g1
GO:0008150	Biological Process	GO:0009987	cellular process	GO:0048522	positive regulation of cellular process	GO:0008284	positive regulation of cell proliferation	14	c147256_g1,c95366_g1,c27252_g1,c174938_g1,c177782_g1,c115145_g1,c80696_g1,c120855_g1,c124686_g1,c76899_g1,c120030_g1,c150404_g1,c184710_g1,c118544_g1
GO:0008150	Biological Process	GO:0009987	cellular process	GO:0048522	positive regulation of cellular process	GO:0010942	positive regulation of cell death	29	c87020_g1,c93577_g1,c78915_g1,c174530_g1,c116538_g1,c59877_g1,c152711_g1,c73000_g2,c5452_g1,c13828_g1,c73726_g1,c82569_g1,c47966_g1,c55012_g2,c163589_g1,c66982_g1,c88444_g1,c170972_g1,c10305_g1,c63693_g1,c108266_g1,c69666_g2,c59571_g1,c151351_g1,c62425_g1,c76899_g1,c87834_g1,c68072_g1,c59897_g1
GO:0008150	Biological Process	GO:0009987	cellular process	GO:0048522	positive regulation of cellular process	GO:0051781	positive regulation of cell division	1	c159755_g1
GO:0008150	Biological Process	GO:0009987	cellular process	GO:0048522	positive regulation of cellular process	GO:0051130	positive regulation of cellular component organization	75	c53007_g1,c190596_g1,c169888_g1,c96793_g1,c72483_g2,c81784_g1,c24244_g1,c70358_g1,c54900_g1,c65263_g1,c70242_g1,c70242_g2,c159755_g1,c45702_g1,c61987_g1,c149482_g1,c71398_g1,c115145_g1,c48016_g1,c69666_g2,c111301_g1,c109291_g1,c101110_g1,c93591_g1,c37332_g1,c96345_g1,c43166_g2,c69076_g1,c87020_g1,c66442_g1,c150404_g1,c122050_g1,c109639_g1,c99083_g1,c26718_g1,c150195_g1,c175700_g1,c72365_g1,c18290…
GO:0008150	Biological Process	GO:0009987	cellular process	GO:0048522	positive regulation of cellular process	GO:0050867	positive regulation of cell activation	1	c174590_g1
GO:0008150	Biological Process	GO:0009987	cellular process	GO:0048522	positive regulation of cellular process	GO:0045787	positive regulation of cell cycle	4	c62182_g2,c174590_g1,c159755_g1,c184710_g1
GO:0008150	Biological Process	GO:0009987	cellular process	GO:0048522	positive regulation of cellular process	GO:0031325	positive regulation of cellular metabolic process	216	c87834_g1,c147256_g1,c177835_g1,c119854_g1,c141039_g1,c99083_g1,c105171_g1,c169984_g1,c111059_g1,c66448_g2,c173104_g1,c124686_g1,c59130_g1,c73901_g1,c68250_g1,c28978_g1,c72809_g1,c69997_g1,c44182_g1,c73952_g1,c68310_g1,c148551_g1,c36293_g1,c73421_g3,c104975_g1,c73246_g5,c26870_g1,c167694_g1,c73910_g3,c144283_g1,c72732_g3,c70814_g1,c65510_g2,c24458_g1,c85614_g1,c73429_g1,c71057_g1,c185918_g1,c1024…
GO:0008150	Biological Process	GO:0009987	cellular process	GO:0048522	positive regulation of cellular process	GO:0010647	positive regulation of cell communication	72	c83814_g1,c186773_g1,c8605_g2,c172563_g1,c38083_g1,c76899_g1,c120855_g1,c70557_g1,c77642_g1,c16833_g3,c113967_g1,c12496_g1,c159755_g1,c59221_g1,c54786_g1,c72760_g3,c44745_g1,c44463_g1,c137855_g1,c22174_g1,c71863_g1,c166677_g1,c69666_g2,c115145_g1,c63253_g1,c36099_g1,c150404_g1,c121739_g1,c80696_g1,c87020_g1,c72406_g1,c141039_g1,c147256_g1,c151430_g1,c44937_g1,c78029_g1,c124686_g1,c71619_g1,c18688…
GO:0008150	Biological Process	GO:0009987	cellular process	GO:0048522	positive regulation of cellular process	GO:1900182	positive regulation of protein localization to nucleus	1	c184710_g1
GO:0008150	Biological Process	GO:0009987	cellular process	GO:0048522	positive regulation of cellular process	GO:0045785	positive regulation of cell adhesion	4	c168063_g1,c174590_g1,c106923_g1,c149482_g1
GO:0008150	Biological Process	GO:0009987	cellular process	GO:0048522	positive regulation of cellular process	GO:2001022	positive regulation of response to DNA damage stimulus	1	c184710_g1
GO:0008150	Biological Process	GO:0009987	cellular process	GO:0048522	positive regulation of cellular process	GO:0051272	positive regulation of cellular component movement	4	c184710_g1,c27252_g1,c80696_g1,c174590_g1
GO:0008150	Biological Process	GO:0009987	cellular process	GO:0048522	positive regulation of cellular process	GO:0034764	positive regulation of transmembrane transport	15	c164302_g1,c129427_g1,c69140_g2,c69980_g1,c115927_g1,c174853_g1,c6735_g1,c69325_g2,c69084_g2,c67537_g1,c68896_g1,c71389_g1,c6201_g1,c96690_g1,c74741_g1
GO:0008150	Biological Process	GO:0009987	cellular process	GO:0050794	regulation of cellular process	GO:0007165	signal transduction	1671	c81012_g1,c67274_g1,c155242_g1,c68852_g1,c71646_g1,c96840_g1,c118845_g1,c68247_g1,c95218_g1,c70629_g3,c141835_g1,c60464_g1,c61659_g1,c72920_g1,c70238_g1,c89696_g1,c75314_g1,c59730_g1,c67185_g3,c74061_g1,c102710_g1,c87020_g1,c154645_g1,c64482_g1,c73835_g1,c73374_g2,c78806_g1,c35416_g1,c68333_g2,c72090_g1,c85238_g1,c69256_g1,c107497_g1,c94279_g1,c73243_g3,c72454_g1,c40649_g1,c14473_g1,c79785_g1,c44…
GO:0008150	Biological Process	GO:0009987	cellular process	GO:0050794	regulation of cellular process	GO:0030155	regulation of cell adhesion	9	c174590_g1,c49763_g1,c24244_g1,c61987_g1,c106923_g1,c168063_g1,c124686_g1,c174938_g1,c149482_g1
GO:0008150	Biological Process	GO:0009987	cellular process	GO:0050794	regulation of cellular process	GO:0042127	regulation of cell proliferation	33	c28353_g1,c118544_g1,c137433_g1,c66603_g2,c89447_g1,c120855_g1,c124686_g1,c76899_g1,c31207_g1,c123625_g1,c114972_g1,c177782_g1,c49763_g1,c95366_g1,c147256_g1,c9166_g2,c80696_g1,c168063_g1,c150404_g1,c184710_g1,c170506_g1,c22039_g1,c81180_g1,c136464_g1,c120030_g1,c174938_g1,c149482_g1,c73136_g1,c115145_g1,c27252_g1,c19311_g1,c107346_g1,c106923_g1
GO:0008150	Biological Process	GO:0009987	cellular process	GO:0050794	regulation of cellular process	GO:0051726	regulation of cell cycle	124	c158353_g1,c155607_g1,c12161_g2,c78544_g1,c30864_g1,c74920_g1,c168063_g1,c79075_g1,c141938_g1,c94384_g1,c73621_g1,c184710_g1,c94042_g1,c69889_g1,c73923_g1,c81180_g1,c71015_g3,c54066_g1,c68479_g1,c158574_g1,c38480_g1,c168522_g1,c178517_g1,c159347_g1,c80519_g1,c71308_g1,c11348_g1,c17277_g1,c69981_g1,c59405_g1,c39299_g1,c64874_g1,c68058_g1,c118006_g1,c82730_g1,c49615_g1,c73526_g1,c16815_g1,c120432_g…
GO:0008150	Biological Process	GO:0009987	cellular process	GO:0050794	regulation of cellular process	GO:0048523	negative regulation of cellular process	280	c71579_g1,c64874_g1,c82730_g1,c82576_g1,c70528_g1,c71015_g3,c88800_g1,c184710_g1,c30864_g1,c74920_g1,c52631_g1,c147256_g1,c70908_g1,c96692_g1,c64523_g1,c78029_g1,c71847_g1,c124686_g1,c18988_g1,c65893_g1,c87494_g1,c100928_g1,c130672_g1,c155409_g1,c158175_g1,c73217_g2,c82993_g1,c57825_g2,c53724_g2,c98316_g1,c76523_g1,c116662_g1,c115145_g1,c104570_g1,c104725_g1,c48149_g1,c72865_g2,c39502_g1,c70558_g…
GO:0008150	Biological Process	GO:0009987	cellular process	GO:0050794	regulation of cellular process	GO:0032970	regulation of actin filament-based process	63	c174471_g1,c94073_g1,c22457_g1,c43890_g2,c73587_g2,c9992_g1,c168063_g1,c22134_g1,c76487_g1,c76166_g1,c182648_g1,c80696_g1,c9638_g1,c51476_g1,c123187_g1,c899_g1,c154212_g1,c187748_g1,c72815_g1,c169365_g1,c117159_g1,c27252_g1,c73398_g1,c53724_g2,c106923_g1,c111301_g1,c109291_g1,c60822_g1,c115111_g1,c73696_g1,c149482_g1,c129800_g1,c61987_g1,c77256_g1,c75028_g1,c114318_g1,c73178_g1,c182654_g1,c92410_…
GO:0008150	Biological Process	GO:0009987	cellular process	GO:0050794	regulation of cellular process	GO:0032886	regulation of microtubule-based process	39	c67974_g2,c70358_g1,c171246_g1,c72747_g3,c183169_g1,c36131_g1,c62432_g1,c30391_g1,c55251_g1,c62196_g2,c36478_g1,c113056_g1,c103313_g1,c173790_g1,c160415_g1,c68472_g1,c127688_g1,c53185_g2,c36197_g1,c72483_g2,c72365_g1,c31966_g1,c70620_g1,c99652_g1,c71068_g1,c82093_g1,c160025_g1,c42375_g1,c84810_g1,c68311_g1,c57514_g1,c63883_g1,c68629_g1,c59405_g1,c24458_g1,c73490_g1,c68058_g1,c71381_g1,c96345_g1
GO:0008150	Biological Process	GO:0009987	cellular process	GO:0050794	regulation of cellular process	GO:0060627	regulation of vesicle-mediated transport	17	c102455_g1,c25621_g1,c69076_g1,c71678_g2,c25164_g1,c63251_g4,c43257_g1,c139690_g1,c122050_g1,c109639_g1,c58644_g2,c169888_g1,c150195_g1,c47270_g1,c52631_g1,c43166_g2,c37332_g1
GO:0008150	Biological Process	GO:0009987	cellular process	GO:0050794	regulation of cellular process	GO:0050792	regulation of viral process	18	c140343_g1,c178148_g1,c1286_g1,c67336_g1,c69551_g1,c3810_g2,c108020_g1,c119027_g1,c98739_g1,c47113_g1,c97380_g1,c87453_g1,c96362_g1,c17324_g1,c72725_g1,c17107_g1,c45807_g1,c107360_g1
GO:0008150	Biological Process	GO:0009987	cellular process	GO:0050794	regulation of cellular process	GO:0034762	regulation of transmembrane transport	16	c69140_g2,c69980_g1,c174590_g1,c164302_g1,c68896_g1,c69325_g2,c74741_g1,c129427_g1,c115927_g1,c174853_g1,c6735_g1,c67537_g1,c69084_g2,c71389_g1,c96690_g1,c6201_g1
GO:0008150	Biological Process	GO:0009987	cellular process	GO:0050794	regulation of cellular process	GO:0051983	regulation of chromosome segregation	44	c76523_g1,c166045_g1,c71308_g1,c159347_g1,c36103_g1,c104725_g1,c73526_g1,c8962_g1,c49615_g1,c64874_g1,c69889_g1,c64253_g1,c73621_g1,c141938_g1,c72504_g1,c155607_g1,c107237_g1,c178517_g1,c38480_g1,c72865_g2,c68479_g1,c71801_g1,c72504_g2,c23321_g1,c72145_g1,c2897_g1,c36478_g1,c113591_g1,c70796_g1,c93703_g1,c57174_g1,c120432_g1,c16815_g1,c8731_g1,c71674_g1,c68310_g1,c70458_g1,c52798_g1,c6571_g1,c760…
GO:0008150	Biological Process	GO:0009987	cellular process	GO:0050794	regulation of cellular process	GO:0051302	regulation of cell division	70	c68818_g1,c80400_g1,c76031_g1,c96205_g1,c64606_g1,c159755_g1,c8731_g1,c184278_g1,c57174_g1,c63509_g1,c182574_g1,c2897_g1,c104950_g1,c31041_g1,c76899_g1,c72504_g2,c120855_g1,c73632_g1,c71801_g1,c107237_g1,c72865_g2,c134511_g1,c75840_g1,c72504_g1,c58055_g1,c77900_g1,c64253_g1,c8962_g1,c104725_g1,c36103_g1,c166045_g1,c76523_g1,c129183_g1,c6571_g1,c68310_g1,c71674_g1,c69132_g1,c52798_g1,c70458_g1,c15…
GO:0008150	Biological Process	GO:0009987	cellular process	GO:0050794	regulation of cellular process	GO:0010941	regulation of cell death	100	c78851_g1,c156265_g1,c184710_g1,c116538_g1,c93577_g1,c66994_g1,c30171_g1,c170972_g1,c88444_g1,c20207_g1,c70528_g1,c37683_g1,c135674_g1,c122430_g1,c55761_g1,c82569_g1,c73726_g1,c13828_g1,c148108_g1,c167739_g1,c62425_g1,c59571_g1,c151351_g1,c123051_g1,c63571_g2,c68177_g1,c126969_g1,c112428_g1,c45437_g1,c56737_g1,c66170_g1,c39177_g1,c130672_g1,c73535_g1,c46485_g1,c55012_g2,c183866_g1,c10855_g1,c1868…
GO:0008150	Biological Process	GO:0009987	cellular process	GO:0050794	regulation of cellular process	GO:0045595	regulation of cell differentiation	31	c41768_g1,c24244_g1,c174590_g1,c27252_g1,c95366_g1,c116968_g1,c34193_g1,c147256_g1,c76899_g1,c175136_g1,c124686_g1,c100804_g1,c120855_g1,c65307_g1,c157357_g1,c115145_g1,c177782_g1,c71416_g1,c61987_g1,c155173_g1,c159755_g1,c71880_g2,c182420_g1,c179080_g1,c70819_g2,c73923_g1,c46721_g1,c164399_g1,c80696_g1,c72358_g2,c150404_g1
GO:0008150	Biological Process	GO:0009987	cellular process	GO:0050794	regulation of cellular process	GO:0060968	regulation of gene silencing	3	c190870_g1,c121092_g1,c101533_g1
GO:0008150	Biological Process	GO:0009987	cellular process	GO:0050794	regulation of cellular process	GO:0051270	regulation of cellular component movement	20	c104725_g1,c148605_g1,c44176_g1,c98316_g1,c39299_g1,c24244_g1,c174590_g1,c27252_g1,c65848_g1,c62981_g1,c46805_g1,c52260_g1,c80696_g1,c72468_g2,c184710_g1,c70558_g1,c64253_g1,c58648_g1,c135057_g1,c61987_g1
GO:0008150	Biological Process	GO:0009987	cellular process	GO:0050794	regulation of cellular process	GO:0044068	modulation by symbiont of host cellular process	31	c137699_g1,c159347_g1,c104570_g1,c45180_g1,c114067_g1,c22465_g1,c76105_g1,c104851_g1,c152633_g1,c52008_g1,c72477_g1,c87780_g1,c163576_g1,c7063_g1,c117880_g1,c75497_g1,c106865_g1,c59182_g1,c122640_g1,c66170_g1,c156265_g1,c52260_g1,c80761_g1,c70744_g1,c176513_g1,c106301_g1,c38986_g1,c72736_g1,c73726_g1,c76323_g1,c142421_g1
GO:0008150	Biological Process	GO:0009987	cellular process	GO:0050794	regulation of cellular process	GO:0090287	regulation of cellular response to growth factor stimulus	2	c120855_g1,c177782_g1
GO:0008150	Biological Process	GO:0009987	cellular process	GO:0050794	regulation of cellular process	GO:0050865	regulation of cell activation	12	c1851_g1,c19560_g1,c55390_g1,c127614_g1,c124686_g1,c80696_g1,c102312_g1,c91329_g1,c64382_g1,c49763_g1,c174590_g1,c27252_g1
GO:0008150	Biological Process	GO:0009987	cellular process	GO:0050794	regulation of cellular process	GO:0080135	regulation of cellular response to stress	7	c161115_g1,c159755_g1,c174590_g1,c162005_g1,c184710_g1,c65414_g3,c137855_g1
GO:0008150	Biological Process	GO:0009987	cellular process	GO:0050794	regulation of cellular process	GO:0060341	regulation of cellular localization	18	c109639_g1,c103982_g1,c8649_g1,c169888_g1,c47270_g1,c150195_g1,c43166_g2,c174590_g1,c37332_g1,c102455_g1,c69076_g1,c25621_g1,c184710_g1,c25164_g1,c63251_g4,c43257_g1,c139690_g1,c122050_g1
GO:0008150	Biological Process	GO:0009987	cellular process	GO:0050794	regulation of cellular process	GO:0051128	regulation of cellular component organization	264	c157618_g1,c157909_g1,c68479_g1,c158353_g1,c78544_g1,c82505_g1,c154212_g1,c58537_g1,c22134_g1,c168063_g1,c124445_g1,c106923_g1,c72815_g1,c73398_g1,c73526_g1,c73696_g1,c174938_g1,c75028_g1,c114318_g1,c129183_g1,c52798_g1,c164954_g1,c175983_g1,c174347_g1,c41867_g2,c52730_g1,c93703_g1,c71818_g2,c36197_g1,c162482_g1,c37376_g1,c70801_g1,c39672_g1,c18030_g1,c177782_g1,c109639_g1,c58644_g2,c175700_g1,c2…
GO:0008150	Biological Process	GO:0009987	cellular process	GO:0050794	regulation of cellular process	GO:0010646	regulation of cell communication	209	c72368_g1,c71409_g1,c39558_g1,c132986_g1,c71863_g1,c69980_g1,c69140_g2,c68698_g2,c74741_g1,c149482_g1,c66549_g2,c63253_g1,c185864_g1,c68368_g1,c61246_g1,c60928_g2,c159278_g1,c68831_g1,c72544_g4,c58851_g1,c132257_g1,c71207_g3,c87020_g1,c77900_g1,c73193_g1,c73638_g1,c53055_g1,c80696_g1,c72982_g1,c121739_g1,c89696_g1,c36099_g1,c38304_g1,c105458_g1,c30239_g1,c172563_g1,c123328_g1,c69325_g2,c186773_g1…
GO:0008150	Biological Process	GO:0009987	cellular process	GO:0050794	regulation of cellular process	GO:0031323	regulation of cellular metabolic process	2854	c64097_g1,c49827_g1,c73647_g1,c60196_g1,c61291_g1,c67767_g2,c72232_g1,c115455_g1,c68594_g1,c70468_g1,c118527_g1,c151221_g1,c4762_g1,c68490_g2,c151988_g1,c10497_g2,c73011_g1,c60646_g1,c164969_g1,c164164_g1,c149482_g1,c58026_g1,c78609_g1,c112757_g1,c67371_g1,c6625_g1,c73000_g2,c24284_g1,c123515_g1,c10743_g1,c169699_g1,c61851_g1,c43574_g1,c72468_g2,c44745_g1,c88334_g1,c64557_g1,c42949_g1,c57264_g1,c…
GO:0008150	Biological Process	GO:0009987	cellular process	GO:0050794	regulation of cellular process	GO:0048522	positive regulation of cellular process	356	c120855_g1,c96793_g1,c103982_g1,c73839_g1,c8605_g2,c26033_g1,c186773_g1,c71510_g1,c97926_g1,c53018_g1,c9166_g2,c69325_g2,c8591_g1,c72483_g2,c40173_g1,c163274_g1,c180546_g1,c127880_g1,c70358_g1,c138565_g1,c61987_g1,c45702_g1,c69084_g2,c74741_g1,c63253_g1,c60568_g1,c37332_g1,c69980_g1,c29371_g1,c109291_g1,c121705_g1,c71863_g1,c101110_g1,c121739_g1,c80696_g1,c48323_g1,c71084_g1,c36099_g1,c70620_g1,c…
GO:0008150	Biological Process	GO:0009987	cellular process	GO:0044764	multi-organism cellular process	GO:0039528	cytoplasmic pattern recognition receptor signaling pathway in response to virus	1	c123051_g1
GO:0008150	Biological Process	GO:0009987	cellular process	GO:0044764	multi-organism cellular process	GO:0000746	conjugation	10	c154589_g1,c73634_g1,c38326_g1,c100615_g1,c64557_g1,c141963_g1,c6994_g1,c104891_g1,c108796_g1,c98377_g1
GO:0008150	Biological Process	GO:0009987	cellular process	GO:0044764	multi-organism cellular process	GO:1902590	multi-organism organelle organization	14	c147994_g1,c71498_g1,c123109_g1,c193080_g1,c77166_g1,c176487_g1,c146588_g1,c107914_g1,c42759_g1,c173870_g1,c183907_g1,c141618_g1,c63179_g2,c183253_g1
GO:0008150	Biological Process	GO:0009987	cellular process	GO:0044764	multi-organism cellular process	GO:0016032	viral process	677	c169094_g1,c37297_g1,c57255_g1,c45052_g1,c77756_g1,c68226_g1,c47081_g1,c78112_g1,c112777_g1,c79729_g1,c169760_g1,c94267_g1,c59133_g2,c86581_g1,c72117_g1,c19263_g1,c66874_g2,c58882_g1,c9301_g1,c178920_g1,c69765_g1,c135644_g1,c86018_g1,c69439_g1,c190292_g1,c60091_g1,c63394_g1,c52004_g1,c69454_g1,c154142_g1,c61445_g1,c87046_g1,c53251_g1,c155002_g1,c32652_g1,c131528_g1,c99652_g1,c76729_g1,c160992_g1,…
GO:0008150	Biological Process	GO:0009987	cellular process	GO:0044764	multi-organism cellular process	GO:0051715	cytolysis in other organism	34	c70968_g1,c156912_g1,c20178_g1,c117220_g1,c51969_g1,c63824_g1,c66032_g1,c5963_g1,c1759_g1,c61548_g1,c66619_g1,c72903_g1,c63155_g1,c183347_g1,c57372_g1,c73451_g2,c64597_g2,c44683_g2,c78220_g1,c77989_g1,c170843_g1,c107630_g1,c65804_g1,c153119_g1,c160783_g1,c68818_g1,c56073_g1,c189948_g1,c55905_g1,c158728_g1,c24049_g1,c110105_g1,c73206_g1,c29527_g1
GO:0008150	Biological Process	GO:0009987	cellular process	GO:0044764	multi-organism cellular process	GO:0048874	homeostasis of number of cells in a free-living population	38	c31568_g1,c34671_g1,c103768_g1,c154425_g1,c72494_g6,c73033_g1,c181137_g1,c95950_g1,c158681_g1,c30147_g1,c18882_g1,c62992_g1,c15214_g1,c139753_g1,c63748_g2,c61030_g1,c69490_g2,c67448_g1,c69688_g3,c18400_g1,c190759_g1,c150285_g1,c123461_g1,c69929_g1,c117135_g1,c72615_g1,c159031_g1,c116974_g1,c159466_g1,c68558_g1,c56998_g2,c132526_g1,c46549_g2,c69736_g1,c181326_g1,c1040_g1,c178742_g1,c12724_g1
GO:0008150	Biological Process	GO:0009987	cellular process	GO:0044764	multi-organism cellular process	GO:0009292	genetic transfer	15	c42321_g1,c108796_g1,c98377_g1,c83057_g1,c104891_g1,c37043_g1,c13341_g1,c63090_g1,c67903_g1,c78218_g1,c64986_g1,c170969_g1,c154589_g1,c73634_g1,c53636_g1
GO:0008150	Biological Process	GO:0009987	cellular process	GO:0044764	multi-organism cellular process	GO:0044803	multi-organism membrane organization	26	c60995_g1,c53668_g1,c115505_g1,c65935_g1,c70813_g1,c72981_g1,c187334_g1,c147789_g1,c71118_g1,c33010_g1,c160593_g1,c42859_g2,c191027_g1,c139135_g1,c186968_g1,c47081_g1,c73448_g2,c146182_g1,c180529_g1,c11254_g1,c73831_g1,c73428_g2,c46470_g1,c69927_g1,c42895_g1,c67067_g1
GO:0008150	Biological Process	GO:0009987	cellular process	GO:0044764	multi-organism cellular process	GO:0098630	aggregation of unicellular organisms	2	c189872_g1,c72208_g1
GO:0008150	Biological Process	GO:0009987	cellular process	GO:0044764	multi-organism cellular process	GO:1902586	multi-organism intercellular transport	64	c134731_g1,c127701_g1,c73117_g1,c123455_g1,c143249_g1,c66941_g1,c71055_g1,c71659_g2,c5401_g1,c183829_g1,c123251_g1,c67483_g1,c67757_g1,c65320_g1,c29403_g1,c31698_g2,c72468_g2,c77226_g1,c73037_g2,c65820_g1,c116855_g1,c57980_g1,c43847_g1,c59869_g1,c73327_g1,c111263_g1,c131501_g1,c141176_g1,c49419_g1,c72416_g1,c55954_g1,c52918_g1,c139626_g1,c178826_g1,c175356_g1,c51083_g1,c178460_g1,c27311_g1,c87032…
GO:0008150	Biological Process	GO:0009987	cellular process	GO:0019835	cytolysis	GO:0051715	cytolysis in other organism	34	c70968_g1,c156912_g1,c20178_g1,c117220_g1,c51969_g1,c63824_g1,c66032_g1,c5963_g1,c1759_g1,c61548_g1,c66619_g1,c72903_g1,c63155_g1,c183347_g1,c57372_g1,c73451_g2,c64597_g2,c44683_g2,c78220_g1,c77989_g1,c170843_g1,c107630_g1,c65804_g1,c153119_g1,c160783_g1,c68818_g1,c56073_g1,c189948_g1,c55905_g1,c158728_g1,c24049_g1,c110105_g1,c73206_g1,c29527_g1
GO:0008150	Biological Process	GO:0065007	biological regulation	GO:0050789	regulation of biological process	GO:0019222	regulation of metabolic process	3079	c64889_g1,c119204_g1,c31508_g1,c77821_g1,c138947_g1,c180515_g1,c111239_g1,c164769_g1,c66683_g1,c12807_g1,c93770_g1,c45677_g1,c68730_g1,c185517_g1,c65750_g2,c1491_g1,c58827_g1,c71938_g1,c132625_g1,c64269_g1,c21424_g1,c66195_g1,c48129_g1,c44349_g1,c79878_g1,c39567_g1,c70796_g1,c72753_g1,c3447_g1,c53496_g1,c29754_g1,c56892_g1,c69323_g1,c71923_g2,c140518_g1,c87170_g1,c87494_g1,c61574_g1,c28978_g1,c55…
GO:0008150	Biological Process	GO:0065007	biological regulation	GO:0050789	regulation of biological process	GO:0048583	regulation of response to stimulus	254	c56619_g2,c69649_g1,c83814_g1,c73491_g1,c176012_g1,c45271_g1,c76899_g1,c38083_g1,c68825_g1,c148605_g1,c70557_g1,c72671_g1,c72720_g2,c113967_g1,c5264_g1,c77642_g1,c159755_g1,c65424_g1,c59221_g1,c73240_g2,c12496_g1,c184132_g1,c54786_g1,c72760_g3,c73671_g1,c71816_g1,c71439_g2,c137855_g1,c133515_g1,c93610_g1,c22174_g1,c70377_g1,c50413_g1,c125885_g1,c64176_g1,c68752_g1,c166677_g1,c66852_g2,c69666_g2,c…
GO:0008150	Biological Process	GO:0065007	biological regulation	GO:0050789	regulation of biological process	GO:2000241	regulation of reproductive process	2	c120855_g1,c177782_g1
GO:0008150	Biological Process	GO:0065007	biological regulation	GO:0050789	regulation of biological process	GO:0042752	regulation of circadian rhythm	3	c72361_g6,c70113_g2,c70789_g1
GO:0008150	Biological Process	GO:0065007	biological regulation	GO:0050789	regulation of biological process	GO:0032879	regulation of localization	89	c39299_g1,c114071_g1,c19311_g1,c107346_g1,c66432_g1,c92401_g1,c164302_g1,c27252_g1,c47270_g1,c25164_g1,c58648_g1,c43257_g1,c139690_g1,c63251_g4,c102455_g1,c62981_g1,c25621_g1,c87153_g1,c184710_g1,c173836_g1,c71389_g1,c67171_g1,c68896_g1,c65848_g1,c52631_g1,c174590_g1,c17432_g1,c109639_g1,c58644_g2,c44176_g1,c69859_g1,c150195_g1,c67537_g1,c74518_g1,c152605_g1,c174853_g1,c99147_g1,c70757_g1,c45408_…
GO:0008150	Biological Process	GO:0065007	biological regulation	GO:0050789	regulation of biological process	GO:0097006	regulation of plasma lipoprotein particle levels	1	c162005_g1
GO:0008150	Biological Process	GO:0065007	biological regulation	GO:0050789	regulation of biological process	GO:0048519	negative regulation of biological process	352	c125888_g1,c83814_g1,c69329_g1,c163995_g1,c70557_g1,c62516_g1,c189754_g1,c97046_g1,c83280_g1,c74870_g1,c62196_g2,c59221_g1,c159771_g1,c80400_g1,c68818_g1,c139908_g1,c167965_g1,c71124_g1,c34542_g1,c90832_g1,c72477_g1,c134186_g1,c116974_g1,c64176_g1,c60822_g1,c166045_g1,c154885_g1,c36103_g1,c80800_g1,c94073_g1,c73111_g3,c136254_g1,c107237_g1,c64253_g1,c109378_g1,c76487_g1,c57295_g1,c57003_g1,c72504…
GO:0008150	Biological Process	GO:0065007	biological regulation	GO:0050789	regulation of biological process	GO:0051239	regulation of multicellular organismal process	97	c37578_g1,c46485_g1,c140944_g1,c156547_g1,c73952_g1,c67361_g2,c49583_g1,c130672_g1,c7582_g1,c90993_g1,c101848_g1,c73318_g1,c45437_g1,c147256_g1,c72695_g2,c49763_g1,c174590_g1,c45607_g1,c177782_g1,c67748_g1,c78029_g1,c83065_g1,c124686_g1,c186889_g1,c88704_g1,c58566_g1,c73008_g3,c122430_g1,c59516_g1,c48534_g1,c70528_g1,c155173_g1,c62981_g1,c73923_g1,c46721_g1,c24876_g1,c19311_g1,c107346_g1,c27252_g…
GO:0008150	Biological Process	GO:0065007	biological regulation	GO:0050789	regulation of biological process	GO:0048518	positive regulation of biological process	419	c180390_g1,c73696_g1,c96335_g1,c174938_g1,c120999_g1,c60663_g1,c68177_g1,c72815_g1,c165606_g1,c73398_g1,c63571_g2,c106923_g1,c118134_g1,c168063_g1,c81318_g1,c185720_g1,c190909_g1,c97484_g1,c170972_g1,c88444_g1,c122430_g1,c176346_g1,c44176_g1,c175700_g1,c71619_g1,c56787_g1,c177782_g1,c109639_g1,c162482_g1,c86184_g1,c63392_g1,c126895_g1,c190870_g1,c191090_g1,c45437_g1,c175983_g1,c172796_g1,c62364_g…
GO:0008150	Biological Process	GO:0065007	biological regulation	GO:0050789	regulation of biological process	GO:0023051	regulation of signaling	210	c83814_g1,c69649_g1,c56619_g2,c45271_g1,c73491_g1,c148605_g1,c70557_g1,c76899_g1,c68825_g1,c38083_g1,c77642_g1,c113967_g1,c72720_g2,c73240_g2,c12496_g1,c159755_g1,c115927_g1,c59221_g1,c129427_g1,c72760_g3,c54786_g1,c6735_g1,c71439_g2,c73671_g1,c137855_g1,c50413_g1,c70377_g1,c22174_g1,c166677_g1,c68752_g1,c64176_g1,c74085_g1,c69666_g2,c66852_g2,c115145_g1,c80800_g1,c150461_g1,c86554_g1,c72777_g1,c…
GO:0008150	Biological Process	GO:0065007	biological regulation	GO:0050789	regulation of biological process	GO:0040008	regulation of growth	22	c120855_g1,c71879_g2,c76899_g1,c124686_g1,c174938_g1,c177782_g1,c115145_g1,c174590_g1,c70801_g1,c156453_g1,c6266_g1,c147256_g1,c71818_g2,c169804_g1,c150404_g1,c10701_g1,c5894_g1,c77900_g1,c137855_g1,c126236_g1,c32442_g1,c77645_g1
GO:0008150	Biological Process	GO:0065007	biological regulation	GO:0050789	regulation of biological process	GO:0044087	regulation of cellular component biogenesis	78	c26718_g1,c169984_g1,c96692_g1,c64523_g1,c119854_g1,c72365_g1,c182902_g1,c162482_g1,c161912_g1,c37376_g1,c174347_g1,c175983_g1,c71313_g1,c41867_g2,c65893_g1,c73178_g1,c75028_g1,c114318_g1,c92410_g1,c129800_g1,c157004_g1,c77256_g1,c164954_g1,c73696_g1,c68311_g1,c115111_g1,c106923_g1,c72815_g1,c117159_g1,c71381_g1,c73398_g1,c78544_g1,c158353_g1,c9638_g1,c51476_g1,c187748_g1,c154212_g1,c899_g1,c7616…
GO:0008150	Biological Process	GO:0065007	biological regulation	GO:0050789	regulation of biological process	GO:0050793	regulation of developmental process	68	c70528_g1,c155173_g1,c58566_g1,c182420_g1,c122430_g1,c73008_g3,c164399_g1,c73923_g1,c46721_g1,c62981_g1,c68177_g1,c27252_g1,c41768_g1,c63571_g2,c123051_g1,c100804_g1,c157357_g1,c174938_g1,c46485_g1,c70819_g2,c90993_g1,c45437_g1,c67361_g2,c130672_g1,c174590_g1,c147256_g1,c78029_g1,c73448_g2,c186889_g1,c124686_g1,c177782_g1,c109207_g1,c71880_g2,c179080_g1,c165646_g1,c64253_g1,c36099_g1,c150404_g1,c…
GO:0008150	Biological Process	GO:0065007	biological regulation	GO:0050789	regulation of biological process	GO:0040012	regulation of locomotion	21	c44176_g1,c148605_g1,c104725_g1,c27252_g1,c65848_g1,c24244_g1,c174590_g1,c39299_g1,c98316_g1,c72468_g2,c184710_g1,c70558_g1,c64253_g1,c80696_g1,c52260_g1,c46805_g1,c62981_g1,c61987_g1,c135057_g1,c58648_g1,c184132_g1
GO:0008150	Biological Process	GO:0065007	biological regulation	GO:0050789	regulation of biological process	GO:0050794	regulation of cellular process	5613	c151679_g1,c44656_g1,c72270_g1,c88444_g1,c14508_g1,c68479_g1,c158817_g1,c132797_g1,c1922_g1,c115448_g1,c50296_g1,c117096_g1,c124672_g1,c4302_g1,c79811_g1,c73166_g1,c71937_g1,c171157_g1,c72924_g2,c167722_g1,c63418_g1,c81231_g1,c154359_g1,c69807_g1,c140216_g1,c73382_g2,c52730_g1,c22059_g1,c121229_g1,c93703_g1,c52128_g1,c73675_g1,c122696_g1,c191090_g1,c135914_g1,c70546_g4,c90250_g1,c70801_g1,c45409_…
GO:0008150	Biological Process	GO:0065007	biological regulation	GO:0050789	regulation of biological process	GO:0031341	regulation of cell killing	1	c73726_g1
GO:0008150	Biological Process	GO:0065007	biological regulation	GO:0050789	regulation of biological process	GO:0002682	regulation of immune system process	77	c39582_g1,c146025_g1,c81384_g1,c104866_g1,c64807_g1,c129775_g1,c165495_g1,c9093_g1,c58648_g1,c63946_g1,c1851_g1,c191716_g1,c74485_g1,c123051_g1,c71365_g1,c8569_g1,c87046_g1,c24322_g1,c68970_g1,c127614_g1,c170159_g1,c18988_g1,c73318_g1,c64382_g1,c69439_g1,c147340_g1,c73952_g1,c176975_g1,c15201_g1,c55390_g1,c102312_g1,c44176_g1,c124686_g1,c77403_g1,c112777_g1,c63392_g1,c151430_g1,c191090_g1,c34388_…
GO:0008150	Biological Process	GO:0065007	biological regulation	GO:0050789	regulation of biological process	GO:0043900	regulation of multi-organism process	59	c69895_g1,c71569_g1,c73506_g1,c71816_g1,c64557_g1,c65813_g1,c3810_g2,c69439_g1,c67336_g1,c147340_g1,c140343_g1,c1286_g1,c100615_g1,c107360_g1,c120544_g1,c38326_g1,c72671_g1,c17324_g1,c42656_g1,c62759_g1,c77403_g1,c112777_g1,c11766_g1,c176012_g1,c159910_g1,c141963_g1,c87453_g1,c34388_g1,c133833_g1,c119027_g1,c98739_g1,c187853_g1,c81384_g1,c64286_g2,c146025_g1,c104866_g1,c64807_g1,c72139_g1,c53574_…
GO:0008150	Biological Process	GO:0065007	biological regulation	GO:0065009	regulation of molecular function	GO:0051090	regulation of sequence-specific DNA binding transcription factor activity	1	c174590_g1
GO:0008150	Biological Process	GO:0065007	biological regulation	GO:0065009	regulation of molecular function	GO:0050790	regulation of catalytic activity	294	c89682_g1,c152880_g1,c71215_g2,c73000_g2,c72421_g1,c87150_g1,c57174_g1,c44463_g1,c8731_g1,c9348_g1,c67493_g1,c3253_g1,c172848_g1,c45833_g1,c97690_g1,c140547_g1,c54158_g1,c71180_g1,c61423_g1,c167172_g1,c51246_g1,c72504_g2,c45064_g1,c60196_g1,c178268_g1,c163589_g1,c159278_g1,c35505_g1,c100768_g1,c72982_g1,c77900_g1,c90135_g1,c73193_g1,c94940_g1,c117220_g1,c77196_g1,c115580_g1,c132986_g1,c23292_g1,c…
GO:0008150	Biological Process	GO:0065007	biological regulation	GO:0065009	regulation of molecular function	GO:0032409	regulation of transporter activity	15	c71389_g1,c74741_g1,c96690_g1,c6201_g1,c69980_g1,c115927_g1,c174853_g1,c69140_g2,c129427_g1,c164302_g1,c68896_g1,c69084_g2,c67537_g1,c69325_g2,c6735_g1
GO:0008150	Biological Process	GO:0065007	biological regulation	GO:0065009	regulation of molecular function	GO:0044092	negative regulation of molecular function	76	c36103_g1,c104725_g1,c16152_g1,c73354_g4,c90664_g1,c166045_g1,c76523_g1,c115580_g1,c134186_g1,c72504_g1,c117220_g1,c142837_g1,c64253_g1,c178268_g1,c73111_g3,c72865_g2,c107237_g1,c169724_g1,c136254_g1,c62516_g1,c2897_g1,c61423_g1,c72504_g2,c45833_g1,c16026_g1,c123328_g1,c73293_g1,c54158_g1,c8731_g1,c57174_g1,c105074_g1,c33039_g1,c67709_g1,c95186_g1,c68818_g1,c80400_g1,c22650_g1,c152880_g1,c159347_…
GO:0008150	Biological Process	GO:0065007	biological regulation	GO:0065009	regulation of molecular function	GO:0044093	positive regulation of molecular function	78	c68250_g1,c67537_g1,c174853_g1,c45669_g1,c29066_g1,c73246_g5,c62364_g1,c128301_g1,c68896_g1,c147256_g1,c87834_g1,c141039_g1,c174590_g1,c117326_g1,c70922_g1,c177782_g1,c124686_g1,c13828_g1,c170972_g1,c93577_g1,c30171_g1,c4019_g1,c49496_g1,c71389_g1,c184710_g1,c193339_g1,c27252_g1,c164302_g1,c174938_g1,c36444_g2,c85614_g1,c151351_g1,c59570_g1,c73000_g2,c69084_g2,c152711_g1,c6735_g1,c115927_g1,c1597…
GO:0008150	Biological Process	GO:0065007	biological regulation	GO:0065008	regulation of biological quality	GO:0045924	regulation of female receptivity	9	c162082_g1,c1637_g1,c184956_g1,c74347_g1,c2029_g1,c116292_g1,c46892_g2,c73437_g1,c48170_g1
GO:0008150	Biological Process	GO:0065007	biological regulation	GO:0065008	regulation of biological quality	GO:0050878	regulation of body fluid levels	102	c56598_g1,c49313_g1,c91191_g1,c4886_g1,c73008_g4,c68141_g1,c50045_g1,c148187_g1,c10837_g1,c25737_g1,c102015_g1,c64383_g1,c73912_g1,c35613_g1,c176384_g1,c74389_g1,c174590_g1,c186513_g1,c80104_g1,c71818_g2,c61501_g2,c174814_g1,c114821_g1,c79331_g1,c66448_g2,c72145_g1,c57864_g1,c57867_g1,c122610_g1,c127012_g1,c180529_g1,c68479_g1,c48534_g1,c8625_g1,c68142_g1,c63624_g1,c71943_g2,c45077_g1,c82093_g1,c…
GO:0008150	Biological Process	GO:0065007	biological regulation	GO:0065008	regulation of biological quality	GO:0032098	regulation of appetite	10	c85614_g1,c44463_g1,c70557_g1,c49496_g1,c73246_g5,c83814_g1,c29066_g1,c141039_g1,c59221_g1,c68250_g1
GO:0008150	Biological Process	GO:0065007	biological regulation	GO:0065008	regulation of biological quality	GO:0031647	regulation of protein stability	27	c149482_g1,c114972_g1,c20394_g1,c73903_g1,c64719_g1,c72959_g5,c34974_g1,c69920_g1,c183845_g1,c168894_g1,c106923_g1,c66985_g2,c79151_g1,c130848_g1,c40304_g1,c64688_g1,c114053_g1,c186026_g1,c154581_g1,c97894_g1,c7760_g1,c168063_g1,c40409_g1,c72341_g1,c67329_g1,c65302_g1,c69679_g1
GO:0008150	Biological Process	GO:0065007	biological regulation	GO:0065008	regulation of biological quality	GO:0035821	modification of morphology or physiology of other organism	171	c94635_g1,c68793_g1,c125826_g1,c142421_g1,c190681_g1,c63824_g1,c53574_g1,c156912_g1,c80696_g1,c106865_g1,c187853_g1,c134216_g1,c117220_g1,c183347_g1,c63155_g1,c124692_g1,c104851_g1,c47178_g1,c73451_g2,c64597_g2,c44683_g2,c100011_g1,c1759_g1,c58484_g1,c170843_g1,c65813_g1,c75497_g1,c142417_g1,c72284_g2,c138077_g1,c37488_g1,c24049_g1,c117880_g1,c127298_g1,c73206_g1,c68704_g1,c71971_g2,c101533_g1,c8…
GO:0008150	Biological Process	GO:0065007	biological regulation	GO:0065008	regulation of biological quality	GO:0051235	maintenance of location	51	c137433_g1,c9335_g1,c71895_g1,c62474_g1,c72263_g1,c69191_g1,c43202_g1,c126378_g1,c166795_g1,c133629_g1,c89447_g1,c67407_g1,c59483_g1,c123625_g1,c73378_g4,c45045_g1,c73887_g1,c60185_g1,c9166_g2,c118599_g1,c10234_g1,c90325_g1,c12312_g2,c116247_g1,c51730_g1,c73051_g2,c74297_g1,c109378_g1,c76487_g1,c71066_g4,c139526_g1,c96360_g1,c136464_g1,c96153_g1,c156060_g1,c66905_g1,c170506_g1,c22039_g1,c69566_g1…
GO:0008150	Biological Process	GO:0065007	biological regulation	GO:0065008	regulation of biological quality	GO:0043487	regulation of RNA stability	9	c64472_g1,c15590_g1,c182295_g1,c56787_g1,c53018_g1,c39502_g1,c73042_g1,c162146_g1,c73489_g5
GO:0008150	Biological Process	GO:0065007	biological regulation	GO:0065008	regulation of biological quality	GO:0001505	regulation of neurotransmitter levels	3	c99147_g1,c30239_g1,c80800_g1
GO:0008150	Biological Process	GO:0065007	biological regulation	GO:0065008	regulation of biological quality	GO:0090066	regulation of anatomical structure size	85	c123328_g1,c58741_g1,c176543_g1,c24244_g1,c72090_g1,c97046_g1,c83280_g1,c59126_g1,c50047_g1,c96793_g1,c86537_g1,c190596_g1,c45908_g1,c138938_g1,c182654_g1,c61987_g1,c61546_g1,c17353_g1,c167965_g1,c54900_g1,c14023_g1,c53724_g2,c111301_g1,c109291_g1,c60822_g1,c169365_g1,c149482_g1,c9992_g1,c94073_g1,c123187_g1,c76487_g1,c182902_g1,c72695_g2,c162482_g1,c37376_g1,c45607_g1,c174590_g1,c161912_g1,c2671…
GO:0008150	Biological Process	GO:0065007	biological regulation	GO:0065008	regulation of biological quality	GO:0050803	regulation of synapse structure or activity	1	c152605_g1
GO:0008150	Biological Process	GO:0065007	biological regulation	GO:0065008	regulation of biological quality	GO:0010817	regulation of hormone levels	98	c72923_g1,c142660_g1,c69254_g2,c80696_g1,c73282_g1,c147110_g1,c61329_g1,c73158_g3,c71969_g1,c108519_g1,c13018_g1,c70479_g1,c31473_g1,c146103_g1,c72770_g1,c143270_g1,c54122_g1,c64361_g1,c433_g1,c69747_g2,c191093_g1,c73845_g1,c137749_g1,c167122_g1,c26402_g1,c71390_g2,c165542_g1,c44882_g1,c128137_g1,c155193_g1,c59977_g1,c69974_g1,c71544_g1,c60496_g1,c26348_g1,c77016_g1,c70339_g1,c59138_g1,c128281_g1…
GO:0008150	Biological Process	GO:0065007	biological regulation	GO:0065008	regulation of biological quality	GO:0042592	homeostatic process	378	c46627_g1,c23301_g1,c182245_g1,c1610_g1,c75496_g1,c65678_g2,c159213_g1,c45410_g1,c73664_g1,c51774_g1,c30275_g1,c103768_g1,c69416_g1,c112487_g1,c169577_g1,c123186_g1,c111979_g1,c154425_g1,c63712_g1,c29066_g1,c53077_g1,c150958_g1,c167050_g1,c143225_g1,c155957_g1,c52678_g1,c23608_g1,c68668_g1,c95271_g1,c174590_g1,c64041_g1,c49496_g1,c69929_g1,c8973_g1,c64272_g1,c142984_g1,c23055_g1,c73131_g1,c43114_…
GO:0008150	Biological Process	GO:0022610	biological adhesion	GO:0007155	cell adhesion	GO:0007162	negative regulation of cell adhesion	4	c124686_g1,c61987_g1,c24244_g1,c49763_g1
GO:0008150	Biological Process	GO:0022610	biological adhesion	GO:0007155	cell adhesion	GO:0098602	single organism cell adhesion	8	c27252_g1,c174590_g1,c49763_g1,c24244_g1,c61987_g1,c184710_g1,c80696_g1,c124686_g1
GO:0008150	Biological Process	GO:0022610	biological adhesion	GO:0007155	cell adhesion	GO:0031589	cell-substrate adhesion	8	c149482_g1,c168063_g1,c106923_g1,c24244_g1,c61987_g1,c54416_g1,c173928_g1,c69077_g3
GO:0008150	Biological Process	GO:0022610	biological adhesion	GO:0007155	cell adhesion	GO:0098609	cell-cell adhesion	48	c71028_g1,c69111_g1,c94675_g1,c155932_g1,c72399_g1,c155646_g1,c14363_g1,c164740_g1,c27252_g1,c104650_g1,c133519_g1,c184710_g1,c80696_g1,c190255_g1,c73840_g1,c107538_g1,c67785_g1,c68493_g1,c73757_g1,c94405_g1,c73864_g2,c124686_g1,c64372_g1,c186215_g1,c38729_g1,c65921_g2,c52512_g1,c45001_g1,c73864_g3,c74123_g1,c155362_g1,c11134_g1,c61367_g1,c64464_g1,c49763_g1,c174590_g1,c1545_g1,c113710_g1,c84534_…
GO:0008150	Biological Process	GO:0022610	biological adhesion	GO:0007155	cell adhesion	GO:0030155	regulation of cell adhesion	9	c174590_g1,c49763_g1,c24244_g1,c61987_g1,c106923_g1,c168063_g1,c124686_g1,c174938_g1,c149482_g1
GO:0008150	Biological Process	GO:0022610	biological adhesion	GO:0007155	cell adhesion	GO:0045785	positive regulation of cell adhesion	4	c168063_g1,c174590_g1,c106923_g1,c149482_g1
GO:0008150	Biological Process	GO:0022610	biological adhesion	GO:0044406	adhesion of symbiont to host	GO:0044650	adhesion of symbiont to host cell	16	c69777_g1,c65593_g1,c133590_g1,c19263_g1,c156197_g1,c71497_g1,c94723_g1,c178393_g1,c12255_g1,c55301_g1,c22384_g1,c61451_g1,c68311_g1,c3837_g1,c143264_g1,c177941_g1
GO:0008150	Biological Process	GO:0048518	positive regulation of biological process	GO:0044089	positive regulation of cellular component biogenesis	GO:0031334	positive regulation of protein complex assembly	33	c73178_g1,c114318_g1,c129800_g1,c77256_g1,c61987_g1,c175983_g1,c71313_g1,c54900_g1,c70358_g1,c72365_g1,c72483_g2,c182902_g1,c162482_g1,c24244_g1,c26718_g1,c96793_g1,c190596_g1,c73587_g2,c43890_g2,c22457_g1,c174471_g1,c187748_g1,c899_g1,c76166_g1,c109291_g1,c111301_g1,c72815_g1,c96345_g1,c71381_g1,c73398_g1,c73696_g1,c68311_g1,c115111_g1
GO:0008150	Biological Process	GO:0048518	positive regulation of biological process	GO:0044089	positive regulation of cellular component biogenesis	GO:1901890	positive regulation of cell junction assembly	3	c106923_g1,c149482_g1,c168063_g1
GO:0008150	Biological Process	GO:0048518	positive regulation of biological process	GO:0040017	positive regulation of locomotion	GO:2000147	positive regulation of cell motility	4	c184710_g1,c27252_g1,c80696_g1,c174590_g1
GO:0008150	Biological Process	GO:0048518	positive regulation of biological process	GO:0009893	positive regulation of metabolic process	GO:0009896	positive regulation of catabolic process	75	c73910_g3,c165606_g1,c72732_g3,c96335_g1,c120999_g1,c60663_g1,c71057_g1,c24458_g1,c59334_g1,c172756_g1,c99652_g1,c81318_g1,c118134_g1,c126895_g1,c80101_g1,c174590_g1,c59906_g2,c111059_g1,c60555_g1,c66448_g2,c104688_g1,c73901_g1,c68141_g1,c59130_g1,c179209_g1,c68310_g1,c44182_g1,c104975_g1,c73421_g3,c36293_g1,c26870_g1,c73895_g1,c67686_g1,c167694_g1,c121705_g1,c135894_g1,c89972_g1,c93639_g1,c11335…
GO:0008150	Biological Process	GO:0048518	positive regulation of biological process	GO:0009893	positive regulation of metabolic process	GO:0051173	positive regulation of nitrogen compound metabolic process	99	c180892_g1,c48016_g1,c103653_g1,c62122_g1,c60568_g1,c102956_g1,c71398_g1,c29371_g1,c93591_g1,c129837_g1,c101110_g1,c115897_g1,c184205_g1,c80696_g1,c67514_g1,c63590_g1,c151221_g1,c65567_g1,c48323_g1,c98749_g1,c70620_g1,c69318_g1,c66165_g1,c66442_g1,c39502_g1,c67767_g2,c95231_g1,c120855_g1,c109746_g1,c31638_g1,c169467_g1,c53007_g1,c26033_g1,c81784_g1,c186773_g1,c66890_g1,c127549_g1,c71510_g1,c14135…
GO:0008150	Biological Process	GO:0048518	positive regulation of biological process	GO:0009893	positive regulation of metabolic process	GO:0009891	positive regulation of biosynthetic process	100	c28978_g1,c15873_g1,c43276_g1,c55502_g2,c73952_g1,c69997_g1,c72809_g1,c3466_g1,c172796_g1,c148551_g1,c119854_g1,c174590_g1,c55560_g1,c169984_g1,c105171_g1,c177782_g1,c99083_g1,c124686_g1,c56787_g1,c173104_g1,c175700_g1,c176346_g1,c68218_g1,c97484_g1,c190909_g1,c185720_g1,c100693_g1,c184710_g1,c39266_g1,c144283_g1,c27252_g1,c69233_g1,c65510_g2,c174938_g1,c70814_g1,c102426_g1,c185918_g1,c180390_g1,…
GO:0008150	Biological Process	GO:0048518	positive regulation of biological process	GO:0009893	positive regulation of metabolic process	GO:0045913	positive regulation of carbohydrate metabolic process	2	c103982_g1,c174590_g1
GO:0008150	Biological Process	GO:0048518	positive regulation of biological process	GO:0009893	positive regulation of metabolic process	GO:0043085	positive regulation of catalytic activity	48	c2868_g2,c27252_g1,c69002_g1,c115145_g1,c174938_g1,c36444_g2,c63693_g1,c187826_g1,c85614_g1,c151351_g1,c59570_g1,c13828_g1,c5452_g1,c163589_g1,c66982_g1,c170972_g1,c30171_g1,c49496_g1,c93577_g1,c59877_g1,c150404_g1,c184710_g1,c80696_g1,c87834_g1,c147256_g1,c123328_g1,c83814_g1,c174590_g1,c141039_g1,c177782_g1,c10305_g1,c120855_g1,c70557_g1,c76899_g1,c124686_g1,c73000_g2,c152711_g1,c68250_g1,c7121…
GO:0008150	Biological Process	GO:0048518	positive regulation of biological process	GO:0009893	positive regulation of metabolic process	GO:0010604	positive regulation of macromolecule metabolic process	145	c101533_g1,c109746_g1,c103982_g1,c120855_g1,c53018_g1,c97926_g1,c71696_g2,c71510_g1,c26033_g1,c186773_g1,c53882_g1,c166881_g1,c44463_g1,c57264_g1,c163274_g1,c88334_g1,c73000_g2,c73073_g1,c107226_g1,c45702_g1,c66603_g2,c138565_g1,c60568_g1,c71398_g1,c101110_g1,c29371_g1,c93591_g1,c66165_g1,c66442_g1,c70620_g1,c98749_g1,c151221_g1,c48323_g1,c80696_g1,c5452_g1,c95231_g1,c163589_g1,c67767_g2,c66982_g…
GO:0008150	Biological Process	GO:0048518	positive regulation of biological process	GO:0009893	positive regulation of metabolic process	GO:0045834	positive regulation of lipid metabolic process	4	c27252_g1,c80696_g1,c174590_g1,c76899_g1
GO:0008150	Biological Process	GO:0048518	positive regulation of biological process	GO:0009893	positive regulation of metabolic process	GO:0031325	positive regulation of cellular metabolic process	216	c87834_g1,c147256_g1,c177835_g1,c119854_g1,c141039_g1,c99083_g1,c105171_g1,c169984_g1,c111059_g1,c66448_g2,c173104_g1,c124686_g1,c59130_g1,c73901_g1,c68250_g1,c28978_g1,c72809_g1,c69997_g1,c44182_g1,c73952_g1,c68310_g1,c148551_g1,c36293_g1,c73421_g3,c104975_g1,c73246_g5,c26870_g1,c167694_g1,c73910_g3,c144283_g1,c72732_g3,c70814_g1,c65510_g2,c24458_g1,c85614_g1,c73429_g1,c71057_g1,c185918_g1,c1024…
GO:0008150	Biological Process	GO:0048518	positive regulation of biological process	GO:1903829	positive regulation of cellular protein localization	GO:1904377	positive regulation of protein localization to cell periphery	15	c139690_g1,c43257_g1,c63251_g4,c25164_g1,c37332_g1,c174590_g1,c43166_g2,c122050_g1,c25621_g1,c69076_g1,c109639_g1,c102455_g1,c150195_g1,c47270_g1,c169888_g1
GO:0008150	Biological Process	GO:0048518	positive regulation of biological process	GO:1903829	positive regulation of cellular protein localization	GO:0090316	positive regulation of intracellular protein transport	15	c25164_g1,c63251_g4,c43257_g1,c139690_g1,c43166_g2,c122050_g1,c37332_g1,c102455_g1,c109639_g1,c25621_g1,c69076_g1,c184710_g1,c169888_g1,c150195_g1,c47270_g1
GO:0008150	Biological Process	GO:0048518	positive regulation of biological process	GO:1903829	positive regulation of cellular protein localization	GO:1900182	positive regulation of protein localization to nucleus	1	c184710_g1
GO:0008150	Biological Process	GO:0048518	positive regulation of biological process	GO:0048584	positive regulation of response to stimulus	GO:0031349	positive regulation of defense response	6	c73952_g1,c73318_g1,c123051_g1,c74485_g1,c69110_g1,c133515_g1
GO:0008150	Biological Process	GO:0048518	positive regulation of biological process	GO:0048584	positive regulation of response to stimulus	GO:0050778	positive regulation of immune response	21	c18988_g1,c73318_g1,c68970_g1,c46805_g1,c133515_g1,c170159_g1,c133790_g1,c73952_g1,c9093_g1,c58648_g1,c69110_g1,c179901_g1,c123051_g1,c44176_g1,c148605_g1,c883_g1,c176975_g1,c74485_g1,c70032_g1,c71365_g1,c102747_g1
GO:0008150	Biological Process	GO:0048518	positive regulation of biological process	GO:0048584	positive regulation of response to stimulus	GO:2001022	positive regulation of response to DNA damage stimulus	1	c184710_g1
GO:0008150	Biological Process	GO:0048518	positive regulation of biological process	GO:0048584	positive regulation of response to stimulus	GO:0009967	positive regulation of signal transduction	72	c71863_g1,c166677_g1,c22174_g1,c63253_g1,c115145_g1,c69666_g2,c87020_g1,c36099_g1,c150404_g1,c121739_g1,c80696_g1,c172563_g1,c83814_g1,c186773_g1,c8605_g2,c77642_g1,c16833_g3,c113967_g1,c76899_g1,c38083_g1,c120855_g1,c70557_g1,c54786_g1,c72760_g3,c12496_g1,c59221_g1,c159755_g1,c137855_g1,c44745_g1,c44463_g1,c114882_g1,c27252_g1,c68177_g1,c63571_g2,c174938_g1,c123051_g1,c85614_g1,c73816_g2,c165495…
GO:0008150	Biological Process	GO:0048518	positive regulation of biological process	GO:0051240	positive regulation of multicellular organismal process	GO:0045684	positive regulation of epidermis development	1	c95366_g1
GO:0008150	Biological Process	GO:0048518	positive regulation of biological process	GO:0051240	positive regulation of multicellular organismal process	GO:0070169	positive regulation of biomineral tissue development	1	c192388_g1
GO:0008150	Biological Process	GO:0048518	positive regulation of biological process	GO:0051240	positive regulation of multicellular organismal process	GO:1904018	positive regulation of vasculature development	16	c16833_g3,c63253_g1,c78029_g1,c186889_g1,c38083_g1,c68177_g1,c63571_g2,c186773_g1,c130672_g1,c44745_g1,c36099_g1,c45437_g1,c54786_g1,c122430_g1,c70528_g1,c46485_g1
GO:0008150	Biological Process	GO:0048518	positive regulation of biological process	GO:0051240	positive regulation of multicellular organismal process	GO:0046622	positive regulation of organ growth	5	c150404_g1,c120855_g1,c147256_g1,c115145_g1,c177782_g1
GO:0008150	Biological Process	GO:0048518	positive regulation of biological process	GO:0051240	positive regulation of multicellular organismal process	GO:0042482	positive regulation of odontogenesis	1	c192388_g1
GO:0008150	Biological Process	GO:0048518	positive regulation of biological process	GO:0051240	positive regulation of multicellular organismal process	GO:0048636	positive regulation of muscle organ development	5	c177782_g1,c115145_g1,c147256_g1,c150404_g1,c120855_g1
GO:0008150	Biological Process	GO:0048518	positive regulation of biological process	GO:0051240	positive regulation of multicellular organismal process	GO:0001819	positive regulation of cytokine production	6	c69110_g1,c74485_g1,c133515_g1,c73952_g1,c73318_g1,c123051_g1
GO:0008150	Biological Process	GO:0048518	positive regulation of biological process	GO:0051240	positive regulation of multicellular organismal process	GO:1903524	positive regulation of blood circulation	1	c123328_g1
GO:0008150	Biological Process	GO:0048518	positive regulation of biological process	GO:0051240	positive regulation of multicellular organismal process	GO:0010634	positive regulation of epithelial cell migration	1	c174590_g1
GO:0008150	Biological Process	GO:0048518	positive regulation of biological process	GO:0051240	positive regulation of multicellular organismal process	GO:0051962	positive regulation of nervous system development	4	c150404_g1,c159755_g1,c115145_g1,c147256_g1
GO:0008150	Biological Process	GO:0048518	positive regulation of biological process	GO:0051240	positive regulation of multicellular organismal process	GO:0048582	positive regulation of post-embryonic development	4	c90993_g1,c158210_g1,c58566_g1,c67361_g2
GO:0008150	Biological Process	GO:0048518	positive regulation of biological process	GO:0051240	positive regulation of multicellular organismal process	GO:0045933	positive regulation of muscle contraction	1	c123328_g1
GO:0008150	Biological Process	GO:0048518	positive regulation of biological process	GO:0051094	positive regulation of developmental process	GO:0045597	positive regulation of cell differentiation	12	c147256_g1,c70819_g2,c182420_g1,c174590_g1,c159755_g1,c71880_g2,c95366_g1,c157357_g1,c115145_g1,c164399_g1,c175136_g1,c150404_g1
GO:0008150	Biological Process	GO:0048518	positive regulation of biological process	GO:0051094	positive regulation of developmental process	GO:1904018	positive regulation of vasculature development	16	c16833_g3,c63253_g1,c78029_g1,c186889_g1,c38083_g1,c68177_g1,c63571_g2,c186773_g1,c130672_g1,c44745_g1,c36099_g1,c45437_g1,c54786_g1,c122430_g1,c70528_g1,c46485_g1
GO:0008150	Biological Process	GO:0048518	positive regulation of biological process	GO:0051094	positive regulation of developmental process	GO:0042482	positive regulation of odontogenesis	1	c192388_g1
GO:0008150	Biological Process	GO:0048518	positive regulation of biological process	GO:0051094	positive regulation of developmental process	GO:1901863	positive regulation of muscle tissue development	5	c147256_g1,c115145_g1,c177782_g1,c150404_g1,c120855_g1
GO:0008150	Biological Process	GO:0048518	positive regulation of biological process	GO:0051094	positive regulation of developmental process	GO:0070169	positive regulation of biomineral tissue development	1	c192388_g1
GO:0008150	Biological Process	GO:0048518	positive regulation of biological process	GO:0051094	positive regulation of developmental process	GO:0048582	positive regulation of post-embryonic development	4	c90993_g1,c158210_g1,c58566_g1,c67361_g2
GO:0008150	Biological Process	GO:0048518	positive regulation of biological process	GO:0051094	positive regulation of developmental process	GO:0043938	positive regulation of sporulation	6	c71880_g2,c164399_g1,c175136_g1,c70819_g2,c182420_g1,c157357_g1
GO:0008150	Biological Process	GO:0048518	positive regulation of biological process	GO:0051094	positive regulation of developmental process	GO:0048636	positive regulation of muscle organ development	5	c177782_g1,c115145_g1,c147256_g1,c150404_g1,c120855_g1
GO:0008150	Biological Process	GO:0048518	positive regulation of biological process	GO:0051094	positive regulation of developmental process	GO:0045684	positive regulation of epidermis development	1	c95366_g1
GO:0008150	Biological Process	GO:0048518	positive regulation of biological process	GO:0051094	positive regulation of developmental process	GO:0051962	positive regulation of nervous system development	4	c150404_g1,c159755_g1,c115145_g1,c147256_g1
GO:0008150	Biological Process	GO:0048518	positive regulation of biological process	GO:0051094	positive regulation of developmental process	GO:0048639	positive regulation of developmental growth	5	c115145_g1,c177782_g1,c147256_g1,c120855_g1,c150404_g1
GO:0008150	Biological Process	GO:0048518	positive regulation of biological process	GO:0023056	positive regulation of signaling	GO:0009967	positive regulation of signal transduction	72	c71863_g1,c166677_g1,c22174_g1,c63253_g1,c115145_g1,c69666_g2,c87020_g1,c36099_g1,c150404_g1,c121739_g1,c80696_g1,c172563_g1,c83814_g1,c186773_g1,c8605_g2,c77642_g1,c16833_g3,c113967_g1,c76899_g1,c38083_g1,c120855_g1,c70557_g1,c54786_g1,c72760_g3,c12496_g1,c59221_g1,c159755_g1,c137855_g1,c44745_g1,c44463_g1,c114882_g1,c27252_g1,c68177_g1,c63571_g2,c174938_g1,c123051_g1,c85614_g1,c73816_g2,c165495…
GO:0008150	Biological Process	GO:0048518	positive regulation of biological process	GO:0051050	positive regulation of transport	GO:0010828	positive regulation of glucose transport	1	c174590_g1
GO:0008150	Biological Process	GO:0048518	positive regulation of biological process	GO:0051050	positive regulation of transport	GO:0051222	positive regulation of protein transport	15	c25164_g1,c43257_g1,c139690_g1,c63251_g4,c43166_g2,c122050_g1,c37332_g1,c102455_g1,c69076_g1,c25621_g1,c109639_g1,c169888_g1,c184710_g1,c47270_g1,c150195_g1
GO:0008150	Biological Process	GO:0048518	positive regulation of biological process	GO:0051050	positive regulation of transport	GO:0032388	positive regulation of intracellular transport	15	c43166_g2,c122050_g1,c37332_g1,c25164_g1,c43257_g1,c139690_g1,c63251_g4,c169888_g1,c184710_g1,c47270_g1,c150195_g1,c102455_g1,c25621_g1,c69076_g1,c109639_g1
GO:0008150	Biological Process	GO:0048518	positive regulation of biological process	GO:0051050	positive regulation of transport	GO:0043270	positive regulation of ion transport	16	c6735_g1,c69084_g2,c67537_g1,c129427_g1,c115927_g1,c174853_g1,c6201_g1,c96690_g1,c71389_g1,c69325_g2,c68896_g1,c164302_g1,c69140_g2,c69980_g1,c174590_g1,c74741_g1
GO:0008150	Biological Process	GO:0048518	positive regulation of biological process	GO:0051050	positive regulation of transport	GO:0032411	positive regulation of transporter activity	15	c129427_g1,c69140_g2,c69980_g1,c115927_g1,c174853_g1,c164302_g1,c68896_g1,c6735_g1,c69325_g2,c67537_g1,c69084_g2,c71389_g1,c96690_g1,c74741_g1,c6201_g1
GO:0008150	Biological Process	GO:0048518	positive regulation of biological process	GO:0051050	positive regulation of transport	GO:0034764	positive regulation of transmembrane transport	15	c164302_g1,c129427_g1,c69140_g2,c69980_g1,c115927_g1,c174853_g1,c6735_g1,c69325_g2,c69084_g2,c67537_g1,c68896_g1,c71389_g1,c6201_g1,c96690_g1,c74741_g1
GO:0008150	Biological Process	GO:0048518	positive regulation of biological process	GO:0031343	positive regulation of cell killing	GO:0051712	positive regulation of killing of cells of other organism	1	c73726_g1
GO:0008150	Biological Process	GO:0048518	positive regulation of biological process	GO:0002684	positive regulation of immune system process	GO:0050778	positive regulation of immune response	21	c18988_g1,c73318_g1,c68970_g1,c46805_g1,c133515_g1,c170159_g1,c133790_g1,c73952_g1,c9093_g1,c58648_g1,c69110_g1,c179901_g1,c123051_g1,c44176_g1,c148605_g1,c883_g1,c176975_g1,c74485_g1,c70032_g1,c71365_g1,c102747_g1
GO:0008150	Biological Process	GO:0048518	positive regulation of biological process	GO:0002684	positive regulation of immune system process	GO:0002696	positive regulation of leukocyte activation	1	c174590_g1
GO:0008150	Biological Process	GO:0048518	positive regulation of biological process	GO:0045927	positive regulation of growth	GO:0048639	positive regulation of developmental growth	5	c115145_g1,c177782_g1,c147256_g1,c120855_g1,c150404_g1
GO:0008150	Biological Process	GO:0048518	positive regulation of biological process	GO:0043902	positive regulation of multi-organism process	GO:0051712	positive regulation of killing of cells of other organism	1	c73726_g1
GO:0008150	Biological Process	GO:0048518	positive regulation of biological process	GO:0048522	positive regulation of cellular process	GO:0031325	positive regulation of cellular metabolic process	216	c87834_g1,c147256_g1,c177835_g1,c119854_g1,c141039_g1,c99083_g1,c105171_g1,c169984_g1,c111059_g1,c66448_g2,c173104_g1,c124686_g1,c59130_g1,c73901_g1,c68250_g1,c28978_g1,c72809_g1,c69997_g1,c44182_g1,c73952_g1,c68310_g1,c148551_g1,c36293_g1,c73421_g3,c104975_g1,c73246_g5,c26870_g1,c167694_g1,c73910_g3,c144283_g1,c72732_g3,c70814_g1,c65510_g2,c24458_g1,c85614_g1,c73429_g1,c71057_g1,c185918_g1,c1024…
GO:0008150	Biological Process	GO:0048518	positive regulation of biological process	GO:0048522	positive regulation of cellular process	GO:1900182	positive regulation of protein localization to nucleus	1	c184710_g1
GO:0008150	Biological Process	GO:0048518	positive regulation of biological process	GO:0048522	positive regulation of cellular process	GO:0010647	positive regulation of cell communication	72	c83814_g1,c186773_g1,c8605_g2,c172563_g1,c38083_g1,c76899_g1,c120855_g1,c70557_g1,c77642_g1,c16833_g3,c113967_g1,c12496_g1,c159755_g1,c59221_g1,c54786_g1,c72760_g3,c44745_g1,c44463_g1,c137855_g1,c22174_g1,c71863_g1,c166677_g1,c69666_g2,c115145_g1,c63253_g1,c36099_g1,c150404_g1,c121739_g1,c80696_g1,c87020_g1,c72406_g1,c141039_g1,c147256_g1,c151430_g1,c44937_g1,c78029_g1,c124686_g1,c71619_g1,c18688…
GO:0008150	Biological Process	GO:0048518	positive regulation of biological process	GO:0048522	positive regulation of cellular process	GO:0045785	positive regulation of cell adhesion	4	c168063_g1,c174590_g1,c106923_g1,c149482_g1
GO:0008150	Biological Process	GO:0048518	positive regulation of biological process	GO:0048522	positive regulation of cellular process	GO:2001022	positive regulation of response to DNA damage stimulus	1	c184710_g1
GO:0008150	Biological Process	GO:0048518	positive regulation of biological process	GO:0048522	positive regulation of cellular process	GO:0034764	positive regulation of transmembrane transport	15	c164302_g1,c129427_g1,c69140_g2,c69980_g1,c115927_g1,c174853_g1,c6735_g1,c69325_g2,c69084_g2,c67537_g1,c68896_g1,c71389_g1,c6201_g1,c96690_g1,c74741_g1
GO:0008150	Biological Process	GO:0048518	positive regulation of biological process	GO:0048522	positive regulation of cellular process	GO:0051272	positive regulation of cellular component movement	4	c184710_g1,c27252_g1,c80696_g1,c174590_g1
GO:0008150	Biological Process	GO:0048518	positive regulation of biological process	GO:0048522	positive regulation of cellular process	GO:0008284	positive regulation of cell proliferation	14	c147256_g1,c95366_g1,c27252_g1,c174938_g1,c177782_g1,c115145_g1,c80696_g1,c120855_g1,c124686_g1,c76899_g1,c120030_g1,c150404_g1,c184710_g1,c118544_g1
GO:0008150	Biological Process	GO:0048518	positive regulation of biological process	GO:0048522	positive regulation of cellular process	GO:0045597	positive regulation of cell differentiation	12	c147256_g1,c70819_g2,c182420_g1,c174590_g1,c159755_g1,c71880_g2,c95366_g1,c157357_g1,c115145_g1,c164399_g1,c175136_g1,c150404_g1
GO:0008150	Biological Process	GO:0048518	positive regulation of biological process	GO:0048522	positive regulation of cellular process	GO:0051781	positive regulation of cell division	1	c159755_g1
GO:0008150	Biological Process	GO:0048518	positive regulation of biological process	GO:0048522	positive regulation of cellular process	GO:0010942	positive regulation of cell death	29	c87020_g1,c93577_g1,c78915_g1,c174530_g1,c116538_g1,c59877_g1,c152711_g1,c73000_g2,c5452_g1,c13828_g1,c73726_g1,c82569_g1,c47966_g1,c55012_g2,c163589_g1,c66982_g1,c88444_g1,c170972_g1,c10305_g1,c63693_g1,c108266_g1,c69666_g2,c59571_g1,c151351_g1,c62425_g1,c76899_g1,c87834_g1,c68072_g1,c59897_g1
GO:0008150	Biological Process	GO:0048518	positive regulation of biological process	GO:0048522	positive regulation of cellular process	GO:0050867	positive regulation of cell activation	1	c174590_g1
GO:0008150	Biological Process	GO:0048518	positive regulation of biological process	GO:0048522	positive regulation of cellular process	GO:0051130	positive regulation of cellular component organization	75	c53007_g1,c190596_g1,c169888_g1,c96793_g1,c72483_g2,c81784_g1,c24244_g1,c70358_g1,c54900_g1,c65263_g1,c70242_g1,c70242_g2,c159755_g1,c45702_g1,c61987_g1,c149482_g1,c71398_g1,c115145_g1,c48016_g1,c69666_g2,c111301_g1,c109291_g1,c101110_g1,c93591_g1,c37332_g1,c96345_g1,c43166_g2,c69076_g1,c87020_g1,c66442_g1,c150404_g1,c122050_g1,c109639_g1,c99083_g1,c26718_g1,c150195_g1,c175700_g1,c72365_g1,c18290…
GO:0008150	Biological Process	GO:0048518	positive regulation of biological process	GO:0048522	positive regulation of cellular process	GO:0045787	positive regulation of cell cycle	4	c62182_g2,c174590_g1,c159755_g1,c184710_g1
GO:0008150	Biological Process	GO:0023052	signaling	GO:0044700	single organism signaling	GO:0023056	positive regulation of signaling	72	c16833_g3,c77642_g1,c113967_g1,c120855_g1,c70557_g1,c76899_g1,c38083_g1,c172563_g1,c83814_g1,c186773_g1,c8605_g2,c137855_g1,c44745_g1,c44463_g1,c72760_g3,c54786_g1,c12496_g1,c159755_g1,c59221_g1,c63253_g1,c115145_g1,c69666_g2,c166677_g1,c71863_g1,c22174_g1,c87020_g1,c36099_g1,c150404_g1,c80696_g1,c121739_g1,c15201_g1,c177782_g1,c78029_g1,c44937_g1,c186889_g1,c71619_g1,c124686_g1,c147256_g1,c15143…
GO:0008150	Biological Process	GO:0023052	signaling	GO:0044700	single organism signaling	GO:0023057	negative regulation of signaling	19	c65024_g1,c69322_g3,c168063_g1,c18988_g1,c184710_g1,c99147_g1,c147448_g1,c80342_g1,c53055_g1,c174590_g1,c106923_g1,c22399_g1,c123328_g1,c64176_g1,c30239_g1,c76899_g1,c26805_g1,c80800_g1,c149482_g1
GO:0008150	Biological Process	GO:0023052	signaling	GO:0044700	single organism signaling	GO:0007267	cell-cell signaling	102	c22100_g1,c60219_g1,c49576_g1,c71742_g1,c57397_g1,c139753_g1,c69325_g2,c69043_g1,c73494_g2,c30239_g1,c154908_g1,c70561_g1,c51292_g2,c133604_g1,c6201_g1,c69895_g1,c21679_g2,c38351_g1,c134391_g1,c11699_g1,c70393_g2,c69084_g2,c6735_g1,c175398_g1,c137416_g1,c95005_g1,c73167_g1,c115927_g1,c159755_g1,c65145_g1,c160783_g1,c104223_g1,c129427_g1,c72869_g1,c23905_g1,c72011_g1,c115145_g1,c80800_g1,c74741_g1…
GO:0008150	Biological Process	GO:0023052	signaling	GO:0044700	single organism signaling	GO:0007165	signal transduction	1671	c81012_g1,c67274_g1,c155242_g1,c68852_g1,c71646_g1,c96840_g1,c118845_g1,c68247_g1,c95218_g1,c70629_g3,c141835_g1,c60464_g1,c61659_g1,c72920_g1,c70238_g1,c89696_g1,c75314_g1,c59730_g1,c67185_g3,c74061_g1,c102710_g1,c87020_g1,c154645_g1,c64482_g1,c73835_g1,c73374_g2,c78806_g1,c35416_g1,c68333_g2,c72090_g1,c85238_g1,c69256_g1,c107497_g1,c94279_g1,c73243_g3,c72454_g1,c40649_g1,c14473_g1,c79785_g1,c44…
GO:0008150	Biological Process	GO:0023052	signaling	GO:0023051	regulation of signaling	GO:0009966	regulation of signal transduction	166	c120855_g1,c26805_g1,c58791_g1,c51246_g1,c16833_g3,c186773_g1,c8605_g2,c3253_g1,c116628_g1,c105458_g1,c172563_g1,c123328_g1,c44463_g1,c129035_g1,c44745_g1,c9348_g1,c104829_g1,c73080_g1,c46805_g1,c69322_g3,c88076_g1,c72421_g1,c97610_g1,c185864_g1,c68368_g1,c61246_g1,c60928_g2,c66549_g2,c149482_g1,c63253_g1,c72368_g1,c71409_g1,c132986_g1,c71863_g1,c72982_g1,c80696_g1,c121739_g1,c36099_g1,c89696_g1,…
GO:0008150	Biological Process	GO:0023052	signaling	GO:0023051	regulation of signaling	GO:0050804	modulation of synaptic transmission	19	c129427_g1,c174853_g1,c115927_g1,c6735_g1,c69084_g2,c67537_g1,c152605_g1,c99147_g1,c71389_g1,c6201_g1,c96690_g1,c164302_g1,c69140_g2,c69980_g1,c69325_g2,c68896_g1,c30239_g1,c80800_g1,c74741_g1
GO:0008150	Biological Process	GO:0023052	signaling	GO:0023051	regulation of signaling	GO:0023057	negative regulation of signaling	19	c65024_g1,c69322_g3,c168063_g1,c18988_g1,c184710_g1,c99147_g1,c147448_g1,c80342_g1,c53055_g1,c174590_g1,c106923_g1,c22399_g1,c123328_g1,c64176_g1,c30239_g1,c76899_g1,c26805_g1,c80800_g1,c149482_g1
GO:0008150	Biological Process	GO:0023052	signaling	GO:0023051	regulation of signaling	GO:0023056	positive regulation of signaling	72	c16833_g3,c77642_g1,c113967_g1,c120855_g1,c70557_g1,c76899_g1,c38083_g1,c172563_g1,c83814_g1,c186773_g1,c8605_g2,c137855_g1,c44745_g1,c44463_g1,c72760_g3,c54786_g1,c12496_g1,c159755_g1,c59221_g1,c63253_g1,c115145_g1,c69666_g2,c166677_g1,c71863_g1,c22174_g1,c87020_g1,c36099_g1,c150404_g1,c80696_g1,c121739_g1,c15201_g1,c177782_g1,c78029_g1,c44937_g1,c186889_g1,c71619_g1,c124686_g1,c147256_g1,c15143…
GO:0008150	Biological Process	GO:0023052	signaling	GO:0023051	regulation of signaling	GO:0001881	receptor recycling	2	c51078_g1,c77642_g1
GO:0008150	Biological Process	GO:0023052	signaling	GO:0023056	positive regulation of signaling	GO:0009967	positive regulation of signal transduction	72	c71863_g1,c166677_g1,c22174_g1,c63253_g1,c115145_g1,c69666_g2,c87020_g1,c36099_g1,c150404_g1,c121739_g1,c80696_g1,c172563_g1,c83814_g1,c186773_g1,c8605_g2,c77642_g1,c16833_g3,c113967_g1,c76899_g1,c38083_g1,c120855_g1,c70557_g1,c54786_g1,c72760_g3,c12496_g1,c59221_g1,c159755_g1,c137855_g1,c44745_g1,c44463_g1,c114882_g1,c27252_g1,c68177_g1,c63571_g2,c174938_g1,c123051_g1,c85614_g1,c73816_g2,c165495…
GO:0008150	Biological Process	GO:0023052	signaling	GO:0023057	negative regulation of signaling	GO:0050805	negative regulation of synaptic transmission	3	c30239_g1,c80800_g1,c99147_g1
GO:0008150	Biological Process	GO:0023052	signaling	GO:0023057	negative regulation of signaling	GO:0009968	negative regulation of signal transduction	14	c65024_g1,c174590_g1,c69322_g3,c22399_g1,c123328_g1,c106923_g1,c64176_g1,c168063_g1,c18988_g1,c184710_g1,c76899_g1,c26805_g1,c53055_g1,c149482_g1
GO:0008150	Biological Process	GO:0071840	cellular component organization or biogenesis	GO:0044085	cellular component biogenesis	GO:0044087	regulation of cellular component biogenesis	78	c26718_g1,c169984_g1,c96692_g1,c64523_g1,c119854_g1,c72365_g1,c182902_g1,c162482_g1,c161912_g1,c37376_g1,c174347_g1,c175983_g1,c71313_g1,c41867_g2,c65893_g1,c73178_g1,c75028_g1,c114318_g1,c92410_g1,c129800_g1,c157004_g1,c77256_g1,c164954_g1,c73696_g1,c68311_g1,c115111_g1,c106923_g1,c72815_g1,c117159_g1,c71381_g1,c73398_g1,c78544_g1,c158353_g1,c9638_g1,c51476_g1,c187748_g1,c154212_g1,c899_g1,c7616…
GO:0008150	Biological Process	GO:0071840	cellular component organization or biogenesis	GO:0044085	cellular component biogenesis	GO:0044089	positive regulation of cellular component biogenesis	36	c26718_g1,c96793_g1,c190596_g1,c182902_g1,c72483_g2,c72365_g1,c162482_g1,c24244_g1,c71313_g1,c175983_g1,c70358_g1,c54900_g1,c114318_g1,c73178_g1,c129800_g1,c77256_g1,c61987_g1,c73696_g1,c68311_g1,c149482_g1,c115111_g1,c106923_g1,c111301_g1,c109291_g1,c72815_g1,c96345_g1,c73398_g1,c71381_g1,c899_g1,c187748_g1,c168063_g1,c76166_g1,c73587_g2,c174471_g1,c43890_g2,c22457_g1
GO:0008150	Biological Process	GO:0071840	cellular component organization or biogenesis	GO:0044085	cellular component biogenesis	GO:0044091	membrane biogenesis	9	c157977_g1,c160618_g1,c147146_g1,c64216_g1,c71003_g1,c37621_g1,c429_g2,c73583_g1,c64809_g1
GO:0008150	Biological Process	GO:0071840	cellular component organization or biogenesis	GO:0044085	cellular component biogenesis	GO:0042546	cell wall biogenesis	67	c82798_g1,c124180_g1,c175910_g1,c96303_g1,c104975_g1,c35718_g1,c17974_g1,c96120_g1,c68228_g1,c69870_g1,c54317_g1,c73329_g1,c73848_g1,c116686_g1,c20781_g1,c59567_g1,c73200_g3,c71791_g1,c145078_g1,c8722_g1,c147200_g1,c175858_g1,c36893_g1,c73200_g2,c71803_g1,c68959_g2,c23672_g1,c9821_g1,c49473_g1,c64119_g1,c70772_g2,c73200_g4,c147267_g1,c45989_g1,c70315_g1,c70772_g1,c141078_g1,c131216_g1,c30710_g1,c…
GO:0008150	Biological Process	GO:0071840	cellular component organization or biogenesis	GO:0044085	cellular component biogenesis	GO:0022613	ribonucleoprotein complex biogenesis	1567	c121200_g1,c73117_g1,c158492_g1,c180914_g1,c1772_g1,c68201_g1,c73478_g1,c75176_g1,c59539_g1,c70969_g2,c37178_g1,c52773_g1,c31309_g1,c72281_g1,c42601_g1,c48436_g1,c133673_g1,c50915_g1,c86516_g1,c58328_g1,c62348_g1,c100347_g1,c97878_g1,c99202_g1,c177823_g1,c182488_g1,c100861_g1,c43682_g1,c72168_g1,c139255_g1,c190739_g1,c67926_g1,c153222_g1,c54676_g1,c52571_g1,c142560_g1,c169220_g1,c68900_g1,c73460_…
GO:0008150	Biological Process	GO:0071840	cellular component organization or biogenesis	GO:0044085	cellular component biogenesis	GO:0070271	protein complex biogenesis	600	c70966_g1,c52260_g1,c72537_g2,c154873_g1,c55857_g2,c20865_g1,c53724_g2,c184966_g1,c161027_g1,c170417_g1,c104725_g1,c176356_g1,c127589_g1,c123759_g1,c72611_g1,c134120_g1,c64573_g1,c53107_g1,c68232_g1,c71596_g1,c119485_g1,c54900_g1,c168749_g1,c177815_g1,c24244_g1,c1671_g1,c127172_g1,c109312_g1,c7913_g1,c186407_g1,c139209_g1,c59636_g1,c42838_g1,c138887_g1,c175108_g1,c91816_g1,c12529_g2,c172756_g1,c2…
GO:0008150	Biological Process	GO:0071840	cellular component organization or biogenesis	GO:0044085	cellular component biogenesis	GO:0070589	cellular component macromolecule biosynthetic process	61	c17974_g1,c141226_g1,c74257_g1,c70841_g1,c23271_g1,c82798_g1,c70315_g1,c45989_g1,c147267_g1,c141078_g1,c70772_g1,c175910_g1,c131216_g1,c30710_g1,c124180_g1,c35718_g1,c104975_g1,c54317_g1,c69870_g1,c73185_g1,c73329_g1,c8591_g1,c73848_g1,c72503_g1,c44669_g1,c96120_g1,c68228_g1,c73770_g1,c73200_g3,c3864_g1,c71791_g1,c69488_g3,c65435_g1,c147200_g1,c145078_g1,c8722_g1,c72958_g1,c73915_g1,c116686_g1,c7…
GO:0008150	Biological Process	GO:0071840	cellular component organization or biogenesis	GO:0044085	cellular component biogenesis	GO:0022607	cellular component assembly	935	c107491_g1,c35234_g1,c74064_g1,c68955_g1,c59066_g1,c67968_g1,c136254_g1,c94073_g1,c31564_g1,c68880_g1,c35141_g1,c190123_g1,c72504_g1,c72525_g1,c71911_g1,c57509_g2,c71017_g1,c73723_g2,c183141_g1,c7642_g1,c37334_g1,c76487_g1,c163505_g1,c176487_g1,c55132_g1,c59809_g1,c79267_g1,c138965_g1,c145907_g1,c66754_g1,c29024_g2,c68818_g1,c80400_g1,c28029_g1,c65643_g3,c69469_g2,c62903_g1,c68684_g1,c138734_g1,c…
GO:0008150	Biological Process	GO:0071840	cellular component organization or biogenesis	GO:0016043	cellular component organization	GO:0032989	cellular component morphogenesis	139	c32057_g1,c45170_g1,c58337_g1,c172566_g1,c113762_g1,c157417_g1,c173988_g1,c68058_g1,c128515_g1,c142411_g1,c108229_g1,c69991_g1,c184710_g1,c154358_g1,c58514_g1,c68864_g1,c81384_g1,c22094_g1,c52281_g1,c73383_g1,c105475_g1,c169513_g1,c124686_g1,c73448_g2,c146106_g1,c160415_g1,c13878_g1,c50012_g1,c71782_g3,c71766_g1,c73418_g1,c70282_g4,c147256_g1,c23757_g1,c69382_g1,c64922_g1,c73603_g2,c106930_g1,c93…
GO:0008150	Biological Process	GO:0071840	cellular component organization or biogenesis	GO:0016043	cellular component organization	GO:0030030	cell projection organization	121	c157006_g1,c171148_g1,c115145_g1,c57514_g1,c31510_g1,c160380_g1,c45907_g2,c68323_g1,c65744_g1,c142383_g1,c89972_g1,c74805_g1,c22248_g2,c90973_g1,c16888_g1,c160025_g1,c150404_g1,c171269_g1,c73479_g1,c73731_g2,c93928_g1,c77900_g1,c140527_g1,c70246_g1,c72801_g1,c71677_g1,c95231_g1,c157574_g1,c72556_g1,c49830_g1,c65305_g1,c76899_g1,c120855_g1,c106006_g1,c48487_g2,c71510_g1,c154491_g1,c63098_g2,c15810…
GO:0008150	Biological Process	GO:0071840	cellular component organization or biogenesis	GO:0016043	cellular component organization	GO:0043062	extracellular structure organization	10	c73367_g1,c27252_g1,c158600_g1,c161428_g1,c115580_g1,c175858_g1,c148091_g1,c36893_g1,c80696_g1,c96303_g1
GO:0008150	Biological Process	GO:0071840	cellular component organization or biogenesis	GO:0016043	cellular component organization	GO:0051129	negative regulation of cellular component organization	89	c36103_g1,c57514_g1,c104725_g1,c166045_g1,c76523_g1,c53724_g2,c60822_g1,c68323_g1,c169365_g1,c123187_g1,c72504_g1,c72675_g1,c76487_g1,c160025_g1,c64253_g1,c9992_g1,c72865_g2,c94073_g1,c49770_g1,c107237_g1,c83280_g1,c97046_g1,c2897_g1,c50047_g1,c59126_g1,c76899_g1,c72504_g2,c120855_g1,c58741_g1,c125888_g1,c24244_g1,c8731_g1,c167965_g1,c17353_g1,c72156_g1,c57174_g1,c71678_g2,c14023_g1,c68818_g1,c80…
GO:0008150	Biological Process	GO:0071840	cellular component organization or biogenesis	GO:0016043	cellular component organization	GO:0043933	macromolecular complex subunit organization	825	c52556_g1,c9079_g1,c90112_g1,c120637_g1,c72782_g1,c167998_g1,c77989_g1,c72452_g2,c68597_g1,c64383_g1,c143083_g1,c159911_g1,c71313_g1,c56598_g1,c114872_g1,c25737_g1,c59908_g1,c132370_g1,c148187_g1,c68477_g2,c26718_g1,c168708_g1,c188679_g1,c47372_g1,c192505_g1,c73876_g1,c31437_g1,c73780_g1,c182648_g1,c82093_g1,c72865_g4,c137848_g1,c67170_g1,c72874_g1,c63406_g1,c155607_g1,c68712_g1,c51476_g1,c175875…
GO:0008150	Biological Process	GO:0071840	cellular component organization or biogenesis	GO:0016043	cellular component organization	GO:0034330	cell junction organization	3	c168063_g1,c106923_g1,c149482_g1
GO:0008150	Biological Process	GO:0071840	cellular component organization or biogenesis	GO:0016043	cellular component organization	GO:0051128	regulation of cellular component organization	264	c157618_g1,c157909_g1,c68479_g1,c158353_g1,c78544_g1,c82505_g1,c154212_g1,c58537_g1,c22134_g1,c168063_g1,c124445_g1,c106923_g1,c72815_g1,c73398_g1,c73526_g1,c73696_g1,c174938_g1,c75028_g1,c114318_g1,c129183_g1,c52798_g1,c164954_g1,c175983_g1,c174347_g1,c41867_g2,c52730_g1,c93703_g1,c71818_g2,c36197_g1,c162482_g1,c37376_g1,c70801_g1,c39672_g1,c18030_g1,c177782_g1,c109639_g1,c58644_g2,c175700_g1,c2…
GO:0008150	Biological Process	GO:0071840	cellular component organization or biogenesis	GO:0016043	cellular component organization	GO:0061024	membrane organization	351	c68749_g1,c144251_g1,c99005_g1,c130973_g1,c10154_g1,c10234_g1,c12312_g2,c128107_g1,c36084_g1,c73428_g2,c42290_g1,c169888_g1,c91683_g1,c56492_g1,c73325_g1,c80400_g1,c69249_g4,c70981_g1,c74521_g1,c69609_g1,c157977_g1,c141078_g1,c141150_g1,c61651_g1,c148926_g1,c55406_g1,c54881_g1,c94429_g1,c72487_g2,c141557_g1,c86932_g1,c67834_g1,c161834_g1,c67120_g1,c71224_g1,c42375_g1,c3289_g1,c67968_g1,c87254_g1,…
GO:0008150	Biological Process	GO:0071840	cellular component organization or biogenesis	GO:0016043	cellular component organization	GO:0010256	endomembrane system organization	76	c73583_g1,c70683_g1,c10154_g1,c72471_g2,c42290_g1,c147146_g1,c91683_g1,c169888_g1,c71003_g1,c174329_g1,c136850_g1,c134611_g1,c98275_g1,c157977_g1,c67002_g1,c64216_g1,c62482_g1,c43166_g2,c37332_g1,c72943_g1,c54881_g1,c37621_g1,c107779_g1,c52711_g2,c112082_g1,c3289_g1,c122050_g1,c146906_g1,c71345_g1,c148280_g1,c69076_g1,c87514_g1,c152579_g1,c190144_g1,c72390_g1,c24217_g1,c66679_g1,c134928_g1,c11118…
GO:0008150	Biological Process	GO:0071840	cellular component organization or biogenesis	GO:0016043	cellular component organization	GO:0050808	synapse organization	3	c124686_g1,c120855_g1,c177782_g1
GO:0008150	Biological Process	GO:0071840	cellular component organization or biogenesis	GO:0016043	cellular component organization	GO:0022607	cellular component assembly	935	c107491_g1,c35234_g1,c74064_g1,c68955_g1,c59066_g1,c67968_g1,c136254_g1,c94073_g1,c31564_g1,c68880_g1,c35141_g1,c190123_g1,c72504_g1,c72525_g1,c71911_g1,c57509_g2,c71017_g1,c73723_g2,c183141_g1,c7642_g1,c37334_g1,c76487_g1,c163505_g1,c176487_g1,c55132_g1,c59809_g1,c79267_g1,c138965_g1,c145907_g1,c66754_g1,c29024_g2,c68818_g1,c80400_g1,c28029_g1,c65643_g3,c69469_g2,c62903_g1,c68684_g1,c138734_g1,c…
GO:0008150	Biological Process	GO:0071840	cellular component organization or biogenesis	GO:0016043	cellular component organization	GO:0045229	external encapsulating structure organization	83	c10821_g1,c175693_g1,c43216_g1,c96303_g1,c79242_g1,c30028_g1,c67668_g1,c56371_g1,c135938_g1,c148942_g1,c67067_g1,c137273_g1,c16238_g1,c72506_g1,c68903_g1,c139478_g1,c73760_g1,c120738_g1,c62061_g1,c193617_g1,c42919_g1,c71701_g1,c59723_g1,c55208_g2,c73726_g1,c92178_g1,c125973_g1,c45420_g1,c53927_g1,c67099_g1,c64478_g1,c99333_g1,c176132_g1,c70634_g1,c140997_g1,c17289_g1,c67638_g1,c46119_g1,c67656_g2…
GO:0008150	Biological Process	GO:0071840	cellular component organization or biogenesis	GO:0016043	cellular component organization	GO:0032535	regulation of cellular component size	62	c58741_g1,c182902_g1,c24244_g1,c161912_g1,c174590_g1,c37376_g1,c162482_g1,c26718_g1,c97046_g1,c83280_g1,c190596_g1,c96793_g1,c96692_g1,c50047_g1,c64523_g1,c59126_g1,c182654_g1,c92410_g1,c73178_g1,c114318_g1,c75028_g1,c77256_g1,c61987_g1,c129800_g1,c54900_g1,c41867_g2,c17353_g1,c167965_g1,c174347_g1,c175983_g1,c71313_g1,c65893_g1,c14023_g1,c109291_g1,c60822_g1,c111301_g1,c53724_g2,c106923_g1,c7339…
GO:0008150	Biological Process	GO:0071840	cellular component organization or biogenesis	GO:0016043	cellular component organization	GO:0022411	cellular component disassembly	114	c94483_g1,c96692_g1,c64523_g1,c175700_g1,c178707_g1,c158979_g1,c82828_g1,c77756_g1,c66401_g1,c18030_g1,c39672_g1,c99083_g1,c161912_g1,c37376_g1,c29754_g1,c65893_g1,c52730_g1,c41867_g2,c148551_g1,c174347_g1,c72907_g1,c50297_g1,c98189_g1,c92410_g1,c30391_g1,c75028_g1,c123051_g1,c64584_g1,c50557_g1,c175032_g1,c193230_g1,c117159_g1,c69233_g1,c34130_g1,c124445_g1,c182648_g1,c176460_g1,c22134_g1,c39266…
GO:0008150	Biological Process	GO:0071840	cellular component organization or biogenesis	GO:0016043	cellular component organization	GO:0006996	organelle organization	1356	c139668_g1,c52603_g1,c64506_g2,c175206_g1,c84361_g1,c2661_g1,c72504_g2,c23353_g1,c14340_g1,c53000_g1,c8731_g1,c70987_g1,c65192_g1,c70056_g1,c67360_g2,c57174_g1,c72433_g1,c69615_g1,c70015_g1,c93598_g1,c130834_g1,c29294_g1,c54718_g1,c286_g1,c70431_g1,c71760_g2,c54415_g1,c41837_g1,c48927_g1,c62021_g1,c10611_g1,c52277_g1,c115938_g1,c190268_g1,c71066_g4,c21990_g1,c54404_g1,c147994_g1,c77900_g1,c123187…
GO:0008150	Biological Process	GO:0071840	cellular component organization or biogenesis	GO:0016043	cellular component organization	GO:0051130	positive regulation of cellular component organization	75	c53007_g1,c190596_g1,c169888_g1,c96793_g1,c72483_g2,c81784_g1,c24244_g1,c70358_g1,c54900_g1,c65263_g1,c70242_g1,c70242_g2,c159755_g1,c45702_g1,c61987_g1,c149482_g1,c71398_g1,c115145_g1,c48016_g1,c69666_g2,c111301_g1,c109291_g1,c101110_g1,c93591_g1,c37332_g1,c96345_g1,c43166_g2,c69076_g1,c87020_g1,c66442_g1,c150404_g1,c122050_g1,c109639_g1,c99083_g1,c26718_g1,c150195_g1,c175700_g1,c72365_g1,c18290…
GO:0008150	Biological Process	GO:0040011	locomotion	GO:0052192	movement in environment of other organism involved in symbiotic interaction	GO:0052126	movement in host environment	104	c94571_g1,c111820_g1,c155741_g1,c187334_g1,c170784_g1,c67361_g3,c25205_g1,c60995_g1,c120456_g1,c120770_g1,c67868_g1,c31738_g1,c92401_g1,c70553_g2,c53251_g1,c62489_g1,c119487_g1,c78234_g1,c73831_g1,c46470_g1,c146182_g1,c186070_g1,c139135_g1,c191027_g1,c69765_g1,c186968_g1,c178920_g1,c151110_g1,c70823_g1,c190292_g1,c70813_g1,c68074_g1,c86581_g1,c156208_g1,c42895_g1,c175356_g1,c171998_g1,c51083_g1,c…
GO:0008150	Biological Process	GO:0040011	locomotion	GO:0052192	movement in environment of other organism involved in symbiotic interaction	GO:0051828	entry into other organism involved in symbiotic interaction	40	c73428_g2,c36295_g1,c180529_g1,c47081_g1,c73448_g2,c141518_g1,c67067_g1,c171998_g1,c42895_g1,c69927_g1,c147789_g1,c86581_g1,c70813_g1,c156208_g1,c53668_g1,c115505_g1,c186968_g1,c191027_g1,c139135_g1,c160593_g1,c71118_g1,c46470_g1,c73831_g1,c11254_g1,c119487_g1,c143746_g1,c146182_g1,c168999_g1,c70059_g1,c120770_g1,c70553_g2,c125542_g1,c187334_g1,c72981_g1,c65935_g1,c60995_g1,c37717_g1,c42859_g2,c1…
GO:0008150	Biological Process	GO:0040011	locomotion	GO:0052192	movement in environment of other organism involved in symbiotic interaction	GO:0051814	movement in other organism involved in symbiotic interaction	64	c52918_g1,c139626_g1,c178826_g1,c49419_g1,c141176_g1,c131501_g1,c55954_g1,c72416_g1,c73327_g1,c111263_g1,c59869_g1,c43847_g1,c73037_g2,c65820_g1,c77226_g1,c57980_g1,c116855_g1,c31698_g2,c29403_g1,c72468_g2,c67757_g1,c65320_g1,c71659_g2,c71055_g1,c67483_g1,c123251_g1,c183829_g1,c5401_g1,c73117_g1,c123455_g1,c143249_g1,c127701_g1,c134731_g1,c66941_g1,c170784_g1,c67361_g3,c120456_g1,c25205_g1,c94571…
GO:0008150	Biological Process	GO:0040011	locomotion	GO:0042330	taxis	GO:0006935	chemotaxis	52	c96140_g1,c184132_g1,c141581_g1,c159755_g1,c121347_g1,c53170_g1,c41668_g1,c64704_g1,c17197_g2,c97177_g1,c2017_g1,c43697_g1,c70282_g4,c147256_g1,c63098_g2,c59907_g1,c166494_g1,c71316_g2,c73475_g2,c124686_g1,c65305_g1,c72284_g1,c71782_g3,c49830_g1,c50012_g1,c25746_g1,c105475_g1,c81384_g1,c68864_g1,c140527_g1,c77900_g1,c93928_g1,c73731_g2,c80696_g1,c108229_g1,c58514_g1,c154358_g1,c150404_g1,c184710_…
GO:0008150	Biological Process	GO:0040011	locomotion	GO:0051821	dissemination or transmission of organism from other organism involved in symbiotic interaction	GO:0044007	dissemination or transmission of symbiont from host	14	c33191_g1,c72817_g1,c28732_g1,c66603_g1,c14037_g1,c5819_g1,c8591_g1,c80233_g1,c59130_g1,c25058_g1,c10275_g1,c72001_g1,c188435_g1,c52986_g1
GO:0008150	Biological Process	GO:0040011	locomotion	GO:0048870	cell motility	GO:2000146	negative regulation of cell motility	4	c39299_g1,c98316_g1,c65848_g1,c70558_g1
GO:0008150	Biological Process	GO:0040011	locomotion	GO:0048870	cell motility	GO:0001539	cilium or flagellum-dependent cell motility	32	c137911_g1,c100528_g1,c138419_g1,c122800_g1,c63129_g2,c175835_g1,c117756_g1,c10275_g1,c134204_g1,c13894_g1,c119336_g1,c138678_g1,c45062_g1,c115131_g1,c73421_g3,c63590_g2,c73812_g1,c183169_g1,c68203_g1,c28821_g1,c17306_g1,c47260_g1,c159347_g1,c128157_g1,c104574_g1,c49827_g1,c40591_g1,c60256_g2,c73349_g1,c52260_g1,c35683_g1,c72145_g2
GO:0008150	Biological Process	GO:0040011	locomotion	GO:0048870	cell motility	GO:0016477	cell migration	23	c65848_g1,c27252_g1,c174590_g1,c147256_g1,c39299_g1,c98316_g1,c44176_g1,c148605_g1,c104725_g1,c115145_g1,c159755_g1,c135057_g1,c58648_g1,c64253_g1,c150404_g1,c70558_g1,c72468_g2,c184710_g1,c52260_g1,c80696_g1,c77900_g1,c46805_g1,c62981_g1
GO:0008150	Biological Process	GO:0040011	locomotion	GO:0048870	cell motility	GO:2000145	regulation of cell motility	20	c46805_g1,c62981_g1,c64253_g1,c184710_g1,c72468_g2,c70558_g1,c52260_g1,c80696_g1,c135057_g1,c58648_g1,c61987_g1,c104725_g1,c44176_g1,c148605_g1,c39299_g1,c98316_g1,c65848_g1,c27252_g1,c174590_g1,c24244_g1
GO:0008150	Biological Process	GO:0040011	locomotion	GO:0048870	cell motility	GO:2000147	positive regulation of cell motility	4	c184710_g1,c27252_g1,c80696_g1,c174590_g1
GO:0008150	Biological Process	GO:0040011	locomotion	GO:0040012	regulation of locomotion	GO:2000145	regulation of cell motility	20	c46805_g1,c62981_g1,c64253_g1,c184710_g1,c72468_g2,c70558_g1,c52260_g1,c80696_g1,c135057_g1,c58648_g1,c61987_g1,c104725_g1,c44176_g1,c148605_g1,c39299_g1,c98316_g1,c65848_g1,c27252_g1,c174590_g1,c24244_g1
GO:0008150	Biological Process	GO:0040011	locomotion	GO:0040012	regulation of locomotion	GO:0040017	positive regulation of locomotion	4	c184710_g1,c27252_g1,c80696_g1,c174590_g1
GO:0008150	Biological Process	GO:0040011	locomotion	GO:0040012	regulation of locomotion	GO:0040013	negative regulation of locomotion	6	c98316_g1,c39299_g1,c24244_g1,c61987_g1,c65848_g1,c70558_g1
GO:0008150	Biological Process	GO:0040011	locomotion	GO:0040017	positive regulation of locomotion	GO:2000147	positive regulation of cell motility	4	c184710_g1,c27252_g1,c80696_g1,c174590_g1
GO:0008150	Biological Process	GO:0040011	locomotion	GO:0040013	negative regulation of locomotion	GO:2000146	negative regulation of cell motility	4	c39299_g1,c98316_g1,c65848_g1,c70558_g1
GO:0008150	Biological Process	GO:0008152	metabolic process	GO:0032259	methylation	GO:0043414	macromolecule methylation	149	c68005_g1,c51343_g2,c180546_g1,c67489_g1,c43760_g1,c93750_g1,c73427_g1,c106295_g1,c65156_g1,c163088_g1,c76701_g1,c193414_g1,c59968_g1,c46528_g1,c45387_g1,c65233_g1,c162926_g1,c60940_g1,c72637_g1,c65034_g2,c155381_g1,c73513_g1,c2711_g1,c49827_g1,c83113_g1,c61451_g1,c166928_g1,c162735_g1,c71280_g1,c122198_g1,c63389_g1,c68074_g1,c30339_g1,c45183_g1,c79645_g1,c74592_g1,c181069_g1,c60261_g1,c139521_g1…
GO:0008150	Biological Process	GO:0008152	metabolic process	GO:0044033	multi-organism metabolic process	GO:0019080	viral gene expression	60	c17324_g1,c45485_g1,c31502_g2,c77756_g1,c107360_g1,c165731_g1,c101759_g1,c37631_g1,c190045_g1,c115881_g1,c87453_g1,c102619_g1,c34482_g1,c97502_g1,c72063_g2,c100865_g1,c1286_g1,c140343_g1,c72809_g1,c177626_g1,c67336_g1,c3810_g2,c71865_g1,c181766_g1,c24598_g1,c161834_g1,c72725_g1,c45807_g1,c64843_g1,c17107_g1,c124836_g1,c37728_g1,c31280_g1,c175032_g1,c97380_g1,c47113_g1,c187208_g1,c101818_g1,c15500…
GO:0008150	Biological Process	GO:0008152	metabolic process	GO:0044033	multi-organism metabolic process	GO:0044034	multi-organism biosynthetic process	7	c73694_g1,c72481_g1,c100419_g1,c72749_g5,c75381_g1,c90456_g1,c73292_g1
GO:0008150	Biological Process	GO:0008152	metabolic process	GO:0044237	cellular metabolic process	GO:0006091	generation of precursor metabolites and energy	1017	c159347_g1,c96465_g1,c159474_g1,c57372_g1,c52993_g1,c67268_g1,c178424_g1,c163678_g1,c50108_g1,c45466_g1,c32461_g1,c44393_g1,c46005_g1,c43232_g1,c123881_g1,c49918_g1,c62582_g1,c156831_g1,c93333_g1,c73794_g1,c81856_g1,c171018_g1,c57765_g1,c82828_g1,c7979_g1,c97131_g1,c139749_g1,c70512_g1,c72488_g1,c69686_g1,c174590_g1,c129337_g1,c110289_g1,c186139_g1,c52739_g2,c97564_g1,c146276_g1,c124587_g1,c10981…
GO:0008150	Biological Process	GO:0008152	metabolic process	GO:0044237	cellular metabolic process	GO:0072593	reactive oxygen species metabolic process	49	c22126_g1,c140730_g1,c28105_g1,c184710_g1,c44801_g1,c102079_g1,c157931_g1,c100154_g1,c60502_g1,c157074_g1,c145441_g1,c84131_g1,c47159_g1,c97522_g1,c59502_g1,c74440_g1,c135313_g1,c30162_g1,c22998_g1,c79055_g1,c73092_g1,c141602_g1,c163584_g1,c73785_g2,c181886_g1,c115854_g1,c102970_g1,c172271_g1,c179649_g1,c95475_g1,c121092_g1,c142549_g1,c166426_g1,c55358_g1,c47499_g1,c32957_g1,c57759_g1,c56375_g1,c…
GO:0008150	Biological Process	GO:0008152	metabolic process	GO:0044237	cellular metabolic process	GO:0031325	positive regulation of cellular metabolic process	216	c87834_g1,c147256_g1,c177835_g1,c119854_g1,c141039_g1,c99083_g1,c105171_g1,c169984_g1,c111059_g1,c66448_g2,c173104_g1,c124686_g1,c59130_g1,c73901_g1,c68250_g1,c28978_g1,c72809_g1,c69997_g1,c44182_g1,c73952_g1,c68310_g1,c148551_g1,c36293_g1,c73421_g3,c104975_g1,c73246_g5,c26870_g1,c167694_g1,c73910_g3,c144283_g1,c72732_g3,c70814_g1,c65510_g2,c24458_g1,c85614_g1,c73429_g1,c71057_g1,c185918_g1,c1024…
GO:0008150	Biological Process	GO:0008152	metabolic process	GO:0044237	cellular metabolic process	GO:0015979	photosynthesis	69	c51335_g1,c430_g1,c31256_g1,c98935_g1,c32461_g1,c50055_g1,c81224_g1,c170155_g1,c152502_g1,c95689_g1,c149751_g1,c140127_g1,c73794_g1,c72371_g1,c71056_g1,c65847_g1,c143718_g1,c45652_g1,c73794_g2,c91386_g1,c71213_g1,c60191_g1,c66046_g1,c71494_g1,c52739_g2,c74294_g1,c31243_g1,c163980_g1,c64091_g1,c40167_g1,c84363_g1,c187746_g1,c127118_g1,c65216_g1,c158186_g1,c60727_g2,c73794_g3,c72797_g1,c10825_g1,c1…
GO:0008150	Biological Process	GO:0008152	metabolic process	GO:0044237	cellular metabolic process	GO:0006082	organic acid metabolic process	2063	c126073_g1,c52256_g2,c182987_g1,c174544_g1,c42384_g1,c117906_g1,c48055_g1,c141886_g1,c28105_g1,c137384_g1,c133681_g1,c50901_g1,c121290_g1,c140125_g1,c104403_g1,c181456_g1,c172391_g1,c75914_g1,c52524_g1,c188318_g1,c73463_g1,c171631_g1,c72870_g1,c127117_g1,c79293_g1,c49729_g1,c72740_g2,c121918_g1,c146905_g1,c96989_g1,c70536_g1,c24458_g1,c45661_g1,c105332_g1,c191983_g1,c43932_g1,c67551_g1,c179722_g1…
GO:0008150	Biological Process	GO:0008152	metabolic process	GO:0044237	cellular metabolic process	GO:0097354	prenylation	24	c87259_g1,c114964_g2,c132517_g1,c19265_g1,c67225_g1,c72335_g2,c51181_g1,c179047_g1,c108782_g1,c68066_g1,c167346_g1,c53188_g1,c193797_g1,c65372_g1,c71280_g1,c67172_g1,c20862_g1,c72701_g1,c76851_g1,c136474_g1,c68971_g2,c135721_g1,c35765_g1,c172099_g1
GO:0008150	Biological Process	GO:0008152	metabolic process	GO:0044237	cellular metabolic process	GO:0042810	pheromone metabolic process	4	c77016_g1,c147110_g1,c108519_g1,c146103_g1
GO:0008150	Biological Process	GO:0008152	metabolic process	GO:0044237	cellular metabolic process	GO:0006790	sulfur compound metabolic process	328	c70941_g3,c1291_g1,c49172_g1,c16990_g1,c158657_g1,c97386_g1,c23305_g1,c163078_g1,c61786_g1,c51196_g1,c106458_g1,c66844_g1,c146792_g1,c21168_g1,c72341_g1,c72151_g1,c73901_g1,c120058_g1,c179136_g1,c64229_g1,c99855_g1,c67480_g1,c62678_g2,c45703_g1,c70138_g4,c154488_g1,c20407_g1,c60743_g1,c75864_g1,c71184_g1,c72181_g1,c65628_g1,c77544_g1,c67102_g1,c59946_g1,c69888_g2,c61119_g1,c139260_g1,c130843_g1,c…
GO:0008150	Biological Process	GO:0008152	metabolic process	GO:0044237	cellular metabolic process	GO:0044249	cellular biosynthetic process	7272	c71209_g1,c100033_g1,c175092_g1,c164714_g1,c70441_g1,c41376_g1,c177870_g1,c129059_g1,c66086_g1,c72703_g1,c155673_g1,c58388_g1,c189077_g1,c51087_g1,c67007_g1,c73296_g1,c61936_g1,c68350_g1,c49925_g1,c71515_g2,c31642_g1,c182474_g1,c72858_g1,c37908_g1,c30887_g1,c13920_g1,c52810_g1,c166776_g1,c97546_g1,c73256_g3,c71595_g1,c97951_g1,c45726_g1,c72341_g1,c69860_g1,c76215_g1,c151492_g1,c81534_g1,c120094_g…
GO:0008150	Biological Process	GO:0008152	metabolic process	GO:0044237	cellular metabolic process	GO:0009404	toxin metabolic process	39	c114800_g1,c166423_g1,c119736_g1,c157552_g1,c51807_g1,c3247_g1,c179757_g1,c69606_g2,c39291_g1,c34792_g1,c162356_g1,c21756_g2,c129263_g1,c62969_g1,c189234_g1,c139161_g1,c28637_g1,c114685_g1,c167667_g1,c41977_g1,c80838_g1,c92960_g1,c59121_g2,c2675_g1,c60233_g2,c112757_g1,c73674_g1,c72994_g2,c70811_g1,c14825_g1,c66289_g1,c72651_g1,c113327_g1,c25939_g1,c183131_g1,c41789_g1,c181733_g1,c164523_g1,c1733…
GO:0008150	Biological Process	GO:0008152	metabolic process	GO:0044237	cellular metabolic process	GO:0006793	phosphorus metabolic process	2966	c63594_g1,c98603_g1,c145253_g1,c87492_g1,c56628_g1,c132087_g1,c55145_g1,c46526_g1,c134174_g1,c22664_g1,c178626_g1,c136736_g1,c39114_g1,c15450_g1,c93481_g1,c157574_g1,c72308_g2,c23144_g1,c62394_g1,c129693_g1,c60396_g1,c45834_g1,c117695_g1,c59678_g1,c73351_g2,c94801_g1,c64342_g4,c22084_g1,c97086_g1,c187993_g1,c70742_g1,c35041_g1,c44309_g1,c95206_g1,c51884_g1,c62848_g1,c64731_g1,c73121_g1,c46264_g1,…
GO:0008150	Biological Process	GO:0008152	metabolic process	GO:0044237	cellular metabolic process	GO:0006730	one-carbon metabolic process	7	c136741_g1,c107527_g1,c72766_g1,c72312_g1,c79653_g1,c85439_g1,c181319_g1
GO:0008150	Biological Process	GO:0008152	metabolic process	GO:0044237	cellular metabolic process	GO:0006413	translational initiation	163	c61895_g1,c175027_g1,c102426_g1,c14435_g1,c101727_g1,c138671_g1,c14134_g1,c56853_g1,c116130_g1,c114537_g1,c69455_g1,c156616_g1,c181573_g1,c14670_g1,c63633_g1,c30864_g1,c73720_g1,c124296_g1,c8653_g1,c173032_g1,c43730_g1,c38190_g1,c104722_g1,c39567_g1,c68693_g1,c52671_g1,c93898_g1,c165134_g1,c69238_g1,c94999_g1,c44959_g1,c82422_g1,c22567_g1,c101843_g1,c31334_g1,c114993_g1,c156904_g1,c104975_g1,c734…
GO:0008150	Biological Process	GO:0008152	metabolic process	GO:0044237	cellular metabolic process	GO:0043446	cellular alkane metabolic process	81	c150848_g1,c44856_g1,c22184_g1,c24183_g1,c45360_g1,c131679_g1,c24698_g1,c155123_g1,c50330_g1,c82629_g1,c61077_g1,c85592_g1,c70590_g2,c120280_g1,c189887_g1,c13047_g2,c9727_g1,c181507_g1,c72875_g1,c104403_g1,c73679_g1,c66844_g2,c59484_g1,c98946_g1,c175511_g1,c154590_g1,c28105_g1,c74496_g1,c73038_g2,c72070_g1,c87256_g1,c75441_g1,c25975_g1,c71897_g1,c109485_g1,c188004_g1,c139022_g1,c73178_g1,c89878_g…
GO:0008150	Biological Process	GO:0008152	metabolic process	GO:0044237	cellular metabolic process	GO:0044262	cellular carbohydrate metabolic process	529	c67266_g1,c79293_g1,c50901_g2,c61802_g1,c18171_g1,c149887_g1,c92132_g1,c72061_g1,c102037_g1,c159374_g1,c52524_g1,c166196_g1,c69271_g1,c120814_g1,c75737_g1,c27612_g1,c21172_g1,c73267_g1,c21966_g1,c50901_g1,c116403_g1,c96914_g1,c179710_g1,c179599_g1,c17635_g1,c168144_g1,c82062_g1,c131088_g1,c39345_g1,c110303_g1,c43346_g1,c141886_g1,c52996_g1,c42593_g1,c105933_g1,c68656_g1,c53536_g1,c175837_g1,c6578…
GO:0008150	Biological Process	GO:0008152	metabolic process	GO:0044237	cellular metabolic process	GO:0006575	cellular modified amino acid metabolic process	332	c177317_g1,c68074_g1,c115074_g1,c13456_g1,c64864_g1,c106621_g1,c72788_g1,c144907_g1,c77321_g1,c69285_g1,c138185_g1,c71733_g1,c62563_g1,c70244_g1,c134638_g1,c60261_g1,c47248_g1,c117474_g1,c116719_g1,c162618_g1,c30035_g1,c162330_g1,c82474_g1,c188742_g1,c134995_g1,c20188_g1,c189132_g1,c45020_g3,c58377_g1,c53568_g1,c105830_g1,c8851_g1,c70875_g1,c107527_g1,c94590_g1,c120296_g1,c121652_g1,c81733_g1,c73…
GO:0008150	Biological Process	GO:0008152	metabolic process	GO:0044237	cellular metabolic process	GO:0034754	cellular hormone metabolic process	94	c72804_g1,c60960_g1,c60616_g1,c44267_g1,c41833_g1,c10511_g1,c128281_g1,c30333_g1,c59138_g1,c70339_g1,c26348_g1,c60496_g1,c71544_g1,c69974_g1,c155193_g1,c128137_g1,c59977_g1,c165542_g1,c44882_g1,c71390_g2,c26402_g1,c167122_g1,c137749_g1,c191093_g1,c73845_g1,c69747_g2,c433_g1,c64361_g1,c54122_g1,c72770_g1,c143270_g1,c31473_g1,c70479_g1,c13018_g1,c71969_g1,c73158_g3,c61329_g1,c73282_g1,c69254_g2,c80…
GO:0008150	Biological Process	GO:0008152	metabolic process	GO:0044237	cellular metabolic process	GO:0031323	regulation of cellular metabolic process	2854	c64097_g1,c49827_g1,c73647_g1,c60196_g1,c61291_g1,c67767_g2,c72232_g1,c115455_g1,c68594_g1,c70468_g1,c118527_g1,c151221_g1,c4762_g1,c68490_g2,c151988_g1,c10497_g2,c73011_g1,c60646_g1,c164969_g1,c164164_g1,c149482_g1,c58026_g1,c78609_g1,c112757_g1,c67371_g1,c6625_g1,c73000_g2,c24284_g1,c123515_g1,c10743_g1,c169699_g1,c61851_g1,c43574_g1,c72468_g2,c44745_g1,c88334_g1,c64557_g1,c42949_g1,c57264_g1,c…
GO:0008150	Biological Process	GO:0008152	metabolic process	GO:0044237	cellular metabolic process	GO:0031324	negative regulation of cellular metabolic process	149	c38925_g1,c38480_g1,c68479_g1,c44720_g1,c157909_g1,c108742_g1,c168063_g1,c90989_g1,c102355_g1,c68383_g2,c31492_g1,c155607_g1,c72510_g1,c106923_g1,c145159_g1,c26294_g1,c75452_g1,c71308_g1,c159347_g1,c9763_g1,c52798_g1,c156156_g1,c129183_g1,c183866_g1,c97738_g1,c93703_g1,c71718_g2,c70113_g2,c81802_g1,c22499_g1,c69412_g2,c158932_g1,c72817_g1,c79031_g1,c174590_g1,c77685_g1,c174814_g1,c70546_g4,c23321…
GO:0008150	Biological Process	GO:0008152	metabolic process	GO:0044237	cellular metabolic process	GO:0018942	organometal metabolic process	4	c80126_g1,c73114_g1,c60895_g1,c17873_g1
GO:0008150	Biological Process	GO:0008152	metabolic process	GO:0044237	cellular metabolic process	GO:0044260	cellular macromolecule metabolic process	9249	c22620_g1,c127973_g1,c73835_g2,c22720_g1,c59950_g1,c98544_g1,c33039_g1,c26708_g1,c82506_g1,c76379_g1,c55879_g1,c10533_g1,c31502_g2,c71265_g1,c71498_g1,c52144_g1,c175514_g1,c164967_g1,c165646_g1,c71677_g1,c149442_g1,c72145_g2,c100810_g1,c148906_g1,c52936_g1,c62237_g1,c24244_g2,c21630_g1,c143663_g1,c168225_g1,c66206_g1,c156964_g1,c55559_g1,c67325_g2,c78799_g1,c150591_g1,c145262_g1,c94105_g1,c72361_…
GO:0008150	Biological Process	GO:0008152	metabolic process	GO:0044237	cellular metabolic process	GO:0044248	cellular catabolic process	1107	c73912_g1,c93703_g1,c50045_g1,c115990_g1,c11264_g1,c58510_g1,c71299_g1,c105512_g1,c56787_g1,c65098_g1,c1056_g1,c45816_g1,c72540_g1,c126895_g1,c16522_g1,c69488_g1,c144985_g1,c147003_g1,c165172_g1,c94915_g1,c67081_g2,c66860_g1,c88199_g1,c48735_g1,c70693_g3,c67170_g2,c62874_g2,c34738_g1,c14508_g1,c109837_g1,c68479_g1,c28348_g1,c73786_g1,c71606_g1,c17873_g1,c99722_g1,c162675_g1,c71824_g1,c72833_g1,c6…
GO:0008150	Biological Process	GO:0008152	metabolic process	GO:0044237	cellular metabolic process	GO:0034641	cellular nitrogen compound metabolic process	8988	c51818_g1,c171333_g1,c177677_g1,c188375_g1,c105277_g1,c137306_g1,c97046_g1,c70912_g1,c67984_g1,c61119_g1,c50946_g1,c57236_g2,c67126_g3,c70170_g1,c72312_g1,c62338_g1,c179685_g1,c168816_g1,c150622_g1,c124716_g1,c157006_g1,c170300_g1,c107321_g1,c133029_g1,c180701_g1,c121955_g1,c171016_g1,c68380_g1,c148897_g1,c184506_g1,c147648_g1,c188758_g1,c65402_g1,c95545_g1,c156741_g1,c69574_g1,c70759_g1,c900_g2,…
GO:0008150	Biological Process	GO:0008152	metabolic process	GO:0044237	cellular metabolic process	GO:0044255	cellular lipid metabolic process	852	c83817_g1,c94642_g1,c99514_g1,c178037_g1,c46270_g1,c103171_g1,c71024_g3,c126378_g1,c71293_g2,c117010_g1,c62432_g1,c31662_g2,c32464_g1,c65670_g1,c184732_g1,c69919_g1,c32212_g1,c157020_g1,c189619_g1,c158569_g1,c156247_g1,c51724_g1,c71648_g1,c60172_g1,c133939_g1,c50037_g1,c1291_g1,c44935_g1,c30385_g1,c65226_g1,c136769_g1,c71497_g1,c66944_g1,c68142_g1,c120229_g1,c35933_g1,c59488_g1,c84681_g1,c57133_g…
GO:0008150	Biological Process	GO:0008152	metabolic process	GO:0044237	cellular metabolic process	GO:0006805	xenobiotic metabolic process	91	c65921_g2,c98098_g1,c69471_g1,c70863_g1,c73658_g1,c43746_g1,c73234_g3,c176262_g1,c72304_g1,c104276_g1,c72842_g3,c73418_g1,c11629_g1,c164463_g1,c72361_g2,c73873_g2,c73256_g3,c176390_g1,c121555_g1,c71825_g1,c138576_g1,c148648_g1,c68332_g1,c147564_g1,c73195_g2,c72137_g1,c69993_g1,c70385_g1,c72019_g1,c9545_g1,c162711_g1,c73225_g1,c30885_g1,c24174_g1,c42368_g1,c73380_g1,c65358_g1,c68076_g1,c60159_g1,c…
GO:0008150	Biological Process	GO:0008152	metabolic process	GO:0044237	cellular metabolic process	GO:0046483	heterocycle metabolic process	7500	c139445_g1,c93700_g1,c71229_g1,c147994_g1,c41780_g1,c165333_g1,c151982_g1,c123981_g1,c68829_g1,c34384_g1,c59896_g1,c71294_g1,c131294_g1,c71117_g1,c189649_g1,c69184_g2,c74268_g1,c140246_g1,c72007_g1,c147958_g1,c286_g1,c46619_g1,c65392_g1,c83450_g1,c180860_g1,c154833_g1,c72462_g1,c32922_g1,c120954_g1,c9862_g1,c73354_g4,c60114_g1,c147985_g1,c72507_g1,c31495_g1,c86483_g1,c190411_g1,c163245_g1,c40571_…
GO:0008150	Biological Process	GO:0008152	metabolic process	GO:0044237	cellular metabolic process	GO:0006725	cellular aromatic compound metabolic process	7311	c67325_g2,c55559_g1,c66206_g1,c68484_g4,c156964_g1,c24244_g2,c21630_g1,c62237_g1,c148906_g1,c147653_g1,c150591_g1,c78799_g1,c181334_g1,c79871_g1,c71556_g1,c85708_g1,c69690_g1,c191273_g1,c58378_g1,c71677_g1,c66601_g1,c165646_g1,c95231_g1,c175514_g1,c177108_g1,c176924_g1,c71498_g1,c71483_g1,c52144_g1,c15830_g1,c143647_g1,c98685_g1,c100810_g1,c72145_g2,c149442_g1,c108020_g1,c67918_g1,c56113_g1,c7173…
GO:0008150	Biological Process	GO:0008152	metabolic process	GO:0044237	cellular metabolic process	GO:0006081	cellular aldehyde metabolic process	306	c23419_g2,c122269_g1,c30837_g1,c88569_g1,c100912_g1,c12972_g1,c147350_g1,c61160_g1,c70398_g1,c92521_g1,c90684_g1,c170855_g1,c66998_g1,c95206_g1,c138330_g1,c177060_g1,c187031_g1,c73615_g2,c60396_g1,c64078_g1,c175860_g1,c103589_g1,c43801_g1,c77154_g1,c53848_g1,c69028_g1,c59678_g1,c13460_g1,c143885_g1,c87492_g1,c14648_g1,c56628_g1,c145253_g1,c162009_g1,c67574_g1,c67772_g1,c186841_g1,c134145_g1,c1144…
GO:0008150	Biological Process	GO:0008152	metabolic process	GO:0044237	cellular metabolic process	GO:0017144	drug metabolic process	18	c100519_g1,c181095_g1,c1332_g1,c114243_g1,c14058_g1,c61460_g1,c180390_g1,c175163_g1,c149101_g1,c84404_g1,c65715_g1,c159906_g1,c175837_g1,c96391_g1,c142961_g1,c162173_g1,c110414_g1,c179940_g1
GO:0008150	Biological Process	GO:0008152	metabolic process	GO:0044237	cellular metabolic process	GO:0051186	cofactor metabolic process	986	c125038_g1,c68857_g1,c122198_g1,c9505_g1,c73133_g2,c96815_g1,c95542_g1,c107496_g1,c72370_g3,c52335_g1,c87256_g1,c142523_g1,c89133_g1,c72260_g1,c151829_g1,c137470_g1,c61451_g1,c77677_g1,c193715_g1,c72352_g1,c98946_g1,c76340_g1,c70154_g1,c71607_g2,c144959_g1,c57605_g1,c139363_g1,c71182_g1,c61539_g2,c129997_g1,c23104_g1,c56993_g2,c75124_g1,c70703_g1,c72904_g4,c77383_g1,c73266_g1,c171293_g1,c39716_g1…
GO:0008150	Biological Process	GO:0008152	metabolic process	GO:0044237	cellular metabolic process	GO:0042180	cellular ketone metabolic process	161	c4383_g1,c66575_g1,c93827_g1,c107143_g1,c53247_g1,c94826_g1,c8945_g1,c71600_g1,c123312_g1,c64776_g1,c140712_g1,c38409_g1,c68091_g1,c71349_g1,c66724_g1,c70737_g1,c31369_g1,c42202_g1,c90067_g1,c63921_g1,c134851_g1,c73421_g3,c167667_g1,c45726_g1,c29293_g1,c182239_g1,c118830_g1,c184673_g1,c62912_g3,c168710_g1,c58197_g2,c157515_g1,c112219_g1,c37592_g1,c174694_g1,c175739_g1,c44880_g1,c119270_g1,c178762…
GO:0008150	Biological Process	GO:0008152	metabolic process	GO:0006807	nitrogen compound metabolic process	GO:0097164	ammonium ion metabolic process	36	c113047_g1,c73259_g6,c94116_g1,c73256_g3,c60065_g1,c11739_g1,c172391_g1,c190021_g1,c40838_g1,c100594_g1,c172080_g1,c11598_g1,c147214_g1,c72453_g1,c58507_g1,c182444_g1,c105432_g1,c123981_g1,c69175_g2,c1562_g1,c73452_g4,c73684_g3,c82428_g1,c73684_g2,c85821_g1,c97338_g1,c85138_g1,c37916_g1,c105374_g1,c92418_g1,c31642_g1,c52756_g1,c5821_g1,c139055_g1,c82647_g1,c73684_g1
GO:0008150	Biological Process	GO:0008152	metabolic process	GO:0006807	nitrogen compound metabolic process	GO:0051173	positive regulation of nitrogen compound metabolic process	99	c180892_g1,c48016_g1,c103653_g1,c62122_g1,c60568_g1,c102956_g1,c71398_g1,c29371_g1,c93591_g1,c129837_g1,c101110_g1,c115897_g1,c184205_g1,c80696_g1,c67514_g1,c63590_g1,c151221_g1,c65567_g1,c48323_g1,c98749_g1,c70620_g1,c69318_g1,c66165_g1,c66442_g1,c39502_g1,c67767_g2,c95231_g1,c120855_g1,c109746_g1,c31638_g1,c169467_g1,c53007_g1,c26033_g1,c81784_g1,c186773_g1,c66890_g1,c127549_g1,c71510_g1,c14135…
GO:0008150	Biological Process	GO:0008152	metabolic process	GO:0006807	nitrogen compound metabolic process	GO:2001057	reactive nitrogen species metabolic process	12	c174590_g1,c162364_g1,c53778_g1,c148708_g1,c184710_g1,c175074_g1,c72629_g1,c73092_g1,c131853_g1,c121290_g1,c66186_g1,c121092_g1
GO:0008150	Biological Process	GO:0008152	metabolic process	GO:0006807	nitrogen compound metabolic process	GO:0051172	negative regulation of nitrogen compound metabolic process	97	c72510_g1,c106923_g1,c61895_g1,c71579_g1,c134996_g1,c70789_g1,c75452_g1,c72361_g6,c82576_g1,c69023_g1,c145159_g1,c44720_g1,c157909_g1,c54066_g1,c88800_g1,c38925_g1,c68383_g2,c31492_g1,c118119_g1,c90989_g1,c102355_g1,c168063_g1,c108742_g1,c147256_g1,c70908_g1,c70546_g4,c59418_g1,c77685_g1,c1282_g1,c158932_g1,c72817_g1,c79031_g1,c177782_g1,c71847_g1,c71619_g1,c56787_g1,c156156_g1,c9763_g1,c69412_g2…
GO:0008150	Biological Process	GO:0008152	metabolic process	GO:0006807	nitrogen compound metabolic process	GO:0051171	regulation of nitrogen compound metabolic process	2638	c55225_g2,c27787_g1,c50643_g1,c61561_g1,c151786_g1,c65780_g1,c146537_g1,c121181_g1,c147892_g1,c14220_g1,c2685_g1,c73723_g2,c167464_g1,c67893_g1,c140854_g1,c107177_g1,c95500_g1,c72648_g1,c60739_g1,c73245_g1,c74085_g1,c63934_g1,c70023_g1,c103817_g1,c57172_g1,c183392_g1,c72006_g1,c73569_g1,c167582_g1,c184204_g1,c122_g1,c68397_g1,c189371_g1,c67365_g1,c73291_g1,c89006_g1,c187414_g1,c134403_g1,c53848_g…
GO:0008150	Biological Process	GO:0008152	metabolic process	GO:0006807	nitrogen compound metabolic process	GO:0071941	nitrogen cycle metabolic process	24	c58212_g1,c72629_g1,c73256_g3,c90963_g1,c131853_g1,c159516_g1,c53778_g1,c175460_g1,c67081_g3,c162364_g1,c74905_g1,c66186_g1,c148648_g1,c167908_g1,c135435_g1,c175074_g1,c4929_g1,c121290_g1,c67131_g1,c60289_g1,c148708_g1,c24174_g1,c180963_g1,c67369_g1
GO:0008150	Biological Process	GO:0008152	metabolic process	GO:0006807	nitrogen compound metabolic process	GO:0034641	cellular nitrogen compound metabolic process	8988	c51818_g1,c171333_g1,c177677_g1,c188375_g1,c105277_g1,c137306_g1,c97046_g1,c70912_g1,c67984_g1,c61119_g1,c50946_g1,c57236_g2,c67126_g3,c70170_g1,c72312_g1,c62338_g1,c179685_g1,c168816_g1,c150622_g1,c124716_g1,c157006_g1,c170300_g1,c107321_g1,c133029_g1,c180701_g1,c121955_g1,c171016_g1,c68380_g1,c148897_g1,c184506_g1,c147648_g1,c188758_g1,c65402_g1,c95545_g1,c156741_g1,c69574_g1,c70759_g1,c900_g2,…
GO:0008150	Biological Process	GO:0008152	metabolic process	GO:0006807	nitrogen compound metabolic process	GO:1901564	organonitrogen compound metabolic process	5626	c56122_g1,c94832_g1,c51630_g1,c8619_g1,c10381_g1,c70016_g1,c73361_g2,c66143_g1,c151808_g1,c102437_g1,c167097_g1,c47828_g1,c34726_g1,c7055_g1,c154142_g1,c128557_g1,c73914_g1,c74106_g1,c148551_g1,c72483_g4,c75841_g1,c18359_g1,c73713_g1,c81007_g1,c37796_g1,c73510_g1,c75394_g1,c105582_g1,c64295_g1,c94297_g1,c149926_g1,c143698_g1,c63200_g1,c102465_g1,c108770_g1,c76688_g1,c62435_g2,c43730_g1,c155788_g1…
GO:0008150	Biological Process	GO:0008152	metabolic process	GO:0042445	hormone metabolic process	GO:0042446	hormone biosynthetic process	4	c77016_g1,c108519_g1,c147110_g1,c146103_g1
GO:0008150	Biological Process	GO:0008152	metabolic process	GO:0042445	hormone metabolic process	GO:0034754	cellular hormone metabolic process	94	c72804_g1,c60960_g1,c60616_g1,c44267_g1,c41833_g1,c10511_g1,c128281_g1,c30333_g1,c59138_g1,c70339_g1,c26348_g1,c60496_g1,c71544_g1,c69974_g1,c155193_g1,c128137_g1,c59977_g1,c165542_g1,c44882_g1,c71390_g2,c26402_g1,c167122_g1,c137749_g1,c191093_g1,c73845_g1,c69747_g2,c433_g1,c64361_g1,c54122_g1,c72770_g1,c143270_g1,c31473_g1,c70479_g1,c13018_g1,c71969_g1,c73158_g3,c61329_g1,c73282_g1,c69254_g2,c80…
GO:0008150	Biological Process	GO:0008152	metabolic process	GO:0042445	hormone metabolic process	GO:0042810	pheromone metabolic process	4	c77016_g1,c147110_g1,c108519_g1,c146103_g1
GO:0008150	Biological Process	GO:0008152	metabolic process	GO:0009056	catabolic process	GO:0044712	single-organism catabolic process	635	c65353_g1,c175290_g1,c38101_g1,c128896_g1,c71308_g1,c827_g1,c13832_g1,c44919_g1,c72333_g1,c71213_g1,c70879_g1,c96877_g1,c39791_g1,c45020_g3,c72488_g2,c93536_g1,c63406_g1,c8597_g1,c155607_g1,c97494_g1,c120296_g1,c51897_g1,c123235_g1,c105830_g1,c53568_g1,c31743_g1,c132402_g1,c158564_g1,c154255_g1,c145331_g1,c57267_g1,c49763_g1,c42519_g1,c188742_g1,c22125_g1,c25270_g1,c136477_g1,c46047_g1,c176889_g1…
GO:0008150	Biological Process	GO:0008152	metabolic process	GO:0009056	catabolic process	GO:0009896	positive regulation of catabolic process	75	c73910_g3,c165606_g1,c72732_g3,c96335_g1,c120999_g1,c60663_g1,c71057_g1,c24458_g1,c59334_g1,c172756_g1,c99652_g1,c81318_g1,c118134_g1,c126895_g1,c80101_g1,c174590_g1,c59906_g2,c111059_g1,c60555_g1,c66448_g2,c104688_g1,c73901_g1,c68141_g1,c59130_g1,c179209_g1,c68310_g1,c44182_g1,c104975_g1,c73421_g3,c36293_g1,c26870_g1,c73895_g1,c67686_g1,c167694_g1,c121705_g1,c135894_g1,c89972_g1,c93639_g1,c11335…
GO:0008150	Biological Process	GO:0008152	metabolic process	GO:0009056	catabolic process	GO:0044248	cellular catabolic process	1107	c73912_g1,c93703_g1,c50045_g1,c115990_g1,c11264_g1,c58510_g1,c71299_g1,c105512_g1,c56787_g1,c65098_g1,c1056_g1,c45816_g1,c72540_g1,c126895_g1,c16522_g1,c69488_g1,c144985_g1,c147003_g1,c165172_g1,c94915_g1,c67081_g2,c66860_g1,c88199_g1,c48735_g1,c70693_g3,c67170_g2,c62874_g2,c34738_g1,c14508_g1,c109837_g1,c68479_g1,c28348_g1,c73786_g1,c71606_g1,c17873_g1,c99722_g1,c162675_g1,c71824_g1,c72833_g1,c6…
GO:0008150	Biological Process	GO:0008152	metabolic process	GO:0009056	catabolic process	GO:0009895	negative regulation of catabolic process	36	c174590_g1,c113591_g1,c53018_g1,c72145_g1,c56787_g1,c23321_g1,c72504_g2,c36478_g1,c2897_g1,c52798_g1,c68310_g1,c6571_g1,c80400_g1,c129183_g1,c68818_g1,c93703_g1,c57174_g1,c8731_g1,c120432_g1,c64874_g1,c76523_g1,c166045_g1,c36103_g1,c104725_g1,c159347_g1,c71308_g1,c68479_g1,c72865_g2,c38480_g1,c39502_g1,c107237_g1,c64253_g1,c73621_g1,c184710_g1,c155607_g1,c72504_g1
GO:0008150	Biological Process	GO:0008152	metabolic process	GO:0009056	catabolic process	GO:1901575	organic substance catabolic process	1286	c73010_g1,c144141_g1,c46818_g1,c120955_g1,c6418_g1,c120432_g1,c10293_g1,c70458_g1,c66251_g2,c73535_g1,c80347_g1,c72245_g1,c60382_g1,c68386_g1,c186178_g1,c68940_g1,c69254_g1,c68846_g1,c169873_g1,c50410_g1,c73843_g3,c73621_g1,c73683_g3,c97983_g1,c9458_g1,c57785_g1,c74182_g1,c43072_g1,c16178_g1,c30900_g1,c106932_g1,c189469_g1,c117414_g1,c70732_g2,c139109_g1,c11414_g1,c70737_g1,c44207_g1,c71349_g1,c1…
GO:0008150	Biological Process	GO:0008152	metabolic process	GO:0009056	catabolic process	GO:0009894	regulation of catabolic process	141	c111059_g1,c66448_g2,c113591_g1,c70796_g1,c16815_g1,c36293_g1,c73421_g3,c72755_g2,c104975_g1,c120432_g1,c26870_g1,c167694_g1,c59130_g1,c73901_g1,c6571_g1,c70458_g1,c44182_g1,c67921_g2,c68310_g1,c165534_g1,c24458_g1,c71057_g1,c73910_g3,c64874_g1,c49615_g1,c72732_g3,c99652_g1,c152026_g1,c63624_g1,c184710_g1,c141938_g1,c73621_g1,c69889_g1,c59334_g1,c178517_g1,c172756_g1,c64389_g1,c67010_g1,c164182_g…
GO:0008150	Biological Process	GO:0008152	metabolic process	GO:0044710	single-organism metabolic process	GO:0007533	mating type switching	5	c44872_g1,c80459_g1,c57642_g1,c50828_g1,c69550_g1
GO:0008150	Biological Process	GO:0008152	metabolic process	GO:0044710	single-organism metabolic process	GO:0015977	carbon fixation	24	c68171_g1,c156453_g1,c91280_g1,c68126_g1,c163161_g1,c162618_g1,c97550_g1,c175290_g1,c134145_g1,c71192_g1,c115944_g1,c60295_g1,c114721_g1,c26913_g1,c21896_g1,c19439_g1,c157466_g1,c109814_g1,c167450_g1,c148339_g1,c59855_g1,c137384_g1,c114518_g1,c104675_g1
GO:0008150	Biological Process	GO:0008152	metabolic process	GO:0044710	single-organism metabolic process	GO:0016570	histone modification	28	c30339_g1,c55853_g1,c59281_g2,c63406_g1,c73435_g1,c80379_g1,c61317_g1,c56690_g1,c64382_g1,c50129_g1,c17724_g1,c161607_g1,c73013_g1,c75515_g1,c62021_g1,c71355_g1,c60382_g1,c73136_g1,c71926_g1,c75315_g1,c169873_g1,c118681_g1,c129084_g1,c71897_g1,c70431_g1,c71280_g1,c72216_g1,c78214_g1
GO:0008150	Biological Process	GO:0008152	metabolic process	GO:0044710	single-organism metabolic process	GO:0044711	single-organism biosynthetic process	2438	c36538_g1,c106280_g1,c168822_g1,c88729_g1,c51925_g1,c64026_g1,c104743_g1,c171087_g1,c29979_g1,c120383_g1,c11346_g1,c66451_g1,c72443_g1,c67540_g1,c91387_g1,c158663_g1,c43449_g1,c95309_g1,c19408_g1,c183519_g1,c106963_g1,c53933_g1,c72604_g1,c70269_g2,c128281_g1,c30333_g1,c141469_g1,c140143_g1,c26401_g1,c125353_g1,c116578_g1,c44742_g1,c85317_g1,c73038_g2,c142660_g1,c147854_g1,c151498_g1,c174848_g2,c6…
GO:0008150	Biological Process	GO:0008152	metabolic process	GO:0044710	single-organism metabolic process	GO:0019748	secondary metabolic process	67	c28637_g1,c159948_g1,c167667_g1,c114685_g1,c179940_g1,c91051_g1,c21756_g2,c162356_g1,c189234_g1,c62969_g1,c3247_g1,c51807_g1,c119736_g1,c34792_g1,c39291_g1,c68386_g1,c166267_g1,c181095_g1,c166423_g1,c173389_g1,c187707_g1,c72651_g1,c22457_g1,c67885_g2,c41789_g1,c70828_g2,c60233_g2,c2675_g1,c14825_g1,c28283_g1,c70811_g1,c114445_g1,c59121_g2,c64583_g1,c188556_g1,c129263_g1,c77016_g1,c139161_g1,c1797…
GO:0008150	Biological Process	GO:0008152	metabolic process	GO:0044710	single-organism metabolic process	GO:0044281	small molecule metabolic process	3954	c101798_g1,c78103_g1,c22500_g1,c68458_g1,c123394_g1,c103018_g1,c35074_g1,c73380_g1,c70792_g1,c66216_g1,c72142_g1,c91680_g1,c112455_g1,c115026_g1,c179146_g1,c41268_g1,c46350_g2,c72079_g1,c186268_g1,c160338_g1,c72361_g4,c104992_g1,c159157_g1,c107516_g1,c54520_g1,c30042_g1,c42158_g1,c96916_g1,c134733_g1,c106809_g1,c74550_g1,c129818_g1,c71383_g1,c9349_g1,c75549_g1,c143169_g1,c67709_g2,c104356_g1,c647…
GO:0008150	Biological Process	GO:0008152	metabolic process	GO:0044710	single-organism metabolic process	GO:0010998	regulation of translational initiation by eIF2 alpha phosphorylation	1	c162005_g1
GO:0008150	Biological Process	GO:0008152	metabolic process	GO:0044710	single-organism metabolic process	GO:0042440	pigment metabolic process	185	c71595_g1,c72370_g1,c72261_g1,c67157_g1,c72483_g4,c77517_g1,c65443_g1,c139083_g1,c139599_g1,c70099_g2,c47434_g1,c180037_g1,c187576_g1,c102930_g1,c108770_g1,c43773_g1,c66855_g1,c32212_g1,c43850_g1,c103954_g1,c73329_g1,c10253_g1,c117830_g1,c57537_g1,c51724_g1,c174543_g1,c67102_g1,c66944_g1,c90234_g1,c95689_g1,c46507_g2,c72490_g1,c100033_g1,c59717_g2,c47008_g1,c59290_g1,c73823_g2,c82929_g1,c63975_g1…
GO:0008150	Biological Process	GO:0008152	metabolic process	GO:0044710	single-organism metabolic process	GO:0042197	halogenated hydrocarbon metabolic process	79	c64650_g1,c71638_g1,c115933_g1,c72239_g1,c99340_g1,c73337_g2,c65660_g1,c67883_g1,c71361_g1,c68272_g1,c71863_g1,c64508_g1,c69776_g1,c72856_g3,c157367_g1,c59949_g1,c73176_g1,c68593_g1,c178340_g1,c130192_g1,c2081_g1,c134205_g1,c135435_g1,c73089_g1,c68312_g1,c161689_g1,c1344_g1,c162855_g1,c61437_g1,c58287_g1,c73280_g1,c46519_g1,c72806_g4,c68164_g1,c80221_g1,c64114_g1,c67984_g1,c65358_g1,c73380_g1,c18…
GO:0008150	Biological Process	GO:0008152	metabolic process	GO:0044710	single-organism metabolic process	GO:1901568	fatty acid derivative metabolic process	16	c179090_g1,c134462_g1,c62563_g1,c49438_g1,c80355_g1,c59710_g1,c179765_g1,c67480_g1,c153041_g1,c80801_g1,c66646_g1,c60743_g1,c44840_g1,c73384_g1,c46010_g1,c123603_g1
GO:0008150	Biological Process	GO:0008152	metabolic process	GO:0044710	single-organism metabolic process	GO:0044236	multicellular organismal metabolic process	1	c115580_g1
GO:0008150	Biological Process	GO:0008152	metabolic process	GO:0044710	single-organism metabolic process	GO:0023014	signal transduction by protein phosphorylation	33	c54046_g1,c30171_g1,c49496_g1,c80696_g1,c51078_g1,c150404_g1,c184710_g1,c27252_g1,c174938_g1,c115145_g1,c14645_g1,c85614_g1,c61246_g1,c68250_g1,c159755_g1,c59221_g1,c29066_g1,c73246_g5,c137855_g1,c44463_g1,c123328_g1,c147256_g1,c174590_g1,c141039_g1,c113559_g1,c83814_g1,c77642_g1,c177782_g1,c70557_g1,c120855_g1,c76899_g1,c143698_g1,c124686_g1
GO:0008150	Biological Process	GO:0008152	metabolic process	GO:0044710	single-organism metabolic process	GO:0043570	maintenance of DNA repeat elements	5	c161912_g1,c46037_g1,c7929_g1,c172282_g1,c21695_g1
GO:0008150	Biological Process	GO:0008152	metabolic process	GO:0044710	single-organism metabolic process	GO:0044712	single-organism catabolic process	635	c65353_g1,c175290_g1,c38101_g1,c128896_g1,c71308_g1,c827_g1,c13832_g1,c44919_g1,c72333_g1,c71213_g1,c70879_g1,c96877_g1,c39791_g1,c45020_g3,c72488_g2,c93536_g1,c63406_g1,c8597_g1,c155607_g1,c97494_g1,c120296_g1,c51897_g1,c123235_g1,c105830_g1,c53568_g1,c31743_g1,c132402_g1,c158564_g1,c154255_g1,c145331_g1,c57267_g1,c49763_g1,c42519_g1,c188742_g1,c22125_g1,c25270_g1,c136477_g1,c46047_g1,c176889_g1…
GO:0008150	Biological Process	GO:0008152	metabolic process	GO:0044710	single-organism metabolic process	GO:0044723	single-organism carbohydrate metabolic process	1029	c82474_g1,c174590_g1,c73509_g2,c95112_g1,c69105_g1,c119404_g1,c120738_g1,c84404_g1,c69145_g1,c110446_g1,c106621_g1,c55565_g1,c76755_g1,c72072_g2,c97564_g1,c174352_g1,c175772_g1,c52993_g1,c33819_g1,c14058_g1,c57899_g1,c93756_g1,c81856_g1,c93333_g1,c168399_g1,c107828_g1,c63232_g3,c80548_g1,c42660_g1,c46005_g1,c105119_g1,c50108_g1,c176589_g1,c13478_g1,c114257_g1,c47984_g1,c104299_g1,c150841_g1,c1936…
GO:0008150	Biological Process	GO:0008152	metabolic process	GO:0044710	single-organism metabolic process	GO:0006081	cellular aldehyde metabolic process	306	c23419_g2,c122269_g1,c30837_g1,c88569_g1,c100912_g1,c12972_g1,c147350_g1,c61160_g1,c70398_g1,c92521_g1,c90684_g1,c170855_g1,c66998_g1,c95206_g1,c138330_g1,c177060_g1,c187031_g1,c73615_g2,c60396_g1,c64078_g1,c175860_g1,c103589_g1,c43801_g1,c77154_g1,c53848_g1,c69028_g1,c59678_g1,c13460_g1,c143885_g1,c87492_g1,c14648_g1,c56628_g1,c145253_g1,c162009_g1,c67574_g1,c67772_g1,c186841_g1,c134145_g1,c1144…
GO:0008150	Biological Process	GO:0008152	metabolic process	GO:0044710	single-organism metabolic process	GO:1901657	glycosyl compound metabolic process	1268	c147653_g1,c162982_g1,c62327_g1,c182751_g1,c67167_g1,c125449_g1,c43363_g1,c155586_g1,c177108_g1,c176924_g1,c71483_g1,c59996_g2,c58378_g1,c98685_g1,c96399_g1,c25320_g1,c175196_g1,c134701_g1,c56253_g1,c56113_g1,c2330_g1,c61775_g1,c67918_g1,c73557_g1,c73567_g1,c146718_g1,c103952_g1,c18236_g1,c69665_g1,c88740_g1,c65121_g2,c3668_g1,c63927_g1,c57191_g1,c73434_g2,c184476_g1,c139028_g1,c53666_g1,c134139_…
GO:0008150	Biological Process	GO:0008152	metabolic process	GO:0044710	single-organism metabolic process	GO:0031050	dsRNA fragmentation	1	c110507_g1
GO:0008150	Biological Process	GO:0008152	metabolic process	GO:0044710	single-organism metabolic process	GO:0043446	cellular alkane metabolic process	81	c150848_g1,c44856_g1,c22184_g1,c24183_g1,c45360_g1,c131679_g1,c24698_g1,c155123_g1,c50330_g1,c82629_g1,c61077_g1,c85592_g1,c70590_g2,c120280_g1,c189887_g1,c13047_g2,c9727_g1,c181507_g1,c72875_g1,c104403_g1,c73679_g1,c66844_g2,c59484_g1,c98946_g1,c175511_g1,c154590_g1,c28105_g1,c74496_g1,c73038_g2,c72070_g1,c87256_g1,c75441_g1,c25975_g1,c71897_g1,c109485_g1,c188004_g1,c139022_g1,c73178_g1,c89878_g…
GO:0008150	Biological Process	GO:0008152	metabolic process	GO:0044710	single-organism metabolic process	GO:0006281	DNA repair	183	c131282_g1,c12708_g1,c94180_g1,c58245_g1,c73628_g1,c170955_g1,c120692_g1,c72759_g1,c44834_g1,c72610_g1,c68759_g1,c66921_g1,c129100_g1,c87469_g1,c71135_g1,c65925_g2,c99705_g1,c103695_g1,c78890_g1,c76617_g1,c66724_g1,c72396_g1,c164383_g1,c50343_g1,c45839_g1,c61557_g1,c6749_g1,c69064_g1,c88781_g1,c152741_g1,c157514_g1,c182529_g1,c151554_g1,c73343_g2,c122640_g1,c48856_g1,c90039_g1,c182056_g1,c65748_g…
GO:0008150	Biological Process	GO:0008152	metabolic process	GO:0044710	single-organism metabolic process	GO:0000723	telomere maintenance	4	c878_g1,c139668_g1,c92862_g1,c182529_g1
GO:0008150	Biological Process	GO:0008152	metabolic process	GO:0044710	single-organism metabolic process	GO:0055114	oxidation-reduction process	619	c51709_g1,c144057_g1,c53740_g1,c167342_g1,c98809_g1,c135373_g1,c76351_g1,c56050_g1,c114721_g1,c16731_g1,c72576_g1,c72210_g1,c73244_g1,c120088_g1,c104833_g1,c63457_g1,c70355_g1,c47917_g1,c148107_g1,c1742_g1,c41032_g1,c109485_g1,c189253_g1,c96862_g1,c120304_g1,c429_g1,c49502_g1,c73132_g2,c138523_g1,c141835_g1,c26401_g1,c125699_g1,c133537_g1,c107311_g1,c148339_g1,c73038_g2,c67388_g1,c43501_g1,c13426…
GO:0008150	Biological Process	GO:0008152	metabolic process	GO:0044710	single-organism metabolic process	GO:0006629	lipid metabolic process	999	c1454_g1,c73843_g3,c73732_g2,c70387_g1,c153173_g1,c66855_g1,c82779_g1,c45993_g1,c69254_g1,c68940_g1,c57409_g1,c9187_g1,c96660_g1,c180092_g1,c327_g1,c70099_g2,c107029_g1,c141960_g1,c52568_g1,c56680_g1,c139857_g1,c69284_g2,c72877_g1,c60517_g2,c71595_g1,c47119_g1,c59032_g1,c192838_g1,c109558_g1,c73256_g3,c117260_g1,c123008_g1,c49999_g1,c128371_g1,c45585_g1,c11414_g1,c68907_g1,c189426_g1,c73451_g1,c1…
GO:0008150	Biological Process	GO:0008152	metabolic process	GO:0009058	biosynthetic process	GO:0009891	positive regulation of biosynthetic process	100	c28978_g1,c15873_g1,c43276_g1,c55502_g2,c73952_g1,c69997_g1,c72809_g1,c3466_g1,c172796_g1,c148551_g1,c119854_g1,c174590_g1,c55560_g1,c169984_g1,c105171_g1,c177782_g1,c99083_g1,c124686_g1,c56787_g1,c173104_g1,c175700_g1,c176346_g1,c68218_g1,c97484_g1,c190909_g1,c185720_g1,c100693_g1,c184710_g1,c39266_g1,c144283_g1,c27252_g1,c69233_g1,c65510_g2,c174938_g1,c70814_g1,c102426_g1,c185918_g1,c180390_g1,…
GO:0008150	Biological Process	GO:0008152	metabolic process	GO:0009058	biosynthetic process	GO:0044711	single-organism biosynthetic process	2438	c36538_g1,c106280_g1,c168822_g1,c88729_g1,c51925_g1,c64026_g1,c104743_g1,c171087_g1,c29979_g1,c120383_g1,c11346_g1,c66451_g1,c72443_g1,c67540_g1,c91387_g1,c158663_g1,c43449_g1,c95309_g1,c19408_g1,c183519_g1,c106963_g1,c53933_g1,c72604_g1,c70269_g2,c128281_g1,c30333_g1,c141469_g1,c140143_g1,c26401_g1,c125353_g1,c116578_g1,c44742_g1,c85317_g1,c73038_g2,c142660_g1,c147854_g1,c151498_g1,c174848_g2,c6…
GO:0008150	Biological Process	GO:0008152	metabolic process	GO:0009058	biosynthetic process	GO:0009890	negative regulation of biosynthetic process	94	c158681_g1,c108781_g1,c71124_g1,c71444_g2,c72156_g1,c41278_g1,c73909_g1,c71322_g1,c120855_g1,c76899_g1,c118982_g1,c69688_g3,c190239_g1,c176508_g1,c67420_g1,c75592_g1,c74870_g1,c70973_g1,c63341_g1,c125888_g1,c62972_g1,c121488_g1,c72102_g1,c156359_g1,c69329_g1,c150404_g1,c79166_g1,c23269_g1,c169499_g1,c57003_g1,c72675_g1,c4239_g1,c49770_g1,c47022_g1,c46516_g1,c154885_g1,c115145_g1,c47552_g1,c149482…
GO:0008150	Biological Process	GO:0008152	metabolic process	GO:0009058	biosynthetic process	GO:1901576	organic substance biosynthetic process	7645	c140185_g1,c69038_g1,c36362_g1,c175111_g1,c81015_g1,c67613_g2,c121488_g1,c35038_g1,c39895_g1,c135765_g1,c166833_g1,c181507_g1,c11546_g1,c64316_g1,c164236_g1,c38083_g1,c10275_g1,c4244_g1,c186809_g1,c59863_g1,c52634_g1,c111346_g1,c53793_g1,c52753_g1,c63330_g2,c181865_g1,c67815_g1,c154159_g1,c73515_g1,c12201_g1,c58802_g1,c28632_g1,c75320_g1,c54511_g1,c191093_g1,c147010_g1,c14253_g1,c73865_g1,c69710_…
GO:0008150	Biological Process	GO:0008152	metabolic process	GO:0009058	biosynthetic process	GO:0044034	multi-organism biosynthetic process	7	c73694_g1,c72481_g1,c100419_g1,c72749_g5,c75381_g1,c90456_g1,c73292_g1
GO:0008150	Biological Process	GO:0008152	metabolic process	GO:0009058	biosynthetic process	GO:1903409	reactive oxygen species biosynthetic process	4	c184710_g1,c73092_g1,c174590_g1,c121092_g1
GO:0008150	Biological Process	GO:0008152	metabolic process	GO:0009058	biosynthetic process	GO:0044249	cellular biosynthetic process	7272	c71209_g1,c100033_g1,c175092_g1,c164714_g1,c70441_g1,c41376_g1,c177870_g1,c129059_g1,c66086_g1,c72703_g1,c155673_g1,c58388_g1,c189077_g1,c51087_g1,c67007_g1,c73296_g1,c61936_g1,c68350_g1,c49925_g1,c71515_g2,c31642_g1,c182474_g1,c72858_g1,c37908_g1,c30887_g1,c13920_g1,c52810_g1,c166776_g1,c97546_g1,c73256_g3,c71595_g1,c97951_g1,c45726_g1,c72341_g1,c69860_g1,c76215_g1,c151492_g1,c81534_g1,c120094_g…
GO:0008150	Biological Process	GO:0008152	metabolic process	GO:0009058	biosynthetic process	GO:0009889	regulation of biosynthetic process	2497	c53848_g1,c134403_g1,c187414_g1,c61159_g2,c6266_g1,c73632_g1,c7340_g1,c60854_g1,c167851_g1,c69394_g1,c73569_g1,c72006_g1,c183392_g1,c122_g1,c167582_g1,c184204_g1,c189371_g1,c68397_g1,c89006_g1,c73291_g1,c67365_g1,c140854_g1,c67893_g1,c107177_g1,c73245_g1,c74085_g1,c60739_g1,c72648_g1,c95500_g1,c57172_g1,c103817_g1,c70023_g1,c63934_g1,c55225_g2,c27787_g1,c61561_g1,c151786_g1,c50643_g1,c121181_g1,c…
GO:0008150	Biological Process	GO:0008152	metabolic process	GO:0009058	biosynthetic process	GO:0042446	hormone biosynthetic process	4	c77016_g1,c108519_g1,c147110_g1,c146103_g1
GO:0008150	Biological Process	GO:0008152	metabolic process	GO:0098754	detoxification	GO:0061687	detoxification of inorganic compound	11	c99393_g1,c31437_g1,c74373_g1,c58429_g1,c148223_g1,c180731_g1,c20081_g1,c45798_g1,c70960_g1,c55397_g1,c145357_g1
GO:0008150	Biological Process	GO:0008152	metabolic process	GO:0098754	detoxification	GO:1990748	cellular detoxification	6	c135313_g1,c156541_g1,c172271_g1,c141602_g1,c166426_g1,c156360_g1
GO:0008150	Biological Process	GO:0008152	metabolic process	GO:0044238	primary metabolic process	GO:0080090	regulation of primary metabolic process	2814	c57324_g1,c53379_g1,c70620_g1,c171241_g1,c44781_g1,c22262_g1,c55667_g1,c77708_g1,c174407_g1,c135920_g1,c186692_g1,c150542_g1,c103802_g1,c138249_g1,c71545_g1,c31222_g1,c133618_g1,c71478_g2,c72811_g1,c163219_g1,c178050_g1,c62597_g1,c51666_g1,c71522_g1,c125921_g1,c105205_g1,c76031_g1,c98454_g1,c59982_g1,c190239_g1,c103982_g1,c73548_g1,c73378_g4,c61735_g1,c73839_g1,c26033_g1,c86105_g1,c12213_g1,c8240…
GO:0008150	Biological Process	GO:0008152	metabolic process	GO:0044238	primary metabolic process	GO:0006099	tricarboxylic acid cycle	24	c21896_g1,c19439_g1,c109814_g1,c157466_g1,c26913_g1,c59855_g1,c137384_g1,c104675_g1,c114518_g1,c167450_g1,c148339_g1,c163161_g1,c68171_g1,c156453_g1,c91280_g1,c68126_g1,c115944_g1,c114721_g1,c60295_g1,c97550_g1,c175290_g1,c162618_g1,c134145_g1,c71192_g1
GO:0008150	Biological Process	GO:0008152	metabolic process	GO:0044238	primary metabolic process	GO:0006520	cellular amino acid metabolic process	1401	c60382_g1,c68386_g1,c178348_g1,c69254_g1,c169873_g1,c68846_g1,c8336_g1,c73329_g1,c120058_g1,c58528_g1,c57596_g1,c120465_g1,c70590_g1,c61786_g1,c52568_g1,c72151_g1,c45170_g1,c71359_g2,c147483_g1,c27389_g1,c11414_g1,c73684_g2,c187634_g1,c171378_g1,c122008_g1,c109561_g1,c157488_g1,c67811_g1,c139679_g1,c81384_g1,c72371_g1,c62630_g2,c20407_g1,c43072_g1,c79653_g1,c146758_g1,c69175_g2,c177677_g1,c127506…
GO:0008150	Biological Process	GO:0008152	metabolic process	GO:0044238	primary metabolic process	GO:0006139	nucleobase-containing compound metabolic process	6733	c73512_g1,c68684_g1,c98670_g1,c35514_g1,c114051_g1,c55423_g1,c73545_g1,c67612_g1,c72224_g1,c21353_g1,c141840_g1,c142479_g1,c121116_g1,c182513_g1,c69031_g1,c73515_g2,c59750_g1,c1192_g1,c131039_g1,c43801_g1,c70207_g1,c81664_g1,c10234_g1,c63703_g1,c71017_g1,c187425_g1,c177278_g1,c70805_g3,c44611_g1,c14737_g1,c73354_g8,c33130_g1,c98931_g1,c31269_g1,c28401_g1,c63347_g1,c181053_g1,c77287_g1,c114971_g1,…
GO:0008150	Biological Process	GO:0008152	metabolic process	GO:0044238	primary metabolic process	GO:0005975	carbohydrate metabolic process	1081	c174320_g1,c74572_g1,c125109_g1,c65786_g2,c76679_g1,c55589_g1,c35020_g1,c74532_g1,c55208_g2,c144638_g1,c78982_g1,c61460_g1,c121486_g1,c94992_g1,c180390_g1,c73866_g1,c6579_g1,c164667_g1,c53521_g1,c12831_g1,c30078_g1,c185211_g1,c53636_g1,c179334_g1,c58837_g1,c161266_g1,c74592_g1,c72546_g1,c58467_g2,c37855_g1,c83411_g1,c122009_g1,c105328_g1,c73133_g1,c186883_g1,c61106_g1,c124455_g1,c95864_g1,c140246…
GO:0008150	Biological Process	GO:0008152	metabolic process	GO:0044238	primary metabolic process	GO:0006629	lipid metabolic process	999	c1454_g1,c73843_g3,c73732_g2,c70387_g1,c153173_g1,c66855_g1,c82779_g1,c45993_g1,c69254_g1,c68940_g1,c57409_g1,c9187_g1,c96660_g1,c180092_g1,c327_g1,c70099_g2,c107029_g1,c141960_g1,c52568_g1,c56680_g1,c139857_g1,c69284_g2,c72877_g1,c60517_g2,c71595_g1,c47119_g1,c59032_g1,c192838_g1,c109558_g1,c73256_g3,c117260_g1,c123008_g1,c49999_g1,c128371_g1,c45585_g1,c11414_g1,c68907_g1,c189426_g1,c73451_g1,c1…
GO:0008150	Biological Process	GO:0008152	metabolic process	GO:0044238	primary metabolic process	GO:0019538	protein metabolic process	5205	c65911_g1,c32256_g1,c155615_g1,c184835_g1,c101933_g1,c69270_g2,c63406_g1,c134075_g1,c73182_g2,c124403_g1,c62787_g1,c150429_g1,c157497_g1,c144709_g1,c124136_g1,c144539_g1,c35211_g1,c827_g1,c139848_g1,c160135_g1,c73155_g2,c102628_g1,c118677_g1,c70825_g1,c71673_g1,c188352_g1,c15488_g1,c68074_g1,c129799_g1,c177448_g1,c29066_g1,c65017_g1,c55643_g1,c143653_g1,c71083_g1,c62017_g1,c59908_g1,c73593_g1,c90…
GO:0008150	Biological Process	GO:0008152	metabolic process	GO:0009893	positive regulation of metabolic process	GO:0045913	positive regulation of carbohydrate metabolic process	2	c103982_g1,c174590_g1
GO:0008150	Biological Process	GO:0008152	metabolic process	GO:0009893	positive regulation of metabolic process	GO:0009891	positive regulation of biosynthetic process	100	c28978_g1,c15873_g1,c43276_g1,c55502_g2,c73952_g1,c69997_g1,c72809_g1,c3466_g1,c172796_g1,c148551_g1,c119854_g1,c174590_g1,c55560_g1,c169984_g1,c105171_g1,c177782_g1,c99083_g1,c124686_g1,c56787_g1,c173104_g1,c175700_g1,c176346_g1,c68218_g1,c97484_g1,c190909_g1,c185720_g1,c100693_g1,c184710_g1,c39266_g1,c144283_g1,c27252_g1,c69233_g1,c65510_g2,c174938_g1,c70814_g1,c102426_g1,c185918_g1,c180390_g1,…
GO:0008150	Biological Process	GO:0008152	metabolic process	GO:0009893	positive regulation of metabolic process	GO:0051173	positive regulation of nitrogen compound metabolic process	99	c180892_g1,c48016_g1,c103653_g1,c62122_g1,c60568_g1,c102956_g1,c71398_g1,c29371_g1,c93591_g1,c129837_g1,c101110_g1,c115897_g1,c184205_g1,c80696_g1,c67514_g1,c63590_g1,c151221_g1,c65567_g1,c48323_g1,c98749_g1,c70620_g1,c69318_g1,c66165_g1,c66442_g1,c39502_g1,c67767_g2,c95231_g1,c120855_g1,c109746_g1,c31638_g1,c169467_g1,c53007_g1,c26033_g1,c81784_g1,c186773_g1,c66890_g1,c127549_g1,c71510_g1,c14135…
GO:0008150	Biological Process	GO:0008152	metabolic process	GO:0009893	positive regulation of metabolic process	GO:0009896	positive regulation of catabolic process	75	c73910_g3,c165606_g1,c72732_g3,c96335_g1,c120999_g1,c60663_g1,c71057_g1,c24458_g1,c59334_g1,c172756_g1,c99652_g1,c81318_g1,c118134_g1,c126895_g1,c80101_g1,c174590_g1,c59906_g2,c111059_g1,c60555_g1,c66448_g2,c104688_g1,c73901_g1,c68141_g1,c59130_g1,c179209_g1,c68310_g1,c44182_g1,c104975_g1,c73421_g3,c36293_g1,c26870_g1,c73895_g1,c67686_g1,c167694_g1,c121705_g1,c135894_g1,c89972_g1,c93639_g1,c11335…
GO:0008150	Biological Process	GO:0008152	metabolic process	GO:0009893	positive regulation of metabolic process	GO:0043085	positive regulation of catalytic activity	48	c2868_g2,c27252_g1,c69002_g1,c115145_g1,c174938_g1,c36444_g2,c63693_g1,c187826_g1,c85614_g1,c151351_g1,c59570_g1,c13828_g1,c5452_g1,c163589_g1,c66982_g1,c170972_g1,c30171_g1,c49496_g1,c93577_g1,c59877_g1,c150404_g1,c184710_g1,c80696_g1,c87834_g1,c147256_g1,c123328_g1,c83814_g1,c174590_g1,c141039_g1,c177782_g1,c10305_g1,c120855_g1,c70557_g1,c76899_g1,c124686_g1,c73000_g2,c152711_g1,c68250_g1,c7121…
GO:0008150	Biological Process	GO:0008152	metabolic process	GO:0009893	positive regulation of metabolic process	GO:0010604	positive regulation of macromolecule metabolic process	145	c101533_g1,c109746_g1,c103982_g1,c120855_g1,c53018_g1,c97926_g1,c71696_g2,c71510_g1,c26033_g1,c186773_g1,c53882_g1,c166881_g1,c44463_g1,c57264_g1,c163274_g1,c88334_g1,c73000_g2,c73073_g1,c107226_g1,c45702_g1,c66603_g2,c138565_g1,c60568_g1,c71398_g1,c101110_g1,c29371_g1,c93591_g1,c66165_g1,c66442_g1,c70620_g1,c98749_g1,c151221_g1,c48323_g1,c80696_g1,c5452_g1,c95231_g1,c163589_g1,c67767_g2,c66982_g…
GO:0008150	Biological Process	GO:0008152	metabolic process	GO:0009893	positive regulation of metabolic process	GO:0031325	positive regulation of cellular metabolic process	216	c87834_g1,c147256_g1,c177835_g1,c119854_g1,c141039_g1,c99083_g1,c105171_g1,c169984_g1,c111059_g1,c66448_g2,c173104_g1,c124686_g1,c59130_g1,c73901_g1,c68250_g1,c28978_g1,c72809_g1,c69997_g1,c44182_g1,c73952_g1,c68310_g1,c148551_g1,c36293_g1,c73421_g3,c104975_g1,c73246_g5,c26870_g1,c167694_g1,c73910_g3,c144283_g1,c72732_g3,c70814_g1,c65510_g2,c24458_g1,c85614_g1,c73429_g1,c71057_g1,c185918_g1,c1024…
GO:0008150	Biological Process	GO:0008152	metabolic process	GO:0009893	positive regulation of metabolic process	GO:0045834	positive regulation of lipid metabolic process	4	c27252_g1,c80696_g1,c174590_g1,c76899_g1
GO:0008150	Biological Process	GO:0008152	metabolic process	GO:0019222	regulation of metabolic process	GO:0060255	regulation of macromolecule metabolic process	2837	c152005_g1,c94384_g1,c70613_g1,c124445_g1,c79719_g1,c189837_g1,c69553_g4,c103018_g1,c68458_g1,c170972_g1,c182578_g1,c58679_g1,c174838_g1,c17246_g1,c18374_g1,c27534_g1,c68121_g1,c185885_g1,c57613_g1,c165971_g1,c60074_g1,c14195_g1,c151107_g1,c158324_g1,c70540_g1,c45286_g1,c142820_g1,c24125_g2,c48175_g1,c14880_g1,c103216_g1,c79688_g1,c95295_g1,c55724_g1,c174908_g1,c38644_g1,c168279_g1,c165402_g1,c12…
GO:0008150	Biological Process	GO:0008152	metabolic process	GO:0019222	regulation of metabolic process	GO:0080090	regulation of primary metabolic process	2814	c57324_g1,c53379_g1,c70620_g1,c171241_g1,c44781_g1,c22262_g1,c55667_g1,c77708_g1,c174407_g1,c135920_g1,c186692_g1,c150542_g1,c103802_g1,c138249_g1,c71545_g1,c31222_g1,c133618_g1,c71478_g2,c72811_g1,c163219_g1,c178050_g1,c62597_g1,c51666_g1,c71522_g1,c125921_g1,c105205_g1,c76031_g1,c98454_g1,c59982_g1,c190239_g1,c103982_g1,c73548_g1,c73378_g4,c61735_g1,c73839_g1,c26033_g1,c86105_g1,c12213_g1,c8240…
GO:0008150	Biological Process	GO:0008152	metabolic process	GO:0019222	regulation of metabolic process	GO:0051171	regulation of nitrogen compound metabolic process	2638	c55225_g2,c27787_g1,c50643_g1,c61561_g1,c151786_g1,c65780_g1,c146537_g1,c121181_g1,c147892_g1,c14220_g1,c2685_g1,c73723_g2,c167464_g1,c67893_g1,c140854_g1,c107177_g1,c95500_g1,c72648_g1,c60739_g1,c73245_g1,c74085_g1,c63934_g1,c70023_g1,c103817_g1,c57172_g1,c183392_g1,c72006_g1,c73569_g1,c167582_g1,c184204_g1,c122_g1,c68397_g1,c189371_g1,c67365_g1,c73291_g1,c89006_g1,c187414_g1,c134403_g1,c53848_g…
GO:0008150	Biological Process	GO:0008152	metabolic process	GO:0019222	regulation of metabolic process	GO:0031323	regulation of cellular metabolic process	2854	c64097_g1,c49827_g1,c73647_g1,c60196_g1,c61291_g1,c67767_g2,c72232_g1,c115455_g1,c68594_g1,c70468_g1,c118527_g1,c151221_g1,c4762_g1,c68490_g2,c151988_g1,c10497_g2,c73011_g1,c60646_g1,c164969_g1,c164164_g1,c149482_g1,c58026_g1,c78609_g1,c112757_g1,c67371_g1,c6625_g1,c73000_g2,c24284_g1,c123515_g1,c10743_g1,c169699_g1,c61851_g1,c43574_g1,c72468_g2,c44745_g1,c88334_g1,c64557_g1,c42949_g1,c57264_g1,c…
GO:0008150	Biological Process	GO:0008152	metabolic process	GO:0019222	regulation of metabolic process	GO:0009892	negative regulation of metabolic process	191	c136254_g1,c39502_g1,c107237_g1,c73111_g3,c72865_g2,c150404_g1,c64253_g1,c142837_g1,c72675_g1,c72504_g1,c57003_g1,c73217_g2,c155409_g1,c90832_g1,c134186_g1,c116974_g1,c82993_g1,c76523_g1,c166045_g1,c48149_g1,c154885_g1,c115145_g1,c104725_g1,c36103_g1,c71322_g1,c159755_g1,c68818_g1,c80400_g1,c71444_g2,c71124_g1,c125888_g1,c121488_g1,c73293_g1,c69329_g1,c16026_g1,c76899_g1,c74870_g1,c2897_g1,c70973…
GO:0008150	Biological Process	GO:0008152	metabolic process	GO:0019222	regulation of metabolic process	GO:0009894	regulation of catabolic process	141	c111059_g1,c66448_g2,c113591_g1,c70796_g1,c16815_g1,c36293_g1,c73421_g3,c72755_g2,c104975_g1,c120432_g1,c26870_g1,c167694_g1,c59130_g1,c73901_g1,c6571_g1,c70458_g1,c44182_g1,c67921_g2,c68310_g1,c165534_g1,c24458_g1,c71057_g1,c73910_g3,c64874_g1,c49615_g1,c72732_g3,c99652_g1,c152026_g1,c63624_g1,c184710_g1,c141938_g1,c73621_g1,c69889_g1,c59334_g1,c178517_g1,c172756_g1,c64389_g1,c67010_g1,c164182_g…
GO:0008150	Biological Process	GO:0008152	metabolic process	GO:0019222	regulation of metabolic process	GO:0009889	regulation of biosynthetic process	2497	c53848_g1,c134403_g1,c187414_g1,c61159_g2,c6266_g1,c73632_g1,c7340_g1,c60854_g1,c167851_g1,c69394_g1,c73569_g1,c72006_g1,c183392_g1,c122_g1,c167582_g1,c184204_g1,c189371_g1,c68397_g1,c89006_g1,c73291_g1,c67365_g1,c140854_g1,c67893_g1,c107177_g1,c73245_g1,c74085_g1,c60739_g1,c72648_g1,c95500_g1,c57172_g1,c103817_g1,c70023_g1,c63934_g1,c55225_g2,c27787_g1,c61561_g1,c151786_g1,c50643_g1,c121181_g1,c…
GO:0008150	Biological Process	GO:0008152	metabolic process	GO:0019222	regulation of metabolic process	GO:0050790	regulation of catalytic activity	294	c89682_g1,c152880_g1,c71215_g2,c73000_g2,c72421_g1,c87150_g1,c57174_g1,c44463_g1,c8731_g1,c9348_g1,c67493_g1,c3253_g1,c172848_g1,c45833_g1,c97690_g1,c140547_g1,c54158_g1,c71180_g1,c61423_g1,c167172_g1,c51246_g1,c72504_g2,c45064_g1,c60196_g1,c178268_g1,c163589_g1,c159278_g1,c35505_g1,c100768_g1,c72982_g1,c77900_g1,c90135_g1,c73193_g1,c94940_g1,c117220_g1,c77196_g1,c115580_g1,c132986_g1,c23292_g1,c…
GO:0008150	Biological Process	GO:0008152	metabolic process	GO:0019222	regulation of metabolic process	GO:0009893	positive regulation of metabolic process	243	c86184_g1,c174590_g1,c126895_g1,c80101_g1,c190870_g1,c175700_g1,c176346_g1,c56787_g1,c104688_g1,c177782_g1,c70922_g1,c59906_g2,c55560_g1,c60555_g1,c29066_g1,c55502_g2,c43276_g1,c68141_g1,c179209_g1,c15873_g1,c73895_g1,c67686_g1,c172796_g1,c62364_g1,c3466_g1,c27252_g1,c69233_g1,c165606_g1,c151351_g1,c180390_g1,c96335_g1,c171442_g1,c73136_g1,c120999_g1,c60663_g1,c174938_g1,c97484_g1,c170972_g1,c682…
GO:0008150	Biological Process	GO:0008152	metabolic process	GO:0009892	negative regulation of metabolic process	GO:0009890	negative regulation of biosynthetic process	94	c158681_g1,c108781_g1,c71124_g1,c71444_g2,c72156_g1,c41278_g1,c73909_g1,c71322_g1,c120855_g1,c76899_g1,c118982_g1,c69688_g3,c190239_g1,c176508_g1,c67420_g1,c75592_g1,c74870_g1,c70973_g1,c63341_g1,c125888_g1,c62972_g1,c121488_g1,c72102_g1,c156359_g1,c69329_g1,c150404_g1,c79166_g1,c23269_g1,c169499_g1,c57003_g1,c72675_g1,c4239_g1,c49770_g1,c47022_g1,c46516_g1,c154885_g1,c115145_g1,c47552_g1,c149482…
GO:0008150	Biological Process	GO:0008152	metabolic process	GO:0009892	negative regulation of metabolic process	GO:0009895	negative regulation of catabolic process	36	c174590_g1,c113591_g1,c53018_g1,c72145_g1,c56787_g1,c23321_g1,c72504_g2,c36478_g1,c2897_g1,c52798_g1,c68310_g1,c6571_g1,c80400_g1,c129183_g1,c68818_g1,c93703_g1,c57174_g1,c8731_g1,c120432_g1,c64874_g1,c76523_g1,c166045_g1,c36103_g1,c104725_g1,c159347_g1,c71308_g1,c68479_g1,c72865_g2,c38480_g1,c39502_g1,c107237_g1,c64253_g1,c73621_g1,c184710_g1,c155607_g1,c72504_g1
GO:0008150	Biological Process	GO:0008152	metabolic process	GO:0009892	negative regulation of metabolic process	GO:0031324	negative regulation of cellular metabolic process	149	c38925_g1,c38480_g1,c68479_g1,c44720_g1,c157909_g1,c108742_g1,c168063_g1,c90989_g1,c102355_g1,c68383_g2,c31492_g1,c155607_g1,c72510_g1,c106923_g1,c145159_g1,c26294_g1,c75452_g1,c71308_g1,c159347_g1,c9763_g1,c52798_g1,c156156_g1,c129183_g1,c183866_g1,c97738_g1,c93703_g1,c71718_g2,c70113_g2,c81802_g1,c22499_g1,c69412_g2,c158932_g1,c72817_g1,c79031_g1,c174590_g1,c77685_g1,c174814_g1,c70546_g4,c23321…
GO:0008150	Biological Process	GO:0008152	metabolic process	GO:0009892	negative regulation of metabolic process	GO:0051172	negative regulation of nitrogen compound metabolic process	97	c72510_g1,c106923_g1,c61895_g1,c71579_g1,c134996_g1,c70789_g1,c75452_g1,c72361_g6,c82576_g1,c69023_g1,c145159_g1,c44720_g1,c157909_g1,c54066_g1,c88800_g1,c38925_g1,c68383_g2,c31492_g1,c118119_g1,c90989_g1,c102355_g1,c168063_g1,c108742_g1,c147256_g1,c70908_g1,c70546_g4,c59418_g1,c77685_g1,c1282_g1,c158932_g1,c72817_g1,c79031_g1,c177782_g1,c71847_g1,c71619_g1,c56787_g1,c156156_g1,c9763_g1,c69412_g2…
GO:0008150	Biological Process	GO:0008152	metabolic process	GO:0009892	negative regulation of metabolic process	GO:0010605	negative regulation of macromolecule metabolic process	163	c47552_g1,c180090_g1,c73354_g4,c65321_g1,c60646_g1,c149482_g1,c68771_g1,c71478_g2,c115580_g1,c68203_g1,c151988_g1,c23269_g1,c79166_g1,c169499_g1,c117220_g1,c4239_g1,c143447_g1,c28891_g1,c49770_g1,c47022_g1,c46516_g1,c120855_g1,c69688_g3,c72504_g2,c118982_g1,c190239_g1,c176508_g1,c101533_g1,c75592_g1,c63341_g1,c62972_g1,c72102_g1,c123328_g1,c53018_g1,c156359_g1,c158681_g1,c57174_g1,c33039_g1,c1087…
GO:0008150	Biological Process	GO:0008152	metabolic process	GO:0009892	negative regulation of metabolic process	GO:0045833	negative regulation of lipid metabolic process	1	c174590_g1
GO:0008150	Biological Process	GO:0008152	metabolic process	GO:0009892	negative regulation of metabolic process	GO:0043086	negative regulation of catalytic activity	76	c26294_g1,c62331_g1,c71308_g1,c159347_g1,c66703_g2,c117966_g1,c64874_g1,c73923_g1,c128254_g1,c73621_g1,c64477_g1,c155607_g1,c68866_g2,c38480_g1,c68479_g1,c63800_g1,c583_g1,c23321_g1,c72145_g1,c36478_g1,c174590_g1,c40495_g1,c178076_g1,c174814_g1,c113591_g1,c97738_g1,c100928_g1,c93703_g1,c81802_g1,c120432_g1,c73535_g1,c68310_g1,c52798_g1,c52740_g1,c6571_g1,c129183_g1,c183866_g1,c135148_g1,c76523_g1…
GO:0008150	Biological Process	GO:0008152	metabolic process	GO:0071704	organic substance metabolic process	GO:0006629	lipid metabolic process	999	c1454_g1,c73843_g3,c73732_g2,c70387_g1,c153173_g1,c66855_g1,c82779_g1,c45993_g1,c69254_g1,c68940_g1,c57409_g1,c9187_g1,c96660_g1,c180092_g1,c327_g1,c70099_g2,c107029_g1,c141960_g1,c52568_g1,c56680_g1,c139857_g1,c69284_g2,c72877_g1,c60517_g2,c71595_g1,c47119_g1,c59032_g1,c192838_g1,c109558_g1,c73256_g3,c117260_g1,c123008_g1,c49999_g1,c128371_g1,c45585_g1,c11414_g1,c68907_g1,c189426_g1,c73451_g1,c1…
GO:0008150	Biological Process	GO:0008152	metabolic process	GO:0071704	organic substance metabolic process	GO:0006082	organic acid metabolic process	2063	c126073_g1,c52256_g2,c182987_g1,c174544_g1,c42384_g1,c117906_g1,c48055_g1,c141886_g1,c28105_g1,c137384_g1,c133681_g1,c50901_g1,c121290_g1,c140125_g1,c104403_g1,c181456_g1,c172391_g1,c75914_g1,c52524_g1,c188318_g1,c73463_g1,c171631_g1,c72870_g1,c127117_g1,c79293_g1,c49729_g1,c72740_g2,c121918_g1,c146905_g1,c96989_g1,c70536_g1,c24458_g1,c45661_g1,c105332_g1,c191983_g1,c43932_g1,c67551_g1,c179722_g1…
GO:0008150	Biological Process	GO:0008152	metabolic process	GO:0071704	organic substance metabolic process	GO:1901564	organonitrogen compound metabolic process	5626	c56122_g1,c94832_g1,c51630_g1,c8619_g1,c10381_g1,c70016_g1,c73361_g2,c66143_g1,c151808_g1,c102437_g1,c167097_g1,c47828_g1,c34726_g1,c7055_g1,c154142_g1,c128557_g1,c73914_g1,c74106_g1,c148551_g1,c72483_g4,c75841_g1,c18359_g1,c73713_g1,c81007_g1,c37796_g1,c73510_g1,c75394_g1,c105582_g1,c64295_g1,c94297_g1,c149926_g1,c143698_g1,c63200_g1,c102465_g1,c108770_g1,c76688_g1,c62435_g2,c43730_g1,c155788_g1…
GO:0008150	Biological Process	GO:0008152	metabolic process	GO:0071704	organic substance metabolic process	GO:0043170	macromolecule metabolic process	10230	c122631_g1,c164164_g1,c164969_g1,c157706_g1,c177301_g1,c151988_g1,c106738_g1,c116160_g1,c119423_g1,c68357_g1,c10497_g2,c42883_g1,c182581_g1,c75474_g1,c70995_g1,c94316_g1,c72953_g1,c72232_g1,c123674_g1,c62706_g1,c109746_g1,c73465_g2,c166295_g1,c74488_g1,c73688_g1,c70486_g1,c161287_g1,c59107_g1,c147378_g1,c64557_g1,c154813_g1,c83563_g1,c44745_g1,c61851_g1,c64580_g3,c22355_g1,c155320_g1,c56528_g2,c7…
GO:0008150	Biological Process	GO:0008152	metabolic process	GO:0071704	organic substance metabolic process	GO:1901440	poly(hydroxyalkanoate) metabolic process	3	c56914_g1,c158720_g1,c61355_g1
GO:0008150	Biological Process	GO:0008152	metabolic process	GO:0071704	organic substance metabolic process	GO:1901135	carbohydrate derivative metabolic process	2066	c29460_g1,c12856_g1,c95639_g1,c121265_g1,c136721_g1,c156530_g1,c27654_g1,c67433_g1,c79748_g1,c78854_g1,c69157_g1,c73293_g2,c110718_g1,c188331_g1,c84342_g1,c165479_g1,c1392_g1,c185801_g1,c11281_g1,c98276_g1,c95338_g1,c174996_g1,c151061_g1,c62978_g1,c21777_g2,c102980_g1,c145128_g1,c45155_g1,c50400_g1,c75182_g1,c37598_g1,c72491_g1,c130979_g1,c21879_g1,c160311_g1,c64320_g1,c68922_g1,c120257_g1,c18661…
GO:0008150	Biological Process	GO:0008152	metabolic process	GO:0071704	organic substance metabolic process	GO:0005975	carbohydrate metabolic process	1081	c174320_g1,c74572_g1,c125109_g1,c65786_g2,c76679_g1,c55589_g1,c35020_g1,c74532_g1,c55208_g2,c144638_g1,c78982_g1,c61460_g1,c121486_g1,c94992_g1,c180390_g1,c73866_g1,c6579_g1,c164667_g1,c53521_g1,c12831_g1,c30078_g1,c185211_g1,c53636_g1,c179334_g1,c58837_g1,c161266_g1,c74592_g1,c72546_g1,c58467_g2,c37855_g1,c83411_g1,c122009_g1,c105328_g1,c73133_g1,c186883_g1,c61106_g1,c124455_g1,c95864_g1,c140246…
GO:0008150	Biological Process	GO:0008152	metabolic process	GO:0071704	organic substance metabolic process	GO:0018904	ether metabolic process	2	c95322_g1,c167667_g1
GO:0008150	Biological Process	GO:0008152	metabolic process	GO:0071704	organic substance metabolic process	GO:1901575	organic substance catabolic process	1286	c73010_g1,c144141_g1,c46818_g1,c120955_g1,c6418_g1,c120432_g1,c10293_g1,c70458_g1,c66251_g2,c73535_g1,c80347_g1,c72245_g1,c60382_g1,c68386_g1,c186178_g1,c68940_g1,c69254_g1,c68846_g1,c169873_g1,c50410_g1,c73843_g3,c73621_g1,c73683_g3,c97983_g1,c9458_g1,c57785_g1,c74182_g1,c43072_g1,c16178_g1,c30900_g1,c106932_g1,c189469_g1,c117414_g1,c70732_g2,c139109_g1,c11414_g1,c70737_g1,c44207_g1,c71349_g1,c1…
GO:0008150	Biological Process	GO:0008152	metabolic process	GO:0071704	organic substance metabolic process	GO:1901568	fatty acid derivative metabolic process	16	c179090_g1,c134462_g1,c62563_g1,c49438_g1,c80355_g1,c59710_g1,c179765_g1,c67480_g1,c153041_g1,c80801_g1,c66646_g1,c60743_g1,c44840_g1,c73384_g1,c46010_g1,c123603_g1
GO:0008150	Biological Process	GO:0008152	metabolic process	GO:0071704	organic substance metabolic process	GO:0043446	cellular alkane metabolic process	81	c150848_g1,c44856_g1,c22184_g1,c24183_g1,c45360_g1,c131679_g1,c24698_g1,c155123_g1,c50330_g1,c82629_g1,c61077_g1,c85592_g1,c70590_g2,c120280_g1,c189887_g1,c13047_g2,c9727_g1,c181507_g1,c72875_g1,c104403_g1,c73679_g1,c66844_g2,c59484_g1,c98946_g1,c175511_g1,c154590_g1,c28105_g1,c74496_g1,c73038_g2,c72070_g1,c87256_g1,c75441_g1,c25975_g1,c71897_g1,c109485_g1,c188004_g1,c139022_g1,c73178_g1,c89878_g…
GO:0008150	Biological Process	GO:0008152	metabolic process	GO:0071704	organic substance metabolic process	GO:1901360	organic cyclic compound metabolic process	7686	c69702_g1,c193227_g1,c105294_g1,c160380_g1,c68378_g2,c69263_g1,c5344_g1,c84678_g1,c51564_g1,c72539_g1,c165451_g1,c8759_g1,c31053_g1,c70217_g1,c151339_g1,c72747_g1,c189661_g1,c128591_g1,c176260_g1,c42314_g1,c14524_g1,c114255_g1,c15075_g1,c73477_g5,c72941_g1,c72614_g1,c15419_g1,c2690_g1,c20794_g1,c179710_g1,c64624_g1,c149074_g1,c93991_g1,c58826_g1,c91604_g1,c67729_g1,c160677_g1,c73048_g1,c64349_g1,…
GO:0008150	Biological Process	GO:0008152	metabolic process	GO:0071704	organic substance metabolic process	GO:0042197	halogenated hydrocarbon metabolic process	79	c64650_g1,c71638_g1,c115933_g1,c72239_g1,c99340_g1,c73337_g2,c65660_g1,c67883_g1,c71361_g1,c68272_g1,c71863_g1,c64508_g1,c69776_g1,c72856_g3,c157367_g1,c59949_g1,c73176_g1,c68593_g1,c178340_g1,c130192_g1,c2081_g1,c134205_g1,c135435_g1,c73089_g1,c68312_g1,c161689_g1,c1344_g1,c162855_g1,c61437_g1,c58287_g1,c73280_g1,c46519_g1,c72806_g4,c68164_g1,c80221_g1,c64114_g1,c67984_g1,c65358_g1,c73380_g1,c18…
GO:0008150	Biological Process	GO:0008152	metabolic process	GO:0071704	organic substance metabolic process	GO:1901576	organic substance biosynthetic process	7645	c140185_g1,c69038_g1,c36362_g1,c175111_g1,c81015_g1,c67613_g2,c121488_g1,c35038_g1,c39895_g1,c135765_g1,c166833_g1,c181507_g1,c11546_g1,c64316_g1,c164236_g1,c38083_g1,c10275_g1,c4244_g1,c186809_g1,c59863_g1,c52634_g1,c111346_g1,c53793_g1,c52753_g1,c63330_g2,c181865_g1,c67815_g1,c154159_g1,c73515_g1,c12201_g1,c58802_g1,c28632_g1,c75320_g1,c54511_g1,c191093_g1,c147010_g1,c14253_g1,c73865_g1,c69710_…
GO:0008150	Biological Process	GO:0008152	metabolic process	GO:0071704	organic substance metabolic process	GO:0030638	polyketide metabolic process	7	c47387_g1,c179940_g1,c20865_g1,c166833_g1,c98663_g1,c181095_g1,c91051_g1
GO:0008150	Biological Process	GO:0008152	metabolic process	GO:0071704	organic substance metabolic process	GO:1901615	organic hydroxy compound metabolic process	156	c57172_g1,c40401_g1,c116813_g1,c88569_g1,c67651_g1,c171016_g1,c141886_g1,c69932_g1,c21388_g1,c3849_g1,c73791_g1,c67433_g1,c50901_g1,c117239_g1,c67933_g1,c29710_g1,c104796_g1,c69271_g1,c63495_g1,c188331_g1,c146243_g1,c69609_g1,c40568_g1,c52870_g2,c107809_g1,c56628_g1,c73180_g1,c50901_g2,c79293_g1,c65618_g1,c67266_g1,c74455_g1,c191002_g1,c126367_g1,c82647_g1,c82211_g1,c135406_g1,c75699_g1,c67651_g2…
GO:0008150	Biological Process	GO:0008152	metabolic process	GO:0071704	organic substance metabolic process	GO:0018942	organometal metabolic process	4	c80126_g1,c73114_g1,c60895_g1,c17873_g1
GO:0008150	Biological Process	GO:0008152	metabolic process	GO:0071704	organic substance metabolic process	GO:0015977	carbon fixation	24	c68171_g1,c156453_g1,c91280_g1,c68126_g1,c163161_g1,c162618_g1,c97550_g1,c175290_g1,c134145_g1,c71192_g1,c115944_g1,c60295_g1,c114721_g1,c26913_g1,c21896_g1,c19439_g1,c157466_g1,c109814_g1,c167450_g1,c148339_g1,c59855_g1,c137384_g1,c114518_g1,c104675_g1
GO:0008150	Biological Process	GO:0008152	metabolic process	GO:0071704	organic substance metabolic process	GO:0019637	organophosphate metabolic process	1839	c58004_g1,c98276_g1,c95338_g1,c137683_g1,c71781_g1,c151061_g1,c41084_g1,c22292_g1,c73503_g1,c147254_g1,c1392_g1,c123808_g1,c51383_g1,c185801_g1,c47209_g1,c188331_g1,c150168_g1,c160120_g1,c83214_g1,c8579_g1,c84342_g1,c144685_g1,c61764_g1,c104796_g1,c27354_g1,c110718_g1,c85625_g1,c179165_g1,c69157_g1,c67433_g1,c14912_g1,c78854_g1,c133504_g1,c116234_g1,c70868_g2,c79748_g1,c115848_g1,c33335_g1,c62447…
GO:0008150	Biological Process	GO:0008152	metabolic process	GO:0071704	organic substance metabolic process	GO:0042180	cellular ketone metabolic process	161	c4383_g1,c66575_g1,c93827_g1,c107143_g1,c53247_g1,c94826_g1,c8945_g1,c71600_g1,c123312_g1,c64776_g1,c140712_g1,c38409_g1,c68091_g1,c71349_g1,c66724_g1,c70737_g1,c31369_g1,c42202_g1,c90067_g1,c63921_g1,c134851_g1,c73421_g3,c167667_g1,c45726_g1,c29293_g1,c182239_g1,c118830_g1,c184673_g1,c62912_g3,c168710_g1,c58197_g2,c157515_g1,c112219_g1,c37592_g1,c174694_g1,c175739_g1,c44880_g1,c119270_g1,c178762…
GO:0008150	Biological Process	GO:0008152	metabolic process	GO:0071704	organic substance metabolic process	GO:0035383	thioester metabolic process	27	c100012_g1,c72387_g2,c30668_g1,c72576_g1,c124594_g1,c65148_g1,c142523_g1,c175290_g1,c188312_g1,c121941_g1,c37632_g1,c1291_g1,c160505_g1,c143736_g1,c94144_g1,c179722_g1,c96877_g1,c5415_g1,c140235_g1,c75124_g1,c71594_g1,c63673_g1,c22184_g1,c116988_g1,c77544_g1,c68937_g3,c52111_g1
GO:0008150	Biological Process	GO:0008152	metabolic process	GO:0071704	organic substance metabolic process	GO:1900673	olefin metabolic process	10	c147564_g1,c164612_g1,c44980_g1,c72019_g1,c5679_g1,c114010_g1,c67566_g1,c51656_g1,c62226_g1,c116257_g1
GO:0008150	Biological Process	GO:0008152	metabolic process	GO:0071704	organic substance metabolic process	GO:0006081	cellular aldehyde metabolic process	306	c23419_g2,c122269_g1,c30837_g1,c88569_g1,c100912_g1,c12972_g1,c147350_g1,c61160_g1,c70398_g1,c92521_g1,c90684_g1,c170855_g1,c66998_g1,c95206_g1,c138330_g1,c177060_g1,c187031_g1,c73615_g2,c60396_g1,c64078_g1,c175860_g1,c103589_g1,c43801_g1,c77154_g1,c53848_g1,c69028_g1,c59678_g1,c13460_g1,c143885_g1,c87492_g1,c14648_g1,c56628_g1,c145253_g1,c162009_g1,c67574_g1,c67772_g1,c186841_g1,c134145_g1,c1144…
GO:0008150	Biological Process	GO:0032501	multicellular organismal process	GO:0051239	regulation of multicellular organismal process	GO:0060688	regulation of morphogenesis of a branching structure	6	c159755_g1,c120855_g1,c150404_g1,c177782_g1,c115145_g1,c147256_g1
GO:0008150	Biological Process	GO:0032501	multicellular organismal process	GO:0051239	regulation of multicellular organismal process	GO:1900046	regulation of hemostasis	3	c48534_g1,c27252_g1,c80696_g1
GO:0008150	Biological Process	GO:0032501	multicellular organismal process	GO:0051239	regulation of multicellular organismal process	GO:2000026	regulation of multicellular organismal development	41	c68177_g1,c63571_g2,c63253_g1,c115145_g1,c104725_g1,c70528_g1,c58566_g1,c122430_g1,c73008_g3,c64253_g1,c150404_g1,c36099_g1,c192388_g1,c52260_g1,c73923_g1,c62981_g1,c95366_g1,c174590_g1,c158210_g1,c186773_g1,c147256_g1,c78029_g1,c74812_g1,c186889_g1,c120855_g1,c124686_g1,c76899_g1,c38083_g1,c84755_g1,c16833_g3,c177782_g1,c46485_g1,c159755_g1,c135057_g1,c54786_g1,c44745_g1,c90993_g1,c72468_g2,c454…
GO:0008150	Biological Process	GO:0032501	multicellular organismal process	GO:0051239	regulation of multicellular organismal process	GO:0046620	regulation of organ growth	5	c115145_g1,c177782_g1,c147256_g1,c120855_g1,c150404_g1
GO:0008150	Biological Process	GO:0032501	multicellular organismal process	GO:0051239	regulation of multicellular organismal process	GO:0001817	regulation of cytokine production	15	c73318_g1,c123051_g1,c137433_g1,c74485_g1,c123625_g1,c133515_g1,c170506_g1,c73952_g1,c22039_g1,c89447_g1,c19311_g1,c69110_g1,c107346_g1,c136464_g1,c9166_g2
GO:0008150	Biological Process	GO:0032501	multicellular organismal process	GO:0051239	regulation of multicellular organismal process	GO:0044057	regulation of system process	34	c176543_g1,c147256_g1,c123328_g1,c45607_g1,c72695_g2,c67748_g1,c72090_g1,c67784_g1,c86537_g1,c83065_g1,c37578_g1,c138938_g1,c45908_g1,c61546_g1,c140944_g1,c156547_g1,c180287_g1,c49583_g1,c101848_g1,c107809_g1,c7582_g1,c61604_g1,c24876_g1,c107384_g1,c95188_g1,c21104_g1,c115145_g1,c123061_g1,c53232_g1,c175969_g1,c158280_g1,c88704_g1,c59516_g1,c150404_g1
GO:0008150	Biological Process	GO:0032501	multicellular organismal process	GO:0051239	regulation of multicellular organismal process	GO:0051241	negative regulation of multicellular organismal process	8	c150404_g1,c80696_g1,c124686_g1,c76899_g1,c115145_g1,c27252_g1,c123328_g1,c147256_g1
GO:0008150	Biological Process	GO:0032501	multicellular organismal process	GO:0051239	regulation of multicellular organismal process	GO:0051240	positive regulation of multicellular organismal process	45	c95366_g1,c186773_g1,c158210_g1,c174590_g1,c9166_g2,c123328_g1,c147256_g1,c78029_g1,c38083_g1,c186889_g1,c120855_g1,c177782_g1,c16833_g3,c123625_g1,c46485_g1,c89447_g1,c159755_g1,c73952_g1,c54786_g1,c69110_g1,c90993_g1,c44745_g1,c45437_g1,c73318_g1,c133515_g1,c67361_g2,c137433_g1,c130672_g1,c68177_g1,c63571_g2,c19311_g1,c107346_g1,c123051_g1,c63253_g1,c115145_g1,c74485_g1,c22039_g1,c70528_g1,c170…
GO:0008150	Biological Process	GO:0032501	multicellular organismal process	GO:0051239	regulation of multicellular organismal process	GO:0050818	regulation of coagulation	3	c48534_g1,c27252_g1,c80696_g1
GO:0008150	Biological Process	GO:0032501	multicellular organismal process	GO:0051239	regulation of multicellular organismal process	GO:0030278	regulation of ossification	12	c150404_g1,c100804_g1,c72358_g2,c120855_g1,c46721_g1,c84755_g1,c115145_g1,c177782_g1,c155173_g1,c147256_g1,c179080_g1,c73008_g3
GO:0008150	Biological Process	GO:0032501	multicellular organismal process	GO:0051239	regulation of multicellular organismal process	GO:0010632	regulation of epithelial cell migration	1	c174590_g1
GO:0008150	Biological Process	GO:0032501	multicellular organismal process	GO:0051240	positive regulation of multicellular organismal process	GO:0051962	positive regulation of nervous system development	4	c150404_g1,c159755_g1,c115145_g1,c147256_g1
GO:0008150	Biological Process	GO:0032501	multicellular organismal process	GO:0051240	positive regulation of multicellular organismal process	GO:0010634	positive regulation of epithelial cell migration	1	c174590_g1
GO:0008150	Biological Process	GO:0032501	multicellular organismal process	GO:0051240	positive regulation of multicellular organismal process	GO:0045933	positive regulation of muscle contraction	1	c123328_g1
GO:0008150	Biological Process	GO:0032501	multicellular organismal process	GO:0051240	positive regulation of multicellular organismal process	GO:0048582	positive regulation of post-embryonic development	4	c90993_g1,c158210_g1,c58566_g1,c67361_g2
GO:0008150	Biological Process	GO:0032501	multicellular organismal process	GO:0051240	positive regulation of multicellular organismal process	GO:0045684	positive regulation of epidermis development	1	c95366_g1
GO:0008150	Biological Process	GO:0032501	multicellular organismal process	GO:0051240	positive regulation of multicellular organismal process	GO:0001819	positive regulation of cytokine production	6	c69110_g1,c74485_g1,c133515_g1,c73952_g1,c73318_g1,c123051_g1
GO:0008150	Biological Process	GO:0032501	multicellular organismal process	GO:0051240	positive regulation of multicellular organismal process	GO:1903524	positive regulation of blood circulation	1	c123328_g1
GO:0008150	Biological Process	GO:0032501	multicellular organismal process	GO:0051240	positive regulation of multicellular organismal process	GO:0048636	positive regulation of muscle organ development	5	c177782_g1,c115145_g1,c147256_g1,c150404_g1,c120855_g1
GO:0008150	Biological Process	GO:0032501	multicellular organismal process	GO:0051240	positive regulation of multicellular organismal process	GO:1904018	positive regulation of vasculature development	16	c16833_g3,c63253_g1,c78029_g1,c186889_g1,c38083_g1,c68177_g1,c63571_g2,c186773_g1,c130672_g1,c44745_g1,c36099_g1,c45437_g1,c54786_g1,c122430_g1,c70528_g1,c46485_g1
GO:0008150	Biological Process	GO:0032501	multicellular organismal process	GO:0051240	positive regulation of multicellular organismal process	GO:0046622	positive regulation of organ growth	5	c150404_g1,c120855_g1,c147256_g1,c115145_g1,c177782_g1
GO:0008150	Biological Process	GO:0032501	multicellular organismal process	GO:0051240	positive regulation of multicellular organismal process	GO:0042482	positive regulation of odontogenesis	1	c192388_g1
GO:0008150	Biological Process	GO:0032501	multicellular organismal process	GO:0051240	positive regulation of multicellular organismal process	GO:0070169	positive regulation of biomineral tissue development	1	c192388_g1
GO:0008150	Biological Process	GO:0032501	multicellular organismal process	GO:0051241	negative regulation of multicellular organismal process	GO:1903707	negative regulation of hemopoiesis	1	c124686_g1
GO:0008150	Biological Process	GO:0032501	multicellular organismal process	GO:0051241	negative regulation of multicellular organismal process	GO:0051961	negative regulation of nervous system development	1	c76899_g1
GO:0008150	Biological Process	GO:0032501	multicellular organismal process	GO:0051241	negative regulation of multicellular organismal process	GO:1900047	negative regulation of hemostasis	2	c27252_g1,c80696_g1
GO:0008150	Biological Process	GO:0032501	multicellular organismal process	GO:0051241	negative regulation of multicellular organismal process	GO:0045932	negative regulation of muscle contraction	1	c123328_g1
GO:0008150	Biological Process	GO:0032501	multicellular organismal process	GO:0051241	negative regulation of multicellular organismal process	GO:0030279	negative regulation of ossification	3	c115145_g1,c147256_g1,c150404_g1
GO:0008150	Biological Process	GO:0032501	multicellular organismal process	GO:0051241	negative regulation of multicellular organismal process	GO:0050819	negative regulation of coagulation	2	c80696_g1,c27252_g1
GO:0008150	Biological Process	GO:0032501	multicellular organismal process	GO:0051241	negative regulation of multicellular organismal process	GO:0014741	negative regulation of muscle hypertrophy	1	c123328_g1
GO:0008150	Biological Process	GO:0032501	multicellular organismal process	GO:0044706	multi-multicellular organism process	GO:0033057	multicellular organismal reproductive behavior	9	c74347_g1,c2029_g1,c116292_g1,c73437_g1,c48170_g1,c46892_g2,c1637_g1,c162082_g1,c184956_g1
GO:0008150	Biological Process	GO:0032501	multicellular organismal process	GO:0044706	multi-multicellular organism process	GO:0009856	pollination	1	c136706_g1
GO:0008150	Biological Process	GO:0032501	multicellular organismal process	GO:0044706	multi-multicellular organism process	GO:0007565	female pregnancy	3	c174590_g1,c120030_g1,c118544_g1
GO:0008150	Biological Process	GO:0032501	multicellular organismal process	GO:0044707	single-multicellular organism process	GO:0035265	organ growth	8	c113559_g1,c147256_g1,c76899_g1,c120855_g1,c61246_g1,c150404_g1,c115145_g1,c177782_g1
GO:0008150	Biological Process	GO:0032501	multicellular organismal process	GO:0044707	single-multicellular organism process	GO:0048771	tissue remodeling	5	c124686_g1,c69016_g1,c107809_g1,c65371_g1,c96799_g1
GO:0008150	Biological Process	GO:0032501	multicellular organismal process	GO:0044707	single-multicellular organism process	GO:0071827	plasma lipoprotein particle organization	1	c162005_g1
GO:0008150	Biological Process	GO:0032501	multicellular organismal process	GO:0044707	single-multicellular organism process	GO:0030534	adult behavior	10	c68250_g1,c83814_g1,c141039_g1,c59221_g1,c29066_g1,c49496_g1,c73246_g5,c85614_g1,c44463_g1,c70557_g1
GO:0008150	Biological Process	GO:0032501	multicellular organismal process	GO:0044707	single-multicellular organism process	GO:0048871	multicellular organismal homeostasis	1	c107809_g1
GO:0008150	Biological Process	GO:0032501	multicellular organismal process	GO:0044707	single-multicellular organism process	GO:0001816	cytokine production	16	c73318_g1,c137433_g1,c133515_g1,c170506_g1,c73952_g1,c89447_g1,c22039_g1,c69110_g1,c136464_g1,c123051_g1,c123625_g1,c74485_g1,c49763_g1,c107346_g1,c19311_g1,c9166_g2
GO:0008150	Biological Process	GO:0032501	multicellular organismal process	GO:0044707	single-multicellular organism process	GO:0050817	coagulation	101	c72145_g1,c79331_g1,c66448_g2,c57864_g1,c122610_g1,c57867_g1,c180529_g1,c127012_g1,c174590_g1,c186513_g1,c74389_g1,c80104_g1,c71818_g2,c114821_g1,c61501_g2,c174814_g1,c64383_g1,c102015_g1,c73912_g1,c35613_g1,c176384_g1,c4886_g1,c91191_g1,c49313_g1,c56598_g1,c73008_g4,c68141_g1,c148187_g1,c50045_g1,c10837_g1,c25737_g1,c72781_g1,c24458_g1,c79725_g1,c96335_g1,c159347_g1,c108292_g1,c64031_g1,c115086_…
GO:0008150	Biological Process	GO:0032501	multicellular organismal process	GO:0044707	single-multicellular organism process	GO:0007275	multicellular organismal development	280	c79284_g1,c61286_g1,c69920_g1,c61374_g1,c64188_g1,c156453_g1,c149482_g1,c112217_g1,c190743_g1,c128425_g1,c78827_g1,c77900_g1,c64688_g1,c10653_g1,c95366_g1,c16833_g3,c84755_g1,c49438_g1,c65305_g1,c53594_g1,c66140_g1,c10202_g1,c58549_g1,c72149_g1,c180649_g1,c40649_g1,c147820_g1,c44745_g1,c72468_g2,c97177_g1,c106923_g1,c68177_g1,c114220_g1,c63571_g2,c154308_g1,c174938_g1,c88381_g1,c122430_g1,c143850…
GO:0008150	Biological Process	GO:0032501	multicellular organismal process	GO:0044707	single-multicellular organism process	GO:0001763	morphogenesis of a branching structure	6	c147256_g1,c177782_g1,c115145_g1,c150404_g1,c159755_g1,c120855_g1
GO:0008150	Biological Process	GO:0032501	multicellular organismal process	GO:0044707	single-multicellular organism process	GO:0001503	ossification	14	c147256_g1,c179080_g1,c73008_g3,c174590_g1,c155173_g1,c84755_g1,c115145_g1,c177782_g1,c150404_g1,c72358_g2,c100804_g1,c120855_g1,c46721_g1,c76899_g1
GO:0008150	Biological Process	GO:0032501	multicellular organismal process	GO:0044707	single-multicellular organism process	GO:0050878	regulation of body fluid levels	102	c56598_g1,c49313_g1,c91191_g1,c4886_g1,c73008_g4,c68141_g1,c50045_g1,c148187_g1,c10837_g1,c25737_g1,c102015_g1,c64383_g1,c73912_g1,c35613_g1,c176384_g1,c74389_g1,c174590_g1,c186513_g1,c80104_g1,c71818_g2,c61501_g2,c174814_g1,c114821_g1,c79331_g1,c66448_g2,c72145_g1,c57864_g1,c57867_g1,c122610_g1,c127012_g1,c180529_g1,c68479_g1,c48534_g1,c8625_g1,c68142_g1,c63624_g1,c71943_g2,c45077_g1,c82093_g1,c…
GO:0008150	Biological Process	GO:0032501	multicellular organismal process	GO:0044707	single-multicellular organism process	GO:0007389	pattern specification process	7	c150404_g1,c120855_g1,c147256_g1,c77900_g1,c177782_g1,c115145_g1,c80978_g1
GO:0008150	Biological Process	GO:0032501	multicellular organismal process	GO:0044707	single-multicellular organism process	GO:0071684	organism emergence from protective structure	2	c120030_g1,c118544_g1
GO:0008150	Biological Process	GO:0032501	multicellular organismal process	GO:0044707	single-multicellular organism process	GO:0060384	innervation	1	c76899_g1
GO:0008150	Biological Process	GO:0032501	multicellular organismal process	GO:0044707	single-multicellular organism process	GO:0051240	positive regulation of multicellular organismal process	45	c95366_g1,c186773_g1,c158210_g1,c174590_g1,c9166_g2,c123328_g1,c147256_g1,c78029_g1,c38083_g1,c186889_g1,c120855_g1,c177782_g1,c16833_g3,c123625_g1,c46485_g1,c89447_g1,c159755_g1,c73952_g1,c54786_g1,c69110_g1,c90993_g1,c44745_g1,c45437_g1,c73318_g1,c133515_g1,c67361_g2,c137433_g1,c130672_g1,c68177_g1,c63571_g2,c19311_g1,c107346_g1,c123051_g1,c63253_g1,c115145_g1,c74485_g1,c22039_g1,c70528_g1,c170…
GO:0008150	Biological Process	GO:0032501	multicellular organismal process	GO:0044707	single-multicellular organism process	GO:0032941	secretion by tissue	1	c159755_g1
GO:0008150	Biological Process	GO:0032501	multicellular organismal process	GO:0044707	single-multicellular organism process	GO:0051241	negative regulation of multicellular organismal process	8	c150404_g1,c80696_g1,c124686_g1,c76899_g1,c115145_g1,c27252_g1,c123328_g1,c147256_g1
GO:0008150	Biological Process	GO:0032501	multicellular organismal process	GO:0044707	single-multicellular organism process	GO:0019827	stem cell population maintenance	2	c76899_g1,c73923_g1
GO:0008150	Biological Process	GO:0032501	multicellular organismal process	GO:0044707	single-multicellular organism process	GO:0035264	multicellular organism growth	2	c177782_g1,c120855_g1
GO:0008150	Biological Process	GO:0032501	multicellular organismal process	GO:0044707	single-multicellular organism process	GO:0003008	system process	325	c122971_g1,c69850_g2,c72727_g5,c81864_g1,c20964_g1,c155972_g1,c187653_g1,c61546_g1,c72837_g2,c138938_g1,c44900_g1,c69774_g1,c67269_g3,c21297_g1,c64482_g2,c73891_g1,c150404_g1,c32048_g1,c185092_g1,c54194_g2,c73340_g2,c73818_g1,c143266_g1,c29686_g1,c163234_g1,c148387_g1,c82902_g1,c73093_g1,c61793_g1,c46465_g1,c73610_g4,c182721_g1,c46465_g2,c160487_g1,c116807_g1,c4194_g1,c115145_g1,c178350_g1,c65352…
GO:0008150	Biological Process	GO:0032501	multicellular organismal process	GO:0044707	single-multicellular organism process	GO:0090130	tissue migration	1	c174590_g1
GO:0008150	Biological Process	GO:0032501	multicellular organismal process	GO:0044707	single-multicellular organism process	GO:0009791	post-embryonic development	103	c72149_g1,c86716_g1,c58549_g1,c174328_g1,c67754_g1,c188699_g1,c667_g1,c69957_g1,c73301_g1,c147820_g1,c46329_g1,c29683_g1,c95342_g1,c127268_g1,c169804_g1,c33617_g1,c43330_g1,c6266_g1,c177695_g1,c179388_g1,c158210_g1,c73308_g1,c93699_g1,c182858_g1,c37867_g2,c53594_g1,c80645_g1,c78827_g1,c156528_g1,c135634_g1,c32442_g1,c55019_g1,c73690_g4,c4744_g1,c32654_g1,c51617_g1,c61286_g1,c73937_g1,c60664_g1,c7…
GO:0008150	Biological Process	GO:0032501	multicellular organismal process	GO:0044707	single-multicellular organism process	GO:0022404	molting cycle process	13	c23011_g1,c68090_g4,c76677_g1,c174590_g1,c135679_g1,c71818_g1,c184710_g1,c120855_g1,c50036_g1,c84309_g1,c33046_g1,c177782_g1,c73835_g1
GO:0008150	Biological Process	GO:0032501	multicellular organismal process	GO:0044707	single-multicellular organism process	GO:0042303	molting cycle	14	c73835_g1,c65430_g1,c177782_g1,c33046_g1,c84309_g1,c50036_g1,c120855_g1,c184710_g1,c71818_g1,c135679_g1,c174590_g1,c76677_g1,c68090_g4,c23011_g1
GO:0008150	Biological Process	GO:0032501	multicellular organismal process	GO:0044707	single-multicellular organism process	GO:0044236	multicellular organismal metabolic process	1	c115580_g1
GO:0008150	Biological Process	GO:0032501	multicellular organismal process	GO:0032504	multicellular organism reproduction	GO:0048609	multicellular organismal reproductive process	138	c121205_g1,c146729_g1,c181548_g1,c144718_g1,c118286_g1,c50383_g1,c46892_g2,c79517_g1,c72494_g6,c71316_g1,c186292_g1,c64969_g1,c139109_g1,c1637_g1,c117882_g1,c144091_g1,c130654_g1,c157514_g1,c116292_g1,c121139_g1,c184956_g1,c73923_g1,c121638_g1,c73437_g1,c44839_g1,c136977_g1,c116932_g1,c60180_g1,c38522_g1,c9978_g1,c70264_g1,c58781_g1,c132587_g1,c141895_g1,c68384_g2,c71275_g1,c63631_g1,c137855_g1,c…
GO:0008150	Biological Process	GO:0032501	multicellular organismal process	GO:0032504	multicellular organism reproduction	GO:0022412	cellular process involved in reproduction in multicellular organism	77	c123498_g1,c45562_g1,c73228_g1,c14559_g1,c113463_g1,c117220_g1,c31551_g1,c77900_g1,c160143_g1,c190542_g1,c22174_g1,c134832_g1,c72487_g2,c130246_g1,c70186_g1,c66422_g1,c7611_g1,c69702_g1,c141557_g1,c64121_g1,c44051_g1,c126993_g1,c145048_g1,c80913_g1,c50946_g1,c119233_g1,c74521_g1,c137855_g1,c63537_g1,c116932_g1,c176752_g1,c44839_g1,c46392_g1,c132587_g1,c65791_g1,c87333_g1,c60180_g1,c38522_g1,c4659…
GO:0008150	Biological Process	GO:0044699	single-organism process	GO:0043473	pigmentation	GO:0033059	cellular pigmentation	2	c69476_g1,c152605_g1
GO:0008150	Biological Process	GO:0044699	single-organism process	GO:0044700	single organism signaling	GO:0007165	signal transduction	1671	c81012_g1,c67274_g1,c155242_g1,c68852_g1,c71646_g1,c96840_g1,c118845_g1,c68247_g1,c95218_g1,c70629_g3,c141835_g1,c60464_g1,c61659_g1,c72920_g1,c70238_g1,c89696_g1,c75314_g1,c59730_g1,c67185_g3,c74061_g1,c102710_g1,c87020_g1,c154645_g1,c64482_g1,c73835_g1,c73374_g2,c78806_g1,c35416_g1,c68333_g2,c72090_g1,c85238_g1,c69256_g1,c107497_g1,c94279_g1,c73243_g3,c72454_g1,c40649_g1,c14473_g1,c79785_g1,c44…
GO:0008150	Biological Process	GO:0044699	single-organism process	GO:0044700	single organism signaling	GO:0023057	negative regulation of signaling	19	c65024_g1,c69322_g3,c168063_g1,c18988_g1,c184710_g1,c99147_g1,c147448_g1,c80342_g1,c53055_g1,c174590_g1,c106923_g1,c22399_g1,c123328_g1,c64176_g1,c30239_g1,c76899_g1,c26805_g1,c80800_g1,c149482_g1
GO:0008150	Biological Process	GO:0044699	single-organism process	GO:0044700	single organism signaling	GO:0023056	positive regulation of signaling	72	c16833_g3,c77642_g1,c113967_g1,c120855_g1,c70557_g1,c76899_g1,c38083_g1,c172563_g1,c83814_g1,c186773_g1,c8605_g2,c137855_g1,c44745_g1,c44463_g1,c72760_g3,c54786_g1,c12496_g1,c159755_g1,c59221_g1,c63253_g1,c115145_g1,c69666_g2,c166677_g1,c71863_g1,c22174_g1,c87020_g1,c36099_g1,c150404_g1,c80696_g1,c121739_g1,c15201_g1,c177782_g1,c78029_g1,c44937_g1,c186889_g1,c71619_g1,c124686_g1,c147256_g1,c15143…
GO:0008150	Biological Process	GO:0044699	single-organism process	GO:0044700	single organism signaling	GO:0007267	cell-cell signaling	102	c22100_g1,c60219_g1,c49576_g1,c71742_g1,c57397_g1,c139753_g1,c69325_g2,c69043_g1,c73494_g2,c30239_g1,c154908_g1,c70561_g1,c51292_g2,c133604_g1,c6201_g1,c69895_g1,c21679_g2,c38351_g1,c134391_g1,c11699_g1,c70393_g2,c69084_g2,c6735_g1,c175398_g1,c137416_g1,c95005_g1,c73167_g1,c115927_g1,c159755_g1,c65145_g1,c160783_g1,c104223_g1,c129427_g1,c72869_g1,c23905_g1,c72011_g1,c115145_g1,c80800_g1,c74741_g1…
GO:0008150	Biological Process	GO:0044699	single-organism process	GO:0098602	single organism cell adhesion	GO:0034446	substrate adhesion-dependent cell spreading	2	c61987_g1,c24244_g1
GO:0008150	Biological Process	GO:0044699	single-organism process	GO:0098602	single organism cell adhesion	GO:0016337	single organismal cell-cell adhesion	5	c80696_g1,c174590_g1,c49763_g1,c124686_g1,c27252_g1
GO:0008150	Biological Process	GO:0044699	single-organism process	GO:0008283	cell proliferation	GO:0071838	cell proliferation in bone marrow	2	c177782_g1,c120855_g1
GO:0008150	Biological Process	GO:0044699	single-organism process	GO:0008283	cell proliferation	GO:0048144	fibroblast proliferation	4	c114972_g1,c184710_g1,c27252_g1,c80696_g1
GO:0008150	Biological Process	GO:0044699	single-organism process	GO:0008283	cell proliferation	GO:0033687	osteoblast proliferation	2	c177782_g1,c120855_g1
GO:0008150	Biological Process	GO:0044699	single-organism process	GO:0008283	cell proliferation	GO:0008284	positive regulation of cell proliferation	14	c147256_g1,c95366_g1,c27252_g1,c174938_g1,c177782_g1,c115145_g1,c80696_g1,c120855_g1,c124686_g1,c76899_g1,c120030_g1,c150404_g1,c184710_g1,c118544_g1
GO:0008150	Biological Process	GO:0044699	single-organism process	GO:0008283	cell proliferation	GO:0042127	regulation of cell proliferation	33	c28353_g1,c118544_g1,c137433_g1,c66603_g2,c89447_g1,c120855_g1,c124686_g1,c76899_g1,c31207_g1,c123625_g1,c114972_g1,c177782_g1,c49763_g1,c95366_g1,c147256_g1,c9166_g2,c80696_g1,c168063_g1,c150404_g1,c184710_g1,c170506_g1,c22039_g1,c81180_g1,c136464_g1,c120030_g1,c174938_g1,c149482_g1,c73136_g1,c115145_g1,c27252_g1,c19311_g1,c107346_g1,c106923_g1
GO:0008150	Biological Process	GO:0044699	single-organism process	GO:0008283	cell proliferation	GO:0008285	negative regulation of cell proliferation	4	c114972_g1,c124686_g1,c76899_g1,c49763_g1
GO:0008150	Biological Process	GO:0044699	single-organism process	GO:0008283	cell proliferation	GO:0061351	neural precursor cell proliferation	5	c120855_g1,c150404_g1,c147256_g1,c177782_g1,c115145_g1
GO:0008150	Biological Process	GO:0044699	single-organism process	GO:0008283	cell proliferation	GO:0050673	epithelial cell proliferation	9	c95366_g1,c177782_g1,c174938_g1,c118544_g1,c184710_g1,c120855_g1,c76899_g1,c120030_g1,c124686_g1
GO:0008150	Biological Process	GO:0044699	single-organism process	GO:0008283	cell proliferation	GO:0072089	stem cell proliferation	5	c147256_g1,c115145_g1,c177782_g1,c120855_g1,c150404_g1
GO:0008150	Biological Process	GO:0044699	single-organism process	GO:0008283	cell proliferation	GO:0033002	muscle cell proliferation	5	c150404_g1,c120855_g1,c147256_g1,c115145_g1,c177782_g1
GO:0008150	Biological Process	GO:0044699	single-organism process	GO:0008283	cell proliferation	GO:0070661	leukocyte proliferation	2	c49763_g1,c124686_g1
GO:0008150	Biological Process	GO:0044699	single-organism process	GO:0044763	single-organism cellular process	GO:0046937	phytochelatin metabolic process	10	c70828_g2,c9965_g1,c159948_g1,c28283_g1,c146578_g1,c68386_g1,c188556_g1,c187707_g1,c71997_g1,c64583_g1
GO:0008150	Biological Process	GO:0044699	single-organism process	GO:0044763	single-organism cellular process	GO:0010998	regulation of translational initiation by eIF2 alpha phosphorylation	1	c162005_g1
GO:0008150	Biological Process	GO:0044699	single-organism process	GO:0044763	single-organism cellular process	GO:0042197	halogenated hydrocarbon metabolic process	79	c64650_g1,c71638_g1,c115933_g1,c72239_g1,c99340_g1,c73337_g2,c65660_g1,c67883_g1,c71361_g1,c68272_g1,c71863_g1,c64508_g1,c69776_g1,c72856_g3,c157367_g1,c59949_g1,c73176_g1,c68593_g1,c178340_g1,c130192_g1,c2081_g1,c134205_g1,c135435_g1,c73089_g1,c68312_g1,c161689_g1,c1344_g1,c162855_g1,c61437_g1,c58287_g1,c73280_g1,c46519_g1,c72806_g4,c68164_g1,c80221_g1,c64114_g1,c67984_g1,c65358_g1,c73380_g1,c18…
GO:0008150	Biological Process	GO:0044699	single-organism process	GO:0044763	single-organism cellular process	GO:0007059	chromosome segregation	163	c53622_g1,c112112_g1,c70620_g1,c42749_g1,c73722_g1,c77424_g1,c31360_g1,c160010_g1,c71760_g2,c31733_g3,c57174_g1,c70056_g1,c9546_g1,c81994_g1,c8731_g1,c68023_g1,c44471_g3,c73434_g2,c76031_g1,c72504_g2,c84300_g1,c23080_g1,c47330_g1,c52603_g1,c67904_g1,c34427_g1,c78681_g1,c81318_g1,c108123_g1,c105121_g1,c43013_g1,c71184_g2,c155607_g1,c134643_g1,c69553_g4,c38480_g1,c68479_g1,c73175_g1,c73562_g5,c4049…
GO:0008150	Biological Process	GO:0044699	single-organism process	GO:0044763	single-organism cellular process	GO:0051301	cell division	182	c82093_g1,c118134_g1,c31189_g1,c79638_g1,c81318_g1,c94915_g1,c74137_g1,c158353_g1,c70676_g1,c63877_g1,c155607_g1,c12161_g2,c78544_g1,c73160_g1,c49817_g1,c68479_g1,c103018_g1,c38480_g1,c135254_g1,c191447_g1,c34738_g1,c151987_g1,c116037_g1,c72497_g1,c71308_g1,c11348_g1,c120999_g1,c159347_g1,c73526_g1,c67730_g1,c71262_g1,c93703_g1,c181314_g1,c69132_g1,c182930_g1,c72363_g1,c71674_g1,c75999_g1,c118234…
GO:0008150	Biological Process	GO:0044699	single-organism process	GO:0044763	single-organism cellular process	GO:0023014	signal transduction by protein phosphorylation	33	c54046_g1,c30171_g1,c49496_g1,c80696_g1,c51078_g1,c150404_g1,c184710_g1,c27252_g1,c174938_g1,c115145_g1,c14645_g1,c85614_g1,c61246_g1,c68250_g1,c159755_g1,c59221_g1,c29066_g1,c73246_g5,c137855_g1,c44463_g1,c123328_g1,c147256_g1,c174590_g1,c141039_g1,c113559_g1,c83814_g1,c77642_g1,c177782_g1,c70557_g1,c120855_g1,c76899_g1,c143698_g1,c124686_g1
GO:0008150	Biological Process	GO:0044699	single-organism process	GO:0044763	single-organism cellular process	GO:0034637	cellular carbohydrate biosynthetic process	161	c121577_g1,c184340_g1,c24464_g1,c156068_g1,c52380_g1,c151030_g1,c165947_g1,c85317_g1,c167208_g1,c31846_g1,c189253_g1,c118836_g1,c4770_g1,c40057_g1,c174882_g1,c45053_g2,c167670_g1,c120954_g1,c64100_g1,c77879_g1,c72205_g1,c66562_g1,c143840_g1,c177558_g1,c150841_g1,c106280_g1,c186587_g1,c150426_g1,c72814_g1,c172979_g1,c61605_g1,c165717_g1,c51640_g1,c100519_g1,c137319_g1,c55714_g2,c73118_g1,c148514_g…
GO:0008150	Biological Process	GO:0044699	single-organism process	GO:0044763	single-organism cellular process	GO:0033059	cellular pigmentation	2	c69476_g1,c152605_g1
GO:0008150	Biological Process	GO:0044699	single-organism process	GO:0044763	single-organism cellular process	GO:0043647	inositol phosphate metabolic process	6	c51321_g1,c128429_g1,c63012_g1,c69609_g1,c155848_g1,c48889_g1
GO:0008150	Biological Process	GO:0044699	single-organism process	GO:0044763	single-organism cellular process	GO:0071827	plasma lipoprotein particle organization	1	c162005_g1
GO:0008150	Biological Process	GO:0044699	single-organism process	GO:0044763	single-organism cellular process	GO:0043062	extracellular structure organization	10	c73367_g1,c27252_g1,c158600_g1,c161428_g1,c115580_g1,c175858_g1,c148091_g1,c36893_g1,c80696_g1,c96303_g1
GO:0008150	Biological Process	GO:0044699	single-organism process	GO:0044763	single-organism cellular process	GO:0019725	cellular homeostasis	275	c66508_g1,c73915_g1,c96104_g1,c77253_g1,c73121_g1,c72429_g1,c113580_g1,c184822_g1,c12660_g1,c6426_g1,c175640_g1,c7684_g1,c169152_g1,c22010_g1,c160143_g1,c137120_g1,c102108_g1,c35687_g1,c36184_g1,c165780_g1,c70754_g1,c179336_g1,c59221_g1,c5264_g1,c187147_g1,c120482_g1,c137561_g1,c70557_g1,c67670_g1,c59828_g1,c61314_g1,c69329_g1,c83814_g1,c12312_g2,c51714_g1,c27251_g1,c36298_g1,c13872_g1,c115839_g1…
GO:0008150	Biological Process	GO:0044699	single-organism process	GO:0044763	single-organism cellular process	GO:0043446	cellular alkane metabolic process	81	c150848_g1,c44856_g1,c22184_g1,c24183_g1,c45360_g1,c131679_g1,c24698_g1,c155123_g1,c50330_g1,c82629_g1,c61077_g1,c85592_g1,c70590_g2,c120280_g1,c189887_g1,c13047_g2,c9727_g1,c181507_g1,c72875_g1,c104403_g1,c73679_g1,c66844_g2,c59484_g1,c98946_g1,c175511_g1,c154590_g1,c28105_g1,c74496_g1,c73038_g2,c72070_g1,c87256_g1,c75441_g1,c25975_g1,c71897_g1,c109485_g1,c188004_g1,c139022_g1,c73178_g1,c89878_g…
GO:0008150	Biological Process	GO:0044699	single-organism process	GO:0044763	single-organism cellular process	GO:0042168	heme metabolic process	80	c140863_g1,c65443_g1,c60966_g1,c69285_g1,c138185_g1,c72370_g1,c67157_g1,c71595_g1,c162005_g1,c159387_g1,c11769_g1,c77517_g1,c188742_g1,c43850_g1,c178652_g1,c73317_g1,c10253_g1,c102930_g1,c187576_g1,c108770_g1,c34792_g1,c69172_g1,c32212_g1,c59717_g2,c22859_g1,c47008_g1,c73626_g3,c59290_g1,c53568_g1,c123609_g1,c67102_g1,c85103_g1,c90234_g1,c180972_g1,c100033_g1,c72490_g1,c46507_g2,c72866_g2,c73786_…
GO:0008150	Biological Process	GO:0044699	single-organism process	GO:0044763	single-organism cellular process	GO:0006928	movement of cell or subcellular component	239	c63384_g1,c35683_g1,c82093_g1,c73349_g1,c70407_g1,c52232_g1,c62981_g1,c94915_g1,c76508_g1,c60256_g2,c68479_g1,c69164_g1,c25746_g1,c104574_g1,c58648_g1,c48370_g1,c44966_g1,c73639_g2,c159347_g1,c73166_g1,c76915_g1,c174938_g1,c24292_g1,c27252_g1,c123102_g1,c108131_g1,c31542_g1,c116349_g1,c77934_g1,c73847_g2,c73806_g3,c27073_g1,c68583_g2,c174832_g1,c70518_g1,c63590_g2,c17197_g2,c185045_g1,c59309_g2,c…
GO:0008150	Biological Process	GO:0044699	single-organism process	GO:0044763	single-organism cellular process	GO:0042723	thiamine-containing compound metabolic process	23	c81310_g1,c62633_g1,c82625_g1,c122679_g1,c108024_g1,c67011_g1,c83924_g1,c95737_g1,c73551_g1,c67869_g1,c64208_g1,c73723_g1,c35520_g1,c11299_g1,c94841_g1,c164588_g1,c121627_g1,c120977_g1,c81587_g1,c63565_g1,c67869_g2,c22133_g1,c73104_g1
GO:0008150	Biological Process	GO:0044699	single-organism process	GO:0044763	single-organism cellular process	GO:0031050	dsRNA fragmentation	1	c110507_g1
GO:0008150	Biological Process	GO:0044699	single-organism process	GO:0044763	single-organism cellular process	GO:0009237	siderophore metabolic process	1	c67885_g2
GO:0008150	Biological Process	GO:0044699	single-organism process	GO:0044763	single-organism cellular process	GO:0044255	cellular lipid metabolic process	852	c83817_g1,c94642_g1,c99514_g1,c178037_g1,c46270_g1,c103171_g1,c71024_g3,c126378_g1,c71293_g2,c117010_g1,c62432_g1,c31662_g2,c32464_g1,c65670_g1,c184732_g1,c69919_g1,c32212_g1,c157020_g1,c189619_g1,c158569_g1,c156247_g1,c51724_g1,c71648_g1,c60172_g1,c133939_g1,c50037_g1,c1291_g1,c44935_g1,c30385_g1,c65226_g1,c136769_g1,c71497_g1,c66944_g1,c68142_g1,c120229_g1,c35933_g1,c59488_g1,c84681_g1,c57133_g…
GO:0008150	Biological Process	GO:0044699	single-organism process	GO:0044763	single-organism cellular process	GO:0032535	regulation of cellular component size	62	c58741_g1,c182902_g1,c24244_g1,c161912_g1,c174590_g1,c37376_g1,c162482_g1,c26718_g1,c97046_g1,c83280_g1,c190596_g1,c96793_g1,c96692_g1,c50047_g1,c64523_g1,c59126_g1,c182654_g1,c92410_g1,c73178_g1,c114318_g1,c75028_g1,c77256_g1,c61987_g1,c129800_g1,c54900_g1,c41867_g2,c17353_g1,c167965_g1,c174347_g1,c175983_g1,c71313_g1,c65893_g1,c14023_g1,c109291_g1,c60822_g1,c111301_g1,c53724_g2,c106923_g1,c7339…
GO:0008150	Biological Process	GO:0044699	single-organism process	GO:0044763	single-organism cellular process	GO:0019400	alditol metabolic process	8	c37524_g1,c3849_g1,c72546_g1,c82779_g1,c40568_g1,c89833_g1,c52870_g2,c69932_g1
GO:0008150	Biological Process	GO:0044699	single-organism process	GO:0044763	single-organism cellular process	GO:0006903	vesicle targeting	2	c24244_g1,c61987_g1
GO:0008150	Biological Process	GO:0044699	single-organism process	GO:0044763	single-organism cellular process	GO:0042816	vitamin B6 metabolic process	23	c81108_g1,c75864_g1,c19072_g1,c74455_g1,c178462_g1,c101039_g1,c11868_g1,c63621_g1,c66720_g1,c17864_g1,c96098_g1,c164588_g1,c121627_g1,c63495_g1,c115789_g1,c171016_g1,c68072_g1,c65834_g1,c51600_g1,c146187_g1,c88569_g1,c67933_g1,c72260_g1
GO:0008150	Biological Process	GO:0044699	single-organism process	GO:0044763	single-organism cellular process	GO:0006082	organic acid metabolic process	2063	c126073_g1,c52256_g2,c182987_g1,c174544_g1,c42384_g1,c117906_g1,c48055_g1,c141886_g1,c28105_g1,c137384_g1,c133681_g1,c50901_g1,c121290_g1,c140125_g1,c104403_g1,c181456_g1,c172391_g1,c75914_g1,c52524_g1,c188318_g1,c73463_g1,c171631_g1,c72870_g1,c127117_g1,c79293_g1,c49729_g1,c72740_g2,c121918_g1,c146905_g1,c96989_g1,c70536_g1,c24458_g1,c45661_g1,c105332_g1,c191983_g1,c43932_g1,c67551_g1,c179722_g1…
GO:0008150	Biological Process	GO:0044699	single-organism process	GO:0044763	single-organism cellular process	GO:0006582	melanin metabolic process	2	c114445_g1,c117239_g1
GO:0008150	Biological Process	GO:0044699	single-organism process	GO:0044763	single-organism cellular process	GO:1902589	single-organism organelle organization	695	c76523_g1,c69702_g1,c187968_g1,c135894_g1,c159466_g1,c69187_g1,c110241_g1,c67953_g1,c180313_g1,c160025_g1,c70096_g1,c185092_g1,c106119_g1,c75998_g1,c138318_g1,c71801_g1,c156478_g1,c56690_g1,c71944_g2,c81480_g1,c131324_g1,c132587_g1,c45045_g1,c10275_g1,c72556_g1,c117885_g1,c72927_g1,c67010_g1,c66914_g1,c189963_g1,c51699_g1,c65723_g1,c146385_g1,c169435_g1,c145669_g1,c191049_g1,c128337_g1,c157641_g1…
GO:0008150	Biological Process	GO:0044699	single-organism process	GO:0044763	single-organism cellular process	GO:0015975	energy derivation by oxidation of reduced inorganic compounds	52	c14240_g1,c110037_g1,c120280_g1,c66999_g1,c9727_g1,c73784_g1,c13047_g2,c72875_g1,c181507_g1,c78355_g1,c73679_g1,c5636_g1,c104403_g1,c73178_g1,c89878_g1,c190968_g1,c136189_g1,c131679_g1,c45360_g1,c129337_g1,c24698_g1,c50330_g1,c150109_g1,c61077_g1,c115074_g1,c87256_g1,c72518_g1,c25975_g1,c67268_g1,c186515_g1,c33552_g1,c109485_g1,c71897_g1,c67101_g1,c81733_g1,c145163_g1,c52363_g1,c8851_g1,c8619_g1,…
GO:0008150	Biological Process	GO:0044699	single-organism process	GO:0044763	single-organism cellular process	GO:0022402	cell cycle process	452	c71490_g1,c57464_g1,c73722_g1,c154533_g1,c58055_g1,c42749_g1,c69148_g1,c70620_g1,c49786_g1,c121705_g1,c162999_g1,c63084_g1,c68203_g1,c138249_g1,c31733_g3,c69545_g1,c191273_g1,c31360_g1,c72194_g1,c57514_g1,c60034_g1,c9193_g1,c160010_g1,c188574_g1,c52965_g1,c172014_g1,c76031_g1,c73434_g2,c81994_g1,c68023_g1,c67904_g1,c182574_g1,c8591_g1,c71479_g2,c73746_g1,c78681_g1,c120855_g1,c84300_g1,c141171_g1,…
GO:0008150	Biological Process	GO:0044699	single-organism process	GO:0044763	single-organism cellular process	GO:0042180	cellular ketone metabolic process	161	c4383_g1,c66575_g1,c93827_g1,c107143_g1,c53247_g1,c94826_g1,c8945_g1,c71600_g1,c123312_g1,c64776_g1,c140712_g1,c38409_g1,c68091_g1,c71349_g1,c66724_g1,c70737_g1,c31369_g1,c42202_g1,c90067_g1,c63921_g1,c134851_g1,c73421_g3,c167667_g1,c45726_g1,c29293_g1,c182239_g1,c118830_g1,c184673_g1,c62912_g3,c168710_g1,c58197_g2,c157515_g1,c112219_g1,c37592_g1,c174694_g1,c175739_g1,c44880_g1,c119270_g1,c178762…
GO:0008150	Biological Process	GO:0044699	single-organism process	GO:0044763	single-organism cellular process	GO:0005984	disaccharide metabolic process	287	c73509_g2,c139478_g1,c108534_g1,c135938_g1,c25270_g1,c119404_g1,c148942_g1,c69105_g1,c86150_g1,c84560_g1,c73949_g1,c65921_g2,c60866_g1,c175594_g1,c84170_g1,c22960_g1,c175772_g1,c174352_g1,c63370_g1,c79226_g1,c140997_g1,c101279_g1,c122915_g1,c67656_g2,c161975_g1,c97494_g1,c107828_g1,c8732_g1,c80548_g1,c65142_g1,c61239_g1,c105119_g1,c91495_g1,c137319_g1,c53049_g1,c73118_g1,c73557_g1,c79774_g1,c1777…
GO:0008150	Biological Process	GO:0044699	single-organism process	GO:0044763	single-organism cellular process	GO:0006081	cellular aldehyde metabolic process	306	c23419_g2,c122269_g1,c30837_g1,c88569_g1,c100912_g1,c12972_g1,c147350_g1,c61160_g1,c70398_g1,c92521_g1,c90684_g1,c170855_g1,c66998_g1,c95206_g1,c138330_g1,c177060_g1,c187031_g1,c73615_g2,c60396_g1,c64078_g1,c175860_g1,c103589_g1,c43801_g1,c77154_g1,c53848_g1,c69028_g1,c59678_g1,c13460_g1,c143885_g1,c87492_g1,c14648_g1,c56628_g1,c145253_g1,c162009_g1,c67574_g1,c67772_g1,c186841_g1,c134145_g1,c1144…
GO:0008150	Biological Process	GO:0044699	single-organism process	GO:0044763	single-organism cellular process	GO:0030029	actin filament-based process	109	c134119_g1,c9992_g1,c156478_g1,c94073_g1,c189143_g1,c123187_g1,c51320_g1,c76487_g1,c80696_g1,c53724_g2,c180313_g1,c111301_g1,c60822_g1,c109291_g1,c169365_g1,c156453_g1,c63787_g1,c149482_g1,c96946_g1,c176516_g1,c151384_g1,c117936_g1,c137947_g1,c60613_g1,c182654_g1,c80400_g1,c114196_g1,c61987_g1,c20151_g1,c72728_g2,c167965_g1,c17353_g1,c178041_g1,c157641_g1,c54900_g1,c89828_g1,c147169_g1,c128337_g1…
GO:0008150	Biological Process	GO:0044699	single-organism process	GO:0044763	single-organism cellular process	GO:0022412	cellular process involved in reproduction in multicellular organism	77	c123498_g1,c45562_g1,c73228_g1,c14559_g1,c113463_g1,c117220_g1,c31551_g1,c77900_g1,c160143_g1,c190542_g1,c22174_g1,c134832_g1,c72487_g2,c130246_g1,c70186_g1,c66422_g1,c7611_g1,c69702_g1,c141557_g1,c64121_g1,c44051_g1,c126993_g1,c145048_g1,c80913_g1,c50946_g1,c119233_g1,c74521_g1,c137855_g1,c63537_g1,c116932_g1,c176752_g1,c44839_g1,c46392_g1,c132587_g1,c65791_g1,c87333_g1,c60180_g1,c38522_g1,c4659…
GO:0008150	Biological Process	GO:0044699	single-organism process	GO:0044763	single-organism cellular process	GO:0055086	nucleobase-containing small molecule metabolic process	2063	c71277_g1,c144685_g1,c8579_g1,c160120_g1,c179165_g1,c85625_g1,c104796_g1,c27354_g1,c61764_g1,c41084_g1,c149440_g1,c71865_g1,c137683_g1,c58004_g1,c47209_g1,c51383_g1,c147254_g1,c22292_g1,c882_g1,c93979_g1,c59983_g1,c71172_g1,c128052_g1,c70838_g1,c70624_g1,c11717_g1,c70686_g1,c148155_g1,c133504_g1,c116234_g1,c14912_g1,c172996_g1,c70966_g1,c146_g1,c124398_g1,c113695_g1,c115848_g1,c62447_g1,c104384_g…
GO:0008150	Biological Process	GO:0044699	single-organism process	GO:0044763	single-organism cellular process	GO:0001775	cell activation	98	c191273_g1,c127589_g1,c89972_g1,c91329_g1,c119060_g1,c121705_g1,c80696_g1,c52260_g1,c73420_g2,c72145_g2,c72504_g1,c70363_g2,c67968_g1,c136254_g1,c71104_g1,c73191_g2,c71516_g1,c70966_g1,c172918_g1,c49827_g1,c174329_g1,c72504_g2,c6010_g1,c62526_g1,c71096_g1,c119747_g1,c19560_g1,c42838_g1,c47761_g1,c177815_g1,c68749_g1,c8591_g1,c99722_g1,c72433_g1,c73291_g1,c127880_g1,c93610_g1,c60847_g1,c64573_g1,c…
GO:0008150	Biological Process	GO:0044699	single-organism process	GO:0044763	single-organism cellular process	GO:0006020	inositol metabolic process	17	c74143_g1,c162173_g1,c48735_g1,c72509_g1,c63232_g3,c142961_g1,c159906_g1,c175837_g1,c149101_g1,c63727_g1,c84404_g1,c82211_g1,c180390_g1,c19754_g2,c14058_g1,c61460_g1,c100519_g1
GO:0008150	Biological Process	GO:0044699	single-organism process	GO:0044763	single-organism cellular process	GO:0034330	cell junction organization	3	c168063_g1,c106923_g1,c149482_g1
GO:0008150	Biological Process	GO:0044699	single-organism process	GO:0044763	single-organism cellular process	GO:0032940	secretion by cell	139	c32652_g1,c44699_g1,c104908_g1,c76077_g1,c146190_g1,c104034_g1,c58489_g1,c138238_g1,c64514_g1,c26234_g1,c67521_g1,c69918_g1,c72979_g1,c25550_g1,c138873_g1,c178420_g1,c65239_g2,c36048_g1,c99652_g1,c162822_g1,c148590_g1,c3423_g1,c19567_g1,c160876_g1,c72341_g1,c73412_g1,c99133_g1,c45900_g1,c72487_g2,c63695_g1,c71897_g1,c119881_g1,c8649_g1,c108753_g1,c162727_g1,c62036_g1,c141557_g1,c10378_g1,c155067_…
GO:0008150	Biological Process	GO:0044699	single-organism process	GO:0044763	single-organism cellular process	GO:0007163	establishment or maintenance of cell polarity	1	c77900_g1
GO:0008150	Biological Process	GO:0044699	single-organism process	GO:0044763	single-organism cellular process	GO:0016458	gene silencing	14	c10810_g1,c182608_g1,c190870_g1,c71478_g2,c70637_g3,c110507_g1,c28891_g1,c110130_g1,c143447_g1,c121092_g1,c180090_g1,c101533_g1,c75658_g1,c137244_g1
GO:0008150	Biological Process	GO:0044699	single-organism process	GO:0044763	single-organism cellular process	GO:0022406	membrane docking	60	c66591_g1,c72032_g1,c76104_g1,c143207_g1,c119400_g1,c138688_g1,c62564_g1,c66914_g1,c76593_g1,c35269_g1,c67269_g2,c72113_g1,c70644_g1,c173274_g1,c70179_g1,c102015_g1,c99133_g1,c73199_g1,c2517_g1,c72063_g2,c78048_g1,c73812_g1,c105799_g1,c180827_g1,c63940_g1,c28539_g1,c72341_g1,c126196_g1,c62036_g1,c162727_g1,c159347_g1,c63691_g1,c159466_g1,c68968_g1,c8780_g1,c71897_g1,c63695_g1,c9923_g1,c93598_g1,c…
GO:0008150	Biological Process	GO:0044699	single-organism process	GO:0044763	single-organism cellular process	GO:0055085	transmembrane transport	918	c38994_g1,c73527_g2,c155766_g1,c156561_g1,c41428_g1,c51196_g1,c142972_g1,c67537_g1,c73901_g1,c52328_g1,c76912_g1,c53650_g1,c50129_g1,c58021_g1,c162546_g1,c66929_g1,c73010_g1,c58421_g2,c67727_g1,c53827_g1,c172697_g1,c174595_g1,c12327_g1,c79887_g1,c149260_g1,c44649_g1,c89377_g1,c100866_g1,c57409_g1,c180529_g1,c100148_g1,c71184_g1,c155673_g1,c96357_g1,c43635_g1,c158372_g1,c61426_g1,c66674_g1,c61426_…
GO:0008150	Biological Process	GO:0044699	single-organism process	GO:0044763	single-organism cellular process	GO:0071804	cellular potassium ion transport	29	c69084_g2,c67537_g1,c6735_g1,c193005_g1,c174853_g1,c115927_g1,c129427_g1,c135386_g1,c6201_g1,c96690_g1,c157104_g1,c21539_g1,c137848_g1,c157440_g1,c125379_g1,c71389_g1,c69325_g2,c114882_g1,c68896_g1,c180434_g1,c164302_g1,c69980_g1,c68039_g2,c13731_g1,c69140_g2,c76290_g1,c74741_g1,c76229_g1,c53608_g1
GO:0008150	Biological Process	GO:0044699	single-organism process	GO:0044763	single-organism cellular process	GO:0009235	cobalamin metabolic process	59	c152180_g1,c106580_g1,c155113_g1,c58051_g1,c46350_g2,c75475_g1,c175814_g1,c90714_g1,c44593_g1,c8046_g1,c70309_g1,c34361_g1,c142627_g1,c150130_g1,c75864_g1,c863_g1,c11749_g1,c122976_g1,c96465_g1,c154767_g2,c13650_g1,c133030_g1,c70495_g1,c103122_g1,c23326_g1,c11661_g1,c68017_g1,c160143_g1,c35726_g1,c159466_g1,c127880_g1,c41867_g2,c69248_g1,c6018_g1,c34442_g1,c176979_g1,c37862_g1,c75888_g1,c99641_g1…
GO:0008150	Biological Process	GO:0044699	single-organism process	GO:0044763	single-organism cellular process	GO:0048869	cellular developmental process	341	c67900_g1,c80696_g1,c93928_g1,c103405_g1,c73228_g1,c109207_g1,c8090_g1,c72138_g1,c123498_g1,c49419_g1,c71677_g1,c99860_g1,c165646_g1,c113463_g1,c61246_g1,c7611_g1,c57514_g1,c126368_g1,c45907_g2,c190542_g1,c142383_g1,c8488_g1,c47178_g1,c57811_g1,c53807_g1,c80913_g1,c2585_g1,c61987_g1,c116407_g1,c138565_g1,c161224_g1,c145048_g1,c69013_g1,c96238_g1,c120855_g1,c46598_g1,c100210_g1,c84179_g1,c63537_g1…
GO:0008150	Biological Process	GO:0044699	single-organism process	GO:0044763	single-organism cellular process	GO:0097194	execution phase of apoptosis	8	c52829_g1,c34130_g1,c77059_g1,c66401_g1,c158611_g1,c123051_g1,c158979_g1,c64584_g1
GO:0008150	Biological Process	GO:0044699	single-organism process	GO:0044763	single-organism cellular process	GO:0044802	single-organism membrane organization	308	c174832_g1,c21532_g1,c163372_g1,c148187_g1,c152605_g1,c97337_g1,c57867_g1,c73475_g2,c179391_g1,c88209_g1,c38390_g1,c150195_g1,c8071_g1,c133860_g1,c61586_g1,c67124_g1,c185577_g1,c96329_g1,c33914_g1,c72817_g1,c33669_g1,c174590_g1,c66774_g1,c4579_g1,c55797_g1,c25164_g1,c70551_g1,c63813_g1,c160618_g1,c47270_g1,c25527_g1,c1421_g1,c63730_g1,c48063_g1,c67730_g1,c83173_g1,c99977_g1,c9816_g1,c73348_g1,c67…
GO:0008150	Biological Process	GO:0044699	single-organism process	GO:0044763	single-organism cellular process	GO:0008219	cell death	144	c174530_g1,c85360_g1,c139908_g1,c54786_g1,c152711_g1,c166664_g1,c159755_g1,c137699_g1,c104950_g1,c10305_g1,c72188_g3,c73632_g1,c38083_g1,c76899_g1,c63509_g1,c69705_g1,c71728_g1,c59877_g1,c150404_g1,c97190_g1,c40932_g1,c180355_g1,c61299_g1,c143639_g1,c47966_g1,c120160_g1,c147538_g1,c115145_g1,c170606_g1,c104570_g1,c63693_g1,c69666_g2,c59897_g1,c72477_g1,c77059_g1,c106341_g1,c189126_g1,c130672_g1,c…
GO:0008150	Biological Process	GO:0044699	single-organism process	GO:0044763	single-organism cellular process	GO:0032196	transposition	70	c106152_g1,c57206_g1,c142070_g1,c56038_g1,c61915_g1,c53552_g1,c160927_g1,c42787_g1,c28918_g1,c168219_g1,c88026_g1,c104564_g1,c71837_g1,c73909_g1,c18223_g1,c510_g1,c73098_g1,c131033_g1,c97649_g1,c122631_g1,c63471_g2,c73622_g6,c81352_g1,c37915_g1,c73217_g2,c52467_g1,c60099_g1,c73809_g1,c2193_g1,c73459_g1,c61523_g2,c73384_g1,c31843_g1,c66092_g1,c23679_g1,c158204_g1,c57765_g1,c107255_g1,c73738_g2,c13…
GO:0008150	Biological Process	GO:0044699	single-organism process	GO:0044763	single-organism cellular process	GO:0022411	cellular component disassembly	114	c94483_g1,c96692_g1,c64523_g1,c175700_g1,c178707_g1,c158979_g1,c82828_g1,c77756_g1,c66401_g1,c18030_g1,c39672_g1,c99083_g1,c161912_g1,c37376_g1,c29754_g1,c65893_g1,c52730_g1,c41867_g2,c148551_g1,c174347_g1,c72907_g1,c50297_g1,c98189_g1,c92410_g1,c30391_g1,c75028_g1,c123051_g1,c64584_g1,c50557_g1,c175032_g1,c193230_g1,c117159_g1,c69233_g1,c34130_g1,c124445_g1,c182648_g1,c176460_g1,c22134_g1,c39266…
GO:0008150	Biological Process	GO:0044699	single-organism process	GO:0044763	single-organism cellular process	GO:0010927	cellular component assembly involved in morphogenesis	17	c100556_g1,c169513_g1,c55251_g1,c62196_g2,c90549_g1,c123491_g1,c160025_g1,c80696_g1,c23757_g1,c89540_g1,c68058_g1,c27252_g1,c156453_g1,c57514_g1,c31510_g1,c160415_g1,c59405_g1
GO:0008150	Biological Process	GO:0044699	single-organism process	GO:0044763	single-organism cellular process	GO:0051651	maintenance of location in cell	33	c94630_g1,c189469_g1,c69566_g1,c189373_g1,c71349_g1,c69573_g1,c31519_g1,c67030_g1,c89564_g1,c162646_g1,c109378_g1,c76487_g1,c74297_g1,c51730_g1,c116247_g1,c66905_g1,c96153_g1,c96360_g1,c71066_g4,c139526_g1,c45045_g1,c73378_g4,c10234_g1,c90325_g1,c118599_g1,c72263_g1,c71895_g1,c62474_g1,c133629_g1,c67407_g1,c126378_g1,c166795_g1,c43202_g1
GO:0008150	Biological Process	GO:0044699	single-organism process	GO:0044763	single-organism cellular process	GO:0006730	one-carbon metabolic process	7	c136741_g1,c107527_g1,c72766_g1,c72312_g1,c79653_g1,c85439_g1,c181319_g1
GO:0008150	Biological Process	GO:0044699	single-organism process	GO:0044763	single-organism cellular process	GO:0030648	aminoglycoside antibiotic biosynthetic process	13	c159906_g1,c175837_g1,c96391_g1,c142961_g1,c149101_g1,c84404_g1,c100519_g1,c181095_g1,c179940_g1,c14058_g1,c61460_g1,c180390_g1,c162173_g1
GO:0008150	Biological Process	GO:0044699	single-organism process	GO:0044763	single-organism cellular process	GO:0006281	DNA repair	183	c131282_g1,c12708_g1,c94180_g1,c58245_g1,c73628_g1,c170955_g1,c120692_g1,c72759_g1,c44834_g1,c72610_g1,c68759_g1,c66921_g1,c129100_g1,c87469_g1,c71135_g1,c65925_g2,c99705_g1,c103695_g1,c78890_g1,c76617_g1,c66724_g1,c72396_g1,c164383_g1,c50343_g1,c45839_g1,c61557_g1,c6749_g1,c69064_g1,c88781_g1,c152741_g1,c157514_g1,c182529_g1,c151554_g1,c73343_g2,c122640_g1,c48856_g1,c90039_g1,c182056_g1,c65748_g…
GO:0008150	Biological Process	GO:0044699	single-organism process	GO:0044763	single-organism cellular process	GO:0042810	pheromone metabolic process	4	c77016_g1,c147110_g1,c108519_g1,c146103_g1
GO:0008150	Biological Process	GO:0044699	single-organism process	GO:0044763	single-organism cellular process	GO:0007154	cell communication	2726	c6994_g1,c154322_g1,c55752_g1,c143743_g1,c116708_g1,c121739_g1,c64393_g1,c61596_g1,c77190_g1,c71154_g1,c73277_g2,c71409_g1,c132899_g1,c84935_g1,c143248_g1,c121144_g1,c69747_g2,c73775_g2,c73707_g1,c61689_g1,c64857_g2,c66643_g1,c78605_g1,c68368_g1,c185864_g1,c173828_g1,c69875_g1,c81708_g1,c73247_g2,c149557_g1,c96237_g1,c57669_g1,c69863_g1,c115446_g1,c57996_g1,c22874_g1,c93750_g1,c175959_g1,c109458_…
GO:0008150	Biological Process	GO:0044699	single-organism process	GO:0044763	single-organism cellular process	GO:0050808	synapse organization	3	c124686_g1,c120855_g1,c177782_g1
GO:0008150	Biological Process	GO:0044699	single-organism process	GO:0044763	single-organism cellular process	GO:0007017	microtubule-based process	315	c157851_g1,c1904_g1,c177488_g1,c71579_g1,c68117_g1,c105743_g1,c48578_g1,c71508_g1,c69943_g1,c143201_g1,c24458_g1,c73587_g2,c150806_g1,c72879_g1,c91816_g1,c66683_g1,c179806_g1,c99652_g1,c177339_g1,c83420_g1,c75172_g1,c65239_g2,c137833_g1,c73382_g1,c120420_g1,c50277_g1,c62435_g1,c6960_g1,c72935_g1,c94427_g1,c55416_g1,c113056_g1,c48129_g1,c124686_g1,c73448_g2,c68226_g1,c71847_g1,c68472_g1,c73639_g1,…
GO:0008150	Biological Process	GO:0044699	single-organism process	GO:0044763	single-organism cellular process	GO:0016049	cell growth	9	c71818_g2,c77645_g1,c70801_g1,c126236_g1,c174590_g1,c174938_g1,c5894_g1,c124686_g1,c71879_g2
GO:0008150	Biological Process	GO:0044699	single-organism process	GO:0044763	single-organism cellular process	GO:0015980	energy derivation by oxidation of organic compounds	528	c58469_g1,c73598_g1,c62463_g1,c177793_g1,c140092_g1,c31066_g2,c52277_g1,c64646_g1,c168880_g1,c2618_g1,c142952_g1,c90965_g1,c100547_g1,c179620_g1,c45232_g1,c156453_g1,c85089_g1,c21835_g1,c185920_g1,c94587_g1,c58707_g1,c131679_g1,c64104_g1,c190411_g1,c86483_g1,c133663_g1,c26379_g2,c72189_g1,c14148_g1,c45000_g1,c12909_g2,c127723_g1,c187045_g1,c56146_g1,c154588_g1,c183897_g1,c184170_g1,c4594_g1,c5670…
GO:0008150	Biological Process	GO:0044699	single-organism process	GO:0044763	single-organism cellular process	GO:0006771	riboflavin metabolic process	21	c93374_g1,c54235_g1,c39765_g2,c73913_g1,c47984_g1,c55258_g2,c109376_g1,c44518_g1,c66376_g1,c67709_g2,c64026_g1,c5365_g1,c124588_g1,c70841_g1,c55241_g1,c96976_g1,c62938_g2,c1468_g1,c73883_g1,c73678_g1,c24437_g1
GO:0008150	Biological Process	GO:0044699	single-organism process	GO:0044763	single-organism cellular process	GO:0022900	electron transport chain	379	c161443_g1,c72266_g1,c17776_g1,c96465_g1,c105561_g1,c133792_g1,c159474_g1,c134139_g1,c9832_g1,c59846_g1,c139864_g1,c44393_g1,c45466_g1,c77337_g1,c75867_g1,c113670_g1,c43232_g1,c102811_g1,c62582_g1,c110435_g1,c73182_g2,c184467_g1,c183109_g1,c171018_g1,c16268_g1,c163182_g1,c183101_g1,c131592_g1,c31246_g1,c70512_g1,c21736_g2,c81850_g1,c22076_g2,c72420_g1,c50451_g1,c110289_g1,c162729_g1,c22076_g1,c89…
GO:0008150	Biological Process	GO:0044699	single-organism process	GO:0044763	single-organism cellular process	GO:0030030	cell projection organization	121	c157006_g1,c171148_g1,c115145_g1,c57514_g1,c31510_g1,c160380_g1,c45907_g2,c68323_g1,c65744_g1,c142383_g1,c89972_g1,c74805_g1,c22248_g2,c90973_g1,c16888_g1,c160025_g1,c150404_g1,c171269_g1,c73479_g1,c73731_g2,c93928_g1,c77900_g1,c140527_g1,c70246_g1,c72801_g1,c71677_g1,c95231_g1,c157574_g1,c72556_g1,c49830_g1,c65305_g1,c76899_g1,c120855_g1,c106006_g1,c48487_g2,c71510_g1,c154491_g1,c63098_g2,c15810…
GO:0008150	Biological Process	GO:0044699	single-organism process	GO:0044763	single-organism cellular process	GO:0008037	cell recognition	13	c73195_g2,c68332_g1,c180761_g1,c64451_g1,c63430_g1,c97021_g1,c72439_g1,c136706_g1,c73280_g1,c63831_g1,c98740_g1,c73418_g1,c63316_g1
GO:0008150	Biological Process	GO:0044699	single-organism process	GO:0044763	single-organism cellular process	GO:0015995	chlorophyll biosynthetic process	13	c150559_g1,c72154_g1,c95689_g1,c2424_g1,c72483_g4,c102516_g1,c48349_g1,c101072_g1,c72379_g2,c72379_g3,c137774_g1,c139599_g1,c87436_g1
GO:0008150	Biological Process	GO:0044699	single-organism process	GO:0044763	single-organism cellular process	GO:0009110	vitamin biosynthetic process	235	c110037_g1,c68072_g1,c188742_g1,c82474_g1,c72386_g2,c15343_g1,c53452_g1,c22133_g1,c10454_g1,c117474_g1,c190591_g1,c65098_g1,c146187_g1,c47248_g1,c66522_g1,c65197_g1,c71733_g1,c190968_g1,c60966_g1,c67709_g2,c138185_g1,c77321_g1,c120390_g1,c62633_g1,c117528_g1,c144907_g1,c118874_g1,c55241_g1,c67436_g1,c99641_g1,c17864_g1,c115074_g1,c96976_g1,c62938_g2,c73883_g1,c69248_g1,c11868_g1,c6018_g1,c34442_g…
GO:0008150	Biological Process	GO:0044699	single-organism process	GO:0044763	single-organism cellular process	GO:0019627	urea metabolic process	1	c175460_g1
GO:0008150	Biological Process	GO:0044699	single-organism process	GO:0044763	single-organism cellular process	GO:0009404	toxin metabolic process	39	c114800_g1,c166423_g1,c119736_g1,c157552_g1,c51807_g1,c3247_g1,c179757_g1,c69606_g2,c39291_g1,c34792_g1,c162356_g1,c21756_g2,c129263_g1,c62969_g1,c189234_g1,c139161_g1,c28637_g1,c114685_g1,c167667_g1,c41977_g1,c80838_g1,c92960_g1,c59121_g2,c2675_g1,c60233_g2,c112757_g1,c73674_g1,c72994_g2,c70811_g1,c14825_g1,c66289_g1,c72651_g1,c113327_g1,c25939_g1,c183131_g1,c41789_g1,c181733_g1,c164523_g1,c1733…
GO:0008150	Biological Process	GO:0044699	single-organism process	GO:0044763	single-organism cellular process	GO:0042439	ethanolamine-containing compound metabolic process	1	c82647_g1
GO:0008150	Biological Process	GO:0044699	single-organism process	GO:0044763	single-organism cellular process	GO:0006276	plasmid maintenance	2	c59993_g1,c3977_g1
GO:0008150	Biological Process	GO:0044699	single-organism process	GO:0044763	single-organism cellular process	GO:0007049	cell cycle	513	c72514_g2,c120144_g1,c85384_g1,c78048_g1,c45603_g1,c168749_g1,c73376_g1,c64573_g1,c55251_g1,c120552_g1,c96205_g1,c21698_g1,c8092_g1,c76899_g1,c104950_g1,c2897_g1,c65545_g1,c31966_g1,c107026_g1,c109012_g1,c75631_g1,c96157_g1,c117341_g1,c67717_g1,c55857_g2,c73781_g1,c116021_g1,c72865_g2,c69130_g2,c182397_g1,c31980_g1,c8996_g1,c52493_g2,c60757_g1,c170417_g1,c104725_g1,c115145_g1,c116662_g1,c71191_g1…
GO:0008150	Biological Process	GO:0044699	single-organism process	GO:0044763	single-organism cellular process	GO:0006486	protein glycosylation	68	c164059_g1,c104831_g1,c3083_g1,c56039_g1,c70830_g1,c188425_g1,c114257_g1,c65063_g1,c75195_g1,c185645_g1,c87658_g1,c151025_g1,c82133_g1,c157392_g1,c72503_g1,c103748_g1,c10271_g1,c175196_g1,c106789_g1,c162534_g1,c51880_g3,c60989_g1,c60885_g1,c21861_g1,c137607_g1,c180670_g1,c80288_g1,c172081_g1,c183385_g1,c116893_g1,c37217_g1,c125987_g1,c192715_g1,c111720_g1,c110695_g1,c43685_g1,c110446_g1,c69145_g1…
GO:0008150	Biological Process	GO:0044699	single-organism process	GO:0044763	single-organism cellular process	GO:0007272	ensheathment of neurons	7	c168063_g1,c124686_g1,c76899_g1,c174590_g1,c106923_g1,c149482_g1,c80978_g1
GO:0008150	Biological Process	GO:0044699	single-organism process	GO:1902578	single-organism localization	GO:0044765	single-organism transport	4035	c65402_g1,c156741_g1,c76951_g1,c70759_g1,c72349_g1,c42902_g1,c46682_g1,c64681_g1,c57795_g1,c169854_g1,c16340_g1,c145312_g1,c140750_g1,c125233_g1,c171745_g1,c46378_g1,c72733_g1,c90714_g1,c72727_g3,c137579_g1,c68506_g1,c72916_g1,c68157_g1,c22880_g1,c70255_g1,c13777_g1,c65421_g1,c161834_g1,c73813_g2,c157780_g1,c73558_g3,c97126_g1,c129904_g1,c118467_g1,c71897_g1,c68525_g1,c68039_g2,c68380_g1,c72876_g…
GO:0008150	Biological Process	GO:0044699	single-organism process	GO:1902578	single-organism localization	GO:0051204	protein insertion into mitochondrial membrane	4	c106677_g1,c166341_g1,c70553_g1,c65675_g1
GO:0008150	Biological Process	GO:0044699	single-organism process	GO:1902578	single-organism localization	GO:0090151	establishment of protein localization to mitochondrial membrane	3	c64686_g1,c163372_g1,c64158_g1
GO:0008150	Biological Process	GO:0044699	single-organism process	GO:1902578	single-organism localization	GO:1902580	single-organism cellular localization	358	c47270_g1,c1421_g1,c140035_g1,c159347_g1,c9816_g1,c99977_g1,c60792_g1,c73124_g1,c63730_g1,c48063_g1,c55797_g1,c63384_g1,c4579_g1,c74137_g1,c66774_g1,c73131_g1,c117307_g1,c25164_g1,c150195_g1,c8071_g1,c38390_g1,c33470_g1,c88209_g1,c179391_g1,c36478_g1,c73475_g2,c146148_g1,c33669_g1,c174590_g1,c33914_g1,c185577_g1,c67124_g1,c80101_g1,c61586_g1,c163372_g1,c70179_g1,c174832_g1,c56598_g1,c152605_g1,c9…
GO:0008150	Biological Process	GO:0044699	single-organism process	GO:1902578	single-organism localization	GO:0051651	maintenance of location in cell	33	c94630_g1,c189469_g1,c69566_g1,c189373_g1,c71349_g1,c69573_g1,c31519_g1,c67030_g1,c89564_g1,c162646_g1,c109378_g1,c76487_g1,c74297_g1,c51730_g1,c116247_g1,c66905_g1,c96153_g1,c96360_g1,c71066_g4,c139526_g1,c45045_g1,c73378_g4,c10234_g1,c90325_g1,c118599_g1,c72263_g1,c71895_g1,c62474_g1,c133629_g1,c67407_g1,c126378_g1,c166795_g1,c43202_g1
GO:0008150	Biological Process	GO:0044699	single-organism process	GO:0044708	single-organism behavior	GO:0007611	learning or memory	1	c77900_g1
GO:0008150	Biological Process	GO:0044699	single-organism process	GO:0044708	single-organism behavior	GO:0030534	adult behavior	10	c68250_g1,c83814_g1,c141039_g1,c59221_g1,c29066_g1,c49496_g1,c73246_g5,c85614_g1,c44463_g1,c70557_g1
GO:0008150	Biological Process	GO:0044699	single-organism process	GO:0044702	single organism reproductive process	GO:0007293	germarium-derived egg chamber formation	1	c77900_g1
GO:0008150	Biological Process	GO:0044699	single-organism process	GO:0044702	single organism reproductive process	GO:0030850	prostate gland development	4	c61246_g1,c120855_g1,c113559_g1,c177782_g1
GO:0008150	Biological Process	GO:0044699	single-organism process	GO:0044702	single organism reproductive process	GO:0001890	placenta development	5	c177782_g1,c107809_g1,c184710_g1,c174590_g1,c120855_g1
GO:0008150	Biological Process	GO:0044699	single-organism process	GO:0044702	single organism reproductive process	GO:0007276	gamete generation	106	c68100_g1,c159436_g1,c6258_g1,c77900_g1,c44611_g1,c31551_g1,c122241_g1,c81497_g1,c73228_g1,c45562_g1,c154831_g1,c53403_g1,c123498_g1,c8996_g1,c72916_g1,c186644_g1,c113463_g1,c7611_g1,c1290_g1,c66422_g1,c72945_g2,c69702_g1,c134832_g1,c22174_g1,c104801_g1,c121482_g1,c160143_g1,c190542_g1,c70186_g1,c171151_g1,c67555_g1,c76228_g1,c50946_g1,c119233_g1,c80913_g1,c137855_g1,c72156_g1,c145048_g1,c126993_…
GO:0008150	Biological Process	GO:0044699	single-organism process	GO:0044702	single organism reproductive process	GO:0060674	placenta blood vessel development	1	c174590_g1
GO:0008150	Biological Process	GO:0044699	single-organism process	GO:0044702	single organism reproductive process	GO:0030703	eggshell formation	33	c121139_g1,c31551_g1,c131619_g1,c130654_g1,c157514_g1,c45562_g1,c123498_g1,c73228_g1,c139109_g1,c66422_g1,c117882_g1,c7611_g1,c70186_g1,c22439_g1,c160143_g1,c134832_g1,c79517_g1,c169258_g1,c80913_g1,c72502_g3,c110809_g1,c126993_g1,c44051_g1,c61923_g1,c38522_g1,c60180_g1,c87333_g1,c188673_g1,c134872_g1,c16244_g1,c44839_g1,c63537_g1,c116932_g1
GO:0008150	Biological Process	GO:0044699	single-organism process	GO:0044702	single organism reproductive process	GO:0007531	mating type determination	11	c138565_g1,c69550_g1,c107226_g1,c44872_g1,c80459_g1,c144283_g1,c63590_g1,c50828_g1,c100693_g1,c55560_g1,c57642_g1
GO:0008150	Biological Process	GO:0044699	single-organism process	GO:0044702	single organism reproductive process	GO:0009566	fertilization	36	c97021_g1,c72439_g1,c21532_g1,c31591_g1,c74521_g1,c180761_g1,c24125_g2,c63316_g1,c64121_g1,c72431_g1,c126993_g1,c3423_g1,c69541_g1,c133860_g1,c65791_g1,c19567_g1,c24580_g1,c73418_g1,c98740_g1,c73280_g1,c162822_g1,c63430_g1,c64451_g1,c117220_g1,c26234_g1,c63831_g1,c14559_g1,c31076_g1,c104034_g1,c25527_g1,c73195_g2,c68332_g1,c141557_g1,c72487_g2,c61039_g1,c130246_g1
GO:0008150	Biological Process	GO:0044699	single-organism process	GO:0044702	single organism reproductive process	GO:0060135	maternal process involved in female pregnancy	1	c174590_g1
GO:0008150	Biological Process	GO:0044699	single-organism process	GO:0044702	single organism reproductive process	GO:0060669	embryonic placenta morphogenesis	2	c177782_g1,c120855_g1
GO:0008150	Biological Process	GO:0044699	single-organism process	GO:0044702	single organism reproductive process	GO:0042698	ovulation cycle	2	c80696_g1,c27252_g1
GO:0008150	Biological Process	GO:0044699	single-organism process	GO:0044702	single organism reproductive process	GO:0048806	genitalia development	2	c80696_g1,c27252_g1
GO:0008150	Biological Process	GO:0044699	single-organism process	GO:0044702	single organism reproductive process	GO:0060711	labyrinthine layer development	3	c174590_g1,c120855_g1,c177782_g1
GO:0008150	Biological Process	GO:0044699	single-organism process	GO:0044702	single organism reproductive process	GO:0060736	prostate gland growth	2	c120855_g1,c177782_g1
GO:0008150	Biological Process	GO:0044699	single-organism process	GO:0044702	single organism reproductive process	GO:0007308	oocyte construction	1	c77900_g1
GO:0008150	Biological Process	GO:0044699	single-organism process	GO:0044702	single organism reproductive process	GO:0060713	labyrinthine layer morphogenesis	2	c120855_g1,c177782_g1
GO:0008150	Biological Process	GO:0044699	single-organism process	GO:0044702	single organism reproductive process	GO:0007309	oocyte axis specification	1	c77900_g1
GO:0008150	Biological Process	GO:0044699	single-organism process	GO:0044702	single organism reproductive process	GO:0007281	germ cell development	59	c50946_g1,c72502_g3,c119233_g1,c110809_g1,c72492_g1,c120637_g1,c80913_g1,c169258_g1,c137855_g1,c79517_g1,c61923_g1,c145048_g1,c126993_g1,c44051_g1,c132587_g1,c16244_g1,c9978_g1,c188679_g1,c46598_g1,c134872_g1,c38522_g1,c60180_g1,c188673_g1,c87333_g1,c116932_g1,c176752_g1,c121205_g1,c63537_g1,c46392_g1,c44839_g1,c131619_g1,c73923_g1,c77900_g1,c68712_g1,c31551_g1,c121139_g1,c73601_g1,c73228_g1,c455…
GO:0008150	Biological Process	GO:0044699	single-organism process	GO:0044702	single organism reproductive process	GO:0060706	cell differentiation involved in embryonic placenta development	1	c174590_g1
GO:0008150	Biological Process	GO:0044699	single-organism process	GO:0044702	single organism reproductive process	GO:0009994	oocyte differentiation	1	c77900_g1
GO:0008150	Biological Process	GO:0044699	single-organism process	GO:0044702	single organism reproductive process	GO:0048515	spermatid differentiation	24	c145048_g1,c113463_g1,c68712_g1,c73601_g1,c120637_g1,c72492_g1,c50946_g1,c119233_g1,c73923_g1,c46392_g1,c83040_g1,c70961_g2,c22174_g1,c176752_g1,c121205_g1,c190542_g1,c69702_g1,c9978_g1,c46598_g1,c188679_g1,c64969_g1,c132587_g1,c144091_g1,c180487_g1
GO:0008150	Biological Process	GO:0044699	single-organism process	GO:0044702	single organism reproductive process	GO:0001892	embryonic placenta development	3	c177782_g1,c174590_g1,c120855_g1
GO:0008150	Biological Process	GO:0044699	single-organism process	GO:0044702	single organism reproductive process	GO:0030707	ovarian follicle cell development	33	c22439_g1,c160143_g1,c134832_g1,c70186_g1,c66422_g1,c117882_g1,c7611_g1,c139109_g1,c157514_g1,c45562_g1,c123498_g1,c73228_g1,c130654_g1,c131619_g1,c121139_g1,c31551_g1,c63537_g1,c116932_g1,c44839_g1,c16244_g1,c60180_g1,c38522_g1,c87333_g1,c188673_g1,c134872_g1,c61923_g1,c126993_g1,c44051_g1,c80913_g1,c72502_g3,c110809_g1,c79517_g1,c169258_g1
GO:0008150	Biological Process	GO:0044699	single-organism process	GO:0044702	single organism reproductive process	GO:0060742	epithelial cell differentiation involved in prostate gland development	2	c177782_g1,c120855_g1
GO:0008150	Biological Process	GO:0044699	single-organism process	GO:0044702	single organism reproductive process	GO:0008406	gonad development	3	c27252_g1,c80696_g1,c159755_g1
GO:0008150	Biological Process	GO:0044699	single-organism process	GO:0044702	single organism reproductive process	GO:0060740	prostate gland epithelium morphogenesis	2	c120855_g1,c177782_g1
GO:0008150	Biological Process	GO:0044699	single-organism process	GO:0044702	single organism reproductive process	GO:0060512	prostate gland morphogenesis	2	c177782_g1,c120855_g1
[truncated: 1,026 more rows]
