# Supplementary material for: De Novo Transcriptomic Resources in the Brain of Vespa velutina for Invasion Control
Source: Insects. 2020 Feb 3;11(2):101. doi: 10.3390/insects11020101 (PMC7074412; doi:10.3390/insects11020101)
Supplement: Supplementary file 1 [file insects-11-00101-s001.zip › Supplement information/Additional file 11-Table S15-KOG_classification.xls]

Class	Abbreviation	Gene Numbers	Gene IDs
RNA processing and modification	A	804	c100082_g1,c100187_g1,c100220_g1,c100510_g1,c100592_g1,c100951_g1,c101074_g1,c101951_g1,c102628_g1,c103153_g1,c103567_g1,c103672_g1,c103774_g1,c104371_g1,c106093_g1,c106102_g1,c106387_g1,c107022_g1,c107102_g1,c107763_g1,c107779_g1,c108333_g1,c108347_g1,c10837_g1,c108827_g1,c108949_g1,c109116_g1,c109333_g1,c110441_g1,c111470_g1,c111939_g1,c113240_g1,c113527_g1,c113576_g1,c113633_g1,c11367_g1,c1141…
Chromatin structure and dynamics	B	295	c100118_g1,c10154_g1,c101662_g1,c102197_g1,c102281_g1,c102287_g1,c103228_g1,c105150_g1,c105271_g1,c106758_g1,c106931_g1,c107952_g1,c108582_g1,c109312_g1,c109476_g1,c110127_g1,c110553_g1,c110708_g1,c112613_g1,c113517_g1,c113534_g1,c114487_g1,c114953_g1,c115469_g1,c11546_g1,c115568_g1,c115994_g1,c116127_g1,c11731_g1,c117597_g1,c122677_g1,c124926_g1,c128071_g1,c128726_g1,c129595_g1,c133328_g1,c13393…
Energy production and conversion	C	1227	c100158_g1,c100396_g1,c10173_g1,c101800_g1,c102029_g1,c102465_g1,c102619_g1,c102621_g1,c102695_g1,c102710_g1,c102878_g1,c102980_g1,c102991_g1,c103116_g1,c103272_g1,c103276_g1,c103369_g1,c103421_g1,c103538_g1,c103545_g1,c103589_g1,c103686_g1,c103740_g1,c103745_g1,c103941_g1,c103955_g1,c104130_g1,c104356_g1,c104474_g1,c104675_g1,c104833_g1,c10511_g1,c105130_g1,c105217_g1,c105253_g1,c105394_g1,c1054…
Cell cycle control, cell division, chromosome partitioning	D	376	c10070_g1,c102153_g1,c10271_g1,c102931_g1,c104292_g1,c104831_g1,c105068_g1,c105644_g1,c106758_g1,c107158_g1,c108132_g1,c108682_g1,c110343_g1,c112613_g1,c112942_g1,c11367_g1,c113922_g1,c115568_g1,c115596_g1,c11731_g1,c117799_g1,c118311_g1,c118440_g1,c119607_g1,c119853_g1,c120888_g1,c121615_g1,c121709_g1,c122092_g1,c122934_g1,c122995_g1,c123020_g1,c124617_g1,c125418_g1,c1266_g1,c126805_g1,c126895_g…
Amino acid transport and metabolism	E	919	c100319_g1,c10042_g1,c100487_g1,c10049_g1,c100535_g1,c100771_g1,c10105_g1,c101288_g1,c101293_g1,c101324_g1,c101370_g1,c101629_g1,c101813_g1,c101933_g1,c102358_g1,c102394_g1,c102491_g1,c102960_g1,c103075_g1,c103531_g1,c103538_g1,c103876_g1,c104119_g1,c104134_g1,c104223_g1,c104291_g1,c104295_g1,c104473_g1,c104680_g1,c104877_g1,c104912_g1,c105571_g1,c1058_g1,c106376_g1,c10714_g1,c107403_g1,c107405_g…
Nucleotide transport and metabolism	F	243	c101352_g1,c101571_g1,c102099_g1,c102676_g1,c103134_g1,c105290_g1,c105988_g1,c107027_g1,c107866_g1,c108179_g1,c108298_g1,c108557_g1,c110060_g1,c111078_g1,c111262_g1,c111477_g1,c11346_g1,c113724_g1,c114969_g1,c114994_g1,c115612_g1,c116020_g1,c116221_g1,c118126_g1,c118696_g1,c118851_g1,c118871_g1,c118924_g1,c1192_g1,c119532_g1,c120054_g1,c122269_g1,c122301_g1,c124304_g1,c124684_g1,c125199_g1,c12555…
Carbohydrate transport and metabolism	G	911	c100288_g1,c100912_g1,c101082_g1,c101120_g1,c101349_g1,c101393_g1,c102464_g1,c103247_g1,c103952_g1,c104101_g1,c104272_g1,c104713_g1,c104743_g1,c104750_g1,c104796_g1,c105130_g1,c105224_g1,c105858_g1,c106237_g1,c106294_g1,c106621_g1,c106745_g1,c106969_g1,c107405_g1,c107496_g1,c107526_g1,c107593_g1,c107828_g1,c108430_g1,c108579_g1,c108700_g1,c108870_g1,c10891_g1,c10903_g1,c109052_g1,c109140_g1,c1092…
Coenzyme transport and metabolism	H	272	c100021_g1,c10042_g1,c100495_g1,c100650_g1,c101039_g1,c102479_g1,c103122_g1,c104400_g1,c106331_g1,c106458_g1,c108904_g1,c110864_g1,c113665_g1,c114049_g1,c114331_g1,c115168_g1,c115682_g1,c115831_g1,c116558_g1,c116650_g1,c11717_g1,c117271_g1,c11769_g1,c118022_g1,c119423_g1,c119451_g1,c119829_g1,c120058_g1,c120086_g1,c120390_g1,c120895_g1,c121035_g1,c121627_g1,c121750_g1,c121787_g1,c122202_g1,c12227…
Lipid transport and metabolism	I	807	c100012_g1,c100129_g1,c100240_g1,c100445_g1,c100769_g1,c100794_g1,c100888_g1,c10109_g2,c101503_g1,c101526_g1,c102126_g1,c102261_g1,c10235_g1,c102951_g1,c103109_g1,c103630_g1,c103638_g1,c103726_g1,c103867_g1,c104617_g1,c104877_g1,c105396_g1,c105616_g1,c105646_g1,c105887_g1,c105955_g1,c106088_g1,c106376_g1,c106974_g1,c107296_g1,c108051_g1,c108573_g1,c10898_g1,c10905_g1,c109139_g1,c109210_g1,c109242…
Translation, ribosomal structure and biogenesis	J	2015	c100041_g1,c100154_g1,c100161_g1,c100220_g1,c100227_g1,c100347_g1,c100371_g1,c100421_g1,c100510_g1,c100519_g1,c100592_g1,c100713_g1,c100883_g1,c100909_g1,c100931_g1,c100963_g1,c10096_g1,c101013_g1,c101074_g1,c101136_g1,c101558_g1,c101978_g1,c102007_g1,c102277_g1,c102410_g1,c102466_g1,c102481_g1,c102623_g1,c102626_g1,c102892_g1,c102911_g1,c102993_g1,c103216_g1,c103235_g1,c103259_g1,c103291_g1,c103…
Transcription	K	876	c100811_g1,c101662_g1,c102009_g1,c102281_g1,c102544_g1,c103152_g1,c103228_g1,c103618_g1,c103643_g1,c103781_g1,c103783_g1,c103821_g1,c104122_g1,c104293_g1,c104428_g1,c105530_g1,c105551_g1,c105581_g1,c106569_g1,c106854_g1,c106931_g1,c107279_g1,c107565_g1,c107752_g1,c107796_g1,c108132_g1,c108186_g1,c108582_g1,c109056_g1,c110127_g1,c110475_g1,c111897_g1,c1119_g1,c113517_g1,c113534_g1,c113855_g1,c1142…
Replication, recombination and repair	L	281	c101504_g1,c103127_g1,c103644_g1,c106758_g1,c106851_g1,c108702_g1,c110730_g1,c111058_g1,c113839_g1,c115328_g1,c115902_g1,c116193_g1,c117351_g1,c119713_g1,c120227_g1,c120308_g1,c121999_g1,c124177_g1,c124465_g1,c124950_g1,c125844_g1,c126288_g1,c128817_g1,c128877_g1,c129935_g1,c130191_g1,c131526_g1,c132138_g1,c133328_g1,c134765_g1,c135862_g1,c138468_g1,c138824_g1,c139682_g1,c140259_g1,c142594_g1,c14…
Cell wall/membrane/envelope biogenesis	M	175	c100554_g1,c10076_g1,c105294_g1,c109206_g1,c110879_g1,c111608_g1,c112861_g1,c113788_g1,c113860_g1,c115152_g1,c116286_g1,c116617_g1,c116719_g1,c117921_g1,c118961_g1,c119574_g1,c119988_g1,c120067_g1,c120297_g1,c120380_g1,c120646_g1,c120745_g1,c121046_g1,c123116_g1,c123905_g1,c124011_g1,c124787_g1,c125897_g1,c126649_g1,c127885_g1,c13018_g1,c132764_g1,c133961_g1,c136846_g1,c137035_g1,c137110_g1,c1373…
Cell motility	N	18	c113962_g1,c116529_g1,c17784_g1,c52556_g1,c67709_g1,c67903_g1,c70102_g1,c70780_g1,c71268_g1,c71276_g1,c71882_g1,c72200_g5,c72484_g1,c72755_g2,c72755_g3,c73657_g1,c80569_g1,c90825_g1
Posttranslational modification, protein turnover, chaperones	O	2349	c100033_g1,c100046_g1,c100052_g1,c100069_g1,c100210_g1,c100243_g1,c100317_g1,c100407_g1,c100443_g1,c100535_g1,c100645_g1,c100694_g1,c100712_g1,c10076_g1,c100865_g1,c100967_g1,c100970_g1,c10105_g1,c101085_g1,c101121_g1,c101174_g1,c101595_g1,c101625_g1,c101664_g1,c101678_g1,c101933_g1,c101976_g1,c101979_g1,c102093_g1,c102104_g1,c102371_g1,c10271_g1,c102772_g1,c102783_g1,c10293_g1,c103075_g1,c10309_…
Inorganic ion transport and metabolism	P	595	c100416_g1,c100844_g1,c101771_g1,c101795_g1,c10184_g1,c102079_g1,c102251_g1,c102301_g1,c102858_g1,c102970_g1,c103370_g1,c103708_g1,c10378_g1,c104214_g1,c104223_g1,c105053_g1,c105252_g1,c105290_g1,c105392_g1,c105568_g1,c105747_g1,c105805_g1,c106179_g1,c106575_g1,c107246_g1,c107433_g1,c108653_g1,c111305_g1,c111498_g1,c113622_g1,c113687_g1,c113845_g1,c114006_g1,c114478_g1,c115106_g1,c11536_g1,c11560…
Secondary metabolites biosynthesis, transport and catabolism	Q	521	c100445_g1,c100576_g1,c101503_g1,c101592_g1,c101679_g1,c102742_g1,c103397_g1,c103630_g1,c10381_g1,c104709_g1,c105829_g1,c106088_g1,c106184_g1,c106734_g1,c107730_g1,c107787_g1,c108051_g1,c108102_g1,c108196_g1,c108377_g1,c109683_g1,c109883_g1,c110019_g1,c110187_g1,c110513_g1,c110565_g1,c110613_g1,c111911_g1,c112664_g1,c113392_g1,c113514_g1,c113524_g1,c113725_g1,c114023_g1,c114032_g1,c114131_g1,c114…
General function prediction only	R	2433	c100066_g1,c100082_g1,c100428_g1,c100645_g1,c100709_g1,c100907_g1,c101050_g1,c101073_g1,c10109_g2,c101116_g1,c101314_g1,c101371_g1,c101444_g1,c101625_g1,c101722_g1,c101757_g1,c102064_g1,c102137_g1,c102254_g1,c102585_g1,c102732_g1,c102840_g1,c102939_g1,c102987_g1,c103035_g1,c103199_g1,c103346_g1,c10342_g1,c103445_g1,c103633_g1,c103673_g1,c103688_g1,c103708_g1,c103793_g1,c103911_g1,c103939_g1,c1039…
Function unknown	S	751	c100147_g1,c101146_g1,c101509_g1,c101540_g1,c101828_g1,c102200_g1,c102407_g1,c102533_g1,c103097_g1,c103466_g1,c103598_g1,c104299_g1,c104650_g1,c104948_g1,c105122_g1,c105168_g1,c105436_g1,c106785_g1,c106975_g1,c10737_g1,c107538_g1,c108818_g1,c109036_g1,c110750_g1,c11134_g1,c111427_g1,c113417_g1,c113509_g1,c114080_g1,c114641_g1,c115002_g1,c115379_g1,c115393_g1,c115591_g1,c115947_g1,c11661_g1,c11663…
Signal transduction mechanisms	T	1944	c100016_g1,c100072_g1,c100205_g1,c100243_g1,c100253_g1,c100261_g1,c100419_g1,c100600_g1,c100734_g1,c100747_g1,c100952_g1,c1011_g1,c101367_g1,c101555_g1,c101641_g1,c101798_g1,c10182_g1,c101925_g1,c102428_g1,c102569_g1,c102580_g1,c102585_g1,c102663_g1,c103238_g1,c103251_g1,c103278_g1,c103426_g1,c103478_g1,c103648_g1,c103659_g1,c103767_g1,c104223_g1,c10439_g1,c104695_g1,c104994_g1,c105332_g1,c105432…
Intracellular trafficking, secretion, and vesicular transport	U	985	c100343_g1,c100379_g1,c100452_g1,c100600_g1,c100644_g1,c101214_g1,c101704_g1,c101742_g1,c101896_g1,c101917_g1,c101956_g1,c102115_g1,c102373_g1,c102667_g1,c102788_g1,c103603_g1,c103695_g1,c103918_g1,c10393_g1,c104189_g1,c10445_g1,c104528_g1,c104836_g1,c104918_g1,c105368_g1,c105673_g1,c105735_g1,c105739_g1,c105800_g1,c106118_g1,c107171_g1,c107394_g1,c107542_g1,c107664_g1,c107889_g1,c108319_g1,c1083…
Defense mechanisms	V	112	c104599_g1,c105512_g1,c105863_g1,c109607_g1,c110511_g1,c115580_g1,c117616_g1,c119691_g1,c120736_g1,c122031_g1,c122527_g1,c123153_g1,c126750_g1,c128933_g1,c133569_g1,c134137_g1,c135860_g1,c136017_g1,c136656_g1,c138863_g1,c142257_g1,c143270_g1,c147279_g1,c154359_g1,c156831_g1,c157738_g1,c158227_g1,c158363_g1,c158863_g1,c160761_g1,c161369_g1,c163093_g1,c164302_g1,c167122_g1,c167888_g1,c175520_g1,c17…
Extracellular structures	W	94	c105294_g1,c109607_g1,c111608_g1,c113431_g1,c116281_g1,c116352_g1,c117874_g1,c119364_g1,c123570_g1,c123743_g1,c124071_g1,c136887_g1,c138677_g1,c139840_g1,c143726_g1,c148019_g1,c155943_g1,c156774_g1,c159271_g1,c160523_g1,c163767_g1,c164063_g1,c177168_g1,c178199_g1,c179384_g1,c180436_g1,c185417_g1,c22240_g1,c22576_g1,c24693_g1,c30339_g1,c3794_g1,c45093_g1,c454_g1,c51572_g1,c53193_g1,c58598_g1,c6018…
Unamed protein	X	3	c51340_g1,c56914_g1,c66533_g1
Nuclear structure	Y	66	c101214_g1,c105728_g1,c109204_g1,c117708_g1,c117799_g1,c124285_g1,c124395_g1,c126008_g1,c128191_g1,c128937_g1,c131137_g1,c134371_g1,c135727_g1,c138808_g1,c144300_g1,c147084_g1,c147622_g1,c156911_g1,c165398_g1,c168033_g1,c175259_g1,c179806_g1,c185410_g1,c190019_g1,c192219_g1,c30887_g1,c3826_g1,c46308_g1,c49905_g1,c56795_g1,c57464_g1,c58363_g1,c59761_g1,c59944_g1,c61431_g1,c61594_g1,c63371_g1,c6364…
Cytoskeleton	Z	740	c100007_g1,c100815_g1,c100990_g1,c10141_g1,c101657_g1,c101792_g1,c10183_g1,c101900_g1,c102010_g1,c10234_g1,c102585_g1,c102713_g1,c102865_g1,c103169_g1,c103304_g1,c103451_g1,c103481_g1,c10368_g1,c104544_g1,c104728_g1,c105102_g1,c105203_g1,c105975_g1,c106754_g1,c108087_g1,c108131_g1,c108465_g1,c108712_g1,c109180_g1,c109291_g1,c10945_g1,c109924_g1,c111173_g1,c111301_g1,c11335_g1,c113430_g1,c113593_g…
