# Supplementary material for: De Novo Transcriptomic Resources in the Brain of Vespa velutina for Invasion Control
Source: Insects. 2020 Feb 3;11(2):101. doi: 10.3390/insects11020101 (PMC7074412; doi:10.3390/insects11020101)
Supplement: Supplementary file 1 [file insects-11-00101-s001.zip › Supplement information/Additional file 12-Table S16-KEGG_classification.xls]

Pathway Hierarchy1	Pathway Hierarchy2	KEGG Pathway	Pathway ID	Gene Number	Gene IDs
Cellular Processes	Cell growth and death	Apoptosis	ko04210	124	c75982_g1,c177286_g1,c166187_g1,c74364_g1,c68133_g2,c98603_g1,c164862_g1,c167083_g1,c121930_g1,c95523_g1,c126389_g1,c44186_g1,c98320_g1,c178998_g1,c130135_g1,c73439_g1,c125418_g1,c107900_g1,c73461_g1,c52468_g1,c61678_g1,c53614_g1,c145192_g1,c126680_g1,c32284_g1,c8816_g1,c78648_g1,c128551_g1,c65137_g1,c68191_g1,c78262_g1,c73186_g2,c67439_g1,c96022_g1,c145029_g1,c168213_g1,c5960_g1,c154373_g1,c1661…
Cellular Processes	Cell growth and death	Cell cycle	ko04110	190	c62054_g1,c124157_g1,c127434_g1,c131926_g1,c71192_g1,c22114_g1,c54847_g1,c73509_g1,c63749_g1,c174641_g1,c73149_g2,c71599_g1,c64542_g1,c41526_g1,c95582_g1,c62640_g1,c158705_g1,c74195_g1,c77519_g1,c11076_g1,c83651_g1,c54400_g1,c45871_g1,c131114_g1,c62789_g1,c67246_g1,c176506_g1,c168609_g1,c13874_g1,c171414_g1,c107186_g1,c31046_g1,c133760_g1,c64382_g1,c122995_g1,c75749_g1,c68087_g1,c73893_g1,c187127…
Cellular Processes	Cell growth and death	Oocyte meiosis	ko04114	224	c63618_g1,c13874_g1,c78026_g1,c171414_g1,c168609_g1,c66425_g2,c31046_g1,c133760_g1,c41094_g1,c122995_g1,c82451_g1,c128499_g1,c11076_g1,c125319_g1,c131114_g1,c67246_g1,c76196_g1,c72962_g1,c62404_g1,c81356_g1,c103478_g1,c72941_g1,c138364_g1,c119949_g1,c184943_g1,c44047_g1,c131926_g1,c75355_g1,c22114_g1,c54847_g1,c174641_g1,c123184_g1,c90456_g1,c60348_g1,c126102_g1,c121184_g1,c110601_g1,c62054_g1,c5…
Cellular Processes	Cell growth and death	p53 signaling pathway	ko04115	61	c44330_g1,c64157_g1,c22679_g1,c58134_g1,c92175_g1,c70852_g1,c71342_g1,c103410_g1,c175531_g1,c114116_g1,c147367_g1,c69534_g1,c52733_g1,c94055_g1,c59763_g1,c73818_g1,c71156_g1,c94788_g1,c64580_g3,c44863_g1,c115303_g1,c155379_g1,c53012_g1,c9574_g1,c68987_g1,c154140_g1,c164450_g1,c2675_g1,c128245_g1,c109314_g1,c72008_g1,c182571_g1,c79526_g1,c52610_g1,c138950_g1,c120531_g1,c159622_g1,c52081_g1,c62640_…
Cellular Processes	Cell motility	Regulation of actin cytoskeleton	ko04810	300	c108801_g1,c52968_g1,c116908_g1,c49766_g1,c177435_g1,c14829_g1,c178157_g1,c146363_g1,c109402_g1,c157295_g1,c28904_g1,c102663_g1,c73509_g2,c54046_g1,c100072_g1,c72145_g2,c15898_g1,c103683_g1,c124585_g1,c119700_g1,c159485_g1,c101900_g1,c73060_g2,c61514_g2,c71396_g1,c96793_g1,c190596_g1,c49565_g1,c66047_g1,c102865_g1,c106629_g1,c157924_g1,c36994_g1,c168744_g1,c165587_g1,c80696_g1,c134385_g1,c175983_…
Cellular Processes	Cellular commiunity	Adherens junction	ko04520	182	c131414_g1,c99228_g1,c187783_g1,c184909_g1,c30169_g1,c9610_g1,c63033_g1,c19589_g1,c138350_g1,c73147_g2,c124157_g1,c106971_g1,c95582_g1,c24151_g1,c174509_g1,c119292_g1,c15998_g1,c73058_g1,c43771_g1,c71701_g1,c88294_g1,c126526_g1,c87886_g1,c68766_g1,c176506_g1,c184325_g1,c72361_g2,c95999_g1,c5018_g1,c72393_g1,c64382_g1,c50949_g1,c101641_g1,c165694_g1,c138290_g1,c181829_g1,c4958_g1,c21987_g1,c73147_…
Cellular Processes	Cellular commiunity	Focal adhesion	ko04510	347	c119194_g1,c56790_g1,c13917_g1,c52936_g1,c141147_g1,c68452_g2,c73147_g3,c73785_g1,c63862_g1,c162314_g1,c71083_g1,c29527_g1,c145218_g1,c166187_g1,c60279_g1,c71743_g1,c64359_g1,c88928_g1,c177663_g1,c52936_g2,c136610_g1,c23144_g1,c63862_g2,c125418_g1,c45225_g1,c184710_g1,c186110_g1,c183045_g1,c159755_g1,c103251_g1,c42572_g1,c134255_g1,c68191_g1,c107460_g1,c72863_g1,c51084_g1,c138792_g1,c163088_g1,c6…
Cellular Processes	Cellular commiunity	Gap junction	ko04540	213	c47966_g1,c61440_g1,c21479_g1,c70523_g1,c43310_g1,c59753_g1,c87286_g1,c25091_g1,c58802_g1,c74367_g1,c58181_g1,c67811_g1,c36591_g1,c38986_g1,c85672_g1,c171723_g1,c65197_g1,c112478_g1,c73239_g1,c68796_g1,c152684_g1,c72935_g1,c36172_g1,c138498_g1,c167520_g1,c85415_g1,c74984_g1,c35036_g1,c97428_g1,c14645_g1,c68715_g1,c160454_g1,c33236_g1,c141036_g1,c167592_g1,c52900_g1,c100734_g1,c116441_g1,c178907_g…
Cellular Processes	Cellular commiunity	Signaling pathways regulating pluripotency of stem cells	ko04550	182	c98320_g1,c115631_g1,c65071_g2,c43519_g1,c49770_g2,c142858_g1,c160621_g1,c183122_g1,c135163_g1,c72012_g3,c158514_g1,c62871_g1,c134878_g1,c14645_g1,c160454_g1,c180198_g1,c71170_g1,c141036_g1,c169106_g1,c100734_g1,c164862_g1,c70604_g1,c157533_g1,c58181_g1,c67811_g1,c4388_g1,c120855_g1,c67274_g1,c106593_g1,c150674_g1,c170139_g1,c138498_g1,c160569_g1,c78648_g1,c78914_g1,c32695_g2,c23694_g1,c114255_g1…
Cellular Processes	Cellular commiunity	Tight junction	ko04530	222	c52829_g1,c103451_g1,c74367_g1,c72504_g2,c65177_g1,c58436_g1,c165770_g1,c116678_g1,c154334_g1,c70523_g1,c61440_g1,c52074_g1,c67228_g1,c78648_g1,c149757_g1,c71474_g3,c158236_g1,c13746_g1,c138498_g1,c128915_g1,c102713_g1,c66777_g1,c72145_g1,c69301_g1,c22253_g2,c70514_g1,c98132_g1,c84731_g1,c109872_g1,c122738_g1,c17509_g1,c63270_g1,c71985_g1,c65759_g2,c78048_g1,c114140_g1,c164862_g1,c95228_g1,c14103…
Cellular Processes	Transport and catabolism	Endocytosis	ko04144	453	c116335_g1,c101722_g1,c3287_g1,c15713_g1,c107542_g1,c101641_g1,c186270_g1,c72920_g2,c95999_g1,c65328_g2,c69710_g1,c43255_g1,c59517_g1,c82682_g1,c175262_g1,c72478_g1,c70985_g2,c69696_g1,c135365_g1,c109291_g1,c109527_g1,c155970_g1,c184325_g1,c120779_g1,c188253_g1,c181833_g1,c71197_g1,c191857_g1,c72480_g1,c145376_g1,c138879_g1,c64375_g1,c78860_g1,c46626_g1,c134034_g1,c165867_g1,c52547_g1,c150466_g1,…
Cellular Processes	Transport and catabolism	Lysosome	ko04142	286	c157562_g1,c70550_g2,c72481_g1,c8215_g1,c27935_g1,c64397_g1,c36283_g1,c188771_g1,c62832_g1,c146978_g1,c185076_g1,c175639_g1,c123582_g1,c72661_g1,c14223_g1,c26575_g1,c115135_g1,c47330_g1,c72053_g1,c58272_g1,c71362_g1,c110792_g1,c118232_g1,c70226_g1,c60081_g1,c79168_g1,c68239_g1,c86990_g1,c33380_g1,c176077_g1,c118793_g1,c98431_g1,c84266_g1,c188522_g1,c181232_g1,c111169_g1,c65405_g1,c72144_g1,c72343…
Cellular Processes	Transport and catabolism	Peroxisome	ko04146	240	c73503_g2,c78103_g1,c147508_g1,c72718_g1,c184123_g1,c97228_g1,c6245_g1,c67088_g1,c72635_g1,c166782_g1,c74496_g1,c22133_g1,c74569_g1,c100240_g1,c79055_g1,c155393_g1,c70488_g1,c32957_g1,c13257_g1,c120747_g1,c79818_g1,c62746_g2,c175216_g1,c94816_g1,c84131_g1,c8613_g1,c59993_g1,c64078_g1,c73399_g6,c114396_g1,c11787_g1,c161708_g1,c70656_g1,c89400_g1,c76048_g1,c73831_g1,c64361_g1,c98303_g1,c98502_g1,c1…
Cellular Processes	Transport and catabolism	Phagosome	ko04145	370	c156774_g1,c108087_g1,c17347_g1,c71763_g1,c73500_g3,c67799_g1,c113625_g1,c73334_g1,c157851_g1,c135473_g1,c22941_g1,c69169_g1,c52489_g1,c37880_g1,c64871_g2,c56195_g1,c191979_g1,c178196_g1,c126241_g1,c176179_g1,c102783_g1,c35910_g1,c68387_g1,c121375_g1,c81614_g1,c188253_g1,c120779_g1,c63245_g1,c108980_g1,c131964_g1,c73147_g1,c158618_g1,c65348_g1,c65252_g1,c174353_g2,c14330_g1,c62577_g1,c17974_g1,c5…
Cellular Processes	Transport and catabolism	Regulation of autophagy	ko04140	47	c69343_g1,c52962_g1,c67237_g2,c67460_g1,c60438_g1,c108484_g1,c64169_g1,c71331_g1,c10182_g1,c66372_g3,c46583_g1,c160242_g1,c67755_g1,c42327_g1,c70457_g2,c140006_g1,c124514_g1,c164894_g1,c94622_g1,c17732_g1,c118757_g1,c69524_g1,c72562_g1,c23692_g1,c160220_g1,c69571_g1,c180447_g1,c64022_g1,c52553_g1,c65589_g1,c147003_g1,c57600_g2,c45249_g1,c147077_g1,c71331_g2,c27340_g1,c115990_g1,c145638_g1,c51734_…
Environmental Information Processing	Membrane transport	ABC transporters	ko02010	104	c187421_g1,c69219_g1,c70355_g1,c151241_g1,c2768_g1,c133911_g1,c63246_g1,c72775_g1,c107730_g1,c72768_g1,c110513_g1,c40177_g1,c169476_g1,c73354_g4,c191852_g1,c186677_g1,c133463_g1,c103397_g1,c84744_g1,c175028_g1,c120941_g1,c170443_g1,c182020_g1,c170752_g1,c138121_g1,c4675_g1,c44314_g1,c105396_g1,c150418_g1,c147981_g1,c69099_g1,c53393_g1,c99312_g1,c46867_g1,c159676_g1,c117427_g1,c1922_g2,c48319_g1,c…
Environmental Information Processing	Signal transduction	AMPK signaling pathway	ko04152	328	c87492_g1,c99977_g1,c189152_g1,c72176_g3,c59570_g1,c96052_g1,c96885_g1,c136624_g1,c132430_g1,c43494_g1,c113930_g1,c166560_g1,c66377_g1,c63637_g1,c164862_g1,c147350_g1,c81718_g1,c85742_g1,c46925_g2,c72255_g1,c73977_g1,c122748_g1,c64472_g1,c128915_g1,c71478_g2,c128877_g1,c39379_g1,c76161_g1,c189390_g1,c116847_g1,c116740_g1,c161144_g1,c47273_g1,c168063_g1,c117587_g1,c51170_g1,c34463_g1,c73052_g1,c97…
Environmental Information Processing	Signal transduction	Calcium signaling pathway	ko04020	305	c174996_g1,c118677_g1,c36144_g1,c73943_g1,c140788_g1,c137811_g1,c9440_g1,c63993_g1,c102251_g1,c166535_g1,c62718_g1,c67342_g1,c58994_g1,c180647_g1,c65650_g1,c178201_g1,c74364_g1,c99713_g1,c76135_g1,c34769_g1,c99074_g1,c152358_g1,c183098_g1,c158931_g1,c65529_g1,c96898_g1,c72743_g2,c46600_g3,c177683_g1,c73935_g1,c106609_g1,c117660_g1,c154373_g1,c86448_g1,c156625_g1,c167115_g1,c73123_g4,c39118_g1,c94…
Environmental Information Processing	Signal transduction	ErbB signaling pathway	ko04012	162	c78470_g1,c134182_g1,c159943_g1,c180592_g1,c176991_g1,c159485_g1,c119700_g1,c167340_g1,c183301_g1,c70575_g2,c65804_g1,c145019_g1,c35211_g1,c54046_g1,c103683_g1,c124511_g1,c146235_g1,c157295_g1,c178157_g1,c14829_g1,c9198_g1,c137665_g1,c38731_g1,c143337_g1,c161349_g1,c7659_g1,c16661_g1,c73008_g3,c72573_g1,c69697_g1,c95261_g1,c97111_g1,c174345_g1,c74408_g1,c73435_g1,c168744_g1,c70575_g1,c78429_g1,c1…
Environmental Information Processing	Signal transduction	FoxO signaling pathway	ko04068	210	c67136_g2,c174466_g1,c174590_g1,c78103_g1,c70863_g1,c145376_g1,c64451_g1,c177284_g1,c10182_g1,c74496_g1,c132034_g1,c113001_g1,c36940_g1,c67246_g1,c160242_g1,c76544_g1,c71960_g1,c119537_g1,c95999_g1,c64382_g1,c76009_g1,c72393_g1,c142060_g1,c176506_g1,c90078_g1,c160220_g1,c72361_g2,c117938_g1,c88294_g1,c61704_g2,c22713_g1,c64022_g1,c73058_g1,c52610_g1,c156917_g1,c133772_g1,c76048_g1,c66678_g3,c1192…
Environmental Information Processing	Signal transduction	HIF-1 signaling pathway	ko04066	340	c70703_g1,c78429_g1,c123881_g1,c104743_g1,c73183_g3,c168744_g1,c140226_g1,c98685_g1,c161349_g1,c175901_g1,c7659_g1,c104885_g1,c147203_g1,c8949_g1,c61157_g1,c56847_g1,c78115_g1,c38731_g1,c20216_g1,c137665_g1,c66561_g1,c157295_g1,c27203_g1,c93940_g1,c178157_g1,c14829_g1,c45041_g1,c177731_g1,c64197_g1,c103683_g1,c54046_g1,c61103_g1,c71483_g1,c59092_g1,c345_g1,c170966_g1,c65804_g1,c119138_g1,c70269_g…
Environmental Information Processing	Signal transduction	Hedgehog signaling pathway	ko04340	79	c52936_g2,c23144_g1,c43519_g1,c65071_g2,c95846_g1,c135163_g1,c114567_g1,c100747_g1,c95292_g1,c8588_g1,c68452_g2,c52936_g1,c157533_g1,c70604_g1,c74364_g1,c35036_g1,c73634_g1,c41013_g1,c72374_g1,c69946_g1,c150674_g1,c69304_g1,c58_g1,c73067_g1,c146892_g1,c68452_g3,c74586_g1,c11643_g1,c142520_g1,c67274_g1,c70742_g1,c69946_g2,c151831_g1,c175596_g1,c90102_g1,c154373_g1,c51358_g1,c71957_g1,c71451_g7,c42…
Environmental Information Processing	Signal transduction	Hippo signaling pathway	ko04390	231	c52936_g2,c127483_g1,c25352_g1,c65598_g1,c117768_g1,c125418_g1,c49713_g1,c30417_g1,c23144_g1,c63862_g2,c134075_g1,c95846_g1,c136610_g1,c105102_g1,c141812_g1,c73147_g3,c100747_g1,c21813_g1,c10309_g1,c63862_g1,c133810_g1,c70950_g1,c13917_g1,c67848_g1,c139917_g1,c68452_g2,c79549_g1,c52936_g1,c61355_g1,c60279_g1,c72350_g1,c65144_g2,c41013_g1,c151853_g1,c168777_g1,c73675_g1,c164450_g1,c58_g1,c57915_g1…
Environmental Information Processing	Signal transduction	Hippo signaling pathway -fly	ko04391	178	c72985_g1,c52968_g1,c856_g1,c67307_g1,c3829_g1,c67307_g2,c15891_g1,c58605_g1,c136568_g1,c140144_g1,c70637_g3,c66642_g1,c91963_g1,c120065_g1,c101900_g1,c136772_g1,c70206_g1,c186215_g1,c102865_g1,c59407_g1,c148951_g1,c142219_g1,c71339_g2,c74408_g1,c57033_g1,c64013_g1,c74123_g1,c116607_g1,c71451_g2,c69943_g1,c22063_g2,c52968_g2,c66860_g1,c63071_g1,c64464_g1,c67290_g1,c59908_g1,c106754_g1,c43415_g1,c…
Environmental Information Processing	Signal transduction	Jak-STAT signaling pathway	ko04630	61	c98320_g1,c103683_g1,c177284_g1,c88709_g1,c46645_g1,c136610_g1,c65804_g1,c108677_g1,c70575_g2,c73670_g1,c186193_g1,c174590_g1,c67136_g2,c174466_g1,c64359_g1,c113587_g1,c166187_g1,c75982_g1,c176506_g1,c180592_g1,c64382_g1,c160454_g1,c174907_g1,c56619_g2,c167340_g1,c167592_g1,c8520_g1,c65873_g1,c119700_g1,c164862_g1,c113001_g1,c75315_g1,c15857_g1,c70575_g1,c65189_g1,c168744_g1,c4388_g1,c180742_g1,c…
Environmental Information Processing	Signal transduction	MAPK signaling pathway	ko04010	336	c60901_g1,c62182_g2,c51916_g1,c71418_g4,c89466_g1,c156917_g1,c51630_g1,c60267_g2,c14909_g1,c174509_g1,c71377_g1,c69342_g1,c55923_g1,c99672_g1,c58890_g1,c12978_g1,c73793_g1,c96257_g1,c59917_g1,c35465_g1,c16910_g1,c73383_g1,c98733_g1,c61611_g1,c185578_g1,c99228_g1,c163376_g1,c68009_g1,c67136_g2,c181833_g1,c174590_g1,c71197_g1,c145376_g1,c52547_g1,c134034_g1,c45888_g1,c138364_g1,c57866_g1,c132034_g1…
Environmental Information Processing	Signal transduction	MAPK signaling pathway - fly	ko04013	73	c14645_g1,c51394_g1,c188559_g1,c160454_g1,c100734_g1,c45571_g1,c167592_g1,c178907_g1,c143020_g1,c109787_g1,c35241_g1,c115631_g1,c184710_g1,c176340_g1,c142858_g1,c72742_g2,c104031_g1,c80903_g1,c167810_g1,c64359_g1,c109063_g1,c130351_g1,c107460_g1,c145592_g1,c190971_g1,c184901_g1,c144244_g1,c73935_g1,c186110_g1,c25091_g1,c36591_g1,c67811_g1,c58181_g1,c190142_g1,c163088_g1,c137645_g1,c167520_g1,c831…
Environmental Information Processing	Signal transduction	NF-kappa B signaling pathway	ko04064	105	c112518_g1,c91932_g1,c154243_g1,c164902_g1,c186053_g1,c72296_g1,c22116_g1,c70420_g1,c73672_g1,c53208_g1,c15450_g1,c97276_g1,c184802_g1,c161514_g1,c61509_g1,c148683_g1,c141174_g1,c156204_g1,c169707_g1,c69914_g1,c71418_g3,c138816_g1,c88838_g1,c73487_g2,c122454_g1,c70852_g1,c175199_g1,c61929_g1,c34540_g1,c75188_g1,c119518_g1,c72585_g2,c66027_g1,c77525_g1,c71418_g4,c81214_g1,c132101_g1,c110701_g1,c10…
Environmental Information Processing	Signal transduction	Notch signaling pathway	ko04330	45	c71090_g1,c69515_g1,c133504_g1,c72396_g1,c44883_g1,c68961_g1,c94878_g1,c65873_g1,c102009_g1,c8520_g1,c63572_g1,c174907_g1,c73316_g1,c64382_g1,c141411_g1,c54786_g1,c176506_g1,c135696_g1,c71332_g4,c143389_g1,c61533_g1,c47248_g1,c164969_g1,c44555_g1,c64542_g1,c74381_g1,c52392_g1,c163262_g1,c63568_g1,c109476_g1,c45301_g1,c71245_g5,c179493_g1,c134088_g1,c75315_g1,c51455_g1,c60339_g1,c73218_g1,c1270_g1…
Environmental Information Processing	Signal transduction	PI3K-Akt signaling pathway	ko04151	491	c168063_g1,c22555_g1,c71082_g1,c176979_g1,c79916_g1,c63456_g1,c79298_g1,c78407_g1,c67439_g1,c97121_g1,c96890_g1,c88176_g1,c117587_g1,c61440_g1,c47193_g2,c167520_g1,c138498_g1,c128915_g1,c150674_g1,c128877_g1,c106593_g1,c116847_g1,c120855_g1,c122303_g1,c60096_g1,c73856_g1,c58181_g1,c69332_g1,c157533_g1,c164862_g1,c169106_g1,c167592_g1,c141036_g1,c71170_g1,c21984_g1,c64472_g1,c76628_g1,c122748_g1,c…
Environmental Information Processing	Signal transduction	Phosphatidylinositol signaling system	ko04070	172	c98320_g1,c68755_g1,c65298_g1,c186125_g1,c128388_g1,c73249_g1,c78823_g1,c44919_g1,c74783_g1,c70530_g1,c71781_g1,c64233_g1,c162232_g1,c69807_g1,c167129_g1,c120023_g1,c31672_g1,c22089_g1,c73575_g1,c164185_g1,c138077_g1,c64087_g1,c69106_g1,c83239_g1,c71182_g1,c73337_g2,c41952_g1,c21479_g1,c61440_g1,c14508_g1,c73046_g1,c76505_g1,c61689_g1,c100952_g1,c103683_g1,c69587_g1,c177218_g1,c102663_g1,c167537_…
Environmental Information Processing	Signal transduction	Rap1 signaling pathway	ko04015	349	c83239_g1,c102713_g1,c69301_g1,c160569_g1,c114893_g1,c191244_g1,c73575_g1,c36591_g1,c120023_g1,c31672_g1,c67811_g1,c112478_g1,c76505_g1,c25091_g1,c103451_g1,c18311_g1,c74367_g1,c30171_g1,c58436_g1,c179939_g1,c41952_g1,c78648_g1,c79363_g1,c70523_g1,c73046_g1,c158514_g1,c158798_g1,c72682_g1,c12259_g1,c71834_g1,c78823_g1,c65298_g1,c98320_g1,c160621_g1,c186125_g1,c142858_g1,c85241_g1,c100734_g1,c6980…
Environmental Information Processing	Signal transduction	Ras signaling pathway	ko04014	308	c166187_g1,c30930_g1,c154853_g1,c162314_g1,c29527_g1,c75730_g1,c56790_g1,c23498_g1,c141147_g1,c8768_g1,c184710_g1,c125274_g1,c32256_g1,c177663_g1,c64359_g1,c107460_g1,c65649_g1,c51084_g1,c134255_g1,c183045_g1,c159755_g1,c66484_g1,c186110_g1,c58060_g1,c180742_g1,c11109_g1,c113921_g1,c115145_g1,c136258_g1,c163088_g1,c63479_g1,c138792_g1,c72361_g2,c59746_g2,c119275_g1,c72393_g1,c41094_g1,c119537_g1,…
Environmental Information Processing	Signal transduction	Sphingolipid signaling pathway	ko04071	198	c179757_g1,c61440_g1,c117427_g1,c78648_g1,c51137_g1,c100069_g1,c97121_g1,c100223_g1,c25091_g1,c174868_g1,c74367_g1,c58181_g1,c67811_g1,c116847_g1,c98132_g1,c128915_g1,c138498_g1,c68451_g1,c14645_g1,c65554_g1,c77173_g1,c122748_g1,c68715_g1,c43474_g1,c64472_g1,c100734_g1,c141036_g1,c114140_g1,c164862_g1,c140669_g1,c193903_g1,c76014_g1,c98320_g1,c115631_g1,c158669_g1,c142858_g1,c137924_g1,c113930_g1…
Environmental Information Processing	Signal transduction	TGF-beta signaling pathway	ko04350	95	c124157_g1,c75355_g1,c120874_g1,c54847_g1,c154322_g1,c176118_g1,c174641_g1,c73058_g1,c74018_g1,c73011_g1,c82432_g1,c157962_g1,c71599_g1,c41526_g1,c95582_g1,c115395_g1,c63392_g1,c133628_g1,c140226_g1,c65502_g2,c116526_g1,c82451_g1,c120065_g1,c65873_g1,c163508_g1,c176506_g1,c70391_g1,c107186_g1,c109527_g1,c183408_g1,c181546_g1,c61291_g1,c31046_g1,c140125_g1,c64382_g1,c68087_g1,c145376_g1,c54046_g1,…
Environmental Information Processing	Signal transduction	TNF signaling pathway	ko04668	79	c67811_g1,c58181_g1,c180742_g1,c78723_g1,c120999_g1,c61904_g1,c186812_g1,c69048_g1,c128551_g1,c78648_g1,c167621_g1,c67439_g1,c67456_g1,c186110_g1,c25091_g1,c115631_g1,c98320_g1,c125418_g1,c107900_g1,c70254_g1,c73357_g1,c75982_g1,c14645_g1,c34738_g1,c166187_g1,c68133_g2,c127735_g1,c100734_g1,c45571_g1,c44537_g1,c164862_g1,c52092_g1,c67753_g1,c168744_g1,c69342_g1,c123051_g1,c95261_g1,c89466_g1,c156…
Environmental Information Processing	Signal transduction	VEGF signaling pathway	ko04370	78	c63479_g1,c134451_g1,c138498_g1,c138792_g1,c67811_g1,c180742_g1,c58181_g1,c136258_g1,c164213_g1,c183045_g1,c25091_g1,c186110_g1,c78648_g1,c156634_g1,c65137_g1,c51084_g1,c61440_g1,c70523_g1,c134255_g1,c145192_g1,c71743_g1,c98320_g1,c115631_g1,c142858_g1,c141036_g1,c100734_g1,c45571_g1,c164862_g1,c75982_g1,c166187_g1,c14645_g1,c43474_g1,c78429_g1,c71418_g4,c67670_g1,c117938_g1,c67753_g1,c168744_g1,…
Environmental Information Processing	Signal transduction	Wnt signaling pathway	ko04310	162	c8520_g1,c63572_g1,c21813_g1,c30246_g1,c141812_g1,c139495_g1,c52936_g1,c68452_g2,c56790_g1,c68383_g2,c65144_g2,c154938_g1,c72350_g1,c41526_g2,c74364_g1,c154889_g1,c41013_g1,c48953_g1,c52936_g2,c65103_g1,c145192_g1,c8816_g1,c182000_g1,c23144_g1,c136610_g1,c70388_g8,c183045_g1,c154373_g1,c1270_g1,c51084_g1,c71451_g7,c148679_g1,c18447_g1,c42572_g1,c54408_g1,c134255_g1,c67257_g1,c164450_g1,c106194_g1…
Environmental Information Processing	Signal transduction	cAMP signaling pathway	ko04024	321	c172077_g1,c73943_g1,c36144_g1,c174996_g1,c131700_g1,c187421_g1,c71370_g2,c102251_g1,c46389_g1,c65650_g1,c8520_g1,c58994_g1,c139495_g1,c45571_g1,c148733_g1,c155746_g1,c107730_g1,c143736_g1,c99713_g1,c75982_g1,c34738_g1,c74364_g1,c158931_g1,c152358_g1,c34769_g1,c68831_g1,c177078_g1,c72743_g2,c75315_g1,c65529_g1,c86448_g1,c154373_g1,c117660_g1,c1270_g1,c165742_g1,c177683_g1,c73243_g3,c59996_g2,c167…
Environmental Information Processing	Signal transduction	cGMP - PKG signaling pathway	ko04022	338	c71370_g2,c102251_g1,c71390_g3,c122821_g1,c131700_g1,c166535_g1,c36144_g1,c67292_g1,c174996_g1,c69553_g1,c137811_g1,c140788_g1,c73943_g1,c172077_g1,c75982_g1,c34738_g1,c123328_g1,c155746_g1,c78127_g1,c58994_g1,c67342_g1,c180647_g1,c45571_g1,c139495_g1,c22605_g1,c65650_g1,c72743_g2,c65529_g1,c52236_g1,c46600_g3,c163271_g1,c34769_g1,c158931_g1,c72670_g5,c105332_g1,c73123_g4,c59996_g2,c167115_g1,c16…
Environmental Information Processing	Signal transduction	mTOR signaling pathway	ko04150	151	c93921_g1,c147238_g1,c107721_g1,c3544_g1,c186110_g1,c81742_g1,c146309_g1,c165742_g1,c149208_g1,c180742_g1,c143173_g1,c57600_g2,c156904_g1,c68935_g1,c118757_g1,c166780_g1,c98439_g1,c69524_g1,c75982_g1,c166187_g1,c71477_g1,c117942_g1,c108484_g1,c44876_g1,c71390_g3,c45225_g1,c64989_g1,c52962_g1,c72259_g1,c64225_g1,c157661_g1,c176909_g1,c134367_g1,c192480_g1,c169249_g1,c175417_g1,c64389_g1,c58134_g1,…
Environmental Information Processing	Signaling molecules and interaction	Cell adhesion molecules (CAMs)	ko04514	18	c73500_g3,c113849_g1,c66329_g1,c187447_g1,c71825_g1,c166473_g1,c72132_g1,c70444_g1,c186485_g1,c67214_g1,c27545_g1,c64069_g1,c134205_g1,c65921_g2,c1566_g1,c68144_g1,c45093_g1,c52287_g1
Environmental Information Processing	Signaling molecules and interaction	Cytokine-cytokine receptor interaction	ko04060	76	c125274_g1,c137310_g1,c108979_g1,c184710_g1,c71834_g1,c134878_g1,c118677_g1,c104031_g1,c32256_g1,c162314_g1,c127735_g1,c85415_g1,c141147_g1,c70604_g1,c93969_g1,c178907_g1,c122303_g1,c15857_g1,c36591_g1,c167520_g1,c114893_g1,c170139_g1,c163088_g1,c99074_g1,c96890_g1,c94801_g1,c79363_g1,c70954_g2,c75166_g1,c107460_g1,c179939_g1,c68569_g1,c73935_g1,c45897_g1,c159755_g1,c113981_g1,c167596_g1,c76596_g…
Environmental Information Processing	Signaling molecules and interaction	ECM-receptor interaction	ko04512	64	c52956_g1,c22240_g1,c43153_g1,c179784_g1,c68787_g1,c84826_g1,c128526_g1,c72501_g2,c80938_g1,c116691_g1,c72468_g2,c125053_g1,c61320_g1,c63709_g1,c146869_g1,c81860_g1,c72263_g1,c130192_g1,c71716_g3,c73500_g3,c73326_g1,c156774_g1,c101664_g1,c73451_g1,c73824_g4,c125962_g1,c78029_g1,c97810_g1,c119132_g1,c149860_g1,c177168_g1,c70750_g1,c157534_g1,c73484_g1,c70198_g1,c118616_g1,c95352_g1,c164063_g1,c175…
Environmental Information Processing	Signaling molecules and interaction	Neuroactive ligand-receptor interaction	ko04080	72	c16946_g1,c137472_g1,c72493_g1,c72645_g2,c133502_g1,c73555_g1,c70580_g1,c71742_g1,c69043_g1,c119091_g1,c71317_g3,c71990_g2,c73340_g2,c73555_g2,c73004_g1,c65820_g1,c70793_g1,c124827_g1,c67307_g1,c62955_g1,c71291_g1,c67307_g2,c73074_g2,c70506_g1,c69670_g3,c45409_g1,c86104_g1,c58244_g1,c52188_g1,c65409_g1,c1299_g1,c61817_g1,c73167_g1,c71004_g2,c95218_g1,c73637_g1,c70596_g1,c72471_g1,c71391_g2,c31641…
Genetic Information Processing	Folding, sorting and degradation	Proteasome	ko03050	221	c55994_g1,c179603_g1,c175626_g1,c80347_g1,c156647_g1,c178234_g1,c169515_g1,c48229_g1,c59956_g1,c8724_g1,c167287_g1,c32602_g1,c60818_g1,c60408_g1,c15363_g1,c15201_g1,c128167_g1,c88199_g1,c168712_g1,c140245_g1,c97478_g1,c155389_g1,c125034_g1,c154459_g1,c24192_g1,c30790_g1,c115411_g1,c70007_g1,c185363_g1,c179694_g1,c72539_g1,c44916_g2,c116764_g1,c139003_g1,c77610_g1,c69785_g1,c176445_g1,c123398_g1,c…
Genetic Information Processing	Folding, sorting and degradation	Protein export	ko03060	65	c72579_g1,c45724_g1,c33914_g1,c34104_g1,c66774_g1,c71716_g1,c84897_g1,c70808_g1,c129612_g1,c67900_g1,c49455_g1,c58385_g2,c73348_g1,c121228_g1,c188606_g1,c10393_g1,c44148_g1,c168319_g1,c10445_g1,c35183_g1,c79922_g1,c115675_g1,c21797_g1,c77436_g1,c24765_g1,c61916_g1,c61586_g1,c4919_g1,c115069_g1,c159390_g1,c57535_g1,c65629_g2,c158618_g1,c70021_g1,c169920_g1,c174353_g2,c180925_g1,c185105_g1,c21819_g…
Genetic Information Processing	Folding, sorting and degradation	Protein processing in endoplasmic reticulum	ko04141	514	c68229_g1,c125392_g1,c129680_g1,c83568_g1,c64977_g2,c172548_g1,c63684_g1,c53531_g1,c3088_g1,c21861_g1,c131091_g1,c3083_g1,c68588_g1,c102104_g1,c113779_g1,c58317_g1,c87163_g1,c49688_g1,c29100_g1,c159390_g1,c10666_g1,c95454_g1,c45058_g1,c21249_g1,c69382_g1,c82286_g1,c73603_g1,c105739_g1,c44351_g1,c140847_g1,c68721_g1,c101956_g1,c135944_g1,c64289_g2,c12660_g1,c82337_g1,c181546_g1,c145202_g1,c12246_g…
Genetic Information Processing	Folding, sorting and degradation	RNA degradation	ko03018	233	c70318_g1,c61529_g1,c75001_g1,c159300_g1,c38925_g1,c188781_g1,c43072_g1,c100220_g1,c123394_g1,c68582_g1,c56787_g1,c103618_g1,c71267_g1,c155633_g1,c149497_g1,c24130_g1,c72135_g2,c189152_g1,c65893_g1,c73874_g1,c64965_g1,c71666_g1,c59406_g1,c95437_g1,c45773_g1,c48517_g1,c73769_g1,c181007_g1,c56787_g2,c175409_g1,c104283_g1,c121963_g1,c140406_g1,c91017_g1,c133001_g1,c63469_g1,c2732_g1,c164973_g1,c5010…
Genetic Information Processing	Folding, sorting and degradation	SNARE interactions in vesicular transport	ko04130	40	c64016_g1,c67723_g1,c46631_g1,c30989_g1,c45742_g1,c8943_g1,c134120_g1,c135976_g1,c6779_g1,c99187_g1,c157006_g1,c12637_g1,c60499_g1,c151561_g1,c61077_g1,c45051_g1,c132509_g1,c71149_g1,c65714_g3,c45790_g1,c59757_g1,c68861_g1,c103695_g1,c63722_g2,c168461_g1,c51286_g1,c108506_g1,c11254_g1,c162292_g1,c161071_g1,c65935_g1,c53238_g1,c52730_g1,c63946_g1,c155591_g1,c131224_g1,c70744_g1,c64871_g2,c66972_g1…
Genetic Information Processing	Folding, sorting and degradation	Sulfur relay system	ko04122	20	c126750_g1,c141268_g1,c168622_g1,c170476_g1,c90091_g1,c134331_g1,c53871_g1,c15183_g1,c58194_g2,c83098_g1,c105571_g1,c69347_g1,c108736_g1,c72104_g1,c12267_g1,c137614_g1,c170098_g1,c67551_g1,c117616_g1,c68166_g1
Genetic Information Processing	Folding, sorting and degradation	Ubiquitin mediated proteolysis	ko04120	289	c95234_g1,c156688_g1,c68383_g2,c24060_g1,c41526_g2,c53289_g1,c177064_g1,c8728_g1,c119645_g1,c93562_g1,c117082_g1,c658_g1,c62005_g2,c72944_g1,c71852_g3,c67734_g1,c71659_g1,c28137_g1,c62657_g1,c115303_g1,c2386_g1,c119475_g1,c21991_g1,c166093_g1,c106405_g1,c44427_g1,c72094_g3,c121110_g1,c28696_g1,c114138_g1,c74020_g2,c69354_g1,c109527_g1,c161514_g1,c31046_g1,c133760_g1,c69710_g1,c186426_g1,c64427_g1…
Genetic Information Processing	Replication and repair	Base excision repair	ko03410	34	c94468_g1,c176317_g1,c68254_g1,c71616_g1,c139682_g1,c27949_g1,c181049_g1,c83651_g1,c73529_g1,c68774_g2,c73529_g2,c59147_g1,c71543_g1,c29666_g1,c189508_g1,c61169_g1,c64556_g1,c72333_g2,c73704_g1,c45286_g1,c169931_g1,c13205_g1,c69866_g2,c72407_g1,c85089_g1,c71530_g1,c121999_g1,c72442_g1,c72392_g1,c68250_g1,c161228_g1,c60536_g1,c168479_g1,c169246_g1
Genetic Information Processing	Replication and repair	DNA replication	ko03030	60	c73241_g1,c59031_g1,c73857_g3,c161912_g1,c71192_g1,c69131_g1,c32074_g1,c13205_g1,c135704_g1,c172065_g1,c72407_g1,c73373_g1,c71709_g1,c71898_g1,c45286_g1,c58670_g1,c169931_g1,c73527_g1,c96302_g1,c70540_g1,c71530_g1,c121999_g1,c190564_g1,c158705_g1,c59144_g2,c70621_g1,c182594_g1,c60536_g1,c169246_g1,c145004_g1,c73808_g1,c191293_g1,c57482_g1,c32933_g1,c73457_g1,c68250_g1,c180673_g1,c57851_g1,c183073…
Genetic Information Processing	Replication and repair	Fanconi anemia pathway	ko03460	45	c68961_g1,c73392_g2,c59999_g1,c70280_g1,c72540_g1,c20794_g1,c191465_g1,c73746_g1,c71332_g4,c135696_g1,c63922_g1,c73649_g1,c131526_g1,c73126_g1,c130191_g1,c68405_g1,c67172_g2,c72759_g1,c68654_g1,c73108_g1,c73082_g1,c68411_g1,c182529_g1,c135704_g1,c153900_g1,c73392_g1,c161280_g1,c73818_g1,c73241_g1,c59031_g1,c164969_g1,c75526_g1,c32933_g1,c90010_g1,c72957_g1,c73564_g1,c56990_g1,c71705_g1,c745_g1,c7…
Genetic Information Processing	Replication and repair	Homologous recombination	ko03440	31	c113839_g1,c60819_g1,c71530_g1,c182594_g1,c72465_g1,c59144_g2,c182529_g1,c89030_g1,c32933_g1,c130191_g1,c70351_g1,c169246_g1,c68405_g1,c60536_g1,c73564_g1,c124574_g1,c745_g1,c73746_g1,c154860_g1,c73241_g1,c59031_g1,c73126_g1,c153900_g1,c73706_g1,c135704_g1,c73392_g2,c72407_g1,c72540_g1,c73051_g1,c73392_g1,c71616_g1
Genetic Information Processing	Replication and repair	Mismatch repair	ko03430	35	c179685_g1,c83651_g1,c181049_g1,c61155_g1,c71616_g1,c139682_g1,c71539_g1,c182529_g1,c130191_g1,c72759_g1,c71543_g1,c68654_g1,c68377_g1,c59031_g1,c111058_g1,c73241_g1,c69131_g1,c32074_g1,c135704_g1,c72407_g1,c172065_g1,c73373_g1,c73663_g1,c71898_g1,c45286_g1,c121999_g1,c72424_g1,c71530_g1,c182594_g1,c59144_g2,c145004_g1,c169246_g1,c32933_g1,c73579_g1,c60536_g1
Genetic Information Processing	Replication and repair	Non-homologous end-joining	ko03450	13	c124574_g1,c89030_g1,c70351_g1,c73475_g2,c68250_g1,c164857_g1,c68764_g1,c5105_g1,c154860_g1,c90259_g1,c72214_g1,c118538_g1,c65642_g1
Genetic Information Processing	Replication and repair	Nucleotide excision repair	ko03420	83	c65667_g1,c44427_g2,c73082_g1,c81356_g1,c178259_g1,c130191_g1,c174041_g1,c191313_g1,c150429_g1,c181546_g1,c124465_g1,c31046_g1,c67612_g1,c135862_g1,c61155_g1,c71616_g1,c83651_g1,c45871_g1,c181049_g1,c80246_g1,c73398_g1,c177340_g1,c182594_g1,c39895_g1,c140226_g1,c46635_g1,c126548_g1,c32933_g1,c146726_g1,c71860_g1,c73259_g3,c80565_g1,c73241_g1,c169931_g1,c135704_g1,c72407_g1,c13205_g1,c73529_g1,c55…
Genetic Information Processing	Transcription	Basal transcription factors	ko03022	59	c71622_g1,c71860_g1,c73259_g3,c174717_g1,c182377_g1,c67170_g2,c59896_g1,c115401_g1,c58426_g1,c99756_g1,c13052_g2,c142928_g1,c57900_g1,c71059_g1,c96462_g1,c172167_g1,c161670_g1,c76077_g1,c64301_g1,c188710_g1,c188957_g1,c60825_g1,c169986_g1,c73835_g2,c121562_g1,c60470_g1,c13052_g1,c97390_g1,c178557_g1,c71416_g1,c67612_g1,c124465_g1,c66508_g1,c69570_g1,c9851_g1,c189812_g1,c92365_g1,c59814_g1,c144130…
Genetic Information Processing	Transcription	RNA polymerase	ko03020	79	c149394_g1,c30219_g1,c193477_g1,c73477_g5,c107752_g1,c73460_g1,c62592_g1,c176904_g1,c88602_g1,c45642_g1,c167038_g1,c104428_g1,c55981_g1,c94322_g1,c104293_g1,c75394_g1,c28688_g1,c65192_g1,c32914_g1,c135772_g1,c55790_g1,c44731_g1,c64349_g1,c173389_g1,c64371_g2,c79687_g1,c23390_g1,c58274_g1,c69589_g2,c180635_g1,c133694_g2,c174865_g1,c91620_g1,c48632_g1,c67034_g1,c42043_g1,c63010_g1,c36515_g1,c160148…
Genetic Information Processing	Transcription	Spliceosome	ko03040	351	c65708_g1,c46206_g1,c181991_g1,c69302_g1,c58197_g2,c125564_g1,c100187_g1,c43802_g1,c49803_g1,c68868_g1,c126159_g1,c104371_g1,c62182_g1,c70836_g1,c159526_g1,c85708_g1,c154548_g1,c163998_g1,c181789_g1,c66894_g1,c73738_g1,c69492_g1,c76621_g1,c53334_g1,c141411_g1,c114194_g1,c69464_g1,c10737_g1,c53888_g1,c62266_g1,c89599_g1,c142694_g1,c72302_g1,c48904_g1,c69121_g1,c178156_g1,c72701_g1,c156850_g1,c7531…
Genetic Information Processing	Translation	Aminoacyl-tRNA biosynthesis	ko00970	152	c179444_g1,c7551_g1,c114581_g1,c82179_g1,c177236_g1,c74922_g1,c31341_g1,c32226_g1,c71647_g1,c118038_g1,c168282_g1,c30880_g1,c98630_g1,c100421_g1,c61231_g1,c165830_g1,c159815_g1,c174621_g1,c70633_g3,c146718_g1,c97373_g1,c99523_g1,c72668_g1,c65089_g1,c25783_g1,c190187_g1,c118592_g1,c180282_g1,c51861_g1,c118064_g1,c139208_g1,c171322_g1,c93878_g1,c166092_g1,c148081_g1,c190549_g1,c110234_g1,c62630_g2,…
Genetic Information Processing	Translation	RNA transport	ko03013	406	c41353_g1,c68384_g1,c108348_g1,c102481_g1,c94923_g1,c13043_g1,c129819_g1,c170966_g1,c95887_g1,c19689_g1,c62866_g1,c138816_g1,c183260_g1,c125687_g1,c188597_g1,c42439_g1,c22499_g1,c189924_g1,c72949_g2,c73922_g1,c175727_g1,c32733_g1,c50142_g1,c79547_g1,c163716_g1,c16927_g1,c115595_g1,c25396_g1,c133154_g1,c64258_g1,c28958_g1,c193921_g1,c22720_g1,c123800_g1,c168763_g1,c48670_g1,c70810_g1,c1347_g1,c153…
Genetic Information Processing	Translation	Ribosome	ko03010	1121	c164545_g1,c41233_g1,c72058_g1,c64090_g1,c135657_g1,c72029_g1,c175454_g1,c133642_g1,c143848_g1,c100931_g1,c64256_g1,c174330_g1,c77756_g1,c99309_g1,c14253_g1,c169440_g1,c65430_g1,c24954_g1,c187186_g1,c107512_g1,c71561_g1,c99676_g1,c36274_g2,c161959_g1,c124539_g1,c52695_g1,c72395_g1,c186571_g1,c106506_g1,c130106_g1,c40316_g1,c47569_g1,c47737_g1,c22163_g1,c67629_g1,c60209_g1,c99078_g1,c39428_g1,c105…
Genetic Information Processing	Translation	Ribosome biogenesis in eukaryotes	ko03008	191	c26718_g1,c184837_g1,c161442_g1,c60328_g1,c63608_g1,c125112_g1,c74751_g1,c69800_g1,c46577_g1,c80231_g1,c61509_g1,c22295_g1,c23824_g1,c100428_g1,c115151_g1,c171885_g1,c133714_g1,c72834_g3,c58530_g1,c64960_g1,c15497_g1,c186053_g1,c146606_g1,c144675_g1,c68093_g1,c69810_g1,c182722_g1,c115595_g1,c44544_g1,c81381_g1,c20672_g1,c86572_g1,c8681_g1,c71112_g1,c81464_g1,c41948_g1,c71789_g1,c63641_g1,c152719_…
Genetic Information Processing	Translation	mRNA surveillance pathway	ko03015	211	c121184_g1,c69018_g3,c75576_g1,c80886_g1,c66999_g1,c118918_g1,c63013_g1,c129151_g1,c174301_g1,c160422_g1,c75355_g1,c94684_g1,c139767_g1,c44611_g1,c50799_g1,c96051_g1,c78521_g1,c120110_g1,c151077_g1,c111529_g1,c9097_g1,c23828_g1,c82505_g1,c70159_g1,c149926_g1,c144574_g1,c10955_g1,c45892_g1,c116526_g1,c136482_g1,c49723_g1,c128499_g1,c82451_g1,c666_g1,c62159_g1,c72916_g1,c125319_g1,c72645_g1,c54160_…
Metabolism	Amino acid metabolism	Alanine, aspartate and glutamate metabolism	ko00250	193	c192706_g1,c3247_g1,c72284_g1,c77595_g1,c105988_g1,c162755_g1,c10049_g1,c146758_g1,c188077_g1,c44523_g1,c134769_g1,c145780_g1,c136896_g1,c147471_g1,c91651_g1,c155911_g1,c13037_g1,c73200_g1,c124180_g1,c159635_g1,c187427_g1,c70725_g1,c191334_g1,c168747_g1,c20932_g1,c113535_g1,c72958_g1,c125199_g1,c63826_g1,c161773_g1,c118696_g1,c73200_g4,c152286_g1,c157311_g1,c123116_g1,c145078_g1,c133835_g1,c16108…
Metabolism	Amino acid metabolism	Arginine and proline metabolism	ko00330	143	c94116_g1,c67585_g2,c142599_g1,c3941_g1,c160128_g1,c58507_g1,c157129_g1,c145640_g1,c96853_g1,c75638_g1,c95383_g1,c35442_g1,c97338_g1,c71109_g1,c118535_g1,c79195_g1,c31041_g1,c163148_g1,c99178_g1,c161665_g1,c174375_g1,c54310_g1,c107555_g1,c134381_g1,c70268_g1,c120325_g1,c32932_g1,c64580_g5,c73452_g4,c43540_g1,c72041_g1,c57685_g1,c127649_g1,c34229_g1,c170304_g1,c62322_g1,c73159_g1,c73092_g1,c68803_…
Metabolism	Amino acid metabolism	Arginine biosynthesis	ko00220	87	c65435_g1,c116707_g1,c78839_g1,c131216_g1,c68803_g3,c66915_g1,c73175_g1,c72590_g1,c72235_g2,c22487_g1,c177237_g1,c68110_g1,c26610_g1,c9821_g1,c35718_g1,c125242_g1,c155709_g1,c136644_g1,c116541_g1,c5530_g1,c16934_g1,c146061_g1,c32833_g1,c176160_g1,c89075_g1,c57685_g1,c70772_g1,c73200_g2,c59567_g1,c16364_g1,c137101_g1,c74325_g1,c78251_g1,c156901_g1,c30710_g1,c147267_g1,c180897_g1,c65288_g1,c144844_…
Metabolism	Amino acid metabolism	Cysteine and methionine metabolism	ko00270	195	c66844_g3,c22111_g1,c49524_g1,c90088_g1,c73786_g2,c2545_g1,c10511_g1,c125800_g1,c84194_g1,c50146_g1,c63613_g1,c28491_g1,c167165_g1,c76865_g1,c96989_g1,c40838_g1,c128275_g1,c119419_g1,c73786_g1,c122879_g1,c154590_g1,c18236_g1,c115831_g1,c177317_g1,c138358_g1,c72770_g1,c103876_g1,c44523_g1,c141541_g1,c147085_g1,c81894_g1,c1433_g1,c30665_g1,c182444_g1,c148708_g1,c49172_g1,c10049_g1,c94869_g1,c102407…
Metabolism	Amino acid metabolism	Glycine, serine and threonine metabolism	ko00260	154	c158426_g1,c60268_g1,c97406_g1,c48121_g1,c99646_g1,c72057_g1,c144907_g1,c184346_g1,c71383_g1,c113665_g1,c38737_g1,c78474_g1,c64144_g1,c42784_g1,c72312_g1,c86987_g1,c51523_g1,c146944_g1,c179212_g1,c101813_g1,c145866_g1,c64144_g2,c154918_g1,c146322_g1,c147055_g1,c96493_g1,c137619_g1,c170906_g1,c68159_g1,c13067_g1,c166196_g1,c13190_g1,c73047_g1,c87160_g1,c109627_g1,c70238_g1,c167198_g1,c52190_g2,c80…
Metabolism	Amino acid metabolism	Histidine metabolism	ko00340	55	c55911_g2,c67585_g1,c127649_g1,c67585_g2,c145640_g1,c63459_g1,c65040_g1,c135174_g1,c170304_g1,c138515_g1,c73047_g1,c51616_g1,c30844_g1,c70998_g1,c43973_g1,c62025_g1,c126329_g1,c75638_g1,c49797_g1,c126293_g1,c96853_g1,c62322_g1,c35442_g1,c68710_g1,c74100_g1,c62150_g1,c69240_g1,c28136_g1,c52442_g1,c75743_g1,c69724_g1,c103272_g1,c79195_g1,c73276_g1,c156383_g1,c28547_g1,c159172_g1,c168053_g1,c159404_…
Metabolism	Amino acid metabolism	Lysine biosynthesis	ko00300	15	c178027_g1,c68429_g1,c157434_g1,c191454_g1,c134382_g1,c103272_g1,c67259_g1,c158238_g1,c136155_g1,c75638_g1,c126329_g1,c174375_g1,c158901_g1,c109336_g1,c52442_g1
Metabolism	Amino acid metabolism	Lysine degradation	ko00310	148	c156383_g1,c9187_g1,c20278_g1,c824_g1,c65114_g1,c72316_g1,c155017_g1,c52169_g1,c61200_g1,c189750_g1,c180275_g1,c83260_g1,c60720_g1,c73718_g2,c103228_g1,c184516_g1,c73131_g1,c67259_g1,c33476_g1,c5373_g1,c71953_g1,c138590_g1,c127649_g1,c10714_g1,c31257_g1,c74100_g1,c69819_g1,c70973_g1,c165697_g1,c62322_g1,c168558_g1,c69741_g1,c79195_g1,c71177_g1,c70783_g1,c97198_g1,c187498_g1,c74564_g1,c107555_g1,c…
Metabolism	Amino acid metabolism	Phenylalanine metabolism	ko00360	41	c158660_g1,c63459_g1,c65040_g1,c122879_g1,c138515_g1,c160128_g1,c43170_g1,c57685_g1,c113393_g1,c180897_g1,c31276_g1,c16364_g1,c137101_g1,c62025_g1,c43973_g1,c95383_g1,c163139_g1,c44740_g1,c160553_g1,c73047_g1,c73159_g1,c68803_g2,c180839_g1,c65288_g1,c73276_g1,c66915_g1,c69724_g1,c78839_g1,c68803_g3,c116707_g1,c95263_g1,c144715_g1,c44523_g1,c134381_g1,c120325_g1,c97324_g1,c136644_g1,c28732_g1,c100…
Metabolism	Amino acid metabolism	Phenylalanine, tyrosine and tryptophan biosynthesis	ko00400	28	c44523_g1,c180897_g1,c137101_g1,c16364_g1,c97324_g1,c120325_g1,c134381_g1,c160553_g1,c109627_g1,c163139_g1,c155709_g1,c44740_g1,c95383_g1,c10049_g1,c136644_g1,c180839_g1,c65288_g1,c68803_g2,c73159_g1,c68803_g3,c78839_g1,c66915_g1,c160128_g1,c116707_g1,c122879_g1,c113393_g1,c57685_g1,c144715_g1
Metabolism	Amino acid metabolism	Tryptophan metabolism	ko00380	135	c67302_g1,c63459_g1,c81932_g1,c49763_g1,c160855_g1,c69240_g1,c96862_g1,c73904_g1,c74496_g1,c68710_g1,c150331_g1,c28560_g1,c126293_g1,c68116_g1,c15775_g1,c146394_g1,c78103_g1,c95603_g1,c110909_g1,c115520_g1,c133800_g1,c116151_g1,c14007_g1,c18012_g1,c191454_g1,c174743_g1,c180094_g1,c76048_g1,c58491_g1,c135293_g1,c62167_g2,c55608_g1,c68497_g1,c158224_g1,c135174_g1,c188004_g1,c178583_g1,c55911_g2,c27…
Metabolism	Amino acid metabolism	Tyrosine metabolism	ko00350	91	c158660_g1,c65040_g1,c63459_g1,c17178_g1,c143586_g1,c87515_g1,c138515_g1,c43170_g1,c60705_g2,c44980_g1,c60504_g1,c57685_g1,c180897_g1,c73904_g1,c16364_g1,c137101_g1,c114870_g1,c62025_g1,c114023_g1,c163139_g1,c160553_g1,c73047_g1,c73159_g1,c115238_g1,c68803_g2,c65288_g1,c66915_g1,c78839_g1,c68803_g3,c116707_g1,c73279_g1,c164612_g1,c113392_g1,c180488_g1,c58133_g1,c45823_g1,c53377_g1,c182296_g1,c973…
Metabolism	Amino acid metabolism	Valine, leucine and isoleucine biosynthesis	ko00290	10	c30565_g1,c32817_g1,c104134_g1,c174459_g1,c72056_g1,c72056_g2,c65052_g1,c55177_g1,c44514_g1,c100771_g1
Metabolism	Amino acid metabolism	Valine, leucine and isoleucine degradation	ko00280	159	c103272_g1,c70569_g1,c64854_g1,c20932_g1,c168053_g1,c165073_g1,c52442_g1,c168457_g1,c125906_g1,c117195_g1,c149607_g1,c75124_g1,c139652_g1,c134382_g1,c176893_g1,c188382_g1,c47002_g1,c135174_g1,c118449_g1,c107405_g1,c6159_g1,c97039_g1,c67585_g1,c139384_g1,c55911_g2,c174924_g1,c178583_g1,c120229_g1,c176645_g1,c71797_g2,c72056_g2,c46735_g1,c70998_g1,c79437_g1,c126329_g1,c187214_g1,c139040_g1,c95362_g…
Metabolism	Biosynthesis of other secondary metabolites	Butirosin and neomycin biosynthesis	ko00524	26	c158712_g1,c175910_g1,c184251_g1,c80254_g1,c62037_g2,c132430_g1,c73547_g1,c57961_g1,c39379_g1,c162042_g1,c62037_g1,c140650_g1,c85742_g1,c63808_g2,c187884_g1,c166560_g1,c95280_g1,c71791_g1,c165301_g1,c106237_g1,c144626_g1,c187622_g1,c164124_g1,c125430_g1,c159566_g1,c126065_g1
Metabolism	Biosynthesis of other secondary metabolites	Caffeine metabolism	ko00232	49	c187884_g1,c106237_g1,c100844_g1,c95280_g1,c55623_g1,c125430_g1,c187622_g1,c126065_g1,c58413_g1,c135779_g1,c180940_g1,c155806_g1,c187568_g1,c116001_g1,c135197_g1,c73547_g1,c57961_g1,c96977_g1,c85973_g1,c155653_g1,c39379_g1,c178674_g1,c86987_g1,c80254_g1,c65628_g1,c151629_g1,c184251_g1,c175910_g1,c62037_g2,c69166_g1,c71791_g1,c165301_g1,c166560_g1,c164124_g1,c144626_g1,c159566_g1,c62037_g1,c63808_…
Metabolism	Biosynthesis of other secondary metabolites	Monobactam biosynthesis	ko00261	32	c80254_g1,c65628_g1,c175910_g1,c62037_g2,c57961_g1,c73547_g1,c39379_g1,c155653_g1,c96977_g1,c155806_g1,c180940_g1,c116001_g1,c106237_g1,c100844_g1,c187884_g1,c126065_g1,c187622_g1,c125430_g1,c61300_g1,c132430_g1,c139010_g1,c162042_g1,c99855_g1,c85742_g1,c63808_g2,c62037_g1,c106146_g1,c166560_g1,c69166_g1,c159566_g1,c144626_g1,c164124_g1
Metabolism	Carbohydrate metabolism	Amino sugar and nucleotide sugar metabolism	ko00520	187	c61864_g1,c87424_g1,c191574_g1,c73361_g1,c77736_g1,c138901_g1,c144626_g1,c62043_g1,c62037_g1,c22347_g1,c123116_g1,c152286_g1,c188134_g1,c162042_g1,c120646_g1,c59000_g1,c189885_g1,c97846_g1,c8911_g1,c21572_g1,c63198_g1,c131875_g1,c43839_g1,c44811_g1,c71154_g1,c99052_g1,c73287_g1,c81578_g1,c125430_g1,c159635_g1,c156742_g1,c159754_g1,c155396_g1,c168747_g1,c67681_g1,c30144_g1,c115895_g1,c48942_g1,c13…
Metabolism	Carbohydrate metabolism	Ascorbate and aldarate metabolism	ko00053	59	c107555_g1,c124298_g1,c67911_g1,c174743_g1,c134382_g1,c191454_g1,c32932_g1,c181755_g1,c60720_g1,c114452_g1,c74143_g1,c163148_g1,c73709_g2,c116964_g1,c161665_g1,c174375_g1,c135909_g1,c188382_g1,c72509_g1,c168053_g1,c185387_g1,c48735_g1,c156383_g1,c11207_g1,c79195_g1,c103272_g1,c174353_g1,c100577_g1,c71191_g1,c53464_g1,c52442_g1,c69884_g1,c69240_g1,c74100_g1,c105130_g1,c68710_g1,c30924_g1,c35442_g1…
Metabolism	Carbohydrate metabolism	Butanoate metabolism	ko00650	52	c176889_g1,c46735_g1,c134007_g1,c176645_g1,c74791_g1,c150331_g1,c65148_g1,c71025_g1,c120229_g1,c22708_g1,c59540_g1,c104119_g1,c193032_g1,c57530_g1,c74397_g1,c10425_g1,c131015_g1,c178583_g1,c160212_g1,c94144_g1,c117705_g1,c176893_g1,c74564_g1,c188312_g1,c156966_g1,c68871_g1,c180094_g1,c107296_g1,c75124_g1,c135293_g1,c42363_g1,c188817_g1,c83105_g1,c94634_g1,c95603_g1,c9187_g1,c70309_g1,c63673_g1,c2…
Metabolism	Carbohydrate metabolism	Citrate cycle (TCA cycle)	ko00020	255	c175607_g1,c138417_g1,c27495_g1,c14676_g1,c165181_g1,c94579_g1,c146394_g1,c101074_g1,c28560_g1,c69630_g1,c127507_g1,c15775_g1,c72553_g1,c5185_g1,c137417_g1,c21594_g1,c76009_g1,c81932_g1,c160374_g1,c67302_g1,c44872_g1,c73823_g1,c95256_g1,c149389_g1,c122413_g1,c181401_g1,c103116_g1,c136069_g1,c69747_g2,c102991_g1,c93780_g1,c62167_g2,c74886_g1,c70841_g1,c105814_g1,c125507_g1,c163502_g1,c49610_g1,c64…
Metabolism	Carbohydrate metabolism	Fructose and mannose metabolism	ko00051	151	c30332_g1,c104796_g1,c63808_g2,c155401_g1,c98516_g1,c161266_g1,c70269_g2,c52993_g1,c63405_g1,c13832_g1,c52478_g1,c98492_g1,c61945_g1,c137470_g1,c167920_g1,c77677_g1,c106237_g1,c119699_g1,c184763_g1,c176617_g1,c69105_g1,c104743_g1,c185463_g1,c106226_g1,c115076_g1,c84681_g1,c145243_g1,c73432_g1,c43217_g1,c126367_g1,c73518_g1,c123881_g1,c147350_g1,c188331_g1,c70955_g1,c75597_g1,c124455_g1,c30078_g1,…
Metabolism	Carbohydrate metabolism	Galactose metabolism	ko00052	137	c31866_g1,c123823_g1,c123394_g1,c179831_g1,c160420_g1,c116360_g1,c74413_g1,c22682_g2,c122826_g1,c73874_g1,c72583_g1,c89983_g1,c189152_g1,c65868_g1,c67090_g1,c10903_g1,c103673_g1,c47204_g1,c118044_g1,c118316_g1,c140406_g1,c72390_g2,c15857_g1,c57961_g1,c53656_g1,c60960_g1,c69331_g1,c33367_g1,c68947_g1,c70747_g2,c125432_g1,c63808_g2,c66345_g1,c172522_g1,c44549_g1,c125267_g1,c70269_g2,c96391_g1,c6340…
Metabolism	Carbohydrate metabolism	Glycolysis / Gluconeogenesis	ko00010	420	c16773_g1,c52588_g1,c87953_g1,c83823_g1,c80254_g1,c167112_g1,c117414_g1,c55397_g1,c45823_g1,c73547_g1,c149012_g1,c68499_g1,c136168_g1,c73279_g1,c42458_g1,c61627_g1,c37602_g1,c192078_g1,c129121_g1,c121736_g1,c128266_g1,c57350_g1,c74666_g1,c23788_g1,c138417_g1,c183519_g1,c189879_g1,c100129_g1,c97757_g1,c50901_g1,c68710_g1,c127117_g1,c96815_g1,c171764_g1,c114023_g1,c126071_g1,c94899_g1,c70519_g2,c99…
Metabolism	Carbohydrate metabolism	Glyoxylate and dicarboxylate metabolism	ko00630	223	c72312_g1,c21236_g1,c13125_g1,c184300_g1,c70590_g1,c51523_g1,c146944_g1,c38737_g1,c8477_g1,c64144_g1,c78474_g1,c22125_g1,c48121_g1,c131216_g1,c72316_g1,c52568_g1,c72590_g1,c165542_g1,c61160_g1,c89314_g1,c158426_g1,c95742_g1,c167198_g1,c184686_g1,c68739_g1,c78435_g1,c30710_g1,c52190_g2,c154123_g1,c80224_g1,c160159_g1,c72766_g1,c135837_g1,c189866_g1,c72808_g2,c166196_g1,c183611_g1,c162229_g1,c70238…
Metabolism	Carbohydrate metabolism	Inositol phosphate metabolism	ko00562	143	c70530_g1,c188331_g1,c71781_g1,c64233_g1,c68755_g1,c98320_g1,c186125_g1,c73249_g1,c81856_g1,c116813_g1,c108430_g1,c44919_g1,c74783_g1,c46005_g1,c72509_g1,c65618_g1,c69271_g1,c162173_g1,c164185_g1,c64087_g1,c138077_g1,c69106_g1,c77391_g1,c83239_g1,c73180_g1,c155401_g1,c178523_g1,c157388_g1,c167340_g1,c52993_g1,c119700_g1,c103683_g1,c69587_g1,c102663_g1,c167537_g1,c13832_g1,c70583_g1,c81763_g1,c750…
Metabolism	Carbohydrate metabolism	Pentose and glucuronate interconversions	ko00040	113	c188382_g1,c135909_g1,c170612_g1,c116964_g1,c68947_g1,c69331_g1,c161665_g1,c73709_g2,c53656_g1,c163148_g1,c52511_g1,c175860_g1,c121648_g1,c114452_g1,c18059_g1,c107555_g1,c71726_g1,c32932_g1,c67047_g1,c59863_g1,c71191_g1,c16908_g1,c115163_g1,c126867_g1,c78837_g1,c79195_g1,c103673_g1,c11207_g1,c47204_g1,c10903_g1,c168053_g1,c65868_g1,c70998_g1,c59000_g1,c89983_g1,c183907_g1,c95594_g1,c30924_g1,c105…
Metabolism	Carbohydrate metabolism	Pentose phosphate pathway	ko00030	163	c178424_g1,c78837_g1,c56398_g1,c72488_g2,c134669_g1,c59863_g1,c60886_g2,c138330_g1,c9505_g1,c67433_g1,c75887_g1,c68688_g1,c175860_g1,c188932_g1,c176274_g1,c94374_g1,c119460_g1,c107496_g1,c56628_g1,c128896_g1,c33819_g1,c70281_g1,c118518_g1,c126699_g1,c93979_g1,c136477_g1,c19937_g1,c94992_g1,c140721_g1,c49381_g1,c8911_g1,c116652_g1,c62311_g1,c115513_g1,c73133_g2,c21137_g1,c73656_g1,c129121_g1,c1617…
Metabolism	Carbohydrate metabolism	Propanoate metabolism	ko00640	108	c3668_g1,c41504_g1,c138477_g1,c83105_g1,c39379_g1,c94634_g1,c71078_g1,c74564_g1,c175910_g1,c156966_g1,c117705_g1,c176893_g1,c107296_g1,c15674_g1,c145384_g1,c141541_g1,c156168_g1,c95280_g1,c187884_g1,c149607_g1,c124809_g1,c60402_g1,c184698_g1,c168457_g1,c175127_g1,c20932_g1,c72879_g1,c183513_g1,c27546_g1,c70569_g1,c64854_g1,c126921_g1,c120707_g1,c22708_g1,c187214_g1,c133555_g1,c176889_g1,c158712_g…
Metabolism	Carbohydrate metabolism	Pyruvate metabolism	ko00620	234	c135293_g1,c70841_g1,c74886_g1,c55397_g1,c69747_g2,c180094_g1,c43604_g1,c117414_g1,c174743_g1,c83823_g1,c184251_g1,c191454_g1,c126065_g1,c60613_g1,c72804_g1,c23788_g1,c182209_g1,c57350_g1,c65300_g1,c86230_g1,c143037_g1,c164683_g1,c74083_g1,c37602_g1,c125507_g1,c115520_g1,c104675_g1,c163161_g1,c95603_g1,c67153_g1,c52524_g1,c126293_g1,c69630_g1,c79505_g1,c88087_g1,c68710_g1,c150331_g1,c100129_g1,c6…
Metabolism	Carbohydrate metabolism	Starch and sucrose metabolism	ko00500	134	c148514_g1,c84082_g1,c187622_g1,c128266_g1,c49828_g1,c70334_g1,c172142_g1,c100577_g1,c122195_g1,c62037_g2,c80254_g1,c18312_g1,c192464_g1,c68129_g4,c73547_g1,c73709_g1,c133497_g1,c159566_g1,c5986_g1,c176358_g1,c186745_g1,c13018_g1,c182140_g1,c73557_g1,c104732_g1,c70282_g2,c59668_g1,c135052_g1,c91829_g1,c85805_g1,c171764_g1,c23866_g1,c57670_g1,c159304_g1,c155396_g1,c189066_g1,c94131_g1,c125430_g1,c…
Metabolism	Energy metabolism	Nitrogen metabolism	ko00910	74	c43850_g1,c27185_g1,c145078_g1,c73200_g4,c82798_g1,c46425_g1,c185530_g1,c73200_g3,c159591_g1,c135308_g1,c68228_g1,c97139_g1,c54317_g1,c117416_g1,c86303_g1,c180813_g1,c44722_g1,c70772_g2,c158224_g1,c77595_g1,c53584_g1,c26245_g1,c134769_g1,c69870_g1,c140423_g1,c117701_g1,c192289_g1,c191334_g1,c124180_g1,c121892_g1,c73200_g1,c13037_g1,c63826_g1,c161773_g1,c113535_g1,c1134_g1,c80453_g1,c49002_g1,c582…
Metabolism	Energy metabolism	Oxidative phosphorylation	ko00190	509	c162723_g1,c192986_g1,c21102_g1,c168892_g1,c183897_g1,c65354_g3,c31198_g1,c68622_g1,c97953_g1,c24168_g1,c23782_g1,c51234_g1,c24735_g1,c89421_g1,c109083_g1,c120661_g1,c120016_g1,c69092_g1,c68894_g2,c43432_g1,c41119_g1,c50350_g1,c98571_g1,c43458_g2,c86136_g1,c8561_g1,c46770_g1,c98209_g1,c107711_g1,c169212_g1,c76082_g1,c177278_g1,c64481_g1,c52931_g1,c194053_g1,c66575_g1,c60600_g1,c103745_g1,c23699_g…
Metabolism	Energy metabolism	Sulfur metabolism	ko00920	44	c119419_g1,c179594_g1,c167165_g1,c106146_g1,c117616_g1,c103876_g1,c69166_g1,c178998_g1,c61300_g1,c72446_g2,c139010_g1,c50146_g1,c162364_g1,c84352_g1,c71688_g1,c126750_g1,c99855_g1,c32284_g1,c86691_g1,c155806_g1,c180940_g1,c94788_g1,c116001_g1,c151567_g1,c59763_g1,c67137_g1,c71156_g1,c100844_g1,c94055_g1,c175074_g1,c87464_g1,c95062_g1,c156093_g1,c193414_g1,c52081_g1,c65628_g1,c72629_g1,c79526_g1,c…
Metabolism	Glycan biosynthesis and metabolism	Glycosaminoglycan biosynthesis - chondroitin sulfate / dermatan sulfate	ko00532	9	c51196_g1,c39320_g1,c180525_g1,c73980_g1,c65635_g1,c69688_g3,c186107_g1,c174848_g2,c65117_g1
Metabolism	Glycan biosynthesis and metabolism	Glycosaminoglycan biosynthesis - heparan sulfate / heparin	ko00534	20	c174848_g2,c186107_g1,c73980_g1,c91160_g1,c137059_g1,c181672_g1,c65117_g1,c42908_g1,c60485_g1,c180525_g1,c68814_g1,c103426_g1,c68063_g1,c59309_g2,c72740_g2,c72417_g1,c47374_g1,c59309_g1,c70753_g1,c51196_g1
Metabolism	Glycan biosynthesis and metabolism	Glycosaminoglycan biosynthesis - keratan sulfate	ko00533	4	c47374_g1,c47059_g1,c71719_g1,c66331_g1
Metabolism	Glycan biosynthesis and metabolism	Glycosaminoglycan degradation	ko00531	29	c109558_g1,c57734_g1,c33380_g1,c107949_g1,c72952_g1,c22347_g1,c71189_g1,c113376_g1,c71679_g1,c83386_g1,c8215_g1,c72907_g1,c73539_g1,c72343_g1,c70550_g2,c59668_g1,c53816_g2,c73441_g3,c5208_g1,c67391_g1,c72604_g1,c72487_g2,c70745_g1,c118044_g1,c73441_g2,c179106_g1,c66345_g1,c53816_g1,c109318_g1
Metabolism	Glycan biosynthesis and metabolism	Glycosphingolipid biosynthesis - ganglio series	ko00604	17	c70550_g2,c72343_g1,c53816_g2,c5208_g1,c8215_g1,c83386_g1,c22347_g1,c113376_g1,c109558_g1,c33380_g1,c118058_g1,c66345_g1,c53816_g1,c109318_g1,c115934_g1,c118044_g1,c70745_g1
Metabolism	Glycan biosynthesis and metabolism	Glycosphingolipid biosynthesis - globo series	ko00603	16	c70745_g1,c97565_g1,c94297_g1,c69252_g2,c188522_g1,c109318_g1,c69481_g1,c190145_g1,c136829_g1,c33380_g1,c22347_g1,c113376_g1,c94184_g1,c70550_g2,c72343_g1,c133685_g1
Metabolism	Glycan biosynthesis and metabolism	Glycosphingolipid biosynthesis - lacto and neolacto series	ko00601	12	c66331_g1,c113376_g1,c71719_g1,c94297_g1,c22347_g1,c70745_g1,c33380_g1,c60370_g1,c70550_g2,c72343_g1,c47059_g1,c109318_g1
Metabolism	Glycan biosynthesis and metabolism	Glycosylphosphatidylinositol(GPI)-anchor biosynthesis	ko00563	27	c87756_g1,c72999_g2,c67349_g1,c11700_g1,c67634_g1,c152635_g1,c90716_g1,c69141_g1,c50037_g1,c71293_g1,c73362_g1,c71606_g1,c113424_g1,c70381_g1,c65323_g1,c72156_g1,c72569_g3,c53160_g1,c55145_g1,c66266_g1,c134788_g1,c61645_g1,c65660_g1,c187269_g1,c51475_g1,c155547_g1,c70024_g1
Metabolism	Glycan biosynthesis and metabolism	Mucin type O-glycan biosynthesis	ko00512	10	c68712_g1,c69333_g1,c72018_g1,c144420_g1,c69031_g1,c144902_g1,c71853_g1,c70257_g1,c64942_g1,c70781_g1
Metabolism	Glycan biosynthesis and metabolism	N-Glycan biosynthesis	ko00510	74	c171573_g1,c47119_g1,c63356_g2,c73799_g1,c122715_g1,c189783_g1,c89575_g1,c68704_g1,c71092_g1,c38917_g1,c49345_g1,c113788_g1,c64468_g1,c67264_g1,c188497_g1,c188514_g1,c150062_g1,c132069_g1,c80726_g1,c73562_g1,c73899_g1,c60989_g1,c70944_g1,c12660_g1,c184535_g1,c187269_g1,c75195_g1,c163068_g1,c151025_g1,c62807_g1,c146791_g1,c47374_g1,c99141_g1,c10271_g1,c120129_g1,c550_g1,c47122_g1,c183385_g1,c15601…
Metabolism	Glycan biosynthesis and metabolism	Other glycan degradation	ko00511	41	c161649_g1,c72706_g1,c53816_g1,c58225_g1,c109318_g1,c180800_g1,c111169_g1,c118044_g1,c71245_g6,c71994_g1,c70745_g1,c53816_g2,c5208_g1,c83386_g1,c113376_g1,c139846_g1,c71994_g2,c122692_g1,c33380_g1,c29484_g1,c72181_g1,c145391_g1,c71086_g1,c66345_g1,c47124_g1,c94725_g1,c58272_g1,c45314_g1,c73419_g1,c72543_g1,c72401_g1,c70550_g2,c72343_g1,c73177_g1,c8215_g1,c22347_g1,c3190_g1,c59904_g1,c109558_g1,c1…
Metabolism	Glycan biosynthesis and metabolism	Other types of O-glycan biosynthesis	ko00514	28	c20685_g1,c69250_g1,c184993_g1,c73207_g1,c73110_g1,c162752_g1,c66331_g1,c86981_g1,c70462_g1,c69145_g2,c143158_g1,c64203_g1,c44883_g1,c175468_g1,c163372_g1,c123744_g1,c188425_g1,c86879_g1,c114257_g1,c71813_g1,c72569_g1,c68678_g1,c69145_g1,c72662_g1,c76723_g1,c24646_g1,c47059_g1,c37217_g1
Metabolism	Lipid metabolism	Arachidonic acid metabolism	ko00590	61	c129993_g1,c70308_g1,c69874_g1,c23506_g1,c71598_g1,c128848_g1,c48906_g1,c80801_g1,c66646_g1,c38535_g1,c172838_g1,c39791_g1,c6112_g1,c59610_g1,c114032_g1,c79874_g1,c97686_g1,c45621_g1,c44309_g1,c62563_g1,c96096_g1,c44840_g1,c47833_g1,c48331_g1,c64560_g1,c52465_g1,c58987_g2,c71061_g1,c116245_g1,c67810_g1,c9149_g1,c74593_g1,c185506_g1,c104420_g1,c103035_g1,c147527_g1,c65649_g1,c106370_g1,c134922_g1,…
Metabolism	Lipid metabolism	Biosynthesis of unsaturated fatty acids	ko01040	77	c143736_g1,c32608_g1,c96877_g1,c193032_g1,c54880_g1,c95990_g1,c159142_g1,c72576_g1,c95571_g1,c70488_g2,c63637_g1,c37020_g1,c131015_g1,c178583_g1,c147809_g1,c67802_g1,c67522_g1,c72411_g1,c145901_g1,c156440_g1,c68651_g1,c64854_g1,c30668_g1,c179672_g1,c107702_g1,c73052_g1,c162022_g1,c130928_g1,c163453_g1,c168457_g1,c4016_g1,c31640_g1,c107296_g1,c178727_g1,c5415_g1,c138791_g1,c69786_g1,c102261_g1,c16…
Metabolism	Lipid metabolism	Ether lipid metabolism	ko00565	35	c45621_g1,c44309_g1,c31483_g1,c72480_g1,c97438_g1,c162254_g1,c30840_g1,c67810_g1,c61285_g1,c71731_g1,c58419_g1,c4113_g1,c94239_g1,c58060_g1,c96129_g1,c89400_g1,c143631_g1,c51244_g1,c70340_g1,c63503_g1,c83765_g1,c8535_g1,c66716_g1,c64014_g1,c68322_g1,c107325_g1,c72643_g1,c65649_g1,c53591_g1,c181855_g1,c91331_g1,c105222_g1,c71271_g1,c174868_g1,c85094_g1
Metabolism	Lipid metabolism	Fatty acid biosynthesis	ko00061	88	c39379_g1,c142037_g1,c110259_g1,c147576_g1,c187361_g1,c36403_g1,c123910_g1,c74292_g1,c175910_g1,c81490_g1,c73846_g3,c148035_g1,c95280_g1,c21050_g1,c68210_g1,c73846_g2,c187884_g1,c21050_g2,c34463_g1,c167515_g1,c73902_g2,c51170_g1,c70815_g1,c137441_g1,c175210_g1,c79380_g1,c54457_g1,c120906_g1,c132430_g1,c122034_g1,c712_g2,c136624_g1,c158712_g1,c72455_g1,c67230_g1,c119905_g1,c108573_g1,c71791_g1,c13…
Metabolism	Lipid metabolism	Fatty acid degradation	ko00071	193	c55911_g2,c119905_g1,c109139_g1,c67585_g1,c178583_g1,c134546_g1,c144311_g1,c56494_g1,c155193_g1,c135174_g1,c143736_g1,c158194_g1,c120906_g1,c79380_g1,c61998_g1,c70998_g1,c68948_g1,c126329_g1,c136369_g1,c91896_g1,c120229_g1,c105829_g1,c71797_g2,c148035_g1,c52442_g1,c168457_g1,c183472_g1,c137441_g1,c103272_g1,c73282_g1,c64854_g1,c30668_g1,c168053_g1,c188382_g1,c189304_g1,c147576_g1,c26900_g1,c47002…
Metabolism	Lipid metabolism	Fatty acid elongation	ko00062	51	c61975_g1,c68417_g2,c68651_g1,c134554_g1,c71797_g2,c163437_g1,c72411_g1,c59118_g1,c22039_g1,c52941_g1,c67019_g1,c67547_g1,c171947_g1,c178583_g1,c131015_g1,c37020_g1,c75771_g1,c154181_g1,c32608_g1,c70327_g1,c11056_g1,c60943_g1,c31444_g1,c54880_g1,c193032_g1,c160495_g1,c102261_g1,c83105_g1,c65429_g1,c99620_g1,c145701_g1,c65121_g2,c122897_g1,c107296_g1,c73633_g1,c164238_g1,c124453_g1,c71914_g2,c1684…
Metabolism	Lipid metabolism	Glycerolipid metabolism	ko00561	105	c119699_g1,c74666_g1,c184763_g1,c37524_g1,c144214_g1,c94735_g1,c136829_g1,c156383_g1,c56724_g2,c61627_g1,c85011_g1,c73432_g1,c72271_g2,c69932_g1,c174616_g1,c22206_g1,c70508_g1,c73541_g1,c60720_g1,c191454_g1,c103726_g1,c126551_g1,c106226_g1,c174743_g1,c38480_g1,c25902_g1,c70102_g1,c58381_g1,c72546_g1,c127649_g1,c69977_g1,c63405_g1,c73173_g1,c8022_g1,c116529_g1,c117819_g1,c48855_g1,c60012_g1,c52174…
Metabolism	Lipid metabolism	Glycerophospholipid metabolism	ko00564	122	c116578_g1,c25902_g1,c70102_g1,c59412_g1,c69633_g1,c34220_g1,c4113_g1,c53624_g1,c71731_g1,c70259_g2,c67600_g2,c59488_g1,c116529_g1,c48855_g1,c74210_g1,c161081_g1,c86949_g1,c60012_g1,c66004_g1,c72480_g1,c94356_g1,c31483_g1,c47035_g1,c165311_g1,c67810_g1,c61285_g1,c81565_g1,c67321_g1,c44309_g1,c45621_g1,c70990_g2,c68626_g3,c72003_g1,c73106_g1,c70336_g1,c84630_g1,c55258_g2,c140176_g1,c70990_g1,c6025…
Metabolism	Lipid metabolism	Linoleic acid metabolism	ko00591	14	c66716_g1,c58987_g1,c70340_g1,c67810_g1,c64014_g1,c137713_g1,c73208_g1,c44309_g1,c45621_g1,c135779_g1,c71971_g1,c167322_g1,c65649_g1,c58060_g1
Metabolism	Lipid metabolism	Primary bile acid biosynthesis	ko00120	14	c94422_g1,c88764_g1,c65231_g1,c71899_g1,c101503_g1,c192640_g1,c169294_g1,c6245_g1,c147508_g1,c191544_g1,c136186_g1,c67088_g1,c93768_g1,c127389_g1
Metabolism	Lipid metabolism	Sphingolipid metabolism	ko00600	58	c59677_g1,c58419_g1,c76564_g1,c145391_g1,c77173_g1,c71086_g1,c65554_g1,c66345_g1,c67049_g1,c69171_g1,c59102_g1,c58325_g1,c69392_g1,c193903_g1,c36424_g1,c76014_g1,c43356_g1,c8215_g1,c66699_g1,c137924_g1,c114625_g1,c74031_g1,c70301_g1,c155909_g1,c109558_g1,c137901_g1,c62722_g1,c72661_g1,c83847_g1,c53568_g1,c107325_g1,c121455_g1,c179757_g1,c132005_g1,c136829_g1,c162519_g1,c72706_g1,c53816_g1,c24611_…
Metabolism	Lipid metabolism	Steroid biosynthesis	ko00100	40	c79228_g1,c8200_g1,c85405_g1,c38104_g1,c144905_g1,c182064_g1,c171149_g1,c87312_g1,c70311_g1,c65118_g1,c144633_g1,c61881_g1,c77942_g1,c56494_g1,c94415_g1,c144616_g1,c31662_g2,c94348_g1,c60081_g1,c9998_g1,c62487_g1,c161338_g1,c64159_g1,c179068_g1,c11811_g1,c63895_g1,c70834_g1,c136696_g1,c136003_g1,c60738_g1,c116428_g1,c185041_g1,c135512_g1,c29363_g1,c161068_g1,c164236_g1,c141983_g1,c151061_g1,c1447…
Metabolism	Lipid metabolism	Steroid hormone biosynthesis	ko00140	47	c169406_g1,c116245_g1,c96862_g1,c72411_g1,c71971_g1,c30924_g1,c105130_g1,c157287_g1,c5986_g1,c120053_g1,c94932_g1,c68782_g1,c31444_g1,c54880_g1,c69874_g1,c70893_g1,c54197_g1,c167322_g1,c158536_g1,c126781_g1,c75771_g1,c32608_g1,c73709_g1,c99620_g1,c67897_g2,c19706_g1,c127389_g1,c73208_g1,c137713_g1,c116964_g1,c73709_g2,c43678_g1,c138716_g1,c124298_g1,c67911_g1,c181755_g1,c100577_g1,c103939_g1,c109…
Metabolism	Lipid metabolism	Synthesis and degradation of ketone bodies	ko00072	45	c135293_g1,c11787_g1,c73399_g6,c188817_g1,c176893_g1,c73476_g2,c188312_g1,c74564_g1,c64361_g1,c47365_g1,c180094_g1,c73831_g1,c75124_g1,c73476_g3,c72316_g1,c179722_g1,c117195_g1,c72238_g1,c178335_g1,c95603_g1,c63673_g1,c115520_g1,c139040_g1,c157806_g1,c72196_g1,c73282_g1,c26402_g1,c22708_g1,c61998_g1,c46735_g1,c100240_g1,c134007_g1,c74791_g1,c65148_g1,c150331_g1,c160212_g1,c94144_g1,c46506_g1,c721…
Metabolism	Lipid metabolism	alpha-Linolenic acid metabolism	ko00592	33	c45621_g1,c44309_g1,c166782_g1,c52111_g1,c67810_g1,c156440_g1,c97228_g1,c96877_g1,c75699_g1,c143736_g1,c70488_g2,c72576_g1,c175216_g1,c155393_g1,c1454_g1,c70488_g1,c127473_g1,c5415_g1,c178727_g1,c58060_g1,c98303_g1,c98502_g1,c64014_g1,c70340_g1,c66716_g1,c54666_g1,c47002_g1,c95362_g1,c30668_g1,c65649_g1,c159316_g1,c176244_g1,c174707_g1
Metabolism	Metabolism of cofactors and vitamins	Biotin metabolism	ko00780	6	c134318_g1,c79906_g1,c68210_g1,c69082_g1,c160893_g1,c175961_g1
Metabolism	Metabolism of cofactors and vitamins	Folate biosynthesis	ko00790	18	c152933_g1,c70835_g1,c70919_g1,c66601_g1,c22384_g1,c179082_g1,c117284_g1,c64065_g1,c111566_g1,c59844_g1,c40469_g1,c77439_g1,c62358_g1,c69669_g1,c22081_g1,c151977_g1,c81316_g1,c6835_g1
Metabolism	Metabolism of cofactors and vitamins	Lipoic acid metabolism	ko00785	7	c743_g2,c122669_g1,c743_g1,c31045_g1,c126918_g1,c60753_g1,c143900_g1
Metabolism	Metabolism of cofactors and vitamins	Nicotinate and nicotinamide metabolism	ko00760	28	c146528_g1,c69433_g2,c64731_g1,c67133_g1,c57605_g1,c115829_g1,c65504_g1,c122301_g1,c182426_g1,c161014_g1,c106331_g1,c155330_g1,c143381_g1,c188412_g1,c179418_g1,c73622_g2,c73904_g1,c22143_g1,c73305_g1,c72986_g1,c189649_g1,c121787_g1,c21366_g1,c69433_g1,c152047_g1,c42477_g1,c65541_g1,c70983_g2
Metabolism	Metabolism of cofactors and vitamins	One carbon pool by folate	ko00670	65	c158426_g1,c185121_g1,c66601_g1,c48121_g1,c151017_g1,c95542_g1,c65382_g1,c72788_g1,c187255_g1,c38737_g1,c116086_g1,c78474_g1,c116685_g1,c65950_g1,c72312_g1,c151829_g1,c186841_g1,c72766_g2,c113567_g1,c179212_g1,c58455_g1,c70459_g1,c137619_g1,c70090_g1,c68159_g1,c110060_g1,c183553_g1,c167198_g1,c33120_g1,c72766_g1,c60683_g1,c159057_g1,c141469_g1,c70038_g1,c139052_g1,c69594_g1,c64936_g1,c136741_g1,c…
Metabolism	Metabolism of cofactors and vitamins	Pantothenate and CoA biosynthesis	ko00770	34	c103122_g1,c44518_g1,c69284_g2,c186302_g1,c174459_g1,c124097_g1,c39765_g2,c61172_g1,c44514_g1,c149425_g1,c16965_g1,c143381_g1,c87357_g1,c72616_g4,c100771_g1,c30565_g1,c70792_g1,c32817_g1,c104134_g1,c82161_g1,c67344_g1,c139460_g1,c65052_g1,c70875_g1,c55177_g1,c10342_g1,c133681_g1,c95309_g1,c87054_g1,c72056_g1,c154829_g1,c159175_g1,c72056_g2,c72386_g2
Metabolism	Metabolism of cofactors and vitamins	Porphyrin and chlorophyll metabolism	ko00860	73	c148081_g1,c62630_g2,c99649_g1,c160651_g1,c149967_g1,c100577_g1,c181755_g1,c159256_g1,c193624_g1,c100033_g1,c67911_g1,c124298_g1,c162005_g1,c157301_g1,c17107_g1,c65089_g1,c185827_g1,c73709_g1,c79276_g1,c66741_g1,c5986_g1,c155038_g1,c44748_g1,c59668_g1,c128046_g1,c74268_g1,c76018_g1,c11207_g1,c175814_g1,c122202_g1,c95017_g1,c169528_g1,c147985_g1,c191558_g1,c156571_g1,c76340_g1,c41322_g1,c177466_g1…
Metabolism	Metabolism of cofactors and vitamins	Retinol metabolism	ko00830	82	c154946_g1,c144311_g1,c70893_g1,c14142_g1,c158194_g1,c94932_g1,c3403_g1,c157287_g1,c160920_g1,c182810_g1,c69974_g1,c30924_g1,c105130_g1,c136369_g1,c91896_g1,c96995_g1,c71971_g1,c105829_g1,c169406_g1,c145262_g1,c75433_g1,c140143_g1,c184618_g1,c11207_g1,c120497_g1,c63770_g1,c64234_g1,c5618_g1,c135779_g1,c75719_g1,c71403_g1,c133921_g1,c45954_g1,c60705_g1,c166483_g1,c60480_g1,c46017_g1,c97404_g1,c729…
Metabolism	Metabolism of cofactors and vitamins	Riboflavin metabolism	ko00740	3	c71670_g1,c55827_g1,c73883_g1
Metabolism	Metabolism of cofactors and vitamins	Thiamine metabolism	ko00730	14	c105571_g1,c141268_g1,c73104_g1,c12267_g1,c95737_g1,c55827_g1,c71670_g1,c90091_g1,c170476_g1,c141836_g1,c170098_g1,c67551_g1,c53871_g1,c83098_g1
Metabolism	Metabolism of cofactors and vitamins	Ubiquinone and other terpenoid-quinone biosynthesis	ko00130	20	c43170_g1,c127788_g1,c149418_g1,c95263_g1,c67361_g3,c144715_g1,c2690_g1,c71220_g1,c117271_g1,c57537_g1,c97324_g1,c58115_g1,c73160_g1,c174436_g1,c71141_g1,c180839_g1,c72819_g1,c28732_g1,c44740_g1,c160553_g1
Metabolism	Metabolism of cofactors and vitamins	Vitamin B6 metabolism	ko00750	25	c94440_g1,c73904_g1,c93821_g1,c101039_g1,c146187_g1,c24084_g1,c63495_g1,c63621_g1,c65834_g1,c113665_g1,c164588_g1,c72260_g1,c81108_g1,c184346_g1,c51600_g1,c71181_g1,c19072_g1,c184682_g1,c21943_g1,c121627_g1,c26704_g1,c147055_g1,c143936_g1,c50969_g1,c67933_g1
Metabolism	Metabolism of other amino acids	Cyanoamino acid metabolism	ko00460	46	c94131_g1,c72312_g3,c48121_g1,c136741_g1,c64936_g1,c65382_g1,c63826_g1,c178221_g1,c59710_g1,c123603_g1,c158426_g1,c46010_g1,c72312_g1,c18312_g1,c177237_g1,c142343_g1,c72766_g2,c107527_g1,c179765_g1,c73384_g1,c167391_g1,c38737_g1,c77595_g1,c78474_g1,c85439_g1,c158224_g1,c137619_g1,c68159_g1,c180813_g1,c38119_g1,c107309_g1,c66646_g1,c80801_g1,c117416_g1,c72312_g2,c79653_g1,c131864_g1,c181319_g1,c77…
Metabolism	Metabolism of other amino acids	D-Arginine and D-ornithine metabolism	ko00472	1	c86987_g1
Metabolism	Metabolism of other amino acids	D-Glutamine and D-glutamate metabolism	ko00471	8	c116541_g1,c77595_g1,c157311_g1,c63826_g1,c70587_g1,c180813_g1,c177237_g1,c16934_g1
Metabolism	Metabolism of other amino acids	Glutathione metabolism	ko00480	143	c158173_g1,c72599_g1,c25406_g1,c94992_g1,c6745_g1,c116652_g1,c60183_g1,c188064_g1,c63741_g1,c128848_g1,c182986_g1,c33819_g1,c160438_g1,c45012_g1,c188623_g1,c21168_g1,c172838_g1,c127074_g1,c93979_g1,c78372_g1,c147717_g1,c190631_g1,c33163_g2,c159333_g1,c60886_g2,c46010_g1,c68393_g1,c91991_g1,c107496_g1,c119460_g1,c23301_g1,c26014_g1,c110125_g1,c65931_g1,c21412_g1,c67059_g1,c162145_g1,c26582_g1,c995…
Metabolism	Metabolism of other amino acids	Selenocompound metabolism	ko00450	38	c35687_g1,c65628_g1,c166585_g1,c8336_g1,c73033_g1,c183067_g1,c94869_g1,c155653_g1,c190187_g1,c23662_g1,c72904_g4,c96977_g1,c155806_g1,c180940_g1,c30275_g1,c71383_g1,c116001_g1,c190549_g1,c68505_g1,c100844_g1,c27164_g1,c17039_g1,c187648_g1,c139208_g1,c61300_g1,c67161_g1,c139010_g1,c71397_g1,c99855_g1,c168217_g1,c58528_g1,c103238_g1,c125821_g1,c71677_g1,c106146_g1,c69166_g1,c146322_g1,c160855_g1
Metabolism	Metabolism of other amino acids	Taurine and hypotaurine metabolism	ko00430	20	c46010_g1,c47025_g1,c60046_g1,c68871_g1,c62563_g1,c22531_g1,c179765_g1,c169620_g1,c73384_g1,c104119_g1,c28491_g1,c74397_g1,c68005_g1,c63299_g1,c66646_g1,c80801_g1,c59710_g1,c123603_g1,c22028_g1,c157813_g1
Metabolism	Metabolism of other amino acids	beta-Alanine metabolism	ko00410	98	c74397_g1,c170304_g1,c138515_g1,c32277_g1,c87357_g1,c127649_g1,c60920_g1,c95309_g1,c68710_g1,c107816_g1,c74100_g1,c154829_g1,c69240_g1,c174875_g1,c155053_g1,c126293_g1,c62322_g1,c59540_g1,c186302_g1,c63299_g1,c9187_g1,c156383_g1,c159404_g1,c133800_g1,c99641_g1,c183450_g1,c65114_g1,c69284_g2,c154117_g1,c75743_g1,c68871_g1,c163602_g1,c60720_g1,c191454_g1,c174743_g1,c182707_g1,c42363_g1,c61172_g1,c1…
Metabolism	Metabolism of terpenoids and polyketides	Insect hormone biosynthesis	ko00981	20	c53778_g1,c107329_g1,c142706_g1,c156974_g1,c113524_g1,c73162_g1,c70539_g1,c61932_g1,c158640_g1,c12296_g1,c187073_g1,c162577_g1,c69208_g1,c188932_g1,c63523_g1,c141581_g1,c120856_g1,c160806_g1,c18189_g1,c73581_g2
Metabolism	Metabolism of terpenoids and polyketides	Polyketide sugar unit biosynthesis	ko00523	1	c4243_g1
Metabolism	Metabolism of terpenoids and polyketides	Terpenoid backbone biosynthesis	ko00900	66	c67020_g1,c85313_g1,c77668_g1,c85677_g1,c68907_g1,c79550_g1,c142656_g1,c43824_g1,c188932_g1,c75124_g1,c56210_g1,c176893_g1,c74564_g1,c73581_g2,c56995_g1,c77816_g1,c174495_g1,c46141_g1,c28448_g1,c147254_g1,c156693_g1,c119829_g1,c52078_g1,c57530_g1,c161615_g1,c187026_g1,c96084_g1,c22708_g1,c74791_g1,c115168_g1,c64047_g1,c167346_g1,c98944_g1,c180217_g1,c68971_g2,c179722_g1,c72316_g1,c115520_g1,c7105…
Metabolism	Nucleotide metabolism	Purine metabolism	ko00230	349	c67131_g1,c71547_g2,c62978_g1,c119017_g1,c65628_g1,c68770_g1,c70983_g2,c65159_g1,c177565_g1,c21366_g1,c46555_g1,c109443_g1,c65397_g2,c139407_g1,c146570_g1,c73024_g1,c75943_g1,c142481_g1,c13205_g1,c161014_g1,c75841_g1,c98670_g1,c59878_g1,c73168_g1,c100844_g1,c137065_g1,c118102_g1,c117509_g1,c123235_g1,c33120_g1,c118851_g1,c101367_g1,c149324_g1,c101692_g1,c188961_g1,c69524_g2,c71280_g1,c191318_g1,c…
Metabolism	Nucleotide metabolism	Pyrimidine metabolism	ko00240	211	c85878_g1,c154858_g1,c71530_g1,c176904_g1,c142812_g1,c62592_g1,c114969_g1,c52335_g1,c102676_g1,c29635_g1,c116020_g1,c88602_g1,c76325_g1,c73219_g1,c107752_g1,c73477_g5,c60536_g1,c193477_g1,c169246_g1,c30219_g1,c72904_g4,c23662_g1,c67784_g1,c77809_g1,c16965_g1,c108298_g1,c73460_g1,c30275_g1,c92125_g1,c65192_g1,c28688_g1,c124097_g1,c67833_g1,c76969_g1,c30135_g1,c90382_g1,c104283_g1,c55981_g1,c182454…
Metabolism	Overview	2-Oxocarboxylic acid metabolism	ko01210	119	c89314_g1,c96332_g1,c25468_g1,c24383_g1,c61160_g1,c122060_g1,c22487_g1,c85235_g1,c73175_g1,c162618_g1,c143288_g1,c66915_g1,c78839_g1,c174459_g1,c68803_g3,c116707_g1,c64540_g1,c18212_g1,c49610_g1,c136644_g1,c158645_g1,c155709_g1,c44514_g1,c125242_g1,c102991_g1,c21236_g1,c52204_g1,c44872_g1,c94642_g1,c57685_g1,c62912_g2,c89075_g1,c72745_g2,c172274_g1,c137417_g1,c32833_g1,c30565_g1,c67259_g1,c72553_…
Metabolism	Overview	Biosynthesis of amino acids	ko01230	548	c175115_g1,c116371_g1,c73133_g2,c71241_g2,c73200_g4,c93917_g1,c38119_g1,c45354_g1,c96989_g1,c44451_g1,c67666_g1,c18236_g1,c72312_g2,c134769_g1,c75887_g1,c67433_g1,c30841_g1,c74974_g1,c85439_g1,c189619_g1,c73829_g1,c52101_g1,c39716_g1,c72115_g1,c57198_g1,c113535_g1,c67059_g1,c17039_g1,c52442_g1,c72488_g2,c78837_g1,c52240_g1,c175607_g1,c147267_g1,c122009_g1,c51710_g1,c101074_g1,c45661_g1,c48125_g1,…
Metabolism	Overview	Carbon metabolism	ko01200	813	c175127_g1,c125430_g1,c70038_g1,c103538_g1,c149607_g1,c97550_g1,c73489_g2,c86691_g1,c14648_g1,c50901_g2,c167391_g1,c69584_g1,c68688_g1,c9505_g1,c119409_g1,c126837_g1,c52445_g1,c76633_g1,c68806_g1,c70244_g1,c174924_g1,c60144_g1,c8597_g1,c188004_g1,c118449_g1,c18037_g1,c33819_g1,c7379_g1,c45804_g1,c56725_g1,c144258_g1,c144198_g1,c120229_g1,c100288_g1,c19937_g1,c136477_g1,c88094_g1,c38101_g1,c101349…
Metabolism	Overview	Degradation of aromatic compounds	ko01220	46	c180488_g1,c113392_g1,c174353_g1,c71403_g1,c74666_g1,c69884_g1,c133921_g1,c185387_g1,c73279_g1,c75719_g1,c120497_g1,c63770_g1,c85011_g1,c5618_g1,c61627_g1,c184618_g1,c26900_g1,c63558_g1,c97404_g1,c182296_g1,c81936_g1,c166483_g1,c60705_g1,c46017_g1,c45823_g1,c174616_g1,c160920_g1,c73173_g1,c77180_g1,c3403_g1,c60705_g2,c69977_g1,c69977_g2,c158194_g1,c144311_g1,c143586_g1,c17178_g1,c154946_g1,c95594…
Metabolism	Overview	Fatty acid metabolism	ko01212	203	c155393_g1,c70488_g1,c64892_g1,c53359_g1,c159660_g1,c75771_g1,c31444_g1,c175216_g1,c184123_g1,c97228_g1,c134093_g1,c72635_g1,c74569_g1,c166782_g1,c44398_g1,c150331_g1,c133800_g1,c142085_g1,c136251_g1,c126065_g1,c66992_g1,c70290_g1,c72278_g1,c70544_g1,c81392_g1,c130784_g1,c115520_g1,c95362_g1,c94652_g1,c94473_g1,c154944_g1,c146812_g1,c162792_g1,c95603_g1,c178615_g1,c95421_g1,c160637_g1,c52138_g1,c…
Metabolism	Xenobiotics biodegradation and metabolism	Drug metabolism - cytochrome P450	ko00982	77	c96995_g1,c105829_g1,c58620_g1,c105130_g1,c30924_g1,c91896_g1,c136369_g1,c169406_g1,c70893_g1,c31379_g1,c158194_g1,c160438_g1,c154946_g1,c60183_g1,c144311_g1,c160920_g1,c114341_g1,c157287_g1,c3403_g1,c94932_g1,c81936_g1,c97404_g1,c68393_g1,c46017_g1,c33163_g2,c166483_g1,c60705_g1,c26900_g1,c73709_g2,c23301_g1,c116964_g1,c91991_g1,c174691_g1,c5618_g1,c63770_g1,c87585_g1,c120497_g1,c75719_g1,c13577…
Metabolism	Xenobiotics biodegradation and metabolism	Drug metabolism - other enzymes	ko00983	70	c108179_g1,c159047_g1,c63131_g1,c136283_g1,c57633_g1,c30924_g1,c105130_g1,c180392_g1,c139460_g1,c65434_g1,c67344_g1,c70893_g1,c70600_g1,c35750_g1,c76812_g1,c59106_g3,c157287_g1,c94932_g1,c178674_g1,c29635_g1,c52335_g1,c66522_g1,c108298_g1,c116964_g1,c16965_g1,c73709_g2,c26193_g1,c85973_g1,c124097_g1,c144445_g1,c135197_g1,c78269_g1,c11207_g1,c182454_g1,c55623_g1,c74317_g1,c158208_g1,c154829_g1,c59…
Metabolism	Xenobiotics biodegradation and metabolism	Metabolism of xenobiotics by cytochrome P450	ko00980	89	c94932_g1,c3403_g1,c160920_g1,c114341_g1,c157287_g1,c144311_g1,c60183_g1,c154946_g1,c160438_g1,c158194_g1,c31379_g1,c70893_g1,c147527_g1,c169406_g1,c91896_g1,c136369_g1,c105130_g1,c30924_g1,c105829_g1,c58620_g1,c96995_g1,c68727_g1,c133921_g1,c71403_g1,c26014_g1,c110125_g1,c184618_g1,c11207_g1,c69724_g1,c75719_g1,c135779_g1,c52678_g1,c87585_g1,c63770_g1,c5618_g1,c120497_g1,c174691_g1,c91991_g1,c73…
Organismal Systems	Circulatory system	Adrenergic signaling in cardiomyocytes	ko04261	296	c162767_g1,c70594_g2,c87015_g1,c71837_g1,c66816_g1,c95261_g1,c58825_g1,c97111_g1,c72573_g1,c73168_g1,c155538_g1,c42421_g1,c67032_g1,c75574_g1,c125678_g1,c59938_g1,c68999_g1,c87904_g1,c79638_g1,c71068_g1,c124511_g1,c140144_g1,c120065_g1,c167340_g1,c138826_g1,c52197_g1,c180592_g1,c33330_g1,c8591_g1,c31686_g1,c157388_g1,c128915_g1,c140575_g1,c71695_g1,c17509_g1,c65759_g2,c22089_g1,c58181_g1,c116847_…
Organismal Systems	Circulatory system	Cardiac muscle contraction	ko04260	218	c21062_g1,c52197_g1,c183016_g1,c8591_g1,c167342_g1,c43513_g1,c138826_g1,c56146_g1,c71068_g1,c48679_g1,c62362_g2,c84622_g1,c86030_g1,c161648_g1,c33970_g1,c105252_g1,c63809_g1,c68999_g1,c21994_g1,c87904_g1,c49502_g2,c65757_g3,c67032_g1,c53014_g1,c48124_g1,c73797_g1,c58378_g1,c42421_g1,c136854_g1,c79418_g1,c127708_g1,c174356_g2,c117398_g1,c180121_g1,c58825_g1,c68848_g1,c147099_g1,c56772_g1,c116797_g…
Organismal Systems	Circulatory system	Vascular smooth muscle contraction	ko04270	192	c68715_g1,c168045_g1,c55202_g1,c14645_g1,c68451_g1,c167129_g1,c162232_g1,c69807_g1,c100734_g1,c37424_g1,c154246_g1,c115631_g1,c65298_g1,c78823_g1,c12259_g1,c63933_g1,c88308_g1,c154271_g1,c103169_g1,c73046_g1,c51137_g1,c48642_g1,c41952_g1,c103708_g1,c61440_g1,c21479_g1,c30171_g1,c61689_g1,c100952_g1,c25091_g1,c18311_g1,c157175_g1,c76505_g1,c154334_g1,c112478_g1,c63391_g1,c70164_g1,c73239_g1,c67811…
Organismal Systems	Development	Axon guidance	ko04360	122	c159943_g1,c78470_g1,c134182_g1,c104544_g1,c72603_g1,c171509_g1,c49565_g1,c184325_g1,c67008_g2,c148781_g1,c165694_g1,c54400_g1,c181829_g1,c119537_g1,c70620_g1,c12760_g1,c77519_g1,c101641_g1,c138364_g1,c72119_g1,c146235_g1,c9347_g1,c54046_g1,c164611_g1,c187127_g1,c128556_g1,c124511_g1,c165705_g1,c49766_g1,c48152_g1,c41305_g1,c7099_g1,c75749_g1,c50596_g1,c73509_g1,c63749_g1,c137731_g1,c184909_g1,c1…
Organismal Systems	Development	Dorso-ventral axis formation	ko04320	74	c160454_g1,c72071_g2,c143422_g1,c170215_g1,c14645_g1,c143389_g1,c143020_g1,c178907_g1,c167592_g1,c45571_g1,c70667_g1,c100734_g1,c142858_g1,c115631_g1,c72131_g2,c184710_g1,c109787_g1,c64359_g1,c12304_g2,c51623_g1,c22254_g1,c70923_g1,c104031_g1,c21469_g1,c173076_g1,c107460_g1,c186110_g1,c73218_g1,c25091_g1,c74694_g1,c168122_g1,c73935_g1,c58181_g1,c67811_g1,c36591_g1,c44463_g1,c44951_g1,c167520_g1,c…
Organismal Systems	Development	Osteoclast differentiation	ko04380	87	c64470_g1,c61929_g1,c59917_g1,c72573_g1,c38731_g1,c137665_g1,c75188_g1,c117938_g1,c60901_g1,c70581_g1,c73058_g1,c181471_g1,c78429_g1,c144884_g1,c74408_g1,c156917_g1,c133772_g1,c97111_g1,c102585_g1,c95261_g1,c69342_g1,c168744_g1,c67753_g1,c113430_g1,c119700_g1,c45183_g1,c113001_g1,c165694_g1,c112518_g1,c167340_g1,c93810_g1,c180592_g1,c26575_g1,c137097_g1,c174590_g1,c67136_g2,c174466_g1,c169707_g1,…
Organismal Systems	Digestive system	Bile secretion	ko04976	150	c157287_g1,c98506_g1,c68392_g1,c102710_g1,c186677_g1,c74364_g1,c83984_g1,c147254_g1,c107730_g1,c110513_g1,c46616_g1,c187026_g1,c172077_g1,c2768_g1,c71971_g1,c187421_g1,c105130_g1,c30924_g1,c154373_g1,c139940_g1,c59996_g2,c68907_g1,c138870_g1,c63290_g1,c70623_g2,c137713_g1,c182020_g1,c4675_g1,c138121_g1,c120941_g1,c68722_g1,c85559_g1,c5986_g1,c37390_g1,c60537_g1,c71367_g1,c48319_g2,c89208_g1,c1594…
Organismal Systems	Digestive system	Carbohydrate digestion and absorption	ko04973	91	c90039_g1,c11424_g1,c72573_g1,c106237_g1,c187622_g1,c73277_g5,c74867_g1,c75736_g1,c42421_g1,c141405_g1,c84082_g1,c142989_g1,c137665_g1,c72997_g1,c38731_g1,c106372_g1,c147099_g1,c78429_g1,c73547_g1,c71418_g4,c106741_g1,c68847_g1,c117938_g1,c57298_g1,c67753_g1,c183840_g1,c168744_g1,c62942_g1,c80254_g1,c95261_g1,c62037_g2,c156917_g1,c133772_g1,c122195_g1,c97111_g1,c116455_g1,c71367_g1,c167340_g1,c60…
Organismal Systems	Digestive system	Fat digestion and absorption	ko04975	59	c155896_g1,c45146_g1,c89208_g1,c158616_g1,c122879_g1,c57530_g1,c160128_g1,c113607_g1,c172775_g1,c59937_g1,c22708_g1,c73159_g1,c145262_g1,c53509_g1,c75331_g1,c65288_g1,c77382_g1,c70733_g2,c87312_g1,c163139_g1,c67810_g1,c16364_g1,c137101_g1,c75179_g1,c150331_g1,c66973_g1,c68626_g3,c44309_g1,c74791_g1,c72316_g1,c78859_g1,c107325_g1,c116707_g1,c95603_g1,c65649_g1,c123299_g1,c66915_g1,c115520_g1,c1442…
Organismal Systems	Digestive system	Gastric acid secretion	ko04971	158	c119949_g1,c162711_g1,c72941_g1,c76196_g1,c73147_g1,c62404_g1,c71418_g3,c131964_g1,c5018_g1,c170084_g1,c41094_g1,c66425_g2,c78026_g1,c159474_g1,c4958_g1,c21987_g1,c71367_g1,c50949_g1,c37390_g1,c60537_g1,c46637_g1,c50905_g1,c67268_g1,c116455_g1,c142044_g1,c57780_g1,c71456_g1,c182479_g1,c68847_g1,c32853_g1,c43771_g1,c71418_g4,c63033_g1,c9610_g1,c137731_g1,c142989_g1,c19589_g1,c131414_g1,c74867_g1,c…
Organismal Systems	Digestive system	Mineral absorption	ko04978	96	c40467_g1,c5959_g1,c30692_g1,c159474_g1,c65093_g1,c123409_g1,c37390_g1,c60537_g1,c71367_g1,c52228_g1,c33970_g1,c154810_g1,c9606_g1,c161648_g1,c165525_g1,c161914_g1,c67043_g2,c182773_g1,c24230_g1,c122122_g1,c105252_g1,c73393_g1,c142989_g1,c56616_g2,c52673_g1,c74867_g1,c82119_g1,c173300_g1,c75907_g1,c95560_g1,c90039_g1,c155538_g1,c51714_g1,c70182_g1,c117302_g1,c183714_g1,c117740_g1,c168186_g1,c5729…
Organismal Systems	Digestive system	Pancreatic secretion	ko04972	173	c21479_g1,c61440_g1,c182398_g1,c111498_g1,c104836_g1,c1239_g1,c52459_g1,c152605_g1,c156040_g1,c84902_g1,c164296_g1,c99832_g1,c112478_g1,c73239_g1,c58582_g1,c140575_g1,c64014_g1,c71695_g1,c76836_g1,c68451_g1,c134386_g1,c74892_g1,c68715_g1,c43474_g1,c54295_g1,c20300_g1,c66377_g1,c125396_g1,c129287_g1,c163313_g1,c54080_g1,c75697_g1,c189403_g1,c113687_g1,c160418_g1,c72290_g1,c89294_g1,c92119_g1,c8595…
Organismal Systems	Digestive system	Protein digestion and absorption	ko04974	110	c146563_g1,c177168_g1,c74867_g1,c125701_g1,c95352_g1,c118616_g1,c72621_g1,c90039_g1,c70198_g1,c142989_g1,c73393_g1,c25285_g1,c97810_g1,c55443_g1,c71125_g3,c119132_g1,c105436_g1,c57298_g1,c108025_g1,c81556_g1,c68847_g1,c147099_g1,c155302_g1,c70594_g2,c67126_g1,c37001_g1,c36691_g1,c61977_g1,c78970_g1,c155801_g1,c145589_g1,c146869_g1,c15492_g1,c63709_g1,c140493_g1,c159474_g1,c60537_g1,c37390_g1,c137…
Organismal Systems	Digestive system	Salivary secretion	ko04970	156	c119949_g1,c58477_g1,c104994_g1,c72941_g1,c76196_g1,c62404_g1,c161914_g1,c71418_g3,c170084_g1,c41094_g1,c66425_g2,c78026_g1,c159474_g1,c191153_g1,c30692_g1,c71367_g1,c76952_g1,c37390_g1,c60537_g1,c46637_g1,c50905_g1,c67268_g1,c116455_g1,c142044_g1,c117740_g1,c71456_g1,c182479_g1,c143877_g1,c68847_g1,c71418_g4,c32853_g1,c56616_g2,c159122_g1,c142989_g1,c74867_g1,c61817_g1,c83062_g1,c11424_g1,c12610…
Organismal Systems	Digestive system	Vitamin digestion and absorption	ko04977	30	c72506_g1,c137896_g1,c168157_g1,c144214_g1,c117427_g1,c99312_g1,c68506_g1,c155021_g1,c62256_g1,c70563_g1,c94741_g1,c23178_g1,c70182_g1,c91526_g1,c159354_g1,c114711_g1,c154810_g1,c72700_g1,c154335_g1,c69008_g1,c52492_g1,c168186_g1,c70340_g1,c66716_g1,c70733_g2,c29850_g1,c117447_g1,c133911_g1,c72775_g1,c31302_g1
Organismal Systems	Endocrine system	Adipocytokine signaling pathway	ko04920	98	c67439_g1,c137441_g1,c117587_g1,c181698_g1,c53668_g1,c78648_g1,c148035_g1,c161144_g1,c95280_g1,c81742_g1,c74292_g1,c4388_g1,c81490_g1,c167902_g1,c189304_g1,c114619_g1,c147576_g1,c57600_g2,c128877_g1,c118757_g1,c68935_g1,c17732_g1,c82138_g1,c72255_g1,c119905_g1,c12258_g1,c164862_g1,c71791_g1,c134546_g1,c136960_g1,c108484_g1,c122034_g1,c71390_g3,c158712_g1,c70217_g1,c175210_g1,c158542_g1,c120906_g1…
Organismal Systems	Endocrine system	Estrogen signaling pathway	ko04915	293	c110567_g1,c63456_g1,c176979_g1,c100952_g1,c73602_g1,c61689_g1,c21479_g1,c71474_g3,c167520_g1,c138498_g1,c73856_g1,c58181_g1,c22089_g1,c73239_g1,c167592_g1,c143076_g1,c162232_g1,c141036_g1,c167129_g1,c164862_g1,c148672_g1,c43255_g2,c68715_g1,c70254_g1,c104031_g1,c74575_g1,c27650_g1,c115631_g1,c21979_g1,c72573_g1,c73168_g1,c156447_g1,c73678_g2,c59938_g1,c114952_g1,c64977_g1,c121988_g1,c71391_g2,c7…
Organismal Systems	Endocrine system	Glucagon signaling pathway	ko04922	266	c101120_g1,c67238_g2,c64382_g1,c41094_g1,c76009_g1,c176506_g1,c142060_g1,c160220_g1,c86498_g1,c165301_g1,c70282_g2,c177284_g1,c177525_g1,c72941_g1,c144776_g1,c135052_g1,c79505_g1,c67153_g1,c75736_g1,c110601_g1,c46637_g1,c50905_g1,c142044_g1,c184251_g1,c182479_g1,c64022_g1,c32853_g1,c73866_g1,c75730_g1,c2236_g1,c118757_g1,c66647_g1,c128896_g1,c71865_g1,c30930_g1,c189358_g1,c30246_g1,c182000_g1,c70…
Organismal Systems	Endocrine system	GnRH signaling pathway	ko04912	175	c159485_g1,c179843_g1,c45183_g1,c101798_g1,c95921_g1,c33330_g1,c157388_g1,c31686_g1,c134416_g1,c1572_g1,c49766_g1,c64982_g1,c50444_g1,c69807_g2,c157295_g1,c178157_g1,c14829_g1,c54046_g1,c35211_g1,c63084_g3,c124511_g1,c146235_g1,c71291_g1,c177218_g1,c69587_g1,c106067_g1,c161349_g1,c31661_g1,c73277_g5,c156447_g1,c42421_g1,c183375_g1,c7659_g1,c73168_g1,c159113_g1,c59938_g1,c63526_g1,c49399_g1,c78412…
Organismal Systems	Endocrine system	Insulin secretion	ko04911	113	c50376_g1,c152358_g1,c71695_g1,c143995_g1,c140575_g1,c73239_g1,c120999_g1,c112478_g1,c68852_g1,c11254_g1,c96898_g1,c164296_g1,c69707_g1,c154373_g1,c52459_g1,c139940_g1,c131224_g1,c70388_g8,c182398_g1,c170034_g1,c63946_g1,c61440_g1,c59996_g2,c66783_g1,c72670_g5,c172077_g1,c12259_g1,c73357_g1,c76386_g1,c46631_g1,c154271_g1,c46616_g1,c70254_g1,c8943_g1,c89294_g1,c75697_g1,c189403_g1,c182000_g1,c1027…
Organismal Systems	Endocrine system	Insulin signaling pathway	ko04910	365	c65529_g1,c72743_g2,c73846_g3,c123910_g1,c156904_g1,c34769_g1,c187361_g1,c58_g1,c161710_g1,c71451_g7,c18447_g1,c107721_g1,c73902_g2,c147238_g1,c177683_g1,c95280_g1,c164213_g1,c187884_g1,c165742_g1,c156625_g1,c125430_g1,c165113_g1,c154373_g1,c71390_g3,c158712_g1,c44876_g1,c108484_g1,c72033_g1,c36144_g1,c64225_g1,c162042_g1,c73943_g1,c74364_g1,c75982_g1,c62037_g1,c45571_g1,c71791_g1,c58994_g1,c1446…
Organismal Systems	Endocrine system	Melanogenesis	ko04916	169	c134416_g1,c1572_g1,c64982_g1,c68629_g1,c69807_g2,c14829_g1,c58605_g1,c54046_g1,c63084_g3,c35211_g1,c124511_g1,c146235_g1,c177218_g1,c69587_g1,c76596_g1,c179843_g1,c65873_g1,c69140_g4,c101798_g1,c134182_g1,c33330_g1,c157388_g1,c31686_g1,c159943_g1,c61533_g1,c188370_g1,c31661_g1,c73277_g5,c183375_g1,c7659_g1,c73168_g1,c67779_g1,c59938_g1,c63526_g1,c49399_g1,c143337_g1,c78823_g1,c12259_g1,c158514_g…
Organismal Systems	Endocrine system	Ovarian Steroidogenesis	ko04913	32	c58987_g1,c93733_g1,c154373_g1,c73168_g1,c123184_g1,c126102_g1,c51726_g1,c67210_g1,c161710_g1,c73239_g1,c112478_g1,c138716_g1,c71008_g1,c102710_g1,c6112_g1,c68782_g1,c68392_g1,c120053_g1,c126781_g1,c33330_g1,c66425_g2,c72361_g2,c69874_g1,c74364_g1,c12259_g1,c116245_g1,c46616_g1,c70863_g1,c119949_g1,c79874_g1,c96862_g1,c63084_g3
Organismal Systems	Endocrine system	Oxytocin signaling pathway	ko04921	318	c33330_g1,c157388_g1,c31686_g1,c167340_g1,c138826_g1,c15891_g1,c35211_g1,c124511_g1,c146235_g1,c48585_g1,c44535_g1,c106754_g1,c75574_g1,c59938_g1,c52968_g2,c72573_g1,c73168_g1,c156447_g1,c42421_g1,c13838_g1,c58825_g1,c116607_g1,c95261_g1,c97111_g1,c87015_g1,c67455_g1,c55202_g1,c68715_g1,c73977_g1,c162232_g1,c141036_g1,c116441_g1,c167129_g1,c115631_g1,c189403_g1,c43494_g1,c154246_g1,c86504_g1,c721…
Organismal Systems	Endocrine system	PPAR signaling pathway	ko03320	166	c178727_g1,c23977_g1,c66728_g1,c74292_g1,c69786_g1,c81490_g1,c94634_g1,c73157_g2,c67327_g1,c114619_g1,c100794_g1,c54666_g1,c123299_g1,c103648_g1,c107702_g1,c73052_g1,c30516_g1,c156738_g1,c65452_g1,c163453_g1,c4016_g1,c69602_g1,c161144_g1,c122034_g1,c67802_g1,c137710_g1,c176889_g1,c156440_g1,c71038_g1,c175210_g1,c53509_g1,c9058_g1,c96877_g1,c82138_g1,c72255_g1,c65231_g1,c70488_g2,c72576_g1,c63637_…
Organismal Systems	Endocrine system	Progesterone-mediated oocyte maturation	ko04914	142	c78429_g1,c74408_g1,c97111_g1,c72008_g1,c95261_g1,c168744_g1,c22679_g1,c73168_g1,c72573_g1,c16661_g1,c38731_g1,c137665_g1,c68964_g1,c72108_g1,c48647_g1,c47423_g1,c14829_g1,c25713_g1,c54566_g1,c118293_g1,c65804_g1,c27041_g1,c93667_g1,c146235_g1,c103683_g1,c124511_g1,c35211_g1,c54046_g1,c119700_g1,c45183_g1,c167340_g1,c78291_g1,c180592_g1,c60531_g1,c66354_g1,c33330_g1,c70899_g1,c70796_g1,c44951_g1,…
Organismal Systems	Endocrine system	Prolactin signaling pathway	ko04917	102	c100734_g1,c45571_g1,c167592_g1,c120053_g1,c141036_g1,c157533_g1,c52936_g1,c68452_g2,c164862_g1,c166187_g1,c14645_g1,c75982_g1,c126781_g1,c29527_g1,c160454_g1,c186193_g1,c52936_g2,c76386_g1,c64359_g1,c23144_g1,c43519_g1,c98320_g1,c115631_g1,c135163_g1,c136610_g1,c142858_g1,c164213_g1,c186110_g1,c25091_g1,c78648_g1,c71451_g7,c42572_g1,c18447_g1,c70523_g1,c164450_g1,c150674_g1,c58_g1,c138498_g1,c43…
Organismal Systems	Endocrine system	Regulation of lipolysis in adipocyte	ko04923	64	c70863_g1,c174466_g1,c174590_g1,c63084_g3,c103683_g1,c67113_g1,c65804_g1,c104994_g1,c177284_g1,c64451_g1,c119949_g1,c58477_g1,c167340_g1,c113001_g1,c191153_g1,c119700_g1,c66425_g2,c72361_g2,c65607_g1,c33330_g1,c117819_g1,c180592_g1,c78429_g1,c117938_g1,c67753_g1,c57780_g1,c168744_g1,c95261_g1,c156917_g1,c133772_g1,c97111_g1,c123184_g1,c157318_g1,c126102_g1,c72573_g1,c73168_g1,c72140_g1,c137665_g1…
Organismal Systems	Endocrine system	Renin secretion	ko04924	127	c73204_g2,c49636_g1,c33059_g1,c42969_g1,c69807_g2,c175639_g1,c71259_g3,c134416_g1,c1572_g1,c64982_g1,c69587_g1,c62404_g1,c177218_g1,c63084_g3,c76196_g1,c72941_g1,c138364_g1,c119949_g1,c101798_g1,c179843_g1,c78026_g1,c41094_g1,c170084_g1,c33330_g1,c157388_g1,c31686_g1,c71091_g1,c32853_g1,c182479_g1,c135376_g1,c71456_g1,c66663_g1,c71316_g2,c71776_g1,c142044_g1,c57780_g1,c67268_g1,c25915_g1,c50905_g…
Organismal Systems	Endocrine system	Renin-angiotensin system	ko04614	40	c155719_g1,c179055_g1,c176568_g1,c17824_g1,c66663_g1,c40842_g1,c97152_g1,c68853_g1,c78970_g1,c145589_g1,c155801_g1,c25915_g1,c67501_g1,c158454_g1,c143735_g1,c165677_g1,c70932_g1,c184021_g1,c68872_g2,c62046_g1,c72166_g2,c32289_g2,c6745_g1,c189181_g1,c64413_g1,c136897_g1,c30858_g1,c73286_g1,c93735_g1,c68738_g1,c71264_g3,c124383_g1,c127809_g1,c32289_g1,c171082_g1,c101933_g1,c87655_g1,c123189_g1,c168…
Organismal Systems	Endocrine system	Thyroid hormone signaling pathway	ko04919	287	c18447_g1,c43354_g1,c17721_g1,c59996_g2,c71451_g7,c167115_g1,c86448_g1,c134669_g1,c154373_g1,c67032_g2,c117660_g1,c1270_g1,c73218_g1,c164213_g1,c73291_g1,c185038_g1,c75315_g1,c158931_g1,c183098_g1,c58_g1,c176274_g1,c163271_g1,c52392_g1,c76135_g1,c166780_g1,c75982_g1,c143389_g1,c74364_g1,c70950_g1,c65650_g1,c8520_g1,c78127_g1,c45571_g1,c141812_g1,c105102_g1,c140721_g1,c19937_g1,c44876_g1,c67536_g1…
Organismal Systems	Endocrine system	Thyroid hormone synthesis	ko04918	116	c123184_g1,c11424_g1,c86431_g1,c126102_g1,c90039_g1,c105908_g1,c73168_g1,c50914_g1,c52875_g1,c73277_g5,c156447_g1,c74867_g1,c45763_g1,c51774_g1,c174291_g1,c166501_g1,c64977_g1,c142989_g1,c70330_g1,c147099_g1,c160564_g1,c71418_g4,c121988_g1,c68847_g1,c86651_g1,c57298_g1,c52092_g1,c181153_g1,c139270_g1,c116455_g1,c71367_g1,c10618_g1,c60537_g1,c99252_g1,c37390_g1,c72077_g1,c159474_g1,c129993_g1,c185…
Organismal Systems	Environmental adaptation	Circadian entrainment	ko04713	155	c71418_g4,c32853_g1,c73637_g1,c63486_g1,c182479_g1,c71456_g1,c122471_g1,c57780_g1,c142044_g1,c67268_g1,c116455_g1,c50905_g1,c89466_g1,c46637_g1,c110601_g1,c90456_g1,c99255_g1,c123184_g1,c11424_g1,c126102_g1,c83965_g1,c83062_g1,c73793_g1,c137731_g1,c73204_g2,c71418_g3,c62404_g1,c76196_g1,c104994_g1,c72941_g1,c58477_g1,c119949_g1,c74368_g1,c55019_g1,c191153_g1,c78026_g1,c66425_g2,c71317_g3,c170084_…
Organismal Systems	Environmental adaptation	Circadian rhythm	ko04710	57	c135609_g1,c57600_g2,c74018_g1,c64022_g1,c41526_g1,c180447_g1,c82432_g1,c148951_g1,c62956_g1,c147077_g1,c140226_g1,c70993_g2,c60348_g1,c51734_g1,c41897_g1,c117587_g1,c53668_g1,c181698_g1,c174641_g1,c54847_g1,c95392_g1,c158542_g1,c140695_g1,c36935_g1,c3829_g1,c156163_g1,c126978_g1,c70217_g1,c147789_g1,c84742_g1,c71510_g1,c63815_g1,c95846_g1,c69967_g1,c10182_g1,c108484_g1,c81356_g1,c71510_g2,c9458_…
Organismal Systems	Environmental adaptation	Circadian rhythm - fly	ko04711	38	c150674_g1,c188370_g1,c63799_g1,c135609_g1,c58_g1,c148951_g1,c36129_g1,c68452_g3,c70993_g2,c127434_g1,c71451_g7,c143337_g1,c53698_g1,c42572_g1,c63749_g1,c18447_g1,c75749_g1,c127519_g1,c52936_g2,c126978_g1,c43519_g1,c187127_g1,c140695_g1,c23144_g1,c156163_g1,c3829_g1,c69967_g1,c135163_g1,c77519_g1,c68452_g2,c52936_g1,c157533_g1,c54400_g1,c51332_g1,c73015_g1,c134182_g1,c159943_g1,c41013_g1
Organismal Systems	Excretory system	Aldosterone-regulated sodium reabsorption	ko04960	60	c166187_g1,c14645_g1,c72361_g2,c75982_g1,c1856_g1,c54295_g1,c60537_g1,c37390_g1,c167340_g1,c71367_g1,c71008_g1,c119700_g1,c113001_g1,c159474_g1,c71390_g3,c146235_g1,c52671_g2,c71418_g3,c54046_g1,c124511_g1,c103683_g1,c98320_g1,c64451_g1,c161648_g1,c33970_g1,c142858_g1,c118784_g1,c70863_g1,c105252_g1,c172077_g1,c174466_g1,c61440_g1,c161710_g1,c59996_g2,c142989_g1,c157661_g1,c72573_g1,c90039_g1,c52…
Organismal Systems	Excretory system	Collecting duct acid secretion	ko04966	94	c55283_g1,c13722_g1,c24674_g1,c31198_g1,c65354_g3,c31221_g1,c30466_g1,c149026_g1,c102878_g1,c179102_g1,c160641_g1,c50350_g1,c46682_g1,c41119_g1,c70813_g1,c130497_g1,c177251_g1,c76082_g1,c129488_g1,c169212_g1,c181445_g1,c156208_g1,c12777_g1,c107711_g1,c98209_g1,c75499_g1,c9870_g1,c108814_g1,c74713_g1,c23699_g1,c80367_g1,c180183_g1,c77334_g1,c103745_g1,c183804_g1,c75858_g1,c107675_g1,c901_g1,c13971…
Organismal Systems	Excretory system	Endocrine and other factor-regulated calcium reabsorption	ko04961	118	c56616_g2,c39074_g1,c93697_g1,c142989_g1,c186359_g1,c77033_g1,c73277_g5,c74867_g1,c90039_g1,c155538_g1,c11424_g1,c160864_g1,c94475_g1,c155242_g1,c116455_g1,c185832_g1,c117740_g1,c81280_g1,c117969_g1,c57298_g1,c147099_g1,c143877_g1,c68847_g1,c158116_g1,c95661_g1,c162767_g1,c121268_g1,c71418_g4,c98432_g1,c157388_g1,c33330_g1,c170084_g1,c184026_g1,c82682_g1,c74796_g1,c116335_g1,c159474_g1,c30692_g1,…
Organismal Systems	Excretory system	Proximal tubule bicarbonate reclamation	ko04964	71	c71316_g2,c57298_g1,c116541_g1,c147099_g1,c8477_g1,c68847_g1,c70497_g1,c69747_g2,c71776_g1,c13125_g1,c177237_g1,c74867_g1,c90039_g1,c24739_g1,c70497_g3,c79936_g1,c73393_g1,c73020_g2,c142989_g1,c67153_g1,c24230_g1,c162229_g1,c86940_g1,c122122_g1,c42969_g1,c105252_g1,c33059_g1,c49636_g1,c33970_g1,c161648_g1,c159474_g1,c149389_g1,c178283_g1,c43434_g1,c71367_g1,c37390_g1,c60537_g1,c40467_g1,c76009_g1…
Organismal Systems	Excretory system	Vasopressin-regulated water reabsorption	ko04962	88	c162537_g1,c65147_g1,c53125_g1,c68629_g1,c77406_g1,c28180_g1,c188253_g1,c161692_g1,c91260_g1,c90823_g1,c124508_g1,c63084_g3,c150466_g1,c167444_g1,c152385_g1,c73166_g1,c15713_g1,c45696_g1,c107542_g1,c123102_g1,c66425_g2,c184026_g1,c82682_g1,c33330_g1,c73020_g1,c34445_g1,c155242_g1,c157851_g1,c116295_g1,c161584_g1,c82472_g1,c188736_g1,c77316_g1,c124231_g1,c138935_g1,c71460_g1,c88297_g1,c67743_g1,c1…
Organismal Systems	Immune system	Antigen processing and presentation	ko04612	183	c22421_g1,c172548_g1,c148672_g1,c64977_g2,c80808_g1,c68229_g1,c67900_g1,c43255_g2,c139578_g1,c27650_g1,c21106_g1,c72579_g1,c11889_g1,c102104_g1,c21979_g1,c66329_g1,c63456_g1,c29100_g1,c110567_g1,c49808_g1,c67825_g1,c60562_g2,c73602_g1,c95454_g1,c53315_g1,c185836_g1,c68721_g1,c44351_g1,c73603_g1,c156308_g1,c28834_g1,c70104_g1,c69382_g1,c43525_g1,c45864_g1,c73856_g1,c71362_g1,c72505_g1,c137053_g1,c…
Organismal Systems	Immune system	B cell receptor signaling pathway	ko04662	96	c117938_g1,c188370_g1,c106629_g1,c78429_g1,c71418_g4,c156917_g1,c133772_g1,c97111_g1,c95261_g1,c116455_g1,c67753_g1,c69342_g1,c168744_g1,c13777_g1,c12978_g1,c59917_g1,c72573_g1,c38731_g1,c63749_g1,c137665_g1,c127434_g1,c143337_g1,c67136_g2,c174466_g1,c174590_g1,c7099_g1,c75749_g1,c14829_g1,c65804_g1,c177284_g1,c138364_g1,c128556_g1,c124511_g1,c187127_g1,c103683_g1,c54046_g1,c35211_g1,c146235_g1,c…
Organismal Systems	Immune system	Chemokine signaling pathway	ko04062	179	c154853_g1,c75982_g1,c166187_g1,c74364_g1,c29527_g1,c155746_g1,c68392_g1,c30246_g1,c45571_g1,c139495_g1,c68452_g2,c52936_g1,c56790_g1,c102710_g1,c182000_g1,c23144_g1,c45225_g1,c122232_g1,c61572_g1,c46616_g1,c186193_g1,c177663_g1,c52936_g2,c64359_g1,c71743_g1,c71451_g7,c51084_g1,c42572_g1,c18447_g1,c134255_g1,c164213_g1,c165742_g1,c183045_g1,c154373_g1,c98550_g1,c186110_g1,c180742_g1,c73124_g1,c68…
Organismal Systems	Immune system	Complement and coagulation cascades	ko04610	15	c18932_g1,c102394_g1,c116961_g1,c31446_g1,c169288_g1,c69325_g2,c68863_g2,c101288_g1,c115089_g1,c105863_g1,c100319_g1,c74608_g1,c141734_g1,c1299_g1,c147253_g1
Organismal Systems	Immune system	Cytosolic DNA-sensing pathway	ko04623	46	c89109_g1,c62648_g1,c69589_g2,c64371_g2,c79687_g1,c58274_g1,c178141_g1,c154857_g1,c64349_g1,c55790_g1,c135772_g1,c32914_g1,c71280_g1,c69589_g1,c42043_g1,c36515_g1,c160148_g1,c67034_g1,c48632_g1,c147857_g1,c179264_g1,c103781_g1,c112804_g1,c175398_g1,c88602_g1,c13760_g1,c63101_g1,c62592_g1,c176904_g1,c60236_g1,c193477_g1,c70302_g1,c186812_g1,c73477_g5,c58259_g1,c89315_g1,c78782_g1,c67439_g1,c69018_…
Organismal Systems	Immune system	Fc epsilon RI signaling pathway	ko04664	86	c38731_g1,c137665_g1,c156406_g1,c157661_g1,c59917_g1,c72573_g1,c52671_g1,c12978_g1,c13777_g1,c168744_g1,c67753_g1,c74408_g1,c66678_g3,c116455_g1,c174345_g1,c156917_g1,c133772_g1,c97111_g1,c95261_g1,c71418_g4,c78429_g1,c106629_g1,c60901_g1,c117938_g1,c67670_g1,c78412_g1,c180592_g1,c119537_g1,c71474_g1,c167340_g1,c71474_g4,c69867_g1,c119700_g1,c45183_g1,c113001_g1,c165694_g1,c132034_g1,c146235_g1,c…
Organismal Systems	Immune system	Fc gamma R-mediated phagocytosis	ko04666	120	c75982_g1,c23070_g1,c166187_g1,c81718_g1,c14645_g1,c43474_g1,c65097_g1,c45571_g1,c100734_g1,c71477_g1,c22605_g1,c164862_g1,c98320_g1,c115631_g1,c8768_g1,c72200_g5,c164627_g1,c72827_g1,c51084_g1,c105332_g1,c78648_g1,c175978_g1,c61440_g1,c71313_g1,c107325_g1,c180298_g1,c190417_g1,c134255_g1,c103251_g1,c183045_g1,c186110_g1,c25091_g1,c174868_g1,c58181_g1,c180742_g1,c67811_g1,c52236_g1,c68831_g1,c750…
Organismal Systems	Immune system	Hematopoietic cell lineage	ko04640	25	c175901_g1,c140196_g1,c186270_g1,c121667_g1,c121607_g1,c179939_g1,c161479_g1,c6745_g1,c114893_g1,c125962_g1,c187447_g1,c62046_g1,c78029_g1,c32256_g1,c68872_g2,c124383_g1,c69325_g2,c125274_g1,c93735_g1,c108979_g1,c137310_g1,c145589_g1,c167596_g1,c15857_g1,c76596_g1
Organismal Systems	Immune system	Leukocyte transendothelial migration	ko04670	115	c183045_g1,c103451_g1,c74367_g1,c65177_g1,c67032_g2,c45093_g1,c63537_g1,c58436_g1,c61440_g1,c17721_g1,c51084_g1,c67228_g1,c134255_g1,c43354_g1,c43769_g1,c18988_g1,c102713_g1,c106194_g1,c63479_g1,c138792_g1,c149757_g1,c73124_g1,c71985_g1,c113849_g1,c180742_g1,c71051_g1,c185038_g1,c68831_g1,c84731_g1,c73147_g3,c73785_g1,c141812_g1,c139495_g1,c68255_g1,c56790_g1,c70950_g1,c13917_g1,c68144_g1,c68451_…
Organismal Systems	Immune system	NOD-like receptor signaling pathway	ko04621	75	c158381_g1,c47219_g1,c10618_g1,c112518_g1,c33582_g1,c72479_g1,c65205_g1,c45183_g1,c124511_g1,c167442_g1,c54046_g1,c132034_g1,c118293_g1,c93667_g1,c61638_g1,c126728_g1,c48647_g2,c25713_g1,c32597_g1,c43608_g1,c141174_g1,c169707_g1,c43774_g1,c44956_g1,c48647_g1,c11721_g1,c75188_g1,c64977_g1,c5352_g1,c72479_g2,c105545_g1,c68964_g1,c105908_g1,c63689_g1,c61929_g1,c123051_g1,c74408_g1,c32643_g1,c177798_…
Organismal Systems	Immune system	Natural killer cell mediated cytotoxicity	ko04650	73	c18311_g1,c25091_g1,c186110_g1,c30171_g1,c183045_g1,c165742_g1,c164213_g1,c134255_g1,c48642_g1,c61440_g1,c51084_g1,c65137_g1,c138792_g1,c138498_g1,c134451_g1,c136258_g1,c68831_g1,c180742_g1,c58181_g1,c67811_g1,c45571_g1,c100734_g1,c141036_g1,c167592_g1,c160454_g1,c29527_g1,c43474_g1,c14645_g1,c166187_g1,c75982_g1,c145192_g1,c64359_g1,c66329_g1,c142858_g1,c45225_g1,c115631_g1,c98320_g1,c12978_g1,c…
Organismal Systems	Immune system	Platelet activation	ko04611	171	c33330_g1,c65607_g1,c157388_g1,c180592_g1,c101900_g1,c73060_g2,c45183_g1,c146869_g1,c119700_g1,c167340_g1,c61514_g2,c28904_g1,c65804_g1,c15891_g1,c54046_g1,c63084_g3,c124511_g1,c103683_g1,c69587_g1,c71259_g3,c64982_g1,c52968_g1,c108801_g1,c63587_g1,c137665_g1,c38731_g1,c119132_g1,c106754_g1,c75574_g1,c59908_g1,c73277_g5,c156447_g1,c52968_g2,c70198_g1,c72573_g1,c73168_g1,c71755_g1,c95352_g1,c11660…
Organismal Systems	Immune system	RIG-I-like receptor signaling pathway	ko04622	32	c99970_g1,c74408_g1,c78723_g1,c186812_g1,c69932_g1,c45854_g1,c67439_g1,c75188_g1,c113576_g1,c58259_g1,c37524_g1,c72230_g1,c28402_g1,c60438_g1,c132034_g1,c114696_g1,c66503_g1,c121201_g1,c179203_g1,c188489_g1,c89833_g1,c172658_g1,c46507_g2,c73887_g2,c46749_g1,c52870_g2,c85279_g1,c141283_g1,c45183_g1,c112804_g1,c72546_g1,c145817_g1
Organismal Systems	Immune system	T cell receptor signaling pathway	ko04660	117	c78723_g1,c68452_g3,c58181_g1,c180742_g1,c67811_g1,c136258_g1,c68831_g1,c134451_g1,c63479_g1,c150674_g1,c181606_g1,c58_g1,c183631_g1,c138498_g1,c71451_g7,c65137_g1,c78648_g1,c18447_g1,c67439_g1,c42572_g1,c167621_g1,c164213_g1,c186110_g1,c25091_g1,c131766_g1,c49713_g1,c23144_g1,c115631_g1,c98320_g1,c43519_g1,c135163_g1,c142858_g1,c52936_g2,c64359_g1,c145192_g1,c68451_g1,c166187_g1,c14645_g1,c75982…
Organismal Systems	Immune system	Toll-like receptor signaling pathway	ko04620	125	c73271_g1,c72216_g1,c138792_g1,c186812_g1,c96601_g1,c58181_g1,c180742_g1,c67811_g1,c118144_g1,c78723_g1,c109016_g1,c139765_g1,c188940_g1,c162536_g1,c145029_g1,c183045_g1,c168213_g1,c5960_g1,c25091_g1,c186110_g1,c51084_g1,c78648_g1,c78262_g1,c167621_g1,c73186_g2,c134255_g1,c67439_g1,c96022_g1,c26294_g1,c52468_g1,c5849_g1,c126680_g1,c53614_g1,c115631_g1,c145583_g1,c98320_g1,c44186_g1,c126389_g1,c13…
Organismal Systems	Nervous system	Cholinergic synapse	ko04725	131	c73357_g1,c46616_g1,c61572_g1,c22305_g1,c72003_g2,c182000_g1,c102710_g1,c45571_g1,c30246_g1,c68392_g1,c66647_g1,c74364_g1,c166187_g1,c34738_g1,c75982_g1,c154853_g1,c136258_g1,c107158_g1,c68852_g1,c96898_g1,c180742_g1,c186110_g1,c154373_g1,c70388_g8,c164213_g1,c89790_g1,c66783_g1,c84511_g1,c174590_g1,c174466_g1,c73204_g2,c177284_g1,c119949_g1,c72941_g1,c67040_g1,c71418_g3,c113001_g1,c74368_g1,c119…
Organismal Systems	Nervous system	Dopaminergic synapse	ko04728	219	c78648_g1,c65137_g1,c41952_g1,c21479_g1,c61440_g1,c97121_g1,c73046_g1,c73276_g1,c76505_g1,c70011_g1,c61689_g1,c74367_g1,c100952_g1,c22089_g1,c120023_g1,c31672_g1,c73575_g1,c98132_g1,c116847_g1,c120999_g1,c150674_g1,c175769_g1,c135609_g1,c128915_g1,c191244_g1,c64472_g1,c68715_g1,c122748_g1,c21984_g1,c52232_g1,c69807_g1,c162232_g1,c157533_g1,c164862_g1,c114140_g1,c167129_g1,c43519_g1,c140669_g1,c65…
Organismal Systems	Nervous system	GABAergic synapse	ko04727	107	c42363_g1,c71391_g2,c116541_g1,c179160_g1,c35718_g1,c9821_g1,c70596_g1,c71418_g4,c68871_g1,c118339_g1,c116455_g1,c45249_g1,c96283_g1,c71331_g2,c57780_g1,c115990_g1,c42421_g1,c83965_g1,c73793_g1,c123184_g1,c98169_g1,c46047_g1,c126102_g1,c72590_g1,c73168_g1,c62983_g1,c131216_g1,c63299_g1,c137731_g1,c65435_g1,c75998_g1,c70793_g1,c144844_g1,c73204_g2,c59540_g1,c71941_g9,c119949_g1,c124508_g1,c30710_g…
Organismal Systems	Nervous system	Glutamatergic synapse	ko04724	123	c191244_g1,c66706_g1,c70601_g1,c134451_g1,c73060_g4,c112478_g1,c68852_g1,c107158_g1,c69870_g1,c21703_g1,c73239_g1,c58181_g1,c182154_g1,c158131_g1,c71724_g1,c124180_g1,c154373_g1,c74367_g1,c84484_g1,c174868_g1,c186110_g1,c73200_g1,c72080_g1,c65137_g1,c66783_g1,c61440_g1,c21479_g1,c145192_g1,c60374_g1,c12259_g1,c73200_g4,c82798_g1,c157311_g1,c145078_g1,c162635_g1,c46616_g1,c154271_g1,c72973_g1,c615…
Organismal Systems	Nervous system	Long-term depression	ko04730	96	c14829_g1,c64982_g1,c50444_g1,c124511_g1,c63084_g3,c35211_g1,c54046_g1,c69587_g1,c146235_g1,c71418_g3,c67040_g1,c103478_g1,c58477_g1,c136568_g1,c140144_g1,c104994_g1,c72941_g1,c95013_g1,c82451_g1,c119537_g1,c120065_g1,c191153_g1,c69140_g4,c36940_g1,c71742_g1,c90078_g1,c157388_g1,c117894_g1,c115500_g1,c65607_g1,c170084_g1,c71317_g3,c71418_g4,c32156_g1,c57780_g1,c116526_g1,c116455_g1,c16661_g1,c114…
Organismal Systems	Nervous system	Long-term potentiation	ko04720	145	c156447_g1,c73277_g5,c31661_g1,c73167_g1,c7659_g1,c183375_g1,c16661_g1,c59938_g1,c63526_g1,c49399_g1,c75574_g1,c87015_g1,c36994_g1,c52092_g1,c179843_g1,c65873_g1,c101798_g1,c157388_g1,c31686_g1,c33330_g1,c71742_g1,c64982_g1,c134416_g1,c1572_g1,c108801_g1,c69807_g2,c14829_g1,c63587_g1,c28904_g1,c124511_g1,c54046_g1,c35211_g1,c69587_g1,c177218_g1,c146235_g1,c30171_g1,c61689_g1,c18311_g1,c25091_g1,c…
Organismal Systems	Nervous system	Neurotrophin signaling pathway	ko04722	290	c83127_g1,c186110_g1,c5960_g1,c168213_g1,c70388_g8,c183045_g1,c42572_g1,c134255_g1,c78262_g1,c72151_g1,c157706_g1,c74835_g1,c51084_g1,c138792_g1,c57915_g1,c63479_g1,c54231_g1,c136258_g1,c139765_g1,c188940_g1,c68452_g3,c118144_g1,c133460_g1,c96601_g1,c180742_g1,c167083_g1,c56790_g1,c52936_g1,c44537_g1,c68452_g2,c29527_g1,c75730_g1,c98603_g1,c166187_g1,c30930_g1,c177286_g1,c117768_g1,c73357_g1,c536…
Organismal Systems	Nervous system	Retrograde endocannabinoid signaling	ko04723	73	c61572_g1,c72854_g2,c68645_g1,c182000_g1,c12259_g1,c154271_g1,c46616_g1,c128113_g1,c72854_g1,c68715_g1,c21984_g1,c66647_g1,c154853_g1,c14645_g1,c74364_g1,c102710_g1,c154650_g1,c68392_g1,c30246_g1,c68852_g1,c112478_g1,c107158_g1,c73239_g1,c58181_g1,c158131_g1,c191244_g1,c66783_g1,c61440_g1,c21479_g1,c154373_g1,c74367_g1,c186110_g1,c71941_g9,c72941_g1,c119949_g1,c72939_g2,c54046_g1,c124511_g1,c7141…
Organismal Systems	Nervous system	Serotonergic synapse	ko04726	107	c79874_g1,c119949_g1,c45409_g1,c69670_g3,c72941_g1,c124511_g1,c54046_g1,c63084_g3,c35211_g1,c69587_g1,c71418_g3,c146235_g1,c64982_g1,c73047_g1,c62025_g1,c65820_g1,c14829_g1,c73204_g2,c157388_g1,c33330_g1,c170084_g1,c63459_g1,c65040_g1,c90078_g1,c80878_g1,c6112_g1,c69140_g4,c36940_g1,c22059_g1,c74368_g1,c119537_g1,c16946_g1,c118339_g1,c116455_g1,c57780_g1,c71418_g4,c137731_g1,c75998_g1,c64981_g1,c…
Organismal Systems	Nervous system	Synaptic vesicle cycle	ko04721	164	c183804_g1,c65239_g2,c107675_g1,c96844_g1,c139714_g1,c110270_g1,c118591_g1,c93753_g1,c158131_g1,c98212_g1,c11254_g1,c110902_g1,c45116_g1,c185750_g1,c72648_g1,c169212_g1,c170034_g1,c76082_g1,c70011_g1,c98209_g1,c12777_g1,c107711_g1,c131224_g1,c175978_g1,c180183_g1,c80367_g1,c74713_g1,c23699_g1,c103745_g1,c45488_g1,c50082_g1,c8943_g1,c102878_g1,c50350_g1,c41119_g1,c117041_g1,c46682_g1,c70813_g1,c65…
Organismal Systems	Sensory system	Inflammatory mediator regulation of TRP channels	ko04750	131	c41952_g1,c21479_g1,c61440_g1,c70523_g1,c73046_g1,c76505_g1,c61689_g1,c100952_g1,c22089_g1,c120023_g1,c31672_g1,c73575_g1,c112478_g1,c73239_g1,c71474_g3,c68715_g1,c162232_g1,c69807_g1,c167129_g1,c98320_g1,c65298_g1,c63933_g1,c78823_g1,c12259_g1,c63526_g1,c75574_g1,c49399_g1,c59938_g1,c72573_g1,c73168_g1,c31661_g1,c73277_g5,c156447_g1,c183375_g1,c7659_g1,c168744_g1,c95261_g1,c36994_g1,c97111_g1,c7…
Organismal Systems	Sensory system	Olfactory transduction	ko04740	74	c120023_g1,c22089_g1,c31672_g1,c72743_g2,c65529_g1,c182154_g1,c73575_g1,c115448_g1,c34769_g1,c143232_g1,c41952_g1,c73046_g1,c76505_g1,c177683_g1,c70388_g8,c154373_g1,c61689_g1,c100952_g1,c65298_g1,c36144_g1,c78823_g1,c73943_g1,c30930_g1,c74364_g1,c75730_g1,c157299_g1,c30751_g1,c69807_g1,c162232_g1,c58994_g1,c72270_g1,c167129_g1,c142044_g1,c96840_g1,c46637_g1,c50905_g1,c179078_g1,c67268_g1,c182479…
Organismal Systems	Sensory system	Phototransduction	ko04744	56	c49399_g1,c41952_g1,c63526_g1,c59938_g1,c73046_g1,c76505_g1,c177683_g1,c110601_g1,c90456_g1,c183375_g1,c83965_g1,c100952_g1,c83062_g1,c61689_g1,c31661_g1,c73575_g1,c65529_g1,c142044_g1,c22089_g1,c120023_g1,c31672_g1,c72743_g2,c50905_g1,c67268_g1,c118339_g1,c46637_g1,c34769_g1,c32853_g1,c182479_g1,c165886_g1,c71456_g1,c30930_g1,c78026_g1,c61089_g1,c41094_g1,c31686_g1,c75730_g1,c65179_g1,c69807_g1,…
Organismal Systems	Sensory system	Phototransduction - fly	ko04745	139	c65529_g1,c182154_g1,c72743_g2,c185038_g1,c68852_g1,c73725_g4,c34769_g1,c80928_g1,c66783_g1,c17721_g1,c43354_g1,c70388_g8,c177683_g1,c67032_g2,c27684_g1,c182000_g1,c128885_g1,c105102_g1,c36144_g1,c78112_g1,c73943_g1,c30930_g1,c60279_g1,c154853_g1,c66647_g1,c75730_g1,c73147_g3,c30246_g1,c58994_g1,c103992_g1,c73657_g1,c70950_g1,c13917_g1,c142044_g1,c50905_g1,c67268_g1,c116455_g1,c46637_g1,c43771_g1…
Organismal Systems	Sensory system	Taste transduction	ko04742	25	c33330_g1,c157299_g1,c157388_g1,c30751_g1,c154853_g1,c74364_g1,c80878_g1,c154373_g1,c73277_g5,c83965_g1,c123184_g1,c126102_g1,c11424_g1,c30246_g1,c112478_g1,c68852_g1,c118339_g1,c61572_g1,c73239_g1,c63084_g3,c182000_g1,c115448_g1,c69587_g1,c64982_g1,c71091_g1
