# Supplementary material for: De Novo Transcriptomic Resources in the Brain of Vespa velutina for Invasion Control
Source: Insects. 2020 Feb 3;11(2):101. doi: 10.3390/insects11020101 (PMC7074412; doi:10.3390/insects11020101)
Supplement: Supplementary file 1 [file insects-11-00101-s001.zip › Supplement information/Additional file 13-Table S17-SSR motif.xlsx]

## Sheet: unigene.fasta.SSR_motif_frequen
Repeats	5	6	7	8	9	10	11	12	13	14	15	16	17	18	19	20	21	22	23	24	25	26	27	28	29	30	31	32	33	34	35	36	37	38	39	40	41	42	43	44	45	46	47	48	49	50	51	52	53
A	-	-	-	-	-	7632	4244	3173	2299	1973	1666	1533	1426	1154	791	351	135	34	12	1
C	-	-	-	-	-	96	50	21	3	7	3	3	4	2	4	1	1		1
G	-	-	-	-	-	175	103	40	25	10	17	2	7	11	12	3	7	12	9	2
T	-	-	-	-	-	4974	2629	1933	1388	1199	1057	945	892	685	431	197	63	22	6	1
AC	-	372	237	210	157	73	15
AG	-	3431	3650	3739	2117	420	40	2
AT	-	1511	1333	1174	856	242	25	1
CA	-	159	113	98	100	75	19	1
CG	-	116	63	35	28	15	4	1
CT	-	541	495	465	533	148	18	2
GA	-	2481	2773	3626	2798	521	49	1
GC	-	154	87	69	39	19	1
GT	-	234	191	214	202	136	35	1
TA	-	1529	1233	1127	697	201	28
TC	-	1109	1152	1189	567	104	8
TG	-	446	369	289	255	122	21	1		1
AAC	76	64	34
AAG	415	297	78	2
AAT	270	212	57
ACA	45	49	39
ACC	31	20	17
ACG	125	116	54
ACT	28	22	23
AGA	308	237	77
AGC	44	30	10
AGG	116	70	42
AGT	36	44	25
ATA	180	200	72
ATC	63	42	18	1
ATG	77	64	24	1
ATT	188	180	75
CAA	69	67	47	1
CAC	30	22	13
CAG	49	26	20
CAT	47	26	15	1
CCA	28	18	10
CCG	10	6	6
CCT	43	18	16	1
CGA	59	64	41
CGC	11	3	2	2
CGG	8	8	9	1
CGT	65	65	37
CTA	40	23	14
CTC	43	28	7	1
CTG	22	18	9	1
CTT	109	91	35
GAA	332	340	82	1
GAC	124	139	35
GAG	135	128	52	1
GAT	71	71	44
GCA	38	31	24
GCC	15	9	10		1
GCG	6	6	9	1
GCT	22	16	21
GGA	112	90	56	1
GGC	23	10	9	1
GGT	56	29	28	1
GTA	45	52	31	1
GTC	101	129	49
GTG	54	55	24	2
GTT	45	54	36	1
TAA	163	189	52
TAC	43	33	13
TAG	59	50	17
TAT	144	130	59
TCA	50	47	22	1
TCC	38	21	9
TCG	92	114	38	1
TCT	134	118	32
TGA	48	43	28
TGC	42	20	7		1
TGG	55	44	20	3
TGT	56	35	27
TTA	186	177	60	1
TTC	206	123	33
TTG	82	77	29	1
AAAC	21	1		1
AAAG	85	1
AAAT	65
AACA	15
AACC	2
AACG	53	1
AAGA	79	1
AAGC	7
AAGG	40
AAGT	11
AATA	54	1
AATC	5
AATG	11
AATT	10	1				1
ACAA	11	1
ACAG	8
ACAT	31
ACCA	4	1
ACCG	3
ACCT	8
ACGA	40
ACGC	15
ACGG	1
ACGT	7	1
ACTA	1	2
ACTC	10
ACTG	1
ACTT	8		1
AGAA	64	1
AGAC	13
AGAT	56
AGCA	4
AGCC	3
AGCG	11
AGCT	3	1
AGGA	45	1
AGGC	4
AGGG	8
AGGT	15
AGTA	8
AGTC	2
AGTG	7
ATAA	46
ATAC	43
ATAG	33
ATCA	2
ATCC	5
ATCG	18	1
ATCT	29
ATGA	4
ATGC	3
ATGG	7	1
ATGT	38
ATTA	15
ATTC	9
ATTG	1
ATTT	42
CAAA	6	1			1
CAAC	3
CAAG	3	1
CAAT	2
CACG	7	1
CACT	3	1
CAGA	4																											1
CAGC	1
CAGG	5
CAGT	3
CATA	29	1
CATC	5
CATG	3	1
CATT	6	1
CCAA	7	1
CCAC	1
CCAG	4
CCAT	2
CCCT	1
CCGA	1
CCGT	1	1
CCTA	3	1
CCTC	3	1
CCTG	1	1
CCTT	9	1
CGAA	38
CGAC	4	1
CGAG	6	1
CGAT	19
CGCA	7	1
CGCT	4
CGGA	2
CGGT	2	1
CGTA	7	1
CGTG	11	1
CGTT	22	2
CTAC	4
CTAG	7	1
CTAT	12
CTCA	3	1
CTCC	3
CTCG	5	1
CTGC	1
CTGG	1
CTGT	4
CTTA	6	1
CTTC	12	2
CTTG	6									1
CTTT	24	1
GAAA	111	2
GAAC	54
GAAG	47
GAAT	7
GACA	7
GACC	8	1
GACG	2	1
GACT	4
GAGC	10
GAGG	12	1
GAGT	12
GATA	36
GATC	33	1
GATG	7
GATT	8
GCAA	14	1
GCAC	14
GCAG	1	1
GCAT	2
GCCA	5	1
GCCC		1
GCCG	1
GCCT	3				1
GCGA	7	1
GCGT	14
GCTA	10
GCTC	8
GCTG	3	2
GCTT	6
GGAA	44	1
GGAC	5
GGAG	6		1
GGAT	6
GGCA	7	2
GGCT	4
GGGA	2	1
GGTA	25	1
GGTC	13
GGTT	17
GTAA	21	1
GTAC	13			1
GTAG	11	1
GTAT	57
GTCA	2
GTCC	3
GTCG	12
GTCT	13	1
GTGA	5
GTGC	13
GTTC	44	1
GTTG	19
GTTT	15
TAAA	55
TAAG	10	1
TAAT	12	1
TACA	43
TACC	5
TACG	9
TACT	14	1
TAGA	25
TAGC	6
TAGG	23	1
TAGT	1
TATC	24
TATG	48
TATT	31	1
TCAA	2
TCAC	2
TCAG	1
TCAT	2	1
TCCA	3	1
TCCC	2
TCCG	1
TCCT	9	2
TCGA	17			1
TCGC	8
TCGG	4	1
TCGT	27	1
TCTA	16
TCTG	13
TCTT	30	2
TGAA	5
TGAC	2																						1
TGAG	6
TGAT	2	1
TGCA	2
TGCC	5
TGCG	8
TGCT	6
TGGA	15
TGGC	4
TGGT	10	1
TGTA	51
TGTC	6	1
TGTT	11
TTAA	15
TTAC	9
TTAG	1
TTAT	24
TTCA	5	1
TTCC	10																																	1
TTCG	25
TTCT	30
TTGA	2
TTGC	10	2
TTGG	8
TTGT	4	1
TTTA	29	1
TTTC	41
TTTG	20	1
AAACG	1
AAATT			1
AACTC			1
AATAC		1
AATGA					1
ACAAG																						1
ACATA			1
AGAGA													1
ATATC						1
ATCTT	1
ATTAG	1
CAACC		1
CACGG					1
CCAAT	1
CCACG	1
CCTCA				1
CGTTG								1
CTCTA					1
CTTTC																	1
GACTA	1
GACTC	1
GACTT				1
GATAA	1
GATCG				1
GATGA															1
GGAAT	1
GGAGT			1
GGCGA			1
GGTAC	1
GTCTC		1
GTGGT				1
GTTTC	1
TAACC	1
TAATC	1
TACAG	1
TACGG	1
TATTC					1
TCACG	1
TCAGC	1
TGATC					1
TGCAC	1
TGGCC	1
TGTGT	1
TTAAC		1
TTGCC				1
TTTAG									1
TTTCG	1
TTTTA				1
TTTTC				1
TTTTG											1
AAAAAT				1
AAAGAG															1
AAGATT					1
AATATT			1
AATGAA		1
AATGAC		1
ACAGAT		1
AGAGAT							1
AGATAA	1
AGCATT	1
ATCACT					1
CAGCCA		1
CCCTTT	1
CCTCTA		1
CGACGG					1
CGACTG	1
CGATGG		1
CGCACG	1
CGTCTT													1
CGTTCG		1
CTCAAT				1
CTGCTA						1
CTTCAC	1
GAACGT	1
GAAGAT															1
GATAAC	1
GCAAAT			1
GCCTTC		1
GTAATC	1
TAAAGG			1
TACCAG							1
TAGAAT						1
TCATCC						1
TCATCG				1
TCCCCG				1
TCCTCT																					1
TCTCTG																					1
TGTGTC			1
TTAGGG	1
TTCGTT	1
TTGTTA														1
TTTTAA				1
[truncated: 23 more columns]
