# Supplementary material for: De Novo Transcriptomic Resources in the Brain of Vespa velutina for Invasion Control
Source: Insects. 2020 Feb 3;11(2):101. doi: 10.3390/insects11020101 (PMC7074412; doi:10.3390/insects11020101)
Supplement: Supplementary file 1 [file insects-11-00101-s001.zip › Supplement information/Additional file 14-Table 19-SSR primers.xlsx]

## Sheet: unigene.fasta
ID	SSR nr.	SSR type	SSR	size	start	end	FORWARD PRIMER1 (5'-3')	Tm (℃)	size	REVERSE PRIMER1 (5'-3')	Tm (℃)	size	PRODUCT1 size (bp)	start (bp)	end (bp)	FORWARD PRIMER2 (5'-3')	Tm (℃)	size	REVERSE PRIMER2 (5'-3')	Tm (℃)	size	PRODUCT2 size (bp)	start (bp)	end (bp)	FORWARD PRIMER3 (5'-3')	Tm (℃)	size	REVERSE PRIMER3 (5'-3')	Tm (℃)	size	PRODUCT3 size (bp)	start (bp)	end (bp)
c174229_g1	1	p3	(CAT)5	15	75	89
c81294_g1	1	p2	(TC)9	18	321	338
c69142_g1	1	p3	(CAA)7	21	1	21
c69142_g1	2	p3	(AAC)7	21	252	272
c170759_g1	1	p2	(GA)6	12	207	218
c62525_g1	1	p2	(GA)6	12	1	12
c62525_g1	2	p3	(CAT)7	21	605	625
c61377_g1	1	p3	(CAA)6	18	1017	1034
c136989_g1	1	p1	(T)16	16	7	22
c69525_g2	1	p1	(A)19	19	1	19
c69525_g2	2	p1	(T)11	11	263	273	ATGCTAGGGACTCAATGGGC	59.524	20	GCAAACAACACGCGAAGACT	59.972	20	170	140	309	GACTCAATGGGCCGGAACAA	60.608	20	GCAAACAACACGCGAAGACT	59.972	20	162	148	309	ATGCTAGGGACTCAATGGGC	59.524	20	AAAGGCAAACAACACGCGAA	59.829	20	174	140	313
c60711_g1	1	p2	(CT)6	12	1	12
c60711_g1	2	c	(CG)8cctacctacatacgtaggttagca(CG)6ggcg(CA)6gacgcacacgcacacagacacgcacgattctgacactctttcgaagaaaaggataaggttgagaagagagaagaaaagaggaaattata(AG)9	175	239	413
c14170_g1	1	p1	(A)12	12	1	12
c27740_g1	1	p2	(AG)8	16	6	21
c27740_g1	2	p3	(AGC)5	15	798	812
c17473_g1	1	p1	(A)11	11	13	23
c120726_g1	1	p3	(AAG)5	15	4	18
c131048_g1	1	p2	(CT)8	16	247	262
c109071_g1	1	p2	(AT)6	12	1	12
c45378_g1	1	p4	(AGTA)5	20	1	20
c45378_g1	2	p2	(AG)7	14	389	402
c105997_g1	1	p1	(T)13	13	1	13
c101325_g1	1	p1	(T)17	17	1	17
c161737_g1	1	p2	(AG)8	16	1	16
c153545_g1	1	c	(AT)7cgta(AT)9	36	195	230
c147304_g1	1	p3	(CGA)6	18	1	18
c118491_g1	1	p2	(AG)8	16	1	16
c163116_g1	1	p1	(A)17	17	4	20
c163116_g1	2	p1	(T)11	11	244	254
c156099_g1	1	p2	(GA)6	12	1	12
c92214_g1	1	p2	(GA)9	18	1	18
c143754_g1	1	p1	(T)17	17	1	17
c16932_g1	1	p2	(AG)8	16	1	16
c3931_g1	1	p1	(T)11	11	14	24
c3931_g1	2	c	(A)12tcacggctaatcgatgcgcaataattt(A)15	54	298	351
c74203_g1	1	p2	(AT)6	12	22	33
c14674_g1	1	p4	(GAGC)5	20	112	131	AAAGAAGGGCGTCGTAAGGG	60.037	20	TTGTTTCGTTCGAGCATCGC	59.837	20	218	16	233	AGGAGAAAAGAAGGGCGTCG	60.037	20	TTGTTTCGTTCGAGCATCGC	59.837	20	224	10	233	GCGTCGTAAGGGGCAGAATA	59.896	20	TTGTTTCGTTCGAGCATCGC	59.837	20	210	24	233
c60234_g1	1	p2	(GA)10	20	1	20
c29900_g1	1	p1	(A)11	11	1	11
c70713_g1	1	p2	(AG)9	18	1	18
c173975_g1	1	p1	(A)11	11	333	343
c54988_g1	1	p1	(T)17	17	491	507
c49920_g1	1	p2	(AG)8	16	354	369
c158908_g1	1	p1	(A)10	10	1	10
c14341_g1	1	p1	(A)10	10	116	125	CTGAACAAGCTTCCCCGCTA	60.036	20	CGCTATGAACCTCGCGAGAT	60.04	20	163	59	221	CTGAACAAGCTTCCCCGCTA	60.036	20	ATCGCTATGAACCTCGCGAG	60.04	20	165	59	223	CTGAACAAGCTTCCCCGCTA	60.036	20	GAGACGTTGCCCGGTTCATA	60.109	20	111	59	169
c103859_g1	1	p1	(A)10	10	441	450
c127874_g1	1	p2	(TG)10	20	1	20
c113614_g1	1	p4	(CGTG)5	20	792	811
c172162_g1	1	p1	(A)11	11	208	218
c164711_g1	1	p1	(A)10	10	12	21
c47738_g1	1	p3	(CAT)6	18	1	18
c58824_g1	1	c	(A)13tgttatcgattgtgcactatgttataaaaggacaataaaagatattaaaacg(A)16	81	480	560
c165105_g1	1	p1	(T)17	17	1	17
c63395_g1	1	p2	(GA)8	16	1	16
c63395_g1	2	p2	(TC)6	12	398	409
c62912_g1	1	p1	(A)16	16	1	16
c62912_g1	2	c	(TA)7gatatatataaagtggcatccaaaaacggctttcttatttgcaacgcatgcagtcattctcactctcccacgcttcaagtttga(T)16	114	130	243	AAAGAGGTGCCCAAAATGCA	58.577	20	AACACGGATGCAGGTACTCT	58.733	20	270	55	324	TCGATGCAAAGTGCTTAGTGC	59.535	21	AACACGGATGCAGGTACTCT	58.733	20	242	83	324	AAAAGAGGTGCCCAAAATGCA	59.232	21	AACACGGATGCAGGTACTCT	58.733	20	271	54	324
c83029_g1	1	p1	(T)16	16	1	16
c83029_g1	2	p1	(A)10	10	120	129	TCGCCCGTTACAAGTTGATCA	59.999	21	TCGAAGAACAATCGACGAAAATAA	57.306	24	206	47	252	TGATCGCCCGTTACAAGTTGA	59.999	21	TCGAAGAACAATCGACGAAAATAA	57.306	24	209	44	252	TCGCCCGTTACAAGTTGATCA	59.999	21	TCGAAGAACAATCGACGAAAATAAA	57.892	25	206	47	252
c83029_g1	3	p1	(A)15	15	272	286
c136986_g1	1	p2	(CT)9	18	1	18
c136986_g1	2	p4	(ACGC)5	20	401	420
c13032_g1	1	p1	(A)14	14	1	14
c56441_g1	1	p2	(AG)8	16	2	17
c56441_g1	2	p1	(T)10	10	269	278
c28417_g1	1	p1	(T)11	11	217	227	GTAGCTGGAAGACCGACGAG	59.901	20	TCTGCCATAGCCCCCATAGA	59.807	20	164	102	265	GAGTAGCTGGAAGACCGACG	59.901	20	TCTGCCATAGCCCCCATAGA	59.807	20	166	100	265	CGAGTAGCTGGAAGACCGAC	59.901	20	TCTGCCATAGCCCCCATAGA	59.807	20	167	99	265
c48944_g1	1	p2	(AG)8	16	1	16
c100635_g1	1	p1	(A)10	10	2	11
c100635_g1	2	p4	(TCTT)5	20	630	649
c31268_g1	1	c	(A)14gaaagaaatag(A)10tt(AATC)5	57	3	59
c31268_g1	2	p1	(T)18	18	445	462
c52651_g2	1	p2	(AC)9	18	570	587
c45650_g1	1	p2	(AG)9	18	1	18
c124674_g1	1	p2	(AT)8	16	1	16
c10148_g1	1	p1	(T)12	12	1	12
c155933_g1	1	p3	(TGC)5	15	275	289	CCGAACCAACCTCACTCTCC	60.037	20	GAGCAGTGTAGAACGGGCTT	60.037	20	154	239	392	CCGAACCAACCTCACTCTCC	60.037	20	CGGGCTTTGGTACGAGAGTT	60.038	20	141	239	379	CCGAACCAACCTCACTCTCC	60.037	20	AACGGGCTTTGGTACGAGAG	60.038	20	143	239	381
c133545_g2	1	p2	(GA)10	20	1	20
c133545_g2	2	p1	(T)10	10	347	356	CGTAGCCGCCAGTGTATGTT	60.46	20	ATGATCCATAGGGCGCGATG	60.108	20	277	197	473	CGTAGCCGCCAGTGTATGTT	60.46	20	CATGATCCATAGGGCGCGAT	60.108	20	278	197	474	CGTAGCCGCCAGTGTATGTT	60.46	20	GGGCGCGATGTGTTGTTTAA	59.761	20	267	197	463
c133545_g2	3	c	(T)13cttctttttttc(T)13cttctttttttc(T)13	63	705	767
c59328_g1	1	c	(A)14caaaaaccatacttttcattgaattcacgttaacgtat(A)10	62	1	62
c51230_g1	1	p1	(A)18	18	2	19
c51230_g1	2	p1	(A)12	12	233	244
c56823_g2	1	p2	(GA)8	16	1	16
c56823_g2	2	p2	(TC)7	14	381	394
c189560_g1	1	p2	(GA)8	16	1	16
c176369_g1	1	p1	(A)10	10	15	24
c59012_g1	1	p2	(TA)6	12	2	13
c11793_g2	1	p2	(TC)7	14	252	265
c30414_g1	1	p1	(T)11	11	6	16
c30414_g1	2	p1	(A)20	20	380	399
c137403_g1	1	p1	(A)16	16	1	16
c137403_g1	2	p1	(A)11	11	514	524
c44500_g1	1	c	(T)11atgaatgatcgatcttattagatatttgtccttttctttttta(TC)7	68	158	225
c50815_g1	1	p2	(AG)8	16	1	16
c187976_g1	1	p1	(T)10	10	11	20
c187976_g1	2	p2	(AG)7	14	232	245
c71728_g1	1	p1	(T)15	15	9	23
c71728_g1	2	p1	(C)12	12	379	390	TTTCCCGATCTCCAGTCACC	59.097	20	TGAGACAGATGCAAGGCCTG	60.036	20	183	356	538	TTTCCCGATCTCCAGTCACC	59.097	20	GCTGAAGCGTCCGAGACTAG	60.248	20	164	356	519	TTTCCCGATCTCCAGTCACC	59.097	20	CCACCTGCAAAAAGGGCATT	59.602	20	107	356	462
c14797_g1	1	p2	(AT)6	12	166	177	TGTTAGTTTACGCGTGGTGA	57.494	20	TGGAGTACCCTGATCTTCTATATGC	59.283	25	133	73	205	TGTTAGTTTACGCGTGGTGA	57.494	20	TTTTTGGAGTACCCTGATCTTCT	57.157	23	137	73	209	TTGTTAGTTTACGCGTGGTGA	58.181	21	TGGAGTACCCTGATCTTCTATATGC	59.283	25	134	72	205
c175982_g1	1	c	(A)19caaaggaaaggaaaaaagagcatgg(A)10	54	1	54
c88787_g1	1	p2	(TA)8	16	4	19
c88787_g1	2	p1	(A)13	13	267	279
c139818_g1	1	p2	(GA)8	16	1	16
c50689_g1	1	p1	(A)19	19	1	19
c50689_g1	2	p1	(T)10	10	433	442	TAAGCGCAAGTTCGTAACGC	59.564	20	GCATTGATTGGACGAAAGGCT	59.526	21	146	368	513	CGCCAGATTGATAAGCGCAA	59.343	20	GCATTGATTGGACGAAAGGCT	59.526	21	157	357	513	TAAGCGCAAGTTCGTAACGC	59.564	20	TCGCATTGATTGGACGAAAGG	59.263	21	148	368	515
c37184_g1	1	p1	(A)10	10	258	267
c90998_g1	1	p2	(AG)9	18	1	18
c90998_g1	2	p2	(TC)7	14	210	223
c69828_g1	1	p3	(AAT)5	15	572	586
c181746_g1	1	p1	(T)19	19	189	207
c185479_g1	1	p2	(TC)8	16	279	294
c152753_g1	1	p2	(GA)8	16	1	16
c135489_g1	1	p1	(A)14	14	42	55	TCGCCTACACTGTATCATGATATT	57.41	24	CTTTAAGGGTGGGAAGGGGC	60.324	20	108	0	107	TCGCCTACACTGTATCATGATATTT	58.007	25	CTTTAAGGGTGGGAAGGGGC	60.324	20	108	0	107	TCGCCTACACTGTATCATGATATT	57.41	24	TTTAAGGGTGGGAAGGGGCA	61.075	20	107	0	106
c135489_g1	2	p1	(T)13	13	242	254	GCCCCTTCCCACCCTTAAAG	60.324	20	TCCTTGCACCGTCGTAGAAC	60.039	20	205	88	292	GCCCCTTCCCACCCTTAAAG	60.324	20	GCACCGTCGTAGAACATTGC	59.905	20	200	88	287	GCCCCTTCCCACCCTTAAAG	60.324	20	CCTTGCACCGTCGTAGAACA	60.319	20	204	88	291
c130831_g1	1	p2	(AG)8	16	317	332
c109995_g1	1	p2	(GA)7	14	1	14
c81694_g1	1	p2	(AG)7	14	271	284
c60767_g1	1	p2	(GA)7	14	1	14
c105890_g1	1	p2	(AG)8	16	673	688
c2623_g1	1	c	(T)10aacctttatttctttgttaaaatatttctgtataataaatttttcatttc(T)12	72	33	104
c8727_g1	1	p2	(AC)11	22	1	22
c8727_g1	2	p2	(TA)6	12	490	501	ACGATATCGCGTTTGGAAATTATGA	59.536	25	TGCCACGCTTCGTACTTGAT	60.038	20	233	418	650	ACGATATCGCGTTTGGAAATTATGA	59.536	25	TTTCTCCTCCCAAGTGCCAC	59.89	20	247	418	664	ACGATATCGCGTTTGGAAATTATGA	59.536	25	TCGCTATGTTCACGTGAGCA	59.757	20	212	418	629
c8727_g1	3	p1	(T)12	12	959	970
c52458_g1	1	p2	(TA)6	12	1	12
c52458_g1	2	p2	(TG)9	18	1455	1472
c25779_g1	1	p2	(GA)8	16	1	16
c25779_g1	2	c	(T)10ctaaatttctctctttccttta(T)13	45	386	430
c7958_g1	1	p2	(CT)9	18	383	400
c163663_g1	1	p1	(T)13	13	290	302
c168465_g1	1	p2	(AG)7	14	371	384
c5681_g1	1	p2	(GA)6	12	1	12
c98311_g1	1	p2	(GA)7	14	1	14
c17416_g1	1	p2	(AG)10	20	1	20
c149375_g1	1	p2	(TC)9	18	1	18
c149375_g1	2	p2	(GA)8	16	262	277
c148147_g1	1	p2	(AG)7	14	1	14
c52303_g1	1	p1	(A)10	10	68	77
c150411_g1	1	p1	(T)13	13	1	13
c124974_g1	1	p2	(TA)9	18	1	18
c24310_g1	1	p2	(GA)9	18	1	18
c74454_g1	1	p2	(TA)6	12	226	237	GTTCCAAACGCCGCCAATTA	59.759	20	ACCAAGACTTCAATAATACAATGAACT	57.479	27	161	109	269	CGCAGCAGTTGATGGAGCTA	60.461	20	ACCAAGACTTCAATAATACAATGAACT	57.479	27	126	144	269	CCACATCAGATTGCTGCTGG	59.261	20	ACCAAGACTTCAATAATACAATGAACT	57.479	27	247	23	269
c65114_g1	1	p2	(AT)6	12	1538	1549	AACAGAATTGAAGCAACTTCGT	57.099	22	ACAAAATAATTAATGCCGTCCTTTCT	58.163	26	243	1405	1647	AACAGAATTGAAGCAACTTCGT	57.099	22	ACAAAATAATTAATGCCGTCCTTTCTT	58.689	27	243	1405	1647	ACATGTGAAATATTAGGACAATCACA	57.194	26	CATTTATGCTGGAACATTGCACA	58.504	23	257	1473	1729
c42912_g1	1	p2	(CT)7	14	1	14
c42912_g1	2	p1	(A)10	10	219	228	TCTCTCTCTTTCTCATCGCTTGT	59.239	23	ACTTTTCGTTCTTTTCCTTTTCTTTCT	58.695	27	264	5	268	TCTCTCTCTCTCTTTCTCATCGC	59.123	23	ACTTTTCGTTCTTTTCCTTTTCTTTCT	58.695	27	268	1	268	CTCTCTCTCTCTTTCTCATCGCT	59.121	23	ACTTTTCGTTCTTTTCCTTTTCTTTCT	58.695	27	267	2	268
c42912_g1	3	p1	(T)10	10	375	384
c66215_g1	1	p1	(A)12	12	1	12
c66215_g1	2	p2	(GA)6	12	640	651
c51264_g1	1	p2	(AT)7	14	1	14
c51264_g1	2	p1	(A)10	10	221	230
c134223_g1	1	p2	(AG)8	16	665	680
c126278_g1	1	p4	(ATGT)5	20	184	203
c111213_g1	1	p1	(A)18	18	1	18
c100285_g1	1	p1	(A)12	12	1	12
c100285_g1	2	p2	(TG)7	14	407	420
c141992_g1	1	p4	(AGCC)5	20	1	20
c159306_g1	1	p1	(G)18	18	1	18
c116710_g1	1	c	(T)10c(T)10	21	1	21
c174747_g1	1	c	(GA)8ggaaaaatg(A)10	35	1	35
c174747_g1	2	p1	(A)19	19	255	273
c57589_g1	1	p1	(T)12	12	1	12
c150419_g1	1	p1	(A)11	11	248	258
c70176_g2	1	p3	(CCA)5	15	2254	2268	CAAGCATGCCAGGTGTTTCC	60.038	20	TAGGGCCTGGTGGAAGAGAA	59.882	20	207	2086	2292	CAAGCATGCCAGGTGTTTCC	60.038	20	CCATGAATAGGGCCTGGTGG	60.179	20	214	2086	2299	AGTCAAGCATGCCAGGTGTT	60.179	20	TAGGGCCTGGTGGAAGAGAA	59.882	20	210	2083	2292
c70176_g2	2	p1	(A)12	12	3727	3738	TCTCGATGTTGTGGCCTGAA	59.315	20	TGCTGCACTTGTTTCTATTGCT	59.113	22	267	3537	3803	TCTCGATGTTGTGGCCTGAA	59.315	20	GCATGCTGCACTTGTTTCTA	57.005	20	270	3537	3806	ATCTCGATGTTGTGGCCTGA	59.095	20	TGCTGCACTTGTTTCTATTGCT	59.113	22	268	3536	3803
c135871_g1	1	p1	(A)13	13	1	13
c135871_g1	2	p2	(CA)11	22	322	343
c40497_g1	1	p1	(T)16	16	1	16
c154962_g1	1	p1	(A)13	13	1	13
c139350_g1	1	p2	(AG)6	12	1	12
c72740_g3	1	p2	(TA)7	14	5991	6004
c177047_g1	1	p2	(AG)7	14	1	14
c184580_g1	1	p2	(GA)9	18	1	18
c184580_g1	2	p1	(T)12	12	295	306
c53438_g2	1	p1	(A)12	12	1	12
c95934_g1	1	p2	(AT)9	18	224	241
c160109_g1	1	p1	(A)11	11	3	13
c160109_g1	2	p1	(A)13	13	261	273
c95027_g1	1	p3	(CTT)5	15	1	15
c95027_g1	2	p2	(AG)8	16	396	411
c159744_g1	1	p2	(GC)8	16	69	84	GCTTTTGCATCACCTCTACTCC	59.32	22	CAGCAGTAGCAGCCTTTTGC	60.109	20	274	13	286	GCTTTTGCATCACCTCTACTCC	59.32	22	GCAGCAGTAGCAGCCTTTTG	60.109	20	275	13	287	GCTTTTGCATCACCTCTACTCC	59.32	22	AGTCAATAGTTGGTCGCGGA	59.107	20	204	13	216
c159744_g1	2	p2	(AG)9	18	710	727
c180981_g1	1	p2	(AG)7	14	4	17
c180981_g1	2	p2	(TC)6	12	307	318
c126745_g1	1	p2	(GA)9	18	1	18
c64731_g1	1	p1	(A)12	12	1978	1989	GGTGGTATCGCGGTACAGTT	59.826	20	CCCGTGTCTATCCCGCAATT	60.179	20	216	1807	2022	GGTGGTATCGCGGTACAGTT	59.826	20	AACTGTCTTTGCCCGTGTCT	59.82	20	227	1807	2033	GATGGTGGTATCGCGGTACA	59.614	20	CCCGTGTCTATCCCGCAATT	60.179	20	219	1804	2022
c184342_g1	1	p2	(AG)6	12	1	12
c53839_g1	1	p4	(GGAA)5	20	1	20
c53839_g1	2	p1	(A)11	11	192	202	TTCTCGCCTCATGGTAACGG	59.825	20	TCGTCAACTTCCAATTCCACT	57.515	21	243	61	303	TGAAGGGGTAAAGAAGAGGGA	57.715	21	TGCTACTGCTGCTGCTACTT	59.39	20	266	112	377	TGAAGGGGTAAAGAAGAGGGA	57.715	21	TTGCTACTGCTGCTGCTACT	59.39	20	267	112	378
c133531_g1	1	p1	(A)15	15	6	20
c62015_g2	1	p2	(GA)8	16	1	16
c110489_g1	1	p2	(TG)7	14	249	262
c69835_g1	1	p3	(GCT)5	15	1	15
c134755_g1	1	p3	(GTA)5	15	6	20
c134755_g1	2	p3	(TAG)7	21	378	398
c137181_g1	1	p2	(TC)6	12	262	273	TCTTCTCGTGCCGTTCTTCT	59.04	20	TCGGAATCTCATCTCGGCTT	58.596	20	251	228	478	TCTTCTCGTGCCGTTCTTCT	59.04	20	ATCGGAATCTCATCTCGGCT	58.373	20	252	228	479	TGAATCTTCTCGTGCCGTTCT	59.728	21	TCGGAATCTCATCTCGGCTT	58.596	20	255	224	478
c51711_g3	1	p1	(A)14	14	1	14
c133174_g1	1	p1	(T)12	12	1	12
c133174_g1	2	p2	(TA)7	14	196	209
c80891_g1	1	p2	(AG)6	12	8	19
c143359_g1	1	p1	(T)12	12	6	17
c30248_g1	1	p4	(CCAA)6	24	318	341
c69086_g2	1	p2	(TA)6	12	3361	3372	TGGAAGATGGCATACATTCGA	57.164	21	TGAGCTTGCAATGCTCGATC	58.988	20	212	3300	3511	TGGAAGATGGCATACATTCGA	57.164	21	GAGCTTGCAATGCTCGATCT	58.702	20	211	3300	3510	TGGAAGATGGCATACATTCGA	57.164	21	TGAGCTTGCAATGCTCGATCT	60.406	21	212	3300	3511
c54213_g1	1	c	(A)12gaaatagaatcctacccaaaaatctcttttc(T)10	53	3	55
c54213_g1	2	p3	(TAA)6	18	653	670
c70559_g1	1	p2	(TG)8	16	3	18
c7243_g1	1	p2	(TA)7	14	371	384
c73396_g1	1	p1	(A)21	21	1	21
c73396_g1	2	p3	(ACG)5	15	6117	6131	ACCCGACAGTTTGGACGATC	60.038	20	AGCCGGAAGAATCTTTCCCG	60.108	20	155	6019	6173	CCCGACAGTTTGGACGATCT	59.753	20	AGCCGGAAGAATCTTTCCCG	60.108	20	154	6020	6173	GTACCCGACAGTTTGGACGA	59.685	20	AGCCGGAAGAATCTTTCCCG	60.108	20	157	6017	6173
c184494_g1	1	p2	(AG)6	12	5	16
c188604_g1	1	p1	(T)16	16	1	16
c14428_g1	1	p1	(A)10	10	6	15
c14428_g1	2	p1	(A)12	12	154	165	TGGATTGGTGGGTAACAGGT	58.549	20	ACCGACTCTCACTTCTCCCA	59.887	20	261	68	328	TGGATTGGTGGGTAACAGGT	58.549	20	CCATCCCCTTCTCGCGAAAT	60.179	20	217	68	284	CCGAATGAATGGATTGGTGGG	59.317	21	ACCGACTCTCACTTCTCCCA	59.887	20	270	59	328
c111225_g1	1	p2	(AG)8	16	1	16
c142216_g1	1	p2	(AG)8	16	1	16
c142216_g1	2	p2	(AG)6	12	360	371
c88945_g1	1	p2	(GA)8	16	1	16
c88945_g1	2	p2	(AG)7	14	281	294
c91658_g1	1	p1	(A)11	11	7	17
c166687_g1	1	p2	(GT)8	16	1	16
c141449_g1	1	p2	(AG)8	16	5	20
c27239_g1	1	p2	(GA)8	16	1	16
c93771_g1	1	p1	(T)10	10	18	27
c98834_g1	1	p2	(GA)7	14	1	14
c51383_g1	1	p1	(A)10	10	1578	1587	GGAAAACAAGTTGATTGCGCC	59.208	21	CCACGCTTGTCCCAAAACTG	59.969	20	235	1525	1759	GGAAAACAAGTTGATTGCGCC	59.208	21	AATTGTAAGGACCCCGGCAC	60.323	20	255	1525	1779	GGAAAACAAGTTGATTGCGCC	59.208	21	AAATTGTAAGGACCCCGGCA	59.594	20	256	1525	1780
c99230_g1	1	p2	(TA)8	16	1	16
c99230_g1	2	p2	(AT)7	14	201	214
c128110_g1	1	p2	(GA)8	16	1	16
c105981_g1	1	p3	(TAA)5	15	1	15
c105981_g1	2	p3	(TAA)6	18	287	304
c42960_g1	1	p2	(GA)9	18	1	18
c81092_g1	1	p1	(A)10	10	3	12
c49393_g2	1	p4	(CAAC)5	20	271	290
c1958_g1	1	p3	(ATA)6	18	240	257
c133719_g1	1	p1	(T)14	14	2	15
c133719_g1	2	p1	(T)11	11	218	228	AATGCTTTCTGCGAACGACT	58.487	20	ACGTTGCAGTTTTTCATGCTCA	59.901	22	235	169	403	AAATGCTTTCTGCGAACGACT	59.126	21	ACGTTGCAGTTTTTCATGCTCA	59.901	22	236	168	403	AATGCTTTCTGCGAACGACT	58.487	20	TGCAGTTTTTCATGCTCATCGT	59.446	22	231	169	399
c30233_g1	1	p3	(GAG)5	15	6	20
c30233_g1	2	p1	(A)14	14	270	283
c22180_g1	1	p1	(G)11	11	596	606	TAATCTCTGATTGGCGGGCG	60.25	20	TCTTCTTTTTCCGGTCAGATCGT	59.993	23	160	564	723	TAATCTCTGATTGGCGGGCG	60.25	20	CTTCTTTTTCCGGTCAGATCGT	58.673	22	159	564	722	TAATCTCTGATTGGCGGGCG	60.25	20	TTCTTTTTCCGGTCAGATCGT	57.604	21	158	564	721
c22180_g1	2	p1	(A)11	11	800	810	ACGATCTGACCGGAAAAAGAAGA	59.993	23	TGTATGGCTGGTTGTGAAGAGA	59.363	22	211	701	911	ACGATCTGACCGGAAAAAGAAGA	59.993	23	TGACGGATATTGTATGGCTGGT	59.296	22	221	701	921	ACGATCTGACCGGAAAAAGAAGA	59.993	23	TGGCTGGTTGTGAAGAGAAA	57.273	20	207	701	907
c177776_g1	1	p3	(GAA)5	15	46	60	AGATTAAAATGAAAGAAAACCTCTCGT	57.932	27	AAGATCCGTGAACACTGCCC	60.322	20	160	15	174	GATTAAAATGAAAGAAAACCTCTCGTG	57.882	27	AAGATCCGTGAACACTGCCC	60.322	20	159	16	174	AGATTAAAATGAAAGAAAACCTCTCGT	57.932	27	CGTGAACACTGCCCACTTCT	60.533	20	154	15	168
c177776_g1	2	p1	(T)11	11	300	310
c159551_g1	1	p2	(AG)9	18	1	18
c159551_g1	2	p2	(CT)9	18	445	462
c118052_g1	1	p2	(GA)8	16	1	16
c68889_g1	1	p1	(T)10	10	219	228	GGACCCCTCGCCAATGTAAT	59.817	20	AGGAAACAGTGTTTAACGCTTCG	59.998	23	155	100	254	TTCACCCTTTGGACCCAGTG	59.815	20	AGGAAACAGTGTTTAACGCTTCG	59.998	23	183	72	254	CCTTTCACCCTTTGGACCCA	59.813	20	AGGAAACAGTGTTTAACGCTTCG	59.998	23	186	69	254
c68119_g1	1	p2	(AG)8	16	1	16
c123518_g1	1	p1	(A)13	13	1	13
c9338_g1	1	c	(A)10g(A)11	22	3	24
c9338_g1	2	p1	(A)10	10	279	288	AACCAACCCCCGAAACTTCT	59.446	20	CGACGACACAATTAGAGCACAC	59.909	22	233	142	374	ATCCCTCCTCCCAAACCAAC	59.295	20	CGACGACACAATTAGAGCACAC	59.909	22	246	129	374	AACCAACCCCCGAAACTTCT	59.446	20	ACGACGACACAATTAGAGCACA	60.288	22	234	142	375
c21454_g1	1	p1	(A)19	19	1	19
c42977_g2	1	p2	(AG)7	14	1	14
c103286_g1	1	p2	(AG)6	12	1	12
c184156_g1	1	p1	(A)10	10	4	13
c184156_g1	2	p2	(AC)8	16	194	209	TCTTCGTGACTGCGGAAGAC	60.039	20	GTATATCCGGCGTCCCCAAG	60.038	20	278	43	320	CTGCGGAAGACAATGCGAAG	59.904	20	GTATATCCGGCGTCCCCAAG	60.038	20	269	52	320	TTCGTGACTGCGGAAGACAA	59.897	20	GTATATCCGGCGTCCCCAAG	60.038	20	276	45	320
c110725_g1	1	p2	(TC)6	12	1	12
c114464_g1	1	p2	(GA)6	12	370	381
c103087_g1	1	p1	(T)10	10	1	10
c50045_g1	1	c	(GAA)7gg(AGA)7	44	1812	1855
c11486_g1	1	p1	(T)14	14	10	23
c11486_g1	2	p1	(A)12	12	396	407	AGTTTGCGCGCGAATGAATT	60.11	20	ATACTCTGACGAACGGTGGC	59.827	20	220	259	478	AGTTTGCGCGCGAATGAATT	60.11	20	GGTGGCGTTGATGGTACCTT	60.322	20	206	259	464	GTTTGCGCGCGAATGAATTC	59.708	20	ATACTCTGACGAACGGTGGC	59.827	20	219	260	478
c67250_g1	1	p1	(A)10	10	8	17
c67250_g1	2	p2	(AT)8	16	318	333
c11160_g1	1	c	(CAC)5aaagttaaaagccgcgtcgaccgcgttcccattgctctctcatgacgaccaagaaa(AG)7	85	396	480
c68980_g1	1	p2	(GA)9	18	1	18
c70454_g1	1	p1	(T)17	17	6	22
c99328_g1	1	p1	(A)12	12	214	225
c75346_g1	1	p1	(T)13	13	1	13
c71125_g4	1	c*	(A)10(AT)7*	23	106	128	GTTGGTAGATACTCCGGCGG	59.968	20	GCATCCGATCGATTGCGTTT	59.695	20	199	14	212	TAGATACTCCGGCGGGAACA	60.107	20	GCATCCGATCGATTGCGTTT	59.695	20	194	19	212	GTTGGTAGATACTCCGGCGG	59.968	20	AGCATCCGATCGATTGCGTT	60.531	20	200	14	213
c71125_g4	2	p1	(A)13	13	2410	2422	CGCAACGTCCAGTAGAATCG	59.085	20	GCAGAGCGCACAGTATTTATT	57.048	21	249	2256	2504	CGCAACGTCCAGTAGAATCG	59.085	20	AGAGATGTATTTACCGCAGAGC	58.016	22	264	2256	2519	CGCAACGTCCAGTAGAATCG	59.085	20	GCAGAGCGCACAGTATTTATTT	57.721	22	249	2256	2504
c71125_g4	3	p1	(A)11	11	2675	2685	AATAAATACTGTGCGCTCTGC	57.048	21	TCTTCTTGTACATCAGTCAAATCAGA	58.33	26	240	2484	2723	GCTCTGCGGTAAATACATCTCT	58.016	22	TCTTCTTGTACATCAGTCAAATCAGA	58.33	26	226	2498	2723	AATAAATACTGTGCGCTCTGC	57.048	21	CTTCTTGTACATCAGTCAAATCAGA	57.104	25	239	2484	2722
c71125_g4	4	p2	(TG)9	18	3005	3022	ACATGTCACGATCGGCCTTT	60.036	20	ACCTGCCTTATTTTGCCACA	57.992	20	255	2825	3079	AACATGTCACGATCGGCCTT	60.036	20	ACCTGCCTTATTTTGCCACA	57.992	20	256	2824	3079	ACATGTCACGATCGGCCTTT	60.036	20	ACCTGCCTTATTTTGCCACAT	58.461	21	255	2825	3079
c71125_g4	5	p1	(A)11	11	3388	3398	GCGTTATGTCCGAAACGCC	59.94	19	CTCCCCTCCACACATGATCG	59.894	20	163	3269	3431	CGTTATGTCCGAAACGCCTT	58.927	20	CTCCCCTCCACACATGATCG	59.894	20	162	3270	3431	GCGTTATGTCCGAAACGCC	59.94	19	CGCGCTTGTTAGCTACAACG	60.247	20	216	3269	3484
c71125_g4	6	p1	(A)18	18	3684	3701
c98147_g1	1	p1	(A)10	10	92	101	TGAAACTTTCGAACGTTCCCT	58.091	21	TTCAATTCCTCATTTGTGTGAACA	57.537	24	103	42	144	TGAAACTTTCGAACGTTCCCT	58.091	21	TCAATTCCTCATTTGTGTGAACAT	57.346	24	102	42	143	AACTTTCGAACGTTCCCTTTGA	58.727	22	TTCAATTCCTCATTTGTGTGAACA	57.537	24	100	45	144
c65161_g2	1	p1	(A)12	12	7	18
c65161_g2	2	p1	(T)12	12	619	630
c1838_g1	1	p2	(AG)7	14	1	14
c1838_g1	2	p2	(AG)6	12	414	425
c10062_g1	1	p2	(TC)7	14	186	199	CCGCGATAACGATGGTATACGA	60.16	22	GGCTTTCGCGTGTTTCACTC	60.384	20	261	95	355	CCGCGATAACGATGGTATACG	58.828	21	GGCTTTCGCGTGTTTCACTC	60.384	20	261	95	355	TGTTTACCGCGATAACGATGG	58.805	21	GGCTTTCGCGTGTTTCACTC	60.384	20	267	89	355
c915_g1	1	p2	(TG)7	14	8	21
c915_g1	2	p1	(A)12	12	197	208
c142473_g1	1	p1	(A)19	19	1	19
c142473_g1	2	c	(TA)6cgtaggatctcttcgtaatagctttttgcatcggctaactcttgtaaattatattttttaattaatataaccgaa(AG)8	103	570	672
c174565_g1	1	c	(T)10cttct(TTC)5	30	8	37
c174565_g1	2	p2	(TC)10	20	191	210
c137164_g1	1	p1	(T)10	10	158	167
c123077_g1	1	p2	(GA)7	14	1	14
c123077_g1	2	p2	(AT)8	16	288	303
c4132_g1	1	p2	(TG)8	16	1	16
c67725_g1	1	p1	(A)19	19	1	19
c67725_g1	2	p1	(A)12	12	1383	1394	TGGCGAAGGATTGACAACGA	59.966	20	CCCACGGCTTATGTCCTCTG	60.179	20	179	1283	1461	TATCGCGAGTGTCTGCTTCC	59.899	20	CCCACGGCTTATGTCCTCTG	60.179	20	263	1199	1461	TGTGGAGGGAAGGGTTGAGA	60.105	20	CCCACGGCTTATGTCCTCTG	60.179	20	122	1340	1461
c67725_g1	3	p2	(GA)9	18	1527	1544
c116543_g1	1	p2	(AT)6	12	12	23
c92895_g1	1	p1	(A)14	14	1	14
c47427_g1	1	p1	(T)16	16	9	24
c32044_g1	1	p1	(T)17	17	2	18
c32044_g1	2	p1	(A)10	10	186	195
c101943_g1	1	p2	(GA)9	18	1	18
c164085_g1	1	p2	(TC)8	16	1	16
c182869_g1	1	p1	(A)10	10	1	10
c64546_g1	1	p3	(ATT)5	15	1855	1869	CCAGATCTAGTCCGCGCATA	59.118	20	TTCTCACCGCGCTTAGTGTT	59.967	20	235	1740	1974	GATCCCCAGATCTAGTCCGC	59.108	20	TTCTCACCGCGCTTAGTGTT	59.967	20	240	1735	1974	ATCCCCAGATCTAGTCCGCG	60.896	20	TTCTCACCGCGCTTAGTGTT	59.967	20	239	1736	1974
c110775_g1	1	p1	(A)11	11	175	185	CGAGAGACGATTGAATGTCCG	58.887	21	AGCGTGCAACTTTTCTTGCC	60.249	20	139	99	237	CGAGAGACGATTGAATGTCCGA	60.223	22	AGCGTGCAACTTTTCTTGCC	60.249	20	139	99	237	CGAGAGACGATTGAATGTCCG	58.887	21	CCCCGTATCGTCGTATCAGG	59.48	20	185	99	283
c66392_g2	1	p2	(GA)7	14	5	18
c53617_g1	1	p1	(T)18	18	1	18
c53617_g1	2	p2	(GT)7	14	576	589
c146207_g1	1	p1	(A)10	10	10	19
c17641_g1	1	p1	(T)16	16	5	20
c17641_g1	2	p2	(AG)9	18	223	240
c115420_g1	1	p1	(A)10	10	11	20
c115420_g1	2	p2	(TA)10	20	207	226
c139869_g1	1	p2	(AT)7	14	238	251
c73786_g1	1	p3	(TAT)5	15	1	15
c73786_g1	2	p1	(T)17	17	1697	1713
c43435_g1	1	p2	(TC)6	12	10	21
c43435_g1	2	p1	(A)18	18	274	291
c87538_g1	1	p2	(AG)7	14	1	14
c109011_g1	1	p2	(TG)8	16	1	16
c70790_g1	1	p2	(GA)8	16	1	16
c125381_g1	1	p2	(GA)7	14	1	14
c59810_g2	1	p1	(T)16	16	3	18
c59810_g2	2	p2	(TA)7	14	248	261	CATTGAATTCCCGCATGCGA	59.619	20	GTCTTCTACGCAGGCCGATA	59.333	20	152	171	322	TCATTGAATTCCCGCATGCG	59.619	20	GTCTTCTACGCAGGCCGATA	59.333	20	153	170	322	AATTCCCGCATGCGATTTCC	59.615	20	GTCTTCTACGCAGGCCGATA	59.333	20	147	176	322
c50017_g1	1	p1	(A)10	10	1	10
c50017_g1	2	p1	(A)10	10	163	172	AGGCTCATCGCGGATCATTT	59.893	20	ACACGCTTATCAAATGCACACC	60.095	22	123	115	237	AAGGCTCATCGCGGATCATT	59.893	20	ACACGCTTATCAAATGCACACC	60.095	22	124	114	237	AGGCTCATCGCGGATCATTT	59.893	20	CGCTTATCAAATGCACACCTGT	59.838	22	120	115	234
c97226_g1	1	p2	(AG)7	14	5	18
c16649_g1	1	p2	(AT)9	18	1	18
c16649_g1	2	p1	(T)11	11	495	505
c121254_g1	1	p2	(AG)7	14	1065	1078
c91224_g1	1	p2	(GA)8	16	191	206
c167845_g1	1	p2	(AT)8	16	216	231
c66903_g1	1	p1	(T)13	13	1158	1170	AGCCCTTCTCCTCCAGCATA	60.031	20	TATGGATGCAGCGCTGAACT	59.821	20	227	985	1211	AGCCCTTCTCCTCCAGCATA	60.031	20	TCCGGAATATGGATGCAGCG	60.321	20	234	985	1218	AGCCCTTCTCCTCCAGCATA	60.031	20	GGAATATGGATGCAGCGCTG	59.48	20	231	985	1215
c172116_g1	1	p2	(AG)6	12	284	295
c129458_g1	1	p2	(AG)8	16	1	16
c129458_g1	2	p1	(T)14	14	209	222
c92832_g1	1	p1	(T)14	14	7	20
c174031_g1	1	p1	(A)16	16	1	16
c174031_g1	2	p3	(AGG)6	18	220	237
c64119_g1	1	p1	(A)16	16	3	18
c64119_g1	2	p2	(CT)6	12	1721	1732	TTCTCGTTTCCTAACCGGCC	60.037	20	ATTCGGTGGTATCGCGAGAC	59.97	20	111	1698	1808	TTCTCGTTTCCTAACCGGCC	60.037	20	CGTCCTTGTCGATATCGCGA	60.042	20	132	1698	1829	TTCTCGTTTCCTAACCGGCC	60.037	20	TCGTCCTTGTCGATATCGCG	60.042	20	133	1698	1830
c183349_g1	1	p1	(T)10	10	51	60
c150090_g1	1	p1	(T)11	11	5	15
c40324_g1	1	c	(AG)9cgccgacctttcgcactctctttcgtccctaaagtccaaagacaaggacgagaccttattattcgatctttcttcgatcattcttcactcg(TA)10	129	1	129
c142460_g1	1	p2	(AG)6	12	8	19
c121380_g1	1	p3	(AAG)6	18	1	18
c81926_g1	1	p1	(T)11	11	2	12
c118305_g1	1	p2	(TA)9	18	1	18
c118305_g1	2	p2	(TA)7	14	235	248
c55994_g2	1	p2	(AT)6	12	727	738	CCACATTTGCAACTTTTATAACAATGT	58.227	27	TCATTAATGTGCCAAGCCATAGT	58.464	23	279	694	972	ACCACATTTGCAACTTTTATAACAATG	58.227	27	TCATTAATGTGCCAAGCCATAGT	58.464	23	280	693	972	ACCACATTTGCAACTTTTATAACAAT	57.099	26	TCATTAATGTGCCAAGCCATAGT	58.464	23	280	693	972
c55994_g2	2	p2	(TA)6	12	1343	1354	TGACCGATTTTATGACGTGGC	58.996	21	ACTGTTACAGAGTACTTGAGCCA	59.104	23	173	1270	1442	CTGACCGATTTTATGACGTGGC	59.97	22	ACTGTTACAGAGTACTTGAGCCA	59.104	23	174	1269	1442	TGACCGATTTTATGACGTGGC	58.996	21	ACTGTTACAGAGTACTTGAGCCAG	60.022	24	173	1270	1442
c55994_g2	3	p2	(TA)6	12	1551	1562	ACAGTTGTCTTATTTTCACTTAACCCC	59.986	27	ATGCAATCCCCGGAATCGAT	59.598	20	278	1438	1715	CAGTTGTCTTATTTTCACTTAACCCCT	59.769	27	ATGCAATCCCCGGAATCGAT	59.598	20	277	1439	1715	AGTTGTCTTATTTTCACTTAACCCCT	58.705	26	ATGCAATCCCCGGAATCGAT	59.598	20	276	1440	1715
c48313_g1	1	p3	(ACG)6	18	1	18
c21735_g1	1	p1	(A)10	10	14	23
c21735_g1	2	p1	(A)12	12	732	743
c156536_g1	1	p1	(A)10	10	12	21
c193545_g1	1	p2	(AG)8	16	1	16
c68310_g1	1	p1	(T)18	18	836	853
c48566_g2	1	p2	(GA)8	16	5	20
c48566_g2	2	p2	(TC)8	16	213	228
c134997_g1	1	p3	(ATT)6	18	1	18
c134997_g1	2	p3	(TTA)5	15	237	251
c61175_g1	1	p2	(AG)9	18	1	18
c61175_g1	2	p1	(A)10	10	206	215
c68589_g1	1	p3	(ATG)6	18	1	18
c68589_g1	2	p1	(A)18	18	796	813
c139348_g1	1	p1	(T)20	20	308	327
c74890_g1	1	p2	(CT)6	12	363	374	TCTTCTTCTGCGGCAGTTCC	60.321	20	TCTCCTTCCATCTCCAACGT	58.061	20	276	283	558	GGTTTCTTCTTCTGCGGCAG	59.481	20	TCTCCTTCCATCTCCAACGT	58.061	20	280	279	558	TCTTCTTCTGCGGCAGTTCC	60.321	20	TCTCCTTCCATCTCCAACGTT	58.743	21	276	283	558
c141034_g1	1	p2	(GA)9	18	1	18
c82943_g1	1	p1	(T)12	12	246	257
c65937_g1	1	c	(A)13tacgaaacattcc(A)10	36	3	38
c174323_g1	1	p1	(A)12	12	556	567
c169661_g1	1	p1	(T)10	10	5	14
c55401_g3	1	p1	(T)10	10	136	145	CACACACACATACATACGTGCT	59.007	22	ACTATTGCGCATTGGTGTGTG	59.8	21	178	0	177	CACACACACATACATACGTGCT	59.007	22	CATTGGTGTGTGCGCATCG	60.513	19	169	0	168	ACACACACATACATACGTGCT	57.687	21	ACTATTGCGCATTGGTGTGTG	59.8	21	177	1	177
c55401_g3	2	p2	(CT)6	12	313	324	GCACACACCAATGCGCAATA	60.109	20	TGCCTGCATGGGAGAAGAAG	60.035	20	208	156	363	GCACACACCAATGCGCAATA	60.109	20	TGTGAGTATGCCTGCATGGG	60.107	20	216	156	371	GCACACACCAATGCGCAATA	60.109	20	GTGCGTGCATGAGTGTCTTG	60.111	20	251	156	406
c55401_g3	3	p3	(TAA)5	15	529	543
c87842_g1	1	p1	(A)12	12	2	13
c89984_g1	1	p2	(AG)7	14	251	264
c154003_g1	1	p2	(AG)7	14	203	216
c173506_g1	1	p1	(A)12	12	11	22
c173506_g1	2	p2	(AG)8	16	209	224
c20555_g1	1	c	(TAT)5ttttaattttataattattattcttatattttttttccg(T)10	64	1	64
c125567_g1	1	p2	(GA)8	16	1	16
c122456_g1	1	p2	(AG)6	12	846	857
c151873_g1	1	p1	(A)11	11	1	11
c3561_g1	1	p3	(TCT)5	15	1	15
c3561_g1	2	p2	(GA)6	12	331	342
c153696_g1	1	p2	(AC)9	18	227	244
c58459_g2	1	p2	(TC)10	20	1	20
c58459_g2	2	p3	(CAG)7	21	961	981
c192999_g1	1	p2	(GA)7	14	1	14
c178895_g1	1	p2	(GA)8	16	876	891
c23408_g1	1	p1	(T)12	12	78	89	GCCCGAAATCAAAGTAAGCCG	60.202	21	AGGTGACACTTGTGTTGGAAGA	59.761	22	121	10	130	GCCCGAAATCAAAGTAAGCCG	60.202	21	TGACACTTGTGTTGGAAGAGGA	59.496	22	118	10	127	GCCCGAAATCAAAGTAAGCCG	60.202	21	GTGACACTTGTGTTGGAAGAGG	59.386	22	119	10	128
c47981_g1	1	p2	(AG)6	12	819	830
c4382_g1	1	p2	(GA)7	14	171	184
c20235_g1	1	p2	(TC)6	12	1	12
c20235_g1	2	p1	(A)11	11	283	293	ACGCGTAATGATGAGTCGATGA	59.967	22	TCTCTCTCTCTCTCTCGTACATGT	59.596	24	269	153	421	AGAACGCGTAATGATGAGTCGA	59.903	22	TCTCTCTCTCTCTCTCGTACATGT	59.596	24	272	150	421	ACGCGTAATGATGAGTCGATGA	59.967	22	CTCTCTCTCTCTCTCTCGTACA	57.351	22	270	153	422
c20235_g1	3	p2	(GA)8	16	407	422
c5644_g1	1	p2	(GA)6	12	12	23
c11876_g1	1	p3	(TTA)5	15	1	15
c11876_g1	2	p1	(A)10	10	421	430
c168783_g1	1	p1	(A)12	12	270	281
c161826_g1	1	p2	(CT)8	16	173	188	TCGCGTCAAACGAGATCGAA	60.11	20	TCATATTTCGCGGTCCCGTT	59.824	20	280	118	397	CGCGTCAAACGAGATCGAAG	59.708	20	TCATATTTCGCGGTCCCGTT	59.824	20	279	119	397	CGCGTCAAACGAGATCGAAG	59.708	20	GTCATATTTCGCGGTCCCGT	60.529	20	280	119	398
c127011_g1	1	p1	(A)12	12	210	221
c27583_g1	1	p1	(T)13	13	1	13
c27583_g1	2	p1	(A)19	19	354	372
c67641_g2	1	p1	(A)12	12	3	14
c67641_g2	2	p2	(TA)7	14	379	392	ACGTCAGAAATTAGATTATATACGCGG	59.516	27	TGGAAGCATCGTAGAGCTGT	58.814	20	279	334	612	TGTTACTTGACTTGACGGAAAATCA	59.182	25	TGCAGTTTTTCTTCGATCTGCA	59.122	22	224	257	480	ACGTCAGAAATTAGATTATATACGCGG	59.516	27	TCGTAGAGCTGTTTCACGGA	58.759	20	271	334	604
c104137_g1	1	p2	(AG)8	16	1	16
c58472_g1	1	p3	(ATG)6	18	411	428	TGTTACCGTTGGTGGATGCA	59.891	20	GTACTAGCCACCACCACCAC	60.037	20	188	269	456	GATGCATCGCAGCGAGATTG	60.111	20	GTACTAGCCACCACCACCAC	60.037	20	174	283	456	GTAGACGGTGGTCGGTCTTC	59.83	20	GTACTAGCCACCACCACCAC	60.037	20	275	182	456
c58472_g1	2	p1	(A)10	10	1372	1381	AACGAAGTCTTCCCTTCGGC	60.321	20	ACGCGTGTCTAGACGAATTCT	59.532	21	157	1271	1427	GAAGTCTTCCCTTCGGCGTA	59.471	20	ACGCGTGTCTAGACGAATTCT	59.532	21	154	1274	1427	AACGAAGTCTTCCCTTCGGC	60.321	20	ACGCGTGTCTAGACGAATTC	58.108	20	157	1271	1427
c58472_g1	3	p1	(T)11	11	1640	1650
c75832_g1	1	p3	(GGA)7	21	1	21
c38299_g1	1	p1	(T)10	10	336	345
c138880_g1	1	p2	(AG)8	16	5	20
c145600_g1	1	p2	(AG)6	12	189	200
c169880_g1	1	p2	(GA)7	14	1	14
c169880_g1	2	p2	(AC)7	14	185	198
c183350_g1	1	p2	(GA)9	18	1	18
c183350_g1	2	p2	(CT)9	18	350	367
c122906_g1	1	p2	(GA)7	14	1	14
c171782_g1	1	p2	(AG)7	14	1	14
c171782_g1	2	p2	(GA)8	16	215	230
c5080_g1	1	c	(AT)6gtacatatgtgtgcatgtgtatgtgtgcgtgca(AG)8	61	156	216
c61391_g1	1	p2	(TA)7	14	9	22
c61391_g1	2	p3	(TCA)6	18	1068	1085	ATGCAGTGACGGGACAATGT	59.963	20	CGGCACTGTAACAGATTTTGCA	60.031	22	258	1041	1298	TGAATGCAGTGACGGGACAA	59.892	20	CGGCACTGTAACAGATTTTGCA	60.031	22	261	1038	1298	ATGCAGTGACGGGACAATGT	59.963	20	TCGGCACTGTAACAGATTTTGC	59.775	22	259	1041	1299
c181891_g1	1	p1	(T)14	14	1	14
c36466_g1	1	p1	(T)10	10	215	224
c59913_g1	1	p1	(T)17	17	363	379	GAGTGGGGAGCACATCGATA	58.959	20	TCACATTTGTTCATCATGCAAGT	57.543	23	276	324	599	TGGGGAGCACATCGATAACAC	60.135	21	TCACATTTGTTCATCATGCAAGT	57.543	23	273	327	599	GTGGGGAGCACATCGATAACA	60.135	21	TCACATTTGTTCATCATGCAAGT	57.543	23	274	326	599
c59913_g1	2	p1	(A)10	10	649	658	TGCCTAAAAACACACACGAGT	58.365	21	TCGCTATGCAAAGAGGCTCT	59.173	20	280	621	900	CTGCCTAAAAACACACACGAGT	59.388	22	CGCTATGCAAAGAGGCTCTG	59.064	20	280	620	899	TGCCTAAAAACACACACGAGT	58.365	21	CGCTATGCAAAGAGGCTCTG	59.064	20	279	621	899
c59913_g1	3	p1	(A)11	11	1061	1071	TCGCATACTCTACAATAACGCGA	59.997	23	ACACTGCTCGGTCTTATCCC	59.175	20	264	1019	1282	CGCATACTCTACAATAACGCGAC	59.882	23	ACACTGCTCGGTCTTATCCC	59.175	20	263	1020	1282	TCGCATACTCTACAATAACGCGA	59.997	23	CACTGCTCGGTCTTATCCCT	58.885	20	263	1019	1281
c95569_g1	1	p2	(GA)6	12	1	12
c95569_g1	2	p4	(ACGA)5	20	311	330
c152032_g1	1	p2	(GA)6	12	1	12
c187520_g1	1	p2	(AG)9	18	1	18
c58047_g1	1	c	(A)10taaaaaaac(A)15	34	2545	2578
c117219_g1	1	p2	(AG)9	18	1	18
c57021_g1	1	p1	(A)11	11	30	40
c57021_g1	2	p1	(T)13	13	200	212
c118101_g1	1	p2	(GA)8	16	1	16
c167156_g1	1	p2	(AG)6	12	1	12
c135014_g1	1	p1	(A)12	12	528	539
c185147_g1	1	p2	(TC)7	14	264	277
c69271_g1	1	p4	(ACAT)5	20	3436	3455
c50644_g1	1	p1	(A)13	13	1	13
c192038_g1	1	p2	(AT)7	14	8	21
c174935_g1	1	p2	(AG)7	14	1	14
c174935_g1	2	p3	(CTT)7	21	268	288
c167611_g1	1	p3	(CTT)7	21	241	261
c163329_g1	1	p2	(AT)9	18	1	18
c191731_g1	1	p2	(GA)8	16	1	16
c191731_g1	2	p2	(AG)6	12	273	284
c154830_g1	1	p1	(T)11	11	717	727	AAGAAAAGAAAGAAAATGCGGAAC	57.171	24	GCAAATGCATAGCTTCATGTTTAGT	58.962	25	268	573	840	AAAGAAAAGAAAGAAAATGCGGAAC	57.766	25	GCAAATGCATAGCTTCATGTTTAGT	58.962	25	269	572	840	AAGAAAAGAAAGAAAATGCGGAAC	57.171	24	GCAAATGCATAGCTTCATGTTTAG	57.494	24	268	573	840
c74611_g1	1	p1	(A)10	10	63	72	GACGGTAGACAGGTGGTGTG	60.039	20	TGCCCGATTTCACGCTACTT	60.037	20	221	27	247	GACGGTAGACAGGTGGTGTG	60.039	20	TCACGCTACTTCGTCGCAAT	60.109	20	212	27	238	AGACGGTAGACAGGTGGTGT	60.179	20	TGCCCGATTTCACGCTACTT	60.037	20	222	26	247
c74611_g1	2	p1	(A)12	12	380	391
c34367_g1	1	p2	(AG)8	16	1	16
c172606_g1	1	p1	(A)17	17	249	265
c71420_g3	1	p4	(GCTC)5	20	1	20
c7426_g1	1	p2	(AG)8	16	563	578
c44166_g1	1	p2	(AG)7	14	1	14
c55469_g1	1	p1	(T)10	10	30	39
c84305_g1	1	p1	(A)10	10	1	10
c84305_g1	2	p1	(G)12	12	210	221
c71433_g1	1	p2	(TA)10	20	2	21
c191725_g1	1	p1	(T)19	19	291	309
c68653_g1	1	p2	(AT)8	16	262	277
c57599_g2	1	p1	(A)10	10	334	343	TCTTCTTCCGTTTAGTGCCTT	57.236	21	CCGTGTCTCGTGAACTGCAT	60.667	20	181	203	383	TTCTTCTTCCGTTTAGTGCCT	57.236	21	CCGTGTCTCGTGAACTGCAT	60.667	20	182	202	383	TCTTCTTCCGTTTAGTGCCTT	57.236	21	ATTGACATCGCCGTGTCTCG	60.802	20	191	203	393
c57599_g2	2	p1	(A)10	10	735	744
c43153_g1	1	p3	(GAC)5	15	357	371	AGTCCAACGAAAGCCCTGAG	59.965	20	CGGAGTGATGAGACTCGTCG	59.973	20	138	321	458	CAGACTTTCCTAGCGCCACA	60.037	20	CGGAGTGATGAGACTCGTCG	59.973	20	214	245	458	AGTCCAACGAAAGCCCTGAG	59.965	20	GGAAATCGGTGACCAGCTCA	60.036	20	168	321	488
c38735_g1	1	p2	(AT)7	14	241	254
c171470_g1	1	p2	(AG)8	16	448	463
c92562_g1	1	p2	(AG)7	14	7	20
c92562_g1	2	p2	(TC)8	16	197	212
c12076_g1	1	p2	(GA)9	18	1	18
c192697_g1	1	p2	(CT)6	12	12	23
c67318_g1	1	p1	(A)10	10	1611	1620	GGTAGTGTCGGAGGAGTTGC	60.109	20	CCACTCCACACTTCACCGAA	59.894	20	266	1577	1842	GGTAGTGTCGGAGGAGTTGC	60.109	20	TACTAAGTTTCTCGGGCGGC	59.826	20	108	1577	1684	GGTAGTGTCGGAGGAGTTGC	60.109	20	CTCCACTCCACACTTCACCG	60.32	20	268	1577	1844
c67318_g1	2	p2	(AG)8	16	4325	4340	ACGCGCGAGAGAGATTGAG	59.937	19	GCACTCGTCCAACAGAGAGT	59.684	20	266	4303	4568	CACGCGCGAGAGAGATTGAG	61.199	20	GCACTCGTCCAACAGAGAGT	59.684	20	267	4302	4568	CACGCGCGAGAGAGATTGA	60.226	19	GCACTCGTCCAACAGAGAGT	59.684	20	267	4302	4568
c67318_g1	3	p1	(A)10	10	4585	4594	TGCATTTAACTTGCACGCGT	59.691	20	ACTCTTTCTCTCTCCCTCTCCT	59.074	22	264	4489	4752	ACTCTCTGTTGGACGAGTGC	59.684	20	ACTCTTTCTCTCTCCCTCTCCT	59.074	22	204	4549	4752	TGCATTTAACTTGCACGCGT	59.691	20	CACTCTTTCTCTCTCCCTCTCC	58.976	22	265	4489	4753
c116473_g1	1	p1	(A)15	15	1	15
c170760_g1	1	p2	(GA)6	12	1	12
c31494_g1	1	p1	(A)13	13	4	16
c187658_g1	1	p2	(GA)6	12	1	12
c89420_g1	1	p2	(GT)6	12	1	12
c111276_g1	1	p1	(A)10	10	1	10
c121336_g1	1	p2	(GA)8	16	1	16
c121336_g1	2	p2	(TA)7	14	287	300	ACATAAGCATGCAGAATCACGT	58.727	22	TCTCGCATAAGAAACATTTTTGTCTCT	59.827	27	255	261	515	ACATAAGCATGCAGAATCACGT	58.727	22	TCGCATAAGAAACATTTTTGTCTCT	57.798	25	253	261	513	ACATAAGCATGCAGAATCACGT	58.727	22	TCTCGCATAAGAAACATTTTTGTCT	57.798	25	255	261	515
c171180_g1	1	p2	(TC)6	12	1	12
c87951_g1	1	p2	(AG)6	12	214	225
c156658_g1	1	p2	(TC)7	14	568	581
c89460_g1	1	p2	(AG)9	18	231	248
c138116_g1	1	c	(A)19gcaagttaaagaaaaagagaaagagaaagatgaaaag(A)10	66	1	66
c138116_g1	2	p2	(GA)9	18	213	230
c15137_g1	1	p2	(AG)7	14	161	174	CGTAGGACACACACGCTTCT	60.039	20	ACGAACGACGATGGTACAGG	59.83	20	252	37	288	TCGTAGGACACACACGCTTC	60.04	20	ACGAACGACGATGGTACAGG	59.83	20	253	36	288	GGACACACACGCTTCTTTCG	59.768	20	ACGAACGACGATGGTACAGG	59.83	20	248	41	288
c73517_g1	1	p1	(A)14	14	1	14
c181799_g1	1	p4	(TAGA)5	20	1	20
c12916_g1	1	p1	(A)10	10	2	11
c12916_g1	2	p1	(T)14	14	118	131	GCAGCAACAATTTTTACGTGCT	59.206	22	ATTATGACCTGTGTTCGTTAACG	57.227	23	236	21	256	AGCAGCAACAATTTTTACGTGC	59.206	22	ATTATGACCTGTGTTCGTTAACG	57.227	23	237	20	256	GCAGCAACAATTTTTACGTGC	57.846	21	ATTATGACCTGTGTTCGTTAACG	57.227	23	236	21	256
c69404_g1	1	p3	(AGA)6	18	5	22
c158526_g1	1	c	(A)12gaatg(A)11	28	9	36
c171587_g1	1	p1	(T)11	11	1	11
c153694_g1	1	p1	(A)11	11	1	11
c25438_g1	1	p2	(AG)7	14	434	447
c98554_g1	1	p1	(A)11	11	1	11
c98554_g1	2	c	(GAG)5gataggatcaagttttcgtatggtcgaaacgttacttttccaatgaaaccgtaggaattatccctcttcttttttctaaa(T)14	109	276	384
c65664_g1	1	p1	(T)13	13	1	13
c65664_g1	2	p1	(A)12	12	320	331
c68598_g1	1	p2	(GA)10	20	1	20
c68598_g1	2	p3	(AAG)7	21	483	503
c177835_g1	1	p1	(A)12	12	1070	1081
c68514_g1	1	p3	(TAC)6	18	1170	1187
c41484_g1	1	p2	(GA)6	12	1	12
c94887_g1	1	p2	(AG)7	14	33	46	AGAAAGAGAGAGAGGGAGAGCA	59.688	22	CGCAAAGGTTTCACAGTGGG	59.969	20	204	4	207	AGAAAGAGAGAGAGGGAGAGCA	59.688	22	CGACCTCGACTTTGCCTCTT	60.038	20	181	4	184	AGAAAGAGAGAGAGGGAGAGCA	59.688	22	CCACACAACGGTTTCCCTCT	60.179	20	141	4	144
c51425_g1	1	p1	(A)10	10	26	35
c45551_g1	1	p1	(T)16	16	1	16
c45551_g1	2	p1	(G)13	13	391	403
c65014_g3	1	p2	(GT)10	20	1	20
c44769_g1	1	c	(TGT)6tgccgttgcttttgatgagtggtttata(T)10	56	1	56
c52226_g2	1	c	(AG)7atagaaaga(GT)6(GA)6	47	1	47
c52226_g2	2	p1	(A)14	14	263	276	ACGAAGACAACGACGACGAA	59.972	20	TCGTTCGATATACCCACGCG	60.041	20	179	237	415	AACGAAGACAACGACGACGA	59.972	20	TCGTTCGATATACCCACGCG	60.041	20	180	236	415	ACGAACGAAGACAACGACGA	59.972	20	TCGTTCGATATACCCACGCG	60.041	20	183	233	415
c52226_g2	3	c	(AG)8aaaatagagttagagttagagttagagatagatatagagataaagagagcacgcaatcg(AT)9	93	967	1059
c86671_g1	1	p2	(GA)6	12	1	12
c41681_g1	1	p2	(AC)6	12	1	12
c94931_g1	1	c	(A)18gatagtaatatgtaaaaattattgaaaacattataatctatctatgtagtgcttatatctttatacctcctgccaaacttccataaag(A)10	116	1	116
c52699_g1	1	p2	(AG)8	16	1	16
c8938_g1	1	p3	(GAA)5	15	1	15
c8938_g1	2	p1	(A)21	21	191	211
c145099_g1	1	p2	(TC)8	16	1	16
c80115_g1	1	p1	(A)14	14	1	14
c114329_g1	1	p3	(TCT)5	15	203	217
c11164_g1	1	p1	(A)12	12	7	18
c164888_g1	1	p2	(AG)6	12	1	12
c164888_g1	2	p1	(T)15	15	342	356
c63596_g1	1	p1	(A)13	13	1	13
c192770_g1	1	p1	(A)14	14	7	20
c68456_g1	1	c	(A)10gtagaagaagagag(A)12	36	22	57
c41930_g1	1	p2	(AT)9	18	1	18
c133709_g1	1	p2	(GA)7	14	1	14
c133709_g1	2	p1	(T)12	12	151	162	TGCACTGTCCGAGAGATGAG	59.186	20	CGTATCGCGTCTCTCTTCGT	59.699	20	163	80	242	GCACTGTCCGAGAGATGAGT	59.186	20	CGTATCGCGTCTCTCTTCGT	59.699	20	162	81	242	TGCACTGTCCGAGAGATGAG	59.186	20	TCGCTCGCTTGCATTCTCTT	60.39	20	245	80	324
c133709_g1	3	p4	(AGCG)5	20	317	336	AATATGCCGCTTGTGTCACG	59.273	20	TTGGCGGCATTTTCGTTCTC	59.76	20	238	171	408	AGAAACGAAGAGAGACGCGA	59.127	20	TTGGCGGCATTTTCGTTCTC	59.76	20	190	219	408	CGCGATCGAAACATAGGCGA	60.933	20	TTGGCGGCATTTTCGTTCTC	59.76	20	216	193	408
c68849_g1	1	p3	(ATA)7	21	1	21
c111965_g1	1	p3	(AAG)5	15	210	224
c52285_g1	1	c*	(A)11(AT)6*	22	540	561
c89206_g1	1	p2	(AG)6	12	1	12
c89206_g1	2	p2	(AG)9	18	201	218
c148300_g1	1	p2	(GA)8	16	1	16
c52937_g1	1	c	(GAA)5taagaaaacgcgagagaacgaaattcgagaaatcgagcgggtcggccgccaaagctcctgcttcttgggggagggggagggatcgttatatctcatgg(A)10	123	10	132
c85609_g1	1	p1	(A)10	10	223	232
c77045_g1	1	p2	(CT)6	12	1	12
c77045_g1	2	p1	(T)10	10	195	204	TTCGAGCGTGGATCACTAGC	59.899	20	GGCGGTTTGTGTTCGTGAAA	59.901	20	174	59	232	CCTTTCGAGCGTGGATCACT	60.109	20	GGCGGTTTGTGTTCGTGAAA	59.901	20	177	56	232	GAGAATCGGTGGCACGAAGA	60.109	20	GGCGGTTTGTGTTCGTGAAA	59.901	20	147	86	232
c85100_g1	1	p2	(TA)9	18	1	18
c85100_g1	2	p2	(AG)8	16	253	268
c154054_g1	1	p2	(TC)8	16	207	222
c83111_g1	1	p1	(A)12	12	244	255
c7184_g1	1	p2	(GA)7	14	474	487
c22497_g2	1	p1	(T)13	13	1	13
c22497_g2	2	p2	(TA)8	16	238	253	TGTATGAACTCTCAGTAACTTTAGGA	57.354	26	TTACTGCATAGATGTAAACAACTGTT	57.384	26	133	150	282	TGTATGAACTCTCAGTAACTTTAGGA	57.354	26	TTTACTGCATAGATGTAAACAACTGT	57.384	26	134	150	283	TGTTTTGTATGAACTCTCAGTAACTT	57.042	26	TTACTGCATAGATGTAAACAACTGTT	57.384	26	138	145	282
c183458_g1	1	p2	(AC)10	20	248	267
c63619_g2	1	p2	(GA)9	18	1	18
c179869_g1	1	p2	(TA)6	12	1	12
c72635_g2	1	c	(TTG)5ttcttgttactattattattattactaaatgaaagaaaaaatggagggggaagggaataagagaagagagg(A)10	96	1	96
c16853_g1	1	p3	(AAG)5	15	10	24
c16853_g1	2	p3	(TCG)6	18	300	317
c70723_g1	1	p1	(A)10	10	3	12
c153317_g1	1	p2	(GA)8	16	1	16
c165708_g1	1	p2	(AG)8	16	1	16
c156154_g1	1	p1	(T)10	10	475	484
c107851_g1	1	p3	(ACG)5	15	278	292
c58875_g1	1	p2	(GA)9	18	1	18
c58875_g1	2	p1	(A)10	10	725	734	AAGGCTGCCTACTCGCAAAT	60.035	20	TCCCATGAAAATATTTGCAATCGT	57.781	24	221	560	780	ACGTTCAAGGCTGCCTACTC	60.037	20	TCCCATGAAAATATTTGCAATCGT	57.781	24	227	554	780	AGCCCTAAACATGTGCACCA	59.888	20	TCCCATGAAAATATTTGCAATCGT	57.781	24	143	638	780
c151353_g1	1	p2	(CT)7	14	240	253
c131262_g1	1	p3	(ATT)5	15	204	218
c40424_g1	1	p1	(A)12	12	3	14
c40424_g1	2	p1	(A)12	12	283	294
c63800_g1	1	p3	(TCA)7	21	1	21
c575_g1	1	p1	(A)19	19	1	19
c575_g1	2	p1	(T)11	11	486	496	CATCGGCCTTAGACGAACCA	59.825	20	TCAACAGGTTATGGTAATAGATTCCT	57.668	26	142	392	533	TCATCGGCCTTAGACGAACC	59.541	20	TCAACAGGTTATGGTAATAGATTCCT	57.668	26	143	391	533	CATCGGCCTTAGACGAACCA	59.825	20	CAGGTTATGGTAATAGATTCCTTACCA	58.343	27	138	392	529
c73456_g1	1	p2	(TC)8	16	4600	4615
c175979_g1	1	p1	(T)18	18	319	336
c84639_g1	1	p1	(T)14	14	170	183
c54317_g1	1	p1	(A)10	10	91	100	TGAGTGGTTTCAACAATGCGA	58.707	21	CGTCCAGCGTCTAACATGGA	59.827	20	224	66	289	TGAGTGGTTTCAACAATGCGA	58.707	21	GTGTGGGACGTGATACCGAG	60.179	20	274	66	339	TGAGTGGTTTCAACAATGCGA	58.707	21	CTTGAGGCTGAAGCACTTGC	59.76	20	149	66	214
c178577_g1	1	p1	(A)14	14	1	14
c71290_g3	1	p4	(TGAT)5	20	220	239	TGCCATCGATGTTGAAACGC	59.832	20	CGACCTTGTTTCGCGTGTTC	60.383	20	240	182	421	TGCCATCGATGTTGAAACGC	59.832	20	GACCTTGTTTCGCGTGTTCA	59.346	20	239	182	420	CCATCGATGTTGAAACGCGA	59.281	20	CGACCTTGTTTCGCGTGTTC	60.383	20	238	184	421
c71290_g3	2	p1	(T)11	11	346	356	TGCCATCGATGTTGAAACGC	59.832	20	CGACCTTGTTTCGCGTGTTC	60.383	20	240	182	421	TGCCATCGATGTTGAAACGC	59.832	20	GACCTTGTTTCGCGTGTTCA	59.346	20	239	182	420	CCATCGATGTTGAAACGCGA	59.281	20	CGACCTTGTTTCGCGTGTTC	60.383	20	238	184	421
c138075_g1	1	p3	(GAA)5	15	153	167	ACACTTTCGCATTGACCCAGA	60.203	21	ACTTTCGATCGATATCTCCTTTTCA	58.193	25	179	20	198	ACACTTTCGCATTGACCCAG	58.762	20	ACTTTCGATCGATATCTCCTTTTCA	58.193	25	179	20	198	CACTTTCGCATTGACCCAGA	58.477	20	ACTTTCGATCGATATCTCCTTTTCA	58.193	25	178	21	198
c140105_g1	1	p3	(AAT)5	15	1	15
c148426_g1	1	p2	(GA)9	18	1	18
c20223_g1	1	p3	(GAA)6	18	1	18
c20223_g1	2	p2	(GA)6	12	220	231
c56622_g1	1	p1	(A)17	17	499	515
c153799_g1	1	p1	(A)10	10	2	11
c182178_g1	1	p2	(AG)8	16	1	16
c79964_g1	1	p1	(G)11	11	18	28
c79964_g1	2	p1	(T)11	11	246	256
c184838_g1	1	p2	(TA)6	12	1	12
c43890_g2	1	p1	(T)15	15	7	21
c43890_g2	2	p2	(GA)7	14	239	252
c68605_g1	1	p2	(GT)8	16	1	16
c68605_g1	2	p2	(TC)6	12	199	210
c66375_g1	1	p1	(A)11	11	449	459
c124426_g1	1	p4	(GATA)5	20	1	20
c11647_g1	1	p2	(GA)7	14	1	14
c11647_g1	2	p2	(AG)8	16	1015	1030
c108849_g1	1	p2	(AG)9	18	230	247
c9142_g1	1	p2	(AG)6	12	1	12
c9142_g1	2	c	(A)10gtaaagaaaaaaataataataatagaaacagtactattacggctcacaacacgtttgaaaacaaaacattaaacg(A)11	96	165	260	AGCATAACAGCTGTCCGTCT	59.102	20	TGCTCTGTTACCTTGTAAAACGTG	59.728	24	220	91	310	AGCATAACAGCTGTCCGTCT	59.102	20	GCTCTGTTACCTTGTAAAACGTGT	59.728	24	219	91	309	AGCATAACAGCTGTCCGTCT	59.102	20	TGCTCTGTTACCTTGTAAAACGT	58.555	23	220	91	310
c35570_g1	1	p3	(TTC)6	18	343	360
c9325_g1	1	p2	(AG)11	22	1	22
c9325_g1	2	p4	(CATC)5	20	1427	1446	CCGGATATTACTGCTGGCGT	59.966	20	CGTTCGAACGCATGGATTTT	57.759	20	229	1302	1530	ACCGGATATTACTGCTGGCG	59.966	20	CGTTCGAACGCATGGATTTT	57.759	20	230	1301	1530	GCTGGCGTCGGTACAATTTC	59.904	20	CGTTCGAACGCATGGATTTT	57.759	20	217	1314	1530
c151293_g1	1	p2	(GA)7	14	8	21
c144920_g1	1	p1	(A)11	11	88	98
c46141_g1	1	p1	(T)18	18	1	18
c46141_g1	2	p1	(A)15	15	259	273	GCTTTCCTCCTTCTCTCCCC	59.456	20	ACGTTGCCGCGTCTTACTAA	60.039	20	279	193	471	CTTTCCTCCTTCTCTCCCCC	58.791	20	ACGTTGCCGCGTCTTACTAA	60.039	20	278	194	471	CCCTCACCCCCAGGAAAATA	58.695	20	ACGTTGCCGCGTCTTACTAA	60.039	20	260	212	471
c103932_g1	1	p1	(A)10	10	169	178	ACCGATATTCAACTCGCATGC	59.133	21	TGTGATGTCTTTTAGAATTCGTTCT	57.037	25	192	62	253	CCGATATTCAACTCGCATGCT	58.862	21	TGTGATGTCTTTTAGAATTCGTTCT	57.037	25	191	63	253	ACCGATATTCAACTCGCATGC	59.133	21	CGTATACGTAAAGAAAAGAAAAGGGA	57.757	26	150	62	211
c45258_g1	1	c	(A)10gaatgaaccgtaatgtacattgaacgatgtctatgacgccactttttatttttaccttgttaaaactctttaacagataattgttttccc(T)17	117	515	631
c125482_g1	1	p2	(CT)9	18	805	822
c172243_g1	1	p1	(A)13	13	1	13
c172243_g1	2	p1	(A)13	13	214	226
c33577_g1	1	p2	(GA)6	12	260	271
c56263_g2	1	p2	(GA)7	14	236	249
c70076_g2	1	p4	(AATA)5	20	1	20
c70076_g2	2	p1	(A)11	11	360	370
c106257_g1	1	p2	(TC)8	16	222	237
c100573_g1	1	p2	(AG)8	16	220	235
c66554_g1	1	p1	(T)10	10	1	10
c28651_g1	1	p2	(GA)7	14	1	14
c101919_g1	1	p2	(TA)8	16	1	16
c140920_g1	1	p2	(GA)6	12	1	12
c115153_g1	1	p1	(A)10	10	55	64	AGCCAATGAGAATGTTGCAAGA	58.841	22	TGACGCCATGAAACGTACCT	59.681	20	199	15	213	AGCCAATGAGAATGTTGCAAGAA	59.425	23	TGACGCCATGAAACGTACCT	59.681	20	199	15	213	GCCAATGAGAATGTTGCAAGA	57.419	21	TGACGCCATGAAACGTACCT	59.681	20	198	16	213
c1559_g1	1	p1	(T)15	15	1	15
c1559_g1	2	p2	(AG)8	16	562	577
c176073_g1	1	p2	(TA)7	14	241	254
c157051_g1	1	p3	(TTA)6	18	1	18
c186911_g1	1	p4	(CCTA)5	20	246	265
c64767_g1	1	p2	(TA)7	14	1808	1821
c159223_g1	1	p3	(GGA)5	15	762	776
c52395_g1	1	p2	(AT)7	14	1	14
c102799_g1	1	p1	(T)10	10	312	321
c67128_g1	1	c	(ACT)6attatttttacaactactgctattg(CTA)6	61	1	61
c115423_g1	1	p1	(A)10	10	1	10
c160576_g1	1	p2	(GA)7	14	1	14
c160576_g1	2	p1	(G)10	10	277	286	GGGGAAAGTGATTTGTGGCG	59.756	20	AATCAGGGAGAACCGCGATC	59.895	20	247	203	449	GGGGAAAGTGATTTGTGGCG	59.756	20	AGAAATCAGGGAGAACCGCG	60.108	20	250	203	452	GGGGAAAGTGATTTGTGGCG	59.756	20	GAAATCAGGGAGAACCGCGA	60.108	20	249	203	451
c160576_g1	3	p2	(GA)8	16	780	795
c37823_g1	1	p2	(TA)8	16	304	319
c33529_g1	1	p1	(T)15	15	318	332	CCGTCTGGAAAACTTTGGCG	60.04	20	TCTCACAAATGGATTCCCGTGA	59.696	22	259	133	391	TTCCGTTTCCCAAACCGTCT	59.819	20	TCTCACAAATGGATTCCCGTGA	59.696	22	273	119	391	CCGTCTGGAAAACTTTGGCG	60.04	20	CTCACAAATGGATTCCCGTGA	58.29	21	258	133	390
c71212_g1	1	p2	(AT)6	12	1	12
c71212_g1	2	p1	(A)10	10	1062	1071	ACATGGTTTCATTGAAATCGTGA	57.296	23	TCAGATCGTACGAAACATGACGT	60.12	23	260	880	1139	ACATGGTTTCATTGAAATCGTGA	57.296	23	CAGATCGTACGAAACATGACGT	58.831	22	259	880	1138	ACATGGTTTCATTGAAATCGTGA	57.296	23	TCAGATCGTACGAAACATGACG	58.577	22	260	880	1139
c154384_g1	1	c	(TAT)7tttggatgaccgtgagcaacgatgtcatcatgatccgtcatcattaagccattcctttgctactaatatttttcttt(TC)6	110	1	110
c69332_g1	1	c	(T)13g(T)10	24	11	34
c78231_g1	1	p1	(A)10	10	9	18
c28964_g1	1	p1	(A)12	12	148	159	AGTCGACGATAATGTTTCAACGA	58.521	23	GTCGACAGTAGATTTGGTATCCCT	59.658	24	177	45	221	AGTCGACGATAATGTTTCAACGA	58.521	23	TCGACAGTAGATTTGGTATCCCT	58.456	23	176	45	220	AGTCGACGATAATGTTTCAACGA	58.521	23	GTCGACAGTAGATTTGGTATCCC	58.381	23	177	45	221
c175918_g1	1	p2	(TC)7	14	1	14
c175918_g1	2	p2	(AT)8	16	160	175	TCCCACCTCGAAAGGATAGGA	59.71	21	GACGTTTTAACCCCACCCCA	60.179	20	181	115	295	TCCCACCTCGAAAGGATAGGA	59.71	21	AAAAGTTCCCTCGGCCGAAA	60.179	20	231	115	345	TCCCACCTCGAAAGGATAGGA	59.71	21	AAAAAGTTCCCTCGGCCGAA	60.179	20	232	115	346
c175918_g1	3	p2	(GA)8	16	461	476
c54512_g1	1	p4	(GTAG)5	20	617	636
c132797_g1	1	p1	(A)10	10	1	10
c140703_g1	1	p2	(AG)8	16	259	274
c86170_g1	1	p2	(AG)6	12	1	12
c193532_g1	1	p2	(CA)8	16	8	23
c10330_g1	1	p1	(A)14	14	200	213
c98446_g1	1	p2	(GA)8	16	1	16
c140080_g1	1	p1	(A)13	13	1	13
c140080_g1	2	p1	(A)13	13	605	617
c55927_g1	1	p2	(TC)6	12	336	347
c175681_g1	1	p1	(T)11	11	129	139	GAGGCAAAGTCAACCTGGGA	59.89	20	TCAACTCTGGCTGGCCAAAA	60.106	20	130	33	162	AGGGAGGCAAAGTCAACCTG	59.889	20	TCAACTCTGGCTGGCCAAAA	60.106	20	133	30	162	AGGCAAAGTCAACCTGGGAC	60.179	20	TCAACTCTGGCTGGCCAAAA	60.106	20	129	34	162
c59039_g1	1	p2	(AG)7	14	737	750
c128764_g1	1	p1	(A)14	14	362	375
c13095_g1	1	p1	(T)16	16	1	16
c9336_g1	1	p3	(AGG)7	21	1	21
c9336_g1	2	p2	(TC)6	12	213	224
c70707_g2	1	p2	(TA)8	16	1	16
c161275_g1	1	p2	(AG)6	12	1	12
c72731_g1	1	p1	(A)10	10	1119	1128	TATCGATTCTTGGGGGACGC	59.608	20	CGAGGATCGAGAGCGTATGG	59.833	20	194	980	1173	TATCGATTCTTGGGGGACGC	59.608	20	CCGAGGATCGAGAGCGTATG	59.833	20	195	980	1174	TATCGATTCTTGGGGGACGC	59.608	20	AAAACCGAGGATCGAGAGCG	60.179	20	199	980	1178
c72731_g1	2	p1	(T)12	12	2839	2850	TGCGCATGTCTGTCTGTACA	59.683	20	ACGCGTACACACACGTATGA	59.762	20	270	2671	2940	TGCGCATGTCTGTCTGTACA	59.683	20	ACTCGTAACGCGTACACACA	59.693	20	277	2671	2947	TGCGCATGTCTGTCTGTACA	59.683	20	CTCGTAACGCGTACACACAC	59.301	20	276	2671	2946
c126358_g1	1	p2	(TC)7	14	1	14
c126358_g1	2	p2	(AG)8	16	197	212
c46507_g1	1	p3	(TAA)5	15	1	15
c43986_g2	1	p2	(GA)9	18	1	18
c109295_g1	1	p1	(T)16	16	4	19
c43223_g1	1	p1	(A)10	10	422	431
c131359_g1	1	p1	(A)10	10	139	148	ACGTCCATTCTTCTTCCGTT	57.166	20	ACGTGACAAAAGGGTGGTGT	60.035	20	177	62	238	AACGTCCATTCTTCTTCCGT	57.166	20	ACGTGACAAAAGGGTGGTGT	60.035	20	178	61	238	ACGTCCATTCTTCTTCCGTT	57.166	20	ACCACCTCACGAATTCGACC	60.038	20	126	62	187
c94988_g1	1	p2	(TA)8	16	8	23
c94988_g1	2	p1	(T)12	12	267	278	TGAAGTTTGTGCGAGCGTTC	59.697	20	CGCTTAAATTTCATTTGTAATAACGCG	59.223	27	242	73	314	GAAGTTTGTGCGAGCGTTCT	59.418	20	CGCTTAAATTTCATTTGTAATAACGCG	59.223	27	241	74	314	ATGAAGTTTGTGCGAGCGTT	59.056	20	CGCTTAAATTTCATTTGTAATAACGCG	59.223	27	243	72	314
c67722_g1	1	p2	(GA)6	12	1	12
c108699_g1	1	p2	(AG)8	16	338	353
c161793_g1	1	p1	(T)11	11	376	386	TGGAAGTACTTGCTTCGTTGA	57.538	21	CGAGTTTGGTAACGTACGTGC	59.877	21	229	338	566	TCTTGGAAGTACTTGCTTCGT	57.254	21	CGAGTTTGGTAACGTACGTGC	59.877	21	232	335	566	TGGAAGTACTTGCTTCGTTGAA	58.201	22	CGAGTTTGGTAACGTACGTGC	59.877	21	229	338	566
c1214_g1	1	p2	(AG)8	16	1	16
c38837_g1	1	p1	(T)10	10	267	276
c145852_g1	1	p1	(A)13	13	294	306
c109794_g1	1	p2	(CT)7	14	1	14
c151682_g1	1	p2	(AG)6	12	1	12
c151682_g1	2	p3	(GAA)6	18	247	264
c21667_g1	1	p2	(TC)8	16	229	244
c8639_g2	1	p1	(A)14	14	1	14
c104510_g1	1	p2	(TC)7	14	280	293
c47798_g1	1	p1	(A)12	12	27	38
c47798_g1	2	c	(TC)6ttggagagtgacgataaaaatcctatcgtggttggttctttatcttttttcttc(T)10	76	235	310
c21211_g1	1	p1	(T)12	12	211	222
c118537_g1	1	p2	(AG)8	16	1	16
c78736_g1	1	p2	(TC)6	12	269	280
c79503_g1	1	p1	(A)12	12	263	274
c102077_g1	1	p1	(T)16	16	216	231
c67915_g3	1	p2	(AG)8	16	1	16
c154366_g1	1	p2	(GA)9	18	1	18
c154366_g1	2	p2	(TA)8	16	438	453
c154479_g1	1	c	(TTC)5ttttttttccttctttttttcttcttcattttttcgttctgtttttgtttttctttttattgttttttttcttttc(T)10	101	335	435
c104097_g1	1	p1	(A)12	12	5	16
c67727_g2	1	p3	(GGC)6	18	1	18
c129269_g1	1	p1	(A)14	14	9	22
c117950_g1	1	p2	(TA)9	18	1	18
c114813_g1	1	p2	(GA)9	18	1	18
c11542_g1	1	p1	(A)11	11	42	52	TGACGAAACGATTAGATTTTAGGCG	59.995	25	ACGGAAGTATCATGGCACGA	59.178	20	234	13	246	ACGAAACGATTAGATTTTAGGCGA	58.896	24	ACGGAAGTATCATGGCACGA	59.178	20	232	15	246	GACGAAACGATTAGATTTTAGGCGA	59.769	25	ACGGAAGTATCATGGCACGA	59.178	20	233	14	246
c11542_g1	2	p1	(A)14	14	409	422
c178257_g1	1	p2	(AG)8	16	1	16
c84578_g1	1	p1	(A)14	14	5	18
c80170_g1	1	p2	(AG)8	16	1	16
c17020_g1	1	p3	(CCT)5	15	1	15
c131527_g1	1	p1	(T)12	12	4	15
c131527_g1	2	p2	(AG)7	14	207	220
c188972_g1	1	p4	(ACGA)5	20	1	20
c25715_g1	1	p2	(GA)9	18	1	18
c73395_g2	1	p3	(GCT)6	18	8877	8894
c178075_g1	1	p1	(T)18	18	1	18
c86811_g1	1	p3	(TCT)6	18	1	18
c11554_g1	1	p3	(GAA)7	21	1	21
c115689_g1	1	p2	(GA)9	18	1	18
c120485_g1	1	p1	(A)11	11	209	219	ACACGAAACGAAGAAAAGAGAAA	57.21	23	GCTGTCACAACCTCTCGACA	59.968	20	174	151	324	ACACGAAACGAAGAAAAGAGAAA	57.21	23	TGCTGTCACAACCTCTCGAC	59.968	20	175	151	325	AACACGAAACGAAGAAAAGAGAA	57.21	23	GCTGTCACAACCTCTCGACA	59.968	20	175	150	324
c130874_g1	1	p2	(GC)7	14	209	222
c176655_g1	1	p2	(GT)10	20	1	20
c87513_g1	1	p2	(GA)8	16	1	16
c136027_g1	1	p2	(GA)7	14	1	14
c64738_g3	1	p2	(AC)9	18	1	18
c182284_g1	1	p1	(A)11	11	1	11
c182284_g1	2	p1	(A)15	15	386	400	GTAGACCACGTGGCATCGAT	59.898	20	GCGTATCGATCGAACGTCCA	60.316	20	226	265	490	AAGTAGACCACGTGGCATCG	60.109	20	GCGTATCGATCGAACGTCCA	60.316	20	228	263	490	GTAGACCACGTGGCATCGAT	59.898	20	TCGCGTATCGATCGAACGTC	60.382	20	228	265	492
c139522_g1	1	p1	(A)10	10	1	10
c71434_g1	1	p1	(A)13	13	1	13
c174937_g1	1	p1	(A)10	10	1	10
c71441_g3	1	p1	(T)11	11	13	23
c71441_g3	2	p1	(T)17	17	131	147	ACGTGCGAGAGAAGCAGAAA	59.968	20	CGTGCTGTCGATCGTACAGA	59.904	20	269	32	300	ACGTGCGAGAGAAGCAGAAA	59.968	20	TCGTGCTGTCGATCGTACAG	59.904	20	270	32	301	ACGTGCGAGAGAAGCAGAAA	59.968	20	TTCCGATTCGTGCTGTCGAT	59.827	20	277	32	308
c71441_g3	3	p2	(AT)9	18	525	542
c72663_g1	1	c	(TA)9aacatttagaaacattaaca(AT)11	60	1905	1964	AGTTTGTGTGTGCGTCTACA	57.697	20	ATTACGGAGCGAACGACGTT	60.11	20	277	1882	2158	AGTTTGTGTGTGCGTCTACA	57.697	20	AATTACGGAGCGAACGACGT	60.11	20	278	1882	2159	AGTTTGTGTGTGCGTCTACA	57.697	20	GAAACTTCGCGACGATCGAC	59.709	20	168	1882	2049
c63995_g1	1	p3	(GAA)7	21	5522	5542
c88426_g1	1	p2	(AG)7	14	262	275
c51843_g1	1	p2	(GA)9	18	1	18
c73280_g4	1	p2	(TC)9	18	1	18
c41959_g1	1	p2	(AG)7	14	1	14
c93585_g1	1	c	(AG)8ggagagaag(GA)7	39	1	39
c9339_g1	1	c	(AT)6(AC)6	24	116	139	AAAAGCCAAAACCCATGGGC	59.89	20	TCTCTCTGTGTATATGCGTGTGT	59.305	23	124	42	165	GCCAAAACCCATGGGCTTTC	60.322	20	TCTCTCTGTGTATATGCGTGTGT	59.305	23	120	46	165	AAAAGCCAAAACCCATGGGC	59.89	20	CTCTCTGTGTATATGCGTGTGT	57.966	22	123	42	164
c75652_g1	1	p3	(CAC)5	15	11	25
c170391_g1	1	p1	(T)15	15	10	24
c170391_g1	2	c	(A)10taaagaaaat(A)11	31	172	202
c79701_g1	1	p2	(AG)8	16	1	16
c76061_g1	1	p2	(TC)8	16	245	260
c36360_g1	1	p2	(GA)8	16	1	16
c90695_g1	1	p3	(AAT)5	15	191	205
c13822_g1	1	p1	(T)10	10	338	347
c53780_g2	1	p2	(CT)6	12	976	987
c12040_g1	1	p2	(AT)8	16	420	435
c92313_g1	1	p1	(A)10	10	1	10
c46140_g1	1	p1	(A)11	11	868	878
c116404_g1	1	p1	(A)17	17	1	17
c116404_g1	2	p1	(A)17	17	450	466
c53910_g1	1	p1	(A)11	11	10	20
c16071_g1	1	p2	(GA)8	16	1	16
c16071_g1	2	p1	(T)10	10	201	210	TGACGGACGATAGAACGCAA	59.477	20	CGAGGTATCGCAAAGAGTTACA	58.234	22	116	149	264	TTGACGGACGATAGAACGCA	59.477	20	CGAGGTATCGCAAAGAGTTACA	58.234	22	117	148	264	TGACGGACGATAGAACGCAA	59.477	20	TCGCAAAGAGTTACAATCCAGT	57.997	22	109	149	257
c16071_g1	3	p2	(AG)6	12	369	380
c130580_g1	1	p2	(GA)6	12	1	12
c144360_g1	1	p1	(A)13	13	1	13
c192358_g1	1	p1	(T)10	10	151	160	GCACGTTGCGTTCATCCTTT	60.04	20	TCCGATCTATAAAGAATGTGACTCGA	59.514	26	176	35	210	ATCATCCCTTCCCCTCCTCC	60.104	20	TCCGATCTATAAAGAATGTGACTCGA	59.514	26	153	58	210	GCACGTTGCGTTCATCCTTT	60.04	20	CCGATCTATAAAGAATGTGACTCGA	58.331	25	175	35	209
c149329_g1	1	p4	(AGCT)5	20	1	20
c17374_g1	1	p2	(GA)6	12	1	12
c57581_g1	1	p1	(T)18	18	5	22
c57581_g1	2	p2	(AT)7	14	235	248	ACGCACATTCTCAAGGACGT	59.966	20	ACGCCATCTTGGTACCGTTT	59.964	20	274	52	325	ACGCACATTCTCAAGGACGT	59.966	20	ACAGACGCCATCTTGGTACC	59.751	20	278	52	329	ACGCACATTCTCAAGGACGT	59.966	20	TGGTACCGTTTTTGAACGCG	59.696	20	265	52	316
c6688_g1	1	p2	(AG)8	16	1	16
c138529_g1	1	p1	(A)10	10	366	375	AATAACCCCATTCGCGGAGG	60.179	20	TGCTCGTTCACAGTATGCGA	59.757	20	110	316	425	AATAACCCCATTCGCGGAGG	60.179	20	GTGCTCGTTCACAGTATGCG	59.633	20	111	316	426	CCATTCGCGGAGGACTCTTA	59.255	20	TGCTCGTTCACAGTATGCGA	59.757	20	103	323	425
c71881_g2	1	p3	(CAG)5	15	2450	2464	GTTGGACGGAGAGAGTGCAA	59.966	20	ATCGGAAGGATAGTGGCAGG	58.948	20	166	2324	2489	CTACCACACCAACGCCAGAT	60.036	20	ATCGGAAGGATAGTGGCAGG	58.948	20	259	2231	2489	TACCACACCAACGCCAGATC	60.037	20	ATCGGAAGGATAGTGGCAGG	58.948	20	258	2232	2489
c71881_g2	2	p3	(CAA)5	15	3418	3432	ACCTCCAGCACCATCTCTCT	59.958	20	GCTTTTGTTGGGAGGGCAAG	59.966	20	134	3350	3483	ACCTCCAGCACCATCTCTCT	59.958	20	GAAGTGTGTGTGCGCTTGTT	59.901	20	154	3350	3503	AGCGAACCAATACCTCCAGC	60.108	20	GCTTTTGTTGGGAGGGCAAG	59.966	20	145	3339	3483
c71881_g2	3	p3	(CAA)7	21	5632	5652
c38487_g1	1	p1	(A)10	10	6	15
c65715_g1	1	p2	(GA)7	14	1	14
c3886_g1	1	p1	(T)14	14	2	15
c11860_g1	1	p1	(T)12	12	159	170	CCCTTTGCCGTTGCTTGTTA	59.329	20	CGAACAACACACGATCGACC	59.567	20	277	82	358	CCTTTGCCGTTGCTTGTTACA	59.934	21	CGAACAACACACGATCGACC	59.567	20	276	83	358	CCCTTTGCCGTTGCTTGTTA	59.329	20	ACGAACAACACACGATCGAC	58.874	20	278	82	359
c11860_g1	2	p1	(T)18	18	373	390
c47908_g1	1	p1	(A)11	11	188	198
c64953_g1	1	p2	(AG)7	14	259	272
c56648_g1	1	p2	(GA)9	18	1	18
c19907_g1	1	p1	(A)17	17	588	604
c154279_g1	1	p2	(CT)9	18	200	217
c136418_g1	1	p3	(AAG)5	15	202	216
c103947_g1	1	c	(A)12ggaagaaggaagaaaaagaaaaaaaaatacgatgatcgaggacattgacgatgaattttttctgttcgaaaaaaaaacaaaaacagaaac(A)10	112	4	115
c103947_g1	2	p1	(A)10	10	230	239
c118153_g1	1	p4	(TCTA)5	20	213	232
c183048_g1	1	p1	(T)10	10	9	18
c183048_g1	2	p2	(CG)9	18	274	291
c164397_g1	1	p1	(T)14	14	1	14
c26358_g1	1	p3	(TAC)6	18	263	280
c82543_g1	1	p2	(AG)7	14	217	230
c193110_g1	1	p2	(AG)6	12	10	21
c94119_g1	1	p2	(TC)6	12	236	247
c110044_g1	1	p3	(TTC)6	18	1	18
c4905_g1	1	c	(T)10aatttggacgaaata(AT)7	39	79	117	TGGTACGTTGGTAGCTATTCTCT	58.724	23	TGCAACAGCTAAGAAAAAGAAAGT	57.792	24	204	22	225	TGGTACGTTGGTAGCTATTCTCT	58.724	23	ACGATTTATGCAACAGCTAAGAAA	57.505	24	212	22	233	TGGTACGTTGGTAGCTATTCTCT	58.724	23	AACGATTTATGCAACAGCTAAGAA	57.505	24	213	22	234
c178809_g1	1	p2	(GT)6	12	12	23
c178809_g1	2	p2	(AT)7	14	254	267	TCGTAGCAACCACGACGATT	59.758	20	TCCTCCTCCCTCCTCCTACT	59.952	20	259	105	363	TCGTAGCAACCACGACGATT	59.758	20	TCTCCTCCACCTCCACCTTT	59.806	20	218	105	322	TCGTAGCAACCACGACGATT	59.758	20	TTCTCCTCCACCTCCACCTT	59.806	20	219	105	323
c178809_g1	3	p3	(ATC)5	15	568	582
c147970_g1	1	p2	(AG)8	16	46	61	TTCGTCGGCCATGGAAGATC	60.179	20	CCACCACACAACACAACACA	59.115	20	128	10	137	CGGCCATGGAAGATCTCAGG	60.25	20	CCACCACACAACACAACACA	59.115	20	123	15	137	GTTCGTCGGCCATGGAAGAT	60.462	20	CCACCACACAACACAACACA	59.115	20	129	9	137
c93657_g1	1	p1	(A)13	13	1	13
c118180_g1	1	p2	(GA)7	14	1	14
c118180_g1	2	p2	(CG)6	12	144	155	TCGGCGCGCTCTTTATTAGT	59.898	20	TCGTTCCTTGGCTCAGTGTC	59.966	20	160	90	249	TCGGCGCGCTCTTTATTAGT	59.898	20	ACGTTCCTTCGGTATCGTCG	59.902	20	113	90	202	TCTCGGCGCGCTCTTTATTA	59.617	20	TCGTTCCTTGGCTCAGTGTC	59.966	20	162	88	249
c147130_g1	1	p2	(GA)7	14	1	14
c3608_g1	1	p2	(AG)7	14	292	305
c155598_g1	1	p2	(AT)9	18	1	18
c24527_g1	1	p1	(T)18	18	1	18
c24527_g1	2	p1	(A)13	13	426	438
c46309_g1	1	p2	(GA)7	14	1	14
c58418_g1	1	p2	(GA)9	18	1	18
c58418_g1	2	p2	(AG)8	16	273	288
c92279_g1	1	p2	(AG)6	12	1	12
c139007_g1	1	p2	(GA)6	12	1	12
c6642_g1	1	c	(A)12tagaagagaagagaaacgaaatatctcgaaaaacgcattaaatt(A)10	66	1	66
c103482_g1	1	p2	(GA)6	12	1	12
c103482_g1	2	p1	(G)15	15	211	225
c30109_g1	1	p1	(T)18	18	1162	1179
c103432_g1	1	p1	(A)14	14	4	17
c103432_g1	2	p1	(A)18	18	301	318
c176559_g1	1	p2	(TC)8	16	208	223
c138362_g1	1	p1	(T)10	10	239	248
c42378_g1	1	c	(T)13cttctcctttgctttcaattttaccttcaaaagaaaatatactttctcgatggtagaaag(A)10	83	6	88
c62362_g1	1	p2	(GA)7	14	1	14
c69070_g1	1	p4	(ACGA)5	20	1	20
c69070_g1	2	p4	(TGTA)5	20	650	669
c39870_g1	1	p1	(T)11	11	1	11
c122396_g1	1	p2	(GA)8	16	1	16
c122396_g1	2	p1	(T)11	11	291	301
c170308_g1	1	p2	(GA)9	18	1	18
c60788_g1	1	p1	(A)16	16	624	639
c2750_g1	1	p1	(T)10	10	105	114	TCGTCAAGACAATAAACACAAATAGT	57.627	26	TGTGTAACGATTGCACTATGTTGT	59.247	24	269	38	306	TTCGTCAAGACAATAAACACAAATAGT	58.167	27	TGTGTAACGATTGCACTATGTTGT	59.247	24	270	37	306	TCGTCAAGACAATAAACACAAATAGT	57.627	26	TGTGTAACGATTGCACTATGTTGTT	59.762	25	269	38	306
c31596_g1	1	p4	(GAAC)5	20	1	20
c31596_g1	2	p2	(GA)9	18	305	322
c24744_g1	1	p2	(AT)6	12	1	12
c24744_g1	2	p2	(AT)8	16	408	423
c58724_g1	1	p2	(GT)9	18	170	187	CGGCAGCATAAGAATGTATCAGC	60.12	23	AGCCTTAGGACGACGTATTCT	58.347	21	272	77	348	CGGCAGCATAAGAATGTATCAGC	60.12	23	AAGCCTTAGGACGACGTATTCT	58.978	22	273	77	349	AGAAAACGGCAGCATAAGAATGT	59.241	23	AGCCTTAGGACGACGTATTCT	58.347	21	278	71	348
c5892_g1	1	p1	(T)10	10	301	310	GTGCATCCGCCTCGAGAATA	59.968	20	CCGACTTTACATTCGACAATTTTGG	59.432	25	215	153	367	TGCATCCGCCTCGAGAATAG	59.685	20	CCGACTTTACATTCGACAATTTTGG	59.432	25	214	154	367	GCATCCGCCTCGAGAATAGA	59.401	20	CCGACTTTACATTCGACAATTTTGG	59.432	25	213	155	367
c168305_g1	1	p1	(A)16	16	1	16
c84163_g1	1	c	(A)10g(A)10	21	194	214
c163909_g1	1	p2	(AG)6	12	1	12
c146078_g1	1	p3	(GGA)6	18	1	18
c146078_g1	2	p3	(ATC)6	18	257	274
c189538_g1	1	p2	(GA)9	18	1	18
c189538_g1	2	p3	(TCG)5	15	128	142	CGTGCTTTCTATGCAACCGAG	59.939	21	CGTTTCTTCGAAGATTGAAGAGAGG	59.938	25	137	97	233	CGTGCTTTCTATGCAACCGA	58.924	20	CGTTTCTTCGAAGATTGAAGAGAGG	59.938	25	137	97	233	TCGTGCTTTCTATGCAACCG	58.924	20	CGTTTCTTCGAAGATTGAAGAGAGG	59.938	25	138	96	233
c70450_g2	1	p2	(AT)6	12	3	14
c182932_g1	1	p2	(GA)7	14	1	14
c182932_g1	2	p1	(A)19	19	244	262
c53686_g1	1	p2	(AG)8	16	1	16
c53686_g1	2	p1	(T)10	10	125	134	TATCGCCATCGTTCGTTCGT	59.901	20	CGATCGGTCGGTCATGTACG	60.656	20	111	60	170	TATCGCCATCGTTCGTTCGT	59.901	20	GATCGGTCGGTCATGTACGA	59.341	20	110	60	169	TGCGGAAGACGTTATCGACC	60.179	20	CGATCGGTCGGTCATGTACG	60.656	20	140	31	170
c57964_g1	1	p2	(TC)6	12	12	23
c181432_g1	1	c	(AG)6tcttaac(T)10	29	18	46
c73008_g1	1	p1	(T)19	19	3	21
c34829_g1	1	p4	(TCGT)5	20	1	20
c132344_g1	1	c	(AT)8ctcctatgatattataatcacaataatacgattgtacgccagataaaggcgttagacgatcaaatttaa(AG)8	101	127	227
c91638_g1	1	p2	(CT)9	18	249	266
c144693_g1	1	p3	(CTT)5	15	1	15
c43533_g1	1	p2	(GT)6	12	1	12
c43533_g1	2	p2	(CA)9	18	460	477
c72893_g1	1	p2	(AG)7	14	80	93	GTAGAGGAGTGGGGTGGGAT	60.031	20	GCTTCGTTCGTGGATCTTGC	59.905	20	155	21	175	TAGAGGAGTGGGGTGGGATG	60.031	20	GCTTCGTTCGTGGATCTTGC	59.905	20	154	22	175	GTAGAGGAGTGGGGTGGGAT	60.031	20	GGAAACGTTCCGCTTCGTTC	60.111	20	166	21	186
c72893_g1	2	p1	(T)15	15	251	265	GCAAGATCCACGAACGAAGC	59.905	20	GGTACGGCTAAACAAAGTGCA	59.125	21	229	156	384	GCAAGATCCACGAACGAAGC	59.905	20	TCTTGTGGTAAAGGTACGGCT	59.027	21	241	156	396	GCAAGATCCACGAACGAAGC	59.905	20	GTCTTGTGGTAAAGGTACGGC	58.928	21	242	156	397
c72893_g1	3	p3	(TCT)6	18	1742	1759	GGTACGTTCGTAGTCGTCCTC	59.939	21	ATAATCCGGCGCTCGTAAGG	60.039	20	184	1687	1870	GGTACGTTCGTAGTCGTCCT	58.92	20	ATAATCCGGCGCTCGTAAGG	60.039	20	184	1687	1870	AGGTACGTTCGTAGTCGTCC	58.92	20	ATAATCCGGCGCTCGTAAGG	60.039	20	185	1686	1870
c45969_g1	1	p2	(TA)9	18	1	18
c45969_g1	2	p1	(A)15	15	271	285
c116197_g1	1	p2	(GA)9	18	202	219
c65032_g1	1	p3	(TTG)6	18	1	18
c65032_g1	2	p1	(A)10	10	122	131	TAGGGTTGCTGCTGTTAGGC	60.035	20	ACACCGTACTCTCGAAAGTCT	58.498	21	154	67	220	GTTGCTGCTGTTAGGCGTTC	60.11	20	ACACCGTACTCTCGAAAGTCT	58.498	21	150	71	220	TGTTGGCCTTTAGGGTTGCT	59.813	20	ACACCGTACTCTCGAAAGTCT	58.498	21	164	57	220
c65032_g1	3	p2	(AC)8	16	278	293
c89256_g1	1	p2	(GA)7	14	199	212
c39288_g1	1	p2	(AG)6	12	1	12
c187013_g1	1	c	(AG)6aaagaaagaaggtagcttaaaaaatcatatttaacttttttttcttttctttcgaaccaaaagaatcgtttcaaataatctcgaattaatc(AT)8	119	1	119
c117785_g1	1	p1	(A)12	12	6	17
c12861_g1	1	p2	(AG)9	18	695	712
c114143_g1	1	p2	(TG)9	18	313	330
c6160_g1	1	p4	(AAGT)5	20	1	20
c110660_g1	1	p2	(AG)6	12	6	17
c43372_g1	1	p3	(TCT)6	18	404	421
c164123_g1	1	p2	(AG)7	14	1	14
c164123_g1	2	p3	(CTT)6	18	209	226
c98953_g1	1	p3	(GTG)6	18	395	412
c65039_g2	1	p2	(AG)9	18	216	233
c28035_g1	1	p3	(AGG)5	15	2	16
c4577_g1	1	p2	(AG)8	16	360	375
c44131_g1	1	p2	(AG)7	14	4	17
c74295_g1	1	p1	(A)10	10	87	96	TTGCAATGGTAAAGTATGTATGCA	57.234	24	GGTTACCACGCAGTCGGTAA	60.038	20	233	34	266	TTGCAATGGTAAAGTATGTATGCA	57.234	24	TATGACCCATCGCACCACAC	60.108	20	108	34	141	TGCAATGGTAAAGTATGTATGCAT	57.042	24	GGTTACCACGCAGTCGGTAA	60.038	20	232	35	266
c129091_g1	1	p2	(GA)8	16	1	16
c129091_g1	2	p2	(TA)7	14	232	245
c6021_g1	1	p2	(TA)7	14	387	400
c57771_g1	1	p1	(T)19	19	1	19
c118849_g1	1	p2	(AG)6	12	1	12
c118849_g1	2	p1	(T)17	17	245	261
c68771_g1	1	p1	(A)17	17	4244	4260
c81544_g1	1	p2	(AG)9	18	4	21
c69855_g1	1	p2	(AG)9	18	1	18
c54222_g2	1	p1	(T)10	10	1	10
c4035_g1	1	p1	(A)12	12	5	16
c655_g1	1	p1	(A)13	13	511	523	CGGTTCTGTCCTTTCGTGGA	59.967	20	ATGCTCCGCGTTCTAGATCG	60.04	20	269	430	698	GAGTGGAGGTCGGCTTCTTC	60.109	20	ATGCTCCGCGTTCTAGATCG	60.04	20	249	450	698	CGGTTCTGTCCTTTCGTGGA	59.967	20	GCTCCGCGTTCTAGATCGTT	60.249	20	267	430	696
c69249_g1	1	p1	(T)12	12	13	24
c69249_g1	2	p1	(T)15	15	143	157	ACAATCCATTCACGGCTGGT	59.962	20	TCGCTAATGTCAGAGACGATGA	59.057	22	139	84	222	ACAATCCATTCACGGCTGGT	59.962	20	CGCTAATGTCAGAGACGATGA	57.66	21	138	84	221	ACAATCCATTCACGGCTGGT	59.962	20	TCGCTAATGTCAGAGACGATG	57.66	21	139	84	222
c38446_g1	1	p1	(T)13	13	30	42
c38446_g1	2	p2	(CA)10	20	320	339
c120984_g1	1	p2	(CT)6	12	1	12
c120984_g1	2	p2	(GT)9	18	407	424
c62750_g3	1	p2	(AT)6	12	264	275
c50012_g2	1	p4	(ACTT)5	20	252	271
c73412_g1	1	p2	(TA)6	12	10	21
c73412_g1	2	p1	(T)10	10	776	785	AGTGCCATTTGATTGCCCAA	58.65	20	ACGTTCACACACAGGGTTAA	57.305	20	138	686	823	AGTGCCATTTGATTGCCCAA	58.65	20	AACGTTCACACACAGGGTTA	57.305	20	139	686	824	AGTGCCATTTGATTGCCCAA	58.65	20	TAACGTTCACACACAGGGTT	57.305	20	140	686	825
c73412_g1	3	p2	(AG)7	14	5672	5685
c45915_g1	1	p3	(TCT)5	15	38	52	TCGTCATTATCATTATCGTCACCA	57.921	24	TTACGAAGACGATGGGCGAC	60.179	20	133	7	139	TCGTCATTATCATTATCGTCACCA	57.921	24	GTTTACCACGCCGCAAGATG	60.179	20	227	7	233	TCGTCATTATCATTATCGTCACCA	57.921	24	TACCACGCCGCAAGATGTTA	59.753	20	224	7	230
c45915_g1	2	p2	(TA)7	14	380	393	GGATCTTTTCGTGGTTGCGT	59.128	20	TCGGACAGCGTCTGAGAATG	59.829	20	274	312	585	GGATCTTTTCGTGGTTGCGT	59.128	20	ACAGCGTCTGAGAATGGTCC	59.752	20	270	312	581	GGATCTTTTCGTGGTTGCGT	59.128	20	GGACAGCGTCTGAGAATGGT	59.752	20	272	312	583
c188017_g1	1	c*	(A)11(AG)6*	22	1	22
c188017_g1	2	p2	(AT)7	14	124	137	AATCTCATTTGCGGCTTCCC	58.894	20	TCACCCTCACCAAATGTCCT	58.555	20	171	31	201	AATCTCATTTGCGGCTTCCC	58.894	20	TCACCCTCACCAAATGTCCTT	59.22	21	171	31	201	AATCTCATTTGCGGCTTCCC	58.894	20	TTCACCCTCACCAAATGTCCT	59.22	21	172	31	202
c174671_g1	1	p3	(GGA)5	15	1	15
c174671_g1	2	p1	(T)18	18	252	269
c22882_g1	1	p1	(T)17	17	1	17
c22882_g1	2	p2	(AT)7	14	591	604
c4974_g1	1	p2	(TA)6	12	9	20
c148026_g1	1	p2	(AG)8	16	1	16
c70734_g2	1	p2	(AG)10	20	4	23
c70734_g2	2	p2	(TC)8	16	499	514	AGCACGCGAGAAGAAGGATT	59.752	20	CCTTCGCCCCTTAACACGAT	60.108	20	231	419	649	AGCACGCGAGAAGAAGGATT	59.752	20	ATCCTTCGCCCCTTAACACG	60.108	20	233	419	651	AGCACGCGAGAAGAAGGATT	59.752	20	TGTGCATCCATGTCCGGATC	60.179	20	150	419	568
c70734_g2	3	p1	(A)17	17	1231	1247
c39997_g1	1	c	(AT)9ccatttcgttcattccttctatgttattatatcgaattctt(A)17	76	306	381
c30949_g1	1	p1	(A)10	10	269	278
c79199_g1	1	p1	(T)10	10	1341	1350
c60258_g1	1	p1	(T)10	10	133	142	CGTCGTAGAGGCGTTCAAGA	59.833	20	TGGTTTAGCCTCGACTTTCGT	59.658	21	206	6	211	CGTCGTAGAGGCGTTCAAGA	59.833	20	ATGGTTTAGCCTCGACTTTCGT	60.028	22	207	6	212	CGTCGTAGAGGCGTTCAAGA	59.833	20	TCGACTTTCGTACTTTCTGGCA	59.965	22	196	6	201
c60258_g1	2	p1	(A)12	12	2939	2950	GCGAAAGAGCCGAACTTACT	58.289	20	TCGCATATCTCGCGGAGAAC	60.04	20	243	2763	3005	GCGAAAGAGCCGAACTTACT	58.289	20	ATATCTCGCGGAGAACAGCC	59.684	20	239	2763	3001	GCGAAAGAGCCGAACTTACT	58.289	20	CGCATATCTCGCGGAGAACA	60.318	20	242	2763	3004
c60258_g1	3	p2	(AT)8	16	3194	3209
c71477_g1	1	p2	(GA)6	12	1	12
c113594_g1	1	c	(GA)9gggatggaa(AG)6	39	1	39
c72756_g3	1	p1	(A)15	15	381	395
c62762_g1	1	p1	(A)19	19	269	287
c144967_g1	1	p2	(AG)6	12	206	217
c73677_g3	1	p1	(T)17	17	1	17
c73677_g3	2	p3	(TAA)5	15	165	179	CCTTAAAATCGATGGAAAGATCGTGT	59.963	26	GGTCATTACCATCATAAACAGCACA	59.643	25	235	87	321	TCCTTAAAATCGATGGAAAGATCGTG	59.742	26	GGTCATTACCATCATAAACAGCACA	59.643	25	236	86	321	TCCTTAAAATCGATGGAAAGATCGT	58.654	25	GGTCATTACCATCATAAACAGCACA	59.643	25	236	86	321
c53509_g1	1	p1	(T)11	11	218	228	GAATTGCCGATGACTGGCAC	59.901	20	CGAGATTGTTTATACTTTGGAAGTAGA	57.418	27	224	38	261	TCGTTCGTGTGTTGTCGGAA	60.179	20	CGAGATTGTTTATACTTTGGAAGTAGA	57.418	27	241	21	261	TTCGTTCGTGTGTTGTCGGA	60.179	20	CGAGATTGTTTATACTTTGGAAGTAGA	57.418	27	242	20	261
c4518_g1	1	p1	(A)15	15	209	223	TCGTTATGCGAGAGAAATCGA	57.314	21	CCAAGGATACGTTGGACAAAAGT	59.181	23	187	164	350	TCGTTATGCGAGAGAAATCGAT	57.775	22	CCAAGGATACGTTGGACAAAAGT	59.181	23	187	164	350	TCGTTATGCGAGAGAAATCGA	57.314	21	CCAAGGATACGTTGGACAAAAG	57.58	22	187	164	350
c97656_g1	1	p3	(GTA)5	15	1	15
c97656_g1	2	p2	(AT)9	18	265	282
c151777_g1	1	p2	(AG)9	18	217	234
c41374_g1	1	p3	(GGT)6	18	1	18
c31196_g1	1	p2	(GA)10	20	365	384
c167982_g1	1	p2	(AG)8	16	1	16
c167982_g1	2	p3	(GAA)6	18	183	200
c102809_g1	1	p1	(A)11	11	1	11
c92209_g1	1	p1	(A)15	15	4	18
c92209_g1	2	p1	(A)18	18	197	214
c88303_g1	1	p2	(TG)8	16	367	382
c9408_g1	1	p2	(TC)8	16	217	232
c32023_g1	1	p2	(GA)9	18	1	18
c193850_g1	1	p2	(GA)8	16	1	16
c91064_g1	1	c	(T)13ctttttatacatttttgtttatatattttattacattcttcttttcttctctttcaatttctct(TA)6	89	1	89
c165707_g1	1	p2	(TA)8	16	5	20
c61581_g1	1	p1	(A)13	13	327	339
c105931_g1	1	p2	(GA)7	14	1	14
c6783_g1	1	c	(A)15gaaattattctttttacggaaaaggaaagaaaaaaatcacttcgtagaattcatcgtcgag(T)11	87	2	88
c186854_g1	1	p1	(T)10	10	8	17
c105817_g1	1	p2	(GA)6	12	1	12
c3203_g1	1	p2	(GA)8	16	1	16
c96375_g1	1	p3	(ATT)7	21	1	21
c72924_g4	1	p1	(T)11	11	1236	1246
c4425_g1	1	p2	(AG)6	12	1	12
c18480_g1	1	p1	(A)14	14	1	14
c18480_g1	2	p2	(AG)8	16	456	471
c20646_g1	1	p2	(GA)6	12	1	12
c184963_g1	1	p1	(A)11	11	118	128	CGTAGGAACGTAATATTATTGGATTGT	57.8	27	TGCACGGAATGTTCCTTGTG	59.049	20	194	5	198	CGTAGGAACGTAATATTATTGGATTGT	57.8	27	GCACGGAATGTTCCTTGTGT	59.048	20	193	5	197	CGTAGGAACGTAATATTATTGGATTGT	57.8	27	TGGATTGCACGGAATGTTCC	58.827	20	199	5	203
c55525_g1	1	p2	(AT)6	12	1	12
c55525_g1	2	p1	(T)20	20	518	537
c29711_g1	1	p3	(TGG)6	18	162	179	ACCTGTACGGTTACTTCTTACGT	59.179	23	ACAAGGAACAGAATTTCCAATCGA	58.93	24	166	41	206	ACCTGTACGGTTACTTCTTACGT	59.179	23	ACAAGGAACAGAATTTCCAATCG	57.623	23	166	41	206	ACCTGTACGGTTACTTCTTACGTT	59.722	24	ACAAGGAACAGAATTTCCAATCGA	58.93	24	166	41	206
c68564_g1	1	p1	(A)12	12	6	17
c182685_g1	1	p2	(GA)7	14	346	359
c27718_g1	1	p1	(T)16	16	1	16
c140402_g1	1	p2	(GA)7	14	1	14
c140402_g1	2	c	(A)10taaattttaagagcgaa(AG)7	41	205	245
c148368_g1	1	p2	(AG)6	12	1	12
c38587_g1	1	p4	(TACA)5	20	1	20
c64888_g1	1	p2	(AG)9	18	1	18
c64888_g1	2	p1	(T)11	11	1066	1076
c50035_g1	1	p2	(CT)8	16	1	16
c94824_g1	1	p2	(TC)6	12	1	12
c109005_g1	1	p1	(A)11	11	2	12
c109005_g1	2	p2	(TC)9	18	379	396
c80785_g1	1	p1	(T)11	11	1	11
c15247_g1	1	p2	(TG)7	14	5	18
c90298_g1	1	p1	(A)16	16	1	16
c183317_g1	1	p2	(GA)6	12	127	138	AAAAGATGGGAGGGGGATGG	59.063	20	TAGGTGTGCGTTTGAACCGA	59.896	20	117	97	213	AAAAGATGGGAGGGGGATGG	59.063	20	GCGTTTGAACCGAAGCGATT	60.11	20	110	97	206	AAAGATGGGAGGGGGATGGG	61.001	20	TAGGTGTGCGTTTGAACCGA	59.896	20	116	98	213
c183317_g1	2	p2	(GT)6	12	278	289
c96779_g1	1	p1	(A)10	10	10	19
c135188_g1	1	p2	(GT)10	20	1	20
c135188_g1	2	p1	(A)13	13	307	319
c13291_g1	1	p2	(AT)7	14	354	367
c8881_g1	1	p2	(AT)9	18	1	18
c8881_g1	2	c	(TG)6agagagaat(GA)6	33	666	698
c14067_g1	1	p3	(AAG)5	15	1	15
c5335_g1	1	p1	(A)14	14	472	485
c177337_g1	1	p2	(AT)6	12	1	12
c54816_g1	1	p2	(GA)7	14	1	14
c150826_g1	1	p2	(AG)8	16	213	228
c68854_g3	1	p1	(A)10	10	1673	1682	CACTTTGTCGAGCCATTTTGA	57.376	21	TTGGCAATGTAACGCAGCTG	59.759	20	280	1505	1784	TCACTTTGTCGAGCCATTTTGA	58.79	22	GCAATGTAACGCAGCTGCTA	59.273	20	278	1504	1781	CACTTTGTCGAGCCATTTTGAA	58.036	22	TTGGCAATGTAACGCAGCTG	59.759	20	280	1505	1784
c39660_g1	1	p3	(TTC)5	15	7	21
c70235_g1	1	p3	(CTT)6	18	1631	1648	AAGTCCTCACGGTTGTTGCA	60.107	20	ACGCGTTTGCCATCTCTACA	60.038	20	113	1587	1699	AGTCCTCACGGTTGTTGCAT	59.891	20	ACGCGTTTGCCATCTCTACA	60.038	20	112	1588	1699	AAGTCCTCACGGTTGTTGCA	60.107	20	ACGCCACATACGACGAAGAA	59.758	20	213	1587	1799
c70235_g1	2	p2	(GA)9	18	2455	2472
c108711_g1	1	p2	(GA)6	12	1	12
c132149_g1	1	p1	(A)11	11	190	200	CGTGTTCTCTCGATCGCGTA	59.974	20	TCTCTCTCTTTCTCTCTCTATTCATTC	57.658	27	100	136	235	TACGTGTTCTCTCGATCGCG	59.974	20	TCTCTCTCTTTCTCTCTCTATTCATTC	57.658	27	102	134	235	TACGTGTTCTCTCGATCGCG	59.974	20	CTCTCTCTTTCTCTCTCTATTCATTCT	57.653	27	101	134	234
c136987_g1	1	p1	(A)13	13	1106	1118	CGAAACCATGGACAATCTAGGG	58.794	22	TCACATATGTCTGAGAGAACGAA	57.103	23	143	1005	1147	CGAAACCATGGACAATCTAGGG	58.794	22	TTCACATATGTCTGAGAGAACGA	57.103	23	144	1005	1148	CGAAACCATGGACAATCTAGGGT	60.371	23	TCACATATGTCTGAGAGAACGAA	57.103	23	143	1005	1147
c80833_g1	1	p2	(AG)6	12	305	316
c17797_g1	1	p2	(AG)8	16	250	265
c91540_g1	1	p1	(A)10	10	246	255
c132681_g1	1	p4	(TACT)5	20	209	228
c124990_g1	1	p1	(A)17	17	384	400
c52548_g3	1	p1	(A)14	14	1	14
c74321_g1	1	p2	(TA)7	14	9	22
c145341_g1	1	p1	(A)15	15	6	20
c145341_g1	2	p1	(T)12	12	207	218
c161359_g1	1	p2	(CA)6	12	12	23
c75555_g1	1	p1	(A)13	13	1	13
c75555_g1	2	p1	(A)19	19	209	227
c47477_g1	1	p1	(T)14	14	1	14
c2204_g1	1	p1	(T)20	20	1	20
c62514_g1	1	c	(A)10tag(A)10	23	1	23
c62514_g1	2	p4	(TCAG)5	20	310	329
c174886_g1	1	p1	(T)12	12	212	223
c60122_g1	1	p2	(GA)7	14	1	14
c60122_g1	2	p1	(A)18	18	409	426
c122164_g1	1	p2	(AG)7	14	280	293
c70398_g1	1	p2	(AT)10	20	2	21
c70398_g1	2	p2	(TA)7	14	180	193	ATGCCAATGCGCATGATCTG	59.686	20	CCAGCACCTGTGACGAGAAT	60.037	20	271	119	389	ATGCCAATGCGCATGATCTG	59.686	20	TTCCTTGTCCAGCACCTGTG	60.179	20	279	119	397	ATGCCAATGCGCATGATCTG	59.686	20	TGACGAGAATACGCTTGCCT	59.469	20	261	119	379
c70398_g1	3	p1	(A)15	15	1306	1320
c89512_g1	1	p2	(AG)7	14	189	202
c79860_g1	1	p3	(GAA)6	18	317	334
c9202_g1	1	p2	(TA)9	18	1	18
c9202_g1	2	p2	(AG)9	18	312	329
c160239_g1	1	p1	(A)10	10	12	21
c105725_g1	1	p1	(A)11	11	291	301
c134479_g1	1	p2	(AG)8	16	1	16
c101935_g1	1	p2	(GA)7	14	1	14
c159556_g1	1	c	(T)16aaagattacatacatataacacgagacgccacgagagataattaaaacaatagaaagtaacaaacgtgaacgatcaatgat(A)11	108	1	108
c137823_g1	1	p1	(A)10	10	1	10
c137823_g1	2	p2	(AG)8	16	391	406
c188545_g1	1	p2	(GA)6	12	1	12
c153236_g1	1	p2	(TG)8	16	4	19
c153236_g1	2	p1	(A)19	19	283	301
c123972_g1	1	p3	(GAG)5	15	375	389
c20801_g1	1	p2	(GA)8	16	1	16
c26766_g1	1	p1	(T)12	12	130	141	TTCCATAAGAATTTCATATGTCACGT	57.269	26	GGTCAATGGTCTCTGGCCTT	59.67	20	189	77	265	TTCCATAAGAATTTCATATGTCACGT	57.269	26	AGGTCAATGGTCTCTGGCCT	60.549	20	190	77	266	TTTCCATAAGAATTTCATATGTCACGT	57.827	27	GGTCAATGGTCTCTGGCCTT	59.67	20	190	76	265
c155204_g1	1	p1	(A)15	15	1	15
c140393_g1	1	p1	(A)13	13	4	16
c19762_g1	1	p2	(AG)8	16	346	361
c189593_g1	1	p2	(TC)9	18	195	212
c44880_g1	1	p1	(A)13	13	1	13
c44880_g1	2	c	(A)10gtaaaaggaaaactaaacggatacacacaatgttatacacagaaaaaattattcacaaaggagactttgatggtcgaacgaagacacaaaatttatac(T)13	121	448	568	CGAACTGCACGATGATTTGT	57.119	20	TCCGGCAACACTTTAAATGGT	58.411	21	280	405	684	CGAACTGCACGATGATTTGTA	57.01	21	TCCGGCAACACTTTAAATGGT	58.411	21	280	405	684	CGAACTGCACGATGATTTGT	57.119	20	TCCGGCAACACTTTAAATGGTA	58.247	22	280	405	684
c44880_g1	3	p1	(A)14	14	1818	1831	TGAAAGAAAGAGCTGGACTTCT	57.304	22	TCAATTTTTGCATCGGTTCATCA	57.868	23	243	1785	2027	ATGAAAGAAAGAGCTGGACTTCT	57.76	23	TCAATTTTTGCATCGGTTCATCA	57.868	23	244	1784	2027	TGAAAGAAAGAGCTGGACTTCT	57.304	22	TCAATTTTTGCATCGGTTCATCAT	58.278	24	243	1785	2027
c140175_g1	1	p3	(ACC)7	21	234	254
c54786_g1	1	p1	(T)14	14	11	24
c54786_g1	2	p3	(ACT)5	15	399	413	TGCTATCGCTTGAACTTCCACT	60.028	22	GTGTACCTGGACACGAGCAT	59.753	20	234	373	606	TGCTATCGCTTGAACTTCCAC	58.653	21	GTGTACCTGGACACGAGCAT	59.753	20	234	373	606	GCTATCGCTTGAACTTCCACTG	59.65	22	GTGTACCTGGACACGAGCAT	59.753	20	233	374	606
c68257_g1	1	p1	(A)10	10	19	28
c104191_g1	1	p1	(T)17	17	227	243
c59701_g1	1	p3	(GTT)5	15	1	15
c59701_g1	2	p3	(GCG)5	15	843	857	TGGTGGTGATAGCAGTGGTG	59.675	20	GAACTTTGCTTACGCCACGG	60.11	20	269	801	1069	TGGTGGTGGTGATAGCAGTG	59.675	20	GAACTTTGCTTACGCCACGG	60.11	20	272	798	1069	GTGGTGGTGATAGCAGTGGT	59.675	20	GAACTTTGCTTACGCCACGG	60.11	20	270	800	1069
c59701_g1	3	p3	(TGT)6	18	1212	1229
c123769_g1	1	p3	(GTC)5	15	199	213
c87651_g1	1	p1	(A)16	16	1	16
c87651_g1	2	p1	(A)16	16	294	309
c186953_g2	1	p2	(GA)9	18	1	18
c127746_g1	1	p2	(AG)6	12	1	12
c57868_g1	1	p2	(AG)8	16	1	16
c57868_g1	2	p1	(A)10	10	349	358	AACGAACGTCATCGGGGAAT	59.752	20	GGAAAGGGTGTTCCACGAGT	59.892	20	267	265	531	TAACGAACGTCATCGGGGAA	59.113	20	GGAAAGGGTGTTCCACGAGT	59.892	20	268	264	531	ACGAACGTCATCGGGGAATAG	59.933	21	GGAAAGGGTGTTCCACGAGT	59.892	20	266	266	531
c57868_g1	3	p1	(A)11	11	867	877
c100836_g1	1	p1	(A)17	17	1	17
c100836_g1	2	p1	(A)18	18	195	212
c58347_g1	1	p1	(A)15	15	7	21
c58347_g1	2	p3	(AAC)5	15	265	279
c103502_g1	1	p2	(CA)6	12	223	234
c151205_g1	1	p1	(A)10	10	236	245
c33201_g1	1	p3	(GGA)5	15	195	209	GAGAAGAAGACCGGTGGCAA	59.965	20	CACTGCTGGAGATTGCATGC	59.899	20	135	131	265	ATGTCGGACAAAGGTCGTCC	60.038	20	CACTGCTGGAGATTGCATGC	59.899	20	237	29	265	GAGAAGAAGACCGGTGGCAA	59.965	20	GCATGCAGCAGAGCCATTTT	60.108	20	121	131	251
c149284_g1	1	p1	(A)16	16	242	257
c160517_g1	1	p1	(A)10	10	1	10
c160517_g1	2	p1	(A)16	16	381	396
c184051_g1	1	p2	(TA)9	18	1	18
c158391_g1	1	p1	(A)10	10	1	10
c28215_g1	1	p2	(AG)7	14	1	14
c45211_g1	1	p1	(T)10	10	226	235
c157916_g1	1	p1	(A)15	15	10	24
c157916_g1	2	p1	(A)18	18	403	420
c62539_g1	1	p1	(A)14	14	1	14
c20962_g1	1	p3	(TCG)5	15	4	18
c178604_g1	1	p2	(GA)6	12	1	12
c164584_g1	1	p1	(T)14	14	1	14
c62217_g1	1	p4	(AATA)5	20	1	20
c65145_g2	1	c	(AG)7acagagagtgagaa(AG)6	40	3	42
c65145_g2	2	p3	(CTT)6	18	240	257
c121779_g1	1	p3	(CTC)6	18	1	18
c23203_g1	1	p2	(TC)7	14	437	450
c170042_g1	1	p2	(AT)7	14	1	14
c99537_g1	1	p2	(TC)6	12	364	375
c174758_g1	1	p2	(TA)6	12	199	210
c34056_g1	1	p2	(AG)7	14	1	14
c34056_g1	2	p2	(AG)6	12	345	356
c112676_g1	1	p1	(A)11	11	208	218
c22574_g1	1	p3	(TAT)5	15	1	15
c22574_g1	2	p1	(T)10	10	239	248	CGTCGTCGTCGTCATCATCT	59.974	20	GTCGATTGATAAGCACAACGCA	59.906	22	279	119	397	CGTCGTCGTCGTCATCATCT	59.974	20	TCGATTGATAAGCACAACGCA	58.658	21	278	119	396	CGTCGTCGTCGTCATCATCT	59.974	20	GTCGATTGATAAGCACAACGC	58.306	21	279	119	397
c22574_g1	3	c	(A)12cgaaacaagaaaaaaaaac(A)10	41	478	518
c150195_g1	1	p1	(T)15	15	1	15
c32649_g2	1	p2	(TC)9	18	443	460
c190009_g1	1	p2	(AG)6	12	300	311
c102366_g1	1	p1	(T)12	12	226	237	ACGCAGGAGTCATCGTCTTC	59.829	20	TGACTTGTGGTTCAAATTTGTTTTG	57.873	25	225	41	265	CGCAGGAGTCATCGTCTTCC	60.527	20	TGACTTGTGGTTCAAATTTGTTTTG	57.873	25	224	42	265	GCAGGAGTCATCGTCTTCCA	59.467	20	TGACTTGTGGTTCAAATTTGTTTTG	57.873	25	223	43	265
c135398_g1	1	p1	(A)13	13	13	25
c135398_g1	2	p1	(A)17	17	187	203
c49539_g1	1	p1	(A)17	17	1	17
c113937_g1	1	p2	(GA)10	20	1	20
c113937_g1	2	p2	(GC)6	12	293	304	GTGCGTAGTAAAGCGCTTCG	59.977	20	GTCTCCCTCCTTCGTGGTTG	60.037	20	241	263	503	CGTGCGTAGTAAAGCGCTTC	59.977	20	GTCTCCCTCCTTCGTGGTTG	60.037	20	242	262	503	GTGCGTAGTAAAGCGCTTCG	59.977	20	TCTTCGTCTCCCTCCTTCGT	59.962	20	246	263	508
c113937_g1	3	p2	(AT)9	18	509	526
c68857_g1	1	p1	(T)11	11	314	324	TGAGTGGGTTTCGCAAGTGA	59.821	20	ACGTCAGTAATGTTAACGATAGCA	58.356	24	203	175	377	TCGACGTTTGAGAATGCCGT	60.319	20	ACGTCAGTAATGTTAACGATAGCA	58.356	24	163	215	377	GAAACTTTCGCGTCGACGAA	59.5	20	ACGTCAGTAATGTTAACGATAGCA	58.356	24	260	118	377
c68857_g1	2	p1	(T)11	11	1447	1457	TGGACATGCGTATGGAAATGC	59.325	21	AGCAAGAGAGAAGTTGTGAAGT	57.586	22	219	1284	1502	GGACATGCGTATGGAAATGCT	59.05	21	AGCAAGAGAGAAGTTGTGAAGT	57.586	22	218	1285	1502	TGGACATGCGTATGGAAATGC	59.325	21	AAGCAAGAGAGAAGTTGTGAAGT	58.225	23	220	1284	1503
c60763_g1	1	p1	(T)11	11	100	110	ACCGAAACATAAACTGTCAAGAACA	59.413	25	CCCACCACCTTAACCACCTC	59.962	20	273	24	296	ACCGAAACATAAACTGTCAAGAACA	59.413	25	CTCCCCACCACCTTAACCAC	59.962	20	276	24	299	TTTAACGAAGAAAGAGCAATCGT	57.082	23	CCCACCACCTTAACCACCTC	59.962	20	233	64	296
c185116_g1	1	p2	(AG)7	14	3	16
c123369_g1	1	p3	(AGA)6	18	1	18
c144463_g1	1	p2	(AG)7	14	237	250
c31680_g1	1	p1	(T)21	21	522	542
c18308_g1	1	p2	(GA)8	16	1	16
c18308_g1	2	p2	(TC)6	12	414	425
c3320_g1	1	p1	(A)10	10	15	24
c3320_g1	2	p2	(AT)8	16	345	360
c90038_g1	1	p2	(TA)9	18	1	18
c2313_g1	1	p1	(A)19	19	5	23
c23631_g1	1	p3	(ATA)6	18	348	365
c84423_g1	1	p1	(T)14	14	1	14
c65761_g2	1	p3	(CGA)6	18	239	256	TGGCGAGCTTGGAAAAGAGT	59.891	20	TCTCTCTCGGAACAGTCGGT	59.964	20	187	184	370	CACATTCGCGAGGGTTTGTC	59.834	20	TCTCTCTCGGAACAGTCGGT	59.964	20	259	112	370	GACACATTCGCGAGGGTTTG	59.834	20	TCTCTCTCGGAACAGTCGGT	59.964	20	261	110	370
c65761_g2	2	p1	(T)11	11	407	417
c134461_g1	1	p1	(T)15	15	9	23
c134461_g1	2	p2	(TA)9	18	1049	1066
c160500_g1	1	p3	(ATA)5	15	206	220	CGAACATTCCTGTCACATATCTTCG	60.051	25	TCATACGAACGTGGGTGTGC	60.668	20	150	94	243	TTTTTACGTCGCGATCCTAAATC	57.62	23	TCATACGAACGTGGGTGTGC	60.668	20	112	132	243	CGAACATTCCTGTCACATATCTTCG	60.051	25	CTGCTGCTACTACCTCAGTCG	59.935	21	193	94	286
c66688_g2	1	p2	(GT)11	22	1	22
c66688_g2	2	p1	(T)22	22	886	907
c17211_g1	1	p2	(GA)9	18	1	18
c160900_g1	1	p2	(AG)9	18	374	391
c134203_g1	1	p2	(GA)7	14	4	17
c98433_g1	1	p2	(GA)8	16	1	16
c90917_g1	1	p1	(G)13	13	250	262
c92822_g1	1	p2	(AG)8	16	1	16
c55324_g2	1	p3	(AGA)7	21	1	21
c55324_g2	2	p2	(AG)7	14	135	148	CGGAGAAGTGGAGTGGCAAT	60.036	20	ACTATATACACAGGCGCGCG	60.387	20	252	32	283	AATCTCGTTCGTTGCTCCGT	60.039	20	ACTATATACACAGGCGCGCG	60.387	20	235	49	283	GCAATCTCGTTCGTTGCTCC	59.905	20	ACTATATACACAGGCGCGCG	60.387	20	237	47	283
c55324_g2	3	p1	(A)10	10	307	316	CGCGCGCCTGTGTATATAGT	60.387	20	TTTCTTCGGGAGGTGGGAGA	60.179	20	231	264	494	CGCGCGCCTGTGTATATAGT	60.387	20	TCCTCGACGTCGTCTTAGGA	59.753	20	122	264	385	CGCGCGCCTGTGTATATAGT	60.387	20	GTGCTTCAATCGAGACCCCT	59.749	20	192	264	455
c75012_g1	1	p3	(AAG)6	18	1	18
c114618_g1	1	p2	(CT)8	16	153	168	GCCACGAGCAAGCAAATGAT	59.828	20	GCATCGTTTCACGGAAAGCA	59.763	20	185	49	233	GCCACGAGCAAGCAAATGAT	59.828	20	TGCATCGTTTCACGGAAAGC	59.763	20	186	49	234	GCCACGAGCAAGCAAATGAT	59.828	20	TGGTTTGCATCGTTTCACGG	59.691	20	191	49	239
c185165_g1	1	p2	(AG)8	16	1	16
c51697_g1	1	p2	(GA)8	16	1	16
c51697_g1	2	p3	(GAC)6	18	294	311
c144293_g1	1	p2	(AT)6	12	158	169	ACGCAAAATAACGATAGAAGTCCA	58.827	24	ACAAAGACAAATTGCTTCCTGGT	59.294	23	102	111	212	ACGCAAAATAACGATAGAAGTCCA	58.827	24	AGACAAAGACAAATTGCTTCCTGG	59.962	24	104	111	214	ACGCAAAATAACGATAGAAGTCCA	58.827	24	ACAAAGACAAATTGCTTCCTGGTT	59.838	24	102	111	212
c62657_g1	1	c	(AGA)7ggacgac(GAA)5	43	1	43
c62657_g1	2	p2	(AT)11	22	943	964
c171120_g1	1	p2	(AT)8	16	185	200
c60433_g2	1	p1	(T)15	15	2	16
c60433_g2	2	p1	(A)19	19	436	454
c83374_g1	1	p3	(AAT)5	15	1	15
c2807_g1	1	p2	(AG)9	18	1	18
c26020_g1	1	p1	(A)10	10	2	11
c26020_g1	2	p1	(A)15	15	1405	1419
c50544_g1	1	p1	(T)12	12	126	137	GGCAACTATTATGGGACCAGT	57.422	21	TGATACGGACTGTCAGGCTG	59.182	20	225	4	228	GGCAACTATTATGGGACCAGT	57.422	21	GCCTCCTTGATACGGACTGT	59.175	20	232	4	235	GGCAACTATTATGGGACCAGT	57.422	21	ACGGACTGTCAGGCTGTAAA	58.955	20	221	4	224
c83925_g1	1	p2	(AG)7	14	1	14
c83925_g1	2	p2	(TC)6	12	226	237
c47507_g1	1	p1	(T)13	13	1	13
c47507_g1	2	c	(GC)7ttagtagtagacatgcatatacatacatttaaag(A)16	64	338	401
c119271_g1	1	p1	(A)10	10	722	731	ACAGGGGATTGGTTTGGCTT	59.809	20	TGTCGAACTGCAAATCCATTCG	59.841	22	209	553	761	AACAGGGGATTGGTTTGGCT	59.809	20	TGTCGAACTGCAAATCCATTCG	59.841	22	210	552	761	ACAGGGGATTGGTTTGGCTT	59.809	20	GTCGAACTGCAAATCCATTCGT	59.84	22	208	553	760
c43020_g1	1	p2	(TA)6	12	1	12
c43020_g1	2	p2	(TG)10	20	661	680
c10909_g1	1	p1	(T)10	10	59	68	AGTCAATCACCCTTTTTCGATACT	58.194	24	TTCACGTTCGCCGAAGTACA	59.969	20	160	14	173	AAAAGTCAATCACCCTTTTTCGA	57.155	23	TTCACGTTCGCCGAAGTACA	59.969	20	163	11	173	AGTCAATCACCCTTTTTCGATACT	58.194	24	ACGTTCGCCGAAGTACAGAA	59.688	20	157	14	170
c10909_g1	2	p1	(T)16	16	254	269
c61322_g1	1	c	(A)12gtcgtcttacgtgtaaatctcaattggtagtgtctatcttttgattggccaacgttacgcagacatt(A)10gat(A)10	102	101	202
c193648_g1	1	p1	(A)10	10	1	10
c128248_g1	1	p2	(GA)7	14	328	341
c41172_g1	1	p1	(T)15	15	1	15
c78178_g1	1	p2	(GA)9	18	2	19
c78178_g1	2	p3	(GTT)5	15	885	899
c57767_g1	1	p1	(A)14	14	1	14
c57767_g1	2	p1	(A)12	12	1126	1137	TTACTGGTCGAATTGTATCGTCT	57.428	23	ATGGTGGTACAGTGTCGTCG	59.757	20	246	1100	1345	TTACTGGTCGAATTGTATCGTCT	57.428	23	TGGTACAGTGTCGTCGCAAG	60.318	20	242	1100	1341	TTACTGGTCGAATTGTATCGTCT	57.428	23	CGGTGATGGTGGTACAGTGT	59.68	20	251	1100	1350
c51414_g1	1	p1	(T)10	10	371	380	CATCTATCGTGACTTTGTCCAATCG	60.051	25	TCATTTCGTTCCTCCTCACGT	59.383	21	100	325	424	TCATCTATCGTGACTTTGTCCAA	57.6	23	TCATTTCGTTCCTCCTCACGT	59.383	21	101	324	424	ATCTATCGTGACTTTGTCCAATCG	58.956	24	TTCATTTCGTTCCTCCTCACGT	59.963	22	100	326	425
c46865_g1	1	p2	(CT)10	20	1	20
c1354_g1	1	p1	(A)10	10	119	128	ACCGTCATTATCGCTACGTGA	59.328	21	TCTCCCGATCTTTTTGCTTCCT	59.694	22	101	56	156	ACCGTCATTATCGCTACGTGA	59.328	21	TCTCCCGATCTTTTTGCTTCC	58.288	21	101	56	156	ACCGTCATTATCGCTACGTGA	59.328	21	CTCCCGATCTTTTTGCTTCCT	58.284	21	100	56	155
c30547_g1	1	p2	(AG)9	18	1	18
c46551_g1	1	p2	(GA)7	14	459	472
c179661_g1	1	p1	(A)14	14	1	14
c179661_g1	2	p1	(A)19	19	196	214
c31760_g1	1	p4	(TCCG)5	20	1	20
c31760_g1	2	p3	(GTC)5	15	357	371
c126469_g1	1	p2	(AC)8	16	189	204
c143119_g1	1	p1	(A)15	15	1	15
c143119_g1	2	p1	(A)17	17	373	389
c68916_g1	1	p2	(CG)7	14	76	89	AAACGACGATAGGGGTGTGC	60.391	20	ACAAGCGTAACTCCCTCTGC	60.037	20	217	52	268	AAACGACGATAGGGGTGTGC	60.391	20	GCACAAGCGTAACTCCCTCT	60.037	20	219	52	270	AAACGACGATAGGGGTGTGC	60.391	20	ACAGGATTGCATGATCGCCA	60.107	20	178	52	229
c177898_g1	1	p1	(A)10	10	14	23
c55212_g1	1	p3	(CTT)6	18	1	18
c42270_g2	1	p1	(A)10	10	218	227
c7712_g1	1	c	(AC)9gtgtacacacaaagatagagaaagacgtatatatacgagaacacatacacatatatacataggaaaaacacgcgtgt(TC)6	107	1	107
c120174_g1	1	p1	(A)10	10	12	21
c22281_g1	1	c	(TA)7tttgtcaaggtcgcgcgattttcgaaacgatcttatcggtccgatcgttcttagattacgttttatacatcaatgatct(CTTG)5	113	7	119
c22281_g1	2	p1	(A)11	11	394	404
c191516_g1	1	p1	(A)11	11	42	52
c191516_g1	2	p2	(AT)7	14	213	226
c113610_g1	1	p2	(GA)10	20	1	20
c175133_g1	1	p3	(AAC)7	21	1	21
c91996_g1	1	p3	(AAG)5	15	9	23
c91996_g1	2	p1	(A)11	11	220	230
c169851_g1	1	p2	(AG)7	14	8	21
c31972_g1	1	p1	(T)10	10	268	277	CTGGCAAAAGCCTCTGAAACC	60	21	TGCACGTATAAGTAGCACGGT	59.526	21	176	242	417	GGCAAAAGCCTCTGAAACCA	58.96	20	TGCACGTATAAGTAGCACGGT	59.526	21	174	244	417	TGGCAAAAGCCTCTGAAACC	58.96	20	TGCACGTATAAGTAGCACGGT	59.526	21	175	243	417
c76294_g1	1	p6	(TGTGTC)7	42	182	223
c70569_g1	1	p1	(T)20	20	1	20
c70569_g1	2	p1	(A)10	10	559	568	TGACACACAGGTACGTAATCGA	59.187	22	CTTCGTCAACAGCAATGCCC	60.11	20	208	425	632	TGACACACAGGTACGTAATCGA	59.187	22	GCAACATCGCTTCGTCAACA	59.765	20	217	425	641	TGACACACAGGTACGTAATCGA	59.187	22	TATGGCGATCAGGAGATGCG	59.755	20	238	425	662
c192109_g1	1	p3	(AGA)6	18	200	217
c55238_g1	1	p2	(TA)6	12	1	12
c165598_g1	1	p2	(GA)8	16	1	16
c41028_g1	1	p1	(T)10	10	151	160	ACCGCCGACAGAGAATAGTT	58.816	20	GGTGGTCCCTTCTTCTGAGC	60.036	20	199	68	266	ACCGCCGACAGAGAATAGTT	58.816	20	TGCACTAGGTGGAGGAAGGA	59.884	20	156	68	223	ACCGCCGACAGAGAATAGTT	58.816	20	CGGTGGTCCCTTCTTCTGAG	59.752	20	200	68	267
c24523_g1	1	p2	(GA)8	16	187	202
c73354_g2	1	p2	(AT)9	18	4	21
c87179_g1	1	p2	(GA)7	14	1	14
c166415_g1	1	p2	(TC)6	12	1	12
c70604_g1	1	p1	(T)10	10	1	10
c69016_g1	1	p4	(TAAA)5	20	1	20
c69016_g1	2	p1	(T)10	10	1947	1956	TTCAAACTGTGCTTTCGCGG	59.971	20	GTGCAATCCGCGGAAACATT	60.109	20	120	1863	1982	AAACTGTGCTTTCGCGGATG	59.762	20	GTGCAATCCGCGGAAACATT	60.109	20	117	1866	1982	CAAACTGTGCTTTCGCGGAT	59.762	20	GTGCAATCCGCGGAAACATT	60.109	20	118	1865	1982
c69016_g1	3	p1	(T)10	10	4414	4423	GCGCGAATTTTGATTTGCTCT	58.746	21	GGAACTCGATTCAAAATTGCACG	59.396	23	280	4222	4501	GCGCGAATTTTGATTTGCTCTT	59.337	22	GGAACTCGATTCAAAATTGCACG	59.396	23	280	4222	4501	GCGCGAATTTTGATTTGCTC	57.316	20	GGAACTCGATTCAAAATTGCACG	59.396	23	280	4222	4501
c69016_g1	4	p1	(A)10	10	6878	6887	TCGTTATAAGAAGGGCGCAGA	59.248	21	AACAAGATGAAAAGTAACTTATTGTCG	57.121	27	253	6665	6917	TCGTTATAAGAAGGGCGCAGAA	59.833	22	AACAAGATGAAAAGTAACTTATTGTCG	57.121	27	253	6665	6917	CGTTATAAGAAGGGCGCAGA	57.781	20	AACAAGATGAAAAGTAACTTATTGTCG	57.121	27	252	6666	6917
c99103_g1	1	p1	(A)12	12	1	12
c99103_g1	2	p1	(T)10	10	116	125	CGACTCACGTACATACATACCGA	59.754	23	AGCCCCTCTTCGTAACTCCT	59.959	20	175	48	222	TCGACTCACGTACATACATACCG	59.754	23	AGCCCCTCTTCGTAACTCCT	59.959	20	176	47	222	CGACTCACGTACATACATACCGA	59.754	23	TGCAAGACTCGAGCAAACCT	59.893	20	202	48	249
c115703_g1	1	p2	(AT)7	14	1	14
c115703_g1	2	p1	(T)11	11	228	238	CACGTCAGGATCACGAACGA	60.11	20	CCCCTGTATACGATACCGCG	59.83	20	202	90	291	CACGTCAGGATCACGAACGA	60.11	20	GGCAATGACTAAAGGCGACG	59.626	20	255	90	344	TACACACAAGAGCGACCACG	60.318	20	CCCCTGTATACGATACCGCG	59.83	20	279	13	291
c119720_g1	1	p2	(AC)8	16	558	573
c34706_g1	1	p2	(CA)9	18	1	18
c188252_g1	1	p2	(AG)6	12	210	221
c9671_g1	1	p3	(TAT)7	21	231	251
c34198_g1	1	p2	(TA)6	12	10	21
c34198_g1	2	p1	(T)17	17	625	641
c61187_g1	1	p1	(A)17	17	852	868
c59713_g1	1	p2	(GA)7	14	1	14
c59713_g1	2	p2	(TC)8	16	503	518
c171904_g1	1	p1	(A)11	11	31	41
c32850_g1	1	p2	(AG)9	18	1	18
c145917_g1	1	p2	(AG)7	14	272	285
c146388_g1	1	p1	(A)11	11	122	132
c146388_g1	2	p2	(AT)9	18	327	344
c141193_g1	1	p2	(AG)8	16	351	366
c96438_g1	1	p2	(GA)6	12	1	12
c96438_g1	2	p1	(A)10	10	140	149	CGAGAGAGAGAGGGAGGGAG	59.891	20	TAAGTCACGGCCGAGAATCG	59.9	20	208	13	220	CGAGAGAGAGAGGGAGGGAG	59.891	20	GAAAAGAAGCCCCACCTTGC	59.682	20	168	13	180	CGAGAGAGAGAGGGAGGGAG	59.891	20	ATCGGAAAAGAAGCCCCACC	60.323	20	172	13	184
c72895_g1	1	p1	(A)12	12	1273	1284	CTTGCCAATATTTATAATGCGATTAGG	57.493	27	ACGAACGCAGACCTTAAGCA	59.967	20	279	1243	1521	CTTGCCAATATTTATAATGCGATTAGG	57.493	27	CGAACGCAGACCTTAAGCAA	58.855	20	278	1243	1520	CTTGCCAATATTTATAATGCGATTAGG	57.493	27	TACGAACGCAGACCTTAAGCA	59.73	21	280	1243	1522
c137253_g1	1	p2	(GA)8	16	1	16
c137253_g1	2	p1	(A)13	13	564	576
c128628_g1	1	p2	(AG)6	12	313	324
c159693_g1	1	p1	(T)10	10	1	10
c106328_g1	1	p2	(AG)9	18	1	18
c73906_g4	1	p3	(CAG)6	18	1	18
c191681_g1	1	p2	(GA)8	16	1	16
c191681_g1	2	p2	(AG)6	12	146	157	TGAAGAAAGAGGGCCCATGG	59.667	20	ACCACCTCTATTCCCTCCCC	60.03	20	223	84	306	GGTGAAGAAAGAGGGCCCAT	59.667	20	ACCACCTCTATTCCCTCCCC	60.03	20	225	82	306	AAGGGTGAAGAAAGAGGGCC	59.594	20	ACCACCTCTATTCCCTCCCC	60.03	20	228	79	306
c191681_g1	3	p3	(GAG)5	15	317	331
c149370_g1	1	p2	(GT)9	18	1	18
c179884_g1	1	p2	(AG)6	12	12	23
c63668_g2	1	p3	(AAG)5	15	1	15
c153262_g1	1	p2	(TA)9	18	320	337
c155147_g1	1	p2	(AT)7	14	54	67	AAAAGCATGGCGGCATTTCT	59.39	20	CATGGAAAGGTAGCAACACAGT	58.851	22	223	4	226	AAAAGCATGGCGGCATTTCT	59.39	20	TCATGGAAAGGTAGCAACACAGT	60.181	23	224	4	227	AAAAGCATGGCGGCATTTCT	59.39	20	ACTCATGGAAAGGTAGCAACACA	60.181	23	226	4	229
c118196_g1	1	p1	(A)11	11	1	11
c94536_g1	1	p1	(A)12	12	10	21
c94536_g1	2	p1	(A)10	10	224	233
c153540_g1	1	p3	(AAT)5	15	1	15
c153540_g1	2	p2	(GA)9	18	209	226
c60477_g1	1	p3	(ATT)5	15	1	15
c60477_g1	2	p2	(AT)9	18	200	217
c56409_g1	1	p2	(AG)7	14	1	14
c106795_g1	1	p1	(T)17	17	1	17
c47055_g1	1	p1	(T)20	20	1	20
c47055_g1	2	p2	(AT)8	16	263	278	TGCGTAGAAGTTCTTAACGATGA	57.949	23	ACTGGTGCTTTCGAAAGGCT	60.179	20	208	138	345	TGGAATCCTGTAAAATGCGTAGA	57.907	23	ACTGGTGCTTTCGAAAGGCT	60.179	20	223	123	345	TGGAATCCTGTAAAATGCGTAGAA	58.507	24	ACTGGTGCTTTCGAAAGGCT	60.179	20	223	123	345
c47055_g1	3	p2	(TG)7	14	506	519
c70514_g1	1	c	(A)15tttgagcgtgaatgcgaacgaacgtttttcgtgtgcgagcacgctcgagatgatgatgaagagataaat(A)10	94	4436	4529	TGCAGAAAATCTTGTTGATCCTGG	59.781	24	CGCCTCATTCGCACGAAATT	59.903	20	266	4376	4641	GCAGAAAATCTTGTTGATCCTGGG	60.381	24	CGCCTCATTCGCACGAAATT	59.903	20	265	4377	4641	TCTTGTTGATCCTGGGATAACC	57.496	22	CGCCTCATTCGCACGAAATT	59.903	20	257	4385	4641
c104468_g1	1	p2	(TA)9	18	385	402
c121931_g1	1	p2	(TA)8	16	4	19
c45268_g1	1	p2	(GA)9	18	1	18
c74871_g1	1	p3	(AGA)7	21	1	21
c74871_g1	2	p2	(CG)6	12	163	174	GCGACATTGAGGACGAGGAA	60.109	20	CGCCGCCTGTAGAACAAGTA	60.109	20	185	42	226	GCGACATTGAGGACGAGGAA	60.109	20	GGAACACGGCAGAAGAAACG	59.765	20	237	42	278	AATGGACGAGGGTTTTGCGA	60.251	20	CGCCGCCTGTAGAACAAGTA	60.109	20	201	26	226
c15538_g1	1	p2	(CT)8	16	1	16
c144615_g1	1	p2	(GA)9	18	1	18
c144615_g1	2	p1	(T)10	10	447	456
c159000_g1	1	p2	(AC)10	20	2	21
c159000_g1	2	p1	(A)10	10	242	251
c186449_g1	1	p3	(AGA)5	15	196	210
c22547_g1	1	p2	(GT)10	20	3	22
c22547_g1	2	p1	(G)11	11	197	207	CGGTCGGTTTTTAACGGTGAG	59.807	21	TGCGATCTGCCTTCGGTTTA	59.752	20	210	127	336	TCGGTCGGTTTTTAACGGTGA	60.202	21	TGCGATCTGCCTTCGGTTTA	59.752	20	211	126	336	CGGTCGGTTTTTAACGGTGA	58.784	20	TGCGATCTGCCTTCGGTTTA	59.752	20	210	127	336
c22547_g1	3	p1	(T)14	14	454	467
c119145_g1	1	p2	(AG)8	16	1	16
c119494_g1	1	p2	(GA)8	16	1	16
c140075_g1	1	p2	(TA)6	12	203	214
c133528_g1	1	p1	(T)21	21	1	21
c133528_g1	2	p1	(A)21	21	374	394
c23773_g1	1	p1	(A)10	10	16	25
c152686_g1	1	p3	(GAA)5	15	1	15
c31473_g1	1	p1	(T)10	10	101	110	AATGCTGAAGGCCTGAGCTT	59.961	20	CGTGAGTATGCCTTCCAGGG	60.179	20	156	30	185	AAATGCTGAAGGCCTGAGCT	59.961	20	CGTGAGTATGCCTTCCAGGG	60.179	20	157	29	185	CAAATGCTGAAGGCCTGAGC	59.827	20	CGTGAGTATGCCTTCCAGGG	60.179	20	158	28	185
c156380_g1	1	p4	(GTCT)5	20	1	20
c156380_g1	2	p1	(A)15	15	290	304
c67361_g2	1	p1	(C)21	21	2	22
c67361_g2	2	p1	(A)11	11	324	334	CTCGAACACGCGTATCCTGT	60.179	20	TGAAAAGTGTTGCGAGCTTGG	59.935	21	229	212	440	ACTCGAACACGCGTATCCTG	60.179	20	TGAAAAGTGTTGCGAGCTTGG	59.935	21	230	211	440	TCGAACACGCGTATCCTGTT	59.758	20	TGAAAAGTGTTGCGAGCTTGG	59.935	21	228	213	440
c189939_g1	1	p1	(T)14	14	11	24
c189939_g1	2	p3	(TTA)7	21	200	220
c70972_g2	1	c	(CT)6ttatcattatatcagagggaa(AG)7	47	261	307
c71289_g1	1	p1	(A)10	10	2145	2154
c162802_g1	1	p2	(GA)8	16	1	16
c97304_g1	1	p1	(G)23	23	1	23
c63111_g1	1	p2	(AT)8	16	7	22
c63111_g1	2	p2	(AG)10	20	6817	6836
c18442_g1	1	p2	(AG)6	12	313	324
c14917_g1	1	p2	(AG)7	14	1	14
c14917_g1	2	p1	(T)14	14	415	428
c8291_g1	1	p2	(GA)6	12	1	12
c8291_g1	2	p2	(AG)8	16	601	616
c89388_g1	1	p2	(AG)8	16	1	16
c89388_g1	2	p3	(TTC)5	15	310	324
c69567_g2	1	p1	(A)10	10	191	200	CATTGGACACTACCGAGCGT	60.109	20	ACGAACGAGCTTCCCCAAAA	60.179	20	236	43	278	CATTGGACACTACCGAGCGT	60.109	20	AACGAACGAGCTTCCCCAAA	60.179	20	237	43	279	ACATTGGACACTACCGAGCG	60.109	20	ACGAACGAGCTTCCCCAAAA	60.179	20	237	42	278
c127823_g1	1	p1	(A)10	10	1	10
c77694_g1	1	p2	(TC)7	14	1	14
c77514_g1	1	p1	(A)12	12	253	264
c72517_g3	1	p2	(TA)7	14	1887	1900	TCCATGTATGCGTCAACAGGA	59.447	21	AAAAAGTTTCCGACGGCGAT	58.768	20	271	1819	2089	GCGTCAACAGGAGAAACAACA	59.331	21	AAAAAGTTTCCGACGGCGAT	58.768	20	262	1828	2089	TGCGTCAACAGGAGAAACAAC	59.331	21	AAAAAGTTTCCGACGGCGAT	58.768	20	263	1827	2089
c72517_g3	2	p1	(T)10	10	2013	2022	TCCATGTATGCGTCAACAGGA	59.447	21	AAAAAGTTTCCGACGGCGAT	58.768	20	271	1819	2089	GCGTCAACAGGAGAAACAACA	59.331	21	AAAAAGTTTCCGACGGCGAT	58.768	20	262	1828	2089	TGCGTCAACAGGAGAAACAAC	59.331	21	AAAAAGTTTCCGACGGCGAT	58.768	20	263	1827	2089
c72517_g3	3	p3	(TGA)5	15	2754	2768	ATCGTTCTCGTCTACGTCGC	59.974	20	TCGTCATCAACAGCAACAACA	58.716	21	232	2587	2818	CTGTAAGGCGGTGGATCCTC	59.895	20	TCGTCATCAACAGCAACAACA	58.716	21	252	2567	2818	GCTGACGACGATCGATGGAA	60.248	20	TCGTCATCAACAGCAACAACA	58.716	21	214	2605	2818
c49034_g1	1	p2	(GA)9	18	1	18
c47130_g2	1	p1	(A)15	15	2	16
c47130_g2	2	p3	(CAC)5	15	269	283
c91228_g1	1	p2	(GA)8	16	1	16
c146375_g1	1	p1	(A)10	10	61	70	CCTCTACGGCTTTAAGGATTTAATCA	59.01	26	TCTTTCGCGAAACATCCCGA	60.038	20	192	5	196	CCTCTACGGCTTTAAGGATTTAATCA	59.01	26	CAGCGTGGGAATACAAACGC	60.179	20	160	5	164	CCTCTACGGCTTTAAGGATTTAATCA	59.01	26	TGGGATTTCTACCAGCGTGG	59.748	20	172	5	176
c16592_g1	1	p3	(TGT)6	18	486	503
c63420_g1	1	p1	(A)12	12	9	20
c63420_g1	2	p1	(A)10	10	546	555
c153298_g1	1	p2	(TC)8	16	257	272
c8942_g1	1	c	(A)20cagtggccataataattatacttctacatatttttactaatttag(T)11	76	1	76
c138561_g1	1	p1	(A)17	17	1	17
c12265_g1	1	p1	(A)19	19	1	19
c12265_g1	2	p2	(AC)6	12	1279	1290	CACCGTCACCGATGTACCAT	59.825	20	TGGGATTTATCGTGGGGCAG	59.817	20	221	1230	1450	CCGTCACCGATGTACCATCC	60.249	20	TGGGATTTATCGTGGGGCAG	59.817	20	219	1232	1450	CACCGTCACCGATGTACCAT	59.825	20	GGGGTGGGGTAGTAGGAGAA	59.659	20	201	1230	1430
c95994_g1	1	p3	(GTG)7	21	1	21
c186269_g1	1	p2	(GA)9	18	1	18
c65450_g1	1	p1	(T)10	10	148	157	TTTGTCAATTAATGAGTCTATAACGGT	57.338	27	AAGCAAGCACTATCCGACAT	57.301	20	201	118	318	TTTGTCAATTAATGAGTCTATAACGGT	57.338	27	CGTGATCGGATTCAACAATGTGT	59.875	23	102	118	219	TTTGTCAATTAATGAGTCTATAACGGT	57.338	27	TCGTGATCGGATTCAACAATGTG	59.629	23	103	118	220
c29503_g1	1	p2	(AT)8	16	1	16
c181931_g1	1	p1	(A)11	11	181	191	TTCTGACGTGCCAACACCTT	60.107	20	TCTTTTGTTGTTTCCCCCTACA	57.747	22	190	43	232	TTTCTGACGTGCCAACACCT	60.107	20	TCTTTTGTTGTTTCCCCCTACA	57.747	22	191	42	232	GTGCCAACACCTTCCAAACG	60.249	20	TCTTTTGTTGTTTCCCCCTACA	57.747	22	183	50	232
c79816_g1	1	p2	(TA)6	12	87	98	AGTATGTACAATGTTCTCTCGCA	57.675	23	AGGTCGTCGAGTTTGTTGCA	60.179	20	186	44	229	AAGTATGTACAATGTTCTCTCGCA	58.28	24	AGGTCGTCGAGTTTGTTGCA	60.179	20	187	43	229	AGTATGTACAATGTTCTCTCGCA	57.675	23	GGTCGTCGAGTTTGTTGCAA	59.346	20	185	44	228
c79816_g1	2	p1	(A)14	14	293	306
c128272_g1	1	p1	(A)14	14	1	14
c73987_g1	1	c	(A)19cgaaattactttccgaacaacccattataatacggtatgtttcttttaatattatcttcttc(T)11	92	1	92
c73987_g1	2	p1	(A)19	19	196	214
c91973_g1	1	p1	(T)15	15	1	15
c156303_g1	1	p2	(AT)8	16	1	16
c156303_g1	2	p2	(AG)6	12	254	265	GCATGAGAGCGAAAGAGGGA	59.823	20	TTTGAGTGTTCCCACGGATT	57.35	20	234	83	316	AGCATGAGAGCGAAAGAGGG	59.822	20	TTTGAGTGTTCCCACGGATT	57.35	20	235	82	316	GCATGAGAGCGAAAGAGGGA	59.823	20	ATTTGAGTGTTCCCACGGAT	57.121	20	235	83	317
c51305_g2	1	p2	(TA)9	18	342	359
c105965_g1	1	p2	(GA)7	14	287	300
c165959_g1	1	p1	(A)10	10	7	16
c139719_g1	1	p2	(GA)7	14	1	14
c139719_g1	2	c	(GAA)5agcttcgagcaagataaaatgagtgcgttcgttc(T)16	65	345	409
c83688_g1	1	p1	(A)13	13	1	13
c83688_g1	2	p1	(T)10	10	140	149	TCTCGTGTCCTTTACTGTCTCT	58.247	22	CGGTGAAGGACAATACCTCTCG	60.48	22	243	85	327	TCTCGTGTCCTTTACTGTCTCT	58.247	22	GGTGAAGGACAATACCTCTCGT	59.504	22	242	85	326	TCTCGTGTCCTTTACTGTCTCT	58.247	22	TCGGTGAAGGACAATACCTCTC	59.241	22	244	85	328
c58030_g1	1	p1	(T)19	19	4	22
c36975_g1	1	p2	(TG)7	14	224	237
c160717_g1	1	p2	(TC)6	12	254	265	AGGTCACTTTCCCGCAGTTT	59.817	20	AGAGAGGGAAAGAGAGGGTGA	59.281	21	162	160	321	AAGGTCACTTTCCCGCAGTT	59.817	20	AGAGAGGGAAAGAGAGGGTGA	59.281	21	163	159	321	AAAGGTCACTTTCCCGCAGT	59.817	20	AGAGAGGGAAAGAGAGGGTGA	59.281	21	164	158	321
c113824_g1	1	p2	(TC)6	12	274	285
c14029_g2	1	p1	(A)11	11	14	24
c31982_g1	1	p4	(TGCG)5	20	446	465
c146047_g1	1	p1	(A)12	12	1	12
c146047_g1	2	p2	(TA)7	14	556	569
c44436_g1	1	p1	(A)12	12	1	12
c44436_g1	2	p1	(A)11	11	127	137	TGCTATGATGGACATCTGTACGT	59.363	23	TTTCTCCTCACTCCCCTCCC	60.253	20	151	86	236	TGCTATGATGGACATCTGTACGT	59.363	23	CTCCTCACTCCCCTCCCATA	59.437	20	148	86	233	TTGCTATGATGGACATCTGTACGT	59.901	24	TTTCTCCTCACTCCCCTCCC	60.253	20	152	85	236
c44436_g1	3	p1	(T)10	10	318	327	GGGAGGGGAGTGAGGAGAAA	60.253	20	GAAGCACGTCTACCGCCAAT	60.74	20	180	217	396	TGAGGGAGGGGGTCGATAAA	59.659	20	GAAGCACGTCTACCGCCAAT	60.74	20	244	153	396	AGGGAGGGGGTCGATAAACT	59.658	20	GAAGCACGTCTACCGCCAAT	60.74	20	242	155	396
c180032_g1	1	p2	(TC)8	16	1	16
c180032_g1	2	p1	(A)10	10	214	223
c129525_g1	1	p2	(GA)8	16	1	16
c129525_g1	2	p2	(TC)7	14	198	211
c160274_g1	1	p4	(GTCT)5	20	1	20
c33885_g1	1	p2	(AG)8	16	1	16
c14615_g1	1	p1	(T)12	12	177	188	TCTTGAGCGTCGACATGCAT	60.109	20	CCGGGTGGTCCTTTTCTTCA	59.89	20	183	85	267	CCACTCTTGAGCGTCGACAT	60.109	20	CCGGGTGGTCCTTTTCTTCA	59.89	20	187	81	267	ATCCACTCTTGAGCGTCGAC	59.829	20	CCGGGTGGTCCTTTTCTTCA	59.89	20	189	79	267
c124850_g1	1	p1	(A)10	10	59	68
c105287_g1	1	p2	(TC)6	12	11	22
c63343_g1	1	p4	(GAAA)5	20	779	798
c95201_g1	1	p1	(A)11	11	1	11
c98116_g1	1	p1	(T)17	17	2	18
c98116_g1	2	p1	(A)10	10	249	258
c52669_g1	1	p2	(CA)9	18	1	18
c52669_g1	2	p1	(A)11	11	280	290	GCGACGAAAATAATGCGATCGA	60.098	22	AGAAGCGCGATAAAGGTACGA	59.597	21	164	209	372	GCGACGAAAATAATGCGATCG	58.786	21	AGAAGCGCGATAAAGGTACGA	59.597	21	164	209	372	TGCGACGAAAATAATGCGATCG	60.347	22	AGAAGCGCGATAAAGGTACGA	59.597	21	165	208	372
c52669_g1	3	p2	(TA)7	14	540	553
c88848_g1	1	p2	(GA)7	14	1	14
c110032_g1	1	p2	(GT)9	18	1	18
c110032_g1	2	p2	(TA)8	16	216	231
c174574_g1	1	p1	(T)14	14	225	238
c33649_g1	1	c	(GTC)6ggtacatcgtgtatataatgagtgcgatgcgtggcacgaggcttactcttcgtcttcgttatcgatctagaaattgatataag(A)14	115	240	354
c65161_g1	1	p1	(G)10	10	3	12
c65161_g1	2	p1	(A)10	10	186	195	GGGGGAGAGAGAGATGAGGG	60.179	20	CGACATTTTCGCGCTTAGC	58.171	19	226	7	232	GGGGAGAGAGAGATGAGGGA	59.143	20	CGACATTTTCGCGCTTAGC	58.171	19	225	8	232	GGGGAGAGAGAGATGAGGGAA	59.781	21	CGACATTTTCGCGCTTAGC	58.171	19	225	8	232
c65161_g1	3	p1	(A)13	13	817	829
c13345_g1	1	p2	(GA)9	18	1	18
c13345_g1	2	p2	(AG)8	16	664	679
c154168_g1	1	p2	(TG)10	20	1	20
c154168_g1	2	p1	(A)19	19	511	529
c42041_g1	1	p2	(AG)6	12	437	448
c28036_g1	1	p1	(A)10	10	1	10
c70843_g1	1	p3	(CAA)5	15	3	17
c70843_g1	2	p3	(GAT)6	18	2374	2391
c102721_g1	1	p3	(TCT)7	21	318	338
c51944_g2	1	p2	(TG)6	12	194	205
c65180_g1	1	p2	(AT)9	18	490	507
c191321_g1	1	p1	(T)10	10	280	289
c67577_g2	1	p4	(AGAC)5	20	4	23
c67490_g2	1	p1	(T)13	13	5	17
c150887_g1	1	p2	(TA)6	12	37	48	TCACTCGATTTACGTAGCTTCC	57.975	22	CTTGGAAATCAATGCGTCGCT	59.869	21	201	12	212	TCACTCGATTTACGTAGCTTCC	57.975	22	TTGGAAATCAATGCGTCGCT	58.836	20	200	12	211	TTCACTCGATTTACGTAGCTTCC	58.582	23	CTTGGAAATCAATGCGTCGCT	59.869	21	202	11	212
c114906_g1	1	p1	(A)13	13	7	19
c149575_g1	1	p2	(AG)8	16	272	287
c65092_g1	1	p1	(A)10	10	1096	1105
c19136_g1	1	p1	(T)12	12	8	19
c72156_g3	1	p1	(T)19	19	1	19
c73563_g1	1	p1	(A)13	13	11	23
c53853_g1	1	p1	(T)19	19	148	166
c56644_g1	1	p2	(GA)8	16	1	16
c166596_g1	1	p1	(A)10	10	6	15
c116462_g1	1	p2	(AG)7	14	10	23
c69363_g1	1	p2	(AG)8	16	1	16
c105475_g1	1	p2	(AG)7	14	1	14
c105475_g1	2	p2	(TC)7	14	466	479
c154148_g1	1	p1	(A)16	16	9	24
c154148_g1	2	p2	(AT)9	18	368	385
c131141_g1	1	p1	(A)10	10	1	10
c12121_g1	1	p2	(GC)8	16	996	1011	AAGCTCGAGTCAGAAGCGAC	60.11	20	CGCCTCGAAGAACGTAGGAG	60.248	20	219	847	1065	CTCGAGTCAGAAGCGACGAA	59.834	20	CGCCTCGAAGAACGTAGGAG	60.248	20	216	850	1065	GAAGCTCGAGTCAGAAGCGA	59.831	20	CGCCTCGAAGAACGTAGGAG	60.248	20	220	846	1065
c1298_g1	1	p1	(T)15	15	450	464
c28985_g1	1	p2	(GA)8	16	1	16
c131368_g1	1	p1	(T)10	10	247	256
c191863_g1	1	p2	(GA)7	14	1	14
c104057_g1	1	p1	(A)10	10	89	98	TTTCGAAACAATTATGCAGAAGAACG	59.423	26	CGAAAATTAATTATAACCAATTGCCCG	58.516	27	100	30	129	TTCGAAACAATTATGCAGAAGAACGA	60.073	26	ACGAAAATTAATTATAACCAATTGCCC	57.68	27	100	31	130	TTCGAAACAATTATGCAGAAGAACG	58.923	25	ACGAAAATTAATTATAACCAATTGCCC	57.68	27	100	31	130
c9905_g1	1	p2	(GA)10	20	1	20
c9905_g1	2	p2	(TA)8	16	168	183	AGAGAGAGAGAGAGATTGCGAGA	59.865	23	TCGGTTCAGTGATCATGGGA	58.433	20	278	5	282	AGAGAGAGAGAGAGAGATTGCGA	59.865	23	TCGGTTCAGTGATCATGGGA	58.433	20	280	3	282	GAGAGAGAGAGAGATTGCGAGA	58.533	22	TCGGTTCAGTGATCATGGGA	58.433	20	277	6	282
c55879_g1	1	p1	(A)16	16	1	16
c48659_g1	1	p1	(A)15	15	495	509
c65229_g1	1	p2	(GA)8	16	1	16
c93744_g1	1	p2	(AG)6	12	26	37
c59381_g1	1	p3	(AAG)6	18	1	18
c59381_g1	2	p1	(A)19	19	200	218
c828_g1	1	p1	(A)10	10	36	45	AGCAGGAAGAGATATTGGAATCCA	59.338	24	TCGTTTCGCTTCCGCTTCT	60.007	19	165	5	169	AGCAGGAAGAGATATTGGAATCCA	59.338	24	TCTCGTTTCGCTTCCGCTT	60.007	19	167	5	171	AGCAGGAAGAGATATTGGAATCCA	59.338	24	TCTCGTTTCGCTTCCGCTTC	61.007	20	167	5	171
c828_g1	2	p3	(AAG)5	15	217	231
c17534_g1	1	p1	(A)10	10	120	129	GCCCTCTTTGTTATCAAGCGC	60.202	21	TGAGCTCGTACTTGAACACTT	57.272	21	240	60	299	GCCCTCTTTGTTATCAAGCGC	60.202	21	ATGAGCTCGTACTTGAACACT	57.056	21	241	60	300	GCCCTCTTTGTTATCAAGCGC	60.202	21	TGAGCTCGTACTTGAACACTTT	57.945	22	240	60	299
c17534_g1	2	p3	(ATG)5	15	410	424
c65888_g1	1	p1	(A)17	17	1	17
c65888_g1	2	p1	(A)18	18	596	613
c72341_g2	1	p3	(AGA)6	18	1	18
c72341_g2	2	c	(A)11taaaataaaaataaggg(AAT)7	49	235	283
c10178_g1	1	p1	(T)16	16	4	19
c13983_g1	1	p3	(TTC)6	18	685	702
c60990_g1	1	p2	(GA)9	18	1	18
c73336_g3	1	p3	(GTT)7	21	1	21
c73336_g3	2	c	(T)10ctctaatagctaacgaggttacgatgtcaaagtataaaagaaacgcgtttacttaaattg(T)16	86	228	313
c43128_g2	1	p1	(T)18	18	1	18
c43128_g2	2	p2	(AG)7	14	189	202
c13824_g1	1	p2	(AG)7	14	361	374
c85212_g1	1	p2	(TA)8	16	1	16
c159024_g1	1	p2	(AC)9	18	1	18
c4405_g1	1	p2	(CT)7	14	5	18
c167058_g1	1	p2	(AG)9	18	1	18
c47104_g2	1	p1	(T)10	10	13	22
c179105_g1	1	p2	(GT)6	12	375	386
c115087_g1	1	p1	(A)10	10	4	13
c99430_g1	1	p1	(A)13	13	8	20
c74251_g2	1	c	(T)11g(T)10	22	1	22
c70996_g1	1	p1	(A)10	10	1979	1988	TGGCATTACTGAAACGGTTGA	58.148	21	TGTGACTCGAACTTGAAAGATCCA	60.202	24	243	1879	2121	TGGCATTACTGAAACGGTTGA	58.148	21	GTGACTCGAACTTGAAAGATCCA	58.693	23	242	1879	2120	TGGCATTACTGAAACGGTTGA	58.148	21	TGTGACTCGAACTTGAAAGATCC	58.693	23	243	1879	2121
c70996_g1	2	p1	(A)16	16	4059	4074
c50651_g2	1	p1	(T)16	16	5	20
c156982_g1	1	p2	(CA)8	16	607	622
c3306_g1	1	p2	(GA)8	16	1	16
c3306_g1	2	p2	(AC)8	16	398	413
c20283_g2	1	p2	(GT)6	12	1	12
c16954_g1	1	p1	(A)17	17	1	17
c16954_g1	2	p1	(T)10	10	397	406	GCGAACGATTGAACGAGTGG	59.907	20	TAGCGCGCATCGACCATATG	60.733	20	173	324	496	GGCGAACGATTGAACGAGTG	59.907	20	TAGCGCGCATCGACCATATG	60.733	20	174	323	496	GCGAACGATTGAACGAGTGG	59.907	20	GTAGCGCGCATCGACCATAT	60.733	20	174	324	497
c69237_g1	1	p2	(GA)11	22	1	22
c69237_g1	2	p1	(T)11	11	3250	3260
c120836_g1	1	c	(CTA)5ttactaccacactactactactaaatac(AAT)5	58	1	58
c152327_g1	1	p2	(AG)9	18	1	18
c171046_g1	1	p4	(GAAG)5	20	1	20
c145251_g1	1	p1	(A)11	11	64	74	ACCAATCGAAAATGTGATAACAGAAGA	59.61	27	ACCGTAACCTCGTTCGTTCC	60.039	20	262	34	295	ACCAATCGAAAATGTGATAACAGAA	57.553	25	ACCGTAACCTCGTTCGTTCC	60.039	20	262	34	295	AACCAATCGAAAATGTGATAACAGA	57.553	25	ACCGTAACCTCGTTCGTTCC	60.039	20	263	33	295
c64591_g2	1	p1	(A)10	10	100	109	TCCATCGAGCAGATCCACTT	58.511	20	CGACGAGCGGCTTAAATTGT	59.281	20	149	73	221	GATCCATCGAGCAGATCCACT	59.382	21	CGACGAGCGGCTTAAATTGT	59.281	20	151	71	221	TCCATCGAGCAGATCCACTT	58.511	20	CGATCGACGAGCGGCTTAAA	60.864	20	153	73	225
c64591_g2	2	p2	(AG)8	16	614	629
c144934_g1	1	p2	(AG)6	12	1	12
c144465_g1	1	p3	(ACG)6	18	1	18
c144465_g1	2	p3	(GTT)7	21	187	207
c116363_g1	1	p2	(GA)8	16	1	16
c157527_g1	1	p3	(TAA)6	18	1	18
c133146_g1	1	p2	(AG)6	12	1	12
c133146_g1	2	p2	(GA)7	14	272	285
c61012_g1	1	c	(T)10ctctttctttttttcgcgggctaatttcttttcttctctt(TC)7	64	1	64
c61012_g1	2	p2	(AG)9	18	2499	2516
c41974_g1	1	p2	(AT)7	14	1	14
c41974_g1	2	p1	(T)13	13	145	157	AGCAACCTACACGAACGTCA	59.614	20	AGGCCCAACATGGTACTTTGT	59.853	21	241	42	282	AGCAACCTACACGAACGTCA	59.614	20	GGCCCAACATGGTACTTTGTG	59.728	21	240	42	281	AGCAACCTACACGAACGTCA	59.614	20	GCGTTGATAAGCGAGTGATCC	59.477	21	205	42	246
c53508_g1	1	p2	(TA)9	18	281	298
c53168_g2	1	p2	(AT)7	14	1	14
c53168_g2	2	p2	(AT)6	12	164	175	TCACCATGTCGTCGTAATCGT	59.53	21	GGAAGTGCCTTAGTACATATCCGT	59.961	24	207	105	311	TCACCATGTCGTCGTAATCGT	59.53	21	ACGGAAGTGCCTTAGTACATATCC	59.961	24	209	105	313	CACCATGTCGTCGTAATCGT	58.096	20	GGAAGTGCCTTAGTACATATCCGT	59.961	24	206	106	311
c53168_g2	3	p1	(A)13	13	828	840
c65835_g1	1	c	(T)14cacgaataatagaatttattagatttagtggtttatgtt(A)14	67	566	632
c142634_g1	1	c	(CTT)5actgtgtgtatgtgcatgtttgtgtcttatgttttatgtgcgtatc(TG)9	79	202	280
c129884_g1	1	c	(T)10cctctccacgtgctaacatagtctagagtatttctagagatagaat(AG)8	72	216	287
c183448_g1	1	p2	(AG)7	14	8	21
c164543_g1	1	p2	(GA)6	12	1	12
c164543_g1	2	p2	(AG)9	18	248	265
c164704_g1	1	p2	(GA)8	16	1	16
c49810_g2	1	p1	(A)10	10	856	865	GAGCGAGTCTTCATCGGTCA	59.548	20	GTCAAGAAGCATGGCGTTCG	60.179	20	175	715	889	GAGCGAGTCTTCATCGGTCA	59.548	20	CGTCAAGAAGCATGGCGTTC	60.179	20	176	715	890	GAGCGAGTCTTCATCGGTCA	59.548	20	GTTCGTCAAGAAGCATGGCG	60.179	20	179	715	893
c70608_g1	1	p2	(AG)7	14	2769	2782
c110947_g1	1	p1	(A)10	10	6	15
c110947_g1	2	p2	(AT)7	14	183	196
c149171_g1	1	p2	(TC)9	18	1	18
c149171_g1	2	p2	(AG)9	18	347	364
c16872_g1	1	p1	(A)12	12	1	12
c69025_g1	1	p1	(A)10	10	3219	3228
c66263_g1	1	p1	(A)12	12	4	15
c66263_g1	2	c	(TA)7ctaataaatccgatata(AT)6	43	169	211	AATGCAGCGCGTCAAAAGAG	60.11	20	TCCCACTGTCAATGCTGTCC	59.963	20	204	41	244	AATGCAGCGCGTCAAAAGAG	60.11	20	CCCACTGTCAATGCTGTCCT	59.963	20	203	41	243	AATGCAGCGCGTCAAAAGAG	60.11	20	GGTCATGCGAGGATAGAGCC	60.038	20	237	41	277
c66263_g1	3	p1	(A)11	11	1546	1556	GAATTCAGCATCTCTGTCGCA	58.726	21	TCTCGATACAAGTTACCGGATCA	58.798	23	241	1369	1609	TGAATTCAGCATCTCTGTCGC	58.726	21	TCTCGATACAAGTTACCGGATCA	58.798	23	242	1368	1609	GAATTCAGCATCTCTGTCGCA	58.726	21	ACAAGTTACCGGATCAAATTTGCA	59.72	24	234	1369	1602
c66263_g1	4	c	(TA)6aaaaaatccgagacg(T)10	37	1803	1839	CGCGTGCATTCGTGTATTGG	60.586	20	TATTGCGATGGCTGTCGTGT	60.108	20	226	1774	1999	GCGTGCATTCGTGTATTGGA	59.275	20	TATTGCGATGGCTGTCGTGT	60.108	20	225	1775	1999	GCGTGCATTCGTGTATTGGAG	60.268	21	TATTGCGATGGCTGTCGTGT	60.108	20	225	1775	1999
c110284_g1	1	p2	(AG)8	16	349	364
c124632_g1	1	p3	(AGT)6	18	1	18
c136384_g1	1	p2	(AG)8	16	243	258
c58078_g1	1	p3	(CTT)6	18	316	333
c177582_g1	1	p2	(GA)6	12	1	12
c177582_g1	2	p1	(A)17	17	1712	1728
c144033_g1	1	p1	(T)16	16	1	16
c88218_g1	1	p1	(T)13	13	5	17
c152732_g1	1	p1	(T)13	13	223	235
c178263_g1	1	p1	(T)19	19	477	495
c148067_g1	1	p2	(AG)9	18	1	18
c57516_g1	1	p2	(TA)6	12	10	21
c57516_g1	2	p3	(GGT)6	18	306	323
c71374_g1	1	p1	(A)17	17	5040	5056	TCGTATGACCGTCTGTGTGT	58.759	20	AATTGAACCAGTCGCAGAGC	58.84	20	198	4983	5180	TTCGTATGACCGTCTGTGTGT	59.39	21	AATTGAACCAGTCGCAGAGC	58.84	20	199	4982	5180	TCGTATGACCGTCTGTGTGT	58.759	20	AAATTGAACCAGTCGCAGAGC	59.463	21	199	4983	5181
c71374_g1	2	p1	(A)19	19	5391	5409
c30558_g1	1	p2	(TG)6	12	339	350
c56255_g1	1	p1	(A)10	10	13	22
c81756_g1	1	p4	(TATC)5	20	248	267
c69184_g1	1	p1	(A)12	12	435	446	ATGTGCAGAAGTCACGTGGT	59.893	20	TTCTGTTCCTTAAGAGGCACAA	57.569	22	256	312	567	GCATGTGCAGAAGTCACGTG	60.111	20	TTCTGTTCCTTAAGAGGCACAA	57.569	22	258	310	567	TGGCACAGGATTGGCGATAA	59.746	20	TTCTGTTCCTTAAGAGGCACAA	57.569	22	198	370	567
c102057_g1	1	p1	(T)11	11	248	258	AGAACAGAAACCCCAACGGA	59.159	20	TGAATCGGACAAAGAAAACGG	57.111	21	207	76	282	CGAGAACAGAAACCCCAACG	59.134	20	TGAATCGGACAAAGAAAACGG	57.111	21	209	74	282	TGCGCACAAAGAACGAAATGT	59.935	21	TGAATCGGACAAAGAAAACGG	57.111	21	276	7	282
c19728_g1	1	p2	(GT)8	16	1	16
c19728_g1	2	p3	(TCT)5	15	225	239
c73684_g1	1	p1	(T)15	15	1122	1136	TGCTGTTGGAGTGAGAGTGAC	59.931	21	ACAACCAATTACAGGTCCAGGA	59.286	22	280	891	1170	GGAGTGAGAGTGACGAAGACG	60.136	21	ACAACCAATTACAGGTCCAGGA	59.286	22	273	898	1170	TGCTGTTGGAGTGAGAGTGA	58.587	20	ACAACCAATTACAGGTCCAGGA	59.286	22	280	891	1170
c144749_g1	1	p3	(GTC)6	18	1	18
c178210_g1	1	p1	(T)15	15	1	15
c178210_g1	2	p2	(GA)6	12	508	519
c184579_g1	1	p1	(A)11	11	5	15
c58480_g1	1	p1	(A)10	10	523	532	TGAATCCACGGTAATGTTAGCT	57.519	22	ATCACAAACTTGGCTGCGAT	58.462	20	271	478	748	ATGAATCCACGGTAATGTTAGCT	57.964	23	ATCACAAACTTGGCTGCGAT	58.462	20	272	477	748	GATGAATCCACGGTAATGTTAGCT	58.943	24	ATCACAAACTTGGCTGCGAT	58.462	20	273	476	748
c48806_g1	1	p1	(T)16	16	2	17
c48806_g1	2	p1	(A)10	10	488	497
c150279_g1	1	p1	(A)10	10	14	23
c137569_g1	1	p1	(A)10	10	570	579
c13704_g1	1	p3	(AAT)7	21	1	21
c43723_g1	1	p4	(AGAT)5	20	402	421
c34792_g1	1	p3	(AAG)6	18	201	218
c156596_g1	1	p1	(A)12	12	37	48	GAAGAAGAAGAGAAGAAGAAGAAGTAG	57.374	27	TTTGTTGTTCACTAAATGCGACCT	59.663	24	100	0	99	GAAGAAGAAGAGAAGAAGAAGAAGTAG	57.374	27	TTTGTTGTTCACTAAATGCGACC	58.397	23	100	0	99	AAGAAGAAGAGAAGAAGAAGAAGTAGA	57.638	27	TTTTGTTGTTCACTAAATGCGACC	58.962	24	100	1	100
c156596_g1	2	p1	(A)12	12	670	681
c156596_g1	3	c	(T)10atttttttgta(T)14	35	1467	1501
c48340_g1	1	p1	(T)17	17	2	18
c48340_g1	2	p3	(GAA)5	15	319	333
c113806_g1	1	p1	(A)13	13	175	187
c116600_g1	1	p1	(A)12	12	2	13
c53830_g1	1	p2	(TC)9	18	1	18
c166118_g1	1	p3	(GAC)6	18	1	18
c54838_g2	1	p2	(TC)6	12	5	16
c4928_g1	1	p2	(AG)6	12	8	19
c109446_g1	1	p1	(T)10	10	383	392
c174347_g1	1	p2	(AT)9	18	1	18
c174347_g1	2	p3	(CGA)6	18	417	434	GTCAGGATCAGGAAGCAGCA	59.749	20	CCCGTGTAGTCCTCTCCAGA	60.034	20	148	347	494	GTCAGGATCAGGAAGCAGCA	59.749	20	CGTACTCCTTTCTGTGCCGT	60.039	20	169	347	515	GTCAGGATCAGGAAGCAGCA	59.749	20	CGCGTGTCGTACTCCTTTCT	60.11	20	176	347	522
c174347_g1	3	p3	(CTT)5	15	775	789	CGTCCGGTATAGTTCGGCAA	59.899	20	CCGATCTCTCTCGTTCCCCT	60.467	20	160	738	897	GCCGTACCGCAGTTACTCTT	60.109	20	CCGATCTCTCTCGTTCCCCT	60.467	20	263	635	897	TCGCGTCGTTACATCGTTCT	59.833	20	CCGATCTCTCTCGTTCCCCT	60.467	20	236	662	897
c174347_g1	4	p1	(A)10	10	1006	1015
c64089_g1	1	p4	(CGCA)5	20	1	20
c6876_g1	1	p2	(AT)9	18	1	18
c6876_g1	2	p4	(ATCG)5	20	350	369
c25643_g1	1	p2	(GA)8	16	192	207
c44013_g1	1	p2	(AG)8	16	1	16
c66819_g1	1	p3	(GCA)6	18	1	18
c66819_g1	2	p1	(A)10	10	1541	1550	GACGGCTGACTCTGACAGTG	60.388	20	TGAGCCTGCTTTATCATCGTCT	59.568	22	275	1444	1718	CGGCTGACTCTGACAGTGAT	59.47	20	TGAGCCTGCTTTATCATCGTCT	59.568	22	273	1446	1718	GACGGCTGACTCTGACAGTG	60.388	20	TGAGCCTGCTTTATCATCGTC	58.174	21	275	1444	1718
c66819_g1	3	p1	(A)18	18	2603	2620
c64856_g1	1	p1	(T)18	18	1	18
c1578_g1	1	p2	(AG)8	16	298	313
c184551_g1	1	p1	(T)15	15	1	15
c186709_g1	1	p2	(AG)6	12	1	12
c168525_g1	1	p3	(AAG)6	18	378	395
c96127_g1	1	p2	(AG)6	12	1	12
c11449_g1	1	p2	(AG)7	14	5	18
c11449_g1	2	p2	(AG)9	18	197	214
c44826_g1	1	p1	(A)11	11	726	736
c60940_g1	1	p1	(T)12	12	71	82	GCAACACTGCGTAAACAAATCG	59.6	22	AGGGACACTACTTTGAGCGC	60.037	20	267	1	267	GCAACACTGCGTAAACAAATCG	59.6	22	ACTACTTTGAGCGCGCCATA	59.825	20	261	1	261	GCAACACTGCGTAAACAAATCG	59.6	22	ACTTTGAGCGCGCCATAGAT	60.179	20	258	1	258
c60940_g1	2	p3	(AAG)7	21	1175	1195
c114214_g1	1	p2	(AC)6	12	249	260
c176_g1	1	p2	(GT)10	20	1	20
c94094_g1	1	p2	(AG)7	14	1	14
c94094_g1	2	p1	(T)11	11	644	654
c126792_g1	1	p3	(TTC)5	15	305	319
c194135_g1	1	p3	(TCG)6	18	1	18
c194135_g1	2	p2	(AG)6	12	203	214
c67454_g2	1	p2	(GA)9	18	1	18
c67454_g2	2	p1	(T)12	12	1185	1196	TCACCGTGACAAGGAACGAA	59.539	20	ACCGATCTGTTGCAAAGACCT	59.928	21	280	1068	1347	CTCACCGTGACAAGGAACGA	59.968	20	CCGATCTGTTGCAAAGACCT	58.186	20	280	1067	1346	TCACCGTGACAAGGAACGAA	59.539	20	ACCGATCTGTTGCAAAGACC	58.476	20	280	1068	1347
c12489_g1	1	p2	(GA)8	16	1	16
c12489_g1	2	c	(A)10gagagagaataagaaagggacagaa(AG)8	51	161	211
c65287_g1	1	p1	(A)13	13	9	21
c141613_g1	1	p1	(T)17	17	1	17
c71485_g2	1	p1	(T)10	10	116	125	AGGACAAGAAAAATCCTTCAAAATGA	57.978	26	GCAACAGGTGTTAACGATAGCA	59.26	22	143	64	206	AGGACAAGAAAAATCCTTCAAAATGA	57.978	26	AGCAACAGGTGTTAACGATAGC	58.999	22	144	64	207	AGGACAAGAAAAATCCTTCAAAATGA	57.978	26	TGGTGTATCGACCTTCTGATGT	58.903	22	177	64	240
c126983_g1	1	p1	(T)10	10	125	134
c141909_g1	1	p2	(GA)6	12	988	999	CGATATGCGCCTCATCCCTT	60.037	20	CCTCCTCCTTCAGTACACTCC	58.896	21	197	827	1023	CCTCATCCCTTTCCGTGTCC	60.108	20	CCTCCTCCTTCAGTACACTCC	58.896	21	188	836	1023	TATGCGCCTCATCCCTTTCC	59.891	20	CCTCCTCCTTCAGTACACTCC	58.896	21	194	830	1023
c131550_g1	1	p2	(TG)8	16	264	279
c173464_g1	1	p2	(AG)8	16	1	16
c183935_g1	1	p2	(GA)6	12	1	12
c183935_g1	2	p2	(AG)8	16	425	440
c71308_g1	1	c	(T)15attttttatatatgtctatatacgtacgagctgttttatatctgtatcccccttttttttgtctctaatatatac(AT)6	102	1	102
c71308_g1	2	p1	(A)10	10	1999	2008
c158414_g1	1	p3	(AAG)6	18	1	18
c142705_g1	1	p3	(ATA)6	18	1	18
c161540_g1	1	p1	(A)12	12	7	18
c107801_g1	1	p4	(GTTC)5	20	1	20
c150098_g1	1	p3	(GAG)5	15	9	23
c73802_g2	1	p1	(T)11	11	367	377
c25513_g1	1	p3	(TCA)5	15	305	319
c47769_g1	1	p2	(AG)9	18	260	277
c169337_g1	1	p3	(ATA)6	18	1	18
c113818_g1	1	p2	(AG)6	12	1	12
c63113_g2	1	p3	(AAC)6	18	2203	2220
c85329_g1	1	p1	(A)11	11	6	16
c151785_g1	1	p1	(T)10	10	1	10
c45260_g1	1	p1	(T)15	15	1	15
c45260_g1	2	p2	(TC)6	12	652	663
c64153_g1	1	p2	(AT)6	12	506	517
c134231_g1	1	p2	(GA)6	12	626	637
c51952_g1	1	p2	(AG)7	14	1	14
c51952_g1	2	p2	(TA)8	16	190	205
c150715_g1	1	p4	(TCTG)5	20	1	20
c41586_g1	1	p2	(TC)7	14	220	233	CATCGCACCGGACGAAATTG	60.248	20	CGATAGACCGAAACGCCTGA	59.9	20	244	186	429	CATCGCACCGGACGAAATTG	60.248	20	TCGATAGACCGAAACGCCTG	59.9	20	245	186	430	CTCGGCGTTAGCTCTCTGAC	60.248	20	GAATCGCGAACACTGGAGGA	60.109	20	223	48	270
c41586_g1	2	p2	(AG)8	16	477	492
c49733_g1	1	p1	(A)10	10	216	225	GTCACACTCTCTCGCAGGAC	60.11	20	GAGGGGGAATGCGTTGAAGA	60.035	20	227	125	351	CTCTCTCGCAGGACGTTGAA	59.759	20	GAGGGGGAATGCGTTGAAGA	60.035	20	221	131	351	GTCACACTCTCTCGCAGGAC	60.11	20	CTTCGCAATCGAGGGGGAAT	60.179	20	237	125	361
c73345_g1	1	p1	(T)16	16	1	16
c73345_g1	2	p1	(C)10	10	1602	1611	TCGGGAAAAAGAAAATTGTCGAT	57.301	23	GCCTCCCTTGCGAATATCGA	59.966	20	256	1551	1806	ATCGGGAAAAAGAAAATTGTCGA	57.301	23	GCCTCCCTTGCGAATATCGA	59.966	20	257	1550	1806	TCGGGAAAAAGAAAATTGTCGAT	57.301	23	TTTATCGCGTGCCAAACTGC	60.11	20	274	1551	1824
c73345_g1	3	p2	(TG)10	20	7178	7197
c15905_g1	1	p1	(A)10	10	406	415
c7648_g1	1	p2	(AT)6	12	206	217
c186251_g1	1	p2	(GA)8	16	1	16
c119326_g1	1	p2	(AG)9	18	1	18
c175500_g1	1	p2	(TA)10	20	2	21
c57710_g2	1	p2	(GA)8	16	1	16
c57710_g2	2	p1	(A)13	13	277	289	TCTCTCGTACGTCAGAAAGGA	57.95	21	ACGTTTCACTTCGTGATTGCTG	60.033	22	200	147	346	TCTCTCGTACGTCAGAAAGGA	57.95	21	ACGTTTCACTTCGTGATTGCT	58.79	21	200	147	346	TCTCTCGTACGTCAGAAAGGA	57.95	21	CGTTTCACTTCGTGATTGCTGA	59.779	22	199	147	345
c10212_g1	1	p3	(ATA)6	18	1	18
c69289_g1	1	p2	(TA)7	14	372	385
c110176_g1	1	p2	(AG)6	12	228	239
c149342_g1	1	p1	(T)10	10	232	241	GATGGCGTCGCTCGATAAGA	60.04	20	CAAGTTCCTCCTCCCACCAC	59.963	20	231	169	399	GATGGCGTCGCTCGATAAGA	60.04	20	CCACCACTCCACCCTCTCTA	59.959	20	218	169	386	GATGGCGTCGCTCGATAAGA	60.04	20	TTTACGAGCTCGATGTCGGG	59.9	20	120	169	288
c13734_g1	1	p1	(T)10	10	179	188	AGACACGGGACAAGTTCAGC	60.25	20	GACCGAGGCCAGAGAGTAGA	60.107	20	190	44	233	AGACACGGGACAAGTTCAGC	60.25	20	GCTTTTCAATGACCGAGGCC	59.829	20	200	44	243	AGACACGGGACAAGTTCAGC	60.25	20	CAATGACCGAGGCCAGAGAG	60.179	20	194	44	237
c69598_g1	1	p2	(GT)8	16	1	16
c64956_g2	1	p2	(GA)6	12	7	18
c20375_g1	1	p2	(AC)6	12	14	25
c150241_g1	1	p3	(GTC)5	15	391	405
c170657_g1	1	p3	(AAG)6	18	1	18
c76268_g1	1	p1	(A)12	12	9	20
c76268_g1	2	p1	(A)15	15	362	376
c86649_g1	1	p3	(AGT)5	15	219	233
c59893_g1	1	c	(A)11gaacatgatagtcaaactcgatagtttcgtccttgcacttttttccctcttggaatgctttttatg(TA)6	89	265	353
c155094_g1	1	p1	(A)11	11	1	11
c155094_g1	2	p1	(A)19	19	423	441
c65695_g1	1	p2	(GA)8	16	1	16
c65695_g1	2	p1	(A)12	12	2802	2813	GCTGGGACTAGTGCTTCGTT	60.037	20	ATGTTCCCTGCCATGCTGTT	60.252	20	223	2684	2906	GCTGGGACTAGTGCTTCGTT	60.037	20	AATGTTCCCTGCCATGCTGT	60.252	20	224	2684	2907	GCTGGGACTAGTGCTTCGTT	60.037	20	AGAATGTTCCCTGCCATGCT	59.666	20	226	2684	2909
c14744_g1	1	p2	(AG)6	12	1	12
c14744_g1	2	p1	(T)10	10	355	364	ATGCCTAACACGTTCGCTGT	60.32	20	TGTTGGATCCTTGGTGACAGA	58.946	21	184	277	460	ATGCCTAACACGTTCGCTGT	60.32	20	GGATCCTTGGTGACAGAAACG	58.923	21	180	277	456	CTAACACGTTCGCTGTCACG	59.57	20	TGTTGGATCCTTGGTGACAGA	58.946	21	180	281	460
c135147_g1	1	p2	(AG)10	20	3	22
c7320_g1	1	p2	(GA)8	16	1	16
c7320_g1	2	p1	(A)10	10	419	428	ACCCTGTGGAACCTGTAACT	58.184	20	TCGTAAGGTTAAAAGAATGCTTGT	57.129	24	280	176	455	ACCCTGTGGAACCTGTAACTT	58.867	21	TCGTAAGGTTAAAAGAATGCTTGT	57.129	24	280	176	455	CCCTGTGGAACCTGTAACTTGT	60.159	22	TCGTAAGGTTAAAAGAATGCTTGT	57.129	24	279	177	455
c121565_g1	1	p2	(AG)8	16	1	16
c59952_g1	1	p2	(TA)8	16	1	16
c59952_g1	2	p2	(TA)6	12	238	249	CGAATGCGCGCGTATATCTG	59.978	20	CCTCCTAGTTGCCTTGGACG	60.108	20	260	149	408	CGAATGCGCGCGTATATCTG	59.978	20	TCCCTCCTAGTTGCCTTGGA	59.882	20	262	149	410	CGAATGCGCGCGTATATCTG	59.978	20	CCCTCCTAGTTGCCTTGGAC	59.747	20	261	149	409
c138215_g1	1	p2	(AT)8	16	3	18
c138215_g1	2	p2	(TG)6	12	319	330
c118976_g1	1	p2	(TC)7	14	1	14
c118976_g1	2	p2	(GA)6	12	181	192
c109516_g1	1	p1	(A)13	13	244	256
c73696_g1	1	p2	(AT)7	14	1	14
c73696_g1	2	p1	(T)11	11	5658	5668	GCAAGTTCTTGCTCAGCATCC	60.135	21	GCCAAAGGCTTCATCAACAGT	59.385	21	240	5625	5864	GCAAGTTCTTGCTCAGCATCC	60.135	21	GCCAAAGGCTTCATCAACAG	57.641	20	240	5625	5864	CAAGTTCTTGCTCAGCATCCA	58.843	21	GCCAAAGGCTTCATCAACAGT	59.385	21	239	5626	5864
c86916_g1	1	p2	(CT)8	16	270	285
c16914_g1	1	p3	(CAC)6	18	310	327
c24503_g1	1	p2	(GT)7	14	1	14
c165060_g1	1	p2	(AG)7	14	1	14
c147354_g1	1	p3	(TAG)5	15	115	129	GAGAAGGAGGAGGGGGTAGG	60.105	20	TGTCCGAAGTCACGACATGT	59.328	20	184	11	194	GGAGAAGGAGGAGGGGGTAG	60.105	20	TGTCCGAAGTCACGACATGT	59.328	20	185	10	194	GAGGAGGTGGAGAAGGAGGA	59.663	20	TGTCCGAAGTCACGACATGT	59.328	20	193	2	194
c148252_g1	1	p3	(ATA)5	15	478	492
c54824_g2	1	p2	(AG)7	14	207	220
c66004_g1	1	p1	(T)10	10	85	94	TAGTGACATAGTGCGTGCCG	60.179	20	ATCTGATCGATCGGCAGACC	59.399	20	151	37	187	TAGTGACATAGTGCGTGCCG	60.179	20	GAGCCAGGAGAAAGTTCGGA	59.391	20	119	37	155	TAGTGACATAGTGCGTGCCG	60.179	20	TCCGAGCCAGGAGAAAGTTC	59.391	20	122	37	158
c66004_g1	2	c	(AT)8agatgtgtgtgtaaatgtatatagatagacagatac(AT)9	70	1686	1755
c82316_g1	1	p2	(AG)6	12	1	12
c156754_g1	1	p2	(AC)10	20	1	20
c122514_g1	1	p2	(CT)9	18	252	269
c100767_g1	1	p2	(AG)8	16	1	16
c100767_g1	2	p2	(TC)8	16	372	387
c51292_g1	1	p1	(T)14	14	142	155	ATTCTTTACCGCGGACGACG	60.8	20	ACAGCGGACGATAATCGAGT	58.977	20	240	109	348	ATTCTTTACCGCGGACGACG	60.8	20	ACAGCGGACGATAATCGAGTT	59.596	21	240	109	348	AATTCTTTACCGCGGACGAC	58.647	20	ACAGCGGACGATAATCGAGT	58.977	20	241	108	348
c180624_g1	1	p1	(T)10	10	14	23
c59936_g1	1	p2	(TC)9	18	1	18
c111766_g1	1	p1	(T)12	12	1	12
c111766_g1	2	p2	(GA)6	12	198	209
c43045_g2	1	p2	(GA)8	16	247	262
c160928_g1	1	p2	(AG)6	12	1	12
c142111_g1	1	p2	(AG)8	16	1	16
c86740_g1	1	p1	(A)14	14	1	14
c33277_g1	1	p2	(AG)7	14	2	15
c33277_g1	2	p2	(TC)6	12	201	212
c65722_g1	1	p1	(A)14	14	1	14
c65722_g1	2	c	(G)10agaa(AG)7	28	1510	1537
c171130_g1	1	p1	(A)18	18	2	19
c85225_g1	1	p2	(GA)6	12	8	19
c63902_g3	1	p1	(A)10	10	1	10
c63902_g3	2	p3	(CAC)6	18	590	607
c18815_g1	1	p1	(T)13	13	6	18
c95584_g1	1	p2	(AC)9	18	1	18
c27760_g1	1	p2	(AG)9	18	4	21
c27760_g1	2	p2	(TC)7	14	201	214
c149469_g1	1	p1	(T)11	11	203	213
c176035_g1	1	p2	(AG)6	12	1	12
c176035_g1	2	p1	(T)10	10	189	198
c76263_g1	1	p2	(GA)6	12	9	20
c169192_g1	1	p1	(A)12	12	4	15
c169192_g1	2	p3	(TTA)5	15	185	199
c62590_g1	1	c	(TA)6ttgtttac(A)11	31	127	157
c62590_g1	2	c	(T)10gtcattcactaacacattgtaacaaagcacccgttatatttctaagcacataaaagaaatacatg(CA)7	89	333	421
c86610_g1	1	p2	(GA)9	18	264	281
c68219_g1	1	p2	(GA)9	18	1	18
c68219_g1	2	p2	(AG)7	14	295	308
c76403_g1	1	p1	(T)11	11	5	15
c76403_g1	2	p1	(A)10	10	825	834	TGTGTGCAACAAAGTGCCTT	59.106	20	ACTCACGCGTAGTTGCATGA	60.039	20	144	717	860	TTGTGTGCAACAAAGTGCCT	59.106	20	ACTCACGCGTAGTTGCATGA	60.039	20	145	716	860	GTGTGCAACAAAGTGCCTTCA	60.135	21	ACTCACGCGTAGTTGCATGA	60.039	20	143	718	860
c68900_g2	1	p2	(GA)8	16	1	16
c64138_g1	1	p1	(T)10	10	1	10
c80461_g1	1	p2	(GA)6	12	1	12
c47426_g1	1	p1	(T)15	15	1	15
c169292_g1	1	p2	(GT)8	16	1	16
c33698_g1	1	p1	(A)16	16	5	20
c104720_g1	1	p3	(AGA)5	15	6	20
c85694_g1	1	p3	(ATA)6	18	1	18
c54743_g1	1	p1	(A)16	16	553	568
c55809_g1	1	p3	(TTA)6	18	1	18
c55809_g1	2	p3	(AGA)5	15	255	269
c2077_g1	1	p2	(AG)6	12	8	19
c151274_g1	1	p2	(AG)6	12	1	12
c10137_g1	1	p1	(A)11	11	98	108	GAAGCCGTCTAACGCCTGTA	59.828	20	AGAACAGCTTGGCCACGTAA	59.892	20	241	6	246	GAAGCCGTCTAACGCCTGTA	59.828	20	AGCTTGGCCACGTAAGGAAA	59.89	20	236	6	241	GAAGCCGTCTAACGCCTGTA	59.828	20	AAAGGAGAACAGCTTGGCCA	59.814	20	246	6	251
c10137_g1	2	p3	(TCT)7	21	333	353
c15199_g1	1	p2	(AG)8	16	415	430
c174058_g1	1	p2	(AG)6	12	197	208
c73826_g5	1	p1	(A)15	15	1	15
c73826_g5	2	p3	(CGA)5	15	920	934	ATTGGGAAGCACCACGTTCT	59.89	20	GCCTGTACCAAACTCACCCT	59.599	20	218	771	988	CATTGGGAAGCACCACGTTC	59.759	20	GCCTGTACCAAACTCACCCT	59.599	20	219	770	988	ATTCCAAAGCAGGTGGGTCC	60.252	20	GCCTGTACCAAACTCACCCT	59.599	20	241	748	988
c73826_g5	3	p2	(AT)6	12	11273	11284
c132840_g1	1	p2	(AG)7	14	210	223
c141916_g1	1	p1	(T)10	10	390	399
c133916_g1	1	p2	(GA)6	12	235	246	TAGGTTCGAACGCGTCTACG	59.905	20	CGCACCTTCCGAAAATTCCA	59.122	20	115	156	270	TAGGTTCGAACGCGTCTACG	59.905	20	ACGCACCTTCCGAAAATTCC	59.121	20	116	156	271	CATGCATCGGTCCGAACAAC	59.903	20	CGCACCTTCCGAAAATTCCA	59.122	20	188	83	270
c155641_g1	1	p4	(AATG)5	20	1	20
c113325_g1	1	p2	(AG)7	14	239	252
c69926_g1	1	p1	(A)10	10	3767	3776	CGAACTTTTGACGCATTCGC	59.032	20	ATCGTCTGCCCAAGATCGTC	59.897	20	244	3616	3859	CGAACTTTTGACGCATTCGC	59.032	20	TGCCCAAGATCGTCGTTTCT	59.68	20	238	3616	3853	CGAACTTTTGACGCATTCGC	59.032	20	TCTGCCCAAGATCGTCGTTT	59.68	20	240	3616	3855
c115638_g1	1	p3	(GAA)6	18	1	18
c115638_g1	2	p2	(TC)9	18	430	447
c59864_g1	1	p2	(GA)10	20	509	528
c103959_g1	1	p2	(AC)10	20	1	20
c81128_g1	1	p2	(GA)8	16	1	16
c153937_g1	1	p1	(T)11	11	1	11
c153937_g1	2	p1	(A)17	17	203	219
c63774_g1	1	p2	(TA)8	16	1	16
c63774_g1	2	p2	(CA)7	14	1909	1922
c34869_g1	1	p2	(GA)6	12	1	12
c127017_g1	1	p2	(AG)8	16	1	16
c158588_g1	1	p1	(A)14	14	1	14
c98049_g1	1	p3	(TAT)5	15	1	15
c1975_g1	1	p1	(A)10	10	11	20
c104080_g1	1	p1	(T)11	11	13	23
c104080_g1	2	p1	(A)16	16	214	229
c167039_g1	1	p2	(AG)6	12	1	12
c139324_g1	1	p2	(TA)6	12	7	18
c157235_g1	1	p2	(GA)9	18	1	18
c157235_g1	2	p2	(AG)7	14	272	285
c4526_g1	1	p1	(T)10	10	1	10
c187754_g1	1	p2	(AG)8	16	1	16
c117500_g1	1	p2	(AG)8	16	1	16
c117500_g1	2	p2	(AG)8	16	579	594
c67786_g1	1	p2	(TC)6	12	2217	2228	TGCACTGGGGATGACATAGG	59.161	20	AAAAGTCTCGCGTGCTCTCG	61.004	20	232	2027	2258	GCACTGGGGATGACATAGGT	59.16	20	AAAAGTCTCGCGTGCTCTCG	61.004	20	231	2028	2258	TGCACTGGGGATGACATAGG	59.161	20	AAAAAGTCTCGCGTGCTCTC	58.859	20	233	2027	2259
c45993_g1	1	p1	(C)11	11	1253	1263	TTTGGGTTTGGGCCTGGATT	60.105	20	CGGGGGTAAAGTGGAACCAA	59.889	20	146	1180	1325	TTTGGGTTTGGGCCTGGATT	60.105	20	CGGGGGTAAAGTGGAACCAA	59.889	20	208	1180	1387	TTTTGGGTTTGGGCCTGGAT	60.105	20	CGGGGGTAAAGTGGAACCAA	59.889	20	147	1179	1325
c68915_g1	1	c	(AAG)5aacgaggacgaatcaaatatcgaacgataataatcattattatcgcgtgagaatgtcaagaggaagggcaagagctcagcgtttcgttgttc(A)11	118	1	118
c3469_g1	1	p3	(TCT)6	18	311	328
c188078_g1	1	p2	(TC)7	14	1	14
c38696_g1	1	p1	(T)16	16	1	16
c57393_g1	1	p2	(GA)8	16	1	16
c57393_g1	2	p2	(TA)8	16	458	473
c52235_g1	1	p1	(A)19	19	1	19
c52235_g1	2	p2	(AT)6	12	163	174	GTTGAACGCACACGGAGAAC	60.042	20	GCGTTGTTGCTCCCATTTGT	59.968	20	164	49	212	TTTGTGTTGAACGCACACGG	60.179	20	GCGTTGTTGCTCCCATTTGT	59.968	20	169	44	212	TGTTGAACGCACACGGAGAA	60.46	20	GCGTTGTTGCTCCCATTTGT	59.968	20	165	48	212
c176906_g1	1	p1	(A)10	10	50	59	AGTCGTTCGTTCTTTTCCCC	58.125	20	TCGTTCGCGATTAGTTAGTGA	57.255	21	110	27	136	CAAGTCGTTCGTTCTTTTCCCC	60.032	22	TCGTTCGCGATTAGTTAGTGA	57.255	21	112	25	136	AGTCGTTCGTTCTTTTCCCC	58.125	20	CGTTCGCGATTAGTTAGTGATCA	58.967	23	109	27	135
c132123_g1	1	p2	(AG)8	16	234	249
c26486_g1	1	p3	(TTC)6	18	210	227
c101605_g1	1	p2	(GA)8	16	1	16
c30019_g1	1	p2	(AG)6	12	426	437
c106171_g1	1	p1	(A)10	10	54	63	TCTGTCTCTCTCTCGTTTGTCT	58.254	22	TCGATGACCAGGTGTTCCAT	58.724	20	129	9	137	TCTGTCTCTCTCTCGTTTGTCT	58.254	22	ATCGATGACCAGGTGTTCCA	58.724	20	130	9	138	TCTCTGTCTCTCTCTCGTTTGT	58.254	22	TCGATGACCAGGTGTTCCAT	58.724	20	131	7	137
c152772_g1	1	p1	(A)10	10	15	24
c152772_g1	2	p1	(T)10	10	330	339
c50385_g1	1	p1	(T)13	13	638	650	AGCGAAACTACTTGTCGCAGA	60.001	21	CCAATGTGTTTTTCAATAAATCCTACC	57.85	27	187	506	692	TGATGCGAGAAGAGGTGACA	58.743	20	CCAATGTGTTTTTCAATAAATCCTACC	57.85	27	268	425	692	GCGAAACTACTTGTCGCAGA	58.585	20	CCAATGTGTTTTTCAATAAATCCTACC	57.85	27	186	507	692
c116694_g1	1	p2	(GA)8	16	1	16
c116694_g1	2	p2	(CT)9	18	197	214
c24666_g1	1	p1	(A)14	14	145	158	ACTCGAAAAACTCATGCATCGT	58.933	22	AGCGTTGTTTTAAGCGTGGA	58.699	20	196	38	233	ACTTAGACATATCTCGCGCTCT	58.857	22	AGCGTTGTTTTAAGCGTGGA	58.699	20	140	94	233	ACTCGAAAAACTCATGCATCGT	58.933	22	AGCGTTGTTTTAAGCGTGGAA	59.328	21	196	38	233
c192025_g1	1	p2	(TC)7	14	1	14
c176326_g1	1	p1	(T)11	11	12	22
c193015_g1	1	p2	(CA)9	18	269	286
c34946_g1	1	p3	(AAG)6	18	197	214
c26132_g1	1	p1	(T)15	15	631	645	GCACGCCTTCATACTTTGCC	60.179	20	TCGAGACCAGTTTTTGCCGA	59.895	20	225	455	679	TGTGCCAGTGTTCGTCGAAT	60.25	20	TCGAGACCAGTTTTTGCCGA	59.895	20	155	525	679	ATTGTGCCAGTGTTCGTCGA	60.25	20	TCGAGACCAGTTTTTGCCGA	59.895	20	157	523	679
c63676_g1	1	p3	(GAC)7	21	1	21
c68643_g1	1	p2	(AT)10	20	3	22
c6159_g1	1	p1	(T)15	15	186	200
c159324_g1	1	p2	(GT)10	20	1	20
c68200_g1	1	c	(T)13aacgtcccttgaaaaaatgtacgccattcgacggcacgactagcgtgctttttggcaaaagtgcattttgttactttatgtatatgtatacataat(TA)7	123	43	165	ACGAAATTCCTTCTCCGGCC	60.393	20	GACGGCTTCCTCTCGAACAA	60.039	20	210	20	229	ACGAAATTCCTTCTCCGGCC	60.393	20	ATCTTGGGTGTCGACGTACG	59.83	20	176	20	195	ACGAAATTCCTTCTCCGGCC	60.393	20	TAACGCGAACGATGTGTCCT	59.758	20	270	20	289
c68200_g1	2	c	(TA)6cacctcgcttaaggattaatatgtgtatatatctttcgaaattcttgaaaaacgtcgtaagtgaagtaccacgaaattagttatc(TA)9	115	1646	1760
c69925_g1	1	p2	(CT)9	18	1	18
c176217_g1	1	p2	(AT)6	12	19	30
c170922_g1	1	p2	(TA)6	12	224	235
c5277_g1	1	p1	(T)10	10	160	169	AAGATCGTTATTAAAAGTGACGCT	57.037	24	ACATTGTTGATCGACTGTTTTACGT	59.764	25	274	99	372	TCAAAGATCGTTATTAAAAGTGACGCT	59.883	27	ACATTGTTGATCGACTGTTTTACGT	59.764	25	277	96	372	TCAAAGATCGTTATTAAAAGTGACGC	58.768	26	ACATTGTTGATCGACTGTTTTACGT	59.764	25	277	96	372
c5277_g1	2	p1	(A)11	11	413	423
c181333_g1	1	p2	(AG)6	12	1	12
c146316_g1	1	p2	(AT)6	12	229	240
c47491_g1	1	p1	(A)14	14	278	291
c43498_g1	1	p2	(CT)9	18	1	18
c43498_g1	2	p1	(A)19	19	414	432
c167012_g1	1	p1	(T)11	11	140	150	AGTTTGAGTTCGCTTTTTGAAAGA	58.05	24	AATTCATCTACCGACGATACGT	57.174	22	152	35	186	TCGCTTTTTGAAAGATTAAGGATCGT	59.851	26	AATTCATCTACCGACGATACGT	57.174	22	143	44	186	CGCTTTTTGAAAGATTAAGGATCGT	58.685	25	AATTCATCTACCGACGATACGT	57.174	22	142	45	186
c99115_g1	1	p1	(A)13	13	1	13
c49912_g1	1	p2	(TC)6	12	933	944
c16185_g1	1	p2	(GA)9	18	1	18
c85856_g1	1	p3	(AAG)5	15	1	15
c41262_g1	1	p1	(A)16	16	1	16
c177016_g1	1	p1	(T)11	11	333	343
c145921_g1	1	p2	(AG)6	12	7	18
c36720_g1	1	p1	(T)13	13	6	18
c149293_g1	1	p1	(T)14	14	1	14
c183081_g1	1	p2	(GA)9	18	1	18
c18870_g1	1	p2	(GA)7	14	217	230
c155937_g1	1	p2	(AG)8	16	1	16
c8231_g1	1	p2	(AG)6	12	1	12
c189982_g1	1	p1	(A)14	14	8	21
c140711_g1	1	p2	(TC)6	12	737	748
c191116_g1	1	p2	(GA)7	14	231	244
c112940_g1	1	p3	(TAT)6	18	1	18
c176977_g1	1	p1	(T)10	10	512	521
c95326_g1	1	p1	(A)10	10	317	326	TGTTTTGATCCACCTCGGGG	59.962	20	TATTAACCTCTCGCGAGCGG	59.69	20	203	213	415	ACGGGGATTCCACGAGGATA	60.106	20	TATTAACCTCTCGCGAGCGG	59.69	20	269	147	415	GTTTCGGCAAACGGGGATTC	60.109	20	TATTAACCTCTCGCGAGCGG	59.69	20	279	137	415
c61711_g1	1	p1	(A)11	11	8	18
c55924_g1	1	p2	(TC)8	16	1	16
c31545_g1	1	p2	(CT)9	18	1	18
c22700_g1	1	p1	(A)12	12	1	12
c96195_g1	1	c	(AG)9atatagcgagaaggagggaggaagaagaaggatagagatatatacacaaacgtgctg(GC)8	91	1	91
c108559_g1	1	p1	(A)13	13	11	23
c114469_g1	1	p1	(T)10	10	13	22
c114469_g1	2	c*	(TAA)5(A)10*	23	273	295
c53600_g1	1	p2	(GA)9	18	1	18
c161034_g1	1	p2	(GA)6	12	1	12
c132560_g1	1	p1	(A)12	12	328	339
c53362_g1	1	p1	(T)18	18	1	18
c155859_g1	1	p4	(ATAA)5	20	1	20
c148800_g1	1	p2	(AG)10	20	1	20
c185186_g1	1	p3	(AAG)6	18	1	18
c67335_g1	1	p2	(AT)8	16	6	21
c49068_g1	1	p1	(A)10	10	212	221
c67563_g1	1	p1	(A)13	13	1	13
c184081_g1	1	p1	(A)10	10	1	10
c184081_g1	2	p2	(AC)9	18	448	465
c26580_g1	1	p1	(T)10	10	12	21
c6652_g1	1	p2	(TC)8	16	3	18
c6652_g1	2	p1	(A)10	10	260	269	CGTTTCAGCATTCCCTTTCCA	59.114	21	CGAGACTCAACAACTTTCGACA	58.887	22	280	128	407	CCCTTACAACTCGAAACGACC	58.936	21	CGAGACTCAACAACTTTCGACA	58.887	22	245	163	407	CCCTTACAACTCGAAACGACC	58.936	21	ACGAGACTCAACAACTTTCGAC	58.886	22	246	163	408
c127520_g1	1	p2	(AG)8	16	213	228
c183818_g1	1	p2	(AG)7	14	1	14
c76809_g1	1	p2	(TG)6	12	1	12
c157596_g1	1	p2	(TA)7	14	411	424
c4633_g1	1	p1	(A)10	10	8	17
c64735_g1	1	p3	(GTC)7	21	1	21
c64735_g1	2	p2	(GA)8	16	4448	4463
c170878_g1	1	p4	(GACA)5	20	391	410
c143494_g1	1	p2	(TA)6	12	371	382
c71996_g1	1	p3	(TTC)5	15	3910	3924	TCGCCACTGCTGATTCCTAC	59.824	20	TCTGGATGCTCTTGGAGAACC	59.443	21	272	3693	3964	GTCGCCACTGCTGATTCCTA	59.824	20	TCTGGATGCTCTTGGAGAACC	59.443	21	273	3692	3964	CGCCACTGCTGATTCCTACT	59.823	20	TCTGGATGCTCTTGGAGAACC	59.443	21	271	3694	3964
c119727_g1	1	p1	(A)13	13	8	20
c116194_g1	1	p2	(GA)6	12	1	12
c116194_g1	2	p1	(T)13	13	373	385
c72087_g1	1	p2	(GA)9	18	1	18
c28284_g1	1	p1	(T)18	18	1	18
c30891_g1	1	p3	(ATA)6	18	1	18
c30891_g1	2	p2	(TA)6	12	507	518
c188254_g1	1	p2	(AG)7	14	312	325
c64126_g1	1	p2	(TA)7	14	564	577
c115749_g1	1	p1	(T)10	10	996	1005	TGCCGGTTTCCTTGCTGTAT	59.962	20	CGCGTTACCATTTTATTTCCGGT	60.182	23	279	776	1054	TGCCGGTTTCCTTGCTGTAT	59.962	20	ACGCGTTACCATTTTATTTCCGG	60.182	23	280	776	1055	TGCCGGTTTCCTTGCTGTAT	59.962	20	CGCGTTACCATTTTATTTCCGG	58.644	22	279	776	1054
c55448_g1	1	p2	(GA)8	16	1	16
c50104_g1	1	p3	(ATT)7	21	424	444
c84588_g1	1	p2	(AG)8	16	1	16
c76371_g1	1	p1	(A)12	12	37	48	ACCCGATCTCTCATTTGTCATCC	60.181	23	GGGCCCAATCTAGAGGAGGA	60.105	20	136	5	140	CCCGATCTCTCATTTGTCATCCA	60.181	23	GGGCCCAATCTAGAGGAGGA	60.105	20	135	6	140	ACCCGATCTCTCATTTGTCATCC	60.181	23	CCGGATTTTTGCACTCGTGG	60.11	20	173	5	177
c65040_g1	1	p1	(A)10	10	1	10
c65040_g1	2	p1	(T)11	11	1576	1586
c65750_g2	1	p1	(A)11	11	205	215	TGCCGATCACAATTCTATATCCTGT	59.988	25	TTTGAATTCGACGTGTGCCG	59.766	20	277	113	389	GCCGATCACAATTCTATATCCTGTG	59.65	25	TTTGAATTCGACGTGTGCCG	59.766	20	276	114	389	TGCCGATCACAATTCTATATCCTGT	59.988	25	TTGAATTCGACGTGTGCCGA	60.598	20	276	113	388
c65750_g2	2	p2	(TA)7	14	335	348	TGAAGACGTGATTTCCGTAGAA	57.492	22	GAAATGGGGGACGTTCCTCT	59.381	20	246	309	554	TGAAGACGTGATTTCCGTAGAA	57.492	22	AGAAATGGGGGACGTTCCTC	59.381	20	247	309	555	TTGAAGACGTGATTTCCGTAGA	57.492	22	GAAATGGGGGACGTTCCTCT	59.381	20	247	308	554
c65750_g2	3	p1	(A)11	11	570	580
c135201_g1	1	p2	(AG)10	20	1	20
c137689_g1	1	p2	(AT)6	12	382	393
c71087_g1	1	p1	(T)17	17	1	17
c150196_g1	1	p2	(AG)8	16	1	16
c57800_g1	1	p2	(TC)7	14	415	428
c133409_g1	1	p1	(A)14	14	1	14
c75137_g1	1	p3	(AAT)7	21	317	337
c79423_g1	1	p4	(CTTT)5	20	409	428
c162515_g1	1	p2	(GA)6	12	7	18
c70332_g1	1	p1	(A)17	17	3080	3096
c21578_g1	1	c	(TA)7agttacatatgttatatatagaataataata(AT)7ttacgtat(TA)8	83	222	304
c74770_g1	1	p2	(CT)10	20	1	20
c69938_g2	1	p2	(GA)8	16	1	16
c140291_g1	1	p1	(A)10	10	84	93	CCTAGTGGCGGGTGAAAAGA	59.676	20	AGTTCTCGAAATCTGTCATAAACCA	58.536	25	265	49	313	CCTAGTGGCGGGTGAAAAGA	59.676	20	GTTCTCGAAATCTGTCATAAACCA	57.278	24	264	49	312	CCTAGTGGCGGGTGAAAAGA	59.676	20	AGTTCTCGAAATCTGTCATAAACCAA	59.065	26	265	49	313
c140291_g1	2	p2	(AT)7	14	532	545
c142771_g1	1	p2	(AG)8	16	1	16
c62408_g1	1	p3	(GAC)5	15	1	15
c62408_g1	2	p2	(CT)8	16	264	279
c28218_g1	1	p2	(GA)8	16	1075	1090
c189186_g1	1	p2	(GA)8	16	1	16
c189186_g1	2	p2	(TC)7	14	302	315
c175064_g1	1	p3	(GAA)6	18	17	34
c175064_g1	2	p1	(T)18	18	228	245
c74976_g1	1	c	(AG)8atgataaagaaaag(A)10	40	1	40
c11396_g1	1	p2	(GA)9	18	1	18
c83051_g1	1	p3	(TCT)6	18	417	434
c171482_g1	1	p2	(AT)8	16	3	18
c9289_g1	1	c	(AT)6gat(AG)8	31	236	266
c73795_g2	1	p3	(ATT)5	15	6629	6643	TGATCTTTTCATTTCCTGGATTAGAAA	57.468	27	TATGAATCGTGCACCAGGCC	60.464	20	269	6558	6826	TTGATCTTTTCATTTCCTGGATTAGAA	57.468	27	TATGAATCGTGCACCAGGCC	60.464	20	270	6557	6826	TTTGATCTTTTCATTTCCTGGATTAGA	57.468	27	TATGAATCGTGCACCAGGCC	60.464	20	271	6556	6826
c65005_g2	1	p3	(CAA)5	15	862	876
c54793_g1	1	p1	(A)11	11	196	206	CGTTACGAATCAGGGTGATTGC	59.97	22	TGCGATTTTGTATCCTAGGAAATGTG	59.962	26	271	9	279	CGTTACGAATCAGGGTGATTGC	59.97	22	GCGATTTTGTATCCTAGGAAATGTGT	59.962	26	270	9	278	CGTTACGAATCAGGGTGATTGC	59.97	22	TGCGATTTTGTATCCTAGGAAATGT	58.88	25	271	9	279
c107322_g1	1	p2	(GA)9	18	1	18
c107322_g1	2	p3	(GTC)6	18	364	381
c76338_g1	1	p1	(A)10	10	7	16
c174994_g1	1	p1	(T)18	18	214	231
c56608_g1	1	p1	(A)10	10	13	22
c56608_g1	2	p1	(A)16	16	261	276
c22317_g2	1	p3	(TAA)6	18	1	18
c59519_g1	1	p2	(TA)10	20	4214	4233
c61863_g1	1	p2	(AG)6	12	1	12
c34290_g1	1	p3	(AGT)7	21	1	21
c34290_g1	2	p2	(TA)6	12	375	386
c11543_g1	1	p1	(A)11	11	26	36
c71760_g1	1	c	(TC)6tttctctccagttctttcgttctctaaacagtcgctcgctcgttcactctctgtt(TC)9attt(TC)10	109	172	280	TGAGAATCATTTCCAAGGGGGA	59.074	22	ACGACAATCGATCATTCGCT	57.79	20	260	134	393	TGAGAATCATTTCCAAGGGGGA	59.074	22	GAACGACAATCGATCATTCGCT	59.464	22	262	134	395	TGAGAATCATTTCCAAGGGGGA	59.074	22	AGAACGACAATCGATCATTCGC	59.464	22	263	134	396
c71760_g1	2	c	(T)10ctcttcttttttctctcttctttttttattttactttgtcaacacagcaagaataacaacaacggaaggcatcctgaaatgatccgcgagatttatagg(A)23	132	744	875
c94089_g3	1	p1	(A)15	15	9	23
c100653_g1	1	p1	(T)11	11	246	256
c64709_g1	1	p2	(CT)9	18	1	18
c43215_g1	1	p1	(A)16	16	551	566
c91271_g1	1	p1	(A)10	10	12	21
c56793_g1	1	p3	(CAG)5	15	1017	1031	CACACGTTCGGATGAGTTGC	59.836	20	CTGGAAGTGGGACTCTGCTG	60.037	20	231	893	1123	CACACGTTCGGATGAGTTGC	59.836	20	GGAAGTGGGACTCTGCTGAC	60.037	20	229	893	1121	CCGTTTGTTTGCAACTGGCT	60.179	20	CTGGAAGTGGGACTCTGCTG	60.037	20	269	855	1123
c113407_g1	1	c	(A)20gacaaaaac(A)10	39	1	39
c111481_g1	1	p2	(GA)9	18	1	18
c41677_g1	1	p2	(TC)8	16	615	630
c189481_g1	1	p1	(A)15	15	1	15
c131891_g1	1	p2	(AG)8	16	1	16
c13429_g1	1	p4	(AGAC)5	20	1	20
c13429_g1	2	p1	(A)15	15	381	395
c91426_g1	1	p1	(A)11	11	12	22
c48885_g3	1	p1	(A)10	10	15	24
c2629_g2	1	p1	(T)10	10	229	238	TCATCGAGCTTTTGTGGCTT	58.104	20	GCTTTTTACCGATTCGATTCTGC	58.971	23	208	73	280	TCATCGAGCTTTTGTGGCTT	58.104	20	GCTTTTTACCGATTCGATTCTGCT	60.202	24	208	73	280	ATCATCGAGCTTTTGTGGCT	57.88	20	GCTTTTTACCGATTCGATTCTGC	58.971	23	209	72	280
c155154_g1	1	p2	(GA)9	18	1	18
c155154_g1	2	p1	(A)10	10	121	130	CCTAAGGGATTGAAGGCAGGG	60.134	21	TGTCGTTTGCATAGGCCAGA	59.677	20	111	48	158	AGGGATTGAAGGCAGGGATT	58.687	20	TGTCGTTTGCATAGGCCAGA	59.677	20	107	52	158	AAGGGATTGAAGGCAGGGAT	58.687	20	TGTCGTTTGCATAGGCCAGA	59.677	20	108	51	158
c155154_g1	3	p1	(A)11	11	259	269
c167686_g1	1	p2	(AG)9	18	1	18
c167686_g1	2	p2	(GA)8	16	255	270
c49182_g1	1	p1	(T)10	10	7	16
c56085_g1	1	p3	(AAG)7	21	445	465
c188826_g1	1	p2	(GA)6	12	1	12
c188826_g1	2	p2	(CT)8	16	195	210
c31377_g1	1	p2	(AG)6	12	1	12
c31377_g1	2	p2	(TC)6	12	148	159	ATCGATCCCTTTGGACGACG	59.898	20	CGAGACAAGAAGCAGATGTGG	59.002	21	121	67	187	ATCGATCCCTTTGGACGACG	59.898	20	ACCACGAAGTATGACGAGACA	58.843	21	135	67	201	ATCGATCCCTTTGGACGACG	59.898	20	AGCGGAATTCGGAAAGAAAACC	59.772	22	173	67	239
c31377_g1	3	p1	(A)10	10	281	290
c158785_g1	1	p2	(TA)6	12	237	248
c22251_g1	1	p3	(CAA)5	15	233	247	CCATTGCTGCACTGTCGTTT	59.688	20	AGCGATTTTATTCTACAAATAATGGGA	57.65	27	261	29	289	CTGCACTGTCGTTTGATGCA	59.412	20	AGCGATTTTATTCTACAAATAATGGGA	57.65	27	255	35	289	TGCTGCACTGTCGTTTGATG	59.412	20	AGCGATTTTATTCTACAAATAATGGGA	57.65	27	257	33	289
c188828_g1	1	p3	(ACG)5	15	1	15
c188167_g1	1	p2	(AG)6	12	7	18
c188167_g1	2	p2	(TG)8	16	243	258
c130437_g1	1	p6	(CTTCAC)5	30	209	238
c72206_g6	1	p2	(AG)10	20	1	20
c72206_g6	2	p3	(AAC)6	18	256	273	TGTCACAAATGAGAAAGACCTCCA	60.142	24	CCCTCGTCCTTTTCCCTTGG	60.323	20	243	131	373	TGTCACAAATGAGAAAGACCTCCA	60.142	24	CCCTAGCACATGATCGACGT	59.614	20	206	131	336	TGTCACAAATGAGAAAGACCTCCA	60.142	24	ACCCTAGCACATGATCGACG	59.614	20	207	131	337
c72206_g6	3	p3	(TCC)5	15	1996	2010	ACCATCCTCGGTGCCATTTT	59.96	20	GAGGAGCCACAATTCGACGA	60.109	20	180	1889	2068	ACCATCCTCGGTGCCATTTT	59.96	20	TCGAGGAGCCACAATTCGAC	60.109	20	182	1889	2070	GTTACCTTCACCGTCGTCGT	60.04	20	GAGGAGCCACAATTCGACGA	60.109	20	147	1922	2068
c72206_g6	4	p4	(GAAC)5	20	3377	3396	TGGTGCCCCAGCCAAATTAA	60.179	20	TCGACATTCCATCGGCCAAA	60.036	20	196	3275	3470	TGGTGCCCCAGCCAAATTAA	60.179	20	CGGCCAAAAGCTCCGTTTTT	60.249	20	184	3275	3458	TGGTGCCCCAGCCAAATTAA	60.179	20	AACAGTCCGGAGTTCAGAGC	59.681	20	235	3275	3509
c178043_g1	1	p1	(A)10	10	260	269
c70741_g1	1	p1	(A)15	15	1	15
c70741_g1	2	p2	(GC)7	14	994	1007	ACACCAAGAGACCACCAGTC	59.241	20	GGACGAAGAAGGGCATGCTA	59.822	20	268	854	1121	GAAAAATGATACACGCGCGC	59.169	20	GGACGAAGAAGGGCATGCTA	59.822	20	151	971	1121	GAAAAATGATACACGCGCGC	59.169	20	TAATGCTGGAGTGGTGCACA	59.6	20	199	971	1169
c70741_g1	3	p2	(TA)8	16	2054	2069
c95679_g1	1	p3	(TAA)5	15	490	504
c40537_g1	1	p2	(CT)7	14	30	43	GGGTTATGGACTGTTACATACCT	57.374	23	ACGCGTTTGATCTATCATTACGA	58.396	23	146	0	145	GGGTTATGGACTGTTACATACCT	57.374	23	ACGCGTTTGATCTATCATTACG	57.051	22	146	0	145	GGGTTATGGACTGTTACATACCTT	58.002	24	ACGCGTTTGATCTATCATTACGA	58.396	23	146	0	145
c40537_g1	2	p1	(A)16	16	201	216
c144933_g1	1	p2	(AT)7	14	581	594
c39758_g1	1	p3	(TAT)6	18	212	229
c167659_g1	1	p1	(T)19	19	1	19
c89700_g1	1	p3	(AAT)6	18	1	18
c89700_g1	2	p2	(TG)9	18	194	211
c159258_g1	1	p3	(TGA)6	18	1	18
c178665_g1	1	p1	(T)14	14	439	452
c4554_g1	1	p1	(A)14	14	8	21
c4554_g1	2	p1	(T)17	17	261	277
c160221_g1	1	p2	(AG)7	14	227	240
c101869_g1	1	p1	(G)12	12	1	12
c26107_g1	1	c	(AAC)6aagaaacaatttgttcgatgtcgccgcgaccaacagcaacgcttcgtataaaaatcca(T)10cgtcggggtggtggggaatcgtctctcatcgagaggctgcgtaaaaaacccctctcgcggagatacgtacccttttcga(GAT)5	180	1	180
c187404_g1	1	p2	(AG)9	18	1	18
c41813_g2	1	p2	(TG)6	12	4	15
c61042_g1	1	p2	(AT)6	12	59	70	TCGAACTGAATATGGCAGCCA	59.791	21	AATGCTCTCTTGCCTCCACC	60.035	20	280	28	307	TCGAACTGAATATGGCAGCCA	59.791	21	TGTGCAGCTTCCGTCTAGTG	60.038	20	170	28	197	CGTCGAACTGAATATGGCAGC	59.741	21	TGTGCAGCTTCCGTCTAGTG	60.038	20	172	26	197
c75649_g1	1	p2	(AT)8	16	1	16
c93857_g1	1	p2	(TC)10	20	243	262
c30287_g1	1	p2	(GA)6	12	1	12
c121258_g1	1	p1	(T)17	17	1	17
c148862_g1	1	p2	(AG)6	12	248	259
c18386_g1	1	p1	(A)10	10	34	43	ACGACACATAAGCCAGTAAAGGT	59.992	23	TGTTGACTACAGTGTTAGTATCTCA	57.245	25	130	2	131	CACGACACATAAGCCAGTAAAGG	59.629	23	TGTTGACTACAGTGTTAGTATCTCA	57.245	25	131	1	131	ACGACACATAAGCCAGTAAAGGT	59.992	23	TGTTGACTACAGTGTTAGTATCTCAA	57.826	26	130	2	131
c5114_g1	1	p2	(AG)9	18	1	18
c60862_g1	1	p1	(A)10	10	3	12
c125944_g1	1	p2	(AG)9	18	1	18
c185274_g1	1	p1	(A)10	10	148	157	ACGAGCAAACGAACATAACGA	58.603	21	CATGCGAACGATGTCCTTTCA	59.268	21	232	12	243	ACGAGCAAACGAACATAACGA	58.603	21	ACATGCGAACGATGTCCTTTC	59.268	21	233	12	244	ACGAGCAAACGAACATAACGA	58.603	21	ACATGCGAACGATGTCCTTT	58.192	20	233	12	244
c150152_g1	1	p3	(AGA)5	15	1	15
c58557_g1	1	p2	(CT)8	16	551	566
c139376_g1	1	p2	(AT)8	16	1	16
c129439_g1	1	p2	(GA)8	16	1	16
c73314_g2	1	p2	(TC)7	14	1	14
c65859_g1	1	p3	(AAT)6	18	232	249
c135415_g1	1	p2	(GA)6	12	1	12
c135415_g1	2	p2	(GA)9	18	224	241
[truncated: 97,315 more rows]
