# Supplementary material for: De Novo Transcriptomic Resources in the Brain of Vespa velutina for Invasion Control
Source: Insects. 2020 Feb 3;11(2):101. doi: 10.3390/insects11020101 (PMC7074412; doi:10.3390/insects11020101)
Supplement: Supplementary file 1 [file insects-11-00101-s001.zip › Supplement information/Additional file 15-Table S20-SNP markers.xlsx]

## Sheet: SNPs
Gene ID	POS	REF	ALT	V1	V2	V3	V4	V5	V6
c62525_g1	314	A	G	0,0	2,2	0,3	2,1	2,0	2,0
c21838_g1	335	A	G	2,0	3,0	0,1	5,1	0,3	1,3
c27740_g1	79	A	G	0,0	0,0	0,2	0,1	2,1	3,0
c17473_g1	40	A	T	3,0	5,0	5,0	1,0	3,4	7,3
c16932_g1	3	A	G	0,0	0,0	0,0	0,0	0,0	0,2
c70713_g1	763	A	G	5,0	7,10	6,0	9,0	7,0	17,0
c173975_g1	4	A	G	2,0	0,0	2,2	0,0	3,0	2,0
c48127_g1	150	A	G	0,0	1,0	1,2	0,1	5,1	1,0
c14341_g1	311	A	C	2,0	1,3	6,0	5,0	1,3	12,0
c105845_g1	194	A	T	1,0	4,0	0,2	0,0	0,0	0,0
c113614_g1	22	A	G	49,22	82,0	82,0	71,1	78,0	105,0
c73707_g1	336	A	G	7,9	9,6	14,10	0,0	0,0	0,0
c73707_g1	969	A	G	13,24	0,0	19,11	0,0	0,1	0,0
c73707_g1	1134	A	G	4,2	0,0	18,2	0,0	0,1	0,0
c71172_g1	2592	A	G	1,1	3,1	1,1	2,1	1,1	2,0
c58824_g1	491	A	G	23,0	21,0	13,11	24,0	19,0	25,0
c72176_g1	399	A	G	3,4	2,1	0,1	0,0	0,0	0,0
c72176_g1	513	A	G	1,2	4,1	0,0	0,0	0,0	0,0
c56441_g1	1	A	G	0,4	0,2	0,3	0,4	0,2	0,3
c56685_g1	202	A	G	15,0	9,0	12,0	7,2	6,0	9,3
c39423_g1	202	A	G	5,3	3,0	3,0	0,0	0,0	0,0
c39423_g1	237	A	G	3,3	1,0	2,0	0,0	0,0	0,0
c179318_g1	1	A	G	0,2	0,0	0,0	1,0	0,0	0,1
c59328_g1	374	A	G	0,1	1,0	0,1	0,1	0,0	0,0
c2510_g1	178	A	G	1,1	0,0	0,0	0,0	0,1	1,0
c51230_g1	170	A	C	31,33	53,0	42,0	31,35	67,0	100,0
c23792_g1	516	A	G	2,0	0,0	0,0	1,0	2,0	0,2
c59012_g1	182	A	G	0,10	0,9	0,2	1,3	12,9	6,2
c59012_g1	211	A	G	0,8	0,9	0,2	0,4	9,6	0,9
c135675_g1	79	A	G	1,1	0,0	0,0	1,1	1,0	0,0
c50815_g1	3	A	G	0,1	1,1	3,1	3,1	2,0	3,1
c71728_g1	982	A	G	26,26	84,0	80,0	65,0	63,0	66,0
c71728_g1	1427	A	T	24,25	36,35	50,0	28,29	51,1	55,0
c71728_g1	3529	A	G	58,0	1,56	51,0	25,16	34,25	35,0
c37184_g1	138	A	G	0,1	0,2	1,0	0,0	7,0	0,3
c70279_g2	1771	A	T	23,1	10,7	29,0	18,6	15,12	41,0
c70279_g2	4186	A	T	20,1	7,18	25,0	16,0	25,0	17,0
c70279_g2	4861	A	G	6,0	1,5	5,0	2,0	6,0	5,0
c60767_g1	14	A	G	1,0	2,0	0,0	3,0	0,2	3,0
c70535_g1	63	A	G	0,0	0,1	3,0	2,0	0,2	2,0
c70535_g1	93	A	G	0,0	0,1	4,0	2,0	0,2	2,0
c70535_g1	231	A	G	0,0	0,0	3,0	2,0	0,2	4,0
c70535_g1	252	A	G	0,0	0,0	2,0	1,0	0,2	3,0
c70535_g1	303	A	G	0,0	0,1	2,0	0,0	0,3	3,0
c70535_g1	309	A	G	0,0	0,1	2,0	0,0	0,3	3,0
c70535_g1	390	A	G	0,0	0,1	5,0	0,0	0,3	0,0
c70535_g1	420	A	G	0,0	0,1	6,0	0,0	0,3	0,0
c70535_g1	747	A	T	0,0	2,0	0,1	0,1	1,1	0,0
c70535_g1	929	A	G	0,0	2,2	0,0	0,0	0,0	0,1
c10511_g1	558	A	G	6,0	3,2	7,0	0,0	0,0	0,0
c65114_g1	1192	A	G	21,0	27,0	16,0	18,0	19,0	19,49
c65114_g1	1605	A	C	0,3	2,0	0,2	2,2	4,0	12,0
c65114_g1	1979	A	G	6,9	10,12	7,18	25,0	17,14	17,21
c65114_g1	2589	A	G	20,0	0,17	13,8	25,0	0,27	10,6
c66215_g1	186	A	T	2,0	5,3	3,4	2,0	0,3	8,0
c67568_g1	274	A	G	1,1	1,0	0,2	3,0	1,0	4,0
c40497_g1	93	A	C	3,0	4,0	4,0	0,0	6,0	0,3
c52512_g1	210	A	G	1,1	0,0	0,0	0,0	0,1	0,0
c72740_g3	4115	A	G	90,1	95,0	102,0	105,2	119,1	56,60
c72740_g3	5175	A	C	102,0	114,0	109,0	110,0	112,0	72,66
c184580_g1	2	A	G	1,0	0,0	1,1	1,0	1,2	0,0
c78740_g1	24	A	G	0,1	0,0	0,1	1,0	1,0	2,0
c53839_g1	862	A	G	0,1	2,1	1,0	2,0	0,2	4,1
c72571_g1	118	A	G	90159	244,2	246,2	240,1	110140	243,2
c72571_g1	370	A	G	0,250	0,249	123125	248,1	1249	138111
c133531_g1	11	A	G	0,0	1,0	1,0	2,2	3,0	1,1
c69835_g1	485	A	T	15,18	41,0	19,16	0,33	24,0	19,22
c69835_g1	865	A	G	27,0	30,0	17,24	24,0	29,0	57,0
c143359_g1	236	A	C	1,0	0,1	0,1	0,0	0,0	1,1
c69086_g2	168	A	G	69,0	97,0	85,0	72,0	0,70	76,0
c69086_g2	2241	A	G	156,0	172,0	70,85	142,0	153,0	179,0
c70559_g1	397	A	G	3,0	0,0	2,0	0,0	1,2	0,0
c73396_g1	1593	A	C	10,21	23,23	36,40	29,35	32,28	71,0
c73396_g1	2072	A	G	55,0	32,48	44,51	66,0	36,58	115,0
c73396_g1	2614	A	G	48,0	29,19	35,32	45,0	43,0	57,0
c51383_g1	2878	A	C	44,0	49,0	23,30	51,0	42,0	56,0
c51147_g1	669	A	G	3,0	2,0	0,0	3,0	1,0	0,2
c40999_g1	162	A	G	7,0	0,0	0,0	0,2	0,0	0,0
c40999_g1	167	A	G	5,3	0,0	0,0	0,1	0,0	0,0
c40999_g1	180	A	G	5,2	0,0	0,0	0,1	0,0	0,0
c32568_g1	3	A	G	1,0	1,1	0,2	2,1	0,1	0,0
c124375_g1	289	A	G	2,1	0,0	1,0	0,0	0,0	0,1
c8092_g1	86	A	G	0,1	1,2	0,1	1,0	0,3	5,0
c71934_g3	60	A	G	1,1	1,0	2,0	2,0	1,1	1,2
c55956_g1	178	A	G	0,1	0,0	2,1	3,0	0,1	3,0
c50045_g1	585	A	C	41,0	30,24	31,0	42,0	25,0	37,0
c140160_g1	2	A	G	0,1	2,1	1,0	1,0	3,1	1,1
c140160_g1	17	A	G	2,1	4,0	0,2	6,0	6,1	1,4
c11160_g1	4	A	G	2,0	0,0	0,1	0,1	0,0	0,0
c63381_g1	258	A	G	0,0	3,2	1,0	0,0	4,0	6,0
c70454_g1	276	A	T	237,1	241,0	117121	239,1	126114	119126
c71125_g4	114	A	T	134116	234,16	167,2	246,4	151,98	248,1
c71125_g4	1521	A	T	108141	127123	249,1	124126	120129	248,0
c71125_g4	3157	A	G	93,0	149,0	75,0	71,72	114,0	123,0
c65161_g2	553	A	T	10,0	8,0	7,0	6,0	1,5	0,11
c46016_g1	372	A	T	0,0	0,1	1,0	1,3	0,1	3,0
c46016_g1	463	A	G	0,0	2,0	1,1	3,0	0,0	1,1
c46016_g1	616	A	G	0,0	2,0	0,0	0,2	0,0	0,0
c73894_g1	104	A	T	1,0	4,1	2,1	1,1	2,3	2,3
c73894_g1	312	A	T	2,2	1,1	0,1	0,3	3,2	3,0
c73894_g1	488	A	T	5,2	0,1	1,3	1,0	1,2	2,6
c73894_g1	701	A	C	6,0	0,0	1,0	1,0	3,0	2,3
c73894_g1	737	A	T	5,2	0,0	1,0	1,1	3,0	3,0
c73894_g1	850	A	G	2,5	0,0	0,0	0,2	1,0	4,0
c73894_g1	969	A	T	5,0	1,0	1,0	1,1	0,0	2,1
c73894_g1	1079	A	G	1,1	4,0	1,0	2,1	0,0	2,0
c73894_g1	1089	A	G	1,1	4,0	1,0	2,2	1,0	3,0
c73894_g1	1131	A	G	1,1	3,0	1,0	2,1	1,0	3,0
c73894_g1	1259	A	T	3,0	0,0	0,0	8,0	2,1	2,2
c73894_g1	1302	A	T	3,0	0,0	0,0	2,5	2,0	4,0
c73894_g1	1374	A	T	1,1	0,0	0,0	1,1	0,2	3,0
c73894_g1	1774	A	T	4,0	1,0	1,0	0,0	3,0	1,3
c73894_g1	1825	A	G	0,3	0,1	2,1	0,1	4,0	3,1
c73894_g1	2017	A	G	2,6	3,0	5,0	3,2	3,0	10,0
c73894_g1	2067	A	G	2,2	3,0	5,0	3,0	2,0	9,0
c73894_g1	2206	A	G	1,3	8,0	2,0	2,2	1,0	9,0
c73894_g1	2422	A	G	2,4	9,3	5,1	1,4	0,1	3,2
c73894_g1	2812	A	T	0,1	5,0	1,0	1,1	5,0	6,0
c73894_g1	3125	A	G	5,1	6,1	1,6	3,2	6,7	7,0
c67725_g1	666	A	G	81,0	84,0	108,0	47,23	98,0	86,0
c67725_g1	1275	A	G	34,50	79,0	42,34	25,18	96,0	1,94
c67725_g1	1393	A	T	32,30	49,0	45,0	15,8	59,0	55,0
c47427_g1	315	A	C	29,0	30,0	22,0	24,0	12,0	18,18
c146207_g1	1	A	G	3,1	3,2	4,2	3,7	10,2	8,1
c32163_g1	74	A	G	0,0	0,0	0,1	0,0	2,1	1,0
c73786_g1	180	A	C	0,1	3,3	2,2	0,0	0,0	0,0
c73786_g1	861	A	T	5,3	17,9	13,9	0,0	0,0	0,0
c73786_g1	1536	A	T	4,2	3,5	5,6	0,0	0,0	0,0
c73786_g1	1625	A	G	2,1	1,2	1,2	0,0	0,0	0,0
c98745_g1	201	A	T	0,1	1,0	0,0	0,0	0,1	1,1
c16649_g1	1	A	G	0,1	0,0	0,0	0,0	0,0	0,1
c69604_g2	470	A	G	1,1	5,0	3,0	2,1	5,0	10,0
c55994_g2	1857	A	G	1,0	1,0	0,0	0,1	0,0	1,2
c34538_g1	171	A	G	0,2	0,1	4,0	0,0	0,0	0,0
c68589_g1	43	A	G	4,0	5,0	4,0	4,0	1,2	9,0
c4413_g1	355	A	G	0,0	0,0	0,0	0,1	0,1	0,0
c65937_g1	193	A	G	0,0	1,2	0,0	6,0	3,0	0,0
c184063_g1	85	A	C	1,0	0,0	0,2	0,0	0,0	0,0
c65856_g1	460	A	T	0,1	0,0	0,0	0,1	0,0	0,0
c59696_g1	102	A	G	0,3	4,0	5,0	0,0	3,0	5,0
c155243_g1	117	A	T	1,0	0,2	5,0	2,0	0,4	0,1
c47981_g1	101	A	G	3,8	6,0	3,0	0,0	2,0	10,0
c60457_g1	2	A	T	0,0	0,0	0,0	1,2	0,1	3,1
c60457_g1	191	A	G	1,12	11,10	11,0	3,5	10,0	10,0
c67641_g2	242	A	G	70,0	69,0	0,94	111,0	118,0	97,0
c35336_g1	250	A	G	0,0	0,0	5,0	0,2	0,0	2,0
c35336_g1	267	A	G	0,0	0,0	5,0	0,2	0,0	0,0
c171782_g1	13	A	C	0,0	1,0	0,0	0,2	0,0	0,0
c57463_g1	181	A	G	0,0	0,0	1,2	2,1	3,0	1,3
c59913_g1	1668	A	G	138,2	218,0	1151	77,0	164,0	1247
c3216_g1	388	A	G	0,0	0,0	0,0	0,1	0,1	0,0
c2445_g1	48	A	G	0,1	2,0	0,1	0,0	0,0	0,0
c57021_g1	137	A	G	3,1	2,2	3,0	6,0	3,0	3,8
c167156_g1	269	A	G	0,0	0,0	0,0	0,0	0,2	0,1
c174890_g1	3	A	G	4,0	1,1	0,1	1,1	1,1	6,0
c157700_g1	117	A	G	0,0	0,2	0,0	0,0	4,1	0,0
c69271_g1	2387	A	T	250,0	250,0	136114	249,0	250,0	248,1
c69271_g1	3283	A	G	249,0	250,0	108141	249,0	146103	114136
c74611_g1	385	A	G	10,0	7,0	7,0	8,0	14,0	4,13
c1837_g1	305	A	G	82,0	99,0	97,1	75,0	38,59	144,0
c44166_g1	3	A	G	0,2	1,1	0,0	0,0	0,0	0,0
c55469_g1	43	A	T	4,0	0,12	0,4	2,3	0,7	11,0
c43153_g1	420	A	G	43,49	0,0	0,0	0,0	0,0	0,0
c146093_g1	175	A	T	0,0	1,0	0,0	1,0	0,0	1,2
c92562_g1	1	A	G	0,0	0,0	0,0	0,0	0,1	0,1
c20306_g1	2	A	T	0,1	0,0	0,0	1,0	0,0	1,1
c67318_g1	3477	A	G	4246	123126	105145	247,1	245,2	121128
c41213_g1	3	A	G	0,1	0,0	1,1	1,1	1,0	0,0
c41213_g1	344	A	G	3,3	6,0	4,2	0,6	3,0	9,0
c73517_g1	842	A	T	3196	220,0	210,0	222,0	220,0	230,0
c73517_g1	3575	A	T	12,0	5,7	5,3	10,0	8,0	14,0
c184627_g1	191	A	C	2,1	0,1	0,0	0,0	0,0	0,0
c12916_g1	204	A	T	0,0	0,2	0,1	2,0	1,0	1,0
c60091_g1	2446	A	T	0,0	0,0	0,1	0,0	0,1	0,0
c41484_g1	135	A	T	116,0	79,0	33,43	54,0	85,0	172,0
c52226_g2	37	A	T	20,0	9,9	9,4	16,0	23,7	13,12
c69357_g1	100	A	G	5,0	0,5	1,0	3,0	0,2	2,3
c63596_g1	1	A	G	0,0	0,0	0,0	0,0	0,0	0,2
c63596_g1	324	A	T	7,3	3,0	1,5	7,0	4,5	3,7
c68456_g1	3661	A	G	40,0	34,0	32,0	15,9	32,0	24,0
c68849_g1	436	A	G	3,0	0,1	0,1	0,0	0,0	0,0
c22258_g1	792	A	C	0,0	0,0	3,1	2,0	2,2	4,2
c52285_g1	142	A	T	18,0	13,24	15,17	10,8	11,22	33,0
c52937_g1	290	A	G	3,0	0,0	0,0	0,1	1,0	0,1
c85100_g1	72	A	C	3,0	0,2	0,0	1,1	0,0	1,0
c13478_g1	223	A	G	1,0	3,0	0,0	4,0	3,0	0,3
c68843_g2	116	A	G	0,0	0,0	0,1	0,1	0,0	3,1
c68843_g2	569	A	G	0,1	7,3	0,3	2,1	0,1	3,3
c153317_g1	2	A	G	0,1	2,1	0,0	0,0	0,0	0,0
c59741_g1	257	A	G	2,0	3,3	4,2	0,0	0,0	0,0
c59741_g1	287	A	G	2,0	2,4	4,1	0,0	0,0	0,0
c63800_g1	196	A	G	7,3	3,2	9,10	0,0	0,0	0,0
c63800_g1	324	A	G	2,2	1,1	5,3	0,0	0,0	0,0
c18328_g1	262	A	C	0,0	0,1	0,2	1,0	0,0	0,0
c73456_g1	1064	A	G	14,0	16,0	19,0	15,0	13,6	19,0
c73456_g1	1962	A	G	7,11	13,0	19,0	12,0	15,0	14,0
c73456_g1	2763	A	T	19,0	3,8	12,0	19,0	6,10	9,10
c71290_g3	47	A	C	18,1	19,0	13,0	7,7	16,0	16,1
c35570_g1	2	A	G	0,0	0,1	0,0	1,0	0,1	0,1
c163079_g1	242	A	C	0,0	0,0	0,0	0,2	0,0	1,3
c33577_g1	39	A	G	2,1	0,0	0,0	2,0	0,0	0,2
c67970_g1	173	A	G	5,0	4,0	0,2	0,6	0,3	1,0
c67970_g1	254	A	G	1,0	4,0	0,0	2,0	1,2	1,0
c23436_g1	9	A	G	0,0	0,0	1,0	0,0	0,1	0,1
c23436_g1	31	A	G	0,0	0,0	1,1	0,0	2,0	1,2
c100638_g1	469	A	T	0,0	0,0	0,2	0,0	0,0	3,0
c102799_g1	90	A	G	0,0	1,1	0,2	0,2	1,0	1,0
c33529_g1	353	A	G	6,0	8,0	2,5	9,0	6,0	14,7
c69332_g1	4402	A	G	51,64	72,85	96,0	59,75	64,88	138,0
c57398_g1	534	A	G	0,0	0,0	0,2	0,1	1,0	1,0
c175918_g1	454	A	G	13,0	11,0	2,2	10,0	7,7	4,0
c66416_g1	1	A	G	0,0	3,2	1,1	0,2	1,2	2,0
c9336_g1	206	A	G	0,1	0,0	0,1	2,0	1,0	1,2
c3421_g1	405	A	T	1,22	7,10	10,10	8,15	37,0	25,0
c72731_g1	4899	A	G	33,0	23,0	35,0	15,18	28,17	9,21
c67722_g1	229	A	G	1,0	0,0	0,0	0,3	0,0	3,0
c8639_g2	243	A	G	66,0	62,0	63,0	0,57	84,0	101,0
c47798_g1	5	A	C	0,0	0,1	0,0	0,0	0,0	0,1
c47798_g1	126	A	G	5,0	4,3	0,8	4,0	1,2	8,0
c67347_g1	1196	A	C	38,0	18,0	37,2	27,0	46,0	22,15
c67347_g1	1208	A	G	35,0	11,0	16,17	22,0	33,0	28,0
c56838_g1	18	A	T	1,1	0,0	0,0	0,1	0,0	0,0
c57685_g1	250	A	G	0,4	1,2	3,1	0,0	0,0	0,0
c17020_g1	458	A	T	0,2	1,0	2,0	0,2	1,0	1,0
c73395_g2	908	A	T	25,32	23,27	43,0	52,0	64,0	50,0
c73395_g2	4305	A	G	45,0	45,0	24,25	40,0	34,32	34,0
c73395_g2	4905	A	G	26,31	50,0	21,29	27,33	40,23	27,38
c73395_g2	5316	A	T	25,20	20,18	22,30	54,0	54,0	25,25
c10956_g1	373	A	G	0,3	2,0	3,0	0,0	1,0	0,0
c64738_g3	23	A	G	2,1	2,0	0,0	0,1	0,1	2,0
c69669_g1	1065	A	G	9,5	7,6	15,0	14,0	24,0	20,0
c71434_g1	444	A	T	34,0	37,0	0,44	35,0	40,0	0,63
c71434_g1	548	A	G	44,0	37,0	21,30	48,0	51,0	48,38
c22677_g1	107	A	G	23,20	15,24	21,10	34,0	35,0	37,0
c72663_g1	717	A	G	249,0	250,0	250,0	249,0	250,0	136113
c72663_g1	1051	A	G	249,1	108139	111138	249,1	117132	98152
c72663_g1	1143	A	G	247,0	246,1	245,1	248,1	129120	249,0
c72663_g1	1325	A	G	249,0	85164	99151	249,0	249,0	116134
c63995_g1	1087	A	G	5,2	2,0	7,0	2,0	3,2	6,2
c63995_g1	5044	A	T	73,0	97,0	102,0	42,53	97,2	116,0
c9339_g1	226	A	T	47,0	52,0	21,15	37,0	47,0	64,0
c120383_g1	114	A	C	2,1	4,0	0,1	0,0	0,0	0,0
c120383_g1	156	A	G	2,1	4,0	0,2	0,0	0,0	0,0
c120383_g1	231	A	G	1,1	0,3	4,0	0,0	0,0	0,0
c36360_g1	88	A	G	2,0	0,0	0,0	0,0	3,2	0,1
c16071_g1	279	A	C	11,2	10,11	6,10	6,4	6,17	6,12
c16071_g1	381	A	G	1,0	0,0	1,1	1,2	0,1	1,0
c6688_g1	503	A	G	0,0	0,0	0,0	0,0	0,1	0,1
c20376_g1	90	A	G	0,0	0,0	1,0	2,0	4,0	2,2
c71881_g2	5333	A	G	36,24	41,23	52,27	38,28	67,24	54,20
c38487_g1	39	A	T	0,0	0,0	0,0	0,1	0,0	1,1
c38487_g1	95	A	G	2,1	5,0	0,2	3,7	4,0	5,0
c65715_g1	260	A	G	18,0	3,0	15,0	19,0	10,7	9,0
c71357_g1	171	A	G	1,4	4,9	2,6	0,0	0,0	0,0
c136418_g1	89	A	G	0,0	0,0	1,0	2,0	0,1	1,1
c136418_g1	218	A	T	0,0	0,0	0,0	0,2	0,0	0,1
c155416_g1	133	A	G	6,0	1,0	3,0	1,0	2,1	1,1
c42175_g1	14	A	C	1,2	0,1	2,0	0,0	0,0	0,0
c42175_g1	607	A	C	0,0	1,1	0,1	0,0	0,0	0,0
c71202_g1	355	A	T	3,0	1,2	2,3	0,0	0,0	0,0
c70450_g2	201	A	G	13,0	7,0	4,1	11,7	4,0	9,3
c70450_g2	311	A	G	23,0	18,0	11,12	45,0	13,23	15,35
c70450_g2	438	A	G	33,0	29,0	20,16	39,0	17,27	32,53
c70450_g2	706	A	G	30,0	24,0	1,8	22,0	14,23	23,42
c70450_g2	1963	A	G	249,0	250,0	249,0	122127	0,249	248,1
c182932_g1	2	A	G	1,0	1,0	0,2	0,0	1,0	0,0
c68047_g1	3150	A	G	130,0	154,0	101,71	135,0	167,0	185,0
c45969_g1	142	A	T	0,0	2,0	0,0	0,0	1,0	0,4
c43372_g1	120	A	G	0,1	0,0	5,0	0,2	4,0	0,2
c185164_g1	324	A	T	0,0	0,1	0,1	0,0	0,0	0,0
c65039_g2	1	A	G	0,0	0,0	0,1	0,0	1,1	0,0
c28035_g1	126	A	G	2,3	3,0	6,0	6,0	3,0	5,0
c4577_g1	306	A	G	0,2	3,0	3,0	0,2	1,2	2,0
c28825_g1	3	A	G	0,0	0,1	0,1	0,0	0,0	0,0
c52749_g1	140	A	T	3,0	4,1	0,2	4,0	1,2	4,3
c54222_g2	142	A	G	1,0	2,0	4,0	0,0	1,1	1,1
c26530_g1	341	A	G	165,1	181,0	212,0	197,0	211,0	120117
c73412_g1	746	A	C	20,0	19,0	13,8	15,0	13,0	14,0
c73412_g1	1868	A	G	0,16	19,11	16,10	6,6	29,0	14,14
c73412_g1	3185	A	G	12,15	24,0	14,12	14,17	16,13	26,12
c73412_g1	3770	A	G	12,9	15,10	7,14	30,0	10,8	8,14
c73412_g1	4184	A	G	26,0	9,14	7,8	15,13	12,11	8,11
c69795_g2	661	A	G	7,0	5,6	7,0	3,0	0,0	8,0
c69795_g2	714	A	G	7,0	5,6	3,0	3,0	3,0	8,0
c174671_g1	49	A	G	10,8	14,11	19,0	8,5	25,0	30,0
c70734_g2	3	A	G	0,0	0,0	0,1	1,1	0,0	0,1
c45763_g1	166	A	T	0,0	0,0	0,0	1,1	0,2	3,0
c27786_g1	272	A	T	4,0	1,2	1,0	0,2	0,0	0,0
c27786_g1	284	A	C	3,0	0,3	0,0	0,2	0,0	0,0
c3429_g1	125	A	T	2,0	0,2	0,2	0,0	4,0	0,2
c60258_g1	866	A	G	249,1	118131	247,2	250,0	249,0	250,0
c60258_g1	1103	A	G	249,1	250,0	112137	249,1	117132	250,0
c71976_g1	111	A	T	13,0	0,0	2,0	4,8	1,0	5,0
c57087_g1	63	A	G	0,0	2,1	2,0	0,0	2,0	1,2
c57087_g1	316	A	T	1,0	1,6	3,2	0,6	7,0	0,6
c72407_g1	195	A	G	67,0	60,0	65,0	26,25	69,0	49,37
c72407_g1	5737	A	G	23,17	33,0	38,0	23,0	29,0	49,0
c73677_g3	364	A	G	173,0	180,0	67,40	111,0	151,0	247,0
c53509_g1	89	A	G	0,0	0,1	1,0	0,0	1,1	0,0
c53509_g1	107	A	G	0,0	0,1	1,0	0,0	1,1	0,0
c72337_g1	618	A	G	4,3	0,0	0,0	3,0	2,0	0,0
c41374_g1	523	A	G	2,1	1,2	2,2	0,0	0,0	0,0
c32023_g1	157	A	G	1,2	0,2	1,1	1,0	0,5	7,0
c138092_g1	2	A	G	0,5	1,6	0,9	1,5	0,5	1,7
c140402_g1	246	A	G	2,1	2,2	4,0	1,0	0,0	4,0
c147258_g1	256	A	G	0,1	0,1	0,0	0,0	0,0	0,0
c120561_g1	196	A	G	0,0	0,6	7,0	1,0	0,0	3,0
c45938_g1	568	A	G	1,0	5,4	10,0	2,0	7,0	18,0
c128203_g1	113	A	T	3,0	4,0	0,0	0,1	5,0	0,1
c80785_g1	261	A	G	0,0	0,0	0,1	0,1	0,0	0,0
c68854_g3	976	A	G	22,0	18,0	23,0	16,0	0,23	14,11
c70235_g1	903	A	G	0,0	0,0	0,0	1,0	3,0	3,4
c132149_g1	2	A	G	0,0	0,1	0,0	0,0	1,1	1,1
c68931_g2	2024	A	T	27,33	30,26	47,0	46,0	51,0	75,0
c70488_g1	255	A	G	0,0	1,0	2,2	0,0	0,0	0,0
c75555_g1	24	A	G	0,1	1,0	1,1	2,1	2,0	4,0
c47477_g1	94	A	T	2,1	0,0	1,0	1,0	1,1	0,0
c87034_g1	222	A	G	0,0	0,0	1,1	1,0	0,2	5,1
c67547_g1	1040	A	C	38,77	123,0	43,58	83,72	59,53	66,80
c67547_g1	1468	A	G	58,43	104,0	84,0	35,48	87,0	83,69
c67547_g1	1649	A	G	15,19	33,0	25,0	11,27	12,12	25,34
c67547_g1	1654	A	G	31,0	23,0	7,12	29,0	19,0	48,0
c4224_g1	99	A	G	1,0	0,0	0,0	1,0	0,2	11,0
c174886_g1	30	A	T	3,0	10,0	3,0	7,0	3,4	4,0
c60122_g1	422	A	G	0,0	0,0	1,0	0,0	1,1	0,1
c68275_g1	269	A	T	5,0	2,0	0,2	0,5	1,1	3,1
c70398_g1	1310	A	G	1,0	6,0	1,1	2,0	5,0	9,5
c160239_g1	273	A	G	0,2	0,1	0,0	0,0	0,0	1,0
c105725_g1	301	A	T	0,1	0,0	0,0	0,0	0,1	0,1
c66526_g1	314	A	G	0,0	2,0	0,1	1,0	1,1	1,0
c20801_g1	318	A	T	0,0	0,2	3,0	0,0	0,0	0,0
c138416_g1	257	A	C	0,0	0,1	0,0	0,1	0,0	0,0
c68257_g1	2555	A	G	10,0	9,4	7,0	7,6	10,6	21,1
c47885_g1	106	A	G	3,2	13,0	5,3	6,0	11,0	14,0
c59701_g1	1103	A	G	63,0	34,39	63,0	95,2	47,61	100,0
c61291_g1	509	A	T	19,20	58,0	57,0	65,0	66,0	74,0
c62539_g1	3	A	G	1,0	1,0	0,0	0,0	0,1	1,1
c20962_g1	257	A	G	0,3	0,0	0,1	1,1	2,1	1,3
c62217_g1	421	A	C	2,0	6,1	10,0	3,3	0,1	4,0
c65145_g2	2	A	G	0,0	0,2	0,1	0,0	0,0	0,0
c54288_g1	115	A	G	0,0	2,0	4,0	0,1	3,0	0,2
c67915_g1	656	A	G	0,0	2,2	0,1	1,0	1,0	1,0
c14303_g1	122	A	G	0,0	1,0	0,0	0,0	0,3	2,0
c70336_g1	347	A	G	2,0	3,2	0,0	2,0	5,0	0,3
c70336_g1	442	A	G	2,0	4,1	0,1	1,3	4,0	0,3
c70336_g1	467	A	G	2,0	3,1	0,1	2,4	3,0	0,4
c70336_g1	735	A	G	0,0	4,0	0,0	1,1	4,0	0,2
c70336_g1	849	A	G	0,0	1,0	0,0	1,0	0,0	0,3
c49539_g1	527	A	T	0,0	1,0	0,0	5,2	2,2	0,0
c68857_g1	267	A	G	0,2	3,1	0,3	6,0	0,0	0,2
c60763_g1	275	A	G	22,17	24,0	35,0	33,0	24,0	36,0
c3320_g1	1	A	G	0,3	0,0	0,0	0,0	0,0	0,0
c73857_g1	5371	A	G	45,0	25,22	61,0	35,33	0,68	26,21
c73857_g1	9343	A	T	80,0	46,45	89,0	91,0	92,0	100,0
c67411_g1	27	A	T	16,13	3,2	14,14	0,1	0,0	1,0
c67411_g1	124	A	G	27,32	18,10	35,25	2,0	0,0	1,3
c67411_g1	290	A	G	30,31	24,13	35,27	2,0	2,0	1,1
c92822_g1	22	A	G	0,0	0,0	0,1	0,0	1,0	0,1
c92822_g1	50	A	G	0,0	1,0	0,1	0,0	1,0	2,1
c119271_g1	668	A	G	1,0	1,0	0,0	2,0	0,0	0,3
c27927_g1	98	A	C	1,4	0,0	0,0	0,0	0,0	0,0
c59667_g1	101	A	G	1,2	2,0	2,3	0,0	0,0	0,0
c105378_g1	60	A	G	0,1	0,1	2,0	0,0	0,0	0,0
c105378_g1	199	A	G	2,0	2,0	0,2	0,0	0,0	0,0
c70569_g1	493	A	G	72,0	58,47	99,0	29,65	54,0	65,78
c25294_g1	3	A	T	0,0	0,0	0,0	0,2	0,0	0,0
c73417_g1	4	A	G	1,1	0,0	0,0	0,0	0,1	0,0
c73417_g1	1430	A	G	5,3	7,1	4,5	0,0	2,0	0,0
c73417_g1	1469	A	T	4,2	6,1	2,5	0,0	1,0	0,0
c73417_g1	1481	A	G	5,1	7,1	5,5	0,0	1,0	0,0
c73417_g1	2246	A	G	2,2	5,0	6,6	0,0	0,0	0,0
c73417_g1	2314	A	C	6,2	3,0	8,5	0,0	0,0	0,0
c73417_g1	2444	A	G	0,3	0,0	3,7	0,0	0,0	0,0
c115703_g1	28	A	G	0,0	0,1	1,0	0,1	1,0	2,0
c24582_g1	270	A	T	0,3	4,3	7,0	5,4	0,3	2,1
c52513_g1	400	A	T	2,1	4,0	1,4	2,1	0,4	7,0
c59713_g1	192	A	G	0,6	0,9	0,3	2,3	4,2	6,0
c70040_g1	432	A	G	3,0	2,4	2,8	0,0	0,0	0,0
c72895_g1	543	A	G	3,5	6,0	15,0	9,0	9,0	4,0
c128628_g1	1	A	G	1,0	0,1	0,0	0,0	0,1	0,0
c159693_g1	414	A	G	1,0	2,0	1,0	0,0	0,2	2,3
c179884_g1	173	A	T	0,1	0,0	1,1	0,0	3,0	0,0
c56409_g1	152	A	G	0,0	0,1	4,2	0,0	0,0	3,1
c70514_g1	2028	A	G	241,0	247,0	249,0	0,250	1246	247,0
c166371_g1	285	A	C	0,0	0,1	0,1	0,0	0,0	0,0
c69567_g2	199	A	T	1,4	13,0	8,0	6,0	13,0	3,7
c72517_g3	1099	A	G	1,6	2,4	0,8	5,7	0,8	2,19
c72517_g3	2037	A	G	60,0	96,2	38,38	87,0	0,65	117,0
c13716_g1	278	A	G	2,0	0,1	0,1	1,0	0,0	4,0
c49034_g1	250	A	G	1,0	2,3	0,0	1,0	2,0	1,0
c41719_g1	491	A	C	6,6	8,8	8,0	4,9	18,0	12,11
c51392_g1	76	A	G	3,0	6,0	2,0	1,2	0,1	5,0
c36975_g1	120	A	G	1,1	0,0	0,0	0,0	0,1	0,0
c33885_g1	604	A	G	2,0	1,1	1,1	1,0	0,1	0,0
c25741_g1	86	A	T	2,0	5,0	0,2	1,0	6,0	4,0
c170498_g1	307	A	G	0,1	0,0	0,0	0,0	0,1	0,0
c72840_g1	3562	A	T	71,0	107,0	121,0	91,0	56,62	116,0
c65180_g1	1	A	G	1,1	0,2	0,3	2,2	1,2	1,3
c73563_g1	346	A	G	11,4	1,0	0,0	4,0	0,0	0,0
c73563_g1	658	A	G	3,4	0,0	0,0	1,0	3,0	0,0
c54802_g1	263	A	G	0,1	0,0	1,0	0,0	0,1	3,1
c28985_g1	494	A	G	0,0	0,1	0,1	0,0	0,0	0,0
c48659_g1	441	A	T	0,2	6,0	1,0	0,2	1,0	2,0
c93744_g1	13	A	G	0,0	0,1	1,1	0,0	0,1	1,0
c59381_g1	45	A	T	4,1	4,0	0,0	5,6	5,2	1,0
c59065_g1	476	A	G	8,0	3,7	6,0	4,6	13,0	14,0
c65888_g1	364	A	C	2,1	2,0	3,0	1,3	3,0	3,0
c49992_g1	380	A	C	0,0	2,2	1,1	0,0	3,0	0,0
c75540_g1	2	A	G	0,0	0,1	0,0	0,1	0,0	2,0
c13824_g1	333	A	G	0,1	1,0	1,0	1,1	0,0	0,0
c71215_g2	124	A	G	2,2	0,0	4,2	0,2	0,3	7,0
c71215_g2	161	A	T	5,0	2,0	5,3	5,0	3,0	5,0
c71215_g2	1753	A	T	1,1	0,2	0,0	3,3	0,0	0,3
c71215_g2	1771	A	T	0,2	0,2	0,0	3,2	0,1	0,3
c38408_g1	444	A	G	0,1	1,2	0,0	0,0	0,0	0,0
c182742_g1	233	A	G	0,0	0,1	0,0	1,0	0,1	1,0
c69237_g1	22	A	C	4,3	16,0	8,0	18,0	14,0	14,0
c69237_g1	2088	A	G	86,0	41,72	65,0	35,50	88,0	105,0
c69237_g1	3003	A	G	76,0	94,0	59,0	91,0	87,0	43,32
c64591_g2	362	A	G	6,0	3,0	3,0	4,0	4,2	10,0
c64591_g2	384	A	G	8,0	4,0	2,2	5,0	6,3	9,0
c61012_g1	188	A	G	59,41	0,101	54,57	1118	111,0	125,0
c140721_g1	196	A	G	2,0	0,0	0,0	0,2	0,0	0,0
c65835_g1	1	A	T	0,0	0,0	0,0	1,0	0,0	0,2
c69025_g1	1336	A	G	117,0	145,1	127,0	50,83	144,0	139,0
c69025_g1	3222	A	G	36,0	59,0	42,0	12,19	42,0	101,0
c66263_g1	641	A	G	137,0	141,0	72,79	141,1	165,0	90101
c130811_g1	145	A	G	2,0	0,1	0,2	2,0	0,0	0,2
c178263_g1	102	A	G	2,1	0,0	0,0	0,0	0,0	1,1
c71374_g1	1760	A	T	162,0	219,0	232,0	195,0	94111	206,0
c71374_g1	2019	A	G	157,0	206,1	189,0	176,0	205,0	102131
c71374_g1	2031	A	G	176,0	234,0	200,0	187,0	221,1	107142
c71374_g1	3641	A	G	124125	249,0	132117	248,1	128122	127122
c71374_g1	4561	A	T	241,0	221,0	117133	206,0	218,0	249,0
c56255_g1	25	A	G	6,0	5,0	4,1	3,0	3,2	7,4
c56255_g1	32	A	T	9,0	6,0	3,4	4,0	7,0	14,0
c71667_g1	1956	A	G	10,0	18,0	16,0	12,0	16,0	7,15
c48806_g1	495	A	G	0,0	0,0	0,0	0,1	0,0	2,1
c20583_g1	132	A	G	0,0	0,2	0,0	1,1	7,0	0,0
c63540_g1	408	A	G	2,2	5,2	0,2	0,0	0,0	0,0
c63540_g1	519	A	G	3,4	11,1	2,1	0,0	0,0	0,0
c173882_g1	207	A	T	0,0	0,1	0,0	0,0	0,0	1,1
c165422_g1	244	A	G	0,1	0,1	0,0	1,0	3,0	0,0
c66819_g1	477	A	G	60,0	25,36	25,23	47,0	68,0	60,0
c47926_g1	24	A	C	0,0	0,0	0,0	1,0	0,1	0,2
c9861_g1	89	A	C	0,1	5,2	0,0	0,0	0,0	0,0
c56237_g2	30	A	T	0,1	0,0	2,1	0,0	0,0	1,0
c176_g1	436	A	G	0,0	0,0	0,1	0,0	0,1	0,1
c167895_g1	185	A	T	19,0	13,0	16,0	6,4	18,0	17,0
c12489_g1	195	A	T	6,7	10,6	17,0	9,3	20,0	20,0
c71308_g1	1278	A	G	35,0	30,0	10,32	35,0	27,20	22,33
c71308_g1	1342	A	G	37,0	35,0	38,0	9,21	19,20	45,0
c71308_g1	1935	A	G	5,0	12,0	11,0	13,0	19,1	3,3
c71308_g1	1989	A	G	0,0	2,1	2,2	2,0	0,0	0,0
c158414_g1	2	A	G	1,0	0,1	0,0	0,0	0,0	0,1
c158414_g1	50	A	G	2,0	1,0	2,0	2,1	0,1	3,0
c158414_g1	351	A	G	0,1	0,0	0,0	0,0	0,0	0,1
c47769_g1	259	A	C	2,0	1,0	1,0	2,0	2,2	3,0
c114234_g1	252	A	G	4,7	1,11	2,10	1,3	1,4	1,5
c63113_g2	1	A	G	0,1	0,1	1,0	1,0	0,0	0,0
c63113_g2	1957	A	G	27,24	27,28	0,44	22,17	49,0	57,0
c55070_g1	343	A	T	3,2	0,13	6,0	4,3	4,1	8,0
c73345_g1	5747	A	G	45,0	24,19	39,0	27,30	14,18	0,49
c175500_g1	21	A	G	0,0	1,0	2,0	0,1	3,2	1,0
c20576_g1	587	A	G	2,4	2,1	2,0	2,2	0,2	2,6
c69598_g1	2393	A	G	8,2	3,0	10,0	0,8	0,3	5,4
c20375_g1	173	A	G	0,2	1,0	2,0	1,2	1,0	0,0
c135147_g1	2	A	G	1,2	0,0	0,0	0,0	0,2	0,0
c16292_g1	71	A	T	0,0	0,3	0,0	2,0	0,1	1,0
c49509_g1	281	A	C	2,0	1,0	0,0	2,0	2,1	0,5
c73696_g1	2269	A	T	6,0	7,0	9,0	4,0	5,4	9,0
c73696_g1	4850	A	T	0,4	3,0	2,0	2,0	1,2	4,0
c73696_g1	6008	A	G	2,0	7,0	1,0	3,2	2,0	0,0
c99763_g1	222	A	T	0,0	0,0	0,0	1,0	0,2	0,1
c70664_g1	480	A	G	0,0	0,0	0,0	0,0	1,2	0,0
c33277_g1	25	A	G	14,20	15,20	0,29	16,15	16,13	41,0
c27760_g1	121	A	G	25,29	51,0	24,17	0,39	36,1	69,0
c62590_g1	400	A	G	5,6	4,7	7,1	2,5	0,3	10,0
c68219_g1	2	A	G	0,0	0,0	0,1	0,0	0,0	0,1
c68900_g2	18	A	G	3,0	7,1	0,2	1,0	1,0	0,0
c70537_g1	322	A	G	0,0	0,0	3,0	0,3	4,0	3,1
c73826_g5	2842	A	G	26,0	15,12	42,0	51,0	46,0	55,0
c73826_g5	3785	A	G	11,14	14,12	39,0	9,14	17,15	41,0
c73826_g5	6992	A	G	51,0	21,0	32,0	45,0	0,53	0,27
c73826_g5	9281	A	G	29,0	34,0	7,10	37,0	27,0	40,0
c13313_g1	116	A	G	0,0	0,0	0,0	4,2	0,0	0,0
c45287_g1	296	A	G	2,0	1,3	0,0	1,0	1,0	0,0
c69926_g1	1055	A	T	28,0	17,0	8,6	15,7	12,10	24,0
c103959_g1	3	A	G	1,1	1,0	1,1	0,0	1,1	0,0
c57701_g1	474	A	T	21,0	12,13	10,0	0,5	9,2	17,12
c63774_g1	451	A	G	149,1	194,0	116,1	131,1	0,155	188,0
c63774_g1	1518	A	G	1,1	2,2	4,1	2,1	3,1	2,2
c88179_g1	31	A	G	0,0	1,1	0,1	0,0	0,0	0,0
c36462_g1	98	A	G	0,1	0,0	1,0	0,0	0,1	0,0
c134919_g1	210	A	G	3,11	7,6	10,9	22,0	15,0	17,6
c117500_g1	189	A	G	2,1	0,0	0,1	1,0	0,0	0,0
c67786_g1	4322	A	G	121122	250,0	116127	235,1	245,0	240,0
c57393_g1	2	A	C	0,1	0,1	0,1	0,0	0,0	0,0
c57393_g1	130	A	G	2,0	5,0	0,4	5,0	0,2	6,0
c52235_g1	3	A	C	0,1	0,0	0,0	0,1	0,0	0,0
c41600_g1	73	A	T	0,1	0,0	2,0	2,1	0,0	0,4
c69725_g3	1211	A	G	4,0	3,0	2,0	2,2	4,0	0,3
c70320_g1	825	A	T	2,3	4,2	2,1	0,0	0,0	0,0
c70320_g1	912	A	G	3,0	1,1	1,1	0,0	0,0	0,0
c63778_g1	75	A	C	4,2	1,0	2,4	1,0	0,2	5,0
c34946_g1	2	A	G	0,0	0,1	0,1	0,0	0,0	1,1
c26132_g1	196	A	G	13,0	10,6	12,5	14,0	16,1	22,4
c68643_g1	1918	A	G	226,0	0,211	238,0	246,0	240,1	240,1
c68643_g1	3037	A	G	129119	246,4	119130	126124	248,2	248,2
c58141_g1	1196	A	C	3,0	4,0	5,0	5,0	3,2	5,0
c68200_g1	15	A	C	1,1	0,0	1,2	1,0	1,1	3,2
c181333_g1	365	A	G	1,0	2,0	1,0	1,0	0,2	5,0
c47491_g1	83	A	T	6,0	2,3	2,0	1,0	2,0	2,2
c16185_g1	422	A	G	0,0	3,0	0,0	0,0	0,1	0,1
c36720_g1	515	A	G	29,0	11,16	42,0	32,0	36,0	37,0
c44075_g1	20	A	G	0,1	0,0	0,0	0,1	0,0	3,0
c8231_g1	192	A	G	2,3	3,0	1,0	0,0	0,1	5,0
c8489_g1	217	A	T	2,0	1,0	0,0	0,3	0,0	1,1
c176977_g1	3	A	G	0,1	0,0	0,0	0,1	0,0	0,0
c61711_g1	1	A	G	2,1	1,0	0,2	1,1	0,2	3,0
c61711_g1	345	A	G	7,0	1,4	5,0	8,0	5,2	11,0
c61711_g1	509	A	G	0,0	1,0	0,0	0,2	0,0	1,0
c55924_g1	206	A	G	0,0	1,0	1,0	1,2	5,0	0,1
c73881_g1	3	A	T	0,0	0,0	0,0	0,0	0,2	0,0
c73881_g1	361	A	G	11,0	0,5	16,0	14,0	5,4	9,0
c73881_g1	804	A	G	3,4	8,0	12,0	3,10	4,3	13,0
c73881_g1	1918	A	G	14,0	11,0	26,0	1,35	23,0	13,13
c69665_g1	84	A	G	1,0	6,0	0,2	16,0	13,0	1,1
c69665_g1	534	A	G	0,1	0,0	0,0	0,3	4,4	2,0
c114469_g1	4	A	T	0,1	0,0	0,0	2,1	0,0	1,4
c132560_g1	2	A	T	0,0	1,0	1,0	0,0	1,1	1,3
c53362_g1	123	A	G	6,5	9,0	10,3	3,4	14,0	0,16
c52114_g1	192	A	C	0,1	4,0	0,0	0,0	1,2	2,2
c67335_g1	91	A	G	7,0	4,0	3,0	0,3	6,0	9,0
c49068_g1	1	A	G	1,0	1,0	1,0	0,1	0,0	1,1
c72515_g1	770	A	G	1,0	0,2	2,0	1,0	0,1	0,0
c183818_g1	302	A	G	3,0	0,2	2,0	4,0	9,0	10,0
c183818_g1	694	A	T	0,0	0,2	1,1	0,3	0,0	1,0
c187088_g1	193	A	G	1,0	1,0	0,1	0,0	3,0	0,1
c50146_g1	553	A	T	2,5	1,1	6,0	0,0	0,0	0,0
c50146_g1	584	A	C	2,2	0,1	5,0	0,0	0,0	0,0
c71996_g1	310	A	G	79,96	152,1	194,0	63,86	102,71	246,0
c71996_g1	387	A	G	140,0	63,84	189,0	117,0	167,0	236,0
c71996_g1	3671	A	G	32,0	38,0	38,0	28,0	29,0	20,19
c116194_g1	331	A	C	78,0	43,37	86,0	84,0	121,0	110,1
c72087_g1	80	A	G	9,0	10,7	19,0	17,0	14,0	23,0
c72087_g1	1030	A	T	6,15	11,0	22,0	19,0	20,0	11,0
c69212_g1	351	A	T	121118	218,7	131115	226,3	234,1	2248
c64126_g1	312	A	G	10,0	3,3	3,0	3,1	11,0	6,3
c115749_g1	335	A	T	0,2	0,1	0,0	4,0	1,0	2,1
c50104_g1	445	A	G	1,0	0,0	0,1	2,0	0,0	1,1
c65750_g2	185	A	G	0,14	9,8	7,4	6,5	19,0	17,14
c65750_g2	383	A	T	8,0	7,0	7,5	1,1	14,0	5,14
c71087_g1	345	A	T	5,2	8,3	3,0	0,0	0,0	0,0
c57800_g1	277	A	G	1,0	1,0	6,0	1,0	0,2	7,0
c70332_g1	347	A	G	71,1	34,38	98,0	115,0	69,0	57,62
c48372_g1	167	A	G	0,0	0,0	1,1	2,0	0,0	1,2
c73795_g2	2292	A	G	46,0	34,18	41,0	28,24	36,0	41,38
c73795_g2	5774	A	G	11,16	13,21	7,10	32,1	0,28	25,0
c73795_g2	7052	A	G	33,0	46,0	24,1	28,0	23,25	24,15
c65005_g2	146	A	C	54,0	35,26	48,0	60,0	72,0	87,0
c49652_g1	708	A	C	1,0	3,5	1,0	1,0	0,0	6,0
c59519_g1	4135	A	G	27,43	55,0	35,38	49,0	27,41	138,0
c64709_g1	343	A	C	14,31	76,0	33,0	44,0	32,0	47,1
c64709_g1	1066	A	G	32,38	53,60	83,0	35,42	77,4	57,53
c3675_g1	79	A	G	0,0	1,1	0,0	0,0	0,0	0,1
c155154_g1	19	A	G	29,0	13,7	30,1	20,18	31,0	30,0
c155154_g1	251	A	G	12,0	12,1	5,10	20,0	21,0	24,0
c31377_g1	7	A	G	1,0	0,0	0,0	0,0	1,0	0,2
c22251_g1	172	A	T	1,0	3,0	0,0	2,1	0,2	0,0
c67706_g1	2519	A	G	131107	124125	126122	248,2	122118	119130
c64427_g1	72	A	G	15,8	1,0	0,0	2,2	2,0	1,2
c72206_g6	2073	A	G	245,3	245,3	248,1	247,0	111139	248,1
c72206_g6	3564	A	C	0,1	0,0	0,0	0,0	0,0	0,2
c178043_g1	2	A	G	0,0	0,0	0,1	0,0	2,1	1,1
c136272_g1	325	A	G	0,0	0,0	0,0	3,0	3,0	0,3
c40537_g1	214	A	G	0,0	0,0	0,0	0,1	0,0	0,1
c178665_g1	3	A	G	1,0	2,0	1,1	0,1	3,2	3,4
c16160_g1	184	A	G	0,0	0,1	4,0	0,0	0,2	0,0
c16160_g1	196	A	G	0,0	0,1	4,0	0,0	0,2	0,0
c26107_g1	104	A	C	46,0	0,57	68,0	62,0	72,0	84,0
c51403_g1	459	A	C	1,2	0,0	0,0	1,0	0,0	0,0
c65417_g2	422	A	G	1,2	0,0	1,0	1,0	0,1	2,0
c73314_g2	409	A	G	40,0	25,34	0,34	50,0	37,0	53,0
c73314_g2	808	A	G	6,7	7,6	1,5	9,5	3,14	18,0
c1059_g1	58	A	G	0,0	0,0	0,0	0,0	2,0	0,2
c1059_g1	247	A	G	2,1	0,0	0,0	5,0	2,0	0,2
c1059_g1	317	A	G	1,2	0,0	0,0	2,0	1,0	0,2
c40732_g1	210	A	G	2,0	1,0	1,0	0,2	1,0	6,0
c80271_g1	576	A	C	2,0	0,2	0,0	0,0	2,1	1,0
c48412_g1	318	A	T	51,0	33,0	28,25	22,23	33,21	59,0
c63759_g1	217	A	G	4,0	5,0	4,0	4,0	3,1	3,7
c50963_g1	88	A	G	0,0	0,0	0,0	1,0	3,0	0,4
c60009_g1	629	A	G	0,0	1,0	0,1	1,0	0,4	3,0
c70639_g1	1277	A	G	22,0	11,11	21,0	18,0	21,0	29,0
c64966_g1	230	A	T	0,8	3,0	8,0	2,0	2,6	5,0
c72811_g1	422	A	G	35,0	44,0	38,0	40,1	37,0	0,52
c142163_g1	1	A	T	0,0	0,0	0,0	0,1	0,0	0,1
c70935_g2	706	A	G	7,0	4,3	4,0	7,0	3,8	6,8
c102283_g1	1	A	G	0,0	0,0	0,0	0,0	0,1	0,1
c46132_g1	264	A	T	0,3	0,0	5,0	0,0	0,0	0,0
c10190_g1	377	A	G	7,0	0,0	0,1	2,0	1,3	0,4
c70087_g1	33	A	G	37,0	51,1	39,0	38,0	44,0	28,28
c64131_g1	434	A	G	7,0	16,0	7,0	19,0	6,17	10,0
c37753_g1	423	A	C	1,0	4,0	3,2	1,0	2,0	10,0
c54309_g1	83	A	T	0,0	0,0	0,1	0,0	0,0	0,3
c160779_g1	229	A	G,T	1,1,3	0,0,2	0,0	0,0	0,2,2	1,1,2
c23813_g1	131	A	G	10,2	4,4	2,2	0,2	17,0	4,3
c34390_g1	543	A	G	0,1	0,0	0,0	0,1	0,1	0,0
c40012_g1	698	A	C	21,0	9,11	10,13	20,0	10,14	38,0
c75956_g1	239	A	G	0,0	0,0	0,0	1,0	1,2	4,0
c73256_g2	1136	A	T	151,2	68,76	69,62	108,0	58,58	96,89
c34763_g1	68	A	G	0,0	6,0	3,1	0,0	0,2	2,1
c165980_g1	36	A	G	1,1	0,0	0,0	0,0	2,0	2,1
c140924_g1	32	A	G	1,1	0,0	3,0	0,1	0,0	4,0
c62009_g1	171	A	G	4,3	0,0	0,0	0,0	3,0	0,0
c8778_g1	363	A	G	0,0	0,0	0,0	0,1	3,1	0,1
c55455_g1	40	A	G	0,1	0,1	1,0	0,0	0,0	0,0
c137995_g1	8	A	G	0,0	0,3	0,0	1,0	1,0	1,0
c137995_g1	63	A	C	1,0	1,4	0,0	1,0	1,1	2,0
c137995_g1	254	A	G	0,0	0,0	0,0	1,0	0,1	0,2
c57407_g1	4	A	C	0,0	2,0	0,2	0,0	0,0	0,0
c65094_g1	68	A	G	1,0	0,1	1,0	0,0	0,1	0,0
c65094_g1	131	A	G	1,0	0,1	1,0	1,0	0,1	1,0
c65094_g1	138	A	G	1,0	0,1	1,0	1,0	0,1	1,0
c65094_g1	318	A	G	2,0	1,1	1,0	1,0	0,1	0,0
c56835_g1	2	A	T	1,0	1,2	1,1	3,0	0,0	1,0
c56835_g1	36	A	T	3,0	5,0	6,0	8,0	7,0	6,7
c56835_g1	864	A	G	4,0	2,0	3,0	4,0	0,2	3,0
c70185_g2	1274	A	G	61,0	33,24	34,0	29,31	34,32	108,0
c49107_g1	212	A	T	1,0	4,0	1,3	1,0	3,0	5,0
c59230_g2	1	A	C	1,1	1,0	1,0	2,0	0,1	1,3
c46534_g1	309	A	G	34,0	24,0	10,12	15,10	12,14	31,18
c67415_g1	132	A	G	13,0	5,5	15,0	12,0	8,0	10,0
c13500_g1	171	A	T	0,1	0,0	1,1	0,1	1,1	1,1
c13500_g1	348	A	G	1,0	0,0	0,2	2,0	0,1	0,2
c9046_g1	3	A	T	0,0	0,0	0,0	0,0	0,1	0,1
c24091_g1	274	A	T	0,0	0,0	0,0	1,1	0,1	0,0
c78926_g1	134	A	G	2,0	1,1	0,1	0,0	0,0	0,0
c182883_g1	3	A	G	0,0	0,0	0,0	1,2	0,0	1,0
c170811_g1	205	A	G	0,0	3,0	0,0	0,0	0,0	0,2
c50508_g1	21	A	G	0,1	1,0	2,0	3,0	2,0	0,1
c67931_g1	763	A	G	2,0	0,1	4,0	0,5	3,0	0,1
c62756_g1	4	A	C	0,1	0,1	1,0	0,0	0,0	0,0
c62756_g1	947	A	G	6,8	11,10	7,7	0,0	0,0	0,0
c61036_g2	3	A	G	0,0	0,0	2,2	1,0	0,0	1,0
c60982_g1	1790	A	G	55,0	58,0	29,25	57,0	21,29	21,27
c62375_g1	287	A	G	0,1	2,5	2,0	3,0	1,0	2,0
c34640_g1	40	A	T	0,0	0,0	0,0	0,1	2,1	2,0
c179822_g1	460	A	T	0,0	1,2	0,1	0,0	0,0	0,0
c17561_g1	180	A	G	2,0	1,0	4,0	1,2	1,0	4,2
c36745_g1	76	A	G	8,0	8,5	6,0	6,0	4,6	28,0
c43963_g1	503	A	G	0,1	5,0	5,0	1,0	0,3	3,8
c61312_g1	456	A	C	1,0	3,0	2,0	0,1	0,1	3,0
c57817_g1	933	A	G	0,11	9,11	0,13	6,7	15,0	14,0
c57817_g1	1033	A	T	18,26	19,28	19,25	50,0	38,0	43,0
c37568_g1	20	A	G	0,1	1,0	1,0	0,0	0,1	0,0
c61591_g1	27	A	G	8,4	2,4	4,3	6,2	8,2	12,4
c61532_g1	25	A	G	3,0	1,1	0,0	0,1	2,0	0,0
c61532_g1	299	A	T	41,13	48,1	29,0	27,0	36,0	55,0
c61532_g1	408	A	G	29,14	45,0	20,0	22,0	33,0	50,0
c12189_g1	53	A	T	17,18	49,0	42,0	28,0	44,0	55,0
c72172_g1	2026	A	G	0,8	5,0	3,0	7,0	4,0	5,0
c1124_g1	7	A	T	0,0	0,0	0,0	0,1	0,1	0,0
c73660_g2	273	A	G	3,0	6,0	3,2	0,0	0,0	0,0
c72733_g1	1800	A	G	249,0	249,1	249,1	250,0	143107	249,1
c72733_g1	3272	A	T	1248	123127	248,1	248,0	250,0	249,0
c25134_g1	300	A	G	47,0	25,23	28,0	51,0	40,1	43,25
c73006_g1	1248	A	G	10,3	0,7	7,3	2,3	8,4	8,0
c73006_g1	2661	A	G	3,7	15,0	9,3	7,0	11,0	11,0
c12542_g1	129	A	C	0,0	0,1	1,0	1,1	0,0	4,0
c44774_g1	365	A	T	0,0	2,0	0,1	0,2	1,0	2,0
c7907_g1	218	A	G	2,0	0,2	0,0	3,4	7,0	0,0
c7907_g1	252	A	G	0,1	0,1	0,0	2,3	5,0	0,0
c138308_g1	25	A	G	1,12	0,12	6,8	0,7	0,11	0,13
c65412_g1	314	A	G	4,11	16,20	10,16	0,15	6,3	10,17
c145895_g1	41	A	G	0,0	1,0	0,0	0,0	1,1	0,1
c22759_g1	138	A	G	0,3	0,1	2,0	1,1	1,0	0,0
c31039_g1	21	A	C	0,1	1,0	1,1	0,0	2,0	0,0
c31039_g1	1448	A	G	0,51	37,0	33,0	37,0	57,0	51,0
c72400_g1	399	A	C	2,0	0,8	5,0	11,0	0,3	8,0
c72400_g1	1583	A	G	2,2	7,0	0,8	6,2	1,0	6,1
c72400_g1	1690	A	G	3,0	10,0	4,0	4,0	0,0	4,5
c38480_g1	1182	A	G	14,0	0,11	5,0	2,2	15,0	8,8
c45314_g1	2268	A	G	0,1	0,1	0,4	2,1	0,1	1,3
c30590_g1	173	A	G	0,2	0,1	0,3	1,0	0,2	4,0
c53999_g1	420	A	G	0,0	2,1	1,0	3,2	1,1	2,0
c180990_g1	318	A	G	0,0	0,0	2,0	0,1	1,0	0,1
c52109_g1	697	A	C	1,0	0,0	4,0	1,0	1,2	2,0
c816_g1	139	A	G	0,1	0,0	0,0	0,0	1,0	0,2
c45621_g1	1	A	G	3,1	1,1	1,2	0,1	4,0	6,0
c45621_g1	21	A	G	9,0	13,0	9,0	7,0	8,5	18,0
c70973_g1	2060	A	G	19,15	42,0	34,0	21,29	0,62	20,0
c70973_g1	8631	A	G	48,0	17,22	50,0	52,0	51,0	66,0
c57225_g1	537	A	G	5,0	3,5	5,0	4,3	1,0	14,0
c62044_g1	301	A	G	16,0	21,0	12,0	10,0	6,11	26,0
c55009_g1	78	A	G	0,2	0,0	0,0	0,0	2,0	0,1
c8729_g1	454	A	T	0,0	1,1	0,0	0,0	0,0	0,1
c68023_g1	101	A	C	45,0	46,0	46,0	14,20	37,0	74,0
c12067_g1	21	A	T	0,1	3,0	0,3	0,0	0,2	2,0
c53585_g1	511	A	G	136,1	58,65	71,78	44,45	77,76	185,0
c2112_g1	3	A	G	0,0	1,1	1,0	1,0	1,1	0,0
c2112_g1	500	A	G	0,0	0,0	0,0	0,2	1,1	1,1
c52965_g1	765	A	G	0,53	44,43	81,0	0,87	45,39	110,0
c72235_g2	452	A	G	24,0	46,0	35,0	22,21	16,24	73,0
c73156_g1	1351	A	G	4,0	1,0	2,0	5,0	1,2	3,9
c67058_g1	1209	A	G	0,4	0,0	5,0	4,0	3,0	2,0
c28561_g1	403	A	G	0,2	3,0	5,0	1,0	0,5	0,2
c27274_g1	536	A	T	0,0	0,0	0,0	0,0	0,1	0,1
c1182_g1	2	A	G	1,1	5,0	0,1	0,2	0,0	1,1
c1182_g1	222	A	T	46,0	34,0	49,0	20,30	52,0	71,0
c41874_g1	46	A	G	0,2	0,0	0,0	0,0	0,0	0,0
c68850_g1	10	A	T	0,0	0,0	0,0	1,0	0,0	0,2
c175417_g1	65	A	G	0,0	1,0	1,1	0,0	0,0	0,1
c102132_g1	624	A	G	0,0	0,1	0,0	1,2	1,0	1,0
c182274_g1	258	A	C	0,0	0,0	0,0	0,0	0,0	0,2
c51879_g1	28	A	C	4,1	0,5	3,0	0,0	2,0	1,2
c142010_g1	227	A	G	0,1	0,0	1,0	0,1	0,0	0,0
c155639_g1	309	A	G	0,0	1,0	0,0	1,0	0,0	2,2
c81682_g1	37	A	G	0,1	3,0	0,0	1,0	1,1	0,1
c182185_g1	340	A	G	0,0	0,0	0,0	0,1	1,0	0,1
c65673_g1	370	A	C	0,0	1,3	2,0	1,0	2,0	4,0
c65673_g1	388	A	G	0,0	4,0	0,2	0,2	0,2	4,0
c69961_g1	378	A	G	3,0	1,1	4,0	0,1	0,0	0,1
c64786_g1	242	A	G	7,4	4,7	8,3	0,0	0,0	0,0
c64786_g1	293	A	C	5,5	4,7	6,2	0,0	0,0	0,0
c4421_g1	168	A	G	4,0	1,1	1,1	3,0	2,3	4,3
c60511_g1	18	A	G	1,0	0,0	0,0	0,1	0,0	0,2
c67134_g1	1510	A	T	15,0	26,0	27,0	17,0	11,11	27,2
c67134_g1	1844	A	G	30,0	52,0	17,27	41,0	25,37	0,59
c673_g1	85	A	T	4,6	4,0	4,0	8,0	8,0	14,0
c63406_g1	587	A	G	0,0	2,0	0,2	1,0	2,0	1,0
c72098_g1	3991	A	G	4,2	5,4	1,1	0,3	5,3	0,8
c70475_g1	1	A	C	4,2	2,1	1,2	1,2	4,2	5,4
c70475_g1	180	A	G	22,24	49,0	0,65	67,0	0,59	54,44
c70475_g1	405	A	C	38,20	55,0	82,0	24,22	88,0	81,43
c128302_g1	2	A	G	0,1	0,0	0,0	0,0	0,2	0,0
c69464_g2	148	A	T	4,3	6,6	11,2	0,0	0,0	0,0
c69464_g2	268	A	G	2,3	5,5	5,0	0,0	0,0	0,0
c60162_g2	929	A	G	1,1	1,1	2,1	1,2	1,3	1,3
c1655_g1	223	A	G	0,1	5,0	0,0	0,1	0,2	0,3
c1655_g1	423	A	G	0,1	0,0	0,0	0,0	0,0	2,1
c14763_g1	489	A	G	0,0	0,0	0,2	0,1	0,0	0,0
c95639_g1	4	A	G	0,0	0,0	0,0	0,0	2,2	0,0
c100976_g1	280	A	G	1,0	0,2	0,0	0,0	0,0	0,0
c71914_g2	3084	A	G	25,0	14,15	0,27	8,11	11,19	35,0
c43211_g1	1506	A	G	16,14	23,0	28,0	24,0	35,0	24,0
c119247_g1	340	A	G	2,2	8,3	7,0	8,1	7,0	5,0
c73835_g3	403	A	T	7,0	5,0	15,0	12,0	32,0	8,6
c11721_g1	5	A	G	0,2	1,0	0,0	0,0	0,0	0,0
c5440_g1	173	A	G	0,1	0,0	2,0	0,0	0,1	0,0
c35298_g1	816	A	G	3,2	0,0	0,1	0,1	0,0	1,0
c6591_g1	195	A	C	3,3	22,0	27,0	23,10	19,0	25,0
c67310_g1	160	A	T	0,3	4,2	1,0	1,0	1,0	3,0
c2171_g1	120	A	G	24,0	16,12	26,0	18,0	24,0	47,0
c52445_g1	466	A	G	1,2	2,0	2,1	2,1	0,0	1,0
c55543_g1	144	A	G	26,0	24,0	29,0	19,0	8,16	18,25
c71153_g1	2298	A	G	9,0	10,0	18,0	6,6	12,0	21,0
c42086_g2	97	A	G	0,1	0,0	4,0	0,1	0,0	5,0
c67297_g1	1797	A	G	52,0	61,0	20,20	52,0	30,26	85,0
c67297_g1	1812	A	C	54,0	52,0	17,18	43,0	31,23	78,0
c20998_g1	93	A	G	63,0	52,0	34,0	66,0	0,53	84,0
c61992_g1	3	A	C	0,0	0,0	0,1	0,0	0,0	0,1
c61694_g1	177	A	G	0,0	0,1	2,0	0,0	1,3	0,0
c26998_g1	203	A	G	2,1	0,0	0,1	0,0	0,0	0,0
c65602_g1	1743	A	G	10,0	22,0	24,0	19,0	7,0	9,7
c9032_g1	1628	A	T	0,0	0,0	1,0	0,2	0,1	2,0
c45996_g1	3535	A	G	56,0	81,0	29,23	55,0	62,0	90,0
c52868_g1	64	A	C	23,27	57,0	34,0	19,19	44,0	79,0
c16843_g1	190	A	G	0,0	0,1	0,0	0,1	4,1	0,3
c73895_g1	155	A	G	0,0	0,1	1,0	2,0	3,0	2,1
c73895_g1	718	A	G	113,0	48,60	99,0	101,0	46,44	103,0
c73895_g1	2062	A	G	48,0	51,0	31,0	35,0	29,0	15,19
c73895_g1	2494	A	G	58,0	48,0	44,0	0,86	58,0	61,0
c73895_g1	3127	A	G	41,0	58,0	31,0	20,13	37,0	58,0
c73895_g1	3298	A	G	75,0	24,39	51,0	52,0	61,0	68,0
c73895_g1	3833	A	G	15,0	11,15	5,4	10,12	16,0	26,0
c73895_g1	4564	A	C	9,7	19,0	11,0	8,0	20,0	9,15
c73895_g1	5091	A	G	17,0	8,7	12,0	25,0	20,0	29,0
c70751_g3	1211	A	G	16,0	13,0	18,0	19,0	11,0	12,15
c128147_g1	364	A	G	3,0	0,1	0,1	0,0	4,0	1,1
c65335_g1	202	A	G	3,0	2,3	1,0	3,0	0,3	4,0
c135216_g1	1548	A	G	5,0	6,0	8,0	1,4	11,0	6,0
c60354_g1	182	A	G	0,1	0,0	1,1	0,0	1,0	1,0
c72923_g1	836	A	C	104,54	1,0	2,1	9,7	4,1	0,1
c72959_g4	3258	A	G	91,0	95,1	46,39	61,0	52,45	44,51
c72959_g4	4299	A	G	68,0	79,0	71,0	48,47	82,0	97,0
c46255_g1	2114	A	T	0,0	0,0	0,0	1,0	1,2	1,1
c47681_g1	202	A	C	3,2	5,0	5,0	7,0	5,0	5,0
c1053_g1	2	A	G	0,0	0,0	0,0	0,0	0,1	0,1
c21730_g1	345	A	G	5,1	2,0	0,0	0,0	2,0	0,4
c63386_g2	344	A	G	0,180	139,0	70,84	0,88	171,0	142,0
c192485_g1	9	A	G	1,0	0,0	0,0	1,1	0,1	0,0
c192485_g1	68	A	T	0,2	0,1	1,1	2,0	1,0	0,0
c44950_g1	762	A	G	76,0	72,0	72,0	34,33	63,0	71,0
c56488_g1	323	A	T	0,0	0,0	0,1	0,1	0,0	0,0
c53712_g1	851	A	G	2,0	12,0	8,0	0,3	4,0	5,0
c190905_g1	19	A	T	0,1	1,1	0,0	0,0	0,1	0,0
c60870_g1	541	A	G	0,2	3,0	0,0	3,1	0,0	1,0
c65663_g1	1784	A	G	119131	126123	120130	249,0	0,250	116134
c65663_g1	2801	A	G	250,0	250,0	250,0	249,1	124126	247,1
c72463_g1	327	A	T	122,0	0,103	0,76	0,95	87,93	1142
c72463_g1	1184	A	G	65,94	141,0	89,0	164,0	80,84	181,0
c72463_g1	2148	A	G	250,0	79127	162,0	232,1	249,0	250,0
c72463_g1	2316	A	G	245,1	101108	158,0	215,0	247,1	250,0
c72463_g1	2514	A	G	169,0	58,72	128,0	166,0	186,0	214,0
c57360_g1	132	A	T	14,0	4,7	2,7	20,0	27,0	9,8
c71413_g1	159	A	G	2,2	0,1	4,2	2,0	0,0	0,0
c71413_g1	232	A	G	2,2	0,1	6,0	1,0	0,0	0,0
c71413_g1	366	A	G	4,1	2,0	0,1	0,0	0,0	0,0
c71413_g1	380	A	G	4,1	2,0	0,1	0,0	0,0	0,0
c71413_g1	480	A	G	0,0	1,1	2,1	0,0	0,0	0,0
c71413_g1	641	A	G	2,0	0,1	5,3	0,0	0,0	0,0
c64284_g2	1	A	G	11,2	7,3	4,1	6,7	4,2	10,1
c64284_g2	7	A	G	19,0	8,7	16,0	21,0	15,0	25,1
c72874_g1	4599	A	C	65,0	78,0	71,0	40,40	74,0	83,0
c72563_g1	898	A	G	13,0	17,0	17,0	8,0	11,0	6,7
c72563_g1	2525	A	G	3,4	14,0	3,3	2,1	3,2	12,0
c72563_g1	2561	A	T	3,1	13,0	3,3	2,2	2,2	9,0
c57702_g1	65	A	C	1,0	0,0	2,3	0,0	0,0	5,0
c94657_g1	3051	A	G	0,0	0,0	0,0	0,0	1,2	4,0
c72693_g1	37	A	G	1,0	0,1	2,1	0,0	2,0	0,0
c72693_g1	7518	A	G	34,32	0,93	47,32	80,0	104,0	71,0
c72693_g1	11189	A	C	138,0	65,65	109,0	115,0	113,0	132,1
c72693_g1	11380	A	G	61,47	71,64	64,59	111,0	124,0	144,0
c49608_g1	406	A	G	1,1	0,3	2,0	4,0	1,2	2,0
c20952_g1	396	A	G	1,1	1,0	2,1	0,0	0,0	0,0
c70599_g1	2737	A	G	16,15	16,19	28,0	6,12	10,15	0,21
c70599_g1	2743	A	T	15,14	30,0	28,0	18,0	7,13	17,0
c13344_g1	162	A	G	1,0	0,3	4,0	1,0	0,0	3,0
c186507_g1	222	A	T	0,0	0,0	0,0	0,0	0,1	0,1
c65977_g1	1	A	C	2,0	0,0	0,1	0,1	0,0	0,1
c40879_g1	349	A	G	1,1	0,1	1,3	0,0	1,0	2,0
c62212_g1	671	A	G	0,4	0,7	5,3	0,6	0,9	6,0
c62212_g1	1368	A	T	3,3	0,3	4,6	0,1	1,0	4,3
c62212_g1	4616	A	G	0,37	55,0	17,0	30,0	33,0	42,0
c62212_g1	4643	A	C	33,0	0,54	18,0	15,15	31,0	39,0
c52787_g1	3	A	G	0,0	0,0	0,0	1,1	0,1	1,0
c133673_g1	1	A	G	0,0	0,1	1,0	0,1	0,0	2,1
c9345_g1	109	A	G	97,0	50,60	105,0	80,0	109,0	63,92
c65353_g1	204	A	T	0,0	0,0	3,2	0,0	0,0	0,0
c183932_g1	465	A	G	0,1	0,0	0,0	1,0	0,1	0,0
c42773_g1	340	A	G	0,0	2,0	0,0	1,1	6,0	0,2
c42773_g1	368	A	G	0,0	2,0	0,0	0,1	4,0	0,1
c67424_g1	156	A	C	3,1	2,0	0,3	2,2	7,0	7,3
c67424_g1	287	A	G	0,4	6,1	4,0	0,0	0,5	1,2
c29984_g1	172	A	G	0,0	3,0	0,2	2,0	1,0	1,1
c29984_g1	202	A	G	0,0	2,0	0,2	2,0	1,0	1,1
c8598_g1	28	A	G	29,0	32,0	18,20	13,8	29,10	39,0
c70228_g1	1126	A	T	7,11	4,2	6,0	6,0	3,5	2,5
c70974_g1	358	A	G	6,3	4,0	0,5	4,4	22,5	0,5
c70974_g1	598	A	G	6,0	6,0	0,1	1,3	13,3	2,3
c70974_g1	685	A	G	11,0	3,0	0,2	0,3	5,1	4,4
c70974_g1	703	A	G	9,0	2,0	0,2	0,3	4,1	4,4
c13423_g1	167	A	G	0,0	0,2	1,0	2,2	3,0	0,2
c570_g1	2	A	G	0,1	0,0	0,0	0,1	0,0	0,0
c570_g1	53	A	G	1,1	0,0	0,0	1,0	0,1	0,0
c79558_g1	81	A	G	2,0	0,1	1,0	0,1	1,0	1,0
c31909_g1	269	A	G	0,4	1,0	1,0	0,0	0,0	0,0
c73603_g2	15	A	T	0,2	0,0	0,0	0,0	0,0	0,0
c73603_g2	425	A	G	223,26	0,2	0,0	12,16	10,1	0,0
c73603_g2	1470	A	G	209,39	4,3	6,3	33,30	3,15	2,0
c73603_g2	1842	A	G	170,80	11,0	5,5	86,23	19,1	9,1
c156026_g1	366	A	G	184,0	94,96	233,0	194,0	248,0	248,0
c59314_g2	1072	A	G	1,0	4,0	7,0	6,0	0,3	0,0
c14569_g1	5	A	T	1,0	1,1	1,0	1,0	0,0	0,1
c14569_g1	526	A	T	27,0	25,0	28,0	33,0	25,0	14,9
c71322_g1	4369	A	G	0,54	66,1	51,0	39,24	45,30	35,29
c72926_g1	4486	A	T	23,10	24,33	0,32	15,27	40,0	58,0
c72926_g1	6841	A	G	40,0	73,0	43,0	62,0	22,25	55,0
c72926_g1	7105	A	G	44,0	55,0	55,0	44,31	45,0	71,0
c72926_g1	9286	A	G	90,0	43,80	119,2	122,1	103,1	145,0
c30764_g1	18	A	G	1,3	3,3	5,2	7,0	4,2	6,6
c44444_g1	262	A	G	0,0	0,0	0,1	2,0	1,0	1,2
c59507_g1	161	A	G	33,0	21,23	19,25	18,17	17,23	31,19
c59507_g1	194	A	G	22,0	36,0	35,0	15,14	31,0	38,0
c178364_g1	4	A	G	0,0	3,2	0,1	3,0	3,0	5,2
c55876_g1	252	A	G	0,4	2,0	0,1	0,0	1,0	2,0
c17207_g1	171	A	G	1,0	0,0	2,0	0,0	0,0	0,3
c62782_g3	1	A	G	2,0	1,2	4,1	0,0	3,1	2,0
c27335_g1	597	A	G	1,0	1,0	1,0	1,0	0,0	0,2
c22432_g1	359	A	G	24,0	39,0	55,0	42,0	44,0	22,34
c50274_g1	2	A	G	0,0	0,1	0,0	1,1	0,1	2,0
c71502_g1	603	A	G	50,64	56,59	106,0	140,0	99,0	73,79
c71502_g1	2052	A	G	200,0	123116	211,1	249,0	98100	249,0
c74079_g1	208	A	T	0,4	1,4	1,6	0,8	1,2	1,5
c63839_g1	723	A	G	2,0	0,3	0,3	5,0	9,0	5,3
c142126_g1	1	A	G	0,0	0,0	0,1	0,1	0,0	0,0
c142126_g1	27	A	G	1,0	2,0	0,1	2,0	0,0	1,2
c63975_g1	1419	A	G	4,0	1,6	4,0	9,0	4,0	3,2
c111941_g1	118	A	G	0,0	0,0	2,0	1,1	1,1	0,0
c64554_g1	25	A	C	2,5	6,4	7,6	6,5	0,10	23,0
c64554_g1	115	A	G	28,0	13,19	36,0	38,0	44,0	27,24
c68320_g1	678	A	T	0,218	129120	249,0	246,0	129117	131118
c71920_g1	678	A	G	1,1	5,0	4,0	1,1	5,0	7,0
c119823_g1	177	A	G	2,0	3,0	2,0	1,0	0,3	4,0
c139248_g1	120	A	G	6,1	1,0	6,0	2,2	8,0	6,0
c67514_g1	1811	A	G	0,0	1,0	0,2	0,1	1,0	5,0
c4309_g1	91	A	C	3,2	4,0	0,1	1,0	0,1	5,0
c139391_g1	15	A	G	0,0	0,2	0,0	0,0	0,0	0,1
c139391_g1	232	A	C	0,0	0,0	0,0	0,0	0,2	0,0
c64330_g1	263	A	T	0,5	0,3	5,5	0,0	6,0	6,0
c72830_g2	511	A	G	12,0	3,6	1,0	8,0	17,0	18,0
c72830_g2	735	A	T	16,0	19,0	5,4	22,0	21,0	26,0
c72830_g2	1419	A	T	0,3	0,9	5,0	0,8	11,0	12,0
c72830_g2	1602	A	G	0,0	0,1	0,0	0,0	0,0	4,1
c86152_g1	4	A	G	0,0	0,2	1,1	0,0	0,0	3,0
c89369_g1	88	A	G	0,0	0,1	0,0	0,0	0,0	2,2
c48156_g1	672	A	T	2,0	0,0	1,3	3,0	1,0	2,0
c71859_g1	6055	A	G	49,0	22,35	50,0	54,0	92,0	57,0
c64843_g1	287	A	G	7,4	5,8	6,1	0,0	0,0	0,0
c172215_g1	260	A	G	0,0	0,0	0,0	0,0	0,1	0,1
c182053_g1	79	A	G	0,2	0,0	0,0	3,0	1,0	3,0
c73820_g1	86	A	G	4,0	0,0	3,0	0,5	1,2	0,0
c73820_g1	1581	A	G	8,0	3,5	4,4	5,0	2,3	0,6
c73820_g1	1689	A	C	11,0	0,6	8,2	4,9	4,0	0,7
c73820_g1	1864	A	G	4,0	7,0	1,7	15,0	3,0	3,0
c73820_g1	1967	A	G	4,0	10,0	5,0	2,16	2,0	4,0
c73820_g1	2439	A	G	7,0	0,3	3,0	8,0	3,0	2,0
c73820_g1	2567	A	C	5,0	1,0	0,4	10,0	0,0	4,0
c73820_g1	2654	A	G	5,0	5,0	3,4	3,7	1,0	2,1
c73820_g1	2940	A	G	8,0	2,9	9,0	7,0	2,0	10,0
c72599_g1	3	A	T	0,1	0,0	0,0	0,1	0,0	0,0
c72599_g1	613	A	G	21,60	8,10	26,14	43,50	27,42	28,19
c72599_g1	673	A	T	20,65	8,7	23,11	38,56	33,44	29,19
c72599_g1	688	A	G	24,67	9,6	20,11	36,60	34,47	30,24
c72599_g1	694	A	T	23,70	8,9	17,14	38,59	36,49	29,24
c41023_g1	150	A	G	4,3	2,0	0,2	0,0	0,0	0,0
c22071_g2	82	A	G	0,0	0,0	0,0	0,0	0,2	1,0
c44289_g1	155	A	G	5,0	1,0	2,0	3,0	0,0	0,2
c48487_g1	114	A	G	0,4	0,0	2,0	0,0	3,0	0,1
c49329_g2	441	A	G	1,0	0,0	2,2	2,3	2,0	1,3
c49329_g2	449	A	G	0,1	0,0	1,3	3,2	1,0	4,0
c71199_g3	2162	A	T	0,93	98,1	104,1	26,38	79,0	63,54
c71199_g3	3188	A	G	103146	138110	247,0	137113	128121	143107
c72100_g1	321	A	T	7,4	5,7	3,4	0,0	0,0	0,0
c72100_g1	440	A	G	3,3	4,3	1,2	0,0	0,0	0,0
c57015_g1	92	A	T	3,1	4,1	2,2	0,0	0,0	0,0
c56738_g2	254	A	T	69,0	54,0	29,24	64,0	79,0	107,0
c65304_g1	2355	A	T	29,31	68,0	84,0	29,25	27,36	59,0
c134157_g1	150	A	G	17,0	25,0	21,0	29,0	11,15	25,0
c15359_g1	34	A	G	0,0	0,0	1,0	0,0	0,0	0,2
c121888_g1	508	A	C	4,0	3,1	3,4	0,0	0,0	0,0
c51880_g3	122	A	T	0,1	2,1	0,0	3,0	4,2	9,0
c8455_g1	650	A	G	0,1	0,1	0,0	0,1	0,0	0,4
c62994_g1	737	A	C	191,0	191,0	192,1	192,0	96105	200,0
c50650_g1	383	A	G	2,2	1,6	2,2	0,4	2,3	4,4
c89039_g1	31	A	G	0,0	0,0	0,1	3,0	1,1	1,0
c140116_g1	19	A	T	0,0	0,0	0,0	0,1	0,0	0,1
c66686_g2	2960	A	G	0,0	0,0	0,0	0,1	0,0	0,1
c26643_g1	104	A	G	0,2	0,0	1,0	0,0	0,3	3,0
c73550_g1	508	A	G	87,0	91,0	100,0	86,0	0,101	138,1
c73550_g1	641	A	G	1112	73,61	0,117	71,40	138,0	169,0
c73550_g1	791	A	G	75,0	0,75	67,0	77,0	91,0	52,34
c118087_g1	271	A	G	1,1	0,1	0,0	0,0	0,1	0,0
c41147_g1	476	A	T	0,0	1,0	0,0	0,2	0,0	1,0
c70721_g1	240	A	T	81,0	88,0	80,0	107,0	36,43	128,0
c56922_g1	850	A	C	4,2	3,0	3,0	0,0	1,1	3,0
c67384_g2	179	A	T	12,10	22,0	9,1	20,0	9,23	18,32
c67384_g2	505	A	T	21,0	3,8	0,12	16,0	17,0	43,0
c58993_g1	14	A	G	1,1	0,0	0,0	0,1	0,1	0,0
c68172_g1	430	A	G	7,0	10,0	5,0	2,2	2,0	17,0
c68172_g1	1371	A	C	0,47	44,0	48,0	45,0	48,1	30,23
c58520_g1	358	A	T	1,0	2,0	0,1	1,0	1,0	0,1
c72832_g1	224	A	G	33,40	3,1	0,7	8,7	1,1	0,0
c72832_g1	245	A	G	14,67	3,1	0,8	7,8	1,1	0,0
c72832_g1	392	A	G	59,34	1,2	3,0	13,12	2,1	2,1
c72832_g1	668	A	G	73,30	4,0	7,0	33,2	8,0	1,2
c58330_g1	154	A	G	2,0	0,6	0,4	4,3	3,0	8,2
c73666_g4	1874	A	T	2,0	11,2	9,6	0,0	0,0	0,0
c73666_g4	1881	A	C	2,0	11,2	8,6	0,0	0,0	0,0
c43683_g1	294	A	G	0,0	0,1	0,0	0,0	0,0	0,1
c20368_g1	650	A	G	0,0	0,1	0,0	0,0	0,0	0,1
c71034_g1	445	A	G	0,1	0,0	2,0	0,1	0,5	6,0
c71034_g1	528	A	C	1,0	0,0	0,0	3,0	4,0	0,3
c71034_g1	1251	A	T	3,0	7,0	0,2	3,0	5,0	2,3
c51791_g1	29	A	T	0,1	0,0	1,2	2,0	3,0	1,0
c44021_g1	8	A	G	0,2	0,0	0,0	0,0	0,0	0,0
c44021_g1	209	A	G	1,2	0,0	1,0	0,0	3,0	1,0
c44021_g1	278	A	T	5,0	0,0	0,1	0,0	0,2	0,1
c71942_g2	187	A	G	1,6	7,0	8,0	0,9	8,0	13,0
c67993_g1	13	A	T	0,1	0,0	1,0	0,0	0,0	0,1
c67993_g1	257	A	G	0,4	3,3	4,0	4,0	0,7	6,1
c77840_g1	268	A	G	3,2	3,3	7,2	5,5	0,2	0,17
c104267_g1	321	A	G	0,0	0,0	0,1	4,0	2,3	0,0
c50046_g1	226	A	G	0,0	0,1	0,0	0,1	0,0	0,0
c70171_g1	2	A	G	0,0	4,2	1,0	2,0	6,2	1,1
c70171_g1	664	A	G	5,3	17,27	36,0	34,1	15,14	0,40
c68062_g1	338	A	T	5,0	7,0	3,3	6,0	7,0	13,0
c41479_g1	68	A	G	0,0	0,0	0,0	0,0	2,1	0,1
c43094_g1	281	A	G	0,1	1,0	0,0	1,0	0,1	0,0
c53599_g1	110	A	G	1,0	1,0	4,2	2,0	1,0	0,0
c44893_g2	2	A	G	0,0	0,0	0,0	0,1	0,1	0,1
c68347_g1	575	A	T	0,0	1,3	1,0	2,0	2,0	6,0
c68347_g1	1274	A	C	0,1	1,1	6,2	1,4	0,0	2,0
c68347_g1	1323	A	T	0,1	1,1	4,2	1,3	0,0	2,0
c54890_g1	316	A	G	0,0	0,0	0,0	1,2	0,1	2,1
c175544_g1	4	A	G	1,0	0,0	0,0	0,0	0,0	1,2
c25197_g1	196	A	G	0,2	0,0	0,0	0,0	0,2	1,0
c66950_g1	314	A	T	3,5	0,0	0,0	0,0	0,0	0,0
c66950_g1	339	A	G	3,4	0,0	0,0	0,0	0,0	0,0
c99573_g1	310	A	G	0,0	0,2	0,0	0,0	0,0	0,0
c71314_g1	188	A	G	250,0	132118	101149	115134	112138	119130
c71314_g1	227	A	G	119130	249,0	145105	145104	245,1	247,1
c72429_g3	1614	A	G	15,0	7,9	7,7	16,0	9,0	13,0
c72429_g3	2572	A	C	3,0	1,1	1,3	2,0	6,0	5,0
c72429_g3	2739	A	G	0,1	0,0	0,0	0,1	0,0	1,0
c7277_g1	14	A	G	0,0	0,2	0,0	0,0	0,1	1,0
c7277_g1	98	A	T	2,0	3,0	0,0	0,0	4,0	0,2
c11761_g1	706	A	G	30,36	35,37	30,38	52,0	24,24	36,50
c81473_g1	276	A	T	1,1	2,0	1,0	2,0	0,1	5,0
c15469_g1	428	A	T	0,2	1,1	0,0	0,0	0,1	0,1
c60909_g1	66	A	G	5,8	4,14	14,0	10,0	10,0	17,17
c60909_g1	105	A	G	15,0	24,0	6,12	0,14	11,4	43,0
c73829_g1	710	A	G	9,30	2,0	1,2	17,1	0,1	0,0
c73829_g1	948	A	T	38,17	4,0	2,1	19,7	0,2	0,0
c64532_g1	241	A	T	26,30	36,27	52,0	52,0	50,0	121,0
c64532_g1	485	A	C	99,0	149,0	98,0	53,53	122,0	202,0
c39377_g1	379	A	T	0,1	0,0	0,0	0,0	0,1	0,0
c52889_g1	62	A	G	4,0	3,0	4,0	1,1	2,2	8,0
c52889_g1	185	A	G	6,15	0,15	38,0	17,21	23,20	0,38
c61577_g1	319	A	G	0,2	1,0	0,2	1,0	3,0	2,0
c42726_g1	3	A	G	0,0	0,0	0,0	0,1	0,1	0,1
c66537_g1	354	A	T	5,0	3,2	2,0	4,0	1,1	10,0
c66985_g2	665	A	T	2,0	0,2	4,0	3,0	0,5	4,0
c16178_g1	920	A	G	3,0	3,2	4,2	0,0	0,0	0,0
c69282_g2	440	A	C	94,0	98,0	90,2	83,0	102,0	75,64
c69282_g2	1739	A	G	58,0	60,0	24,30	34,24	87,0	55,32
c15908_g1	176	A	G	3,0	3,0	1,0	1,0	2,0	0,3
c77059_g1	56	A	G	1,0	1,2	0,0	0,0	0,0	2,0
c65786_g1	227	A	G	0,1	0,0	0,0	2,1	1,0	0,0
c59033_g1	36	A	T	3,0	0,2	0,2	0,0	3,0	2,0
c42619_g1	21	A	G	1,1	3,1	0,2	0,0	2,0	0,0
c137803_g1	230	A	G	0,0	1,0	6,0	2,0	2,3	3,0
c55051_g1	106	A	G	3,1	0,1	0,3	0,0	1,2	6,0
c49812_g1	660	A	G	248,1	249,1	0,248	113136	248,2	140109
c47517_g1	250	A	T	2,4	6,0	7,0	3,2	2,4	20,0
c47517_g1	439	A	T	0,0	0,2	0,0	0,0	2,0	2,4
c63894_g1	4	A	T	0,0	0,0	0,0	0,0	0,1	0,1
c63894_g1	205	A	G	0,0	0,0	2,0	0,1	2,1	3,0
c73222_g2	27	A	G	1,1	1,0	0,0	1,2	0,1	1,0
c73222_g2	446	A	G	2,0	2,0	3,0	3,0	1,2	0,3
c168676_g1	230	A	T	1,1	1,0	0,1	0,0	0,0	0,0
c140624_g1	23	A	G	0,1	0,0	1,1	0,0	0,0	2,0
c2351_g1	255	A	G	0,0	0,0	0,0	0,0	0,2	0,0
c12496_g1	590	A	T	1,0	0,3	1,0	0,0	2,2	0,0
c73739_g3	214	A	G	2,0	0,0	1,0	3,0	1,0	1,3
c68286_g1	693	A	G	227,0	234,1	220,0	223,0	238,0	114111
c72118_g1	217	A	G	7,5	3,5	6,3	0,0	0,0	0,0
c72118_g1	579	A	G	0,1	1,2	2,0	0,0	0,0	0,0
c146210_g1	171	A	T	2,1	2,0	0,0	0,0	0,1	0,0
c67050_g1	503	A	G	116,1	147,0	88,71	157,1	132,1	141,0
c174642_g1	4	A	G	0,0	0,1	0,0	0,1	0,0	0,0
c149828_g1	145	A	C	4,0	0,0	0,0	4,0	0,1	6,6
c1833_g1	100	A	G	1,1	0,0	3,2	0,0	0,0	0,0
c6106_g1	163	A	T	72,0	83,0	68,0	71,0	35,45	121,0
c66158_g1	122	A	G	2,3	7,0	3,0	4,3	1,1	6,4
c59256_g2	1398	A	G	0,1	1,3	1,2	0,0	1,3	1,1
c11714_g1	43	A	G	17,0	17,0	12,0	14,0	25,0	6,8
c73091_g1	86	A	C	11,0	23,0	5,8	22,0	8,0	28,0
c73091_g1	1240	A	G	4,9	19,16	30,0	15,0	17,0	4,16
c73091_g1	2832	A	G	13,3	6,12	8,10	7,4	0,5	8,11
c4274_g1	21	A	T	0,0	0,1	0,1	0,1	3,0	4,0
c117677_g1	222	A	G	3,0	0,0	0,0	1,1	1,1	0,0
c15895_g1	315	A	T	2,8	4,6	2,9	1,6	1,12	1,20
c71171_g3	42	A	T	0,1	1,0	1,4	1,2	0,3	2,0
c89574_g1	219	A	G	0,0	0,1	0,0	0,0	0,0	0,1
c44877_g2	544	A	G	8,11	26,0	12,6	14,16	14,11	37,0
c44877_g2	610	A	G	13,0	3,10	7,0	16,0	13,0	16,0
c11424_g1	117	A	G	0,2	1,1	0,0	2,0	0,0	0,0
c11424_g1	147	A	G	0,1	1,2	0,0	4,0	0,0	0,0
c11424_g1	303	A	G	0,0	1,2	0,1	3,0	0,0	0,0
c82744_g1	6	A	G	0,0	0,0	0,1	0,0	0,0	0,1
c69038_g1	213	A	G	7,1	4,0	0,3	5,1	8,5	2,2
c69038_g1	345	A	G	3,2	0,2	2,1	1,2	4,6	4,0
c69038_g1	486	A	T	3,2	0,0	3,1	1,0	2,6	5,0
c65316_g1	981	A	G	72,0	78,0	68,0	45,36	83,0	86,0
c65316_g1	2063	A	C	67,75	138,0	112,0	119,0	150,0	140,0
c65316_g1	2498	A	G	6,2	5,3	7,3	4,1	7,8	18,8
c57781_g1	52	A	G	11,0	11,0	11,0	19,0	15,0	5,5
c68773_g1	108	A	G	2,0	3,2	0,0	0,0	3,0	0,0
c68773_g1	429	A	G	0,0	1,1	2,0	0,0	2,2	0,0
c63615_g1	40	A	G	3,0	1,0	1,0	2,2	7,2	1,2
c63615_g1	53	A	G	3,0	2,0	1,0	3,1	7,2	1,2
c157204_g1	87	A	G	2,1	2,1	1,0	0,0	0,0	0,0
c157204_g1	134	A	G	3,1	2,1	1,0	0,0	0,0	0,0
c62942_g1	1396	A	G	248,0	249,0	250,0	139110	250,0	249,1
c72444_g1	196	A	T	2,3	0,0	1,0	1,0	3,7	1,0
c72444_g1	469	A	G	7,1	7,0	0,3	2,4	7,3	0,5
c71076_g2	253	A	T	0,0	0,1	1,0	0,0	0,0	1,1
c68102_g1	1235	A	T	73,50	96,0	91,0	0,85	56,46	50,70
c22246_g1	100	A	G	11,17	11,27	23,10	6,20	12,26	31,14
c40749_g1	208	A	G	13,0	6,0	11,0	7,4	10,0	14,0
c71519_g1	891	A	G	2,0	2,1	2,0	2,0	0,1	2,0
c70525_g2	94	A	G	0,8	3,0	3,2	0,3	8,0	10,0
c66753_g1	15	A	T	1,1	0,1	0,0	0,0	0,0	0,0
c98881_g1	574	A	C	2,4	1,0	3,0	1,0	2,0	0,0
c51095_g1	72	A	G	0,0	1,2	4,0	1,0	1,2	0,2
c71299_g1	394	A	G	2,4	0,0	6,2	0,0	0,0	0,0
c71299_g1	454	A	G	0,5	0,0	5,3	0,0	0,0	0,0
c71299_g1	460	A	G	0,5	0,0	5,3	0,0	0,0	0,0
c71299_g1	558	A	G	0,2	0,0	8,4	0,0	0,0	0,0
c71299_g1	759	A	T	5,3	0,0	3,0	0,0	1,0	0,0
c71299_g1	811	A	G	3,2	0,0	1,0	0,0	1,0	0,0
c57444_g1	86	A	G	1,5	6,2	4,0	2,0	1,4	7,0
c26085_g1	44	A	G	5178	93111	114111	228,0	221,1	141109
c24940_g1	9	A	G	0,0	2,1	0,0	0,2	0,0	2,2
c133619_g1	77	A	G	5,2	6,3	0,10	6,3	13,0	7,0
c133619_g1	3033	A	G	37,0	42,0	45,0	25,17	38,1	36,0
c34740_g1	102	A	G	1,0	1,0	1,0	0,1	0,0	0,1
c151752_g1	1	A	G	0,0	0,1	1,1	0,1	0,0	1,1
c72901_g1	296	A	G	2,1	3,0	0,0	5,1	0,0	3,2
c71303_g1	613	A	G	3,0	5,0	4,7	6,0	1,0	2,0
c94114_g1	246	A	G	0,0	0,1	0,1	0,0	0,2	0,0
c54509_g1	1	A	G	1,2	1,0	0,0	3,0	3,0	2,3
c166997_g1	231	A	G	0,0	0,1	0,0	4,0	3,0	3,2
c92348_g1	1	A	G	0,0	0,1	0,1	0,0	1,0	0,0
c51459_g1	231	A	T	1,1	0,0	0,2	4,0	0,1	2,0
c73132_g2	663	A	G	0,0	0,1	0,1	1,0	2,0	0,0
c859_g2	1226	A	G	9,10	39,0	35,0	28,0	15,0	29,0
c50203_g1	223	A	G	3,1	0,1	2,0	0,0	2,0	2,2
c64694_g2	3	A	G	3,0	0,0	1,1	0,2	1,0	1,0
c64694_g2	248	A	T	0,0	0,0	0,0	0,0	0,1	0,1
c156159_g1	2	A	G	0,4	1,2	2,0	0,1	1,1	0,0
c53669_g1	1305	A	G	1,1	3,1	2,0	0,0	1,0	0,0
c56565_g3	113	A	G	248,1	139111	137112	136114	135114	248,2
c19979_g1	138	A	C	3,1	2,0	0,4	0,0	0,0	0,0
c44216_g1	273	A	T	1,2	0,1	1,0	0,0	0,0	0,1
c159821_g1	271	A	G	2,1	0,1	0,0	1,1	2,1	6,1
c56749_g1	4	A	G	0,0	2,0	0,0	0,0	1,3	0,0
c155863_g1	1	A	G	3,2	1,3	3,1	1,1	1,0	2,3
c71548_g2	539	A	G	26,0	17,10	31,0	13,16	37,0	18,14
c72440_g1	1695	A	G	0,3	3,0	1,2	0,3	4,0	0,0
c163692_g1	4	A	C	1,2	0,0	0,0	0,0	1,1	2,1
c71917_g2	2222	A	G	53,35	41,36	39,41	34,29	1,65	35,38
c71917_g2	2234	A	T	85,0	39,37	81,0	69,0	37,35	74,1
c37866_g1	21	A	T	4,1	1,1	3,0	0,1	1,1	2,1
c59458_g1	368	A	G	0,3	5,0	0,0	0,5	2,0	5,0
c61204_g1	338	A	G	1,0	0,0	2,0	4,0	3,0	1,2
c149764_g1	306	A	G	0,0	0,0	0,1	0,0	0,0	0,2
c64318_g1	2063	A	T	0,1	0,1	0,0	0,0	0,0	0,1
c52943_g1	2004	A	T	247,0	245,0	133111	246,0	246,0	246,0
c72263_g1	1586	A	C	84,2	38,29	33,48	0,77	41,45	105,0
c72263_g1	1832	A	G	77,0	86,0	52,51	0,101	91,0	107,0
c72263_g1	1902	A	G	75,0	85,0	95,1	112,0	82,0	39,57
c72263_g1	2804	A	G	75,0	54,58	123,0	130,0	139,0	64,65
c62293_g1	1026	A	G	1,0	0,0	2,0	1,0	4,6	1,1
c19224_g1	225	A	G	1,0	0,1	0,0	0,0	0,2	0,1
c151718_g1	2	A	G	0,1	0,0	1,0	0,0	0,1	0,0
c27098_g1	944	A	G	1,1	0,0	3,0	0,2	0,1	0,1
c70467_g1	97	A	G	1,0	6,0	0,0	5,2	1,2	0,0
c68753_g1	683	A	G	2,0	0,2	0,1	4,0	5,0	3,2
c21612_g1	84	A	C	0,0	2,4	3,1	0,0	0,0	0,0
c99865_g1	2	A	G	0,1	0,0	0,0	0,1	0,0	0,0
c50518_g1	78	A	G	2,0	2,2	2,0	4,1	6,0	4,0
c72746_g1	856	A	G	7,0	7,0	10,0	15,0	1,4	2,5
c57240_g1	131	A	T	0,2	1,0	1,1	0,0	0,0	3,0
c57240_g1	142	A	G	0,2	0,1	0,3	0,1	0,0	2,0
c160831_g1	204	A	G	1,2	4,0	2,0	4,0	8,0	6,0
c71484_g1	182	A	T	1,0	0,2	0,2	0,0	1,0	3,0
c71484_g1	1144	A	G	8,0	10,0	12,0	13,0	3,3	8,0
c70621_g1	537	A	G	8,0	6,5	17,0	12,0	12,0	15,0
c71293_g2	2051	A	G	44,53	91,0	40,45	79,0	113,0	129,0
c71293_g2	2221	A	G	87,1	58,64	111,0	37,70	0,136	63,68
c71293_g2	2799	A	G	31,48	48,37	38,35	85,0	112,0	104,0
c5558_g1	2	A	C	0,1	0,0	0,0	0,0	0,0	0,2
c33731_g1	159	A	T	1,2	0,0	0,0	0,0	0,0	1,0
c56260_g1	367	A	C	20,12	34,0	0,17	20,14	27,0	31,21
c11017_g1	79	A	G	1,1	2,0	0,0	0,1	1,0	0,0
c11017_g1	323	A	C	0,0	0,0	0,0	0,1	0,0	0,1
c73597_g1	1778	A	G	0,0	4,1	0,0	0,0	0,0	0,2
c1790_g1	156	A	T	0,0	3,0	5,1	0,0	0,0	3,2
c68644_g2	1596	A	C	0,0	1,0	6,0	0,2	1,0	0,0
c68644_g2	2193	A	G	0,0	1,2	4,0	0,0	2,0	1,0
c45118_g1	79	A	C	1,0	0,2	0,0	1,0	2,0	0,1
c115273_g1	104	A	T	0,1	0,2	0,1	6,0	0,1	0,0
c115273_g1	267	A	G	10,0	3,0	8,0	0,9	8,0	6,5
c115273_g1	297	A	G	11,0	11,0	17,0	0,11	13,0	14,0
c43740_g1	370	A	G	0,0	0,4	2,0	1,1	2,1	3,0
c13182_g1	264	A	C	1,0	0,1	1,1	0,0	2,0	0,0
c26934_g1	157	A	G	2,0	1,2	0,3	0,0	0,0	0,0
c26934_g1	202	A	G	2,0	1,1	1,2	0,0	0,0	0,0
c34651_g1	4	A	T	0,0	0,0	0,0	0,0	0,1	0,1
c34651_g1	108	A	C	0,0	1,0	0,2	2,0	4,0	3,0
c142049_g1	330	A	G	2,0	0,0	4,2	0,0	0,0	0,0
c65145_g3	98	A	C	26,0	18,0	19,0	15,0	18,0	20,14
c65145_g3	1319	A	G	88,92	169,0	153,0	1116	168,3	120114
c48803_g2	11	A	C	1,0	0,0	0,0	0,0	0,2	0,0
c48803_g2	17	A	G	1,0	0,0	0,0	0,0	0,2	0,0
c73681_g1	2110	A	G	12,0	8,5	12,0	1,0	5,0	2,3
c73681_g1	2657	A	G	12,0	2,7	10,0	7,0	10,0	6,0
c73681_g1	2667	A	G	12,0	2,8	10,0	7,0	10,0	8,0
c9952_g1	148	A	C	2,0	2,2	4,1	0,0	0,0	0,0
c68924_g1	321	A	G	5,0	5,0	12,0	2,0	5,0	1,11
c54347_g1	178	A	G	11,0	8,7	12,0	20,0	12,0	19,0
c54347_g1	219	A	G	13,0	18,0	14,0	25,0	13,5	11,13
c17925_g1	245	A	G	6,0	4,0	2,0	3,0	3,4	2,0
c3383_g1	3	A	G	1,1	0,1	0,0	0,0	0,0	0,0
c3383_g1	131	A	G	5,0	4,0	2,1	1,1	3,0	2,0
c3383_g1	472	A	G	2,0	1,0	1,0	0,1	0,2	0,0
c49093_g1	70	A	G	38,44	89,0	68,0	85,0	69,0	145,0
c72347_g1	969	A	G	182,0	166,0	117112	92122	137,0	249,0
c5393_g1	502	A	G	0,0	0,1	1,0	0,1	1,1	4,1
c62447_g1	145	A	G	0,2	0,0	0,3	0,0	0,0	0,0
c62447_g1	172	A	T	0,1	0,0	1,1	0,0	0,0	0,0
c32363_g1	1	A	C	1,0	3,2	0,0	2,1	3,3	1,1
c32363_g1	129	A	G	33,0	27,21	32,0	56,0	66,0	63,0
c22214_g1	1171	A	C	3,3	2,0	0,3	0,0	0,0	0,0
c22214_g1	1248	A	G	0,1	0,0	0,2	0,0	0,0	0,0
c44030_g1	56	A	C	0,0	0,1	0,0	0,0	0,1	3,0
c44030_g1	400	A	G	0,0	2,1	0,0	0,1	1,0	0,0
c69676_g2	115	A	T	0,0	0,2	0,0	0,0	0,0	0,1
c63162_g1	138	A	G	151,0	93,98	110,0	166,0	201,0	108,0
c14916_g1	63	A	G	3,0	0,0	0,0	0,0	2,0	0,2
c48229_g1	175	A	G	2,0	0,0	0,2	0,0	0,0	0,0
c33964_g1	243	A	C	29,0	32,0	33,0	16,18	12,17	21,22
c46494_g1	994	A	T	0,0	0,0	0,0	0,2	0,0	0,0
c27651_g1	104	A	G	0,0	0,0	2,0	2,0	4,0	0,2
c166630_g1	2	A	G	0,1	0,0	0,0	0,0	0,0	0,1
c69699_g4	659	A	C	7,0	10,0	1,4	13,0	8,0	4,8
c58974_g1	66	A	G	14,14	31,0	22,0	26,0	17,0	23,11
c40619_g1	152	A	G	0,0	0,0	2,1	0,0	0,2	1,0
c73886_g1	749	A	G	20,7	0,0	0,0	0,1	0,1	0,0
c73886_g1	777	A	G	19,7	0,0	0,0	0,1	0,1	0,0
c73886_g1	1016	A	C	15,11	0,0	0,0	0,2	1,0	0,0
c73886_g1	2462	A	G	12,7	0,0	0,0	0,1	0,0	0,0
c73886_g1	2651	A	T	17,7	0,0	0,0	1,0	0,0	0,0
c73886_g1	2741	A	T	16,9	0,0	0,0	2,0	0,0	0,0
c55952_g2	391	A	G	1,1	1,0	0,1	0,0	0,0	1,0
c46219_g1	71	A	G	0,4	1,0	2,0	0,0	1,1	4,0
c63477_g1	1135	A	G	19,0	18,0	0,48	40,0	19,0	15,4
c58622_g1	286	A	G	20,0	13,0	13,0	17,0	11,6	31,0
c63024_g1	2015	A	G	50,26	97,0	97,0	34,36	41,53	0,106
c72892_g1	925	A	G	25,0	0,43	31,0	35,0	0,37	36,0
c72892_g1	2662	A	G	23,0	8,18	19,0	10,22	28,0	40,0
c72892_g1	3704	A	G	31,0	7,15	25,0	16,11	32,0	34,0
c45839_g1	289	A	G	45,0	49,0	52,0	32,0	42,19	69,0
c180073_g1	184	A	G	40,0	23,15	43,0	34,0	38,0	43,0
c71560_g1	161	A	T	4,0	5,0	2,0	5,0	4,9	11,0
c71560_g1	181	A	G	5,0	0,4	1,0	2,1	0,10	10,0
c71560_g1	291	A	G	2,3	4,0	0,9	0,5	5,2	17,1
c71560_g1	582	A	G	0,2	8,0	9,0	7,0	4,1	0,13
c70572_g1	1120	A	G	70,61	72,73	99,86	66,93	81,83	208,0
c70572_g1	1588	A	G	84,0	122,1	63,53	108,0	66,65	161,0
c48311_g1	263	A	C	0,0	0,1	1,2	0,0	0,0	0,0
c10512_g1	438	A	C	1,0	2,0	1,0	1,0	0,2	0,0
c10843_g1	141	A	G	0,1	4,0	0,2	0,0	0,0	0,0
c43676_g1	238	A	G	2,0	3,0	0,5	4,0	4,0	4,4
c99589_g1	3	A	G	0,1	0,0	0,0	0,1	0,0	1,0
c30276_g1	100	A	T	6,5	15,0	1,4	1,7	9,3	13,0
c45334_g1	71	A	G	3,3	5,2	0,2	0,2	8,0	13,0
c75365_g1	351	A	G	0,0	3,0	2,0	2,1	1,0	0,2
c68034_g2	229	A	T	13,0	9,0	7,8	7,0	10,0	14,0
c49695_g1	615	A	G	3,0	8,0	0,2	4,0	0,0	6,0
c72831_g1	70	A	G	5,0	5,2	3,3	7,0	9,0	3,0
c72831_g1	891	A	T	17,0	12,0	11,0	19,0	7,12	16,0
c138982_g1	54	A	G	1,0	2,1	0,0	0,4	1,0	1,0
c73851_g1	35	A	T	2,0	0,0	0,0	1,3	2,0	0,0
c73851_g1	415	A	C	6,1	0,1	0,0	9,5	2,0	0,0
c73851_g1	537	A	C	2,7	1,0	0,1	11,2	0,4	0,0
c73851_g1	724	A	G	8,1	1,1	1,0	5,3	1,0	0,0
c73851_g1	1154	A	G	5,1	0,4	0,0	7,2	1,0	0,0
c65781_g3	55	A	T	0,0	2,0	0,0	4,0	2,1	1,2
c65109_g1	129	A	G	39,0	0,22	14,0	26,0	15,15	0,41
c115009_g1	52	A	G	8,0	7,0	4,0	5,0	5,3	11,0
c69979_g1	217	A	G	15,24	1,40	19,18	61,0	24,25	26,34
c61728_g1	1471	A	G	247,0	248,0	247,2	0,249	135114	138112
c9822_g1	412	A	C	0,0	2,0	0,2	0,0	4,1	0,1
c61217_g1	122	A	G	50,58	86,0	91,0	73,0	103,0	47,76
c13930_g1	167	A	G	0,0	1,0	0,0	0,1	0,1	0,0
c13930_g1	193	A	G	0,0	1,0	0,0	0,2	0,1	0,0
c66216_g1	328	A	T	0,1	3,0	2,0	0,2	4,0	5,4
c70979_g1	123	A	G	12,5	2,0	5,0	22,0	1,0	5,0
c151089_g1	94	A	G	2,0	0,0	0,0	0,1	2,1	0,0
c6447_g1	380	A	G	1,0	0,0	0,0	0,0	3,0	1,2
c19717_g1	17	A	T	0,0	0,0	0,0	2,1	0,1	1,0
c68387_g1	189	A	G	3,1	3,2	0,1	0,0	4,0	0,1
c68387_g1	495	A	G	0,0	3,0	0,0	2,0	3,4	0,1
c115227_g1	2	A	G	0,0	0,1	0,0	0,0	0,2	2,1
c57201_g1	5	A	G	1,1	1,0	1,0	0,0	1,0	0,1
c57201_g1	1187	A	G	2,0	2,0	2,0	0,0	3,0	0,3
c71599_g1	2356	A	G	11,0	11,0	2,12	7,0	8,0	10,0
c68471_g1	381	A	G	0,0	2,1	1,0	0,2	2,0	1,0
c68471_g1	404	A	G	0,0	2,1	1,0	0,1	1,0	1,0
c135854_g1	72	A	G	0,1	0,0	0,0	1,1	0,0	1,0
c58910_g1	1	A	T	0,0	0,0	0,1	0,0	0,0	0,1
c31280_g1	226	A	G	2,0	0,0	0,0	1,2	1,0	0,0
c68856_g2	1447	A	G	6,5	0,15	16,0	12,0	11,6	28,0
c68856_g2	1465	A	G	5,5	0,12	10,5	5,4	0,14	19,0
c73467_g1	142	A	G	1,0	4,0	5,6	4,1	7,3	8,9
c73467_g1	343	A	G	0,1	0,5	11,0	10,0	6,2	12,0
c73467_g1	393	A	C	1,1	0,3	13,0	10,0	5,1	10,0
c73467_g1	450	A	G	1,2	0,4	13,0	12,0	7,3	11,0
c73467_g1	627	A	G	4,1	0,1	17,0	3,1	7,8	10,0
c73467_g1	669	A	G	4,0	0,1	19,0	3,1	10,7	11,0
c73467_g1	693	A	G	3,0	0,0	17,0	5,0	10,9	10,0
c69689_g1	95	A	G	95,0	92,0	87,0	67,0	49,32	60,43
c69689_g1	1267	A	G	141,0	160,0	169,0	132,0	146,0	90,89
c21285_g1	198	A	G	4,1	1,0	2,2	3,0	2,0	3,0
c122780_g1	76	A	G	0,0	0,0	0,0	0,2	2,0	0,0
c113757_g1	385	A	C,T	0,2,3	0,1,0	0,0,1	0,0	1,0,1	1,2,3
c67677_g1	50	A	C	1,2	4,1	6,3	0,0	0,0	0,0
c39837_g1	282	A	G	0,0	3,0	0,0	2,0	2,2	0,1
c67178_g1	182	A	G	0,0	0,3	0,0	1,1	5,0	0,0
c4805_g1	143	A	C	0,0	6,0	1,0	7,0	3,0	5,4
c41309_g1	266	A	G	6,6	8,0	1,1	2,1	3,0	2,4
c44857_g1	268	A	T	59,45	130,0	116,0	74,72	127,0	177,0
c161185_g1	204	A	G	1,1	0,0	0,2	0,0	0,0	0,0
c123646_g1	864	A	G	0,0	1,0	0,0	0,0	0,2	1,0
c73401_g1	3	A	G	0,0	0,0	0,0	1,0	1,2	1,0
c73401_g1	1422	A	G	3,0	7,0	6,0	1,3	8,0	8,0
c73401_g1	2893	A	G	5,0	5,2	4,0	8,0	8,0	7,8
c68213_g1	64	A	G	7,0	2,8	2,0	8,0	5,0	12,0
c102053_g1	263	A	G	0,1	0,1	0,0	0,0	0,0	0,0
c63050_g1	401	A	G	111,0	118,0	91,0	41,51	137,0	147,0
c9793_g1	1	A	C	0,0	0,0	0,0	0,0	0,0	0,2
c29932_g1	142	A	G	0,0	0,5	0,0	0,0	2,1	3,0
c50122_g1	11	A	G	1,2	0,0	0,0	0,0	0,0	0,0
c26118_g2	246	A	C	30,36	59,0	54,0	33,28	27,31	29,28
c73230_g1	270	A	G	23,0	23,0	7,11	18,0	31,0	34,0
c73230_g1	1262	A	G	0,4	12,0	4,2	0,7	11,2	14,0
c73230_g1	3162	A	G	2,0	0,0	0,2	2,0	4,0	4,0
c4074_g1	87	A	G	2,2	0,1	0,0	0,0	0,0	0,0
c4074_g1	135	A	G	2,2	0,2	0,0	0,0	0,0	0,0
c72097_g1	68	A	G	12,3	0,0	0,2	6,0	0,0	0,0
c72097_g1	392	A	G	19,0	1,0	3,0	8,6	1,0	0,0
c72097_g1	527	A	T	2,0	0,0	1,0	1,3	1,0	0,0
c6163_g1	243	A	C	2,0	0,0	0,0	0,2	0,0	3,0
c188550_g1	229	A	G	0,2	0,2	0,0	0,0	0,0	0,0
c68973_g1	31	A	G	1,0	4,0	3,2	4,0	3,0	6,0
c182885_g1	1	A	T	1,0	3,0	1,0	0,1	0,2	3,0
c66828_g1	137	A	C	39,43	103,0	99,0	87,0	0,109	72,69
c66828_g1	213	A	G	157,2	110,95	113,86	79,93	103107	118115
c66828_g1	430	A	G	203,0	207,0	140110	210,0	232,0	250,0
c69462_g1	338	A	G	1,2	2,0	0,3	4,1	3,1	0,1
c73019_g1	2164	A	T	20,16	40,0	25,0	0,30	10,14	20,15
c73019_g1	2721	A	G	33,28	75,0	65,0	0,54	23,43	24,28
c73019_g1	2893	A	G	36,16	49,0	32,25	28,29	23,30	26,24
c56178_g1	1	A	G	1,5	0,0	0,0	1,1	2,2	1,1
c56178_g1	42	A	C	4,5	5,0	2,0	3,0	0,10	5,0
c58385_g2	889	A	G	229,1	118121	247,1	216,1	244,0	243,0
c6521_g1	241	A	C	3,3	0,0	0,0	0,0	0,0	0,0
c69808_g1	39	A	T	2,1	0,0	0,0	0,1	0,0	1,0
c69808_g1	240	A	C	2,5	0,0	0,0	6,1	0,0	0,1
c69808_g1	258	A	G	5,3	0,0	0,0	6,0	0,0	1,0
c50731_g1	119	A	G	1,0	1,3	2,1	1,0	0,0	1,0
c188867_g1	5	A	G	0,1	0,0	0,1	0,0	0,0	0,0
c188867_g1	465	A	T	0,0	0,0	0,0	1,0	0,0	0,3
c58381_g1	1	A	C	3,0	2,0	0,1	3,0	0,1	5,0
c784_g1	183	A	T	0,0	6,0	0,0	0,0	2,0	1,2
c45510_g1	142	A	T	50,55	134,0	58,66	211,0	97111	223,0
c5392_g1	196	A	T	2,0	0,0	0,0	0,0	0,2	0,1
c25281_g1	67	A	G	2,2	2,0	0,1	0,0	2,0	1,2
c44522_g1	150	A	G	19,0	23,0	13,0	30,0	23,0	19,17
c69488_g3	140	A	G	0,250	149101	134115	250,0	115119	250,0
c69488_g3	396	A	G	250,0	249,0	249,0	248,1	250,0	96153
c49384_g1	17	A	C	3,0	0,0	0,2	1,0	2,0	5,0
c49384_g1	444	A	C	74,0	73,1	24,32	35,0	44,0	99,1
c73370_g1	6418	A	G	127,0	155,0	158,0	174,0	72101	188,0
c43079_g1	203	A	T	2,0	0,1	0,1	1,0	3,0	1,0
c51970_g1	27	A	G	2,2	2,0	3,0	1,2	5,0	5,0
c23760_g1	270	A	G	24,0	25,0	28,0	17,9	8,14	16,19
c64477_g1	10	A	T	2,2	0,0	1,0	2,0	0,0	0,0
c64477_g1	23	A	C	4,1	0,1	1,0	3,0	0,0	0,0
c64477_g1	43	A	G	3,2	0,1	1,0	4,1	0,0	0,0
c192631_g1	2	A	G	1,1	0,0	1,0	0,1	3,0	3,0
c43328_g1	2	A	G	0,0	0,0	0,0	0,0	0,2	0,0
c147787_g1	300	A	G	0,1	0,0	0,0	4,1	0,0	0,0
c21830_g1	67	A	T	27,0	34,0	31,0	27,0	32,21	45,0
c68667_g1	276	A	G	1,1	2,1	0,0	0,2	0,3	0,2
c138712_g1	3	A	G	0,0	1,2	1,0	0,0	1,1	1,3
c37842_g1	51	A	G	0,2	0,1	1,0	1,0	1,0	0,0
c28502_g1	5	A	G	1,0	0,0	1,1	0,0	1,2	0,0
c28590_g1	48	A	G	0,2	0,2	0,0	3,0	1,1	3,1
c117067_g1	33	A	T	0,0	0,0	0,0	0,1	1,0	2,1
c117067_g1	257	A	T	1,2	3,0	1,3	1,0	1,0	3,3
c70288_g1	3652	A	G	16,0	24,0	15,0	9,0	8,4	7,5
c62786_g2	273	A	C	44,0	0,43	40,21	54,0	2,53	34,34
c2809_g1	143	A	G	2,0	2,2	2,0	1,0	0,0	2,1
c56239_g1	55	A	G	2,0	0,0	1,0	1,0	8,5	0,0
c18630_g1	216	A	G	10,0	10,0	10,0	9,0	6,5	7,6
c18630_g1	221	A	G	10,0	9,0	9,0	8,0	7,4	11,0
c22171_g1	143	A	G	114,0	59,64	30,45	68,0	122,0	217,0
c41089_g1	433	A	G	2,0	1,2	1,0	2,0	2,0	4,0
c166357_g1	8	A	G	1,0	0,0	0,1	0,0	0,1	0,0
c44997_g1	65	A	G	10,16	28,0	15,0	11,0	18,0	45,0
c44997_g1	591	A	G	2,3	1,2	0,6	4,0	3,0	5,4
c35255_g1	223	A	G	1,0	0,2	0,0	0,1	0,0	0,1
c35255_g1	244	A	G	1,0	0,2	0,0	0,0	0,0	0,1
c69693_g1	845	A	G	2,3	1,0	0,0	5,0	0,0	1,0
c69693_g1	962	A	G	4,5	3,0	0,0	4,0	0,0	1,0
c69693_g1	1070	A	T	7,6	4,0	0,0	3,0	0,0	0,0
c69693_g1	1202	A	G	2,3	0,0	1,0	1,0	0,0	0,0
c49989_g1	148	A	G	1,28	32,0	43,1	49,0	58,0	57,0
c49989_g1	245	A	T	14,12	26,0	34,0	38,0	51,0	45,0
c37741_g1	367	A	T	0,0	2,1	1,0	0,1	0,1	1,0
c66713_g2	700	A	T	6,0	0,0	0,0	1,2	1,0	0,0
c52927_g1	538	A	G	0,0	0,0	1,0	2,0	0,1	0,1
c35160_g1	240	A	G	0,0	0,1	0,0	0,0	3,1	0,0
c66000_g1	240	A	G	4,2	7,3	1,7	6,0	3,0	5,0
c66000_g1	540	A	G	3,0	14,1	13,0	10,0	9,0	6,5
c51935_g1	88	A	T	6,0	0,3	0,0	4,0	6,0	4,5
c58061_g1	1	A	G	1,0	0,0	0,1	0,0	0,1	1,0
c58061_g1	398	A	G	3,0	5,0	4,1	2,4	1,6	12,0
c146347_g1	282	A	G	0,0	0,1	0,1	0,0	0,0	0,0
c12840_g1	209	A	T	0,0	0,2	0,0	1,0	0,0	0,0
c9278_g1	122	A	T	0,1	0,2	5,1	0,0	0,0	6,0
c21491_g1	613	A	G	2,0	2,0	0,1	0,0	0,0	0,1
c135591_g1	7	A	G	0,0	0,0	0,1	1,0	2,0	1,1
c179691_g1	2	A	T	2,1	0,0	0,0	0,1	0,0	1,1
c56989_g1	238	A	T	36,22	60,0	75,1	60,0	48,0	1110
c117493_g1	234	A	G	0,0	3,0	1,0	0,0	2,0	2,3
c172649_g1	207	A	G	1,1	0,1	0,0	0,2	0,0	1,0
c11823_g1	33	A	T	2,2	1,1	1,0	0,0	0,0	0,0
c11823_g1	363	A	G	5,3	10,2	2,4	0,0	0,0	0,0
c127668_g1	38	A	G	1,1	2,0	1,1	0,0	0,0	0,0
c69137_g1	85	A	G	1,0	1,0	0,0	1,2	1,0	2,3
c69137_g1	1238	A	G	4,0	5,2	6,0	3,0	1,3	9,0
c72038_g1	233	A	G	10,14	12,14	21,0	22,0	13,22	32,0
c72038_g1	456	A	G	27,0	6,4	8,8	10,6	7,19	0,18
c72038_g1	502	A	G	21,0	4,5	18,0	14,0	6,11	17,0
c108268_g1	338	A	C	0,0	0,0	0,0	0,0	0,0	0,3
c51315_g1	50	A	G	0,0	0,0	0,0	0,2	0,1	2,0
c160728_g1	523	A	C	0,0	0,0	0,2	0,0	0,0	0,0
c94542_g1	370	A	C	0,0	0,0	1,0	0,0	0,1	0,1
c8015_g1	13	A	G	0,1	0,0	2,2	0,0	0,0	3,0
c67200_g3	4	A	G	3,0	1,2	0,1	1,2	2,3	4,0
c58075_g1	112	A	G	1,1	3,0	0,0	1,3	0,0	0,3
c114251_g1	40	A	C	0,18	0,16	0,13	0,15	0,12	0,27
c71866_g1	636	A	G	4,3	4,8	5,6	0,0	0,0	0,0
c71866_g1	947	A	G	2,5	7,4	5,4	0,0	0,0	0,0
c71866_g1	1048	A	C	2,1	4,3	3,2	0,0	0,0	0,0
c165526_g1	1	A	G	3,1	2,1	0,0	3,0	2,0	2,2
c73571_g2	2554	A	G	117,0	1105	46,34	96,0	55,42	128,1
c73571_g2	3608	A	T	85,0	71,58	78,0	92,0	130,0	144,0
c12937_g1	221	A	T	0,2	0,0	0,0	0,0	0,1	0,0
c19638_g1	266	A	T	9,0	8,0	4,0	6,0	5,0	7,4
c64183_g1	707	A	G	0,2	0,0	1,2	0,0	0,0	1,0
c68110_g1	554	A	C	26,0	1,36	20,22	43,0	0,20	10,14
c76683_g1	28	A	G	36,0	42,0	24,0	9,10	36,0	60,1
c860_g1	473	A	G	36,31	61,0	65,0	72,0	74,0	81,0
c64634_g1	304	A	G	22,18	37,35	89,1	0,84	0,76	94,0
c50353_g1	179	A	G	249,0	250,0	249,1	249,0	121129	249,0
c54547_g1	2	A	G	0,1	0,0	0,1	0,0	1,0	2,0
c59430_g1	2	A	T	0,2	0,0	0,0	0,0	0,0	0,1
c61068_g1	244	A	G	4,4	12,0	10,0	3,4	5,2	14,0
c61068_g1	346	A	G	16,0	21,0	6,6	17,0	14,0	16,0
c61068_g1	769	A	G	0,1	0,0	0,0	1,0	0,1	0,0
c44945_g1	356	A	G	0,34	26,0	31,0	10,21	35,0	27,25
c45468_g1	172	A	G	2,2	7,0	9,4	9,2	11,0	16,0
c66298_g1	307	A	G	3,4	1,2	2,0	0,0	4,0	9,0
c66298_g1	628	A	G	2,0	0,0	1,1	2,0	4,3	5,0
c162907_g1	1	A	G	0,0	0,1	0,1	0,0	0,0	0,0
c45106_g1	57	A	G	0,0	2,0	0,1	0,0	0,0	0,1
c45106_g1	102	A	G	0,0	2,0	0,2	0,1	0,0	0,1
c70105_g1	73	A	G	2,2	2,0	2,0	1,0	0,0	1,0
c70105_g1	103	A	G	2,4	2,0	2,0	1,0	0,0	1,0
c70105_g1	547	A	T	7,4	0,0	1,0	2,5	0,0	0,0
c44824_g1	264	A	G	0,0	0,0	0,0	0,2	0,0	1,0
c43399_g1	359	A	T	0,0	2,1	1,0	0,0	1,0	2,1
c59819_g2	1396	A	G	69,0	59,0	44,34	24,26	65,0	34,0
c22593_g1	75	A	G	16,0	9,0	6,8	12,0	21,0	14,0
c95351_g1	149	A	G	2,0	2,0	3,2	4,0	0,0	4,0
c98120_g1	137	A	G	0,0	0,0	0,1	0,0	3,1	0,1
c45227_g1	57	A	T	103,0	47,29	34,22	41,34	59,34	0,57
c63002_g1	146	A	T	21,0	19,3	3,8	13,0	9,10	10,5
c67132_g2	407	A	G	0,1	1,0	0,0	0,0	0,0	0,1
c68982_g1	2160	A	G	3,5	15,0	19,0	14,3	0,22	9,11
c68982_g1	2430	A	G	9,7	11,0	0,8	13,0	13,0	12,0
c47326_g1	65	A	G	1,2	3,0	3,0	3,0	1,2	3,0
c21042_g1	277	A	C	0,0	0,0	0,0	0,2	0,0	0,0
c138088_g1	1034	A	T	0,0	0,0	0,0	0,0	0,1	0,2
c22330_g1	765	A	G	18,26	33,0	34,0	37,0	39,0	44,0
c73899_g1	1205	A	C	2,22	0,15	0,17	0,10	1,18	0,18
c73899_g1	2585	A	G	63,24	64,23	33,27	31,28	43,23	52,36
c73899_g1	2840	A	T	53,25	57,26	34,33	36,35	44,40	41,49
c68112_g1	599	A	G	2,1	0,0	7,0	1,0	4,0	1,4
c65498_g1	786	A	T	2,1	0,0	1,1	3,0	0,0	3,1
c131660_g1	225	A	G	0,0	0,2	0,0	1,1	1,0	0,0
c63462_g1	472	A	G	0,2	1,0	4,0	1,0	1,1	0,2
c63462_g1	567	A	C	5,0	0,1	0,3	2,0	0,0	5,0
c41573_g1	135	A	G	17,9	38,12	23,16	20,11	42,8	32,18
c41573_g1	182	A	G	29,0	0,38	33,0	13,12	22,20	40,0
c65496_g1	482	A	G	0,0	0,2	3,0	0,0	2,1	1,0
c65496_g1	689	A	G	0,0	4,0	0,1	0,2	3,0	0,2
c107567_g1	2	A	T	0,0	0,1	0,0	0,0	0,1	0,0
c43916_g1	480	A	T	0,0	0,1	0,0	0,0	0,1	0,0
c67427_g2	595	A	G	2,0	8,0	4,0	5,0	2,0	2,4
c104475_g1	129	A	C	2,0	4,0	2,3	0,0	0,0	0,0
c69878_g1	355	A	G	1,5	2,0	4,1	3,0	10,0	3,1
c69878_g1	491	A	C	7,0	0,3	7,0	1,2	3,4	5,2
c68946_g1	239	A	T	19,0	16,0	8,6	16,0	26,0	16,6
c71781_g1	4141	A	G	2,0	0,1	6,0	2,4	2,0	3,0
c66513_g1	653	A	G	8,0	11,12	20,0	8,15	15,0	17,1
c54174_g1	47	A	G	0,1	1,0	1,1	1,1	3,0	1,1
c101330_g1	309	A	T	0,0	3,0	0,1	0,0	0,1	0,0
c68969_g1	402	A	G	0,0	0,1	0,0	0,2	0,3	0,0
c57239_g1	398	A	G	12,0	3,19	0,43	39,0	60,0	63,0
c51366_g1	12	A	G	0,0	0,0	1,1	0,0	1,0	1,3
c57805_g1	84	A	C	3,0	7,2	4,7	0,0	0,0	0,0
c72809_g1	50	A	G	15,0	7,6	9,12	12,6	19,0	26,0
c38732_g1	55	A	G	1,1	2,0	0,1	0,0	0,0	0,0
c73011_g1	601	A	T	40,56	104,0	79,0	0,82	94,0	51,50
c73011_g1	1026	A	C	126,0	123,0	120,0	111,0	115,0	69,76
c73011_g1	1933	A	G	52,53	118,0	103,0	118,0	137,0	113,0
c31352_g1	262	A	G	0,0	2,1	0,0	1,1	0,1	0,0
c28138_g1	28	A	C	0,0	0,0	0,0	0,1	0,1	0,0
c57291_g1	13	A	G	0,4	1,2	0,1	0,0	6,0	4,3
c57291_g1	213	A	G	16,0	20,0	9,0	16,0	0,18	30,0
c116455_g1	201	A	G	0,0	0,0	2,0	1,1	0,1	0,0
c64399_g1	640	A	G	1,0	2,0	0,0	3,1	0,0	0,2
c46131_g1	1780	A	T	246,1	246,0	244,2	125121	250,0	141109
c63583_g1	287	A	G	2,0	0,0	0,0	0,2	1,0	1,1
c55503_g1	246	A	G	3,1	3,0	2,1	0,3	0,2	3,0
c8080_g1	978	A	G	0,1	3,0	2,1	0,0	0,0	0,0
c35159_g1	192	A	G	0,0	1,0	0,0	0,2	1,0	0,0
c35159_g1	237	A	C	0,0	2,0	0,0	0,3	0,0	0,0
c63363_g1	281	A	C	1,0	0,0	0,0	2,2	0,0	0,2
c45818_g2	154	A	T	1,0	0,0	0,0	0,1	0,1	0,0
c65573_g1	258	A	C	112132	246,1	246,2	246,3	243,5	247,1
c22030_g1	110	A	G	0,0	0,0	0,2	0,1	0,0	4,0
c73116_g2	937	A	G	92,0	80,70	105,0	65,60	93,0	82102
c73116_g2	4681	A	G	33,36	124,0	69,0	44,55	51,62	85,0
c73116_g2	4768	A	C	52,46	181,0	90,0	51,64	137,1	113,0
c2145_g1	1	A	G	0,1	4,1	1,1	1,1	2,2	4,2
c67660_g1	860	A	G	2,0	1,2	3,2	1,0	5,0	8,0
c64128_g1	15	A	G	2,1	0,1	0,1	3,2	0,0	0,0
c60245_g1	811	A	T	1,0	1,0	3,0	4,3	5,0	6,0
c89437_g1	213	A	G	3,0	0,1	0,1	0,0	0,0	1,0
c62242_g1	26	A	G	0,0	1,1	4,0	0,0	0,1	6,0
c73493_g1	2186	A	G	79,0	41,46	83,0	44,30	66,0	2,89
c73493_g1	7586	A	G	53,0	34,0	18,19	40,0	34,0	52,0
c73493_g1	8367	A	C	56,0	33,0	35,0	52,0	32,21	51,0
c73493_g1	8580	A	G	62,0	25,19	26,22	55,0	28,22	0,53
c56871_g1	1883	A	G	15,20	25,19	49,0	43,0	61,0	44,0
c44641_g1	1	A	T	0,0	0,0	0,0	0,2	0,1	1,0
c66959_g1	347	A	G	0,25	25,0	29,0	0,15	33,0	20,12
c131281_g1	294	A	G	0,2	0,0	0,0	0,0	0,0	1,1
c49209_g1	592	A	G	4,1	1,0	7,0	0,0	1,0	0,1
c25128_g2	21	A	C	5,0	11,0	7,0	15,0	5,7	13,0
c13151_g1	62	A	G	0,1	0,0	2,0	0,0	1,1	2,0
c13151_g1	106	A	G	0,7	2,1	6,0	11,0	0,9	0,7
c68966_g1	562	A	T	12,4	19,5	14,12	0,0	0,0	0,0
c145467_g1	1	A	G	0,0	0,0	0,2	0,0	0,0	0,0
c57385_g1	517	A	G	1,0	2,1	0,0	1,0	0,1	7,0
c119408_g1	321	A	T	0,1	0,1	2,0	0,0	0,0	0,0
c70591_g2	56	A	G	18,0	13,0	14,0	19,0	3,4	20,0
c72593_g1	441	A	G	1,0	4,5	0,6	5,6	8,0	4,4
c72593_g1	1034	A	G	5,0	2,1	1,1	3,1	7,0	3,1
c72593_g1	1081	A	G	3,1	1,4	0,0	4,0	8,0	2,1
c72593_g1	1098	A	C	4,0	7,0	1,0	4,1	8,0	2,2
c72593_g1	1383	A	C,G	1,0,1	0,0,3	0,4,2	0,1,0	0,0,6	0,0,7
c20357_g1	261	A	T	0,0	0,0	0,0	0,0	0,0	0,2
c68484_g2	721	A	G	87,1	86,0	23,32	77,0	78,0	63,62
c72243_g1	613	A	G	70,75	181,0	163,0	78,68	63,79	174,0
c72243_g1	1501	A	G	15,28	51,0	20,15	59,0	0,24	24,22
c72243_g1	1846	A	G	22,0	15,16	8,15	35,0	11,13	27,0
c62337_g1	183	A	G	0,0	0,0	1,0	3,1	0,0	1,1
c59494_g1	439	A	G	0,0	2,0	0,3	0,1	3,2	0,4
c151465_g1	67	A	G	0,0	1,2	3,0	1,0	7,0	2,1
c28113_g1	2	A	T	0,1	0,1	0,0	0,0	1,0	0,0
c56950_g1	18	A	T	2,0	0,2	0,0	1,0	0,0	1,0
c25445_g1	308	A	G	0,0	0,1	0,0	0,0	0,1	1,0
c93783_g1	345	A	G	0,1	0,0	1,1	1,1	2,0	4,0
c93948_g1	296	A	G	2,0	0,0	0,2	2,0	3,0	3,0
c65815_g2	89	A	G	4,0	5,0	3,2	6,0	5,1	3,0
c65857_g1	295	A	G	1,2	1,0	0,0	2,0	0,1	0,0
c66566_g1	219	A	G	6,0	5,0	0,0	1,1	7,0	0,4
c26964_g1	115	A	G	3,0	2,2	0,0	2,0	0,0	2,2
c52753_g1	67	A	T	1,0	1,0	0,2	0,0	0,0	0,0
c37210_g1	284	A	G	0,0	0,1	0,0	0,0	2,1	1,1
c36744_g1	267	A	T	10,13	34,0	27,0	13,15	39,0	32,0
c57409_g1	252	A	G	137,1	81,83	89104	181,0	184,0	144105
c60421_g1	518	A	G	1,2	0,2	3,0	4,0	4,0	6,0
c73806_g1	153	A	T	3,0	0,2	1,0	0,1	4,0	2,1
c25975_g1	403	A	C	5,0	11,0	8,6	5,0	10,0	12,0
c5591_g1	1	A	G	0,0	2,2	0,0	0,0	0,0	0,0
c46701_g1	266	A	C	8,0	7,0	7,0	6,0	0,2	3,1
c61584_g1	339	A	T	1,0	4,0	0,3	1,0	3,0	0,2
c72145_g1	136	A	G	0,0	0,5	3,3	0,2	0,4	2,0
c72145_g1	142	A	G	0,0	0,6	5,0	1,0	3,1	2,0
c72145_g1	289	A	G	0,1	0,2	7,0	3,1	1,3	0,0
c72145_g1	481	A	C	0,1	0,1	9,0	3,1	2,3	4,0
c72145_g1	577	A	G	0,0	0,2	12,0	0,0	2,3	1,0
c178106_g1	198	A	G	9,0	2,0	2,0	0,0	2,0	0,3
c145395_g1	218	A	T	0,0	0,1	0,1	3,0	0,0	0,0
c69495_g1	202	A	G	38,0	37,1	14,11	17,0	25,0	26,0
c69495_g1	1902	A	C	47,0	49,0	10,27	46,0	39,0	34,0
c69495_g1	2262	A	G	0,35	20,29	32,0	15,24	16,15	46,0
c138583_g1	29	A	G	2,0	1,0	2,0	2,0	0,0	2,3
c138583_g1	282	A	G	1,1	0,0	0,0	0,1	0,1	1,0
c54683_g2	104	A	G	1,2	1,2	1,0	0,1	3,0	1,0
c73824_g4	383	A	T	4,0	6,0	6,0	4,0	6,0	3,5
c60927_g2	140	A	C	6,6	10,0	18,0	17,0	8,15	15,0
c60927_g2	785	A	G	2,0	3,1	0,0	1,0	1,1	3,0
c141204_g1	4	A	G	0,0	0,0	0,0	1,2	0,1	0,1
c159818_g1	235	A	G	2,1	1,0	0,0	0,0	0,0	0,1
c26644_g1	2	A	G	0,0	0,0	0,1	0,1	0,0	1,0
c5108_g1	312	A	G	5,0	7,0	3,0	1,1	0,4	3,1
c31975_g1	2	A	G	0,1	3,0	3,0	0,1	0,2	0,0
c92947_g1	218	A	T	1,0	0,2	0,0	0,1	1,0	0,2
c95212_g1	608	A	G	0,1	1,0	0,1	0,0	1,0	0,0
c69434_g1	731	A	G	3,0	7,0	4,0	1,4	3,0	3,0
c66774_g1	1600	A	G	13,14	10,8	9,8	5,6	16,0	23,0
c52161_g1	33	A	T	2,8	3,7	3,5	5,4	3,4	6,11
c52161_g1	234	A	G	0,1	0,0	0,0	1,1	0,0	1,0
c10184_g1	353	A	G	0,0	4,2	0,3	0,0	0,0	0,0
c73626_g3	2706	A	T	3,0	4,4	0,1	3,0	2,0	7,0
c60671_g1	254	A	C	9,0	19,0	13,13	27,0	16,0	30,0
c60671_g1	277	A	G	6,4	17,0	24,0	22,0	15,0	25,0
c4263_g1	228	A	G	0,1	0,1	0,0	0,2	0,0	0,0
c4263_g1	236	A	G	0,1	0,1	0,0	0,0	0,0	0,0
c128682_g1	1	A	C	0,1	0,0	0,0	0,0	0,0	0,1
c63817_g1	393	A	G	0,0	5,0	1,0	1,0	0,0	0,3
c63817_g1	413	A	G	0,0	2,2	1,0	0,1	0,0	0,3
c23597_g1	664	A	C	3,1	1,1	0,0	2,2	2,0	3,0
c47004_g1	232	A	G	0,0	1,1	1,2	0,0	0,0	0,0
c70341_g1	840	A	T	70,0	101,0	50,28	91,0	37,48	37,42
c70341_g1	2854	A	G	50,43	62,53	98,1	0,111	86,75	60,41
c52650_g1	208	A	G	1,0	1,2	0,0	2,0	0,1	1,3
c37260_g1	1	A	G	4,1	0,0	1,0	0,0	3,1	1,4
c1236_g1	381	A	T	0,4	1,1	1,0	4,2	0,7	7,1
c186134_g1	2	A	G	0,1	0,1	0,0	0,2	1,1	0,0
c58741_g1	50	A	G	21,0	19,0	14,0	16,0	7,10	20,0
c74979_g1	42	A	G	67,0	66,0	70,0	31,18	60,0	135,0
c58137_g1	364	A	G	101106	0,165	168,0	0,218	118125	235,0
c143827_g1	303	A	G	0,1	0,0	0,0	1,1	0,1	0,0
c54652_g1	237	A	G	5,0	6,0	7,0	2,0	2,0	6,3
c56175_g1	346	A	T	3,2	1,1	1,2	0,0	0,0	0,0
c56862_g1	362	A	T	12,0	3,0	7,0	6,0	6,0	6,3
c34161_g1	495	A	T	1,0	1,0	1,3	0,0	0,0	5,0
c71004_g1	188	A	G	16,0	15,9	18,10	15,0	9,5	13,21
c21177_g1	187	A	G	6,0	4,0	0,1	1,0	0,1	0,1
c141142_g1	1	A	G	0,0	1,2	0,0	0,1	1,1	0,0
c66176_g1	122	A	C	2,0	6,0	1,0	5,0	6,0	2,4
c71751_g2	397	A	G	113,0	64,63	71,72	115,0	70,61	78,99
c9305_g1	4	A	G	0,0	0,0	0,0	0,1	0,0	0,1
c18807_g1	203	A	G	1,1	1,2	0,0	0,0	0,0	0,0
c73689_g4	147	A	G	44,53	118,0	93,0	105,0	53,55	92,0
c73689_g4	439	A	G	0,86	135,0	114,0	77,85	1141	69,50
c73689_g4	715	A	G	46,47	140,0	123,0	149,0	73,88	78,64
c73689_g4	1912	A	C	169,0	0,153	0,144	86,73	160,0	90,76
c73689_g4	2821	A	G	0,133	145,0	83,79	90,62	81,75	75,98
c51179_g1	104	A	G	1,0	3,0	0,0	0,2	0,2	3,0
c57564_g1	1225	A	G	27,17	32,0	18,13	19,0	44,0	33,18
c57564_g1	3240	A	G	9,5	12,4	6,5	1,7	27,0	16,0
c117312_g1	89	A	C	1,1	0,0	0,0	0,1	0,0	1,0
c104546_g1	333	A	G	0,0	0,0	0,0	0,1	0,1	1,0
c67675_g2	91	A	T	4,0	3,2	1,2	3,0	0,6	1,1
c55454_g1	3	A	G	0,0	0,0	0,0	0,0	0,0	0,2
c36583_g1	255	A	G	1,1	0,0	0,0	0,1	0,0	0,0
c141948_g1	58	A	T	0,0	1,1	0,1	0,3	0,0	5,2
c47121_g1	441	A	G	50,0	33,20	45,0	44,0	67,1	78,0
c40242_g1	260	A	G	1,1	0,1	1,0	2,1	4,0	4,0
c63250_g1	259	A	G	9,0	3,4	6,0	1,4	13,0	9,6
c182218_g1	1	A	G	0,1	0,0	0,0	0,1	0,0	0,0
c71278_g1	1462	A	G	0,2	2,1	2,0	2,0	4,0	0,0
c71278_g1	1648	A	C	0,0	0,0	0,1	4,0	2,0	0,1
c71278_g1	2123	A	G	2,0	1,2	0,3	0,0	3,0	2,1
c71278_g1	2575	A	G	4,0	0,1	1,0	1,0	0,4	1,1
c52448_g1	171	A	G	0,1	1,0	0,2	0,1	2,0	0,0
c48121_g1	74	A	T	2,0	2,2	3,2	0,0	0,0	0,0
c71146_g1	318	A	G	4,4	5,1	2,1	6,6	8,7	6,5
c67671_g1	182	A	T	22,44	33,33	30,25	43,13	52,15	80,11
c67671_g1	197	A	C	24,38	28,32	31,21	40,8	45,12	77,10
c72060_g1	806	A	G	3,6	0,2	5,2	11,0	2,3	11,10
c72060_g1	1155	A	G	3,3	2,0	3,1	7,0	8,0	14,0
c99711_g1	3	A	T	0,0	0,1	0,0	0,1	0,0	0,0
c186491_g1	159	A	G	1,2	6,0	4,0	2,0	7,0	7,0
c73266_g1	618	A	G	2,2	2,1	2,5	0,0	0,0	0,0
c73266_g1	1209	A	C	4,3	3,1	5,2	0,0	0,0	0,0
c73266_g1	1639	A	G	3,2	1,0	1,2	0,0	0,0	0,0
c73266_g1	1692	A	G	1,3	0,2	3,3	0,0	0,0	0,0
c73266_g1	1927	A	G	1,1	0,0	2,1	0,1	0,0	0,0
c163887_g1	4	A	G	0,0	0,0	0,0	0,1	0,1	0,0
c1986_g1	1	A	G	6,0	4,2	3,3	3,0	6,0	6,5
c56411_g1	51	A	C	26,0	10,17	16,15	33,0	27,0	0,33
c70907_g1	1510	A	G	19,0	9,0	4,3	16,0	11,4	11,14
c70907_g1	2028	A	T	13,0	11,0	13,0	17,0	7,5	15,0
c70907_g1	3671	A	C	3,2	5,0	0,0	5,0	2,0	4,3
c66314_g2	630	A	G	144,0	118,0	111,0	122,0	164,0	66,66
c73371_g1	1740	A	G	22,0	9,6	27,0	23,13	26,0	24,0
c73371_g1	4624	A	G	36,33	18,31	25,21	37,0	20,23	47,0
c154570_g1	142	A	G	0,0	5,0	1,0	4,0	0,2	6,0
c40548_g1	51	A	G	0,5	4,1	0,3	5,0	3,0	2,1
c73739_g1	3413	A	G	66,53	106,0	41,68	39,43	108,1	71,66
c73739_g1	3878	A	G	139110	248,2	250,0	248,1	245,3	247,2
c138188_g1	4	A	T	0,0	0,1	0,0	0,0	0,1	0,0
c60667_g1	169	A	G	0,0	4,0	0,0	0,2	4,4	0,3
c58678_g2	593	A	G	17,29	42,0	27,17	16,23	49,0	53,0
c58678_g2	689	A	G	29,0	32,0	31,0	25,0	38,0	29,24
c31333_g1	106	A	C	14,0	28,0	9,8	10,11	28,0	29,0
c62803_g1	92	A	G	2,0	2,2	6,0	8,0	6,0	7,0
c65798_g1	290	A	T	7,0	17,0	5,0	4,0	7,3	15,0
c65798_g1	341	A	G	3,1	9,3	1,0	0,2	7,1	8,2
c72176_g3	402	A	G	3,1	3,1	0,1	0,0	0,0	0,0
c55086_g1	62	A	G	0,4	4,0	2,0	1,0	4,3	0,2
c55086_g1	109	A	G	7,0	7,0	3,0	1,0	9,0	4,3
c191332_g1	336	A	G	2,1	0,0	0,0	2,0	0,1	0,0
c37141_g1	1	A	G	0,1	0,0	0,1	1,1	0,0	0,0
c37141_g1	29	A	G	3,0	0,0	0,2	3,0	0,1	0,0
c72048_g1	295	A	G	248,0	125125	249,0	249,0	250,0	249,0
c72048_g1	1623	A	T	249,0	246,0	249,0	250,0	249,0	109140
c72048_g1	2883	A	G	248,0	0,250	249,1	250,0	247,0	137112
c72048_g1	4323	A	T	250,0	129119	248,1	100150	250,0	250,0
c71564_g2	46	A	G	0,2	1,0	0,0	1,0	1,2	2,0
c39919_g1	261	A	G	0,1	0,0	0,0	0,0	0,0	0,1
c66122_g1	292	A	G	9,7	4,5	4,1	12,0	10,0	11,0
c25081_g1	1610	A	G	9,4	0,12	0,6	7,6	17,0	9,12
c132268_g1	22	A	G	1,0	0,3	1,0	3,0	4,0	5,0
c24034_g1	441	A	T	6,0	5,0	6,0	8,0	7,0	5,5
c66947_g1	296	A	T	1,0	4,0	2,0	0,2	1,0	2,0
c26090_g1	221	A	G	0,2	0,0	0,0	0,0	2,1	0,0
c63383_g1	897	A	G	60,0	25,21	66,0	55,0	0,68	35,22
c63383_g1	3173	A	T	249,0	249,0	250,0	132117	249,0	249,0
c55865_g1	131	A	G	4,8	4,9	14,9	13,4	9,7	28,0
c71369_g1	2502	A	T	57,71	105,0	99,0	50,53	167,0	56,67
c61052_g1	1064	A	G	98,79	182,0	205,0	218,0	98,93	232,0
c69441_g1	40	A	C	5,0	4,0	1,0	0,3	5,0	3,0
c69441_g1	353	A	C	14,0	2,0	6,0	1,4	7,0	2,0
c3052_g1	148	A	G	2,0	0,0	0,2	1,1	0,0	0,0
c39102_g1	783	A	G	23,30	51,0	13,14	47,0	33,0	40,0
c72047_g1	107	A	G	1,0	3,4	0,0	3,1	0,8	3,0
c72047_g1	158	A	G	0,2	3,2	0,0	1,4	8,0	1,2
c72047_g1	281	A	G	4,0	3,2	0,0	3,6	1,8	0,1
c14495_g1	332	A	G	1,0	0,1	0,0	1,0	1,1	4,0
c95982_g1	606	A	C	0,0	0,1	0,0	0,0	0,0	0,1
c71539_g1	878	A	G	0,3	2,0	2,2	0,2	4,0	0,3
c18258_g1	1	A	G	1,0	0,0	1,1	0,0	6,2	3,0
c18258_g1	210	A	T	8,0	4,0	6,0	6,5	16,0	6,0
c48657_g1	566	A	T	4,0	4,0	3,0	2,0	8,0	3,3
c49549_g1	271	A	C	6,0	3,0	2,0	3,0	8,0	5,4
c49549_g1	309	A	G	5,0	2,0	2,0	3,0	6,0	3,3
c73416_g3	589	A	T	7,3	0,0	0,0	0,0	0,0	0,0
c73416_g3	610	A	T	8,4	0,0	0,0	0,0	0,0	0,0
c67426_g1	1048	A	G	0,0	1,1	0,0	0,0	0,3	0,0
c1571_g1	112	A	G	4,3	4,0	3,0	0,0	2,0	6,0
c160849_g1	66	A	G	1,2	1,0	0,0	0,0	0,0	0,0
c21466_g1	509	A	C	0,1	0,2	4,0	0,0	0,0	0,0
c70122_g1	687	A	T	0,2	4,2	0,0	0,0	3,3	8,0
c64854_g1	1045	A	C	78,79	160,1	119,0	78,92	65,82	162,0
c64854_g1	1937	A	G	143,0	185,1	76,75	195,0	163,0	83,94
c134953_g1	139	A	G	39,0	43,0	16,14	47,0	32,0	53,0
c134953_g1	310	A	G	1,1	1,0	1,0	4,1	0,0	0,1
c154170_g1	43	A	G	0,1	0,1	3,0	4,0	1,0	6,0
c156254_g1	2	A	G	2,0	0,0	0,1	0,1	1,1	0,0
c156254_g1	13	A	C	2,0	0,0	0,1	1,1	1,2	0,0
c156254_g1	200	A	G	0,0	0,0	0,0	0,0	0,2	0,0
c129889_g1	234	A	G	3,0	0,2	1,0	0,0	0,0	3,0
c129889_g1	269	A	G	0,1	0,0	0,0	0,0	0,0	0,1
c73910_g3	51	A	G	0,0	3,0	0,0	1,1	0,0	0,1
c73910_g3	574	A	G	0,0	8,3	0,0	0,0	7,0	0,0
c999_g1	322	A	G	35,0	41,0	61,0	15,13	35,0	59,0
c999_g1	523	A	T	0,0	0,0	0,2	0,0	0,0	0,1
c70627_g1	6093	A	C	8,0	12,0	7,0	12,0	2,12	10,21
c44105_g1	153	A	G	1,2	3,0	0,0	0,0	0,1	0,0
c58068_g1	314	A	G	0,0	0,0	2,1	1,2	0,0	0,0
c39753_g1	219	A	G	0,0	4,0	1,1	3,0	1,2	1,1
c95541_g1	208	A	T	0,0	2,0	0,1	0,2	2,1	0,0
c95541_g1	285	A	G	0,0	1,0	0,0	0,1	1,1	0,0
c192736_g1	4	A	G	0,0	0,1	0,0	0,0	0,0	0,1
c192736_g1	58	A	G	1,0	0,3	2,0	1,0	1,0	2,0
c17778_g1	289	A	G	0,5	3,0	3,0	0,4	5,0	0,5
c44363_g1	205	A	G	0,1	0,1	1,0	0,0	2,2	0,0
c58886_g1	277	A	G	1,5	2,0	1,2	5,0	7,0	12,0
c58886_g1	412	A	G	16,0	17,0	6,11	11,0	14,0	29,0
c56918_g1	287	A	G	246,2	122125	56125	121116	0,250	249,0
c49346_g1	26	A	G	2,0	7,0	1,0	3,0	0,2	2,0
c52399_g1	521	A	G	0,0	1,0	0,1	0,0	0,0	0,1
c144889_g1	1	A	G	0,0	0,0	0,0	0,1	1,1	1,1
c68153_g1	1312	A	G	207,0	126122	199,0	90101	217,0	112114
c68153_g1	1576	A	T	192,0	231,0	176,0	197,0	210,0	112102
c68153_g1	1852	A	G	245,0	248,2	113117	233,1	250,0	249,0
c35236_g1	5	A	G	0,1	0,0	1,0	1,1	1,0	1,1
c35236_g1	48	A	G	0,2	0,0	1,0	1,2	0,1	2,0
c13529_g1	727	A	G	4,0	3,1	0,1	1,0	1,1	8,0
c24896_g1	245	A	T	17,0	13,0	16,6	9,7	22,0	23,0
c24896_g1	270	A	G	16,0	8,4	27,0	20,0	14,11	20,0
c44284_g1	51	A	C	4,1	10,1	0,3	1,4	7,1	4,5
c44284_g1	368	A	C	1,0	0,0	0,0	2,0	1,0	1,3
c72957_g1	115	A	T	4,0	3,0	8,0	5,0	3,2	1,3
c72957_g1	127	A	G	7,3	4,1	9,1	6,2	6,3	8,4
c72957_g1	2378	A	G	43,0	1,34	36,0	47,0	42,0	10,14
c72957_g1	4383	A	G	7,0	2,8	7,0	12,0	9,0	6,3
c72957_g1	4862	A	G	7,3	0,4	4,0	8,0	2,4	2,4
c66511_g1	81	A	G	18,0	0,8	9,0	3,4	7,0	3,5
c15317_g1	1553	A	G	0,0	0,2	3,0	0,0	7,0	7,0
c68527_g1	709	A	T	2,0	1,0	0,0	1,1	1,1	0,0
c68527_g1	714	A	T	2,0	1,0	0,0	1,1	1,1	0,0
c29335_g1	1	A	G	0,0	0,0	0,0	0,1	0,0	0,1
c71280_g1	2162	A	T	94,0	56,34	113,0	50,51	113,0	53,43
c88879_g1	154	A	G	0,0	0,1	0,0	2,0	0,2	1,0
c58332_g1	4	A	G	0,0	0,3	2,1	1,1	1,2	2,0
c181258_g1	219	A	G	0,0	0,1	0,0	0,0	0,1	0,0
c163309_g1	26	A	C	0,0	0,1	0,0	0,0	0,0	1,1
c163309_g1	424	A	T	0,0	0,0	0,0	0,1	0,0	0,1
c59522_g1	459	A	C	3,0	1,2	0,0	2,0	0,0	0,0
c56893_g1	2	A	C	0,1	1,1	0,0	1,0	0,0	0,0
c33798_g1	119	A	G	6,0	8,0	3,0	7,0	8,6	3,0
c46781_g1	302	A	T	1,1	11,7	3,7	0,0	0,0	0,0
c63859_g1	187	A	G	5,14	0,0	0,4	0,9	0,0	1,5
c70897_g1	1207	A	C	55,40	92,0	68,57	37,38	100,0	129,0
c86411_g1	3	A	G	0,0	0,0	0,2	0,0	0,0	0,0
c66949_g1	916	A	G	30,0	10,29	30,0	36,1	36,0	25,35
c66949_g1	1391	A	G	33,2	14,11	22,0	20,0	24,0	30,0
c66949_g1	1756	A	C	15,9	0,27	12,12	7,10	11,7	29,0
c47413_g1	226	A	G	2,1	0,0	1,1	1,2	0,0	0,0
c47413_g1	307	A	G	2,3	0,0	3,0	0,3	0,0	0,0
c47413_g1	325	A	G	2,4	0,0	3,0	1,1	0,0	0,0
c72778_g1	32	A	T	0,0	1,0	3,2	0,0	0,0	0,0
c72778_g1	239	A	G	1,1	2,1	5,3	0,0	0,0	0,0
c72778_g1	329	A	G	1,2	2,0	4,3	0,0	0,0	0,0
c72778_g1	665	A	C	2,1	2,3	4,0	0,0	0,0	0,0
c52324_g1	3035	A	G	65,0	62,0	26,26	46,0	42,0	63,0
c6307_g1	132	A	T	3,0	2,2	3,0	0,0	0,0	0,0
c68740_g1	52	A	G	0,0	0,0	0,0	2,6	6,7	0,7
c65052_g1	219	A	G	0,3	0,0	2,0	5,1	1,0	2,0
c65052_g1	224	A	T	0,3	0,0	1,0	5,1	1,0	2,0
c65052_g1	398	A	C	4,2	0,0	0,0	0,2	0,0	0,0
c69120_g1	811	A	G	14,18	25,0	15,0	22,0	14,10	15,9
c69120_g1	1289	A	T	11,14	24,0	24,0	17,0	33,0	34,0
c69120_g1	1335	A	G	13,8	13,13	7,13	5,10	22,0	26,0
c72766_g2	132	A	G	0,2	4,2	2,0	0,0	0,0	0,0
c45236_g1	98	A	T	99,0	111,0	99,0	46,63	109,0	154,0
c67373_g1	587	A	C	47,31	1,56	43,51	52,0	84,1	34,28
c67373_g1	1910	A	G	79,0	56,0	73,0	80,0	32,30	42,34
c73726_g1	1147	A	G	0,4	0,3	1,3	2,1	0,0	0,0
c73726_g1	1210	A	G	1,4	2,2	4,4	3,0	0,0	0,0
c73726_g1	1294	A	C	3,6	1,3	5,5	1,1	0,0	0,0
c73726_g1	1885	A	C	0,2	0,1	3,3	0,0	0,0	0,0
c175814_g1	1654	A	T	0,0	1,1	2,0	0,0	0,1	1,0
c48548_g1	1	A	G	5,2	2,0	0,3	2,1	3,4	0,2
c48548_g1	2239	A	G	2,0	1,0	0,1	0,0	0,1	2,0
c98644_g1	1	A	C	0,2	0,0	0,0	0,0	0,0	0,0
c76665_g1	432	A	G	0,2	2,0	3,0	4,0	2,0	4,0
c64993_g1	398	A	G	77,0	18,23	63,0	53,0	73,0	47,42
c58899_g1	1	A	G	1,1	1,3	3,2	3,3	3,2	4,1
c58380_g1	309	A	G	3,0	2,0	4,2	3,1	0,3	9,0
c61247_g1	98	A	G	2,3	22,0	10,0	5,10	17,0	12,11
c64468_g2	183	A	G	15,0	29,0	19,0	22,0	12,11	34,0
c34912_g1	59	A	G	5,0	1,5	1,0	2,0	3,0	2,0
c19837_g1	118	A	G	4,0	1,1	5,0	0,2	3,0	2,7
c179513_g1	3	A	T	0,1	0,0	0,0	0,0	1,0	1,3
c118414_g1	412	A	G	1,0	0,0	0,0	0,1	0,1	0,0
c73823_g2	195	A	G	13,5	0,0	1,0	4,0	0,0	2,0
c73823_g2	243	A	T	5,3	0,0	1,0	3,0	0,0	2,0
c73823_g2	480	A	G	4,15	0,0	0,0	1,0	0,0	1,0
c99670_g1	220	A	T	0,0	1,0	0,0	0,2	0,0	0,1
c41301_g1	139	A	G	0,0	0,0	1,1	2,1	0,0	2,6
c72503_g1	3755	A	T	30,31	71,0	19,25	0,57	61,0	40,31
c47451_g1	37	A	G	0,1	0,0	0,0	1,0	0,1	5,0
c47451_g1	48	A	G	0,1	0,0	0,0	2,0	0,1	5,0
c64075_g1	248	A	T	22,8	30,0	0,30	15,9	20,16	37,0
c64075_g1	722	A	G	21,15	51,0	25,14	24,26	20,29	52,0
c70517_g1	280	A	T	3,3	1,1	5,1	0,0	0,0	0,0
c22605_g1	368	A	T	0,0	0,0	0,2	0,1	0,0	0,0
c73815_g1	826	A	G	27,0	28,1	60,0	37,0	38,0	34,16
c73815_g1	2080	A	G	8,14	43,0	21,23	31,0	36,0	65,0
c73815_g1	2194	A	G	16,17	48,0	29,27	31,0	33,0	65,0
c73815_g1	5431	A	G	10,5	34,0	44,0	31,0	25,0	18,19
c73815_g1	6220	A	C	0,17	19,14	26,14	20,0	12,17	19,17
c73815_g1	6391	A	G	11,0	27,0	15,16	18,0	14,11	10,14
c73815_g1	7105	A	G	11,0	14,11	17,16	0,21	15,18	32,0
c61479_g1	294	A	G	6,0	4,3	6,0	6,0	6,0	2,4
c54700_g1	243	A	G	0,0	0,0	0,0	0,3	1,2	4,0
c69471_g1	432	A	G	1,3	0,0	0,0	3,0	1,0	0,0
c69471_g1	740	A	G	2,0	0,0	0,0	4,2	1,0	0,0
c158031_g1	20	A	T	0,0	0,0	0,0	0,0	0,2	2,0
c94334_g1	382	A	G	1,2	1,0	0,2	0,1	0,2	1,3
c72702_g2	1049	A	T	0,0	1,0	0,0	8,8	0,0	1,0
c65378_g1	101	A	G	3,0	1,0	0,0	0,0	1,0	2,2
c65378_g1	255	A	G	0,3	1,0	0,0	1,0	0,1	3,0
c65378_g1	693	A	G	0,2	4,0	0,0	1,1	0,0	9,3
c72285_g1	2244	A	G	11,24	0,59	28,12	18,19	68,0	15,24
c72285_g1	2715	A	G	40,0	19,15	39,0	33,0	43,0	31,0
c71572_g1	97	A	G	2,0	0,4	1,3	2,3	1,3	8,2
c71572_g1	482	A	G	3,9	8,4	24,0	3,7	17,0	18,0
c71572_g1	498	A	G	12,0	12,0	12,13	10,0	13,4	12,7
c30881_g1	61	A	G	2,2	0,0	0,0	0,0	0,0	1,0
c57636_g1	60	A	C	5,0	1,2	1,3	2,0	3,0	5,0
c50475_g1	420	A	G	3,0	2,2	7,0	1,3	0,6	3,0
c27643_g1	539	A	C	0,0	0,0	0,1	0,0	0,0	1,2
c17511_g1	94	A	G	2,0	4,0	0,2	3,0	1,2	6,0
c28526_g1	33	A	G	2,0	0,0	0,6	1,0	1,0	4,0
c30479_g1	372	A	T	2,0	0,3	1,0	1,0	1,0	0,0
c53127_g1	6	A	G	0,0	2,0	3,0	0,1	0,0	2,2
c25029_g1	531	A	C	5,0	1,3	8,0	6,0	0,6	15,0
c21762_g1	1	A	G	0,0	0,1	0,0	0,2	0,1	0,0
c176580_g1	590	A	G	3,0	5,0	4,0	2,3	0,0	1,1
c117896_g1	333	A	T	1,1	0,2	0,0	0,1	0,0	1,1
c36158_g1	89	A	G	5,0	0,3	2,0	5,3	2,1	0,0
c45308_g1	194	A	T	7,0	11,0	12,0	5,0	5,17	19,0
c72634_g1	939	A	G	14,0	16,0	4,4	6,1	12,0	15,12
c72634_g1	1035	A	G	10,17	35,0	18,0	22,0	7,13	46,0
c117319_g1	5	A	G	1,1	3,1	3,1	5,1	3,0	3,4
c73440_g4	2069	A	G	4,5	0,18	5,3	0,4	6,9	23,0
c43856_g1	43	A	G	2,0	0,0	0,0	1,0	0,4	4,0
c19052_g1	120	A	G	0,4	0,0	0,0	2,0	3,0	0,0
c19052_g1	159	A	G	0,4	0,0	0,0	1,0	1,0	0,0
c22896_g1	208	A	G	2,0	3,2	0,2	0,2	4,0	3,0
c72402_g1	3857	A	G	26,0	5,26	44,0	35,0	20,17	0,42
c72402_g1	4052	A	G	34,0	16,22	39,0	37,0	0,40	0,44
c38933_g1	218	A	G	0,0	2,0	0,2	1,0	0,0	0,1
c38933_g1	239	A	G	0,0	3,0	0,2	1,0	0,0	0,1
c65648_g1	150	A	G	3,2	7,0	3,1	3,2	7,0	8,0
c114929_g1	316	A	G	0,0	0,1	0,0	0,0	1,2	0,0
c71550_g1	763	A	G	11,26	42,0	32,0	27,0	44,0	50,2
c51222_g1	84	A	G	3,2	1,0	7,0	1,4	3,0	3,0
c48476_g1	297	A	G	2,0	1,0	0,1	3,1	4,0	1,0
c30180_g1	488	A	G	31,0	42,0	41,0	41,0	17,23	34,40
c46392_g1	58	A	G	3,0	8,0	5,1	13,0	7,2	3,3
c64747_g1	276	A	G	21,27	21,24	18,25	19,23	57,0	33,28
c61260_g1	476	A	C	0,3	3,0	3,0	7,0	3,0	5,0
c64565_g1	85	A	C	0,0	0,4	1,1	3,0	1,1	2,0
c64565_g1	179	A	G	1,0	8,0	4,0	5,0	2,3	4,0
c180520_g1	1	A	G,T	0,1,1	0,1,4	0,1,1	1,2,1	0,0	0,1,1
c79500_g1	119	A	G	6,0	0,2	3,0	3,0	3,0	2,0
c70404_g1	248	A	T	3,0	2,0	0,3	0,0	4,1	0,1
c70404_g1	500	A	G	1,2	1,0	0,4	0,1	5,6	0,2
c53740_g1	114	A	G	3,0	1,0	0,4	0,0	0,0	0,0
c29771_g1	205	A	G	12,3	9,0	3,7	8,0	3,0	14,0
c89886_g1	246	A	G	1,0	0,1	0,0	0,0	0,0	0,1
c31176_g1	3	A	G	0,0	0,2	0,0	0,0	0,1	3,0
c72865_g1	503	A	G	112,1	98,0	44,60	68,0	73,2	134,0
c77474_g1	293	A	G	2,1	0,0	2,0	0,0	0,1	0,1
c63421_g1	1529	A	C	7,4	4,6	4,1	2,4	6,4	8,5
c71410_g1	413	A	T	3,2	4,0	2,1	2,0	5,0	2,0
c71410_g1	962	A	T	4,3	8,0	6,3	18,0	8,0	11,0
c7871_g1	1	A	G	0,1	0,0	0,0	0,0	0,1	0,1
c72597_g1	1614	A	T	12,7	21,0	11,20	48,0	33,0	24,0
c24322_g1	3	A	T	0,1	1,0	0,0	0,1	0,0	0,0
c47537_g1	258	A	T	2,3	2,0	0,1	0,0	1,2	6,0
c49522_g1	194	A	C	1,2	2,2	3,0	2,0	3,0	9,0
c49522_g1	286	A	G	0,1	0,3	2,2	0,1	4,0	4,0
c69213_g1	44	A	C	21,0	15,0	13,0	8,7	9,10	28,0
c69213_g1	1041	A	T	140,0	103,0	127,0	103,0	68,76	166,0
c69213_g1	1377	A	T	72,77	125,0	163,0	125,0	123,2	203,0
c49471_g1	93	A	G	4,2	5,5	0,4	5,3	10,0	1,17
c175134_g1	4	A	C	0,1	0,0	0,1	0,0	0,0	0,0
c54614_g1	247	A	G	1,0	4,1	0,2	4,0	2,0	3,0
c156994_g1	5	A	G	0,0	1,0	0,0	1,2	0,0	1,0
c72538_g2	3	A	G	0,0	0,0	0,1	0,0	2,1	0,0
c72538_g2	1888	A	G	76,0	47,49	53,24	96,1	37,44	46,58
c89181_g1	49	A	C	8,10	7,0	6,0	1,4	4,5	10,0
c59319_g2	478	A	C	6,3	8,6	7,0	16,0	11,0	28,0
c68076_g1	2102	A	T	65,0	49,42	160,0	72,50	99,0	54,59
c68076_g1	3080	A	T	1,2	0,1	0,0	0,0	0,0	0,0
c161668_g1	203	A	G	5,0	0,0	0,0	0,0	0,1	2,1
c47688_g1	92	A	G	3,4	2,1	3,4	1,0	5,3	7,0
c34286_g1	344	A	T	113,0	60,50	74,0	106,0	91,0	142,0
c44208_g1	133	A	G	1,0	0,0	0,2	7,0	1,3	1,2
c44208_g1	240	A	G	0,1	0,1	1,1	2,0	3,4	2,1
c64957_g1	407	A	G	0,0	3,1	0,2	2,2	3,0	0,3
c64957_g1	584	A	G	0,1	0,1	0,1	0,1	4,0	1,1
c59345_g1	396	A	G	0,1	2,0	0,1	0,0	0,0	0,0
c59345_g1	1047	A	G	3,0	2,2	1,1	0,0	0,0	0,0
c66899_g1	1094	A	G	45,0	45,0	36,0	30,0	28,0	0,48
c64999_g1	266	A	G	8,0	8,0	23,0	8,0	8,0	1,5
c65327_g1	32	A	G	1,3	0,0	0,0	2,0	0,0	0,0
c65327_g1	63	A	C	1,4	0,0	0,0	2,0	0,0	0,0
c65327_g1	70	A	G	3,2	0,0	0,0	2,0	0,0	0,0
c65327_g1	353	A	G	10,5	2,0	0,0	1,0	0,0	0,2
c161316_g1	21	A	G	0,0	1,1	1,3	2,0	0,0	5,0
c60831_g1	1719	A	T	53,0	39,0	26,0	9,15	26,0	62,0
c60831_g1	1866	A	G	1,1	0,0	1,0	0,0	0,1	1,1
c52909_g2	281	A	C	22,0	22,32	28,0	47,0	17,17	59,0
c52909_g2	291	A	G	24,0	54,0	29,0	48,0	19,16	60,0
c52909_g2	385	A	G	34,0	69,0	21,17	60,0	51,0	73,0
c11058_g1	493	A	G	1,0	0,2	0,0	0,2	6,0	1,0
c11058_g1	560	A	G	0,0	0,2	0,0	0,1	6,0	2,0
c61392_g1	189	A	G	13,0	0,5	2,4	2,4	0,9	13,0
c5748_g1	323	A	T	0,0	0,1	0,0	0,1	0,0	0,0
c89353_g1	2	A	T	0,0	0,2	0,0	0,0	0,0	0,0
c89353_g1	128	A	G	0,0	4,2	0,1	0,0	0,0	0,0
c143118_g1	67	A	G	0,0	1,0	0,0	3,1	0,0	0,2
c73844_g2	283	A	T	5,3	1,0	6,3	6,1	0,0	2,2
c73844_g2	530	A	C	7,5	2,0	4,2	9,2	0,0	3,2
c73844_g2	652	A	G	9,7	1,0	2,5	4,5	0,0	2,1
c73844_g2	818	A	T	6,1	0,2	4,2	6,5	0,0	1,1
c73844_g2	1077	A	G	5,1	1,0	4,2	8,4	0,2	2,0
c73844_g2	1138	A	G	2,1	1,0	2,2	8,1	1,0	1,2
c73844_g2	1285	A	C	6,3	1,0	6,2	16,0	1,0	3,0
c73844_g2	1554	A	G	4,0	2,0	3,0	4,2	1,0	4,0
c43569_g1	274	A	G	1,0	1,3	0,0	1,2	4,0	0,0
c65565_g1	56	A	C	1,0	2,2	1,1	0,0	0,0	0,0
c65565_g1	156	A	G	2,2	5,0	1,1	0,0	0,0	0,0
c33512_g1	413	A	T	0,1	0,0	0,0	0,0	0,1	2,0
c116094_g1	2	A	G	2,0	0,0	0,1	0,1	0,0	0,0
c31800_g1	282	A	G	2,0	5,0	4,4	0,1	4,1	7,0
c70666_g1	264	A	T	28,16	0,35	34,10	0,31	29,27	59,0
c70666_g1	1257	A	G	46,34	32,34	29,52	60,0	86,0	100,0
c70025_g1	982	A	G	3,0	0,0	0,2	2,1	0,0	1,0
c70025_g1	1114	A	G	1,1	0,5	0,0	4,0	0,0	1,0
c70025_g1	1123	A	G	1,1	0,6	0,0	5,0	0,0	1,0
c70025_g1	1129	A	G	0,0	0,6	0,0	4,0	0,0	1,0
c70025_g1	1176	A	G	0,0	6,0	0,0	0,4	0,0	0,1
c134736_g1	110	A	G	141,0	63,87	130,0	103,0	125,0	209,0
c59317_g2	270	A	T	33,0	13,10	27,0	21,0	38,0	41,0
c150479_g1	480	A	G	0,1	0,0	1,0	0,0	0,0	0,1
[truncated: 127,388 more rows]
