# Supplementary material for: De Novo Transcriptomic Resources in the Brain of Vespa velutina for Invasion Control
Source: Insects. 2020 Feb 3;11(2):101. doi: 10.3390/insects11020101 (PMC7074412; doi:10.3390/insects11020101)
Supplement: Supplementary file 1 [file insects-11-00101-s001.zip › Supplement information/Additional file 16-Table S22-SNP annotation.xlsx]

## Sheet: NHM150300_SNPs_annotation
unigenes	number of SNPs	nr	nt	Gene Ontology Biological Pathway	BP Description	Gene Ontology Molecular Function	MF Description	Gene Ontology Cellular Component	CC Description	kog
c73914_g1	280	polyprotein, partial [Bemisia tabaci]	Kakugo virus genomic RNA, complete genome	GO:0006144//GO:0006355//GO:0006508//GO:0006351	purine nucleobase metabolic process//regulation of transcription, DNA-templated//proteolysis//transcription, DNA-templated	GO:0003968//GO:0005524//GO:0005198//GO:0003723//GO:0004197//GO:0003724	RNA-directed RNA polymerase activity//ATP binding//structural molecule activity//RNA binding//cysteine-type endopeptidase activity//RNA helicase activity	GO:0005622//GO:0031379//GO:0019028	intracellular//RNA-directed RNA polymerase complex//viral capsid	-
c73913_g1	89	coat protein [Bemisia tabaci]	Cactus virus X isolate NTU, complete genome	GO:0006144//GO:0055114//GO:0009451//GO:0006351//GO:0080009//GO:0006396//GO:0009231	purine nucleobase metabolic process//oxidation-reduction process//RNA modification//transcription, DNA-templated//mRNA methylation//RNA processing//riboflavin biosynthetic process	GO:0005198//GO:0003723//GO:0003968//GO:0016301//GO:0016491//GO:0008686//GO:0008174//GO:0005524	structural molecule activity//RNA binding//RNA-directed RNA polymerase activity//kinase activity//oxidoreductase activity//3,4-dihydroxy-2-butanone-4-phosphate synthase activity//mRNA methyltransferase activity//ATP binding	GO:0019028//GO:0031379	viral capsid//RNA-directed RNA polymerase complex	-
c73912_g1	86	hypothetical protein RF55_11217 [Lasius niger]	-	GO:0051258//GO:0015991//GO:0030168//GO:0007009//GO:0006914//GO:0007165//GO:0015992	protein polymerization//ATP hydrolysis coupled proton transport//platelet activation//plasma membrane organization//autophagy//signal transduction//proton transport	GO:0015078//GO:0003676//GO:0005102//GO:0008270//GO:0030674	hydrogen ion transmembrane transporter activity//nucleic acid binding//receptor binding//zinc ion binding//protein binding, bridging	GO:0019028//GO:0005577//GO:0033179	viral capsid//fibrinogen complex//proton-transporting V-type ATPase, V0 domain	FOG: Transposon-encoded proteins with TYA, reverse transcriptase, integrase domains in various combinations
c73910_g2	68	PREDICTED: titin-like isoform X1 [Apis mellifera]	PREDICTED: Apis mellifera uncharacterized LOC551319 (LOC551319), transcript variant X3, mRNA	-						-
c73894_g1	61	-	-	--	--	GO:0080019	fatty-acyl-CoA reductase (alcohol-forming) activity	--	--	-
c73908_g1	59	PREDICTED: cytochrome P450 4C1-like isoform X1 [Vollenhovia emeryi]>gi|795034203|ref|XP_011864533.1| PREDICTED: cytochrome P450 4C1-like isoform X1 [Vollenhovia emeryi]>gi|795034206|ref|XP_011864534.1| PREDICTED: cytochrome P450 4C1-like isoform X1 [Vollenhovia emeryi]>gi|795034209|ref|XP_011864535.1| PREDICTED: cytochrome P450 4C1-like isoform X1 [Vollenhovia emeryi]	PREDICTED: Vollenhovia emeryi cytochrome P450 4C1-like (LOC105569262), mRNA	GO:0055114	oxidation-reduction process	GO:0020037//GO:0016705//GO:0005506	heme binding//oxidoreductase activity, acting on paired donors, with incorporation or reduction of molecular oxygen//iron ion binding	--	--	Cytochrome P450 CYP4/CYP19/CYP26 subfamilies
c73898_g1	58	PiggyBac transposable element-derived protein 4, partial [Harpegnathos saltator]	-	GO:0015074//GO:0032775//GO:0006310//GO:0019752//GO:0006306	DNA integration//DNA methylation on adenine//DNA recombination//carboxylic acid metabolic process//DNA methylation	GO:0030170//GO:0016831//GO:0004190//GO:0003677//GO:0009007	pyridoxal phosphate binding//carboxy-lyase activity//aspartic-type endopeptidase activity//DNA binding//site-specific DNA-methyltransferase (adenine-specific) activity	GO:0016020	membrane	Multidrug/pheromone exporter, ABC superfamily
c73873_g2	57	PREDICTED: LOW QUALITY PROTEIN: twitchin-like [Harpegnathos saltator]	PREDICTED: Bombus impatiens twitchin (LOC100746778), transcript variant X4, mRNA	GO:0006468//GO:0019497//GO:0006771//GO:0006355	protein phosphorylation//hexachlorocyclohexane metabolic process//riboflavin metabolic process//regulation of transcription, DNA-templated	GO:0005515//GO:0046872//GO:0005524//GO:0003993//GO:0004672//GO:0016773	protein binding//metal ion binding//ATP binding//acid phosphatase activity//protein kinase activity//phosphotransferase activity, alcohol group as acceptor	GO:0016020//GO:0016021	membrane//integral component of membrane	Projectin/twitchin and related proteins
c73880_g1	55	PREDICTED: piggyBac transposable element-derived protein 4-like [Bombus terrestris]	PREDICTED: Bombus impatiens piggyBac transposable element-derived protein 4-like (LOC100749471), mRNA	-						-
c73616_g1	53	PREDICTED: CCAAT/enhancer-binding protein zeta [Bombus impatiens]	PREDICTED: Apis florea transmembrane protein 47 (LOC100864122), transcript variant X4, mRNA	GO:0006952	defense response	GO:0008270//GO:0004252//GO:0004190	zinc ion binding//serine-type endopeptidase activity//aspartic-type endopeptidase activity	GO:0016021//GO:0005634//GO:0005886//GO:0005576	integral component of membrane//nucleus//plasma membrane//extracellular region	CAATT-binding transcription factor/60S ribosomal subunit biogenesis protein
c73781_g1	47	PREDICTED: LOW QUALITY PROTEIN: microtubule-actin cross-linking factor 1 [Pogonomyrmex barbatus]	PREDICTED: Athalia rosae microtubule-actin cross-linking factor 1 (LOC105684555), transcript variant X14, mRNA	GO:0006357//GO:0007050//GO:0007005	regulation of transcription from RNA polymerase II promoter//cell cycle arrest//mitochondrion organization	GO:0005515//GO:0001104//GO:0005509	protein binding//RNA polymerase II transcription cofactor activity//calcium ion binding	GO:0016592//GO:0005856//GO:0005743	mediator complex//cytoskeleton//mitochondrial inner membrane	Dystonin, GAS (Growth-arrest-specific protein), and related proteins
c73447_g2	44	PREDICTED: titin isoform X3 [Bombus terrestris]	PREDICTED: Bombus impatiens titin (LOC100743641), transcript variant X4, mRNA	--	--	GO:0005515	protein binding	GO:0005576	extracellular region	FOG: Immunoglobin and related proteins
c73837_g1	43	PREDICTED: piggyBac transposable element-derived protein 4-like [Harpegnathos saltator]	-	GO:0006355	regulation of transcription, DNA-templated	GO:0005524	ATP binding	GO:0005634	nucleus	-
c73866_g1	42	PREDICTED: 6-phosphofructokinase, liver type-like isoform X1 [Lepisosteus oculatus]	-	GO:0006098//GO:0006096//GO:0006094//GO:0006012//GO:0006013//GO:0006000	pentose-phosphate shunt//glycolytic process//gluconeogenesis//galactose metabolic process//mannose metabolic process//fructose metabolic process	GO:0005515//GO:0003872	protein binding//6-phosphofructokinase activity	GO:0005945	6-phosphofructokinase complex	Pyrophosphate-dependent phosphofructo-1-kinase
c73889_g1	42	PREDICTED: transcription elongation factor SPT6-like isoform X1 [Megachile rotundata]	PREDICTED: Apis florea transcription elongation factor SPT6-like (LOC100868734), mRNA	--	--	GO:0003676//GO:0005515//GO:0003677	nucleic acid binding//protein binding//DNA binding	--	--	Transcription elongation factor SPT6
c73816_g3	40	PREDICTED: cytochrome P450 6j1-like [Linepithema humile]	-	GO:0055114//GO:0007155	oxidation-reduction process//cell adhesion	GO:0020037//GO:0016705//GO:0005506	heme binding//oxidoreductase activity, acting on paired donors, with incorporation or reduction of molecular oxygen//iron ion binding	GO:0009289//GO:0005783	pilus//endoplasmic reticulum	Cytochrome P450 CYP3/CYP5/CYP6/CYP9 subfamilies
c73861_g1	40	PREDICTED: midasin [Monomorium pharaonis]	PREDICTED: Apis florea midasin-like (LOC100864473), mRNA	GO:0007017//GO:0043039//GO:0006355//GO:0007018//GO:0006810//GO:0006310//GO:0006260//GO:0009058//GO:0006576//GO:0006694//GO:0002949//GO:0016114//GO:0006614//GO:0006281	microtubule-based process//tRNA aminoacylation//regulation of transcription, DNA-templated//microtubule-based movement//transport//DNA recombination//DNA replication//biosynthetic process//cellular biogenic amine metabolic process//steroid biosynthetic process//tRNA threonylcarbamoyladenosine modification//terpenoid biosynthetic process//SRP-dependent cotranslational protein targeting to membrane…	GO:0003677//GO:0043531//GO:0005524//GO:0016876//GO:0004161//GO:0016301//GO:0008134//GO:0009378//GO:0016887//GO:0005525//GO:0003924//GO:0003724//GO:0003723//GO:0003777	DNA binding//ADP binding//ATP binding//ligase activity, forming aminoacyl-tRNA and related compounds//dimethylallyltranstransferase activity//kinase activity//transcription factor binding//four-way junction helicase activity//ATPase activity//GTP binding//GTPase activity//RNA helicase activity//RNA binding//microtubule motor activity	GO:0009379//GO:0005657//GO:0005874//GO:0005667//GO:0030286	Holliday junction helicase complex//replication fork//microtubule//transcription factor complex//dynein complex	AAA ATPase containing von Willebrand factor type A (vWA) domain
c73886_g1	40	hypothetical protein DICPUDRAFT_47891 [Dictyostelium purpureum]>gi|325081573|gb|EGC35084.1| hypothetical protein DICPUDRAFT_47891 [Dictyostelium purpureum]	-	GO:0030001//GO:0006817	metal ion transport//phosphate ion transport	GO:0005315//GO:0046872//GO:0000166	inorganic phosphate transmembrane transporter activity//metal ion binding//nucleotide binding	GO:0016020	membrane	Cation transport ATPase
c73854_g1	39	hypothetical protein G5I_03377, partial [Acromyrmex echinatior]	-	-						-
c73896_g1	39	PREDICTED: uncharacterized protein LOC105570728 [Vollenhovia emeryi]	-	-						-
c73476_g2	38	PREDICTED: putative fatty acyl-CoA reductase CG5065 [Vollenhovia emeryi]	-	--	--	GO:0080019	fatty-acyl-CoA reductase (alcohol-forming) activity	--	--	Acyl-CoA reductase
c73812_g1	38	PREDICTED: dmX-like protein 2 isoform X2 [Camponotus floridanus]	PREDICTED: Apis dorsata dmX-like protein 2-like (LOC102676053), transcript variant X2, mRNA	GO:0006355//GO:0006904//GO:0071973//GO:0015031//GO:0006810//GO:0007017//GO:0006935//GO:0007018	regulation of transcription, DNA-templated//vesicle docking involved in exocytosis//bacterial-type flagellum-dependent cell motility//protein transport//transport//microtubule-based process//chemotaxis//microtubule-based movement	GO:0003777//GO:0005515//GO:0016887//GO:0005524//GO:0003774//GO:0008134	microtubule motor activity//protein binding//ATPase activity//ATP binding//motor activity//transcription factor binding	GO:0016020//GO:0016021//GO:0005874//GO:0000145//GO:0030286//GO:0009288//GO:0005667	membrane//integral component of membrane//microtubule//exocyst//dynein complex//bacterial-type flagellum//transcription factor complex	RAVE (regulator of V-ATPase assembly) complex subunit RAV1/DMX protein, WD repeat superfamily
c73887_g2	38	PREDICTED: TNF receptor-associated factor 6-B-like isoform X1 [Apis dorsata]>gi|572262580|ref|XP_006609540.1| PREDICTED: TNF receptor-associated factor 6-B-like isoform X2 [Apis dorsata]	PREDICTED: Apis dorsata TNF receptor-associated factor 6-B-like (LOC102675349), transcript variant X1, mRNA	GO:0016567//GO:0006511//GO:0007275//GO:0006629	protein ubiquitination//ubiquitin-dependent protein catabolic process//multicellular organismal development//lipid metabolic process	GO:0016627//GO:0046872//GO:0005515//GO:0008270//GO:0004842	oxidoreductase activity, acting on the CH-CH group of donors//metal ion binding//protein binding//zinc ion binding//ubiquitin-protein transferase activity	GO:0005634//GO:0016021//GO:0005737//GO:0005680	nucleus//integral component of membrane//cytoplasm//anaphase-promoting complex	TNF receptor-associated factor
c73901_g1	38	AAA ATPase domain-containing protein [Dictyostelium fasciculatum]>gi|328871453|gb|EGG19823.1| AAA ATPase domain-containing protein [Dictyostelium fasciculatum]	Saccharomyces arboricola H-6 hsp104p mRNA	GO:0015991//GO:0015992//GO:0000103//GO:0006099//GO:0007264//GO:0006094//GO:0002949//GO:0006355//GO:0010508//GO:0019538//GO:0006144//GO:0006614//GO:0015976	ATP hydrolysis coupled proton transport//proton transport//sulfate assimilation//tricarboxylic acid cycle//small GTPase mediated signal transduction//gluconeogenesis//tRNA threonylcarbamoyladenosine modification//regulation of transcription, DNA-templated//positive regulation of autophagy//protein metabolic process//purine nucleobase metabolic process//SRP-dependent cotranslational protein target…	GO:0008134//GO:0004020//GO:0015078//GO:0005524//GO:0016887//GO:0005525//GO:0003924//GO:0016301//GO:0004612	transcription factor binding//adenylylsulfate kinase activity//hydrogen ion transmembrane transporter activity//ATP binding//ATPase activity//GTP binding//GTPase activity//kinase activity//phosphoenolpyruvate carboxykinase (ATP) activity	GO:0005667//GO:0033179	transcription factor complex//proton-transporting V-type ATPase, V0 domain	Chaperone HSP104 and related ATP-dependent Clp proteases
c73447_g1	37	PREDICTED: titin isoform X2 [Bombus impatiens]	PREDICTED: Bombus terrestris titin (LOC100643650), transcript variant X1, mRNA	--	--	GO:0005515	protein binding	--	--	Projectin/twitchin and related proteins
c73669_g1	37	PREDICTED: uncharacterized protein LOC105423149 isoform X2 [Pogonomyrmex barbatus]	PREDICTED: Bombus impatiens uncharacterized LOC100743336 (LOC100743336), transcript variant X5, mRNA	GO:0006468	protein phosphorylation	GO:0005524//GO:0004672//GO:0003677	ATP binding//protein kinase activity//DNA binding	GO:0016021	integral component of membrane	ARK protein kinase family
c73860_g2	37	PREDICTED: histone-lysine N-methyltransferase SETMAR-like [Megachile rotundata]	-	-						-
c73868_g2	37	PREDICTED: piggyBac transposable element-derived protein 4-like, partial [Megachile rotundata]	PREDICTED: Megachile rotundata piggyBac transposable element-derived protein 4-like (LOC105664285), partial mRNA	GO:0042742//GO:0006633//GO:0006090	defense response to bacterium//fatty acid biosynthetic process//pyruvate metabolic process	GO:0003989//GO:0005524	acetyl-CoA carboxylase activity//ATP binding	GO:0009317//GO:0005576	acetyl-CoA carboxylase complex//extracellular region	-
c73904_g1	37	hypothetical protein RF55_11217 [Lasius niger]	-	GO:0015074	DNA integration	GO:0051537//GO:0008061	2 iron, 2 sulfur cluster binding//chitin binding	GO:0043231	intracellular membrane-bounded organelle	FOG: Transposon-encoded proteins with TYA, reverse transcriptase, integrase domains in various combinations
c73613_g1	36	PREDICTED: transcription initiation factor TFIID subunit 9 [Megachile rotundata]	PREDICTED: Apis florea transcription initiation factor TFIID subunit 9 (LOC100869802), transcript variant X1, mRNA	GO:0006352//GO:0006355//GO:0006950	DNA-templated transcription, initiation//regulation of transcription, DNA-templated//response to stress	--	--	--	--	Transcription initiation factor TFIID, subunit TAF9 (also component of histone acetyltransferase SAGA)
c73740_g2	36	microtubule-associated protein futsch [Lasius niger]	-	-						-
c73770_g1	36	PREDICTED: hemocytin [Megachile rotundata]	PREDICTED: Athalia rosae hemocytin (LOC105690034), transcript variant X2, misc_RNA	GO:0009252//GO:0006629//GO:0006508//GO:0006355	peptidoglycan biosynthetic process//lipid metabolic process//proteolysis//regulation of transcription, DNA-templated	GO:0030414//GO:0005515//GO:0003700//GO:0004175//GO:0008963	peptidase inhibitor activity//protein binding//transcription factor activity, sequence-specific DNA binding//endopeptidase activity//phospho-N-acetylmuramoyl-pentapeptide-transferase activity	GO:0016021//GO:0005667//GO:0009279	integral component of membrane//transcription factor complex//cell outer membrane	von Willebrand factor and related coagulation proteins
c73893_g1	35	PREDICTED: DNA replication licensing factor Mcm5 isoform X2 [Apis mellifera]	PREDICTED: Apis mellifera minichromosome maintenance 5 (Mcm5), transcript variant X2, mRNA	GO:0006260	DNA replication	GO:0005524//GO:0003677	ATP binding//DNA binding	--	--	DNA replication licensing factor, MCM5 component
c73722_g1	34	PREDICTED: titin-like [Megachile rotundata]	-	GO:0008608	attachment of spindle microtubules to kinetochore	--	--	GO:0042729//GO:0072686	DASH complex//mitotic spindle	-
c73902_g2	34	PREDICTED: fatty acid synthase-like [Athalia rosae]	PREDICTED: Solenopsis invicta fatty acid synthase-like (LOC105201744), mRNA	-						Animal-type fatty acid synthase and related proteins
c73835_g1	33	PREDICTED: uncharacterized protein LOC105453329 [Wasmannia auropunctata]>gi|780663666|ref|XP_011693474.1| PREDICTED: uncharacterized protein LOC105453329 [Wasmannia auropunctata]	-	GO:0006412//GO:0007218//GO:0042254//GO:0018990	translation//neuropeptide signaling pathway//ribosome biogenesis//ecdysis, chitin-based cuticle	GO:0003735//GO:0008255	structural constituent of ribosome//ecdysis-triggering hormone activity	GO:0005840	ribosome	-
c73905_g1	33	reverse transcriptase [Lasius niger]	-	-						FOG: Reverse transcriptase
c73906_g3	33	PREDICTED: uncharacterized protein LOC105450628 [Wasmannia auropunctata]	-	--	--	GO:0003676//GO:0008270	nucleic acid binding//zinc ion binding	GO:0048786	presynaptic active zone	-
c72745_g2	32	PREDICTED: aconitate hydratase, mitochondrial-like isoform X1 [Apis mellifera]	PREDICTED: Apis dorsata aconitate hydratase, mitochondrial-like (LOC102672406), mRNA	GO:0008152	metabolic process	--	--	--	--	Aconitase/homoaconitase (aconitase superfamily)
c73201_g1	32	-	-	GO:0006090//GO:0006814//GO:0006525//GO:0006560//GO:0071436	pyruvate metabolic process//sodium ion transport//arginine metabolic process//proline metabolic process//sodium ion export	GO:0030570//GO:0015081//GO:0008948	pectate lyase activity//sodium ion transmembrane transporter activity//oxaloacetate decarboxylase activity	GO:0016020	membrane	-
c73475_g2	32	PREDICTED: LOW QUALITY PROTEIN: DNA-dependent protein kinase catalytic subunit-like [Apis florea]	-	GO:0009069//GO:0051205//GO:0006303//GO:0016310//GO:0007411	serine family amino acid metabolic process//protein insertion into membrane//double-strand break repair via nonhomologous end joining//phosphorylation//axon guidance	GO:0016773//GO:0003677//GO:0004677//GO:0044212//GO:0005515//GO:0005524	phosphotransferase activity, alcohol group as acceptor//DNA binding//DNA-dependent protein kinase activity//transcription regulatory region DNA binding//protein binding//ATP binding	GO:0005634//GO:0005958//GO:0016021	nucleus//DNA-dependent protein kinase-DNA ligase 4 complex//integral component of membrane	DNA-dependent protein kinase
c73545_g1	32	PREDICTED: solute carrier family 15 member 4-like isoform X1 [Aplysia californica]>gi|524876054|ref|XP_005094747.1| PREDICTED: solute carrier family 15 member 4-like isoform X1 [Aplysia californica]	Pyrus betulifolia NRT1/PTR family 3.1 protein mRNA, complete cds	GO:0006265//GO:0006810	DNA topological change//transport	GO:0003916//GO:0005215//GO:0003677	DNA topoisomerase activity//transporter activity//DNA binding	GO:0005694//GO:0016020	chromosome//membrane	H+/oligopeptide symporter
c73855_g1	32	PREDICTED: uncharacterized protein MAL13P1.304-like [Ceratosolen solmsi marchali]	-	-						-
c73724_g1	31	PREDICTED: spectrin beta chain, non-erythrocytic 5 isoform X2 [Megachile rotundata]	PREDICTED: Linepithema humile spectrin beta chain, non-erythrocytic 5 (LOC105670477), transcript variant X2, mRNA	GO:0051225//GO:0031023	spindle assembly//microtubule organizing center organization	GO:0005515	protein binding	--	--	Ca2+-binding actin-bundling protein (spectrin), alpha chain (EF-Hand protein superfamily)
c73726_g1	31	PREDICTED: pectinesterase QRT1-like [Pantholops hodgsonii]	PREDICTED: Populus euphratica putative pectinesterase/pectinesterase inhibitor 45 (LOC105119362), mRNA	GO:0006810//GO:0006012//GO:0005985//GO:0005982//GO:0009405//GO:0019051//GO:0042545	transport//galactose metabolic process//sucrose metabolic process//starch metabolic process//pathogenesis//induction by virus of host apoptotic process//cell wall modification	GO:0004564//GO:0004575//GO:0030599//GO:0008200//GO:0004857	beta-fructofuranosidase activity//sucrose alpha-glucosidase activity//pectinesterase activity//ion channel inhibitor activity//enzyme inhibitor activity	GO:0017177//GO:0042025//GO:0005576//GO:0005618	glucosidase II complex//host cell nucleus//extracellular region//cell wall	-
c73797_g1	31	PREDICTED: ryanodine receptor 44F isoform X7 [Megachile rotundata]	PREDICTED: Bombus terrestris ryanodine receptor 44F (LOC100643070), transcript variant X10, mRNA	GO:0006816//GO:0070588//GO:0006506//GO:0055085//GO:0016998//GO:0006874//GO:0006811	calcium ion transport//calcium ion transmembrane transport//GPI anchor biosynthetic process//transmembrane transport//cell wall macromolecule catabolic process//cellular calcium ion homeostasis//ion transport	GO:0052862//GO:0005509//GO:0016746//GO:0005219//GO:0005262//GO:0005216//GO:0052861//GO:0005515	glucan endo-1,4-beta-glucanase activity, C-3 substituted reducing group//calcium ion binding//transferase activity, transferring acyl groups//ryanodine-sensitive calcium-release channel activity//calcium channel activity//ion channel activity//glucan endo-1,3-beta-glucanase activity, C-3 substituted reducing group//protein binding	GO:0005739//GO:0005622//GO:0016021//GO:0005789//GO:0016020	mitochondrion//intracellular//integral component of membrane//endoplasmic reticulum membrane//membrane	Inositol 1,4,5-trisphosphate receptor
c73831_g1	31	PREDICTED: uncharacterized protein LOC105256749, partial [Camponotus floridanus]	-	GO:0055114//GO:0006694//GO:0007165//GO:0008209//GO:0008210//GO:0008207//GO:0019064	oxidation-reduction process//steroid biosynthetic process//signal transduction//androgen metabolic process//estrogen metabolic process//C21-steroid hormone metabolic process//fusion of virus membrane with host plasma membrane	GO:0016616//GO:0051287//GO:0050662//GO:0046789//GO:0003824//GO:0003854//GO:0016620//GO:0080019	oxidoreductase activity, acting on the CH-OH group of donors, NAD or NADP as acceptor//NAD binding//coenzyme binding//host cell surface receptor binding//catalytic activity//3-beta-hydroxy-delta5-steroid dehydrogenase activity//oxidoreductase activity, acting on the aldehyde or oxo group of donors, NAD or NADP as acceptor//fatty-acyl-CoA reductase (alcohol-forming) activity	GO:0009986//GO:0019031	cell surface//viral envelope	Acyl-CoA reductase
c73911_g1	31	coat protein [Bemisia tabaci]	Schlumbergera virus X isolate Palma-PE, complete genome	GO:0006396//GO:0080009//GO:0006351//GO:0015886//GO:0009451//GO:0055114//GO:0006144//GO:0009214	RNA processing//mRNA methylation//transcription, DNA-templated//heme transport//RNA modification//oxidation-reduction process//purine nucleobase metabolic process//cyclic nucleotide catabolic process	GO:0003677//GO:0015232//GO:0008174//GO:0005524//GO:0004113//GO:0016491//GO:0000166//GO:0003723//GO:0005198//GO:0003968	DNA binding//heme transporter activity//mRNA methyltransferase activity//ATP binding//2',3'-cyclic-nucleotide 3'-phosphodiesterase activity//oxidoreductase activity//nucleotide binding//RNA binding//structural molecule activity//RNA-directed RNA polymerase activity	GO:0031379//GO:0019028//GO:0016020	RNA-directed RNA polymerase complex//viral capsid//membrane	-
c72583_g1	30	alpha glucosidase [Apis cerana indica]	Apis cerana japonica alpha-glucosidase isozyme III (jbgIII) mRNA, complete cds	GO:0005975//GO:0006012//GO:0006027//GO:0046486//GO:0006687	carbohydrate metabolic process//galactose metabolic process//glycosaminoglycan catabolic process//glycerolipid metabolic process//glycosphingolipid metabolic process	GO:0004565//GO:0003824//GO:0043169	beta-galactosidase activity//catalytic activity//cation binding	GO:0009341	beta-galactosidase complex	Alpha-amylase
c73389_g1	30	PREDICTED: cytochrome P450 4C1-like [Fopius arisanus]	-	GO:0055114	oxidation-reduction process	GO:0005506//GO:0016705//GO:0020037	iron ion binding//oxidoreductase activity, acting on paired donors, with incorporation or reduction of molecular oxygen//heme binding	--	--	Cytochrome P450 CYP4/CYP19/CYP26 subfamilies
c73518_g1	30	PREDICTED: 6-phosphofructo-2-kinase/fructose-2,6-bisphosphatase isoformX1 [Apis mellifera]	PREDICTED: Apis mellifera 6-phosphofructo-2-kinase (Pfrx), transcript variant X1, mRNA	GO:0006000//GO:0006013//GO:0042254//GO:0006144//GO:0006412//GO:0000103	fructose metabolic process//mannose metabolic process//ribosome biogenesis//purine nucleobase metabolic process//translation//sulfate assimilation	GO:0004020//GO:0016740//GO:0003873//GO:0016887//GO:0005524//GO:0003735	adenylylsulfate kinase activity//transferase activity//6-phosphofructo-2-kinase activity//ATPase activity//ATP binding//structural constituent of ribosome	GO:0005840//GO:0005622	ribosome//intracellular	Fructose-6-phosphate 2-kinase/fructose-2,6-biphosphatase
c73605_g2	30	PREDICTED: uncharacterized protein LOC100880656 isoform X11 [Megachile rotundata]	PREDICTED: Linepithema humile uncharacterized LOC105674045 (LOC105674045), transcript variant X2, mRNA	--	--	GO:0008270//GO:0005515	zinc ion binding//protein binding	--	--	Predicted E3 ubiquitin ligase
c73618_g1	30	phosphatidylinositol 3- and 4-kinase family protein [Babesia bovis]>gi|154799057|gb|EDO08235.1| phosphatidylinositol 3- and 4-kinase family protein [Babesia bovis]	PREDICTED: Jatropha curcas phosphatidylinositol 4-kinase gamma 8-like (LOC105641052), mRNA	--	--	GO:0016773	phosphotransferase activity, alcohol group as acceptor	--	--	Phosphatidylinositol 4-kinase
c73738_g1	30	PREDICTED: THO complex subunit 1-like isoform X1 [Apis dorsata]	PREDICTED: Apis florea THO complex subunit 1 (LOC100865332), mRNA	GO:0007165//GO:0009733//GO:0006457	signal transduction//response to auxin//protein folding	GO:0005524//GO:0042803//GO:0005515//GO:0000774//GO:0051087	ATP binding//protein homodimerization activity//protein binding//adenyl-nucleotide exchange factor activity//chaperone binding	--	--	Nuclear matrix protein
c73755_g1	30	PREDICTED: LOW QUALITY PROTEIN: E3 ubiquitin-protein ligase UBR4-like [Camponotus floridanus]	PREDICTED: Apis dorsata protein purity of essence-like (LOC102681426), transcript variant X6, mRNA	GO:0006869	lipid transport	GO:0005319//GO:0008270	lipid transporter activity//zinc ion binding	--	--	Zn-binding protein Push
c73774_g1	30	hypothetical protein HELRODRAFT_192312 [Helobdella robusta]>gi|555698133|gb|ESO01366.1| hypothetical protein HELRODRAFT_192312 [Helobdella robusta]	PREDICTED: Vitis vinifera glycerophosphodiester phosphodiesterase GDPDL7 (LOC100247394), mRNA	GO:0006119//GO:0055114//GO:0006629//GO:0006118//GO:0015992	oxidative phosphorylation//oxidation-reduction process//lipid metabolic process//obsolete electron transport//proton transport	GO:0008081//GO:0008121	phosphoric diester hydrolase activity//ubiquinol-cytochrome-c reductase activity	--	--	-
c73850_g2	30	PREDICTED: centrosome-associated protein 350-like isoform X2 [Bombus impatiens]	PREDICTED: Apis dorsata centrosome-associated protein 350-like (LOC102681487), mRNA	GO:0006508	proteolysis	GO:0008233	peptidase activity	--	--	-
c73900_g1	30	-	Cactus virus X, complete genome	GO:0055114	oxidation-reduction process	GO:0000166//GO:0005524//GO:0016491//GO:0003677	nucleotide binding//ATP binding//oxidoreductase activity//DNA binding	--	--	-
c73909_g1	30	PREDICTED: histone-lysine N-methyltransferase SETMAR-like [Megachile rotundata]	PREDICTED: Megachile rotundata histone-lysine N-methyltransferase SETMAR-like (LOC100883927), mRNA	GO:0045892//GO:0006313//GO:0015074//GO:0051775//GO:0007155	negative regulation of transcription, DNA-templated//transposition, DNA-mediated//DNA integration//response to redox state//cell adhesion	GO:0003677	DNA binding	GO:0005737	cytoplasm	-
c72207_g2	29	PREDICTED: uncharacterized protein LOC726949 isoform X1 [Apis mellifera]	PREDICTED: Apis dorsata uncharacterized LOC102681723 (LOC102681723), transcript variant X7, mRNA	GO:0006468//GO:0007178//GO:0009069//GO:0016310	protein phosphorylation//transmembrane receptor protein serine/threonine kinase signaling pathway//serine family amino acid metabolic process//phosphorylation	GO:0005026//GO:0046872//GO:0005524//GO:0004672//GO:0004675	transforming growth factor beta receptor activity, type II//metal ion binding//ATP binding//protein kinase activity//transmembrane receptor protein serine/threonine kinase activity	GO:0016020//GO:0005886//GO:0005576	membrane//plasma membrane//extracellular region	Transforming growth factor beta/activin receptor subfamily of serine/threonine kinases
c73245_g1	29	RNA-dependent RNA polymerase-like protein [Anopheles sinensis]	-	GO:0006355//GO:0006351//GO:0006144	regulation of transcription, DNA-templated//transcription, DNA-templated//purine nucleobase metabolic process	GO:0016772//GO:0003968//GO:0003700//GO:0003723//GO:0008270	transferase activity, transferring phosphorus-containing groups//RNA-directed RNA polymerase activity//transcription factor activity, sequence-specific DNA binding//RNA binding//zinc ion binding	GO:0005667//GO:0005634//GO:0031379	transcription factor complex//nucleus//RNA-directed RNA polymerase complex	-
c73439_g1	29	serine/threonine-protein kinase PBS1 [Capsaspora owczarzaki ATCC 30864]	PREDICTED: Populus euphratica receptor-like protein kinase ANXUR1 (LOC105131214), mRNA	GO:0006468	protein phosphorylation	GO:0004672//GO:0005524	protein kinase activity//ATP binding	--	--	-
c73580_g3	29	PiggyBac transposable element-derived protein 4, partial [Harpegnathos saltator]	PREDICTED: Megachile rotundata piggyBac transposable element-derived protein 4-like (LOC100876329), mRNA	GO:0015996//GO:0006508//GO:0015994//GO:0006355	chlorophyll catabolic process//proteolysis//chlorophyll metabolic process//regulation of transcription, DNA-templated	GO:0047746//GO:0004197//GO:0005515//GO:0003700	chlorophyllase activity//cysteine-type endopeptidase activity//protein binding//transcription factor activity, sequence-specific DNA binding	GO:0005667	transcription factor complex	-
c73694_g1	29	unnamed protein product [Vitrella brassicaformis CCMP3155]	Populus trichocarpa calcium-dependent protein kinase (POPTR_0009s07330g) mRNA, complete cds	GO:0042254//GO:0006508//GO:0006468//GO:0006412//GO:0039693//GO:0007165	ribosome biogenesis//proteolysis//protein phosphorylation//translation//viral DNA genome replication//signal transduction	GO:0004672//GO:0005515//GO:0019784//GO:0016773//GO:0003735//GO:0005524//GO:0005509	protein kinase activity//protein binding//NEDD8-specific protease activity//phosphotransferase activity, alcohol group as acceptor//structural constituent of ribosome//ATP binding//calcium ion binding	GO:0016020//GO:0005578//GO:0005840	membrane//proteinaceous extracellular matrix//ribosome	Ca2+/calmodulin-dependent protein kinase, EF-Hand protein superfamily
c73750_g1	29	PREDICTED: signal recognition particle subunit SRP72 [Megachile rotundata]	PREDICTED: Apis florea signal recognition particle subunit SRP72 (LOC100872376), mRNA	GO:0042742//GO:0006614//GO:0042381	defense response to bacterium//SRP-dependent cotranslational protein targeting to membrane//hemolymph coagulation	GO:0005515//GO:0008312	protein binding//7S RNA binding	GO:0048500	signal recognition particle	Signal recognition particle, subunit Srp72
c73800_g1	29	coat protein [Bemisia tabaci]	Cactus virus X isolate TW-5149-20 replication-associated protein (CVXgp1) gene, partial cds; and triple gene block protein 1 (CVXgp2), triple gene block protein 2 (CVXgp3), triple gene block protein 3 (CVXgp4), and coat protein (CVXgp5) genes, complete cds	GO:0016598	protein arginylation	GO:0043531//GO:0005198//GO:0004057//GO:0005524	ADP binding//structural molecule activity//arginyltransferase activity//ATP binding	GO:0019028	viral capsid	-
c73826_g5	29	PREDICTED: protein SZT2-like isoform X2 [Harpegnathos saltator]>gi|307207087|gb|EFN84896.1| Uncharacterized protein KIAA0467 [Harpegnathos saltator]	PREDICTED: Solenopsis invicta protein SZT2-like (LOC105204237), mRNA	GO:0006886//GO:0006888	intracellular protein transport//ER to Golgi vesicle-mediated transport	--	--	GO:0030127	COPII vesicle coat	-
c73874_g1	29	PREDICTED: 6-phosphofructokinase type C isoform X1 [Monodelphis domestica]	-	GO:0006096//GO:0006098//GO:0006000//GO:0006013//GO:0006012//GO:0006094	glycolytic process//pentose-phosphate shunt//fructose metabolic process//mannose metabolic process//galactose metabolic process//gluconeogenesis	GO:0005515//GO:0003872	protein binding//6-phosphofructokinase activity	GO:0005945	6-phosphofructokinase complex	Pyrophosphate-dependent phosphofructo-1-kinase
c73884_g1	29	-	Cactus virus X, complete genome	GO:0006144//GO:0006351	purine nucleobase metabolic process//transcription, DNA-templated	GO:0005524//GO:0003968//GO:0003723	ATP binding//RNA-directed RNA polymerase activity//RNA binding	GO:0031379//GO:0019031	RNA-directed RNA polymerase complex//viral envelope	-
c73806_g5	28	PREDICTED: dynein heavy chain 7, axonemal-like [Linepithema humile]	-	GO:0006351//GO:0006206//GO:0007018//GO:0007017//GO:0042981//GO:0006144	transcription, DNA-templated//pyrimidine nucleobase metabolic process//microtubule-based movement//microtubule-based process//regulation of apoptotic process//purine nucleobase metabolic process	GO:0003677//GO:0003899//GO:0003777//GO:0016887//GO:0005524	DNA binding//DNA-directed RNA polymerase activity//microtubule motor activity//ATPase activity//ATP binding	GO:0005730//GO:0030286//GO:0005874	nucleolus//dynein complex//microtubule	Dyneins, heavy chain
c73079_g2	27	PREDICTED: dentin sialophosphoprotein-like [Apis mellifera]	PREDICTED: Atta cephalotes uncharacterized LOC105623955 (LOC105623955), mRNA	GO:0034599//GO:0000723	cellular response to oxidative stress//telomere maintenance	GO:0003677	DNA binding	GO:0000784//GO:0005789	nuclear chromosome, telomeric region//endoplasmic reticulum membrane	-
c73267_g1	27	hypothetical protein [Monosiga brevicollis MX1]>gi|163775920|gb|EDQ89542.1| predicted protein [Monosiga brevicollis MX1]	PREDICTED: Bombus terrestris cysteine string protein-like (LOC100650974), transcript variant X2, misc_RNA	GO:0005982//GO:0005985//GO:0006304//GO:0005975	starch metabolic process//sucrose metabolic process//DNA modification//carbohydrate metabolic process	GO:0033821//GO:0004650	DNA beta-glucosyltransferase activity//polygalacturonase activity	--	--	-
c73435_g1	27	PREDICTED: signal transducer and activator of transcription 5B isoform X1 [Megachile rotundata]>gi|805809642|ref|XP_012146897.1| PREDICTED: signal transducer and activator of transcription 5B isoform X1 [Megachile rotundata]>gi|805809645|ref|XP_012146900.1| PREDICTED: signal transducer and activator of transcription 5B isoform X1 [Megachile rotundata]>gi|805809649|ref|XP_012146901.1| PREDICTED: s…	PREDICTED: Apis mellifera signal-transducer and activator of transcription protein at 92E ortholog (STAT92E-like), mRNA	GO:0007165//GO:0009405//GO:0043985//GO:0006355	signal transduction//pathogenesis//histone H4-R3 methylation//regulation of transcription, DNA-templated	GO:0003700//GO:0004871//GO:0042393//GO:0004518//GO:0003677//GO:0016773	transcription factor activity, sequence-specific DNA binding//signal transducer activity//histone binding//nuclease activity//DNA binding//phosphotransferase activity, alcohol group as acceptor	GO:0005634//GO:0005667//GO:0005576	nucleus//transcription factor complex//extracellular region	STAT protein
c73564_g1	27	PREDICTED: DNA topoisomerase 3-beta-1 [Megachile rotundata]	PREDICTED: Apis dorsata DNA topoisomerase 3-beta-1-like (LOC102671504), transcript variant X1, mRNA	GO:0006508//GO:0006265	proteolysis//DNA topological change	GO:0003916//GO:0003677//GO:0005515//GO:0004222	DNA topoisomerase activity//DNA binding//protein binding//metalloendopeptidase activity	--	--	DNA topoisomerase III alpha
c73699_g1	27	PREDICTED: dedicator of cytokinesis protein 7 [Apis florea]	PREDICTED: Apis florea dedicator of cytokinesis protein 7 (LOC100872680), mRNA	--	--	GO:0005515	protein binding	--	--	PH domain-containing protein
c73705_g1	27	PREDICTED: pectinesterase QRT1-like [Pantholops hodgsonii]	PREDICTED: Eucalyptus grandis probable pectinesterase/pectinesterase inhibitor 21 (LOC104428305), mRNA	GO:0042545//GO:0005985//GO:0005982	cell wall modification//sucrose metabolic process//starch metabolic process	GO:0030599//GO:0004857	pectinesterase activity//enzyme inhibitor activity	GO:0005618	cell wall	-
c73712_g1	27	PREDICTED: CCR4-NOT transcription complex subunit 1 isoform X1 [Megachile rotundata]	PREDICTED: Apis florea CCR4-NOT transcription complex subunit 1 (LOC100870462), transcript variant X1, mRNA	GO:0055114	oxidation-reduction process	GO:0016491	oxidoreductase activity	--	--	Negative regulator of transcription
c73752_g1	27	PREDICTED: piggyBac transposable element-derived protein 4-like [Bombus impatiens]	Aliatypus isolatus isolate MY101b heat shock protein 70 gene, partial cds	GO:0006352//GO:0006355	DNA-templated transcription, initiation//regulation of transcription, DNA-templated	GO:0003700//GO:0003677//GO:0016987	transcription factor activity, sequence-specific DNA binding//DNA binding//sigma factor activity	GO:0005667	transcription factor complex	-
c73787_g3	27	hypothetical protein SINV_10706, partial [Solenopsis invicta]	-	GO:0015684//GO:0007264	ferrous iron transport//small GTPase mediated signal transduction	GO:0005525//GO:0003924//GO:0015093	GTP binding//GTPase activity//ferrous iron transmembrane transporter activity	GO:0016021	integral component of membrane	-
c73366_g2	26	PREDICTED: nesprin-1 [Harpegnathos saltator]	PREDICTED: Atta cephalotes nesprin-1 (LOC105617609), mRNA	--	--	GO:0005515//GO:0042393	protein binding//histone binding	GO:0005634	nucleus	Dystonin, GAS (Growth-arrest-specific protein), and related proteins
c73570_g1	26	PREDICTED: cysteine-rich with EGF-like domain protein 2 [Solenopsis invicta]	PREDICTED: Pogonomyrmex barbatus cysteine-rich with EGF-like domain protein 2 (LOC105425758), mRNA	--	--	GO:0005509	calcium ion binding	--	--	Proteins containing Ca2+-binding EGF-like domains
c73609_g2	26	enzymatic polyprotein endonuclease reverse [Lasius niger]	-	GO:0035023//GO:0043087	regulation of Rho protein signal transduction//regulation of GTPase activity	GO:0005089	Rho guanyl-nucleotide exchange factor activity	--	--	FOG: Transposon-encoded proteins with TYA, reverse transcriptase, integrase domains in various combinations
c73619_g2	26	PREDICTED: dynein heavy chain, cytoplasmic isoform X6 [Pogonomyrmex barbatus]	PREDICTED: Apis dorsata dynein heavy chain, cytoplasmic-like (LOC102672511), transcript variant X8, mRNA	GO:0006357//GO:0006457//GO:0097034//GO:0007155//GO:0006914//GO:0007018//GO:0007017//GO:0006446//GO:0048870//GO:0006417//GO:0006810	regulation of transcription from RNA polymerase II promoter//protein folding//mitochondrial respiratory chain complex IV biogenesis//cell adhesion//autophagy//microtubule-based movement//microtubule-based process//regulation of translational initiation//cell motility//regulation of translation//transport	GO:0019905//GO:0000774//GO:0045502//GO:0042803//GO:0003777//GO:0008134//GO:0003743//GO:0051087//GO:0005524//GO:0016887//GO:0001104	syntaxin binding//adenyl-nucleotide exchange factor activity//dynein binding//protein homodimerization activity//microtubule motor activity//transcription factor binding//translation initiation factor activity//chaperone binding//ATP binding//ATPase activity//RNA polymerase II transcription cofactor activity	GO:0005874//GO:0005743//GO:0016021//GO:0005667//GO:0030286//GO:0005840//GO:0031514//GO:0016592	microtubule//mitochondrial inner membrane//integral component of membrane//transcription factor complex//dynein complex//ribosome//motile cilium//mediator complex	Dyneins, heavy chain
c73820_g1	26	hypothetical protein SINV_16179, partial [Solenopsis invicta]	-	GO:0006357//GO:0055114	regulation of transcription from RNA polymerase II promoter//oxidation-reduction process	GO:0005506//GO:0020037//GO:0016705//GO:0001104	iron ion binding//heme binding//oxidoreductase activity, acting on paired donors, with incorporation or reduction of molecular oxygen//RNA polymerase II transcription cofactor activity	GO:0016592	mediator complex	-
c73836_g1	26	-	-	GO:0048511	rhythmic process	--	--	--	--	-
c73840_g1	26	PREDICTED: fat-like cadherin-related tumor suppressor homolog isoform X1 [Monomorium pharaonis]	PREDICTED: Apis florea fat-like cadherin-related tumor suppressor homolog (LOC100872932), mRNA	GO:0007156	homophilic cell adhesion via plasma membrane adhesion molecules	GO:0005509//GO:0005515//GO:0000049	calcium ion binding//protein binding//tRNA binding	GO:0016020	membrane	Uncharacterized conserved protein, contains laminin, cadherin and EGF domains
c73848_g1	26	expressed hypothetical protein [Trichoplax adhaerens]>gi|190581372|gb|EDV21449.1| expressed hypothetical protein [Trichoplax adhaerens]	Candida intermedia gxf1 gene for glucose/xylose facilitator 1	GO:0046436//GO:0006118//GO:0022904//GO:0009252//GO:0055085	D-alanine metabolic process//obsolete electron transport//respiratory electron transport chain//peptidoglycan biosynthetic process//transmembrane transport	GO:0009055//GO:0008716//GO:0022857	electron carrier activity//D-alanine-D-alanine ligase activity//transmembrane transporter activity	GO:0016021//GO:0016020	integral component of membrane//membrane	Predicted transporter (major facilitator superfamily)
c73890_g1	26	hypothetical protein X777_16734 [Cerapachys biroi]	-	-						-
c72019_g1	25	PREDICTED: arginine kinase-like isoform X2 [Apis dorsata]	Apis cerana cerana arginine kinase (AK) mRNA, complete cds	GO:0055114//GO:0006570//GO:0042207//GO:0006559	oxidation-reduction process//tyrosine metabolic process//styrene catabolic process//L-phenylalanine catabolic process	GO:0004411//GO:0016301//GO:0016772	homogentisate 1,2-dioxygenase activity//kinase activity//transferase activity, transferring phosphorus-containing groups	--	--	Creatine kinases
c73391_g1	25	PREDICTED: LOW QUALITY PROTEIN: apolipophorins [Apis mellifera]	PREDICTED: Apis mellifera retinoid- and fatty acid-binding glycoprotein (Rfabg), mRNA	-						-
c73514_g1	25	PREDICTED: LOW QUALITY PROTEIN: titin [Bombus terrestris]	PREDICTED: Bombus impatiens titin (LOC105681464), transcript variant X4, mRNA	--	--	GO:0005515	protein binding	--	--	FOG: Immunoglobin and related proteins
c73647_g1	25	PREDICTED: uncharacterized protein LOC100867435 [Apis florea]	PREDICTED: Apis mellifera uncharacterized LOC408421 (LOC408421), transcript variant X3, mRNA	GO:0042325	regulation of phosphorylation	--	--	GO:0005737	cytoplasm	-
c73685_g1	25	PREDICTED: retinol dehydrogenase 13 [Strongylocentrotus purpuratus]	PREDICTED: Malus x domestica short-chain dehydrogenase TIC 32, chloroplastic-like (LOC103439779), misc_RNA	GO:0008152	metabolic process	GO:0016491//GO:0050662//GO:0003824	oxidoreductase activity//coenzyme binding//catalytic activity	--	--	Dehydrogenases with different specificities (related to short-chain alcohol dehydrogenases)
c73735_g1	25	PREDICTED: protein piccolo-like [Bombus impatiens]	-	GO:0006351//GO:0016310//GO:0006508//GO:0009069//GO:0007178//GO:0006206//GO:0006468//GO:0006144	transcription, DNA-templated//phosphorylation//proteolysis//serine family amino acid metabolic process//transmembrane receptor protein serine/threonine kinase signaling pathway//pyrimidine nucleobase metabolic process//protein phosphorylation//purine nucleobase metabolic process	GO:0004675//GO:0003677//GO:0005524//GO:0003899//GO:0004252//GO:0005515	transmembrane receptor protein serine/threonine kinase activity//DNA binding//ATP binding//DNA-directed RNA polymerase activity//serine-type endopeptidase activity//protein binding	GO:0005730//GO:0016020	nucleolus//membrane	Low-density lipoprotein receptors containing Ca2+-binding EGF-like domains
c73771_g2	25	PREDICTED: A-kinase anchor protein 9-like isoform X4 [Megachile rotundata]	PREDICTED: Apis dorsata centromere-associated protein E-like (LOC102679041), transcript variant X4, mRNA	GO:0006260//GO:0006576//GO:0006810//GO:0006310//GO:0002949//GO:0006355//GO:0006206//GO:0006139//GO:0006281	DNA replication//cellular biogenic amine metabolic process//transport//DNA recombination//tRNA threonylcarbamoyladenosine modification//regulation of transcription, DNA-templated//pyrimidine nucleobase metabolic process//nucleobase-containing compound metabolic process//DNA repair	GO:0008134//GO:0009378//GO:0003677//GO:0005524//GO:0016887//GO:0043531//GO:0000166//GO:0003724//GO:0016740//GO:0016301//GO:0003723//GO:0004127//GO:0003678	transcription factor binding//four-way junction helicase activity//DNA binding//ATP binding//ATPase activity//ADP binding//nucleotide binding//RNA helicase activity//transferase activity//kinase activity//RNA binding//cytidylate kinase activity//DNA helicase activity	GO:0005667//GO:0009379//GO:0005657	transcription factor complex//Holliday junction helicase complex//replication fork	AAA+-type ATPase
c73783_g1	25	hypothetical protein H696_02569 [Fonticula alba]>gi|627948331|gb|KCV70239.1| hypothetical protein H696_02569 [Fonticula alba]	-	GO:0006355//GO:0055114//GO:0045454	regulation of transcription, DNA-templated//oxidation-reduction process//cell redox homeostasis	GO:0016209//GO:0016491//GO:0043565//GO:0003700	antioxidant activity//oxidoreductase activity//sequence-specific DNA binding//transcription factor activity, sequence-specific DNA binding	GO:0005667//GO:0005634	transcription factor complex//nucleus	Protein disulfide isomerase (prolyl 4-hydroxylase beta subunit)
c73811_g1	25	hypothetical protein CAPTEDRAFT_170435, partial [Capitella teleta]	Ajellomyces capsulatus NAm1 peptidyl-prolyl cis-trans isomerase (HCAG_04485) partial mRNA	GO:0006139//GO:0006457//GO:0000413	nucleobase-containing compound metabolic process//protein folding//protein peptidyl-prolyl isomerization	GO:0003755//GO:0008168//GO:0005515	peptidyl-prolyl cis-trans isomerase activity//methyltransferase activity//protein binding	--	--	HSP90 co-chaperone CPR7/Cyclophilin
c73814_g1	25	-	-	--	--	GO:0005198	structural molecule activity	GO:0019031	viral envelope	-
c73846_g3	25	PREDICTED: fatty acid synthase-like [Linepithema humile]	-	GO:0009058//GO:0072519//GO:0016567//GO:0055114	biosynthetic process//parasitism//protein ubiquitination//oxidation-reduction process	GO:0016788//GO:0004842	hydrolase activity, acting on ester bonds//ubiquitin-protein transferase activity	--	--	Animal-type fatty acid synthase and related proteins
c73867_g1	25	PREDICTED: piggyBac transposable element-derived protein 4-like [Athalia rosae]	-	--	--	--	--	GO:0019028	viral capsid	-
c72204_g1	24	PREDICTED: RNA-binding protein 40 isoform X2 [Megachile rotundata]	PREDICTED: Apis mellifera uncharacterized LOC550958 (LOC550958), mRNA	GO:0032801//GO:0019076//GO:0006812	receptor catabolic process//viral release from host cell//cation transport	GO:0005261//GO:0003676	cation channel activity//nucleic acid binding	GO:0033644	host cell membrane	Spliceosomal protein snRNP-U1A/U2B
c72334_g1	24	PREDICTED: nucleoprotein TPR-like isoform X4 [Bombus impatiens]	PREDICTED: Apis mellifera uncharacterized LOC552684 (LOC552684), transcript variant X2, mRNA	GO:0006869	lipid transport	GO:0005319	lipid transporter activity	--	--	-
c72491_g1	24	PREDICTED: uncharacterized protein LOC100879380 isoform X1 [Megachile rotundata]	PREDICTED: Apis florea uncharacterized LOC100867206 (LOC100867206), transcript variant X2, mRNA	GO:0007165//GO:0006030//GO:0006508	signal transduction//chitin metabolic process//proteolysis	GO:0008061//GO:0005515//GO:0005044//GO:0004252	chitin binding//protein binding//scavenger receptor activity//serine-type endopeptidase activity	GO:0016020//GO:0005576//GO:0019867	membrane//extracellular region//outer membrane	Trypsin
c73144_g1	24	hypothetical protein CGI_10023765 [Crassostrea gigas]	-	GO:0009405//GO:0006810//GO:0000184//GO:0009069//GO:0016310	pathogenesis//transport//nuclear-transcribed mRNA catabolic process, nonsense-mediated decay//serine family amino acid metabolic process//phosphorylation	GO:0019871//GO:0004674//GO:0003824	sodium channel inhibitor activity//protein serine/threonine kinase activity//catalytic activity	GO:0005615//GO:0005576	extracellular space//extracellular region	Alpha-macroglobulin
c73359_g1	24	PREDICTED: alanine--tRNA ligase, cytoplasmic isoform X1 [Linepithema humile]>gi|815769996|ref|XP_012235136.1| PREDICTED: alanine--tRNA ligase, cytoplasmic isoform X1 [Linepithema humile]>gi|815769998|ref|XP_012235137.1| PREDICTED: alanine--tRNA ligase, cytoplasmic isoform X1 [Linepithema humile]>gi|815770000|ref|XP_012235138.1| PREDICTED: alanine--tRNA ligase, cytoplasmic isoform X1 [Linepithema …	PREDICTED: Apis dorsata alanine--tRNA ligase, cytoplasmic-like (LOC102681278), transcript variant X1, mRNA	GO:0006536//GO:0006400//GO:0006914//GO:0009094//GO:0009074//GO:0006419//GO:0009451//GO:0006522//GO:0006531//GO:0006103//GO:0015684//GO:0006571//GO:0008033//GO:0007264//GO:0006432//GO:0009821//GO:0043039//GO:0000162	glutamate metabolic process//tRNA modification//autophagy//L-phenylalanine biosynthetic process//aromatic amino acid family catabolic process//alanyl-tRNA aminoacylation//RNA modification//alanine metabolic process//aspartate metabolic process//2-oxoglutarate metabolic process//ferrous iron transport//tyrosine biosynthetic process//tRNA processing//small GTPase mediated signal transduction//pheny…	GO:0000287//GO:0005515//GO:0000166//GO:0003924//GO:0003676//GO:0008176//GO:0016887//GO:0030170//GO:0005525//GO:0004826//GO:0015093//GO:0046872//GO:0004813//GO:0003824//GO:0005524//GO:0004838//GO:0016876//GO:0000049//GO:0003677	magnesium ion binding//protein binding//nucleotide binding//GTPase activity//nucleic acid binding//tRNA (guanine-N7-)-methyltransferase activity//ATPase activity//pyridoxal phosphate binding//GTP binding//phenylalanine-tRNA ligase activity//ferrous iron transmembrane transporter activity//metal ion binding//alanine-tRNA ligase activity//catalytic activity//ATP binding//L-tyrosine:2-oxoglutarate a…	GO:0009328//GO:0016021	phenylalanine-tRNA ligase complex//integral component of membrane	Alanyl-tRNA synthetase
c73443_g1	24	PREDICTED: uncharacterized protein LOC105569369 isoform X2 [Vollenhovia emeryi]	PREDICTED: Apis florea uncharacterized LOC100864093 (LOC100864093), mRNA	--	--	GO:0005515	protein binding	--	--	Chromatin remodeling complex WSTF-ISWI, large subunit (contains heterochromatin localization, PHD and BROMO domains)
c73491_g1	24	PREDICTED: muscle M-line assembly protein unc-89-like isoform X2 [Megachile rotundata]	PREDICTED: Apis dorsata muscle M-line assembly protein unc-89-like (LOC102674251), transcript variant X5, mRNA	GO:0043087//GO:0035023	regulation of GTPase activity//regulation of Rho protein signal transduction	GO:0005198//GO:0005089	structural molecule activity//Rho guanyl-nucleotide exchange factor activity	GO:0005578	proteinaceous extracellular matrix	Guanine nucleotide exchange factor for Rho and Rac GTPases
c73660_g1	24	PREDICTED: elongation factor 1-alpha, somatic form-like [Lepisosteus oculatus]	Clavispora lusitaniae ATCC 42720 elongation factor 1-alpha, mRNA	--	--	GO:0005525	GTP binding	--	--	Translation elongation factor EF-1 alpha/Tu
c73661_g1	24	PREDICTED: pyruvate decarboxylase isozyme 3-like [Ceratitis capitata]	Candida glabrata pyruvate decarboxylase (PDC) gene, complete cds	--	--	GO:0030976//GO:0000287//GO:0005515//GO:0003824	thiamine pyrophosphate binding//magnesium ion binding//protein binding//catalytic activity	--	--	Thiamine pyrophosphate-requiring enzyme
c73681_g1	24	PREDICTED: nucleolar pre-ribosomal-associated protein 1 [Megachile rotundata]	-	-						Uncharacterized conserved protein
c73718_g2	24	PREDICTED: histone-lysine N-methyltransferase SETMAR-like [Megachile rotundata]	PREDICTED: Orussus abietinus uncharacterized LOC105694327 (LOC105694327), mRNA	GO:0055085//GO:0006313//GO:0015074	transmembrane transport//transposition, DNA-mediated//DNA integration	GO:0003677	DNA binding	--	--	-
c73754_g1	24	-	PREDICTED: Vitis vinifera pectate lyase (LOC100254377), mRNA	--	--	GO:0030570	pectate lyase activity	--	--	-
c73777_g1	24	PREDICTED: LOW QUALITY PROTEIN: uncharacterized protein LOC100863974 [Apis florea]	-	GO:0006508	proteolysis	GO:0005515//GO:0004252	protein binding//serine-type endopeptidase activity	GO:0005615	extracellular space	Trypsin
c73813_g2	24	PREDICTED: cationic amino acid transporter 2 [Apis florea]	PREDICTED: Bombus terrestris cationic amino acid transporter 2 (LOC100642647), transcript variant X1, mRNA	GO:0006817//GO:0006120//GO:0006810//GO:0055085//GO:0015992//GO:0006744//GO:0019087//GO:0006814//GO:0055114//GO:0006865//GO:0003333	phosphate ion transport//mitochondrial electron transport, NADH to ubiquinone//transport//transmembrane transport//proton transport//ubiquinone biosynthetic process//transformation of host cell by virus//sodium ion transport//oxidation-reduction process//amino acid transport//amino acid transmembrane transport	GO:0005315//GO:0008137//GO:0015171	inorganic phosphate transmembrane transporter activity//NADH dehydrogenase (ubiquinone) activity//amino acid transmembrane transporter activity	GO:0016020//GO:0016021	membrane//integral component of membrane	Amino acid transporters
c73842_g1	24	-	-	GO:0006265	DNA topological change	GO:0003916//GO:0003677//GO:0004222	DNA topoisomerase activity//DNA binding//metalloendopeptidase activity	GO:0005694	chromosome	-
c73843_g3	24	-	-	GO:0006012//GO:0006027//GO:0046486//GO:0006687//GO:0022900	galactose metabolic process//glycosaminoglycan catabolic process//glycerolipid metabolic process//glycosphingolipid metabolic process//electron transport chain	GO:0004565	beta-galactosidase activity	GO:0005743//GO:0070469//GO:0009341	mitochondrial inner membrane//respiratory chain//beta-galactosidase complex	-
c73851_g1	24	transporter, major facilitator family protein [Acanthamoeba castellanii str. Neff]>gi|440796442|gb|ELR17551.1| transporter, major facilitator family protein [Acanthamoeba castellanii str. Neff]	-	GO:0055085	transmembrane transport	GO:0022857	transmembrane transporter activity	GO:0016021	integral component of membrane	Synaptic vesicle transporter SVOP and related transporters (major facilitator superfamily)
c73852_g1	24	PREDICTED: stress-induced-phosphoprotein 1 [Chrysemys picta bellii]	-	--	--	GO:0005515	protein binding	--	--	Molecular co-chaperone STI1
c73856_g1	24	heat shock protein 90a [Capsaspora owczarzaki ATCC 30864]	Clavispora lusitaniae ATCC 42720 hypothetical protein, mRNA	GO:0006457//GO:0006506//GO:0006950	protein folding//GPI anchor biosynthetic process//response to stress	GO:0005524//GO:0051082//GO:0016740	ATP binding//unfolded protein binding//transferase activity	GO:0005789	endoplasmic reticulum membrane	Molecular chaperone (HSP90 family)
c73895_g1	24	PREDICTED: dysbindin protein homolog [Bombus terrestris]	-	GO:0007165//GO:0010508//GO:0006206//GO:0006221	signal transduction//positive regulation of autophagy//pyrimidine nucleobase metabolic process//pyrimidine nucleotide biosynthetic process	GO:0005198//GO:0004871//GO:0003883	structural molecule activity//signal transducer activity//CTP synthase activity	GO:0019031//GO:0016020//GO:0019028//GO:0005737	viral envelope//membrane//viral capsid//cytoplasm	Cell cycle control protein (crooked neck)
c72385_g1	23	PREDICTED: unconventional myosin-XVIIIa-like isoform X5 [Harpegnathos saltator]	PREDICTED: Atta cephalotes unconventional myosin-XVIIIa (LOC105626599), mRNA	GO:0006508//GO:0006817	proteolysis//phosphate ion transport	GO:0003774//GO:0005315//GO:0003924//GO:0005525//GO:0004222//GO:0005515//GO:0016887//GO:0016747//GO:0005524	motor activity//inorganic phosphate transmembrane transporter activity//GTPase activity//GTP binding//metalloendopeptidase activity//protein binding//ATPase activity//transferase activity, transferring acyl groups other than amino-acyl groups//ATP binding	GO:0016459//GO:0016020	myosin complex//membrane	Myosin class II heavy chain
c73140_g1	23	PREDICTED: variant-silencing SET domain-containing protein-like [Apis dorsata]	-	-						-
c73330_g1	23	PREDICTED: uncharacterized protein LOC100740589 isoform X4 [Bombus impatiens]	PREDICTED: Bombus impatiens FH1/FH2 domain-containing protein 3 (LOC100740589), transcript variant X7, mRNA	-						Rac1 GTPase effector FHOS
c73367_g1	23	-	PREDICTED: Sesamum indicum COBRA-like protein 10 (LOC105174829), mRNA	GO:0005975//GO:0006355//GO:0016049//GO:0010215	carbohydrate metabolic process//regulation of transcription, DNA-templated//cell growth//cellulose microfibril organization	GO:0030246//GO:0003700//GO:0004553	carbohydrate binding//transcription factor activity, sequence-specific DNA binding//hydrolase activity, hydrolyzing O-glycosyl compounds	GO:0005667//GO:0031225	transcription factor complex//anchored component of membrane	-
c73384_g1	23	PREDICTED: DNA repair protein complementing XP-G cells [Vollenhovia emeryi]	PREDICTED: Apis dorsata DNA repair protein complementing XP-G cells homolog (LOC102681168), transcript variant X3, mRNA	GO:0006693//GO:0006749//GO:0006281//GO:0006313//GO:0006691//GO:0019530	prostaglandin metabolic process//glutathione metabolic process//DNA repair//transposition, DNA-mediated//leukotriene metabolic process//taurine metabolic process	GO:0004518//GO:0008270//GO:0003840//GO:0003824//GO:0003677//GO:0004803	nuclease activity//zinc ion binding//gamma-glutamyltransferase activity//catalytic activity//DNA binding//transposase activity	GO:0005856	cytoskeleton	Gamma-glutamyltransferase
c73455_g1	23	unnamed protein product [Vitrella brassicaformis CCMP3155]	PREDICTED: Malus x domestica L-ascorbate oxidase homolog (LOC103437331), mRNA	GO:0055114	oxidation-reduction process	GO:0005507//GO:0016491	copper ion binding//oxidoreductase activity	--	--	Multicopper oxidases
c73490_g1	23	PREDICTED: apolipophorins [Megachile rotundata]	-	GO:0009082//GO:0051301//GO:0007067//GO:0031110//GO:0000090//GO:0006869//GO:0007059	branched-chain amino acid biosynthetic process//cell division//mitotic nuclear division//regulation of microtubule polymerization or depolymerization//mitotic anaphase//lipid transport//chromosome segregation	GO:0008017//GO:0005319	microtubule binding//lipid transporter activity	GO:0000940//GO:0045298//GO:0005876	condensed chromosome outer kinetochore//tubulin complex//spindle microtubule	Predicted lipoprotein
c73523_g1	23	major royal jelly protein MRJP1 precursor [Apis cerana]>gi|46358501|gb|AAS88556.1| major royal jelly protein 1 [Apis cerana]	Apis mellifera major royal jelly protein 1 (Mrjp1), mRNA >gnl|BL_ORD_ID|867208 Apis mellifera major royal jelly protein MRJP1 (MRJP1) mRNA, complete cds	--	--	GO:0005515	protein binding	--	--	-
c73583_g1	23	PREDICTED: fibrillin-2-like isoform X2 [Megachile rotundata]	PREDICTED: Apis florea fibrillin-2-like (LOC100862980), transcript variant X2, mRNA	GO:0070836//GO:0006281//GO:0006260//GO:0008643//GO:0009401	caveola assembly//DNA repair//DNA replication//carbohydrate transport//phosphoenolpyruvate-dependent sugar phosphotransferase system	GO:0008982//GO:0008270//GO:0005515//GO:0005509//GO:0003911	protein-N(PI)-phosphohistidine-sugar phosphotransferase activity//zinc ion binding//protein binding//calcium ion binding//DNA ligase (NAD+) activity	GO:0016020//GO:0009986//GO:0009357	membrane//cell surface//protein-N(PI)-phosphohistidine-sugar phosphotransferase complex	Fibrillins and related proteins containing Ca2+-binding EGF-like domains
c73610_g2	23	-	-	GO:0007187//GO:0007608	G-protein coupled receptor signaling pathway, coupled to cyclic nucleotide second messenger//sensory perception of smell	GO:0004984//GO:0005549	olfactory receptor activity//odorant binding	GO:0016020	membrane	-
c73649_g1	23	PREDICTED: ATP-dependent DNA helicase MPH1 [Camponotus floridanus]>gi|752884664|ref|XP_011260083.1| PREDICTED: ATP-dependent DNA helicase MPH1 [Camponotus floridanus]>gi|307176233|gb|EFN65868.1| Fanconi anemia group M protein [Camponotus floridanus]	PREDICTED: Apis florea ATP-dependent DNA helicase MPH1 (LOC100866002), mRNA	--	--	GO:0005524//GO:0016787//GO:0003676//GO:0003677	ATP binding//hydrolase activity//nucleic acid binding//DNA binding	--	--	DEAD-box like helicase
c73668_g2	23	retroelement polyprotein [Lasius niger]	Stenamma felixi isolate 17765ste ultra conserved element locus uce-823 genomic sequence	GO:0015074	DNA integration	GO:0003723	RNA binding	GO:0042025	host cell nucleus	FOG: Transposon-encoded proteins with TYA, reverse transcriptase, integrase domains in various combinations
c73671_g1	23	PREDICTED: brefeldin A-inhibited guanine nucleotide-exchange protein 3 [Apis florea]	PREDICTED: Pogonomyrmex barbatus brefeldin A-inhibited guanine nucleotide-exchange protein 3 (LOC105434208), transcript variant X2, mRNA	GO:0043087//GO:0032012//GO:0006355	regulation of GTPase activity//regulation of ARF protein signal transduction//regulation of transcription, DNA-templated	GO:0003700//GO:0005086	transcription factor activity, sequence-specific DNA binding//ARF guanyl-nucleotide exchange factor activity	GO:0005667	transcription factor complex	Guanine nucleotide exchange factor
c73689_g4	23	PREDICTED: mucin-19-like isoform X1 [Bombus impatiens]>gi|815916640|ref|XP_012243461.1| PREDICTED: mucin-19-like isoform X1 [Bombus impatiens]>gi|815916642|ref|XP_012243462.1| PREDICTED: mucin-19-like isoform X2 [Bombus impatiens]	-	GO:0006811//GO:0055085//GO:0006030	ion transport//transmembrane transport//chitin metabolic process	GO:0005216//GO:0008061	ion channel activity//chitin binding	GO:0005576//GO:0016020//GO:0016021	extracellular region//membrane//integral component of membrane	-
c73791_g1	23	PREDICTED: uncharacterized protein LOC100874676 isoform X1 [Megachile rotundata]	-	GO:0007165//GO:0040007//GO:0016125//GO:0006694//GO:0006954//GO:0008283//GO:0007155//GO:0042246//GO:0006955	signal transduction//growth//sterol metabolic process//steroid biosynthetic process//inflammatory response//cell proliferation//cell adhesion//tissue regeneration//immune response	GO:0047750//GO:0005149	cholestenol delta-isomerase activity//interleukin-1 receptor binding	GO:0016021//GO:0045323	integral component of membrane//interleukin-1 receptor complex	-
c73795_g2	23	PREDICTED: uncharacterized protein LOC100644917 isoform X1 [Bombus terrestris]	-	GO:0006810//GO:0006869	transport//lipid transport	GO:0005319//GO:0008200//GO:0046872	lipid transporter activity//ion channel inhibitor activity//metal ion binding	GO:0005576//GO:0019031	extracellular region//viral envelope	Uncharacterized conserved protein
c73810_g5	23	PREDICTED: LOW QUALITY PROTEIN: uncharacterized protein LOC100863626 [Apis florea]	PREDICTED: Apis mellifera uncharacterized LOC100577972 (LOC100577972), mRNA	GO:0055114//GO:0046677	oxidation-reduction process//response to antibiotic	GO:0003756//GO:0016671//GO:0046872	protein disulfide isomerase activity//oxidoreductase activity, acting on a sulfur group of donors, disulfide as acceptor//metal ion binding	GO:0005783	endoplasmic reticulum	-
c73815_g1	23	PREDICTED: uncharacterized protein LOC105560058 [Vollenhovia emeryi]	PREDICTED: Apis dorsata uncharacterized LOC102671488 (LOC102671488), mRNA	GO:0007217//GO:0055085//GO:0006811	tachykinin receptor signaling pathway//transmembrane transport//ion transport	GO:0005515//GO:0015075//GO:0005198	protein binding//ion transmembrane transporter activity//structural molecule activity	GO:0016020	membrane	Fibrillins and related proteins containing Ca2+-binding EGF-like domains
c73815_g4	23	PREDICTED: uncharacterized protein LOC100882059 [Megachile rotundata]	PREDICTED: Solenopsis invicta uncharacterized LOC105194840 (LOC105194840), mRNA	GO:0006810//GO:0035556//GO:0015979	transport//intracellular signal transduction//photosynthesis	GO:0005515//GO:0005509//GO:0005215	protein binding//calcium ion binding//transporter activity	GO:0016020//GO:0016012//GO:0016021	membrane//sarcoglycan complex//integral component of membrane	Fibrillins and related proteins containing Ca2+-binding EGF-like domains
c73843_g1	23	-	-	-						-
c73876_g1	23	PREDICTED: sushi, von Willebrand factor type A, EGF and pentraxin domain-containing protein 1 isoform X1 [Bombus impatiens]	PREDICTED: Bombus terrestris sushi, von Willebrand factor type A, EGF and pentraxin domain-containing protein 1 (LOC100648516), transcript variant X1, mRNA	GO:0007212//GO:0048268//GO:0006355//GO:0015979	dopamine receptor signaling pathway//clathrin coat assembly//regulation of transcription, DNA-templated//photosynthesis	GO:0005509//GO:0005515//GO:0032051	calcium ion binding//protein binding//clathrin light chain binding	GO:0016021//GO:0009579//GO:0009522	integral component of membrane//thylakoid//photosystem I	Fibrillins and related proteins containing Ca2+-binding EGF-like domains
c73899_g3	23	PREDICTED: uncharacterized protein LOC103579174 [Microplitis demolitor]	PREDICTED: Bombus terrestris histone-lysine N-methyltransferase SETMAR-like (LOC105666616), mRNA	-						-
c71791_g1	22	PREDICTED: acetyl-CoA carboxylase isoform X4 [Orussus abietinus]>gi|817209579|ref|XP_012280849.1| PREDICTED: acetyl-CoA carboxylase isoform X4 [Orussus abietinus]>gi|817209581|ref|XP_012280851.1| PREDICTED: acetyl-CoA carboxylase isoform X4 [Orussus abietinus]>gi|817209583|ref|XP_012280852.1| PREDICTED: acetyl-CoA carboxylase isoform X4 [Orussus abietinus]	PREDICTED: Apis dorsata acetyl-CoA carboxylase-like (LOC102679863), transcript variant X7, mRNA	GO:0009252//GO:0006090//GO:0046436//GO:0006633	peptidoglycan biosynthetic process//pyruvate metabolic process//D-alanine metabolic process//fatty acid biosynthetic process	GO:0005524//GO:0008716//GO:0003989//GO:0046872//GO:0005515	ATP binding//D-alanine-D-alanine ligase activity//acetyl-CoA carboxylase activity//metal ion binding//protein binding	GO:0009317	acetyl-CoA carboxylase complex	Acetyl-CoA carboxylase
c72303_g1	22	Cell wall-associated hydrolase [Trichuris trichiura]	Hyoscyamus niger chloroplast, complete genome	-						-
c73067_g1	22	PREDICTED: low-density lipoprotein receptor-related protein 2 [Cerapachys biroi]	PREDICTED: Atta cephalotes low-density lipoprotein receptor-related protein 2 (LOC105625684), mRNA	GO:0006144//GO:0006400//GO:0006206//GO:0008616//GO:0019079//GO:0006351	purine nucleobase metabolic process//tRNA modification//pyrimidine nucleobase metabolic process//queuosine biosynthetic process//viral genome replication//transcription, DNA-templated	GO:0005515//GO:0003968//GO:0003899//GO:0005509//GO:0004064//GO:0008479//GO:0003677	protein binding//RNA-directed RNA polymerase activity//DNA-directed RNA polymerase activity//calcium ion binding//arylesterase activity//queuine tRNA-ribosyltransferase activity//DNA binding	GO:0016020//GO:0005730//GO:0031379	membrane//nucleolus//RNA-directed RNA polymerase complex	Low-density lipoprotein receptors containing Ca2+-binding EGF-like domains
c73203_g1	22	PREDICTED: muscle M-line assembly protein unc-89-like [Atta cephalotes]	PREDICTED: Monomorium pharaonis muscle M-line assembly protein unc-89 (LOC105837125), transcript variant X8, mRNA	GO:0006468	protein phosphorylation	GO:0005524//GO:0016773//GO:0004672//GO:0005515	ATP binding//phosphotransferase activity, alcohol group as acceptor//protein kinase activity//protein binding	GO:0016020	membrane	FOG: Immunoglobin and related proteins
c73381_g2	22	PREDICTED: uncharacterized protein LOC105835859 [Monomorium pharaonis]	PREDICTED: Apis mellifera Rab GTPase activating protein (LOC410792), transcript variant X1, mRNA	GO:0006817//GO:0035435//GO:0006355	phosphate ion transport//phosphate ion transmembrane transport//regulation of transcription, DNA-templated	GO:0003700//GO:0008270//GO:0003677//GO:0015114	transcription factor activity, sequence-specific DNA binding//zinc ion binding//DNA binding//phosphate ion transmembrane transporter activity	GO:0016021//GO:0005634//GO:0005667	integral component of membrane//nucleus//transcription factor complex	Ypt/Rab-specific GTPase-activating protein GYP1
c73495_g2	22	PREDICTED: uncharacterized protein LOC100577082 isoform X1 [Apis mellifera]	-	GO:0045017//GO:0046486//GO:0006355//GO:0006265//GO:0042967	glycerolipid biosynthetic process//glycerolipid metabolic process//regulation of transcription, DNA-templated//DNA topological change//acyl-carrier-protein biosynthetic process	GO:0003677//GO:0003700//GO:0043565//GO:0004144//GO:0003918//GO:0005524	DNA binding//transcription factor activity, sequence-specific DNA binding//sequence-specific DNA binding//diacylglycerol O-acyltransferase activity//DNA topoisomerase type II (ATP-hydrolyzing) activity//ATP binding	GO:0005667//GO:0005815//GO:0005634	transcription factor complex//microtubule organizing center//nucleus	-
c73573_g1	22	PREDICTED: piggyBac transposable element-derived protein 2-like [Fundulus heteroclitus]	-	-						-
c73584_g1	22	PREDICTED: piggyBac transposable element-derived protein 4-like [Athalia rosae]	-	-						-
c73711_g1	22	-	-	-						-
c73764_g1	22	-	Cactus virus X, complete genome	GO:0006396//GO:0080009//GO:0009451	RNA processing//mRNA methylation//RNA modification	GO:0003723//GO:0008174	RNA binding//mRNA methyltransferase activity	--	--	-
c73766_g1	22	6-phosphogluconate dehydrogenase [Salpingoeca rosetta]>gi|326437550|gb|EGD83120.1| 6-phosphogluconate dehydrogenase [Salpingoeca rosetta]	Clavispora lusitaniae ATCC 42720 hypothetical protein, mRNA	GO:0055114//GO:0019521//GO:0006098	oxidation-reduction process//D-gluconate metabolic process//pentose-phosphate shunt	GO:0004616//GO:0051287//GO:0050661	phosphogluconate dehydrogenase (decarboxylating) activity//NAD binding//NADP binding	--	--	6-phosphogluconate dehydrogenase
c73778_g1	22	catalase [Capsaspora owczarzaki ATCC 30864]>gi|765549503|gb|KJE90124.1| catalase [Capsaspora owczarzaki ATCC 30864]	Candida tropicalis POX9 gene for peroxisomal catalase (PXP-9)	GO:0006804//GO:0006568//GO:0055114//GO:0015947//GO:0006979	obsolete peroxidase reaction//tryptophan metabolic process//oxidation-reduction process//methane metabolic process//response to oxidative stress	GO:0020037//GO:0004096	heme binding//catalase activity	--	--	Catalase
c73832_g1	22	PREDICTED: E3 ubiquitin-protein ligase MYCBP2 isoform X1 [Linepithema humile]	PREDICTED: Bombus impatiens E3 ubiquitin-protein ligase MYCBP2 (LOC100743303), transcript variant X6, mRNA	--	--	GO:0008270//GO:0005515	zinc ion binding//protein binding	--	--	Topoisomerase TOP1-interacting protein BTBD1
c73888_g1	22	hypothetical protein SAMD00019534_003290 [Acytostelium subglobosum LB1]>gi|735859848|dbj|GAM17154.1| hypothetical protein SAMD00019534_003290 [Acytostelium subglobosum LB1]	Clavispora lusitaniae ATCC 42720 plasma membrane ATPase 1, mRNA	--	--	GO:0046872//GO:0000166	metal ion binding//nucleotide binding	--	--	Plasma membrane H+-transporting ATPase
c44947_g1	21	unnamed protein product [Oikopleura dioica]	Solanum pimpinellifolium isolate TS-415 chloroplast, complete genome	-						-
c44947_g1	21	unnamed protein product [Oikopleura dioica]	Solanum pimpinellifolium isolate TS-415 chloroplast, complete genome	-						-
c70676_g1	21	PREDICTED: uncharacterized protein LOC105184900 [Harpegnathos saltator]>gi|307214325|gb|EFN89407.1| Hexuronate transporter [Harpegnathos saltator]	PREDICTED: Wasmannia auropunctata protein spinster homolog 2 (LOC105454129), transcript variant X3, mRNA	GO:0015031//GO:0055085//GO:0000917//GO:0016055//GO:0007186//GO:0016192//GO:0043093	protein transport//transmembrane transport//barrier septum assembly//Wnt signaling pathway//G-protein coupled receptor signaling pathway//vesicle-mediated transport//FtsZ-dependent cytokinesis	GO:0004930//GO:0022857//GO:0008013	G-protein coupled receptor activity//transmembrane transporter activity//beta-catenin binding	GO:0016021//GO:0005737//GO:0030176//GO:0016342	integral component of membrane//cytoplasm//integral component of endoplasmic reticulum membrane//catenin complex	Muscarinic acetylcholine receptor
c71117_g1	21	PREDICTED: putative U5 small nuclear ribonucleoprotein 200 kDa helicase [Megachile rotundata]	PREDICTED: Apis florea putative U5 small nuclear ribonucleoprotein 200 kDa helicase (LOC100869042), mRNA	GO:0006260//GO:0006810	DNA replication//transport	GO:0016787//GO:0005524//GO:0003678//GO:0003676//GO:0003677	hydrolase activity//ATP binding//DNA helicase activity//nucleic acid binding//DNA binding	GO:0005657	replication fork	RNA helicase BRR2, DEAD-box superfamily
c71923_g2	21	PREDICTED: E3 ubiquitin-protein ligase listerin [Linepithema humile]	PREDICTED: Acromyrmex echinatior E3 ubiquitin-protein ligase MIB1 (LOC105145569), transcript variant X2, mRNA	GO:0006357//GO:0016567	regulation of transcription from RNA polymerase II promoter//protein ubiquitination	GO:0008270//GO:0001104//GO:0004842//GO:0005515//GO:0046872	zinc ion binding//RNA polymerase II transcription cofactor activity//ubiquitin-protein transferase activity//protein binding//metal ion binding	GO:0005680//GO:0016592	anaphase-promoting complex//mediator complex	FOG: Ankyrin repeat
c72178_g1	21	-	-	-						-
c72216_g1	21	PREDICTED: myeloid differentiation primary response protein MyD88 [Bombus terrestris]	-	GO:0007165//GO:0016573//GO:0006355//GO:0006886	signal transduction//histone acetylation//regulation of transcription, DNA-templated//intracellular protein transport	GO:0005524//GO:0005515//GO:0008134	ATP binding//protein binding//transcription factor binding	GO:0016021//GO:0005667//GO:0005783	integral component of membrane//transcription factor complex//endoplasmic reticulum	-
c72585_g2	21	PREDICTED: interleukin-1 receptor-associated kinase 4, partial [Apaloderma vittatum]	PREDICTED: Nelumbo nucifera proline-rich receptor-like protein kinase PERK4 (LOC104588187), mRNA	GO:0006468	protein phosphorylation	GO:0004672//GO:0005524	protein kinase activity//ATP binding	--	--	-
c72611_g1	21	PREDICTED: neuron navigator 3-like [Pogonomyrmex barbatus]	PREDICTED: Apis mellifera uncharacterized LOC725433 (LOC725433), transcript variant X2, mRNA	GO:0000921//GO:0016973//GO:0070206	septin ring assembly//poly(A)+ mRNA export from nucleus//protein trimerization	GO:0016887//GO:0003723//GO:0005525//GO:0005524//GO:0003924//GO:0003724//GO:0008092	ATPase activity//RNA binding//GTP binding//ATP binding//GTPase activity//RNA helicase activity//cytoskeletal protein binding	GO:0005940//GO:0005643//GO:0016021//GO:0019898//GO:0005737	septin ring//nuclear pore//integral component of membrane//extrinsic component of membrane//cytoplasm	-
c72714_g1	21	PREDICTED: E3 ubiquitin-protein ligase HUWE1-like isoform X8 [Cerapachys biroi]	PREDICTED: Pogonomyrmex barbatus E3 ubiquitin-protein ligase HUWE1 (LOC105428011), transcript variant X6, mRNA	GO:0016567	protein ubiquitination	GO:0004842//GO:0046872	ubiquitin-protein transferase activity//metal ion binding	--	--	E3 ubiquitin-protein ligase/Putative upstream regulatory element binding protein
c72926_g1	21	PREDICTED: uncharacterized protein LOC105680133 isoform X1 [Linepithema humile]>gi|815771702|ref|XP_012236006.1| PREDICTED: uncharacterized protein LOC105680133 isoform X1 [Linepithema humile]	PREDICTED: Camponotus floridanus ATP-binding cassette sub-family A member 1-like (LOC105256712), transcript variant X3, mRNA	--	--	GO:0005524//GO:0005525//GO:0016887//GO:0003924	ATP binding//GTP binding//ATPase activity//GTPase activity	GO:0016020	membrane	Lipid exporter ABCA1 and related proteins, ABC superfamily
c73082_g1	21	PREDICTED: DNA repair endonuclease XPF [Linepithema humile]>gi|815796270|ref|XP_012218803.1| PREDICTED: DNA repair endonuclease XPF [Linepithema humile]	PREDICTED: Camponotus floridanus DNA repair endonuclease XPF (LOC105247963), mRNA	GO:0006812//GO:0032801//GO:0019076	cation transport//receptor catabolic process//viral release from host cell	GO:0005261//GO:0003677//GO:0004518	cation channel activity//DNA binding//nuclease activity	GO:0033644//GO:0016020	host cell membrane//membrane	Structure-specific endonuclease ERCC1-XPF, catalytic component XPF/ERCC4
c73271_g1	21	protein kinase [Capsaspora owczarzaki ATCC 30864]>gi|765554458|gb|KJE95079.1| TKL/IRAK protein kinase [Capsaspora owczarzaki ATCC 30864]	PREDICTED: Vitis vinifera PTI1-like tyrosine-protein kinase 3 (LOC100249750), transcript variant X3, mRNA	GO:0006468	protein phosphorylation	GO:0005524//GO:0004672	ATP binding//protein kinase activity	--	--	-
c73325_g1	21	PREDICTED: von Willebrand factor A domain-containing protein 8 [Monomorium pharaonis]>gi|826437697|ref|XP_012529661.1| PREDICTED: von Willebrand factor A domain-containing protein 8 [Monomorium pharaonis]	-	GO:0006614//GO:0007264//GO:0002949	SRP-dependent cotranslational protein targeting to membrane//small GTPase mediated signal transduction//tRNA threonylcarbamoyladenosine modification	GO:0005525//GO:0016887//GO:0003723//GO:0005524//GO:0003724//GO:0098519	GTP binding//ATPase activity//RNA binding//ATP binding//RNA helicase activity//nucleotide phosphatase activity, acting on free nucleotides	--	--	AAA ATPase containing von Willebrand factor type A (vWA) domain
c73466_g1	21	PREDICTED: spatacsin isoform X1 [Cerapachys biroi]	-	-						Uncharacterized conserved protein
c73481_g1	21	PREDICTED: small glutamine-rich tetratricopeptide repeat-containing protein alpha-like isoform X1 [Apis dorsata]>gi|572314599|ref|XP_006622970.1| PREDICTED: small glutamine-rich tetratricopeptide repeat-containing protein alpha-like isoform X2 [Apis dorsata]	-	--	--	GO:0005515	protein binding	--	--	TPR repeat-containing protein
c73501_g1	21	PREDICTED: uncharacterized protein LOC100880818 isoform X1 [Megachile rotundata]	-	GO:0006869	lipid transport	GO:0005319	lipid transporter activity	--	--	-
c73590_g1	21	PREDICTED: putative leucine-rich repeat-containing protein DDB_G0290503-like isoform X2 [Apis mellifera]	-	GO:0015986//GO:0015992	ATP synthesis coupled proton transport//proton transport	GO:0015078	hydrogen ion transmembrane transporter activity	GO:0019033//GO:0000276	viral tegument//mitochondrial proton-transporting ATP synthase complex, coupling factor F(o)	-
c73600_g1	21	PREDICTED: histone H4 transcription factor [Monomorium pharaonis]	PREDICTED: Harpegnathos saltator histone H4 transcription factor (LOC105192171), transcript variant X4, mRNA	--	--	GO:0005515//GO:0046872	protein binding//metal ion binding	--	--	Zn finger proteins
c73638_g1	21	PREDICTED: immunoglobulin-binding protein 1b [Harpegnathos saltator]>gi|307198081|gb|EFN79134.1| Immunoglobulin-binding protein 1b [Harpegnathos saltator]	-	GO:0009966	regulation of signal transduction	--	--	--	--	-
c73679_g1	21	PREDICTED: UNC93-like protein isoform X2 [Megachile rotundata]>gi|805760402|ref|XP_012153722.1| PREDICTED: UNC93-like protein isoform X2 [Megachile rotundata]>gi|805760405|ref|XP_012153723.1| PREDICTED: UNC93-like protein isoform X2 [Megachile rotundata]>gi|805760408|ref|XP_012153724.1| PREDICTED: UNC93-like protein isoform X2 [Megachile rotundata]>gi|805760411|ref|XP_012153725.1| PREDICTED: UNC9…	PREDICTED: Atta cephalotes UNC93-like protein (LOC105618924), mRNA	GO:0046656//GO:0015948	folic acid biosynthetic process//methanogenesis	GO:0030269//GO:0046983	tetrahydromethanopterin S-methyltransferase activity//protein dimerization activity	GO:0016020	membrane	Predicted membrane protein
c73704_g1	21	PREDICTED: DNA ligase 3 [Nasonia vitripennis]	PREDICTED: Orussus abietinus DNA ligase 3 (LOC105700891), transcript variant X6, mRNA	GO:0006260//GO:0006397//GO:0006281//GO:0006310//GO:0000413//GO:0006457//GO:0006370	DNA replication//mRNA processing//DNA repair//DNA recombination//protein peptidyl-prolyl isomerization//protein folding//7-methylguanosine mRNA capping	GO:0003755//GO:0005524//GO:0004484//GO:0008270//GO:0003676//GO:0003910//GO:0003677	peptidyl-prolyl cis-trans isomerase activity//ATP binding//mRNA guanylyltransferase activity//zinc ion binding//nucleic acid binding//DNA ligase (ATP) activity//DNA binding	--	--	Predicted peptidyl prolyl cis-trans isomerase
c73749_g2	21	PREDICTED: papilin isoform X1 [Monomorium pharaonis]	PREDICTED: Wasmannia auropunctata papilin (LOC105450934), transcript variant X5, mRNA	--	--	GO:0005515//GO:0008233//GO:0030414//GO:0004867	protein binding//peptidase activity//peptidase inhibitor activity//serine-type endopeptidase inhibitor activity	GO:0016020//GO:0005576	membrane//extracellular region	Serine proteinase inhibitor (KU family) with thrombospondin repeats
c73757_g1	21	PREDICTED: cadherin-related tumor suppressor [Bombus terrestris]	PREDICTED: Apis dorsata cadherin-related tumor suppressor-like (LOC102676381), mRNA	GO:0007156//GO:0008643	homophilic cell adhesion via plasma membrane adhesion molecules//carbohydrate transport	GO:0005351//GO:0005509//GO:0005515	sugar:proton symporter activity//calcium ion binding//protein binding	GO:0016021//GO:0016020//GO:0000139//GO:0005887	integral component of membrane//membrane//Golgi membrane//integral component of plasma membrane	Uncharacterized conserved protein, contains laminin, cadherin and EGF domains
c73760_g1	21	PREDICTED: pectinesterase QRT1-like [Pantholops hodgsonii]	PREDICTED: Brassica rapa probable pectinesterase/pectinesterase inhibitor 21 (LOC103859103), transcript variant X2, mRNA	GO:0042545//GO:0005985//GO:0005982	cell wall modification//sucrose metabolic process//starch metabolic process	GO:0030599//GO:0004857	pectinesterase activity//enzyme inhibitor activity	GO:0005618	cell wall	-
c73767_g1	21	retrovirus-related pol polyprotein from transposon tnt 1-94 [Lasius niger]	-	-						-
c73802_g1	21	putative reverse transcriptase-1 [Microplitis demolitor]	PREDICTED: Megachile rotundata solute carrier organic anion transporter family member 3A1 (LOC100880693), transcript variant X3, mRNA	-						-
c73837_g2	21	PREDICTED: uncharacterized protein K02A2.6-like [Acyrthosiphon pisum]	-	GO:0006260//GO:0015074//GO:0030521//GO:0007165//GO:0006355//GO:0006357	DNA replication//DNA integration//androgen receptor signaling pathway//signal transduction//regulation of transcription, DNA-templated//regulation of transcription from RNA polymerase II promoter	GO:0005496//GO:0001104//GO:0004882//GO:0003677	steroid binding//RNA polymerase II transcription cofactor activity//androgen receptor activity//DNA binding	GO:0016592//GO:0005634	mediator complex//nucleus	FOG: Transposon-encoded proteins with TYA, reverse transcriptase, integrase domains in various combinations
c73892_g1	21	PREDICTED: nesprin-1-like isoform X11 [Apis dorsata]	PREDICTED: Apis dorsata nesprin-1-like (LOC102679644), transcript variant X11, mRNA	-						-
c70538_g1	20	PREDICTED: multiple epidermal growth factor-like domains protein 10 [Camponotus floridanus]	-	GO:0006816//GO:0006874//GO:0006260	calcium ion transport//cellular calcium ion homeostasis//DNA replication	GO:0003677//GO:0005219//GO:0016787	DNA binding//ryanodine-sensitive calcium-release channel activity//hydrolase activity	GO:0009512//GO:0005664//GO:0005622//GO:0016021	cytochrome b6f complex//nuclear origin of replication recognition complex//intracellular//integral component of membrane	Proteins containing Ca2+-binding EGF-like domains
c70733_g2	20	PREDICTED: pancreatic triacylglycerol lipase-like [Cerapachys biroi]>gi|759043874|ref|XP_011330835.1| PREDICTED: pancreatic triacylglycerol lipase-like [Cerapachys biroi]>gi|607364982|gb|EZA59184.1| Pancreatic lipase-related protein [Cerapachys biroi]	PREDICTED: Apis mellifera facilitated trehalose transporter Tret1-like (LOC552592), transcript variant X2, mRNA	GO:0055085	transmembrane transport	GO:0022857//GO:0035064	transmembrane transporter activity//methylated histone binding	GO:0016021	integral component of membrane	Predicted transporter (major facilitator superfamily)
c71299_g1	20	glycine dehydrogenase [Polysphondylium pallidum PN500]	PREDICTED: Malus x domestica glycine dehydrogenase (decarboxylating), mitochondrial (LOC103455829), mRNA	GO:0055114//GO:0006544//GO:0006566//GO:0006563//GO:0006546	oxidation-reduction process//glycine metabolic process//threonine metabolic process//L-serine metabolic process//glycine catabolic process	GO:0030170//GO:0004375	pyridoxal phosphate binding//glycine dehydrogenase (decarboxylating) activity	--	--	Glycine dehydrogenase (decarboxylating)
c71310_g1	20	PREDICTED: ATP-binding cassette sub-family G member 1-like [Nasonia vitripennis]	-	--	--	GO:0005525//GO:0003677//GO:0016887//GO:0003924//GO:0000166//GO:0005524	GTP binding//DNA binding//ATPase activity//GTPase activity//nucleotide binding//ATP binding	GO:0016020	membrane	Transporter, ABC superfamily (Breast cancer resistance protein)
c72117_g1	20	PREDICTED: protein cordon-bleu isoform X7 [Linepithema humile]	PREDICTED: Apis florea putative uncharacterized protein DDB_G0291812 (LOC100871729), mRNA	GO:0019058//GO:0016567//GO:0016042//GO:0007586	viral life cycle//protein ubiquitination//lipid catabolic process//digestion	GO:0008047//GO:0004842	enzyme activator activity//ubiquitin-protein transferase activity	GO:0005576//GO:0019031	extracellular region//viral envelope	-
c72236_g1	20	PREDICTED: muscle-specific protein 20-like [Apis dorsata]	PREDICTED: Apis mellifera muscle protein 20 (Mp20), mRNA	GO:0006470//GO:0006570	protein dephosphorylation//tyrosine metabolic process	GO:0004725//GO:0004721//GO:0005515	protein tyrosine phosphatase activity//phosphoprotein phosphatase activity//protein binding	--	--	Calponin
c72799_g1	20	PREDICTED: uncharacterized protein LOC100882592 isoform X1 [Megachile rotundata]	-	GO:0006508	proteolysis	GO:0009002//GO:0005515	serine-type D-Ala-D-Ala carboxypeptidase activity//protein binding	--	--	Ankyrin
c72829_g1	20	hypothetical protein X777_06409 [Cerapachys biroi]	-	-						-
c72877_g1	20	sphingosine hydroxylase [Acanthamoeba castellanii str. Neff]>gi|440790695|gb|ELR11975.1| sphingosine hydroxylase [Acanthamoeba castellanii str. Neff]	-	GO:0006633//GO:0055114	fatty acid biosynthetic process//oxidation-reduction process	GO:0016491//GO:0005506	oxidoreductase activity//iron ion binding	--	--	Sphingolipid hydroxylase
c73026_g1	20	-	-	GO:0055114//GO:0006118	oxidation-reduction process//obsolete electron transport	GO:0016655	oxidoreductase activity, acting on NAD(P)H, quinone or similar compound as acceptor	--	--	-
c73112_g1	20	PREDICTED: uncharacterized protein LOC105274643 [Cerapachys biroi]	PREDICTED: Apis dorsata uncharacterized LOC102678313 (LOC102678313), mRNA	--	--	GO:0046872	metal ion binding	--	--	FYVE finger-containing proteins
c73129_g1	20	-	PREDICTED: Nicotiana sylvestris protein ENHANCED DISEASE RESISTANCE 2-like (LOC104219595), transcript variant X2, mRNA	-						-
c73131_g1	20	PREDICTED: histone-lysine N-methyltransferase SETMAR-like [Apis mellifera]	-	GO:0015031//GO:0006816//GO:0006606//GO:0006811//GO:0006874//GO:0006357//GO:0006270	protein transport//calcium ion transport//protein import into nucleus//ion transport//cellular calcium ion homeostasis//regulation of transcription from RNA polymerase II promoter//DNA replication initiation	GO:0001104//GO:0008565//GO:0005219	RNA polymerase II transcription cofactor activity//protein transporter activity//ryanodine-sensitive calcium-release channel activity	GO:0005634//GO:0016592//GO:0005622//GO:0016021//GO:0016020//GO:0005737	nucleus//mediator complex//intracellular//integral component of membrane//membrane//cytoplasm	-
c73173_g1	20	putative prostaglandin f synthase [Trypanosoma vivax Y486]	-	-						Aldo/keto reductase family proteins
c73281_g1	20	-	-	GO:0006810	transport	GO:0003676	nucleic acid binding	GO:0005622	intracellular	-
c73316_g1	20	PREDICTED: LOW QUALITY PROTEIN: gamma-secretase subunit Aph-1 [Bombus terrestris]>gi|350419685|ref|XP_003492268.1| PREDICTED: gamma-secretase subunit Aph-1 [Bombus impatiens]	PREDICTED: Ceratosolen solmsi marchali gamma-secretase subunit Aph-1 (LOC105364066), mRNA	GO:0016485//GO:0043085	protein processing//positive regulation of catalytic activity	GO:0004252	serine-type endopeptidase activity	GO:0055036//GO:0019028//GO:0016021	virion membrane//viral capsid//integral component of membrane	Predicted membrane protein
c73338_g1	20	PREDICTED: uncharacterized protein LOC105255190 [Camponotus floridanus]	PREDICTED: Camponotus floridanus uncharacterized LOC105255190 (LOC105255190), mRNA	GO:0006468	protein phosphorylation	GO:0005515//GO:0003677//GO:0004672//GO:0005524//GO:0046983	protein binding//DNA binding//protein kinase activity//ATP binding//protein dimerization activity	GO:0016020	membrane	Projectin/twitchin and related proteins
c73350_g1	20	PREDICTED: golgin subfamily B member 1-like isoform X1 [Bombus terrestris]	PREDICTED: Apis dorsata golgin subfamily B member 1-like (LOC102676504), mRNA	-						-
c73422_g1	20	hypothetical protein PBRA_000070, partial [Plasmodiophora brassicae]	-	-						Concentrative Na+-nucleoside cotransporter CNT1/CNT2
c73510_g1	20	PREDICTED: HBS1-like protein [Camponotus floridanus]	PREDICTED: Apis florea HBS1-like protein (LOC100871308), mRNA	GO:0055114//GO:0005975//GO:0006511//GO:0007264//GO:0008616//GO:0006810	oxidation-reduction process//carbohydrate metabolic process//ubiquitin-dependent protein catabolic process//small GTPase mediated signal transduction//queuosine biosynthetic process//transport	GO:0016853//GO:0016705//GO:0004175//GO:0004571//GO:0016740//GO:0020037//GO:0005524//GO:0042626//GO:0005509//GO:0005525//GO:0005506	isomerase activity//oxidoreductase activity, acting on paired donors, with incorporation or reduction of molecular oxygen//endopeptidase activity//mannosyl-oligosaccharide 1,2-alpha-mannosidase activity//transferase activity//heme binding//ATP binding//ATPase activity, coupled to transmembrane movement of substances//calcium ion binding//GTP binding//iron ion binding	GO:0016021//GO:0016020//GO:0019773	integral component of membrane//membrane//proteasome core complex, alpha-subunit complex	Elongation factor 1 alpha
c73543_g1	20	PREDICTED: chitinase-like protein Idgf4-like isoform X1 [Apis mellifera]	PREDICTED: Apis mellifera imaginal disc growth factor 4-like protein (LOC413324), transcript variant X1, mRNA	GO:0005975	carbohydrate metabolic process	GO:0004553	hydrolase activity, hydrolyzing O-glycosyl compounds	--	--	Chitinase
c73562_g4	20	-	-	GO:0055114	oxidation-reduction process	GO:0016820//GO:0051537//GO:0016491	hydrolase activity, acting on acid anhydrides, catalyzing transmembrane movement of substances//2 iron, 2 sulfur cluster binding//oxidoreductase activity	GO:0005739//GO:0016021	mitochondrion//integral component of membrane	-
c73572_g1	20	PREDICTED: vacuolar protein sorting-associated protein 13B [Wasmannia auropunctata]	PREDICTED: Apis mellifera vacuolar protein sorting-associated protein 13B-like (LOC413036), transcript variant X1, mRNA	GO:0006355	regulation of transcription, DNA-templated	GO:0003677//GO:0030234	DNA binding//enzyme regulator activity	GO:0005634//GO:0016020	nucleus//membrane	Vacuolar protein sorting-associated protein
c73589_g1	20	PREDICTED: uncharacterized protein LOC100651194 [Bombus terrestris]	PREDICTED: Apis dorsata uncharacterized LOC102675370 (LOC102675370), mRNA	GO:0030206//GO:0007165//GO:0005975	chondroitin sulfate biosynthetic process//signal transduction//carbohydrate metabolic process	GO:0070008//GO:0004553//GO:0005044//GO:0015018//GO:0004252	serine-type exopeptidase activity//hydrolase activity, hydrolyzing O-glycosyl compounds//scavenger receptor activity//galactosylgalactosylxylosylprotein 3-beta-glucuronosyltransferase activity//serine-type endopeptidase activity	GO:0016020	membrane	-
c73620_g1	20	PREDICTED: lysosomal-trafficking regulator isoform X1 [Bombus impatiens]	PREDICTED: Apis mellifera lysosomal-trafficking regulator-like (LOC408774), mRNA	GO:0006281//GO:0006310//GO:0008033//GO:0051252	DNA repair//DNA recombination//tRNA processing//regulation of RNA metabolic process	GO:0005515//GO:0004540	protein binding//ribonuclease activity	--	--	Lysosomal trafficking regulator LYST and related BEACH and WD40 repeat proteins
c73761_g1	20	-	-	-						-
c73776_g2	20	cytochrome p450 9e2, partial [Lasius niger]	PREDICTED: Monomorium pharaonis cytochrome P450 9e2-like (LOC105839538), mRNA	GO:0055114	oxidation-reduction process	GO:0020037//GO:0016705//GO:0005506	heme binding//oxidoreductase activity, acting on paired donors, with incorporation or reduction of molecular oxygen//iron ion binding	--	--	Cytochrome P450 CYP3/CYP5/CYP6/CYP9 subfamilies
c73801_g1	20	PREDICTED: carboxypeptidase Q-like [Apis florea]	PREDICTED: Apis florea carboxypeptidase Q-like (LOC100866394), mRNA	GO:0008152	metabolic process	GO:0016787	hydrolase activity	--	--	Transferrin receptor and related proteins containing the protease-associated (PA) domain
c73839_g1	20	endopeptidase ATP-binding subunit clpB [Capsaspora owczarzaki ATCC 30864]>gi|765548768|gb|KJE89389.1| endopeptidase ATP-binding subunit clpB [Capsaspora owczarzaki ATCC 30864]	-	GO:0006355//GO:0002949//GO:0007155//GO:0010508//GO:0006914//GO:0006614//GO:0007264//GO:0006576//GO:0006810	regulation of transcription, DNA-templated//tRNA threonylcarbamoyladenosine modification//cell adhesion//positive regulation of autophagy//autophagy//SRP-dependent cotranslational protein targeting to membrane//small GTPase mediated signal transduction//cellular biogenic amine metabolic process//transport	GO:0003724//GO:0016301//GO:0003723//GO:0008134//GO:0003677//GO:0016787//GO:0005524//GO:0016887//GO:0005525	RNA helicase activity//kinase activity//RNA binding//transcription factor binding//DNA binding//hydrolase activity//ATP binding//ATPase activity//GTP binding	GO:0005667	transcription factor complex	Chaperone HSP104 and related ATP-dependent Clp proteases
c73881_g1	20	gag-pol polyprotein, partial [Leptopilina clavipes]	-	-						FOG: Transposon-encoded proteins with TYA, reverse transcriptase, integrase domains in various combinations
c73883_g1	20	PREDICTED: piggyBac transposable element-derived protein 4-like [Megachile rotundata]	PREDICTED: Hydra vulgaris riboflavin kinase-like (LOC100207839), mRNA	GO:0006269//GO:0009231//GO:0006351	DNA replication, synthesis of RNA primer//riboflavin biosynthetic process//transcription, DNA-templated	GO:0008531//GO:0016791//GO:0003896	riboflavin kinase activity//phosphatase activity//DNA primase activity	GO:0005657//GO:0005730//GO:0016021	replication fork//nucleolus//integral component of membrane	Riboflavin kinase
c70732_g2	19	PREDICTED: lysosomal aspartic protease [Apis mellifera]	PREDICTED: Orussus abietinus lysosomal aspartic protease (LOC105699698), mRNA	GO:0006281//GO:0015031//GO:0006260//GO:0006308//GO:0006508	DNA repair//protein transport//DNA replication//DNA catabolic process//proteolysis	GO:0046872//GO:0017108//GO:0005515//GO:0004190	metal ion binding//5'-flap endonuclease activity//protein binding//aspartic-type endopeptidase activity	GO:0005634//GO:0033557	nucleus//Slx1-Slx4 complex	Aspartyl protease
c71617_g1	19	PREDICTED: histone-lysine N-methyltransferase, H3 lysine-79 specific isoform X20 [Apis mellifera]	PREDICTED: Apis mellifera ensconsin (ens), transcript variant X24, mRNA	GO:0000226	microtubule cytoskeleton organization	--	--	GO:0015630	microtubule cytoskeleton	-
c71692_g1	19	PREDICTED: adenylate kinase isoenzyme 1 [Camponotus floridanus]>gi|752899201|ref|XP_011267982.1| PREDICTED: adenylate kinase isoenzyme 1 [Camponotus floridanus]>gi|752899203|ref|XP_011267984.1| PREDICTED: adenylate kinase isoenzyme 1 [Camponotus floridanus]>gi|307165868|gb|EFN60223.1| Probable adenylate kinase isoenzyme F38B2.4 [Camponotus floridanus]	-	GO:0044209//GO:0007165//GO:0006955//GO:0016310	AMP salvage//signal transduction//immune response//phosphorylation	GO:0005524//GO:0005133//GO:0003723//GO:0016872//GO:0003724//GO:0019205	ATP binding//interferon-gamma receptor binding//RNA binding//intramolecular lyase activity//RNA helicase activity//nucleobase-containing compound kinase activity	GO:0016021//GO:0005576//GO:0005737	integral component of membrane//extracellular region//cytoplasm	Uridylate kinase/adenylate kinase
c72002_g1	19	PREDICTED: RNA polymerase II-associated protein 1 [Megachile rotundata]	PREDICTED: Apis mellifera RNA polymerase II-associated protein 1-like (LOC551753), mRNA	GO:0006260//GO:0006269//GO:0006351	DNA replication//DNA replication, synthesis of RNA primer//transcription, DNA-templated	GO:0003896	DNA primase activity	GO:0005657//GO:0005730	replication fork//nucleolus	Uncharacterized conserved protein
c72179_g1	19	-	-	GO:0016032	viral process	--	--	GO:0016021	integral component of membrane	-
c72254_g1	19	PREDICTED: sodium-dependent neutral amino acid transporter B(0)AT3-like isoform X2 [Apis dorsata]	-	GO:0071436//GO:0006836//GO:0006560//GO:0006813//GO:0006812//GO:0006525//GO:0006814//GO:0006090	sodium ion export//neurotransmitter transport//proline metabolic process//potassium ion transport//cation transport//arginine metabolic process//sodium ion transport//pyruvate metabolic process	GO:0008948//GO:0015081//GO:0005328	oxaloacetate decarboxylase activity//sodium ion transmembrane transporter activity//neurotransmitter:sodium symporter activity	GO:0016020//GO:0016021//GO:0005890	membrane//integral component of membrane//sodium:potassium-exchanging ATPase complex	Sodium-neurotransmitter symporter
c72868_g1	19	PREDICTED: rab3 GTPase-activating protein catalytic subunit [Megachile rotundata]>gi|805764480|ref|XP_012134724.1| PREDICTED: rab3 GTPase-activating protein catalytic subunit [Megachile rotundata]	PREDICTED: Apis dorsata rab3 GTPase-activating protein catalytic subunit-like (LOC102675882), transcript variant X2, mRNA	GO:0006396//GO:0006508	RNA processing//proteolysis	GO:0003723//GO:0005096//GO:0005515//GO:0004197	RNA binding//GTPase activator activity//protein binding//cysteine-type endopeptidase activity	--	--	Uncharacterized conserved protein
c72888_g1	19	uncharacterized protein LOC100302406 [Acyrthosiphon pisum]>gi|239791514|dbj|BAH72212.1| hypothetical protein [Acyrthosiphon pisum]	-	-						-
c72957_g1	19	PREDICTED: Fanconi anemia group D2 protein isoform X1 [Megachile rotundata]	PREDICTED: Ceratosolen solmsi marchali solute carrier family 35 member G1 (LOC105364448), mRNA	GO:0006506//GO:0006281	GPI anchor biosynthetic process//DNA repair	GO:0004584	dolichyl-phosphate-mannose-glycolipid alpha-mannosyltransferase activity	GO:0016021//GO:0016020//GO:0000136	integral component of membrane//membrane//alpha-1,6-mannosyltransferase complex	Permease of the drug/metabolite transporter (DMT) superfamily
c72982_g1	19	PREDICTED: rho guanine nucleotide exchange factor 7 [Pogonomyrmex barbatus]	PREDICTED: Linepithema humile rho guanine nucleotide exchange factor 7 (LOC105679403), transcript variant X2, mRNA	GO:0015992//GO:0031556//GO:0043087//GO:0006118//GO:0055114//GO:0035023//GO:0006119//GO:0006357//GO:0031554//GO:0006355//GO:0009271//GO:0034220	proton transport//transcriptional attenuation by ribosome//regulation of GTPase activity//obsolete electron transport//oxidation-reduction process//regulation of Rho protein signal transduction//oxidative phosphorylation//regulation of transcription from RNA polymerase II promoter//regulation of DNA-templated transcription, termination//regulation of transcription, DNA-templated//phage shock//ion…	GO:0003700//GO:0001104//GO:0005515//GO:0005089//GO:0016491//GO:0008121//GO:0008017//GO:0051537	transcription factor activity, sequence-specific DNA binding//RNA polymerase II transcription cofactor activity//protein binding//Rho guanyl-nucleotide exchange factor activity//oxidoreductase activity//ubiquinol-cytochrome-c reductase activity//microtubule binding//2 iron, 2 sulfur cluster binding	GO:0045298//GO:0016592//GO:0005667	tubulin complex//mediator complex//transcription factor complex	Guanine nucleotide exchange factor
c73126_g1	19	PREDICTED: Bloom syndrome protein homolog isoform X2 [Megachile rotundata]	PREDICTED: Apis dorsata Bloom syndrome protein homolog (LOC102674103), mRNA	GO:0006281//GO:0006260	DNA repair//DNA replication	GO:0003677//GO:0043140//GO:0003676//GO:0005524//GO:0016787	DNA binding//ATP-dependent 3'-5' DNA helicase activity//nucleic acid binding//ATP binding//hydrolase activity	GO:0005657//GO:0005622	replication fork//intracellular	ATP-dependent DNA helicase
c73212_g1	19	asparagine synthetase [Capsaspora owczarzaki ATCC 30864]>gi|765550937|gb|KJE91558.1| asparagine synthetase [Capsaspora owczarzaki ATCC 30864]	Clavispora lusitaniae ATCC 42720 conserved hypothetical protein, mRNA	GO:0006522//GO:0006529//GO:0006531	alanine metabolic process//asparagine biosynthetic process//aspartate metabolic process	GO:0004066	asparagine synthase (glutamine-hydrolyzing) activity	--	--	Asparagine synthase (glutamine-hydrolyzing)
c73229_g1	19	PREDICTED: vacuolar protein sorting-associated protein 13C isoform X4 [Linepithema humile]	PREDICTED: Apis mellifera vacuolar protein sorting-associated protein 13C-like (LOC726908), transcript variant X1, mRNA	GO:0006370//GO:0009451//GO:0006810	7-methylguanosine mRNA capping//RNA modification//transport	GO:0004482//GO:0004484//GO:0005524	mRNA (guanine-N7-)-methyltransferase activity//mRNA guanylyltransferase activity//ATP binding	GO:0019028//GO:0005886	viral capsid//plasma membrane	Vacuolar protein sorting-associated protein
c73266_g1	19	hydroxymethylglutarylCoA reductase (NADPH), putative [Acanthamoeba castellanii str. Neff]>gi|440794223|gb|ELR15390.1| hydroxymethylglutarylCoA reductase (NADPH), putative [Acanthamoeba castellanii str. Neff]	Panax notoginseng isolate CL2349Contig2_HMGR 3-hydroxy-3-methylglutaryl coenzyme A reductase mRNA, complete cds	GO:0055114//GO:0006694//GO:0015936	oxidation-reduction process//steroid biosynthetic process//coenzyme A metabolic process	GO:0050662//GO:0004420	coenzyme binding//hydroxymethylglutaryl-CoA reductase (NADPH) activity	--	--	3-hydroxy-3-methylglutaryl-CoA (HMG-CoA) reductase
c73356_g1	19	PREDICTED: uncharacterized protein KIAA0513 isoform X2 [Solenopsis invicta]>gi|322797371|gb|EFZ19483.1| hypothetical protein SINV_11107, partial [Solenopsis invicta]	PREDICTED: Apis mellifera uncharacterized LOC410135 (LOC410135), transcript variant X2, mRNA	-						-
c73506_g1	19	PREDICTED: transformation/transcription domain-associated protein isoform X1 [Megachile rotundata]	PREDICTED: Bombus impatiens transformation/transcription domain-associated protein (LOC100744432), transcript variant X5, mRNA	GO:0050792	regulation of viral process	GO:0005515//GO:0016773	protein binding//phosphotransferase activity, alcohol group as acceptor	GO:0042025	host cell nucleus	Histone acetyltransferase SAGA, TRRAP/TRA1 component, PI-3 kinase superfamily
c73547_g1	19	hexokinase-t2 [Drosophila melanogaster]	Clavispora lusitaniae ATCC 42720 hypothetical protein, mRNA	GO:0005975	carbohydrate metabolic process	GO:0016773//GO:0005524	phosphotransferase activity, alcohol group as acceptor//ATP binding	--	--	Hexokinase
c73552_g1	19	PREDICTED: centromere protein I-like isoform X2 [Bombus impatiens]	PREDICTED: Atta cephalotes histone-lysine N-methyltransferase SETMAR-like (LOC105623384), mRNA	GO:0034508//GO:0000077	centromere complex assembly//DNA damage checkpoint	--	--	GO:0000776	kinetochore	-
c73561_g1	19	PREDICTED: mediator of RNA polymerase II transcription subunit 17 [Orussus abietinus]>gi|817221748|ref|XP_012286329.1| PREDICTED: mediator of RNA polymerase II transcription subunit 17 [Orussus abietinus]>gi|817221751|ref|XP_012286330.1| PREDICTED: mediator of RNA polymerase II transcription subunit 17 [Orussus abietinus]	PREDICTED: Apis florea mediator of RNA polymerase II transcription subunit 17 (LOC100871561), mRNA	GO:0006357	regulation of transcription from RNA polymerase II promoter	GO:0001104	RNA polymerase II transcription cofactor activity	GO:0016592	mediator complex	-
c73615_g2	19	PREDICTED: cilia- and flagella-associated protein 43-like isoform X2 [Cerapachys biroi]	-	GO:0006749//GO:0006098//GO:0006006//GO:0055114	glutathione metabolic process//pentose-phosphate shunt//glucose metabolic process//oxidation-reduction process	GO:0004345//GO:0050661	glucose-6-phosphate dehydrogenase activity//NADP binding	--	--	-
c73664_g1	19	PREDICTED: uncharacterized protein LOC100644567 isoform X2 [Bombus terrestris]	PREDICTED: Apis dorsata microtubule-associated protein futsch-like (LOC102679747), transcript variant X6, mRNA	GO:0006308//GO:0045454	DNA catabolic process//cell redox homeostasis	GO:0016888//GO:0005515//GO:0008270	endodeoxyribonuclease activity, producing 5'-phosphomonoesters//protein binding//zinc ion binding	GO:0005622	intracellular	PHD Zn-finger protein
c73720_g1	19	PREDICTED: transitional endoplasmic reticulum ATPase-like [Cynoglossus semilaevis]	Clavispora lusitaniae ATCC 42720 cell division control protein 48, mRNA	GO:0006355//GO:0002949//GO:0006694//GO:0016114//GO:0006413//GO:0006281//GO:0006446//GO:0006810//GO:0006310//GO:0009058//GO:0019079	regulation of transcription, DNA-templated//tRNA threonylcarbamoyladenosine modification//steroid biosynthetic process//terpenoid biosynthetic process//translational initiation//DNA repair//regulation of translational initiation//transport//DNA recombination//biosynthetic process//viral genome replication	GO:0003724//GO:0003723//GO:0003678//GO:0016301//GO:0003677//GO:0008134//GO:0003743//GO:0009378//GO:0016887//GO:0016787//GO:0005524//GO:0004161	RNA helicase activity//RNA binding//DNA helicase activity//kinase activity//DNA binding//transcription factor binding//translation initiation factor activity//four-way junction helicase activity//ATPase activity//hydrolase activity//ATP binding//dimethylallyltranstransferase activity	GO:0005657//GO:0005840//GO:0005667//GO:0009379	replication fork//ribosome//transcription factor complex//Holliday junction helicase complex	AAA+-type ATPase
c73744_g1	19	-	-	-						-
c73763_g2	19	PREDICTED: protein unc-80 homolog [Harpegnathos saltator]	PREDICTED: Bombus impatiens protein unc-80 homolog (LOC100742175), mRNA	GO:0016567//GO:0006355//GO:0008152	protein ubiquitination//regulation of transcription, DNA-templated//metabolic process	GO:0046872//GO:0005515//GO:0004842//GO:0008270//GO:0003723//GO:0016787	metal ion binding//protein binding//ubiquitin-protein transferase activity//zinc ion binding//RNA binding//hydrolase activity	GO:0005680	anaphase-promoting complex	Transferrin receptor and related proteins containing the protease-associated (PA) domain
c73817_g1	19	PREDICTED: esterase FE4-like isoform X1 [Bombus terrestris]	-	GO:0006508//GO:0008152	proteolysis//metabolic process	GO:0016787//GO:0008236	hydrolase activity//serine-type peptidase activity	--	--	Carboxylesterase and related proteins
c73830_g3	19	PREDICTED: piggyBac transposable element-derived protein 4-like [Athalia rosae]	PREDICTED: Athalia rosae piggyBac transposable element-derived protein 4-like (LOC105691144), mRNA	-						-
c73844_g2	19	-	-	-						-
c73845_g1	19	putative uncharacterized oxidoreductase, partial [Stegodyphus mimosarum]	-	GO:0008209//GO:0009089//GO:0008210//GO:0008152//GO:0008207//GO:0055114//GO:0009085//GO:0006694	androgen metabolic process//lysine biosynthetic process via diaminopimelate//estrogen metabolic process//metabolic process//C21-steroid hormone metabolic process//oxidation-reduction process//lysine biosynthetic process//steroid biosynthetic process	GO:0003854//GO:0016620//GO:0016616//GO:0050662//GO:0051287//GO:0016491//GO:0008839//GO:0003824	3-beta-hydroxy-delta5-steroid dehydrogenase activity//oxidoreductase activity, acting on the aldehyde or oxo group of donors, NAD or NADP as acceptor//oxidoreductase activity, acting on the CH-OH group of donors, NAD or NADP as acceptor//coenzyme binding//NAD binding//oxidoreductase activity//4-hydroxy-tetrahydrodipicolinate reductase//catalytic activity	--	--	Flavonol reductase/cinnamoyl-CoA reductase
c65496_g1	18	PREDICTED: apolipoprotein D-like isoform 2 [Apis mellifera]	PREDICTED: Apis mellifera apolipoprotein D-like (LOC409278), transcript variant 2, mRNA	GO:0030682	evasion or tolerance of host defense response	--	--	--	--	-
c70308_g1	18	glutathione S-transferase S1 [Apis mellifera]>gi|571577567|ref|XP_006572106.1| PREDICTED: glutathione S-transferase S1 isoform X1 [Apis mellifera]>gi|227463024|gb|ACP39962.1| glutathione S-transferase S1 [Apis mellifera]	PREDICTED: Apis mellifera glutathione S-transferase S1 (GstS1), transcript variant X1, mRNA	GO:0006118//GO:0045454	obsolete electron transport//cell redox homeostasis	GO:0015035//GO:0009055//GO:0005515//GO:0016740	protein disulfide oxidoreductase activity//electron carrier activity//protein binding//transferase activity	--	--	Glutathione S-transferase
c71899_g1	18	PREDICTED: alpha-methylacyl-CoA racemase isoform X1 [Solenopsis invicta]	PREDICTED: Megachile rotundata N-acylneuraminate-9-phosphatase (LOC100879541), mRNA	GO:0006817//GO:0006811	phosphate ion transport//ion transport	GO:0003824//GO:0005315	catalytic activity//inorganic phosphate transmembrane transporter activity	GO:0016020	membrane	Predicted hydrolase (HAD superfamily)
c72517_g2	18	-	-	-						-
c72894_g1	18	PREDICTED: suppressor of G2 allele of SKP1 homolog isoform X1 [Microcebus murinus]	-	--	--	GO:0005515	protein binding	--	--	Suppressor of G2 allele of skp1
c72902_g1	18	PREDICTED: dynein intermediate chain 3, ciliary [Solenopsis invicta]	-	GO:0006118//GO:0015992//GO:0006119	obsolete electron transport//proton transport//oxidative phosphorylation	GO:0008121//GO:0005515//GO:0009055	ubiquinol-cytochrome-c reductase activity//protein binding//electron carrier activity	--	--	Cytoplasmic dynein intermediate chain
c72955_g1	18	-	-	-						-
c72990_g1	18	PREDICTED: 5-oxoprolinase [Bombus impatiens]	PREDICTED: Bombus impatiens 5-oxoprolinase (LOC100745048), mRNA	GO:0006955//GO:0000902	immune response//cell morphogenesis	GO:0016787//GO:0003824	hydrolase activity//catalytic activity	GO:0005747//GO:0005739//GO:0016020	mitochondrial respiratory chain complex I//mitochondrion//membrane	Oxoprolinase
c73037_g2	18	1-phosphatidylinositol-4,5-bisphosphate phosphodiesterase epsilon-1 [Camponotus floridanus]	PREDICTED: Camponotus floridanus 1-phosphatidylinositol 4,5-bisphosphate phosphodiesterase epsilon-1-like (LOC105253013), transcript variant X2, mRNA	GO:0006812//GO:0006629//GO:0035556//GO:0046740//GO:0009395//GO:0007165//GO:0006355//GO:0015672//GO:0046339	cation transport//lipid metabolic process//intracellular signal transduction//transport of virus in host, cell to cell//phospholipid catabolic process//signal transduction//regulation of transcription, DNA-templated//monovalent inorganic cation transport//diacylglycerol metabolic process	GO:0005261//GO:0003677//GO:0003682//GO:0005515//GO:0016791//GO:0004435	cation channel activity//DNA binding//chromatin binding//protein binding//phosphatase activity//phosphatidylinositol phospholipase C activity	GO:0000785//GO:0005634//GO:0016020//GO:0000775//GO:0016021	chromatin//nucleus//membrane//chromosome, centromeric region//integral component of membrane	Phosphoinositide-specific phospholipase C
c73274_g2	18	PREDICTED: protein furry-like isoform X3 [Apis dorsata]	PREDICTED: Apis dorsata protein furry-like (LOC102679590), transcript variant X3, mRNA	GO:0006807//GO:0006164//GO:0006188//GO:0006144	nitrogen compound metabolic process//purine nucleotide biosynthetic process//IMP biosynthetic process//purine nucleobase metabolic process	GO:0003937	IMP cyclohydrolase activity	GO:0042720	mitochondrial inner membrane peptidase complex	Fry-like conserved proteins
c73283_g1	18	glutathione peroxidase-like protein [Crassostrea ariakensis]	Camellia oleifera peroxidase mRNA, complete cds	GO:0006979//GO:0006804//GO:0055114	response to oxidative stress//obsolete peroxidase reaction//oxidation-reduction process	GO:0004601//GO:0020037	peroxidase activity//heme binding	--	--	-
c73357_g1	18	PREDICTED: activating transcription factor of chaperone-like isoform X1 [Apis dorsata]	PREDICTED: Apis mellifera cryptocephal (crc), transcript variant X3, mRNA	GO:0006355//GO:0007049	regulation of transcription, DNA-templated//cell cycle	GO:0043565//GO:0003677//GO:0003700	sequence-specific DNA binding//DNA binding//transcription factor activity, sequence-specific DNA binding	GO:0005667//GO:0005634	transcription factor complex//nucleus	Activating transcription factor 4
c73373_g1	18	PREDICTED: replication factor C subunit 1 [Bombus impatiens]>gi|815900397|ref|XP_012236349.1| PREDICTED: replication factor C subunit 1 [Bombus impatiens]	PREDICTED: Megachile rotundata replication factor C subunit 1 (LOC105663372), transcript variant X4, mRNA	GO:0006281//GO:0006310//GO:0006260	DNA repair//DNA recombination//DNA replication	GO:0003887//GO:0003723//GO:0003724//GO:0003689//GO:0016887//GO:0005524//GO:0003677//GO:0009378	DNA-directed DNA polymerase activity//RNA binding//RNA helicase activity//DNA clamp loader activity//ATPase activity//ATP binding//DNA binding//four-way junction helicase activity	GO:0042575//GO:0005657//GO:0009379//GO:0009360//GO:0005663	DNA polymerase complex//replication fork//Holliday junction helicase complex//DNA polymerase III complex//DNA replication factor C complex	Replication factor C, subunit RFC1 (large subunit)
c73452_g6	18	PREDICTED: piggyBac transposable element-derived protein 4-like [Bombus impatiens]	PREDICTED: Bombus terrestris ovarian cancer-associated gene 2 protein homolog (LOC100646222), transcript variant X4, misc_RNA	GO:0016032	viral process	--	--	GO:0019031//GO:0016021	viral envelope//integral component of membrane	-
c73469_g1	18	PREDICTED: titin [Bombus impatiens]	PREDICTED: Acromyrmex echinatior titin (LOC105148574), mRNA	--	--	GO:0005515	protein binding	--	--	-
c73474_g1	18	PREDICTED: adenylosuccinate lyase-like [Apis dorsata]	-	GO:0006355//GO:0016032//GO:0006275//GO:0015074	regulation of transcription, DNA-templated//viral process//regulation of DNA replication//DNA integration	GO:0016765//GO:0003677	transferase activity, transferring alkyl or aryl (other than methyl) groups//DNA binding	--	--	Adenylosuccinate lyase
c73478_g1	18	PREDICTED: uncharacterized protein LOC100740736 [Bombus impatiens]>gi|815905218|ref|XP_012238488.1| PREDICTED: uncharacterized protein LOC100740736 [Bombus impatiens]	PREDICTED: Bombus terrestris uncharacterized LOC100648646 (LOC100648646), transcript variant X1, mRNA	GO:0001510//GO:0008033//GO:0007186//GO:0006554//GO:0006412//GO:0009452//GO:0006479//GO:0042254//GO:0009451//GO:0006950	RNA methylation//tRNA processing//G-protein coupled receptor signaling pathway//lysine catabolic process//translation//7-methylguanosine RNA capping//protein methylation//ribosome biogenesis//RNA modification//response to stress	GO:0003735//GO:0004809//GO:0018024//GO:0008168//GO:0005515//GO:0003723//GO:0004930	structural constituent of ribosome//tRNA (guanine-N2-)-methyltransferase activity//histone-lysine N-methyltransferase activity//methyltransferase activity//protein binding//RNA binding//G-protein coupled receptor activity	GO:0005840//GO:0005622//GO:0016020	ribosome//intracellular//membrane	Fibrillins and related proteins containing Ca2+-binding EGF-like domains
c73494_g1	18	PREDICTED: glutamate receptor 2-like [Cerapachys biroi]	-	-						Glutamate-gated kainate-type ion channel receptor subunit GluR5 and related subunits
c73551_g1	18	PREDICTED: hydroxyacid oxidase 1 isoform X1 [Astyanax mexicanus]	PREDICTED: Brassica rapa peroxisomal (S)-2-hydroxy-acid oxidase GLO1-like (LOC103870027), transcript variant X2, mRNA	GO:0006807//GO:0055114//GO:0000105//GO:0009228//GO:0006537	nitrogen compound metabolic process//oxidation-reduction process//histidine biosynthetic process//thiamine biosynthetic process//glutamate biosynthetic process	GO:0018580//GO:0016638//GO:0016627//GO:0015930//GO:0016491//GO:0004789//GO:0003824	nitronate monooxygenase activity//oxidoreductase activity, acting on the CH-NH2 group of donors//oxidoreductase activity, acting on the CH-CH group of donors//glutamate synthase activity//oxidoreductase activity//thiamine-phosphate diphosphorylase activity//catalytic activity	GO:0005737	cytoplasm	Glycolate oxidase
c73558_g3	18	PREDICTED: LOW QUALITY PROTEIN: ankyrin-2-like [Camponotus floridanus]	PREDICTED: Bombus terrestris ankyrin-3-like (LOC100642686), transcript variant X12, mRNA	GO:0006869//GO:0007165//GO:0042157	lipid transport//signal transduction//lipoprotein metabolic process	GO:0005515//GO:0008289	protein binding//lipid binding	GO:0005576	extracellular region	Ankyrin
c73571_g2	18	PREDICTED: LOW QUALITY PROTEIN: ankyrin-2-like [Bombus terrestris]	PREDICTED: Microplitis demolitor ankyrin-2-like (LOC103577032), mRNA	-						-
c73574_g1	18	PREDICTED: histone-lysine N-methyltransferase SETMAR-like [Apis mellifera]	Andrena erigenia Andrenid.bee.5 mariner transposase pseudogene, partial sequence	GO:0000413//GO:0006457//GO:0006355	protein peptidyl-prolyl isomerization//protein folding//regulation of transcription, DNA-templated	GO:0003700//GO:0003755	transcription factor activity, sequence-specific DNA binding//peptidyl-prolyl cis-trans isomerase activity	GO:0005667//GO:0005622	transcription factor complex//intracellular	Cyclophilin type peptidyl-prolyl cis-trans isomerase
c73594_g1	18	PREDICTED: probable ATP-dependent RNA helicase DDX17 isoform X4 [Apis florea]	PREDICTED: Acromyrmex echinatior probable ATP-dependent RNA helicase DDX17 (LOC105154578), transcript variant X2, mRNA	GO:0055114	oxidation-reduction process	GO:0016787//GO:0005524//GO:0004222//GO:0003676//GO:0003677//GO:0050485	hydrolase activity//ATP binding//metalloendopeptidase activity//nucleic acid binding//DNA binding//oxidoreductase activity, acting on X-H and Y-H to form an X-Y bond, with a disulfide as acceptor	--	--	ATP-dependent RNA helicase
c73602_g1	18	hypothetical protein PBRA_004843 [Plasmodiophora brassicae]	Nosema ceranae BRL01 hypothetical protein (NCER_102023) mRNA, complete cds	GO:0000902//GO:0005975	cell morphogenesis//carbohydrate metabolic process	GO:0016773//GO:0016787	phosphotransferase activity, alcohol group as acceptor//hydrolase activity	--	--	Molecular chaperones HSP70/HSC70, HSP70 superfamily
c73634_g1	18	PREDICTED: protein smoothened isoform X1 [Megachile rotundata]>gi|805822077|ref|XP_012151064.1| PREDICTED: protein smoothened isoform X1 [Megachile rotundata]	PREDICTED: Apis mellifera smoothened (smo), transcript variant X1, mRNA	GO:0070588//GO:0006816//GO:0006352//GO:0009291//GO:0007166	calcium ion transmembrane transport//calcium ion transport//DNA-templated transcription, initiation//unidirectional conjugation//cell surface receptor signaling pathway	GO:0032183//GO:0070140//GO:0005262	SUMO binding//SUMO-specific isopeptidase activity//calcium channel activity	GO:0016021//GO:0005634//GO:0016020	integral component of membrane//nucleus//membrane	Beta-2-glycoprotein I
c73709_g1	18	PREDICTED: UDP-glucuronosyltransferase 2B31-like [Pogonomyrmex barbatus]	-	GO:0008152	metabolic process	GO:0016758	transferase activity, transferring hexosyl groups	--	--	UDP-glucuronosyl and UDP-glucosyl transferase
c73731_g1	18	PREDICTED: sodium channel protein 60E [Wasmannia auropunctata]	PREDICTED: Pogonomyrmex barbatus sodium channel protein 60E (LOC105424883), transcript variant X3, misc_RNA	GO:0006814//GO:0006811//GO:0055085	sodium ion transport//ion transport//transmembrane transport	GO:0005216//GO:0005248	ion channel activity//voltage-gated sodium channel activity	GO:0001518//GO:0016012//GO:0016020	voltage-gated sodium channel complex//sarcoglycan complex//membrane	Voltage-gated Ca2+ channels, alpha1 subunits
c73772_g1	18	PREDICTED: dynein heavy chain 10, axonemal [Megachile rotundata]	PREDICTED: Athalia rosae dynein heavy chain 10, axonemal (LOC105687426), mRNA	GO:0007018//GO:0007017//GO:0016310//GO:0006357//GO:0030472//GO:0009069	microtubule-based movement//microtubule-based process//phosphorylation//regulation of transcription from RNA polymerase II promoter//mitotic spindle organization in nucleus//serine family amino acid metabolic process	GO:0005524//GO:0008384//GO:0016887//GO:0001104//GO:0008092//GO:0003677//GO:0003777//GO:0000166//GO:0003676	ATP binding//IkappaB kinase activity//ATPase activity//RNA polymerase II transcription cofactor activity//cytoskeletal protein binding//DNA binding//microtubule motor activity//nucleotide binding//nucleic acid binding	GO:0016592//GO:0030286//GO:0019898//GO:0042729//GO:0005874//GO:0072686//GO:0008385//GO:0005737	mediator complex//dynein complex//extrinsic component of membrane//DASH complex//microtubule//mitotic spindle//IkappaB kinase complex//cytoplasm	Dyneins, heavy chain
c73782_g1	18	PREDICTED: guanine deaminase isoform X1 [Bombus terrestris]>gi|808116691|ref|XP_012175783.1| PREDICTED: guanine deaminase isoform X1 [Bombus terrestris]>gi|808116693|ref|XP_012175784.1| PREDICTED: guanine deaminase isoform X1 [Bombus terrestris]>gi|808116696|ref|XP_012175786.1| PREDICTED: guanine deaminase isoform X1 [Bombus terrestris]>gi|808116698|ref|XP_012175787.1| PREDICTED: guanine deaminas…	PREDICTED: Apis mellifera guanine deaminase-like (LOC727293), mRNA	GO:0055114	oxidation-reduction process	GO:0016714//GO:0004519//GO:0016787	oxidoreductase activity, acting on paired donors, with incorporation or reduction of molecular oxygen, reduced pteridine as one donor, and incorporation of one atom of oxygen//endonuclease activity//hydrolase activity	GO:0005576	extracellular region	Atrazine chlorohydrolase/guanine deaminase
c22306_g1	17	immune reactive putative protease inhibitor PrInh6 [Glossina morsitans morsitans]	-	-						-
c61567_g1	17	PREDICTED: LIM and senescent cell antigen-like-containing domain protein 1 [Monomorium pharaonis]	PREDICTED: Apis mellifera LIM protein unc-97 (LOC551547), transcript variant X2, mRNA	GO:0000413//GO:0006457	protein peptidyl-prolyl isomerization//protein folding	GO:0008270//GO:0016773//GO:0003755	zinc ion binding//phosphotransferase activity, alcohol group as acceptor//peptidyl-prolyl cis-trans isomerase activity	--	--	Focal adhesion protein PINCH-1, contains LIM domains
c63565_g1	17	PREDICTED: heat shock 70 kDa protein cognate 5 [Wasmannia auropunctata]	PREDICTED: Apis florea heat shock 70 kDa protein cognate 5 (LOC100872304), mRNA	GO:0006098//GO:0006096//GO:0055114//GO:0015976//GO:0046854//GO:0009228//GO:0006094//GO:0005975//GO:0006013//GO:0006886//GO:0006000//GO:0008033//GO:0000902	pentose-phosphate shunt//glycolytic process//oxidation-reduction process//carbon utilization//phosphatidylinositol phosphorylation//thiamine biosynthetic process//gluconeogenesis//carbohydrate metabolic process//mannose metabolic process//intracellular protein transport//fructose metabolic process//tRNA processing//cell morphogenesis	GO:0042578//GO:0017150//GO:0016627//GO:0042132//GO:0004789//GO:0050660//GO:0016773	phosphoric ester hydrolase activity//tRNA dihydrouridine synthase activity//oxidoreductase activity, acting on the CH-CH group of donors//fructose 1,6-bisphosphate 1-phosphatase activity//thiamine-phosphate diphosphorylase activity//flavin adenine dinucleotide binding//phosphotransferase activity, alcohol group as acceptor	GO:0016021//GO:0005737//GO:0005783	integral component of membrane//cytoplasm//endoplasmic reticulum	Molecular chaperones mortalin/PBP74/GRP75, HSP70 superfamily
c65636_g1	17	PREDICTED: uncharacterized protein LOC105187738 [Harpegnathos saltator]>gi|307198646|gb|EFN79482.1| hypothetical protein EAI_12436 [Harpegnathos saltator]	PREDICTED: Bombus terrestris uncharacterized LOC100648447 (LOC100648447), mRNA	GO:0007218//GO:0007165	neuropeptide signaling pathway//signal transduction	GO:0005179//GO:0005184	hormone activity//neuropeptide hormone activity	GO:0032797//GO:0005576	SMN complex//extracellular region	-
c69667_g1	17	PREDICTED: soluble scavenger receptor cysteine-rich domain-containing protein SSC5D [Harpegnathos saltator]>gi|307207742|gb|EFN85360.1| hypothetical protein EAI_14574 [Harpegnathos saltator]	PREDICTED: Camponotus floridanus soluble scavenger receptor cysteine-rich domain-containing protein SSC5D (LOC105252399), mRNA	GO:0016117//GO:0015979//GO:0055114	carotenoid biosynthetic process//photosynthesis//oxidation-reduction process	GO:0016705//GO:0050661//GO:0016491//GO:0050660//GO:0004499	oxidoreductase activity, acting on paired donors, with incorporation or reduction of molecular oxygen//NADP binding//oxidoreductase activity//flavin adenine dinucleotide binding//N,N-dimethylaniline monooxygenase activity	--	--	Flavin-containing monooxygenase
c70535_g1	17	PREDICTED: titin isoform X14 [Apis mellifera]	PREDICTED: Apis mellifera zormin protein (zormin), transcript variant X14, mRNA	--	--	GO:0005515	protein binding	--	--	Projectin/twitchin and related proteins
c71046_g1	17	surface antigen protein [Angomonas deanei]	PREDICTED: Vitis vinifera pollen-specific leucine-rich repeat extensin-like protein 1 (LOC100255508), partial mRNA	--	--	GO:0005515	protein binding	--	--	Leucine-rich repeat (LRR) protein, contains calponin homology domain
c71150_g2	17	PREDICTED: putative histone-lysine N-methyltransferase 1 [Camponotus floridanus]>gi|752868875|ref|XP_011251527.1| PREDICTED: putative histone-lysine N-methyltransferase 1 [Camponotus floridanus]	-	--	--	GO:0005515	protein binding	--	--	Signaling protein SWIFT and related BRCT domain proteins
c71647_g1	17	hypothetical protein SINV_15311, partial [Solenopsis invicta]	PREDICTED: Acromyrmex echinatior probable arginine--tRNA ligase, mitochondrial (LOC105147538), mRNA	GO:0006525//GO:0042254//GO:0006420//GO:0006412//GO:0006560	arginine metabolic process//ribosome biogenesis//arginyl-tRNA aminoacylation//translation//proline metabolic process	GO:0004814//GO:0003735//GO:0005524	arginine-tRNA ligase activity//structural constituent of ribosome//ATP binding	GO:0005840//GO:0016021	ribosome//integral component of membrane	Arginyl-tRNA synthetase
c71967_g1	17	PREDICTED: uncharacterized protein DDB_G0284459-like [Apis mellifera]	PREDICTED: Apis mellifera uncharacterized LOC408280 (LOC408280), mRNA	--	--	--	--	GO:0016021	integral component of membrane	-
c72201_g1	17	ZIP zinc transporter [Capsaspora owczarzaki ATCC 30864]>gi|754351910|ref|XP_004343375.2| ZIP zinc transporter [Capsaspora owczarzaki ATCC 30864]>gi|765556705|gb|KJE97014.1| ZIP zinc transporter [Capsaspora owczarzaki ATCC 30864]>gi|765556727|gb|KJE97036.1| ZIP zinc transporter [Capsaspora owczarzaki ATCC 30864]	-	GO:0055085//GO:0030001	transmembrane transport//metal ion transport	GO:0046873	metal ion transmembrane transporter activity	GO:0016020	membrane	Fe2+/Zn2+ regulated transporter
c72243_g1	17	PREDICTED: 28S ribosomal protein S5, mitochondrial [Harpegnathos saltator]	-	GO:0042254//GO:0006412	ribosome biogenesis//translation	GO:0003723//GO:0003735	RNA binding//structural constituent of ribosome	GO:0005840	ribosome	Ribosomal protein S5
c72466_g1	17	PREDICTED: protein RRP5 homolog [Linepithema humile]	PREDICTED: Apis florea protein RRP5 homolog (LOC100870388), mRNA	GO:0006397	mRNA processing	GO:0005515//GO:0003676	protein binding//nucleic acid binding	GO:0005634	nucleus	rRNA processing protein Rrp5
c72490_g1	17	PREDICTED: protein-methionine sulfoxide oxidase Mical isoform X9 [Megachile rotundata]	PREDICTED: Megachile rotundata protein-methionine sulfoxide oxidase Mical (LOC100874626), transcript variant X10, mRNA	GO:0055114//GO:0006468//GO:0019354//GO:0006779//GO:0009069//GO:0016117//GO:0006364//GO:0006355//GO:0016310//GO:0000154//GO:0006396//GO:0000160//GO:0019083	oxidation-reduction process//protein phosphorylation//siroheme biosynthetic process//porphyrin-containing compound biosynthetic process//serine family amino acid metabolic process//carotenoid biosynthetic process//rRNA processing//regulation of transcription, DNA-templated//phosphorylation//rRNA modification//RNA processing//phosphorelay signal transduction system//viral transcription	GO:0005515//GO:0071949//GO:0016491//GO:0016705//GO:0004674//GO:0008270//GO:0005524//GO:0003677//GO:0043115//GO:0008649	protein binding//FAD binding//oxidoreductase activity//oxidoreductase activity, acting on paired donors, with incorporation or reduction of molecular oxygen//protein serine/threonine kinase activity//zinc ion binding//ATP binding//DNA binding//precorrin-2 dehydrogenase activity//rRNA methyltransferase activity	GO:0005737	cytoplasm	Regulatory protein MLP and related LIM proteins
c72577_g2	17	PREDICTED: stomatin-like protein 2, mitochondrial-like isoform 1 [Apis mellifera]	PREDICTED: Apis mellifera stomatin-like protein 2-like (LOC412323), transcript variant 1, mRNA	GO:0006817//GO:0006479//GO:0006481	phosphate ion transport//protein methylation//C-terminal protein methylation	GO:0004671//GO:0005315	protein C-terminal S-isoprenylcysteine carboxyl O-methyltransferase activity//inorganic phosphate transmembrane transporter activity	GO:0016020//GO:0019031//GO:0016021	membrane//viral envelope//integral component of membrane	Prohibitins and stomatins of the PID superfamily
c72958_g1	17	PREDICTED: CAD protein isoform X1 [Megachile rotundata]	PREDICTED: Megachile rotundata CAD protein (LOC100883699), transcript variant X1, mRNA	GO:0009405//GO:0019835//GO:0009252//GO:0046436//GO:0006520//GO:0006541	pathogenesis//cytolysis//peptidoglycan biosynthetic process//D-alanine metabolic process//cellular amino acid metabolic process//glutamine metabolic process	GO:0016787//GO:0008716//GO:0005524//GO:0016597//GO:0046872//GO:0016743	hydrolase activity//D-alanine-D-alanine ligase activity//ATP binding//amino acid binding//metal ion binding//carboxyl- or carbamoyltransferase activity	GO:0019867	outer membrane	Multifunctional pyrimidine synthesis protein CAD (includes carbamoyl-phophate synthetase, aspartate transcarbamylase, and glutamine amidotransferase)
c72989_g2	17	PREDICTED: uncharacterized protein LOC100749803 [Bombus impatiens]	-	--	--	GO:0046872	metal ion binding	--	--	-
c73031_g2	17	PREDICTED: CD109 antigen-like isoform X2 [Vollenhovia emeryi]	PREDICTED: Bombus impatiens CD109 antigen-like (LOC100746204), transcript variant X3, mRNA	--	--	GO:0004866//GO:0005515//GO:0008270	endopeptidase inhibitor activity//protein binding//zinc ion binding	GO:0005615//GO:0005576	extracellular space//extracellular region	Alpha-macroglobulin
c73069_g1	17	PREDICTED: glutathione S-transferase theta-1-like [Atta cephalotes]	-	--	--	GO:0005515	protein binding	--	--	Glutathione S-transferase
c73102_g1	17	PREDICTED: nitrogen permease regulator 3-like protein [Harpegnathos saltator]>gi|307195789|gb|EFN77603.1| UPF0171 protein CG8783 [Harpegnathos saltator]	PREDICTED: Apis dorsata nitrogen permease regulator 3-like protein-like (LOC102679958), transcript variant X1, mRNA	-						Uncharacterized conserved protein
c73139_g1	17	PREDICTED: uncharacterized protein LOC726965 [Apis mellifera]	PREDICTED: Apis mellifera uncharacterized LOC726965 (LOC726965), mRNA	-						-
c73155_g2	17	PREDICTED: cyclin-dependent kinase-like 1 [Athalia rosae]>gi|817062350|ref|XP_012252825.1| PREDICTED: cyclin-dependent kinase-like 1 [Athalia rosae]>gi|817062352|ref|XP_012252826.1| PREDICTED: cyclin-dependent kinase-like 1 [Athalia rosae]	-	GO:0006468	protein phosphorylation	GO:0004672//GO:0005524	protein kinase activity//ATP binding	--	--	Predicted protein kinase KKIAMRE
c73180_g1	17	unnamed protein product [Oikopleura dioica]>gi|313226918|emb|CBY22063.1| unnamed protein product [Oikopleura dioica]	Clavispora lusitaniae ATCC 42720 triosephosphate isomerase, mRNA	GO:0006096//GO:0015976//GO:0006020//GO:0006013//GO:0006000//GO:0008152//GO:0046486//GO:0006094	glycolytic process//carbon utilization//inositol metabolic process//mannose metabolic process//fructose metabolic process//metabolic process//glycerolipid metabolic process//gluconeogenesis	GO:0003824//GO:0004807	catalytic activity//triose-phosphate isomerase activity	--	--	Triosephosphate isomerase
c73192_g1	17	ATP synthase lipid-binding protein, mitochondrial [Apis mellifera]>gi|336391185|ref|NP_001229586.1| ATP synthase lipid-binding protein, mitochondrial [Apis mellifera]	Apis mellifera ATP synthase, H+ transporting, mitochondrial Fo complex, subunit C2 (subunit 9) (ATP5G2), transcript variant 1, mRNA	GO:0015991//GO:0015992//GO:0015986	ATP hydrolysis coupled proton transport//proton transport//ATP synthesis coupled proton transport	GO:0015078//GO:0008289	hydrogen ion transmembrane transporter activity//lipid binding	GO:0033177//GO:0045263//GO:0016021	proton-transporting two-sector ATPase complex, proton-transporting domain//proton-transporting ATP synthase complex, coupling factor F(o)//integral component of membrane	Mitochondrial F1F0-ATP synthase, subunit c/ATP9/proteolipid
c73199_g1	17	PREDICTED: eukaryotic translation initiation factor 3 subunit C [Bombus impatiens]	PREDICTED: Apis florea eukaryotic translation initiation factor 3 subunit C (LOC100864669), mRNA	GO:0006413//GO:0051726//GO:0016192//GO:0006446//GO:0006304//GO:0006904	translational initiation//regulation of cell cycle//vesicle-mediated transport//regulation of translational initiation//DNA modification//vesicle docking involved in exocytosis	GO:0005515//GO:0003677//GO:0031369//GO:0003743	protein binding//DNA binding//translation initiation factor binding//translation initiation factor activity	GO:0005634//GO:0005852//GO:0005840	nucleus//eukaryotic translation initiation factor 3 complex//ribosome	Translation initiation factor 3, subunit c (eIF-3c)
c73236_g1	17	-	-	-						-
c73275_g1	17	-	-	-						-
c73332_g1	17	PREDICTED: tubulin beta-4B chain isoform X5 [Odobenus rosmarus divergens]	Lottia gigantea hypothetical protein mRNA	GO:0008033//GO:0009451	tRNA processing//RNA modification	GO:0016429//GO:0003924	tRNA (adenine-N1-)-methyltransferase activity//GTPase activity	--	--	Beta tubulin
c73349_g1	17	PREDICTED: pyruvate dehydrogenase phosphatase regulatory subunit, mitochondrial-like [Linepithema humile]	PREDICTED: Apis florea pyruvate dehydrogenase phosphatase regulatory subunit, mitochondrial-like (LOC100864522), mRNA	GO:0042157//GO:0007018//GO:0007017//GO:0055114//GO:0007034//GO:0071973//GO:0006470	lipoprotein metabolic process//microtubule-based movement//microtubule-based process//oxidation-reduction process//vacuolar transport//bacterial-type flagellum-dependent cell motility//protein dephosphorylation	GO:0005524//GO:0008138//GO:0005515//GO:0005198//GO:0003777//GO:0016491//GO:0008017	ATP binding//protein tyrosine/serine/threonine phosphatase activity//protein binding//structural molecule activity//microtubule motor activity//oxidoreductase activity//microtubule binding	GO:0045298//GO:0005815//GO:0019028//GO:0005576//GO:0005874	tubulin complex//microtubule organizing center//viral capsid//extracellular region//microtubule	Dimethylglycine dehydrogenase precursor
c73403_g1	17	PREDICTED: protein KIAA0100 isoform X1 [Megachile rotundata]	PREDICTED: Apis mellifera UPF0378 protein KIAA0100-like (LOC552502), transcript variant X1, mRNA	GO:0048870	cell motility	--	--	GO:0031514	motile cilium	Uncharacterized conserved protein
c73413_g1	17	PREDICTED: LOW QUALITY PROTEIN: phosphatidylserine decarboxylase proenzyme [Bombus terrestris]	PREDICTED: Camponotus floridanus protein YIPF6 (LOC105252808), transcript variant X2, mRNA	GO:0006566//GO:0008152//GO:0046486//GO:0008654//GO:0055085//GO:0006544//GO:0006563//GO:0007264	threonine metabolic process//metabolic process//glycerolipid metabolic process//phospholipid biosynthetic process//transmembrane transport//glycine metabolic process//L-serine metabolic process//small GTPase mediated signal transduction	GO:0004609//GO:0016491//GO:0005525//GO:0022857	phosphatidylserine decarboxylase activity//oxidoreductase activity//GTP binding//transmembrane transporter activity	GO:0016020//GO:0019031//GO:0016021	membrane//viral envelope//integral component of membrane	Uncharacterized conserved protein
c73459_g1	17	transposase [Ancylostoma ceylanicum]	-	GO:0006313//GO:0015074//GO:0009405	transposition, DNA-mediated//DNA integration//pathogenesis	GO:0003677	DNA binding	--	--	-
c73522_g1	17	PREDICTED: glycerol-3-phosphate dehydrogenase [NAD(+)], cytoplasmic-like isoform X1 [Lepisosteus oculatus]	-	GO:0055114//GO:0046168//GO:0006072//GO:0005975//GO:0046486	oxidation-reduction process//glycerol-3-phosphate catabolic process//glycerol-3-phosphate metabolic process//carbohydrate metabolic process//glycerolipid metabolic process	GO:0004367//GO:0051287//GO:0016616	glycerol-3-phosphate dehydrogenase [NAD+] activity//NAD binding//oxidoreductase activity, acting on the CH-OH group of donors, NAD or NADP as acceptor	GO:0009331	glycerol-3-phosphate dehydrogenase complex	Glycerol-3-phosphate dehydrogenase/dihydroxyacetone 3-phosphate reductase
c73568_g1	17	-	-	-						-
c73598_g1	17	PREDICTED: piezo-type mechanosensitive ion channel component isoform X8 [Bombus impatiens]	PREDICTED: Acromyrmex echinatior piezo-type mechanosensitive ion channel component 2 (LOC105151314), transcript variant X8, mRNA	GO:0007165//GO:0006468//GO:0022904//GO:0016310//GO:0009069	signal transduction//protein phosphorylation//respiratory electron transport chain//phosphorylation//serine family amino acid metabolic process	GO:0005096//GO:0004674//GO:0003676	GTPase activator activity//protein serine/threonine kinase activity//nucleic acid binding	GO:0016020	membrane	Uncharacterized conserved protein
c73612_g1	17	PREDICTED: uncharacterized protein LOC105193803, partial [Solenopsis invicta]	-	--	--	GO:0003676//GO:0008270	nucleic acid binding//zinc ion binding	--	--	-
c73632_g1	17	PREDICTED: baculoviral IAP repeat-containing protein 6 isoform X5 [Harpegnathos saltator]	PREDICTED: Apis florea baculoviral IAP repeat-containing protein 6 (LOC100866313), mRNA	GO:0006355//GO:0032465//GO:0016567//GO:0015031//GO:0006464//GO:0006915	regulation of transcription, DNA-templated//regulation of cytokinesis//protein ubiquitination//protein transport//cellular protein modification process//apoptotic process	GO:0003677//GO:0004842	DNA binding//ubiquitin-protein transferase activity	--	--	Ubiquitin-conjugating enzyme
c73636_g1	17	histone H3.2-like protein [Camelus ferus]	Vespa vivax clone AP2013H302 histone H3 (H3) gene, partial cds	GO:0006974//GO:0051726	cellular response to DNA damage stimulus//regulation of cell cycle	GO:0008270//GO:0003677	zinc ion binding//DNA binding	--	--	Histones H3 and H4
c73646_g1	17	PREDICTED: esterase E4-like [Cerapachys biroi]>gi|607360042|gb|EZA54385.1| Esterase E4 [Cerapachys biroi]	-	GO:0008152	metabolic process	GO:0016787	hydrolase activity	--	--	Carboxylesterase and related proteins
c73655_g2	17	PREDICTED: unconventional myosin-Va isoform X1 [Bombus impatiens]>gi|815928134|ref|XP_012248570.1| PREDICTED: unconventional myosin-Va isoform X1 [Bombus impatiens]>gi|815928136|ref|XP_012248571.1| PREDICTED: unconventional myosin-Va isoform X1 [Bombus impatiens]>gi|815928138|ref|XP_012248572.1| PREDICTED: unconventional myosin-Va isoform X1 [Bombus impatiens]>gi|815928140|ref|XP_012248573.1| PRE…	PREDICTED: Apis dorsata unconventional myosin-Va-like (LOC102679143), mRNA	--	--	GO:0005515//GO:0003774//GO:0005198//GO:0005524//GO:0003779	protein binding//motor activity//structural molecule activity//ATP binding//actin binding	GO:0005856//GO:0016459	cytoskeleton//myosin complex	Myosin class V heavy chain
c73686_g1	17	PREDICTED: neural-cadherin isoform X1 [Cerapachys biroi]	PREDICTED: Cerapachys biroi neural-cadherin (LOC105285306), transcript variant X1, mRNA	GO:0015992//GO:0015986//GO:0007156	proton transport//ATP synthesis coupled proton transport//homophilic cell adhesion via plasma membrane adhesion molecules	GO:0005509//GO:0005515//GO:0015078	calcium ion binding//protein binding//hydrogen ion transmembrane transporter activity	GO:0016020//GO:0000276	membrane//mitochondrial proton-transporting ATP synthase complex, coupling factor F(o)	FOG: Cadherin repeats
c73688_g1	17	PREDICTED: diphthine synthase [Camponotus floridanus]>gi|307189822|gb|EFN74094.1| Diphthine synthase [Camponotus floridanus]	PREDICTED: Ceratosolen solmsi marchali diphthine synthase (LOC105367362), mRNA	GO:0007165//GO:0017183//GO:0032259//GO:0007166//GO:0008152	signal transduction//peptidyl-diphthamide biosynthetic process from peptidyl-histidine//methylation//cell surface receptor signaling pathway//metabolic process	GO:0004164//GO:0005515//GO:0005198//GO:0004871//GO:0008168	diphthine synthase activity//protein binding//structural molecule activity//signal transducer activity//methyltransferase activity	GO:0019031//GO:0005634//GO:0019028	viral envelope//nucleus//viral capsid	Diphthine synthase
c73718_g1	17	-	-	-						-
c73746_g1	17	PREDICTED: DNA topoisomerase 3-alpha isoform X1 [Harpegnathos saltator]	PREDICTED: Apis mellifera DNA topoisomerase 3-alpha-like (LOC410571), mRNA	GO:0006265//GO:0043093//GO:0006418//GO:0006260//GO:0000917	DNA topological change//FtsZ-dependent cytokinesis//tRNA aminoacylation for protein translation//DNA replication//barrier septum assembly	GO:0019905//GO:0000166//GO:0003677//GO:0003916//GO:0005524//GO:0004812//GO:0008270	syntaxin binding//nucleotide binding//DNA binding//DNA topoisomerase activity//ATP binding//aminoacyl-tRNA ligase activity//zinc ion binding	GO:0005887//GO:0005737//GO:0005694	integral component of plasma membrane//cytoplasm//chromosome	DNA topoisomerase III alpha
c73859_g1	17	transferrin [Apis cerana cerana]>gi|357575252|gb|AET85185.1| transferrin [Apis cerana cerana]	Apis cerana cerana transferrin mRNA, complete cds	-						-
c73871_g2	17	heat shock protein 60 [Mizuhopecten yessoensis]	Clavispora lusitaniae ATCC 42720 heat shock protein 60, mitochondrial precursor, mRNA	GO:0007049	cell cycle	GO:0005524	ATP binding	--	--	Mitochondrial chaperonin, Cpn60/Hsp60p
c73899_g1	17	PREDICTED: GDP-Man:Man(3)GlcNAc(2)-PP-Dol alpha-1,2-mannosyltransferase isoform X2 [Bombus terrestris]	PREDICTED: Apis mellifera alpha-1,2-mannosyltransferase (LOC552533), mRNA	-						Glycosyltransferase
c65660_g1	16	PREDICTED: GPI mannosyltransferase 3 [Megachile rotundata]	PREDICTED: Apis florea GPI mannosyltransferase 3 (LOC105737424), mRNA	GO:0055114//GO:0019497//GO:0007034//GO:0030001//GO:0006771//GO:0010024	oxidation-reduction process//hexachlorocyclohexane metabolic process//vacuolar transport//metal ion transport//riboflavin metabolic process//phytochromobilin biosynthetic process	GO:0003993//GO:0050897//GO:0016757//GO:0016636	acid phosphatase activity//cobalt ion binding//transferase activity, transferring glycosyl groups//oxidoreductase activity, acting on the CH-CH group of donors, iron-sulfur protein as acceptor	--	--	GPI-alpha-mannosyltransferase III (GPI10/PIG-B) involved in glycosylphosphatidylinositol anchor biosynthesis
c68739_g1	16	PREDICTED: aconitate hydratase, mitochondrial-like [Megachile rotundata]	Pediculus humanus corporis aconitate hydratase, putative, mRNA	GO:0015031//GO:0007186//GO:0015740//GO:0016560//GO:0008152	protein transport//G-protein coupled receptor signaling pathway//C4-dicarboxylate transport//protein import into peroxisome matrix, docking//metabolic process	GO:0004930//GO:0008565//GO:0015556//GO:0004252	G-protein coupled receptor activity//protein transporter activity//C4-dicarboxylate transmembrane transporter activity//serine-type endopeptidase activity	GO:0005777//GO:0016021//GO:0005783//GO:0005886	peroxisome//integral component of membrane//endoplasmic reticulum//plasma membrane	Aconitase/homoaconitase (aconitase superfamily)
c69505_g1	16	PREDICTED: kalirin isoform X4 [Athalia rosae]	PREDICTED: Nasonia vitripennis triple functional domain protein (LOC100114504), transcript variant X12, misc_RNA	GO:0006468	protein phosphorylation	GO:0005524//GO:0016773//GO:0004672	ATP binding//phosphotransferase activity, alcohol group as acceptor//protein kinase activity	GO:0016020//GO:0070461	membrane//SAGA-type complex	Ca2+/calmodulin-dependent protein kinase, EF-Hand protein superfamily
c70196_g1	16	-	PREDICTED: Apis florea protein lethal(2)essential for life-like (LOC100866581), mRNA	-						-
c71112_g1	16	PREDICTED: transducin beta-like protein 3 [Linepithema humile]	PREDICTED: Apis dorsata peptide methionine sulfoxide reductase-like (LOC102681455), transcript variant X3, mRNA	GO:0007155//GO:0055114//GO:0006464	cell adhesion//oxidation-reduction process//cellular protein modification process	GO:0008113//GO:0005515	peptide-methionine (S)-S-oxide reductase activity//protein binding	--	--	WD40-repeat-containing subunit of the 18S rRNA processing complex
c71428_g1	16	-	-	GO:0006355//GO:0006352//GO:0007165	regulation of transcription, DNA-templated//DNA-templated transcription, initiation//signal transduction	GO:0003677//GO:0005057//GO:0003700//GO:0016987	DNA binding//receptor signaling protein activity//transcription factor activity, sequence-specific DNA binding//sigma factor activity	GO:0005667	transcription factor complex	-
c71805_g2	16	PREDICTED: glycerophosphodiester phosphodiesterase domain-containing protein 1-like isoform X1 [Cerapachys biroi]>gi|607362616|gb|EZA56863.1| Glycerophosphodiester phosphodiesterase domain-containing protein [Cerapachys biroi]	PREDICTED: Bombus impatiens succinyl-CoA ligase [ADP/GDP-forming] subunit alpha, mitochondrial (LOC100748139), mRNA	GO:0006629//GO:0008152	lipid metabolic process//metabolic process	GO:0003824//GO:0008081//GO:0016758//GO:0048037	catalytic activity//phosphoric diester hydrolase activity//transferase activity, transferring hexosyl groups//cofactor binding	GO:0005634	nucleus	Succinyl-CoA synthetase, alpha subunit
c72162_g1	16	-	PREDICTED: Malus x domestica uncharacterized LOC103441403 (LOC103441403), partial mRNA	-						-
c72362_g1	16	PREDICTED: uncharacterized protein LOC100161011 [Acyrthosiphon pisum]	-	-						-
c72387_g2	16	hypothetical protein RF55_13739 [Lasius niger]	-	GO:0055114//GO:0006637//GO:0006635	oxidation-reduction process//acyl-CoA metabolic process//fatty acid beta-oxidation	GO:0003997	acyl-CoA oxidase activity	GO:0005777//GO:0005634//GO:0016021//GO:0005615	peroxisome//nucleus//integral component of membrane//extracellular space	-
c72429_g3	16	PREDICTED: protein PIH1D3 [Bombus impatiens]	-	GO:0015886	heme transport	GO:0015232	heme transporter activity	--	--	-
c72513_g1	16	PREDICTED: uncharacterized protein LOC105564258 isoform X2 [Vollenhovia emeryi]	-	-						-
c72647_g1	16	Sushi, von Willebrand factor type A, EGF and pentraxin domain-containing protein 1 [Camponotus floridanus]	PREDICTED: Harpegnathos saltator mesencephalic astrocyte-derived neurotrophic factor homolog (LOC105189149), mRNA	GO:0007186	G-protein coupled receptor signaling pathway	GO:0004930//GO:0016846//GO:0005515	G-protein coupled receptor activity//carbon-sulfur lyase activity//protein binding	GO:0016020	membrane	Fibrillins and related proteins containing Ca2+-binding EGF-like domains
c72687_g1	16	PREDICTED: 2-deoxyglucose-6-phosphate phosphatase 1-like [Pantholops hodgsonii]	Millerozyma farinosa CBS 7064 hypothetical protein (Piso0_004376) mRNA, complete cds >gnl|BL_ORD_ID|14160319 Millerozyma farinosa CBS 7064 hypothetical protein (Piso0_004376) mRNA, complete cds	--	--	GO:0004867	serine-type endopeptidase inhibitor activity	--	--	Predicted haloacid-halidohydrolase and related hydrolases
c72750_g1	16	PREDICTED: RNA polymerase I-specific transcription initiation factor RRN3-like [Apis dorsata]	PREDICTED: Apis florea ankyrin repeat and zinc finger domain-containing protein 1-like (LOC100864090), mRNA	--	--	GO:0005515//GO:0051499//GO:0016788	protein binding//D-aminoacyl-tRNA deacylase activity//hydrolase activity, acting on ester bonds	--	--	RNA polymerase I transcription factor
c72759_g1	16	PREDICTED: mismatch repair endonuclease PMS2 [Monomorium pharaonis]	PREDICTED: Apis florea glutamate-rich WD repeat-containing protein 1 (LOC100867861), mRNA	GO:0005975//GO:0006298	carbohydrate metabolic process//mismatch repair	GO:0004553//GO:0005515//GO:0005524//GO:0030983	hydrolase activity, hydrolyzing O-glycosyl compounds//protein binding//ATP binding//mismatched DNA binding	--	--	Ribosome Assembly protein
c72828_g1	16	-	PREDICTED: Solanum tuberosum ethylene-responsive transcription factor RAP2-12-like (LOC102601077), mRNA	GO:0006355	regulation of transcription, DNA-templated	GO:0003700	transcription factor activity, sequence-specific DNA binding	GO:0005667	transcription factor complex	-
c72863_g3	16	PREDICTED: filamin-A isoform X1 [Harpegnathos saltator]	PREDICTED: Harpegnathos saltator filamin-A (LOC105180971), transcript variant X1, mRNA	-						-
c72908_g1	16	hypothetical protein EAI_04159, partial [Harpegnathos saltator]	-	GO:0006144	purine nucleobase metabolic process	GO:0003877	ATP adenylyltransferase activity	--	--	-
c72915_g1	16	PREDICTED: uncharacterized protein LOC100207270 [Hydra vulgaris]	-	-						-
c72918_g2	16	PREDICTED: short-chain dehydrogenase/reductase family 16C member 6-like [Wasmannia auropunctata]	-	GO:0008152//GO:0015074	metabolic process//DNA integration	GO:0016491//GO:0003677	oxidoreductase activity//DNA binding	--	--	Hydroxysteroid 17-beta dehydrogenase 11
c72928_g1	16	PREDICTED: cell division cycle 5-like protein isoform X1 [Megachile rotundata]	PREDICTED: Apis florea cell division cycle 5-like protein (LOC100866382), mRNA	GO:0005975	carbohydrate metabolic process	GO:0030246//GO:0004553	carbohydrate binding//hydrolase activity, hydrolyzing O-glycosyl compounds	--	--	mRNA splicing protein CDC5 (Myb superfamily)
c72995_g1	16	PREDICTED: protein lethal(2)essential for life-like, partial [Bombus terrestris]>gi|815893751|ref|XP_012249947.1| PREDICTED: protein lethal(2)essential for life-like, partial [Bombus impatiens]	PREDICTED: Apis mellifera uncharacterized LOC102653599 (LOC102653599), transcript variant X2, ncRNA	-						Alpha crystallins
c72997_g1	16	PREDICTED: alpha-amylase 4N-like [Apis dorsata]	Apis mellifera alpha-amylase (LOC406114), mRNA >gnl|BL_ORD_ID|354422 Apis mellifera mRNA for amylase, complete cds	GO:0005975	carbohydrate metabolic process	GO:0003824//GO:0043169	catalytic activity//cation binding	--	--	-
c73071_g3	16	PREDICTED: uncharacterized protein LOC100646444 [Bombus terrestris]	-	GO:0019069	viral capsid assembly	--	--	GO:0042025	host cell nucleus	-
c73100_g1	16	hypothetical protein DAPPUDRAFT_309281 [Daphnia pulex]	Clavispora lusitaniae ATCC 42720 ATP synthase alpha chain, mitochondrial precursor, mRNA	GO:0015992//GO:0046034//GO:0015991	proton transport//ATP metabolic process//ATP hydrolysis coupled proton transport	GO:0005524//GO:0016820	ATP binding//hydrolase activity, acting on acid anhydrides, catalyzing transmembrane movement of substances	GO:0033178	proton-transporting two-sector ATPase complex, catalytic domain	F0F1-type ATP synthase, alpha subunit
c73129_g2	16	hypothetical protein RFI_23983 [Reticulomyxa filosa]	PREDICTED: Solanum lycopersicum uncharacterized LOC101251556 (LOC101251556), transcript variant X2, mRNA	-						-
c73145_g1	16	catalase isozyme 2 [Capsaspora owczarzaki ATCC 30864]	Brassica juncea catalase (CAT4) mRNA, complete cds	GO:0055114//GO:0006568//GO:0006804//GO:0015947//GO:0006979	oxidation-reduction process//tryptophan metabolic process//obsolete peroxidase reaction//methane metabolic process//response to oxidative stress	GO:0020037//GO:0004096	heme binding//catalase activity	--	--	Catalase
c73166_g1	16	PREDICTED: cytoplasmic dynein 2 heavy chain 1 [Bombus impatiens]	Elaeophora elaphi genome assembly E_elaphi ,scaffold EEL_scaffold0000117	GO:0007018//GO:0006355//GO:0007017//GO:0006629//GO:0006810	microtubule-based movement//regulation of transcription, DNA-templated//microtubule-based process//lipid metabolic process//transport	GO:0008134//GO:0003924//GO:0005524//GO:0003777//GO:0005525//GO:0016887	transcription factor binding//GTPase activity//ATP binding//microtubule motor activity//GTP binding//ATPase activity	GO:0030286//GO:0005667//GO:0005874	dynein complex//transcription factor complex//microtubule	Dyneins, heavy chain
c73197_g1	16	PREDICTED: katanin p60 ATPase-containing subunit A-like 1-like isoform X1 [Apis dorsata]	PREDICTED: Apis dorsata katanin p60 ATPase-containing subunit A-like 1-like (LOC102680395), transcript variant X2, mRNA	GO:0002949//GO:0006310//GO:0006281	tRNA threonylcarbamoyladenosine modification//DNA recombination//DNA repair	GO:0009378//GO:0003724//GO:0005524//GO:0003723//GO:0016887//GO:0003678	four-way junction helicase activity//RNA helicase activity//ATP binding//RNA binding//ATPase activity//DNA helicase activity	GO:0005657//GO:0009379	replication fork//Holliday junction helicase complex	AAA+-type ATPase
c73243_g2	16	PREDICTED: probable serine/threonine-protein kinase DDB_G0282963 [Apis florea]>gi|820838461|ref|XP_012350278.1| PREDICTED: probable serine/threonine-protein kinase DDB_G0282963 [Apis florea]	PREDICTED: Apis florea probable serine/threonine-protein kinase DDB_G0282963 (LOC100867953), transcript variant X2, mRNA	GO:0030001//GO:0046034//GO:0006810//GO:0055085//GO:0006364//GO:0006144//GO:0055114	metal ion transport//ATP metabolic process//transport//transmembrane transport//rRNA processing//purine nucleobase metabolic process//oxidation-reduction process	GO:0004017//GO:0008270//GO:0046873//GO:0047134//GO:0005215//GO:0046872	adenylate kinase activity//zinc ion binding//metal ion transmembrane transporter activity//protein-disulfide reductase activity//transporter activity//metal ion binding	GO:0005887//GO:0034457//GO:0005634//GO:0005732//GO:0016021//GO:0016020	integral component of plasma membrane//Mpp10 complex//nucleus//small nucleolar ribonucleoprotein complex//integral component of membrane//membrane	FOG: Zn-finger
c73255_g1	16	PREDICTED: nucleolar protein 14 homolog [Megachile rotundata]	PREDICTED: Bombus impatiens nucleolar protein 14 homolog (LOC100749716), mRNA	--	--	--	--	GO:0032040	small-subunit processome	Nucleolar protein involved in 40S ribosome biogenesis
c73297_g1	16	PREDICTED: two pore potassium channel protein sup-9 [Orussus abietinus]	PREDICTED: Apis dorsata two pore potassium channel protein sup-9-like (LOC102671804), mRNA	GO:0006811//GO:0055085//GO:0050790	ion transport//transmembrane transport//regulation of catalytic activity	GO:0030234//GO:0005216	enzyme regulator activity//ion channel activity	GO:0016020	membrane	Tandem pore domain K+ channel TASK3/THIK-1
c73324_g1	16	PREDICTED: protein wos2 isoform X3 [Aplysia californica]	Eutypa lata UCREL1 putative hsp90 associated co-chaperone protein mRNA	-						HSP90 co-chaperone p23
c73333_g1	16	PREDICTED: nucleic-acid-binding protein from mobile element jockey-like [Fopius arisanus]	-	GO:0007049//GO:0051301	cell cycle//cell division	--	--	GO:0016021	integral component of membrane	-
c73348_g1	16	PREDICTED: signal recognition particle 54 kDa protein [Harpegnathos saltator]>gi|307199091|gb|EFN79801.1| Signal recognition particle 54 kDa protein [Harpegnathos saltator]	PREDICTED: Camponotus floridanus signal recognition particle 54 kDa protein (LOC105249315), mRNA	GO:0006614//GO:0000103//GO:0006412//GO:0006260//GO:0006576//GO:0006144//GO:0042254//GO:0006355//GO:0006013//GO:0006000//GO:0016567//GO:0006184	SRP-dependent cotranslational protein targeting to membrane//sulfate assimilation//translation//DNA replication//cellular biogenic amine metabolic process//purine nucleobase metabolic process//ribosome biogenesis//regulation of transcription, DNA-templated//mannose metabolic process//fructose metabolic process//protein ubiquitination//obsolete GTP catabolic process	GO:0005515//GO:0003723//GO:0003924//GO:0003724//GO:0003735//GO:0043565//GO:0008312//GO:0008270//GO:0005525//GO:0003873//GO:0004020//GO:0016301//GO:0003824//GO:0005524//GO:0016787//GO:0003700//GO:0003677	protein binding//RNA binding//GTPase activity//RNA helicase activity//structural constituent of ribosome//sequence-specific DNA binding//7S RNA binding//zinc ion binding//GTP binding//6-phosphofructo-2-kinase activity//adenylylsulfate kinase activity//kinase activity//catalytic activity//ATP binding//hydrolase activity//transcription factor activity, sequence-specific DNA binding//DNA binding	GO:0015934//GO:0048500//GO:0005667//GO:0005840	large ribosomal subunit//signal recognition particle//transcription factor complex//ribosome	Signal recognition particle, subunit Srp54
c73366_g3	16	PREDICTED: LOW QUALITY PROTEIN: uncharacterized protein LOC105434354 [Pogonomyrmex barbatus]	PREDICTED: Pogonomyrmex barbatus uncharacterized LOC105434354 (LOC105434354), mRNA	GO:0050790	regulation of catalytic activity	GO:0030234	enzyme regulator activity	--	--	-
c73383_g1	16	hypothetical protein SINV_15088, partial [Solenopsis invicta]	Apis mellifera heat shock protein cognate 4 (Hsc70-4), mRNA	GO:0005975//GO:0000902	carbohydrate metabolic process//cell morphogenesis	GO:0016773//GO:0016787	phosphotransferase activity, alcohol group as acceptor//hydrolase activity	--	--	Molecular chaperones HSP70/HSC70, HSP70 superfamily
c73417_g1	16	hypothetical protein SAMD00019534_003290 [Acytostelium subglobosum LB1]>gi|735859848|dbj|GAM17154.1| hypothetical protein SAMD00019534_003290 [Acytostelium subglobosum LB1]	PREDICTED: Vitis vinifera ATPase 8, plasma membrane-type (LOC100267065), mRNA	--	--	GO:0000166//GO:0046872	nucleotide binding//metal ion binding	--	--	Plasma membrane H+-transporting ATPase
c73505_g1	16	PREDICTED: dipeptidase 1-like [Wasmannia auropunctata]	-	GO:0006508//GO:0006118	proteolysis//obsolete electron transport	GO:0016805//GO:0009055	dipeptidase activity//electron carrier activity	GO:0009512	cytochrome b6f complex	Renal dipeptidase
c73507_g1	16	PREDICTED: probable phospholipid-transporting ATPase IA isoform X1 [Cerapachys biroi]	PREDICTED: Apis dorsata probable phospholipid-transporting ATPase IA-like (LOC102672510), transcript variant X2, mRNA	--	--	GO:0046872//GO:0000166	metal ion binding//nucleotide binding	GO:0005634	nucleus	P-type ATPase
c73539_g1	16	PREDICTED: mitogen-activated protein kinase kinase kinase 7-like [Harpegnathos saltator]>gi|307199103|gb|EFN79813.1| Mitogen-activated protein kinase kinase kinase 7 [Harpegnathos saltator]	PREDICTED: Apis mellifera n-sulphoglucosamine sulphohydrolase-like (LOC550884), mRNA	GO:0006914//GO:0055114//GO:0006468//GO:0006821//GO:0006694//GO:0009069//GO:0008209//GO:0008152//GO:0008210//GO:0008207//GO:0016310//GO:0006813	autophagy//oxidation-reduction process//protein phosphorylation//chloride transport//steroid biosynthetic process//serine family amino acid metabolic process//androgen metabolic process//metabolic process//estrogen metabolic process//C21-steroid hormone metabolic process//phosphorylation//potassium ion transport	GO:0016616//GO:0050662//GO:0016491//GO:0004674//GO:0003824//GO:0004672//GO:0005524//GO:0003854//GO:0008484	oxidoreductase activity, acting on the CH-OH group of donors, NAD or NADP as acceptor//coenzyme binding//oxidoreductase activity//protein serine/threonine kinase activity//catalytic activity//protein kinase activity//ATP binding//3-beta-hydroxy-delta5-steroid dehydrogenase activity//sulfuric ester hydrolase activity	GO:0019031	viral envelope	Tyrosine kinase specific for activated (GTP-bound) p21cdc42Hs
c73587_g2	16	PREDICTED: cytochrome P450 4C1-like isoform X1 [Vollenhovia emeryi]>gi|795034203|ref|XP_011864533.1| PREDICTED: cytochrome P450 4C1-like isoform X1 [Vollenhovia emeryi]>gi|795034206|ref|XP_011864534.1| PREDICTED: cytochrome P450 4C1-like isoform X1 [Vollenhovia emeryi]>gi|795034209|ref|XP_011864535.1| PREDICTED: cytochrome P450 4C1-like isoform X1 [Vollenhovia emeryi]	-	GO:0034314//GO:0030833//GO:0055114//GO:0030472//GO:0000398	Arp2/3 complex-mediated actin nucleation//regulation of actin filament polymerization//oxidation-reduction process//mitotic spindle organization in nucleus//mRNA splicing, via spliceosome	GO:0020037//GO:0016705//GO:0005506	heme binding//oxidoreductase activity, acting on paired donors, with incorporation or reduction of molecular oxygen//iron ion binding	GO:0016021//GO:0005681//GO:0005885//GO:0042729//GO:0072686//GO:0015629	integral component of membrane//spliceosomal complex//Arp2/3 protein complex//DASH complex//mitotic spindle//actin cytoskeleton	Cytochrome P450 CYP4/CYP19/CYP26 subfamilies
c73593_g1	16	CAMK family protein kinase [Trichomonas vaginalis G3]>gi|121899729|gb|EAY04783.1| CAMK family protein kinase [Trichomonas vaginalis G3]	-	GO:0006468	protein phosphorylation	GO:0004672//GO:0005524	protein kinase activity//ATP binding	--	--	Serine/threonine protein kinase
c73604_g1	16	PREDICTED: uncharacterized protein LOC103576621 [Microplitis demolitor]	-	GO:0006355	regulation of transcription, DNA-templated	GO:0003677//GO:0008270//GO:0003676//GO:0005524//GO:0016818	DNA binding//zinc ion binding//nucleic acid binding//ATP binding//hydrolase activity, acting on acid anhydrides, in phosphorus-containing anhydrides	GO:0005634	nucleus	-
c73611_g2	16	major royal jelly protein 6 precursor [Apis mellifera]>gi|34762030|gb|AAQ82184.1| major royal jelly protein MRJP6 [Apis mellifera]	Apis mellifera major royal jelly protein 6 (Mrjp6), mRNA >gnl|BL_ORD_ID|2398799 Apis mellifera major royal jelly protein MRJP6 mRNA, complete cds	-						-
c73629_g1	16	PREDICTED: solute carrier family 28 member 3 [Pogonomyrmex barbatus]	-	GO:0000746//GO:0046836	conjugation//glycolipid transport	GO:0051861//GO:0017089	glycolipid binding//glycolipid transporter activity	GO:0005741//GO:0005737	mitochondrial outer membrane//cytoplasm	Concentrative Na+-nucleoside cotransporter CNT1/CNT2
c73648_g1	16	PREDICTED: G-protein coupled receptor moody isoform X1 [Bombus impatiens]>gi|815907251|ref|XP_012239379.1| PREDICTED: G-protein coupled receptor moody isoform X1 [Bombus impatiens]	PREDICTED: Bombus terrestris G-protein coupled receptor moody (LOC100649542), transcript variant X4, mRNA	GO:0009056//GO:0006779//GO:0015994//GO:0002949//GO:0055114//GO:0007264//GO:0007186	catabolic process//porphyrin-containing compound biosynthetic process//chlorophyll metabolic process//tRNA threonylcarbamoyladenosine modification//oxidation-reduction process//small GTPase mediated signal transduction//G-protein coupled receptor signaling pathway	GO:0004109//GO:0005525//GO:0004930//GO:0016887//GO:0008270//GO:0005524	coproporphyrinogen oxidase activity//GTP binding//G-protein coupled receptor activity//ATPase activity//zinc ion binding//ATP binding	GO:0016021	integral component of membrane	FOG: 7 transmembrane receptor
c73670_g1	16	PREDICTED: tyrosine-protein kinase hopscotch isoform X1 [Orussus abietinus]>gi|817188635|ref|XP_012288895.1| PREDICTED: tyrosine-protein kinase hopscotch isoform X1 [Orussus abietinus]	PREDICTED: Bombus terrestris tyrosine-protein kinase hopscotch (LOC100642307), mRNA	GO:0006468//GO:0006516	protein phosphorylation//glycoprotein catabolic process	GO:0004672//GO:0005524	protein kinase activity//ATP binding	GO:0005737	cytoplasm	Peptide:N-glycanase
c73692_g2	16	-	Clavispora lusitaniae ATCC 42720 hypothetical protein, mRNA	GO:0015995//GO:0055114//GO:0001522//GO:0015979//GO:0042254	chlorophyll biosynthetic process//oxidation-reduction process//pseudouridine synthesis//photosynthesis//ribosome biogenesis	GO:0030515//GO:0016491	snoRNA binding//oxidoreductase activity	GO:0072588	box H/ACA RNP complex	-
c73700_g2	16	PREDICTED: protein tincar [Harpegnathos saltator]	PREDICTED: Harpegnathos saltator protein tincar (LOC105189182), mRNA	-						-
c73710_g1	16	hypothetical protein HELRODRAFT_184412 [Helobdella robusta]>gi|555694967|gb|ESN98199.1| hypothetical protein HELRODRAFT_184412 [Helobdella robusta]	-	GO:0006508	proteolysis	GO:0004190	aspartic-type endopeptidase activity	--	--	-
c73713_g1	16	saccharopine reductase [Nilaparvata lugens]	Clavispora lusitaniae ATCC 42720 conserved hypothetical protein, mRNA	GO:0055114//GO:0009089//GO:0015031//GO:0006813//GO:0009085//GO:0006606	oxidation-reduction process//lysine biosynthetic process via diaminopimelate//protein transport//potassium ion transport//lysine biosynthetic process//protein import into nucleus	GO:0051287//GO:0008565//GO:0016620//GO:0050661//GO:0016491//GO:0008839	NAD binding//protein transporter activity//oxidoreductase activity, acting on the aldehyde or oxo group of donors, NAD or NADP as acceptor//NADP binding//oxidoreductase activity//4-hydroxy-tetrahydrodipicolinate reductase	GO:0005634//GO:0005737	nucleus//cytoplasm	Lysine-ketoglutarate reductase/saccharopine dehydrogenase
c73723_g1	16	PREDICTED: rho-associated protein kinase 2-like [Apis dorsata]	-	GO:0009229//GO:0006914//GO:0006772	thiamine diphosphate biosynthetic process//autophagy//thiamine metabolic process	GO:0004788//GO:0005524	thiamine diphosphokinase activity//ATP binding	GO:0005737	cytoplasm	-
c67968_g1	15	apolipophorin-III-like protein precursor [Apis mellifera]>gi|166153837|gb|ABY82793.1| apolipophorin-III-like protein [Apis mellifera]	Apis mellifera apolipophorin-III-like protein (A4), mRNA >gnl|BL_ORD_ID|4978202 Apis mellifera apolipophorin-III-like protein (A4) mRNA, complete cds	GO:0007165//GO:0042157//GO:0006412//GO:0030168//GO:0051259//GO:0007131//GO:0051258//GO:0008053//GO:0006869//GO:0042254	signal transduction//lipoprotein metabolic process//translation//platelet activation//protein oligomerization//reciprocal meiotic recombination//protein polymerization//mitochondrial fusion//lipid transport//ribosome biogenesis	GO:0003735//GO:0043395//GO:0008289//GO:0030674//GO:0003723//GO:0005198//GO:0005102//GO:0003924	structural constituent of ribosome//heparan sulfate proteoglycan binding//lipid binding//protein binding, bridging//RNA binding//structural molecule activity//receptor binding//GTPase activity	GO:0005577//GO:0019031//GO:0005578//GO:0005840//GO:0030133//GO:0031083//GO:0016021//GO:0005622//GO:0005741//GO:0000794//GO:0016020//GO:0005576//GO:0019028	fibrinogen complex//viral envelope//proteinaceous extracellular matrix//ribosome//transport vesicle//BLOC-1 complex//integral component of membrane//intracellular//mitochondrial outer membrane//condensed nuclear chromosome//membrane//extracellular region//viral capsid	-
c68464_g1	15	PREDICTED: 40S ribosomal protein S6-like [Apis mellifera]>gi|572270785|ref|XP_006613377.1| PREDICTED: 40S ribosomal protein S6-like [Apis dorsata]>gi|820837885|ref|XP_012350037.1| PREDICTED: 40S ribosomal protein S6 [Apis florea]	PREDICTED: Apis mellifera 40S ribosomal protein S6-like (LOC725647), mRNA	GO:0006412//GO:0042254	translation//ribosome biogenesis	GO:0003735	structural constituent of ribosome	GO:0005840//GO:0005622	ribosome//intracellular	40S ribosomal protein S6
c69445_g1	15	PREDICTED: tyrosine aminotransferase-like [Pantholops hodgsonii]	-	GO:0009058//GO:0006520//GO:0019752	biosynthetic process//cellular amino acid metabolic process//carboxylic acid metabolic process	GO:0016831//GO:0016846//GO:0016829//GO:0030170	carboxy-lyase activity//carbon-sulfur lyase activity//lyase activity//pyridoxal phosphate binding	--	--	Kynurenine aminotransferase, glutamine transaminase K
c70336_g1	15	PREDICTED: alanine--glyoxylate aminotransferase 2-like [Apis florea]	PREDICTED: Apis mellifera alanine--glyoxylate aminotransferase 2-like (LOC408817), mRNA	--	--	GO:0030170//GO:0008483	pyridoxal phosphate binding//transaminase activity	--	--	Alanine-glyoxylate aminotransferase AGT2
c70359_g1	15	PREDICTED: paramyosin, long form-like [Apis mellifera]>gi|572318419|ref|XP_006624782.1| PREDICTED: paramyosin, long form-like [Apis dorsata]	PREDICTED: Apis dorsata paramyosin, long form-like (LOC102676076), mRNA	GO:0007165//GO:0000160//GO:0016310//GO:0000921//GO:0006935//GO:0006606//GO:0008152//GO:0007155//GO:0019069	signal transduction//phosphorelay signal transduction system//phosphorylation//septin ring assembly//chemotaxis//protein import into nucleus//metabolic process//cell adhesion//viral capsid assembly	GO:0005525//GO:0004673//GO:0003774//GO:0004871//GO:0003824//GO:0003924//GO:0000155	GTP binding//protein histidine kinase activity//motor activity//signal transducer activity//catalytic activity//GTPase activity//phosphorelay sensor kinase activity	GO:0005940//GO:0016459//GO:0016020//GO:0009365//GO:0016021//GO:0005737	septin ring//myosin complex//membrane//protein histidine kinase complex//integral component of membrane//cytoplasm	Myosin class II heavy chain
c70495_g1	15	PREDICTED: DNA repair protein REV1 [Fopius arisanus]	PREDICTED: Apis dorsata GMP synthase [glutamine-hydrolyzing]-like (LOC102675554), mRNA	GO:0006536//GO:0006144//GO:0006281//GO:0006177//GO:0006541//GO:0009236//GO:0006164	glutamate metabolic process//purine nucleobase metabolic process//DNA repair//GMP biosynthetic process//glutamine metabolic process//cobalamin biosynthetic process//purine nucleotide biosynthetic process	GO:0005524//GO:0016787//GO:0003922//GO:0003684//GO:0003824	ATP binding//hydrolase activity//GMP synthase (glutamine-hydrolyzing) activity//damaged DNA binding//catalytic activity	--	--	GMP synthase
c70864_g1	15	hypothetical protein LOTGIDRAFT_221303 [Lottia gigantea]>gi|556097199|gb|ESO85851.1| hypothetical protein LOTGIDRAFT_221303 [Lottia gigantea]	PREDICTED: Malus x domestica TBC1 domain family member 15 (LOC103448520), mRNA	-						Ypt/Rab-specific GTPase-activating protein GYP7 and related proteins
c71252_g1	15	PREDICTED: titin-like isoform X3 [Apis mellifera]	PREDICTED: Apis mellifera uncharacterized LOC551319 (LOC551319), transcript variant X3, mRNA	-						-
c71402_g2	15	PREDICTED: aminopeptidase N [Apis florea]	PREDICTED: Pogonomyrmex barbatus aminopeptidase N (LOC105429175), transcript variant X2, mRNA	GO:0006810//GO:0009405	transport//pathogenesis	GO:0008270//GO:0008237//GO:0019870	zinc ion binding//metallopeptidase activity//potassium channel inhibitor activity	GO:0005576	extracellular region	Puromycin-sensitive aminopeptidase and related aminopeptidases
c71723_g1	15	-	-	-						-
c71787_g1	15	PREDICTED: 2-amino-3-ketobutyrate coenzyme A ligase, mitochondrial [Linepithema humile]	PREDICTED: Apis mellifera ATPase ASNA1 homolog (LOC409264), mRNA	GO:0006355//GO:0006303//GO:0006520//GO:0006118//GO:0009405//GO:0006614//GO:0006281//GO:0006260//GO:0009058//GO:0006810//GO:0015031//GO:0006310	regulation of transcription, DNA-templated//double-strand break repair via nonhomologous end joining//cellular amino acid metabolic process//obsolete electron transport//pathogenesis//SRP-dependent cotranslational protein targeting to membrane//DNA repair//DNA replication//biosynthetic process//transport//protein transport//DNA recombination	GO:0000166//GO:0009055//GO:0003676//GO:0016301//GO:0008134//GO:0009378//GO:0003677//GO:0020037//GO:0005524//GO:0070403//GO:0016887//GO:0030170//GO:0016829//GO:0005525	nucleotide binding//electron carrier activity//nucleic acid binding//kinase activity//transcription factor binding//four-way junction helicase activity//DNA binding//heme binding//ATP binding//NAD+ binding//ATPase activity//pyridoxal phosphate binding//lyase activity//GTP binding	GO:0005657//GO:0005576//GO:0016021//GO:0005667//GO:0009379	replication fork//extracellular region//integral component of membrane//transcription factor complex//Holliday junction helicase complex	Putative arsenite-translocating ATPase
c71795_g3	15	-	-	GO:0015743	malate transport	--	--	--	--	-
c71821_g1	15	PREDICTED: E3 ubiquitin-protein ligase HUWE1 isoform X7 [Harpegnathos saltator]	PREDICTED: Pogonomyrmex barbatus E3 ubiquitin-protein ligase HUWE1 (LOC105428011), transcript variant X6, mRNA	--	--	GO:0004252//GO:0005515	serine-type endopeptidase activity//protein binding	GO:0005886	plasma membrane	E3 ubiquitin-protein ligase/Putative upstream regulatory element binding protein
c72025_g1	15	3deoxy-7-phosphoheptulonate synthase [Acanthamoeba castellanii str. Neff]>gi|440790691|gb|ELR11971.1| 3deoxy-7-phosphoheptulonate synthase [Acanthamoeba castellanii str. Neff]	-	GO:0009058	biosynthetic process	--	--	--	--	-
c72082_g1	15	PREDICTED: venom carboxylesterase-6-like [Megachile rotundata]	PREDICTED: Apis florea transport and Golgi organization protein 11 (LOC100862942), mRNA	GO:0008152	metabolic process	GO:0005515//GO:0016787	protein binding//hydrolase activity	--	--	Carboxylesterase and related proteins
c72182_g1	15	PREDICTED: tyrosine-protein phosphatase non-receptor type 23 [Cerapachys biroi]>gi|607356324|gb|EZA50853.1| Tyrosine-protein phosphatase non-receptor type [Cerapachys biroi]	PREDICTED: Apis dorsata dolichyl-diphosphooligosaccharide--protein glycosyltransferase subunit STT3A-like (LOC102680016), mRNA	GO:0006570//GO:0006470//GO:0006486	tyrosine metabolic process//protein dephosphorylation//protein glycosylation	GO:0004576//GO:0004725//GO:0005515	oligosaccharyl transferase activity//protein tyrosine phosphatase activity//protein binding	GO:0008250//GO:0016020	oligosaccharyltransferase complex//membrane	Oligosaccharyltransferase, STT3 subunit
c72189_g1	15	PREDICTED: LOW QUALITY PROTEIN: nesprin-1-like [Linepithema humile]	PREDICTED: Acromyrmex echinatior uncharacterized LOC105144216 (LOC105144216), mRNA	GO:0055114//GO:0006120	oxidation-reduction process//mitochondrial electron transport, NADH to ubiquinone	GO:0005515	protein binding	GO:0005618//GO:0016021	cell wall//integral component of membrane	-
c72197_g1	15	PREDICTED: zinc finger CCHC domain-containing protein 4 [Linepithema humile]	PREDICTED: Pogonomyrmex barbatus zinc finger CCHC domain-containing protein 4 (LOC105432442), mRNA	GO:0007218	neuropeptide signaling pathway	GO:0005185//GO:0008270//GO:0008168	neurohypophyseal hormone activity//zinc ion binding//methyltransferase activity	GO:0005576	extracellular region	C2HC-type Zn-finger protein
c72252_g1	15	PREDICTED: piggyBac transposable element-derived protein 4-like [Bombus terrestris]	-	-						-
c72279_g1	15	PREDICTED: mitochondrial amidoxime-reducing component 1-like isoform X1 [Apis florea]	-	GO:0006812//GO:0032801//GO:0019076	cation transport//receptor catabolic process//viral release from host cell	GO:0005261//GO:0003824//GO:0030151//GO:0030170	cation channel activity//catalytic activity//molybdenum ion binding//pyridoxal phosphate binding	GO:0033644	host cell membrane	Uncharacterized Fe-S protein
c72337_g1	15	Polysialoglycoprotein [Cricetulus griseus]	-	GO:0006869//GO:0042157	lipid transport//lipoprotein metabolic process	GO:0008289	lipid binding	GO:0005576	extracellular region	Uncharacterized conserved protein
c72404_g1	15	PREDICTED: cyclin-dependent kinase 9 isoform X1 [Bombus impatiens]	PREDICTED: Apis mellifera cyclin-dependent kinase 9 (Cdk9), mRNA	GO:0006468	protein phosphorylation	GO:0005524//GO:0004672	ATP binding//protein kinase activity	--	--	Cyclin T-dependent kinase CDK9
c72444_g1	15	PREDICTED: 60S ribosomal protein L13 isoform 1 [Apis mellifera]>gi|572301430|ref|XP_006616774.1| PREDICTED: 60S ribosomal protein L13-like isoform X1 [Apis dorsata]>gi|572301432|ref|XP_006616775.1| PREDICTED: 60S ribosomal protein L13-like isoform X2 [Apis dorsata]>gi|572301434|ref|XP_006616776.1| PREDICTED: 60S ribosomal protein L13-like isoform X3 [Apis dorsata]	PREDICTED: Apis mellifera ribosomal protein L13 (RpL13), transcript variant 1, mRNA	GO:0006412//GO:0042254	translation//ribosome biogenesis	GO:0003735	structural constituent of ribosome	GO:0005622//GO:0005840	intracellular//ribosome	60S Ribosomal protein L13
c72484_g1	15	PREDICTED: unconventional myosin-XV isoform X2 [Apis mellifera]	PREDICTED: Bombus impatiens unconventional myosin-XV (LOC100748533), transcript variant X2, mRNA	--	--	GO:0003774//GO:0005515//GO:0016887//GO:0005524	motor activity//protein binding//ATPase activity//ATP binding	GO:0016459//GO:0005856	myosin complex//cytoskeleton	Myosin VII, myosin IXB and related myosins
c72518_g1	15	Acetylcholine receptor subunit beta-like 1 [Camponotus floridanus]	PREDICTED: Camponotus floridanus acetylcholine receptor subunit beta-like 1 (LOC105249189), mRNA	GO:0006397//GO:0006811//GO:0006810//GO:0015948	mRNA processing//ion transport//transport//methanogenesis	GO:0003723//GO:0005230//GO:0008168	RNA binding//extracellular ligand-gated ion channel activity//methyltransferase activity	GO:0005634//GO:0016020//GO:0005737	nucleus//membrane//cytoplasm	Acetylcholine receptor
c72538_g2	15	PREDICTED: uncharacterized protein LOC105259493 isoform X2 [Camponotus floridanus]	PREDICTED: Megachile rotundata uncharacterized LOC100881627 (LOC100881627), transcript variant X2, mRNA	GO:0055085//GO:0055114//GO:0006811//GO:0007165//GO:0007268//GO:0006813	transmembrane transport//oxidation-reduction process//ion transport//signal transduction//synaptic transmission//potassium ion transport	GO:0016717//GO:0005242//GO:0005216//GO:0004970	oxidoreductase activity, acting on paired donors, with oxidation of a pair of donors resulting in the reduction of molecular oxygen to two molecules of water//inward rectifier potassium channel activity//ion channel activity//ionotropic glutamate receptor activity	GO:0008076//GO:0016020//GO:0016021	voltage-gated potassium channel complex//membrane//integral component of membrane	Tandem pore domain K+ channel
c72539_g1	15	PREDICTED: spondin-1 isoform X1 [Harpegnathos saltator]	PREDICTED: Apis dorsata 26S protease regulatory subunit 7-like (LOC102676620), mRNA	GO:0006812//GO:0006260//GO:0055085//GO:0006310//GO:0006355//GO:0006413//GO:0055114//GO:0006281	cation transport//DNA replication//transmembrane transport//DNA recombination//regulation of transcription, DNA-templated//translational initiation//oxidation-reduction process//DNA repair	GO:0008134//GO:0009378//GO:0005506//GO:0003677//GO:0005524//GO:0020037//GO:0016887//GO:0016705//GO:0008324//GO:0003724//GO:0004867//GO:0003723//GO:0003678	transcription factor binding//four-way junction helicase activity//iron ion binding//DNA binding//ATP binding//heme binding//ATPase activity//oxidoreductase activity, acting on paired donors, with incorporation or reduction of molecular oxygen//cation transmembrane transporter activity//RNA helicase activity//serine-type endopeptidase inhibitor activity//RNA binding//DNA helicase activity	GO:0005667//GO:0009379//GO:0005657	transcription factor complex//Holliday junction helicase complex//replication fork	26S proteasome regulatory complex, ATPase RPT1
c72546_g1	15	PREDICTED: bifunctional ATP-dependent dihydroxyacetone kinase/FAD-AMP lyase (cyclizing)-like isoform X2 [Monomorium pharaonis]	-	GO:0006071//GO:0046486	glycerol metabolic process//glycerolipid metabolic process	GO:0004371	glycerone kinase activity	--	--	Dihydroxyacetone kinase/glycerone kinase
c72549_g1	15	-	-	-						-
c72579_g1	15	unnamed protein product [Vitrella brassicaformis CCMP3155]	PREDICTED: Jatropha curcas luminal-binding protein 5-like (LOC105645631), mRNA	GO:0007218//GO:0000902//GO:0005975	neuropeptide signaling pathway//cell morphogenesis//carbohydrate metabolic process	GO:0016787//GO:0016773	hydrolase activity//phosphotransferase activity, alcohol group as acceptor	--	--	Molecular chaperones GRP78/BiP/KAR2, HSP70 superfamily
c72630_g1	15	PREDICTED: arrestin homolog isoform 2 [Apis mellifera]	PREDICTED: Apis mellifera arrestin 2 (Arr2), transcript variant 2, mRNA	-						Arrestin
c72652_g1	15	-	-	GO:0006366	transcription from RNA polymerase II promoter	--	--	--	--	-
c72654_g1	15	PREDICTED: uncharacterized protein LOC103579263, partial [Microplitis demolitor]	-	-						-
c72656_g1	15	-	-	GO:0032801//GO:0019076//GO:0006812	receptor catabolic process//viral release from host cell//cation transport	GO:0003677//GO:0005261	DNA binding//cation channel activity	GO:0033644	host cell membrane	-
c72667_g1	15	PREDICTED: uncharacterized protein LOC100743516 isoform X1 [Bombus impatiens]>gi|815922633|ref|XP_012246126.1| PREDICTED: uncharacterized protein LOC100743516 isoform X1 [Bombus impatiens]	-	GO:0007018//GO:0007017	microtubule-based movement//microtubule-based process	GO:0003777//GO:0003723	microtubule motor activity//RNA binding	GO:0030286//GO:0005874	dynein complex//microtubule	Peroxidase/oxygenase
c72728_g2	15	PREDICTED: uncharacterized protein LOC105448505 isoform X1 [Wasmannia auropunctata]>gi|780630910|ref|XP_011685443.1| PREDICTED: uncharacterized protein LOC105448505 isoform X1 [Wasmannia auropunctata]>gi|780630914|ref|XP_011685444.1| PREDICTED: uncharacterized protein LOC105448505 isoform X1 [Wasmannia auropunctata]>gi|780630918|ref|XP_011685445.1| PREDICTED: uncharacterized protein LOC105448505 …	PREDICTED: Linepithema humile uncharacterized LOC105677149 (LOC105677149), transcript variant X2, mRNA	GO:0030036//GO:0015031//GO:0006606//GO:0016043	actin cytoskeleton organization//protein transport//protein import into nucleus//cellular component organization	GO:0003779//GO:0017048//GO:0008565//GO:0005198	actin binding//Rho GTPase binding//protein transporter activity//structural molecule activity	GO:0005634//GO:0019031//GO:0005737//GO:0019028	nucleus//viral envelope//cytoplasm//viral capsid	Rho GTPase effector BNI1 and related formins
c72801_g1	15	PREDICTED: uncharacterized protein LOC100880783 isoform X3 [Megachile rotundata]	PREDICTED: Megachile rotundata uncharacterized LOC100880783 (LOC100880783), transcript variant X4, mRNA	GO:0044780//GO:0070206	bacterial-type flagellum assembly//protein trimerization	--	--	GO:0016021	integral component of membrane	-
c72805_g1	15	PREDICTED: uncharacterized protein LOC100746664 [Bombus impatiens]	PREDICTED: Bombus impatiens uncharacterized LOC100746664 (LOC100746664), mRNA	GO:0007155//GO:0006914	cell adhesion//autophagy	GO:0042803//GO:0045502//GO:0008134	protein homodimerization activity//dynein binding//transcription factor binding	GO:0030286//GO:0005667	dynein complex//transcription factor complex	-
c72900_g1	15	hypothetical protein [Paramecium tetraurelia strain d4-2]>gi|124419319|emb|CAK84267.1| unnamed protein product [Paramecium tetraurelia]	-	GO:0042254//GO:0006412	ribosome biogenesis//translation	GO:0003735	structural constituent of ribosome	GO:0005622//GO:0005840	intracellular//ribosome	Prohibitins and stomatins of the PID superfamily
c72909_g1	15	PREDICTED: spectrin alpha chain isoform X2 [Bombus terrestris]>gi|815915429|ref|XP_012242924.1| PREDICTED: spectrin alpha chain isoform X2 [Bombus impatiens]	PREDICTED: Apis florea spectrin alpha chain (LOC100869890), mRNA	GO:0006144	purine nucleobase metabolic process	GO:0016787//GO:0004114//GO:0005515//GO:0046872//GO:0005509	hydrolase activity//3',5'-cyclic-nucleotide phosphodiesterase activity//protein binding//metal ion binding//calcium ion binding	GO:0016021	integral component of membrane	Ca2+-binding actin-bundling protein (spectrin), alpha chain (EF-Hand protein superfamily)
c72914_g1	15	PREDICTED: AN1-type zinc finger protein 1-like [Aplysia californica]	-	--	--	GO:0008270	zinc ion binding	--	--	Predicted Zn-finger protein
c72924_g1	15	Microtubule-associated protein futsch [Cerapachys biroi]	PREDICTED: Pogonomyrmex barbatus microtubule-associated protein futsch-like (LOC105430074), mRNA	-						-
c72953_g1	15	serine-tRNA ligase domain containing protein [Acanthamoeba castellanii str. Neff]>gi|440790605|gb|ELR11886.1| serine-tRNA ligase domain containing protein [Acanthamoeba castellanii str. Neff]	Clavispora lusitaniae ATCC 42720 conserved hypothetical protein, mRNA	GO:0055114//GO:0006807//GO:0006418	oxidation-reduction process//nitrogen compound metabolic process//tRNA aminoacylation for protein translation	GO:0005524//GO:0004812//GO:0042279//GO:0000166	ATP binding//aminoacyl-tRNA ligase activity//nitrite reductase (cytochrome, ammonia-forming) activity//nucleotide binding	GO:0042597//GO:0019028	periplasmic space//viral capsid	Seryl-tRNA synthetase
c72991_g1	15	PREDICTED: uncharacterized protein LOC105275564 [Cerapachys biroi]	-	GO:0016068	type I hypersensitivity	--	--	--	--	Ngg1-interacting factor 3 protein NIF3L1
c73015_g4	15	PREDICTED: glycogen-binding subunit 76A isoform X2 [Megachile rotundata]	PREDICTED: Pogonomyrmex barbatus glycogen-binding subunit 76A (LOC105430377), transcript variant X3, mRNA	--	--	GO:0005515//GO:2001070	protein binding//starch binding	--	--	-
c73027_g1	15	-	-	-						-
c73087_g1	15	PREDICTED: 5-methylcytosine rRNA methyltransferase NSUN4 [Linepithema humile]	PREDICTED: Camelina sativa putative methyltransferase NSUN6 (LOC104754813), mRNA	GO:0032259	methylation	GO:0008168	methyltransferase activity	--	--	tRNA cytosine-5-methylases and related enzymes of the NOL1/NOP2/sun superfamily
c73096_g1	15	PREDICTED: monocarboxylate transporter 10 isoform X3 [Megachile rotundata]>gi|805766611|ref|XP_012135305.1| PREDICTED: monocarboxylate transporter 10 isoform X3 [Megachile rotundata]	PREDICTED: Harpegnathos saltator monocarboxylate transporter 10 (LOC105187174), transcript variant X6, mRNA	GO:0006888//GO:0055085	ER to Golgi vesicle-mediated transport//transmembrane transport	--	--	GO:0005801//GO:0005622//GO:0016021	cis-Golgi network//intracellular//integral component of membrane	Uncharacterized conserved protein
c73208_g1	15	hypothetical protein BRAFLDRAFT_125371 [Branchiostoma floridae]>gi|229297545|gb|EEN68180.1| hypothetical protein BRAFLDRAFT_125371 [Branchiostoma floridae]	Hyoscyamus muticus cytochrome P450 hydroxylase (HPO) mRNA, complete cds	GO:0055114	oxidation-reduction process	GO:0016705//GO:0020037//GO:0005506	oxidoreductase activity, acting on paired donors, with incorporation or reduction of molecular oxygen//heme binding//iron ion binding	--	--	Cytochrome P450 CYP2 subfamily
c73398_g1	15	PREDICTED: DNA excision repair protein ERCC-6-like [Monomorium pharaonis]>gi|826412278|ref|XP_012543202.1| PREDICTED: DNA excision repair protein ERCC-6-like [Monomorium pharaonis]>gi|826412280|ref|XP_012543203.1| PREDICTED: DNA excision repair protein ERCC-6-like [Monomorium pharaonis]	PREDICTED: Megachile rotundata DNA excision repair protein ERCC-6-like (LOC100883485), transcript variant X3, mRNA	GO:0034314//GO:0009103//GO:0030833	Arp2/3 complex-mediated actin nucleation//lipopolysaccharide biosynthetic process//regulation of actin filament polymerization	GO:0005524	ATP binding	GO:0016020//GO:0005885//GO:0015629	membrane//Arp2/3 protein complex//actin cytoskeleton	Transcription-coupled repair protein CSB/RAD26 (contains SNF2 family DNA-dependent ATPase domain)
c73406_g1	15	hypothetical protein RF55_13191 [Lasius niger]	-	-						-
c73407_g1	15	hypothetical protein SINV_07143, partial [Solenopsis invicta]	-	-						-
c73410_g1	15	PREDICTED: sodium-independent sulfate anion transporter [Apis florea]>gi|820850702|ref|XP_012342965.1| PREDICTED: sodium-independent sulfate anion transporter [Apis florea]>gi|820850704|ref|XP_012342966.1| PREDICTED: sodium-independent sulfate anion transporter [Apis florea]	-	GO:0008272	sulfate transport	GO:0015116	sulfate transmembrane transporter activity	GO:0016021	integral component of membrane	Sulfate/bicarbonate/oxalate exchanger SAT-1 and related transporters (SLC26 family)
c73415_g1	15	-	-	--	--	GO:0005515	protein binding	--	--	-
c73444_g1	15	-	-	-						-
c73465_g2	15	photosystem II protein PsbP [Bigelowiella natans]	PREDICTED: Malus x domestica oxygen-evolving enhancer protein 2, chloroplastic-like (LOC103405142), mRNA	GO:0015979//GO:0007155//GO:0015074	photosynthesis//cell adhesion//DNA integration	GO:0005509	calcium ion binding	GO:0009654//GO:0019898//GO:0009523//GO:0016021	photosystem II oxygen evolving complex//extrinsic component of membrane//photosystem II//integral component of membrane	-
c73472_g1	15	-	-	-						-
c73476_g3	15	PREDICTED: putative fatty acyl-CoA reductase CG5065 isoform X1 [Monomorium pharaonis]	-	GO:0008210//GO:0006694//GO:0008207//GO:0008209//GO:0006890//GO:0055114	estrogen metabolic process//steroid biosynthetic process//C21-steroid hormone metabolic process//androgen metabolic process//retrograde vesicle-mediated transport, Golgi to ER//oxidation-reduction process	GO:0003824//GO:0080019//GO:0016616//GO:0003854//GO:0050662	catalytic activity//fatty-acyl-CoA reductase (alcohol-forming) activity//oxidoreductase activity, acting on the CH-OH group of donors, NAD or NADP as acceptor//3-beta-hydroxy-delta5-steroid dehydrogenase activity//coenzyme binding	--	--	Acyl-CoA reductase
c73496_g1	15	PREDICTED: uncharacterized protein LOC105253802 [Camponotus floridanus]>gi|752885212|ref|XP_011260381.1| PREDICTED: uncharacterized protein LOC105253802 [Camponotus floridanus]>gi|752885214|ref|XP_011260382.1| PREDICTED: uncharacterized protein LOC105253802 [Camponotus floridanus]	PREDICTED: Megachile rotundata piggyBac transposable element-derived protein 4-like (LOC105664078), mRNA	--	--	GO:0003677	DNA binding	--	--	-
c73534_g1	15	PREDICTED: GPI ethanolamine phosphate transferase 2 isoform X1 [Megachile rotundata]	PREDICTED: Camponotus floridanus GPI ethanolamine phosphate transferase 2 (LOC105252551), mRNA	GO:0008152//GO:0006811//GO:0009058	metabolic process//ion transport//biosynthetic process	GO:0003824//GO:0005216//GO:0008484//GO:0016779//GO:0046872//GO:0016772	catalytic activity//ion channel activity//sulfuric ester hydrolase activity//nucleotidyltransferase activity//metal ion binding//transferase activity, transferring phosphorus-containing groups	GO:0016020	membrane	GDP-mannose pyrophosphorylase
c73586_g1	15	PREDICTED: uncharacterized protein LOC100644979 isoform X1 [Bombus terrestris]	PREDICTED: Solenopsis invicta uncharacterized LOC105196046 (LOC105196046), mRNA	--	--	GO:0005515//GO:0043565	protein binding//sequence-specific DNA binding	--	--	Ca2+-dependent phospholipid-binding protein Synaptotagmin, required for synaptic vesicle and secretory granule exocytosis
c73603_g2	15	heat shock protein 71 kDa protein [Echinococcus granulosus]	Clavispora lusitaniae ATCC 42720 heat shock 70 kDa protein, mRNA	GO:0007049//GO:0005975//GO:0000902	cell cycle//carbohydrate metabolic process//cell morphogenesis	GO:0016787//GO:0016773//GO:0005515	hydrolase activity//phosphotransferase activity, alcohol group as acceptor//protein binding	--	--	Molecular chaperones HSP70/HSC70, HSP70 superfamily
c73625_g1	15	PREDICTED: uncharacterized protein LOC105189308 isoform X1 [Harpegnathos saltator]	PREDICTED: Apis mellifera uncharacterized LOC412215 (LOC412215), transcript variant X4, mRNA	GO:0007165//GO:0006355	signal transduction//regulation of transcription, DNA-templated	GO:0005179//GO:0003677	hormone activity//DNA binding	GO:0005576//GO:0005634	extracellular region//nucleus	Chitin synthase/hyaluronan synthase (glycosyltransferases)
c73650_g2	15	PREDICTED: kinase D-interacting substrate of 220 kDa-like isoform X2 [Apis dorsata]	PREDICTED: Apis dorsata kinase D-interacting substrate of 220 kDa-like (LOC102676476), transcript variant X5, mRNA	GO:0006812//GO:0009451//GO:0006400//GO:0008033	cation transport//RNA modification//tRNA modification//tRNA processing	GO:0008176//GO:0005515//GO:0008324	tRNA (guanine-N7-)-methyltransferase activity//protein binding//cation transmembrane transporter activity	--	--	Integral membrane ankyrin-repeat protein Kidins220 (protein kinase D substrate)
c73697_g2	15	PREDICTED: kinesin-like protein KIF13B isoform X5 [Harpegnathos saltator]	PREDICTED: Acromyrmex echinatior kinesin-like protein KIF13B (LOC105151120), transcript variant X4, mRNA	GO:0006355//GO:0007021//GO:0048870//GO:0006606//GO:0007018//GO:0007017//GO:0070206	regulation of transcription, DNA-templated//tubulin complex assembly//cell motility//protein import into nucleus//microtubule-based movement//microtubule-based process//protein trimerization	GO:0000166//GO:0008017//GO:0005515//GO:0003777//GO:0051082//GO:0003677//GO:0003700//GO:0015631//GO:0005524	nucleotide binding//microtubule binding//protein binding//microtubule motor activity//unfolded protein binding//DNA binding//transcription factor activity, sequence-specific DNA binding//tubulin binding//ATP binding	GO:0005874//GO:0016020//GO:0005667//GO:0005783//GO:0005815//GO:0045298//GO:0031514//GO:0005634	microtubule//membrane//transcription factor complex//endoplasmic reticulum//microtubule organizing center//tubulin complex//motile cilium//nucleus	Kinesin-like protein
c73733_g1	15	PREDICTED: titin-like isoform X3 [Apis mellifera]	PREDICTED: Apis mellifera uncharacterized LOC551319 (LOC551319), transcript variant X3, mRNA	-						-
c73742_g1	15	PREDICTED: protein SMG8 isoform X2 [Megachile rotundata]	PREDICTED: Linepithema humile protein SMG8 (LOC105671388), transcript variant X1, mRNA	GO:0000184//GO:0006631//GO:0008033//GO:0055114	nuclear-transcribed mRNA catabolic process, nonsense-mediated decay//fatty acid metabolic process//tRNA processing//oxidation-reduction process	GO:0008168//GO:0005509//GO:0071949//GO:0050151//GO:0003723	methyltransferase activity//calcium ion binding//FAD binding//oleate hydratase activity//RNA binding	GO:0005615//GO:0005856	extracellular space//cytoskeleton	Uncharacterized conserved protein
c73747_g1	15	PREDICTED: uncharacterized protein LOC105560706 [Vollenhovia emeryi]	-	GO:0009082//GO:0015979	branched-chain amino acid biosynthetic process//photosynthesis	--	--	GO:0016020//GO:0009523	membrane//photosystem II	FOG: Transposon-encoded proteins with TYA, reverse transcriptase, integrase domains in various combinations
c73751_g1	15	PREDICTED: 4-amino-5-hydroxymethyl-2-methylpyrimidine phosphate synthase-like [Ceratitis capitata]	Candida tropicalis gene for pyrimidine precursor biosynthesis enzyme, complete cds	-						-
c73786_g1	15	hypothetical protein PBRA_004966 [Plasmodiophora brassicae]	Citrus clementina hypothetical protein (CICLE_v10004852mg) mRNA, complete cds	GO:0006633//GO:0006813//GO:0006552//GO:0006574//GO:0006555//GO:0006554//GO:0006568//GO:0006631//GO:0009396//GO:0006730//GO:0006520//GO:0018874//GO:0006779//GO:0055114//GO:0019354//GO:0006550//GO:0046487	fatty acid biosynthetic process//potassium ion transport//leucine catabolic process//valine catabolic process//methionine metabolic process//lysine catabolic process//tryptophan metabolic process//fatty acid metabolic process//folic acid-containing compound biosynthetic process//one-carbon metabolic process//cellular amino acid metabolic process//benzoate metabolic process//porphyrin-containing c…	GO:0043115//GO:0003824//GO:0004013//GO:0016491//GO:0051287//GO:0003857//GO:0004488	precorrin-2 dehydrogenase activity//catalytic activity//adenosylhomocysteinase activity//oxidoreductase activity//NAD binding//3-hydroxyacyl-CoA dehydrogenase activity//methylenetetrahydrofolate dehydrogenase (NADP+) activity	--	--	S-adenosylhomocysteine hydrolase
c73804_g2	15	-	-	GO:0007187//GO:0007608	G-protein coupled receptor signaling pathway, coupled to cyclic nucleotide second messenger//sensory perception of smell	GO:0005549//GO:0004984	odorant binding//olfactory receptor activity	GO:0016020	membrane	-
c73819_g2	15	PREDICTED: LOW QUALITY PROTEIN: kinetochore-associated protein 1 [Bombus terrestris]	PREDICTED: Apis dorsata kinetochore-associated protein 1-like (LOC102673933), mRNA	-						-
c73857_g1	15	PREDICTED: serine/threonine-protein kinase SMG1 [Cerapachys biroi]	PREDICTED: Apis mellifera serine/threonine-protein kinase SMG1-like (LOC727185), transcript variant X3, mRNA	GO:0009069//GO:0000184//GO:0007155//GO:0016310	serine family amino acid metabolic process//nuclear-transcribed mRNA catabolic process, nonsense-mediated decay//cell adhesion//phosphorylation	GO:0005515//GO:0016773//GO:0030246//GO:0004674//GO:0008144	protein binding//phosphotransferase activity, alcohol group as acceptor//carbohydrate binding//protein serine/threonine kinase activity//drug binding	--	--	DNA-dependent protein kinase
c45726_g1	14	PREDICTED: codanin-1 [Camponotus floridanus]	PREDICTED: Apis florea codanin-1 (LOC100866721), mRNA	GO:0006508//GO:0006814//GO:0015992//GO:0006744//GO:0006120	proteolysis//sodium ion transport//proton transport//ubiquinone biosynthetic process//mitochondrial electron transport, NADH to ubiquinone	GO:0004197//GO:0008137//GO:0008234//GO:0008270	cysteine-type endopeptidase activity//NADH dehydrogenase (ubiquinone) activity//cysteine-type peptidase activity//zinc ion binding	GO:0005739	mitochondrion	Cysteine proteinase Cathepsin L
c45726_g1	14	PREDICTED: codanin-1 [Camponotus floridanus]	PREDICTED: Apis florea codanin-1 (LOC100866721), mRNA	GO:0006508//GO:0006814//GO:0015992//GO:0006744//GO:0006120	proteolysis//sodium ion transport//proton transport//ubiquinone biosynthetic process//mitochondrial electron transport, NADH to ubiquinone	GO:0004197//GO:0008137//GO:0008234//GO:0008270	cysteine-type endopeptidase activity//NADH dehydrogenase (ubiquinone) activity//cysteine-type peptidase activity//zinc ion binding	GO:0005739	mitochondrion	Cysteine proteinase Cathepsin L
c52457_g1	14	Solute carrier family 12 member 8 [Harpegnathos saltator]	PREDICTED: Apis dorsata solute carrier family 12 member 8-like (LOC102672155), mRNA	GO:0006865//GO:0003333//GO:0055085//GO:0006810	amino acid transport//amino acid transmembrane transport//transmembrane transport//transport	GO:0015171//GO:0046872//GO:0008270	amino acid transmembrane transporter activity//metal ion binding//zinc ion binding	GO:0016020	membrane	Na+/K+ symporter
c66209_g1	14	PREDICTED: syntenin-1-like [Acromyrmex echinatior]>gi|332021083|gb|EGI61470.1| Syntenin-1 [Acromyrmex echinatior]	PREDICTED: Apis mellifera syntenin-1-like (LOC551650), transcript variant X2, mRNA	GO:0009405	pathogenesis	GO:0003676//GO:0008270//GO:0005515	nucleic acid binding//zinc ion binding//protein binding	GO:0005576	extracellular region	FOG: RRM domain
c67103_g1	14	PREDICTED: lysosomal aspartic protease [Apis mellifera]	PREDICTED: Apis mellifera cathepsin D (cathD), mRNA	GO:0006508	proteolysis	GO:0004190	aspartic-type endopeptidase activity	--	--	Aspartyl protease
c69205_g1	14	PREDICTED: etoposide-induced protein 2.4 homolog [Megachile rotundata]	PREDICTED: Megachile rotundata etoposide-induced protein 2.4 homolog (LOC100882191), mRNA	-						p53-mediated apoptosis protein EI24/PIG8
c69646_g1	14	PREDICTED: trehalose transporter 1 isoform X6 [Apis mellifera]	PREDICTED: Apis mellifera trehalose transporter 1 (Tret1), transcript variant X6, mRNA	GO:0055085	transmembrane transport	GO:0022857	transmembrane transporter activity	GO:0016021	integral component of membrane	Predicted transporter (major facilitator superfamily)
c69990_g1	14	PREDICTED: mitochondrial import inner membrane translocase subunit Tim10 B-like [Camponotus floridanus]	PREDICTED: Wasmannia auropunctata transcription factor Adf-1-like (LOC105450914), mRNA	-						Mitochondrial import inner membrane translocase, subunit TIM9
c70027_g1	14	PREDICTED: uncharacterized protein LOC105275022 [Cerapachys biroi]	-	-						-
c70165_g2	14	light harvesting complex protein LHCII-3 [Gymnochlora stellata]	Pyrus x bretschneideri clone 931 a-b binding protein mRNA, complete cds	-						-
c70279_g2	14	PREDICTED: probable ATP-dependent RNA helicase DDX10 [Megachile rotundata]	PREDICTED: Apis florea isocitrate dehydrogenase [NAD] subunit gamma, mitochondrial (LOC100863544), transcript variant X2, mRNA	GO:0055114	oxidation-reduction process	GO:0003676//GO:0005524//GO:0016616	nucleic acid binding//ATP binding//oxidoreductase activity, acting on the CH-OH group of donors, NAD or NADP as acceptor	--	--	RNA Helicase
c70768_g1	14	PREDICTED: putative uncharacterized protein DDB_G0271606-like [Apis mellifera]	PREDICTED: Apis mellifera uncharacterized LOC409852 (LOC409852), mRNA	-						-
c70928_g1	14	PREDICTED: 60S ribosomal protein L4 [Apis florea]	PREDICTED: Apis mellifera ribosomal protein L4 (RpL4), transcript variant 1, mRNA	GO:0042254//GO:0006412	ribosome biogenesis//translation	GO:0003735	structural constituent of ribosome	GO:0005840//GO:0032040	ribosome//small-subunit processome	Ribosomal protein RPL1/RPL2/RL4L4
c71181_g1	14	PREDICTED: TBC1 domain family member 10A [Harpegnathos saltator]	PREDICTED: Megachile rotundata TBC1 domain family member 10A (LOC100876208), transcript variant X5, mRNA	GO:0034508	centromere complex assembly	--	--	GO:0000776	kinetochore	Phosphoserine aminotransferase
c71190_g1	14	PREDICTED: exportin-2 [Camponotus floridanus]	PREDICTED: Apis florea exportin-2 (LOC100867560), mRNA	GO:0046488//GO:0006886	phosphatidylinositol metabolic process//intracellular protein transport	GO:0016307//GO:0005515//GO:0008536	phosphatidylinositol phosphate kinase activity//protein binding//Ran GTPase binding	--	--	Nuclear export receptor CSE1/CAS (importin beta superfamily)
c71285_g1	14	PREDICTED: LOW QUALITY PROTEIN: uncharacterized protein LOC100868562 [Apis florea]	PREDICTED: Apis florea uncharacterized LOC100868562 (LOC100868562), mRNA	GO:0007050	cell cycle arrest	GO:0005509	calcium ion binding	--	--	Dystonin, GAS (Growth-arrest-specific protein), and related proteins
c71406_g1	14	-	-	-						-
c71432_g1	14	PREDICTED: CDK5 regulatory subunit-associated protein 3 [Vollenhovia emeryi]	-	GO:0000160//GO:0016310//GO:0007165	phosphorelay signal transduction system//phosphorylation//signal transduction	GO:0000155	phosphorelay sensor kinase activity	GO:0009365	protein histidine kinase complex	CDK5 activator-binding protein
c71483_g1	14	PREDICTED: enolase-like [Apis dorsata]	PREDICTED: Apis dorsata enolase-like (LOC102681246), mRNA	GO:0006096//GO:0009094//GO:0006571//GO:0006094//GO:0000162	glycolytic process//L-phenylalanine biosynthetic process//tyrosine biosynthetic process//gluconeogenesis//tryptophan biosynthetic process	GO:0000287//GO:0004634	magnesium ion binding//phosphopyruvate hydratase activity	GO:0000015	phosphopyruvate hydratase complex	Enolase
c71502_g1	14	PREDICTED: uncharacterized protein LOC105275764 [Cerapachys biroi]	PREDICTED: Solenopsis invicta uncharacterized LOC105202731 (LOC105202731), mRNA	GO:0008283//GO:0040007//GO:0007165	cell proliferation//growth//signal transduction	GO:0008083	growth factor activity	--	--	-
c71710_g1	14	PREDICTED: xyloside xylosyltransferase 1 [Orussus abietinus]	-	--	--	GO:0016757	transferase activity, transferring glycosyl groups	--	--	Predicted glycosyltransferase
c71739_g1	14	PREDICTED: integrin beta-nu isoform X1 [Harpegnathos saltator]	-	GO:0006979//GO:0016070//GO:0008152	response to oxidative stress//RNA metabolic process//metabolic process	GO:0016597	amino acid binding	--	--	Integrin beta subunit (N-terminal portion of extracellular region)
c71896_g2	14	PREDICTED: uncharacterized protein LOC100745945 [Bombus impatiens]	PREDICTED: Bombus terrestris uncharacterized LOC100650582 (LOC100650582), mRNA	GO:0006813	potassium ion transport	GO:0015269//GO:0005516	calcium-activated potassium channel activity//calmodulin binding	GO:0016021	integral component of membrane	-
c72169_g1	14	predicted protein [Nematostella vectensis]>gi|156226132|gb|EDO46944.1| predicted protein [Nematostella vectensis]	Clavispora lusitaniae ATCC 42720 hypothetical protein, mRNA	GO:0005975	carbohydrate metabolic process	GO:0016773	phosphotransferase activity, alcohol group as acceptor	--	--	Ribulose kinase and related carbohydrate kinases
c72186_g1	14	PREDICTED: facilitated trehalose transporter Tret1-like [Harpegnathos saltator]>gi|749776353|ref|XP_011143166.1| PREDICTED: facilitated trehalose transporter Tret1-like [Harpegnathos saltator]>gi|749776356|ref|XP_011143168.1| PREDICTED: facilitated trehalose transporter Tret1-like [Harpegnathos saltator]>gi|749776359|ref|XP_011143169.1| PREDICTED: facilitated trehalose transporter Tret1-like [Har…	-	GO:0055085//GO:0008643	transmembrane transport//carbohydrate transport	GO:0022891//GO:0004518//GO:0003677//GO:0022857	substrate-specific transmembrane transporter activity//nuclease activity//DNA binding//transmembrane transporter activity	GO:0016021	integral component of membrane	Predicted transporter (major facilitator superfamily)
c72219_g1	14	acetylCoA C-acetyltransferase subfamily protein [Acanthamoeba castellanii str. Neff]>gi|440795855|gb|ELR16969.1| acetylCoA C-acetyltransferase subfamily protein [Acanthamoeba castellanii str. Neff]	PREDICTED: Solanum tuberosum peroxisomal fatty acid beta-oxidation multifunctional protein AIM1-like (LOC102587367), transcript variant X2, mRNA	GO:0006552//GO:0006574//GO:0006633//GO:0006568//GO:0006631//GO:0018874//GO:0006554//GO:0006550//GO:0055114	leucine catabolic process//valine catabolic process//fatty acid biosynthetic process//tryptophan metabolic process//fatty acid metabolic process//benzoate metabolic process//lysine catabolic process//isoleucine catabolic process//oxidation-reduction process	GO:0016491//GO:0003857	oxidoreductase activity//3-hydroxyacyl-CoA dehydrogenase activity	--	--	Hydroxyacyl-CoA dehydrogenase/enoyl-CoA hydratase
c72238_g1	14	PREDICTED: putative fatty acyl-CoA reductase CG5065 [Vollenhovia emeryi]	-	--	--	GO:0080019	fatty-acyl-CoA reductase (alcohol-forming) activity	--	--	Acyl-CoA reductase
c72258_g1	14	-	-	-						-
c72263_g1	14	PREDICTED: dystroglycan-like isoform X1 [Cerapachys biroi]>gi|759066577|ref|XP_011342744.1| PREDICTED: dystroglycan-like isoform X1 [Cerapachys biroi]>gi|607357231|gb|EZA51696.1| Dystroglycan [Cerapachys biroi]	-	GO:0007016//GO:0055085//GO:0006821	cytoskeletal anchoring at plasma membrane//transmembrane transport//chloride transport	GO:0005247//GO:0008270	voltage-gated chloride channel activity//zinc ion binding	GO:0016010//GO:0016020//GO:0016012//GO:0019031	dystrophin-associated glycoprotein complex//membrane//sarcoglycan complex//viral envelope	Dystroglycan
c72266_g1	14	PREDICTED: proteasome-associated protein ECM29 homolog [Wasmannia auropunctata]	PREDICTED: Apis florea proteasome-associated protein ECM29 homolog (LOC100867384), mRNA	GO:0015992//GO:0006481//GO:0006123//GO:0006479	proton transport//C-terminal protein methylation//mitochondrial electron transport, cytochrome c to oxygen//protein methylation	GO:0005507//GO:0004129//GO:0004671//GO:0005515//GO:0003723	copper ion binding//cytochrome-c oxidase activity//protein C-terminal S-isoprenylcysteine carboxyl O-methyltransferase activity//protein binding//RNA binding	GO:0045277//GO:0016021//GO:0016020	respiratory chain complex IV//integral component of membrane//membrane	Uncharacterized conserved protein
c72281_g1	14	PREDICTED: THUMP domain-containing protein 3-like isoform X1 [Bombus impatiens]	-	GO:0006306//GO:0031167	DNA methylation//rRNA methylation	GO:0008170//GO:0008168//GO:0003677//GO:0003723	N-methyltransferase activity//methyltransferase activity//DNA binding//RNA binding	--	--	-
c72329_g1	14	PREDICTED: uncharacterized protein LOC100743417 [Bombus impatiens]	PREDICTED: Bombus impatiens uncharacterized LOC100743417 (LOC100743417), mRNA	--	--	GO:0003677	DNA binding	--	--	-
c72348_g1	14	PREDICTED: calcium-transporting ATPase type 2C member 1 [Megachile rotundata]	PREDICTED: Apis mellifera calcium-transporting ATPase type 2C member 1-like (LOC724440), transcript variant X2, mRNA	GO:0005975	carbohydrate metabolic process	GO:0030976//GO:0000287//GO:0000166//GO:0046872//GO:0004553//GO:0030246	thiamine pyrophosphate binding//magnesium ion binding//nucleotide binding//metal ion binding//hydrolase activity, hydrolyzing O-glycosyl compounds//carbohydrate binding	--	--	Ca2+ transporting ATPase
c72377_g1	14	PREDICTED: presequence protease, mitochondrial [Camponotus floridanus]>gi|307170760|gb|EFN62885.1| Presequence protease, mitochondrial [Camponotus floridanus]	PREDICTED: Apis dorsata presequence protease, mitochondrial-like (LOC102671383), mRNA	GO:0006508	proteolysis	GO:0004222//GO:0046872//GO:0008270	metalloendopeptidase activity//metal ion binding//zinc ion binding	GO:0005634	nucleus	Metalloendoprotease HMP1 (insulinase superfamily)
c72434_g2	14	PREDICTED: translational activator GCN1 [Harpegnathos saltator]	PREDICTED: Apis florea translational activator GCN1 (LOC100865997), mRNA	GO:0009069//GO:0006886//GO:0016310//GO:0016192//GO:0051090	serine family amino acid metabolic process//intracellular protein transport//phosphorylation//vesicle-mediated transport//regulation of sequence-specific DNA binding transcription factor activity	GO:0004674//GO:0005515	protein serine/threonine kinase activity//protein binding	GO:0030117//GO:0005634	membrane coat//nucleus	Protein containing adaptin N-terminal region
c72459_g1	14	PREDICTED: ankyrin repeat and LEM domain-containing protein 2 [Apis florea]	-	--	--	GO:0005515	protein binding	--	--	-
c72463_g1	14	leukocyte elastase inhibitor [Lasius niger]	-	-						Serpin
c72488_g2	14	unnamed protein product [Vitrella brassicaformis CCMP3155]	PREDICTED: Malus x domestica fructose-bisphosphate aldolase 1, chloroplastic (LOC103453790), mRNA	GO:0006000//GO:0006013//GO:0006094//GO:0015976//GO:0006096//GO:0006098//GO:0006020	fructose metabolic process//mannose metabolic process//gluconeogenesis//carbon utilization//glycolytic process//pentose-phosphate shunt//inositol metabolic process	GO:0004332	fructose-bisphosphate aldolase activity	--	--	Fructose-biphosphate aldolase
c72587_g1	14	PREDICTED: sortilin-related receptor-like [Harpegnathos saltator]>gi|307192220|gb|EFN75522.1| Sortilin-related receptor [Harpegnathos saltator]	PREDICTED: Pogonomyrmex barbatus sortilin-related receptor-like (LOC105424032), transcript variant X2, mRNA	--	--	GO:0005515	protein binding	GO:0016021	integral component of membrane	Low-density lipoprotein receptors containing Ca2+-binding EGF-like domains
c72595_g1	14	PREDICTED: pre-mRNA-processing-splicing factor 8 [Megachile rotundata]>gi|805784902|ref|XP_012140215.1| PREDICTED: pre-mRNA-processing-splicing factor 8 [Megachile rotundata]	PREDICTED: Apis dorsata pre-mRNA-processing-splicing factor 8-like (LOC102676420), mRNA	GO:0007049//GO:0000398//GO:0007186	cell cycle//mRNA splicing, via spliceosome//G-protein coupled receptor signaling pathway	GO:0017070//GO:0030623//GO:0005515//GO:0003723//GO:0004930	U6 snRNA binding//U5 snRNA binding//protein binding//RNA binding//G-protein coupled receptor activity	GO:0016021//GO:0005634	integral component of membrane//nucleus	U5 snRNP spliceosome subunit
c72596_g3	14	PREDICTED: uncharacterized protein LOC105274478 isoform X8 [Cerapachys biroi]	PREDICTED: Nasonia vitripennis uncharacterized LOC103315812 (LOC103315812), mRNA	GO:0006355//GO:0007617	regulation of transcription, DNA-templated//mating behavior	GO:0003700	transcription factor activity, sequence-specific DNA binding	GO:0005576//GO:0005667//GO:0042025	extracellular region//transcription factor complex//host cell nucleus	-
c72612_g2	14	PREDICTED: spermine oxidase-like [Megachile rotundata]>gi|805798798|ref|XP_012143953.1| PREDICTED: spermine oxidase-like [Megachile rotundata]	PREDICTED: Apis dorsata peroxisomal N(1)-acetyl-spermine/spermidine oxidase-like (LOC102671754), mRNA	GO:0055114//GO:0008033//GO:0016117//GO:0006813//GO:0006631	oxidation-reduction process//tRNA processing//carotenoid biosynthetic process//potassium ion transport//fatty acid metabolic process	GO:0071949//GO:0005515//GO:0050151//GO:0008641//GO:0004499//GO:0016614//GO:0050660//GO:0016491//GO:0050661//GO:0016705	FAD binding//protein binding//oleate hydratase activity//small protein activating enzyme activity//N,N-dimethylaniline monooxygenase activity//oxidoreductase activity, acting on CH-OH group of donors//flavin adenine dinucleotide binding//oxidoreductase activity//NADP binding//oxidoreductase activity, acting on paired donors, with incorporation or reduction of molecular oxygen	--	--	Amine oxidase
c72635_g1	14	PREDICTED: long-chain-fatty-acid--CoA ligase 4 isoform X2 [Camponotus floridanus]>gi|752896229|ref|XP_011266367.1| PREDICTED: long-chain-fatty-acid--CoA ligase 4 isoform X2 [Camponotus floridanus]	PREDICTED: Atta cephalotes long-chain-fatty-acid--CoA ligase 4 (LOC105618276), mRNA	GO:0008152	metabolic process	GO:0003824	catalytic activity	--	--	Acyl-CoA synthetase
c72658_g1	14	-	-	-						-
c72671_g1	14	PREDICTED: gamma-1-syntrophin isoform X2 [Camponotus floridanus]	PREDICTED: Apis dorsata gamma-1-syntrophin-like (LOC102671731), transcript variant X3, mRNA	GO:0050690//GO:0006457	regulation of defense response to virus by virus//protein folding	GO:0005537//GO:0005515	mannose binding//protein binding	--	--	Syntrophins (type gamma)
c72693_g1	14	PREDICTED: proteasome activator complex subunit 4B-like [Cerapachys biroi]	PREDICTED: Apis mellifera alpha mannosidase II (alpha-Man-II), transcript variant X2, mRNA	GO:0006013//GO:0005975//GO:0042967//GO:0006308	mannose metabolic process//carbohydrate metabolic process//acyl-carrier-protein biosynthetic process//DNA catabolic process	GO:0016888//GO:0004559//GO:0008080//GO:0015923//GO:0004553//GO:0008270//GO:0016747	endodeoxyribonuclease activity, producing 5'-phosphomonoesters//alpha-mannosidase activity//N-acetyltransferase activity//mannosidase activity//hydrolase activity, hydrolyzing O-glycosyl compounds//zinc ion binding//transferase activity, transferring acyl groups other than amino-acyl groups	--	--	TatD-related DNase
c72697_g1	14	Probable phosphorylase b kinase regulatory subunit alpha [Camponotus floridanus]	PREDICTED: Apis florea probable phosphorylase b kinase regulatory subunit alpha (LOC100865608), transcript variant X1, mRNA	GO:0055114//GO:0006633	oxidation-reduction process//fatty acid biosynthetic process	GO:0005198//GO:0016491//GO:0005506	structural molecule activity//oxidoreductase activity//iron ion binding	GO:0019031//GO:0016021	viral envelope//integral component of membrane	Phosphorylase kinase
c72707_g1	14	PREDICTED: annexin B9-like isoform X1 [Bombus terrestris]>gi|808131915|ref|XP_012168584.1| PREDICTED: annexin B9-like isoform X1 [Bombus terrestris]	PREDICTED: Linepithema humile annexin B9-like (LOC105675174), transcript variant X4, mRNA	GO:0006367//GO:0006355//GO:0006352	transcription initiation from RNA polymerase II promoter//regulation of transcription, DNA-templated//DNA-templated transcription, initiation	GO:0003700//GO:0016987//GO:0005509//GO:0003677//GO:0005544	transcription factor activity, sequence-specific DNA binding//sigma factor activity//calcium ion binding//DNA binding//calcium-dependent phospholipid binding	GO:0005672//GO:0005667	transcription factor TFIIA complex//transcription factor complex	Annexin
c72712_g1	14	aftiphilin isoform x2 [Lasius niger]	PREDICTED: Megachile rotundata low-density lipoprotein receptor-related protein 2 (LOC100875529), mRNA	--	--	GO:0016790	thiolester hydrolase activity	GO:0019031	viral envelope	-
c72733_g1	14	vitellogenin [Vespula vulgaris]	Vespula vulgaris vitellogenin mRNA, complete cds	GO:0006869	lipid transport	GO:0005319	lipid transporter activity	--	--	von Willebrand factor and related coagulation proteins
c72741_g1	14	-	-	-						-
c72852_g1	14	PREDICTED: uncharacterized protein LOC105703989 [Orussus abietinus]	-	GO:0007186	G-protein coupled receptor signaling pathway	GO:0046872//GO:0004930	metal ion binding//G-protein coupled receptor activity	GO:0016021	integral component of membrane	-
c72870_g1	14	PREDICTED: titin-like isoform X2 [Megachile rotundata]	PREDICTED: Monomorium pharaonis titin-like (LOC105840158), mRNA	GO:0006090//GO:0006814//GO:0006525//GO:0006560//GO:0071436//GO:0043044	pyruvate metabolic process//sodium ion transport//arginine metabolic process//proline metabolic process//sodium ion export//ATP-dependent chromatin remodeling	GO:0004252//GO:0008948//GO:0015081//GO:0005515	serine-type endopeptidase activity//oxaloacetate decarboxylase activity//sodium ion transmembrane transporter activity//protein binding	GO:0005886//GO:0016586//GO:0016021//GO:0016020	plasma membrane//RSC complex//integral component of membrane//membrane	Projectin/twitchin and related proteins
c72872_g1	14	PREDICTED: protein PF14_0175-like isoform X2 [Apis dorsata]	PREDICTED: Apis mellifera uncharacterized LOC100577903 (LOC100577903), transcript variant X3, mRNA	GO:0008152	metabolic process	GO:0016597	amino acid binding	GO:0016021	integral component of membrane	-
c72876_g1	14	PREDICTED: huntingtin isoform X1 [Megachile rotundata]>gi|805788648|ref|XP_012141247.1| PREDICTED: huntingtin isoform X1 [Megachile rotundata]	PREDICTED: Apis florea huntingtin (LOC100864557), mRNA	GO:0006810//GO:0006814//GO:0006816	transport//sodium ion transport//calcium ion transport	GO:0005515//GO:0005246//GO:0005272//GO:0042030	protein binding//calcium channel regulator activity//sodium channel activity//ATPase inhibitor activity	GO:0016020	membrane	-
c72937_g2	14	PREDICTED: uncharacterized protein LOC100747314 [Bombus impatiens]	Mischocyttarus flavitarsis isolate 10350mis ultra conserved element locus uce-1477 genomic sequence	--	--	GO:0016773//GO:0005198//GO:0005524	phosphotransferase activity, alcohol group as acceptor//structural molecule activity//ATP binding	GO:0019012//GO:0016020	virion//membrane	-
c72977_g1	14	PREDICTED: phosphoribosylformylglycinamidine synthase [Bombus impatiens]>gi|815925621|ref|XP_012247431.1| PREDICTED: phosphoribosylformylglycinamidine synthase [Bombus impatiens]>gi|815925623|ref|XP_012247432.1| PREDICTED: phosphoribosylformylglycinamidine synthase [Bombus impatiens]>gi|815925626|ref|XP_012247433.1| PREDICTED: phosphoribosylformylglycinamidine synthase [Bombus impatiens]>gi|81592…	PREDICTED: Apis florea phosphoribosylformylglycinamidine synthase (LOC100863620), transcript variant X2, mRNA	-						Phosphoribosylformylglycinamidine synthase
c72993_g2	14	PREDICTED: clustered mitochondria protein homolog [Megachile rotundata]	PREDICTED: Apis mellifera protein KIAA0664 homolog (LOC552519), transcript variant X1, mRNA	GO:0031167//GO:0006139//GO:0006351	rRNA methylation//nucleobase-containing compound metabolic process//transcription, DNA-templated	GO:0005515//GO:0008270//GO:0003677//GO:0008168	protein binding//zinc ion binding//DNA binding//methyltransferase activity	GO:0005634	nucleus	Uncharacterized protein CLU1/cluA/TIF31 involved in mitochondrial morphology/distribution, also found associated with eIF-3
c73001_g1	14	putative peroxiredoxin, partial [Glossina morsitans morsitans]	-	GO:0055114	oxidation-reduction process	GO:0016209//GO:0016491	antioxidant activity//oxidoreductase activity	--	--	Alkyl hydroperoxide reductase/peroxiredoxin
c73004_g1	14	PREDICTED: LOW QUALITY PROTEIN: metabotropic glutamate receptor 7-like [Apis florea]	PREDICTED: Linepithema humile metabotropic glutamate receptor 8-like (LOC105667909), mRNA	GO:0007186//GO:0031412//GO:0006355	G-protein coupled receptor signaling pathway//gas vesicle organization//regulation of transcription, DNA-templated	GO:0043565//GO:0003700//GO:0004930	sequence-specific DNA binding//transcription factor activity, sequence-specific DNA binding//G-protein coupled receptor activity	GO:0016021//GO:0005667	integral component of membrane//transcription factor complex	Glutamate-gated metabotropic ion channel receptor subunit GRM2 and related subunits, G-protein coupled receptor superfamily
c73005_g1	14	UDP-glucosyltransferase [Gregarina niphandrodes]>gi|608674092|gb|EZG67407.1| UDP-glucosyltransferase [Gregarina niphandrodes]	-	GO:0008152	metabolic process	GO:0016758	transferase activity, transferring hexosyl groups	--	--	UDP-glucuronosyl and UDP-glucosyl transferase
c73008_g3	14	PREDICTED: focal adhesion kinase 1 isoform X2 [Bombus impatiens]>gi|815901041|ref|XP_012236633.1| PREDICTED: focal adhesion kinase 1 isoform X2 [Bombus impatiens]	PREDICTED: Bombus terrestris focal adhesion kinase 1 (LOC100651181), transcript variant X3, mRNA	GO:0007165//GO:0007172//GO:0006511//GO:0042742//GO:0015708//GO:0009435//GO:0030500//GO:0006468	signal transduction//signal complex assembly//ubiquitin-dependent protein catabolic process//defense response to bacterium//silicate transport//NAD biosynthetic process//regulation of bone mineralization//protein phosphorylation	GO:0005524//GO:0046848//GO:0008987//GO:0051539//GO:0004713//GO:0004871//GO:0004672	ATP binding//hydroxyapatite binding//quinolinate synthetase A activity//4 iron, 4 sulfur cluster binding//protein tyrosine kinase activity//signal transducer activity//protein kinase activity	GO:0005634//GO:0019804//GO:0005925//GO:0005576	nucleus//obsolete quinolinate synthetase complex//focal adhesion//extracellular region	Focal adhesion tyrosine kinase FAK, contains FERM domain
c73025_g1	14	PREDICTED: lon protease homolog, mitochondrial isoform X2 [Linepithema humile]	PREDICTED: Apis mellifera lon protease homolog, mitochondrial-like (LOC409459), transcript variant X1, mRNA	GO:0006310//GO:0006510//GO:0006508//GO:0002949//GO:0006281	DNA recombination//obsolete ATP-dependent proteolysis//proteolysis//tRNA threonylcarbamoyladenosine modification//DNA repair	GO:0003677//GO:0098519//GO:0009378//GO:0016887//GO:0043531//GO:0005525//GO:0016787//GO:0005524//GO:0003924//GO:0003724//GO:0004252//GO:0003723//GO:0004176	DNA binding//nucleotide phosphatase activity, acting on free nucleotides//four-way junction helicase activity//ATPase activity//ADP binding//GTP binding//hydrolase activity//ATP binding//GTPase activity//RNA helicase activity//serine-type endopeptidase activity//RNA binding//ATP-dependent peptidase activity	GO:0009379//GO:0005657	Holliday junction helicase complex//replication fork	Mitochondrial ATP-dependent protease PIM1/LON
c73168_g1	14	PREDICTED: adenylate cyclase type 2 isoform X1 [Camponotus floridanus]	PREDICTED: Camponotus floridanus adenylate cyclase type 2 (LOC105250746), transcript variant X2, mRNA	GO:0046039//GO:0006144//GO:0006171//GO:0009190//GO:0035556//GO:0006182	GTP metabolic process//purine nucleobase metabolic process//cAMP biosynthetic process//cyclic nucleotide biosynthetic process//intracellular signal transduction//cGMP biosynthetic process	GO:0004383//GO:0004016//GO:0016849	guanylate cyclase activity//adenylate cyclase activity//phosphorus-oxygen lyase activity	GO:0005886	plasma membrane	Adenylate/guanylate cyclase
c73219_g1	14	PREDICTED: adenylate kinase 9-like [Megachile rotundata]	-	GO:0006139//GO:0006206	nucleobase-containing compound metabolic process//pyrimidine nucleobase metabolic process	GO:0005524//GO:0016301//GO:0016887//GO:0004127//GO:0005525	ATP binding//kinase activity//ATPase activity//cytidylate kinase activity//GTP binding	--	--	Adenylate kinase
c73270_g1	14	PREDICTED: histone acetyltransferase Tip60-like [Apis dorsata]	PREDICTED: Apis dorsata histone acetyltransferase Tip60-like (LOC102677216), mRNA	GO:0006355//GO:0042967	regulation of transcription, DNA-templated//acyl-carrier-protein biosynthetic process	GO:0008080//GO:0016747	N-acetyltransferase activity//transferase activity, transferring acyl groups other than amino-acyl groups	GO:0009289	pilus	Histone acetyltransferase (MYST family)
c73301_g1	14	PREDICTED: LOW QUALITY PROTEIN: ectopic P granules protein 5 homolog [Linepithema humile]	PREDICTED: Apis dorsata ectopic P granules protein 5 homolog (LOC102676750), transcript variant X1, mRNA	GO:0009878//GO:0006464	nodule morphogenesis//cellular protein modification process	GO:0046872	metal ion binding	--	--	Uncharacterized conserved protein
c73326_g1	14	PREDICTED: laminin subunit beta-1 isoform X1 [Solenopsis invicta]	PREDICTED: Apis mellifera laminin B1 (LanB1), transcript variant X1, mRNA	GO:0006952//GO:0051262	defense response//protein tetramerization	--	--	GO:0005576	extracellular region	Extracellular matrix glycoprotein Laminin subunit beta
c73353_g1	14	PREDICTED: teneurin-m isoform X7 [Camponotus floridanus]	PREDICTED: Camponotus floridanus teneurin-m (LOC105259560), transcript variant X7, mRNA	GO:0006508	proteolysis	GO:0008234//GO:0005515	cysteine-type peptidase activity//protein binding	--	--	Uncharacterized conserved protein (Rhs family)
c73362_g1	14	PREDICTED: F-box only protein 22-like isoform X1 [Apis mellifera]	Eustenogaster fraterna clone EF190AAT microsatellite sequence	GO:0009059	macromolecule biosynthetic process	GO:0005515	protein binding	GO:0030176	integral component of endoplasmic reticulum membrane	N-acetylglucosaminyltransferase complex, subunit PIG-P, required for phosphatidylinositol biosynthesis
c73382_g2	14	PREDICTED: histone deacetylase 6 isoform X3 [Megachile rotundata]	PREDICTED: Apis florea histone deacetylase 6 (LOC100864743), transcript variant X2, mRNA	GO:0007165//GO:0031124//GO:0006355//GO:0006508	signal transduction//mRNA 3'-end processing//regulation of transcription, DNA-templated//proteolysis	GO:0004222//GO:0008270//GO:0003700//GO:0004871	metalloendopeptidase activity//zinc ion binding//transcription factor activity, sequence-specific DNA binding//signal transducer activity	GO:0005667	transcription factor complex	Histone deacetylase complex, catalytic component HDA1
c73385_g1	14	hypothetical protein DICPUDRAFT_41003 [Dictyostelium purpureum]>gi|325077001|gb|EGC30744.1| hypothetical protein DICPUDRAFT_41003 [Dictyostelium purpureum]	-	GO:0055114	oxidation-reduction process	GO:0010181//GO:0016491	FMN binding//oxidoreductase activity	--	--	NADH:flavin oxidoreductase/12-oxophytodienoate reductase
c73386_g1	14	PREDICTED: E3 ubiquitin-protein ligase HECTD1 isoform X2 [Harpegnathos saltator]	PREDICTED: Apis dorsata E3 ubiquitin-protein ligase HECTD1-like (LOC102675290), transcript variant X5, mRNA	GO:0016192//GO:0006886//GO:0006351//GO:0006260//GO:0016567	vesicle-mediated transport//intracellular protein transport//transcription, DNA-templated//DNA replication//protein ubiquitination	GO:0004252//GO:0005515//GO:0046872//GO:0004842//GO:0005198//GO:0003887//GO:0061630//GO:0003677//GO:0008270	serine-type endopeptidase activity//protein binding//metal ion binding//ubiquitin-protein transferase activity//structural molecule activity//DNA-directed DNA polymerase activity//ubiquitin protein ligase activity//DNA binding//zinc ion binding	GO:0055036//GO:0019028//GO:0032040//GO:0042575//GO:0030130//GO:0030132//GO:0005680	virion membrane//viral capsid//small-subunit processome//DNA polymerase complex//clathrin coat of trans-Golgi network vesicle//clathrin coat of coated pit//anaphase-promoting complex	E3 ubiquitin protein ligase
c73460_g1	14	PREDICTED: intraflagellar transport protein 88 homolog [Orussus abietinus]	PREDICTED: Apis mellifera DNA-directed RNA polymerase II subunit RPB3-like (LOC552458), mRNA	GO:0006412//GO:0006351//GO:0006468//GO:0006144//GO:0006206//GO:0042254	translation//transcription, DNA-templated//protein phosphorylation//purine nucleobase metabolic process//pyrimidine nucleobase metabolic process//ribosome biogenesis	GO:0046983//GO:0005524//GO:0003735//GO:0042802//GO:0005515//GO:0004672//GO:0003899	protein dimerization activity//ATP binding//structural constituent of ribosome//identical protein binding//protein binding//protein kinase activity//DNA-directed RNA polymerase activity	GO:0005739//GO:0005840//GO:0016012//GO:0005730	mitochondrion//ribosome//sarcoglycan complex//nucleolus	RNA polymerase II, subunit POLR2C/RPB3
c73471_g1	14	-	-	--	--	GO:0016788	hydrolase activity, acting on ester bonds	--	--	-
c73473_g1	14	PREDICTED: pre-mRNA-splicing factor SYF1 [Megachile rotundata]	PREDICTED: Apis dorsata pre-mRNA-splicing factor SYF1-like (LOC102676944), mRNA	GO:0015979//GO:0006810//GO:0006397//GO:0007165	photosynthesis//transport//mRNA processing//signal transduction	GO:0005215//GO:0005515//GO:0008158	transporter activity//protein binding//hedgehog receptor activity	GO:0005887//GO:0016020//GO:0005634	integral component of plasma membrane//membrane//nucleus	mRNA splicing factor
c73492_g1	14	predicted protein [Nematostella vectensis]>gi|156215923|gb|EDO36871.1| predicted protein [Nematostella vectensis]	-	--	--	GO:0000774	adenyl-nucleotide exchange factor activity	GO:0005783	endoplasmic reticulum	Armadillo/beta-catenin-like repeat-containing protein
c73509_g2	14	PREDICTED: adenomatous polyposis coli homolog isoform X3 [Megachile rotundata]	PREDICTED: Camponotus floridanus uncharacterized LOC105251334 (LOC105251334), transcript variant X4, mRNA	GO:0006364//GO:0006012//GO:0016055//GO:0005985//GO:0005982	rRNA processing//galactose metabolic process//Wnt signaling pathway//sucrose metabolic process//starch metabolic process	GO:0004564//GO:0004575//GO:0005515//GO:0008013	beta-fructofuranosidase activity//sucrose alpha-glucosidase activity//protein binding//beta-catenin binding	GO:0016342//GO:0005730//GO:0016021//GO:0017177	catenin complex//nucleolus//integral component of membrane//glucosidase II complex	Beta-catenin-binding protein APC, contains ARM repeats
c73519_g1	14	PREDICTED: uncharacterized protein LOC105191595 [Harpegnathos saltator]	PREDICTED: Linepithema humile atrial natriuretic peptide-converting enzyme (LOC105674084), transcript variant X2, mRNA	GO:0006508	proteolysis	GO:0004252//GO:0005515	serine-type endopeptidase activity//protein binding	GO:0016020	membrane	Trypsin
c73556_g2	14	PREDICTED: uncharacterized protein LOC100875973 isoform X1 [Megachile rotundata]	PREDICTED: Apis florea uncharacterized LOC100866386 (LOC100866386), mRNA	GO:0016579	protein deubiquitination	GO:0036459	ubiquitinyl hydrolase activity	--	--	-
c73575_g1	14	troponin C type IIIa [Apis mellifera]>gi|380029059|ref|XP_003698200.1| PREDICTED: troponin C, isoform 1-like [Apis florea]>gi|572300721|ref|XP_006616438.1| PREDICTED: troponin C, isoform 1-like [Apis dorsata]>gi|808134972|ref|XP_012169919.1| PREDICTED: troponin C, isoform 1-like [Bombus terrestris]>gi|38639844|tpg|DAA01879.1| TPA_inf: troponin C type IIIa [Apis mellifera]	PREDICTED: Apis florea troponin C, isoform 1-like (LOC100869199), mRNA	GO:0006810//GO:0006836//GO:0009405//GO:0019835	transport//neurotransmitter transport//pathogenesis//cytolysis	GO:0019905//GO:0019871//GO:0005515//GO:0005509	syntaxin binding//sodium channel inhibitor activity//protein binding//calcium ion binding	GO:0019867//GO:0005576	outer membrane//extracellular region	Calmodulin and related proteins (EF-Hand superfamily)
c73606_g1	14	PREDICTED: neuropeptide Y receptor-like [Bombus impatiens]	-	GO:0007186	G-protein coupled receptor signaling pathway	GO:0004930	G-protein coupled receptor activity	GO:0016021	integral component of membrane	FOG: 7 transmembrane receptor
c73621_g1	14	PREDICTED: angiomotin-like protein 1 isoform X1 [Bombus impatiens]>gi|815897057|ref|XP_012249295.1| PREDICTED: angiomotin-like protein 1 isoform X1 [Bombus impatiens]	PREDICTED: Apis florea angiomotin-like protein 1 (LOC100864213), transcript variant X2, mRNA	GO:0006269//GO:0006351//GO:0007094//GO:0007165//GO:0055085	DNA replication, synthesis of RNA primer//transcription, DNA-templated//mitotic spindle assembly checkpoint//signal transduction//transmembrane transport	GO:0004386//GO:0003676//GO:0004872//GO:0003723//GO:0008092//GO:0003896//GO:0008270	helicase activity//nucleic acid binding//receptor activity//RNA binding//cytoskeletal protein binding//DNA primase activity//zinc ion binding	GO:0005657//GO:0005730//GO:0005737//GO:0016021//GO:0016020//GO:0019898	replication fork//nucleolus//cytoplasm//integral component of membrane//membrane//extrinsic component of membrane	Splicing factor 1/branch point binding protein (RRM superfamily)
c73626_g1	14	PREDICTED: nuclear pore complex protein Nup93-like [Wasmannia auropunctata]	PREDICTED: Pogonomyrmex barbatus nuclear pore complex protein Nup93-like (LOC105433499), mRNA	GO:0006355//GO:0016579//GO:0006810	regulation of transcription, DNA-templated//protein deubiquitination//transport	GO:0005515//GO:0036459	protein binding//ubiquitinyl hydrolase activity	GO:0005643//GO:0016021//GO:0005634	nuclear pore//integral component of membrane//nucleus	Cullins
c73630_g2	14	Otoferlin [Harpegnathos saltator]	PREDICTED: Apis mellifera otoferlin-like (LOC724747), transcript variant X1, mRNA	--	--	GO:0005515	protein binding	GO:0016021	integral component of membrane	Membrane-associated protein FER-1 and related ferlins, contain multiple C2 domains
c73633_g1	14	PREDICTED: elongation of very long chain fatty acids protein 1-like [Apis mellifera]	-	--	--	--	--	GO:0016021	integral component of membrane	Fatty acyl-CoA elongase/Polyunsaturated fatty acid specific elongation enzyme
c73659_g1	14	PREDICTED: protein Skeletor, isoforms B/C [Bombus terrestris]	PREDICTED: Megachile rotundata protein Skeletor, isoforms B/C (LOC100876990), mRNA	--	--	GO:0008146//GO:0005515	sulfotransferase activity//protein binding	--	--	Sulfotransferase
c73666_g4	14	-	Tridacna gigas carbonic anhydrase gene, exon 5 and partial cds	GO:0050790	regulation of catalytic activity	GO:0030234	enzyme regulator activity	--	--	-
c73672_g1	14	TKL/IRAK protein kinase, variant [Capsaspora owczarzaki ATCC 30864]	PREDICTED: Cicer arietinum U-box domain-containing protein 52-like (LOC101491300), mRNA	GO:0006914//GO:0006950//GO:0006468	autophagy//response to stress//protein phosphorylation	GO:0005524//GO:0004672	ATP binding//protein kinase activity	--	--	-
c73693_g1	14	PREDICTED: DNA polymerase theta-like isoform X2 [Harpegnathos saltator]	PREDICTED: Megachile rotundata DNA polymerase theta (LOC100875912), transcript variant X3, mRNA	GO:0006260//GO:0006810	DNA replication//transport	GO:0005524//GO:0034061//GO:0003887//GO:0003677//GO:0003676	ATP binding//DNA polymerase activity//DNA-directed DNA polymerase activity//DNA binding//nucleic acid binding	GO:0005634//GO:0042575	nucleus//DNA polymerase complex	DNA polymerase theta/eta, DEAD-box superfamily
c73732_g1	14	PREDICTED: 28S ribosomal protein S31, mitochondrial [Cerapachys biroi]>gi|607363007|gb|EZA57251.1| 28S ribosomal protein S31, mitochondrial [Cerapachys biroi]	-	GO:0006355//GO:0042254//GO:0000398	regulation of transcription, DNA-templated//ribosome biogenesis//mRNA splicing, via spliceosome	GO:0003677//GO:0003735//GO:0003682//GO:0008270	DNA binding//structural constituent of ribosome//chromatin binding//zinc ion binding	GO:0005763//GO:0000785//GO:0005840//GO:0000775//GO:0005634//GO:0005681	mitochondrial small ribosomal subunit//chromatin//ribosome//chromosome, centromeric region//nucleus//spliceosomal complex	-
c73732_g2	14	PREDICTED: luciferin 4-monooxygenase isoform X1 [Megachile rotundata]>gi|805780893|ref|XP_012139138.1| PREDICTED: luciferin 4-monooxygenase isoform X1 [Megachile rotundata]	PREDICTED: Apis dorsata 3'(2'),5'-bisphosphate nucleotidase 1-like (LOC102677451), transcript variant X2, mRNA	GO:0006810//GO:0006886//GO:0046854//GO:0008152	transport//intracellular protein transport//phosphatidylinositol phosphorylation//metabolic process	GO:0042626//GO:0005524//GO:0003824	ATPase activity, coupled to transmembrane movement of substances//ATP binding//catalytic activity	GO:0016021//GO:0005783	integral component of membrane//endoplasmic reticulum	Acyl-CoA synthetase
c73779_g1	14	PREDICTED: glycerol-3-phosphate dehydrogenase [NAD(+)], cytoplasmic isoform X1 [Pteropus vampyrus]	Clavispora lusitaniae ATCC 42720 hypothetical protein, mRNA	GO:0046486//GO:0005975//GO:0046168//GO:0006072//GO:0055114	glycerolipid metabolic process//carbohydrate metabolic process//glycerol-3-phosphate catabolic process//glycerol-3-phosphate metabolic process//oxidation-reduction process	GO:0016616//GO:0051287//GO:0004367	oxidoreductase activity, acting on the CH-OH group of donors, NAD or NADP as acceptor//NAD binding//glycerol-3-phosphate dehydrogenase [NAD+] activity	GO:0009331	glycerol-3-phosphate dehydrogenase complex	Glycerol-3-phosphate dehydrogenase/dihydroxyacetone 3-phosphate reductase
c73788_g1	14	PREDICTED: A disintegrin and metalloproteinase with thrombospondin motifs 9 isoform X2 [Vollenhovia emeryi]	PREDICTED: Wasmannia auropunctata A disintegrin and metalloproteinase with thrombospondin motifs 9 (LOC105448945), mRNA	GO:0006508	proteolysis	GO:0008270//GO:0004222	zinc ion binding//metalloendopeptidase activity	GO:0031012//GO:0031224	extracellular matrix//intrinsic component of membrane	Disintegrin metalloproteinases with thrombospondin repeats
c73870_g3	14	PREDICTED: phosphoglycolate phosphatase-like [Bombus impatiens]	PREDICTED: Apis florea phosphoglycolate phosphatase-like (LOC100869813), mRNA	GO:0045132//GO:0006810//GO:0006811	meiotic chromosome segregation//transport//ion transport	GO:0005230	extracellular ligand-gated ion channel activity	GO:0005634//GO:0000775//GO:0016020	nucleus//chromosome, centromeric region//membrane	GABA receptor
c60925_g1	13	PREDICTED: ectonucleotide pyrophosphatase/phosphodiesterase family member 5-like isoform X3 [Apis dorsata]	Pediculus humanus corporis Ectonucleotide pyrophosphatase/phosphodiesterase, putative, mRNA	GO:0019079	viral genome replication	GO:0003824//GO:0003723	catalytic activity//RNA binding	--	--	Type I phosphodiesterase/nucleotide pyrophosphatase
c63477_g1	13	PREDICTED: myrosinase 1-like [Linepithema humile]	-	GO:0005975	carbohydrate metabolic process	GO:0004553	hydrolase activity, hydrolyzing O-glycosyl compounds	--	--	-
c64503_g1	13	PREDICTED: quinone oxidoreductase-like isoform X2 [Apis dorsata]	PREDICTED: Apis florea quinone oxidoreductase (LOC100865507), transcript variant X2, mRNA	GO:0009085//GO:0055114//GO:0009089	lysine biosynthetic process//oxidation-reduction process//lysine biosynthetic process via diaminopimelate	GO:0008839	4-hydroxy-tetrahydrodipicolinate reductase	--	--	Zinc-binding oxidoreductase
c66956_g1	13	PREDICTED: nuclear pore complex protein Nup214 [Pogonomyrmex barbatus]	PREDICTED: Megachile rotundata nuclear pore complex protein Nup214 (LOC100880404), transcript variant X2, mRNA	GO:0006355	regulation of transcription, DNA-templated	GO:0043565//GO:0003700	sequence-specific DNA binding//transcription factor activity, sequence-specific DNA binding	GO:0005667	transcription factor complex	Nuclear pore complex, Nup214/CAN component
c67011_g1	13	unnamed protein product [Vitrella brassicaformis CCMP3155]	-	GO:0009228	thiamine biosynthetic process	GO:0004789	thiamine-phosphate diphosphorylase activity	--	--	-
c68026_g1	13	PREDICTED: muscle M-line assembly protein unc-89 isoform X4 [Apis mellifera]	PREDICTED: Apis mellifera Unc-89 protein (Unc-89), transcript variant X6, mRNA	GO:0006468	protein phosphorylation	GO:0016773//GO:0004672//GO:0005524	phosphotransferase activity, alcohol group as acceptor//protein kinase activity//ATP binding	GO:0016020	membrane	Ca2+/calmodulin-dependent protein kinase, EF-Hand protein superfamily
c68804_g1	13	PREDICTED: ADAMTS-like protein 3 isoform X3 [Apis florea]	-	GO:0000077//GO:0055114	DNA damage checkpoint//oxidation-reduction process	GO:0008233//GO:0005515//GO:0050662//GO:0016491	peptidase activity//protein binding//coenzyme binding//oxidoreductase activity	GO:0016020//GO:0030896	membrane//checkpoint clamp complex	Disintegrin metalloproteinases with thrombospondin repeats
c68853_g1	13	PREDICTED: angiotensin-converting enzyme [Harpegnathos saltator]	-	GO:0006508	proteolysis	GO:0008237//GO:0008241	metallopeptidase activity//peptidyl-dipeptidase activity	GO:0016020	membrane	Angiotensin I-converting enzymes - M2 family peptidases
c69000_g2	13	PREDICTED: uncharacterized protein LOC105148074 isoform X1 [Acromyrmex echinatior]	PREDICTED: Apis florea uncharacterized LOC100869581 (LOC100869581), transcript variant X2, mRNA	--	--	GO:0005515	protein binding	--	--	Low-density lipoprotein receptors containing Ca2+-binding EGF-like domains
c69010_g1	13	PREDICTED: NADP-dependent mannitol dehydrogenase-like [Pantholops hodgsonii]	Scheffersomyces stipitis CBS 6054 D-arabinitol 2-dehydrogenase [ribulose forming] (ARDH) partial mRNA	GO:0008152	metabolic process	GO:0016491	oxidoreductase activity	--	--	Reductases with broad range of substrate specificities
c69091_g1	13	PREDICTED: uncharacterized protein LOC101452371 [Ceratitis capitata]	-	GO:0055085//GO:0006810	transmembrane transport//transport	GO:0005215	transporter activity	GO:0016020	membrane	-
c69693_g1	13	-	-	-						-
c69984_g1	13	-	-	-						-
c70154_g1	13	PREDICTED: LOW QUALITY PROTEIN: sterile alpha and TIR motif-containing protein 1-like [Apis dorsata]	PREDICTED: Bombus impatiens sterile alpha and TIR motif-containing protein 1 (LOC100748489), transcript variant X4, mRNA	GO:0007165//GO:0006886//GO:0016192//GO:0009229	signal transduction//intracellular protein transport//vesicle-mediated transport//thiamine diphosphate biosynthetic process	GO:0030975//GO:0005198//GO:0005515//GO:0043565	thiamine binding//structural molecule activity//protein binding//sequence-specific DNA binding	GO:0030130//GO:0030132//GO:0005634	clathrin coat of trans-Golgi network vesicle//clathrin coat of coated pit//nucleus	-
c70473_g1	13	PREDICTED: probable ribosome production factor 1 [Wasmannia auropunctata]	Toxocara canis genome assembly T_canis_Equador ,scaffold TCNE_scaffold0000156	-						Ribosome biogenesis protein RPF1, contains IMP4 domain
c70524_g1	13	PREDICTED: band 3 anion transport protein [Hydra vulgaris]	PREDICTED: Nelumbo nucifera boron transporter 4 (LOC104595320), mRNA	GO:0006820	anion transport	--	--	GO:0016021	integral component of membrane	Na+-independent Cl/HCO3 exchanger AE1 and related transporters (SLC4 family)
c70527_g1	13	PREDICTED: valine--tRNA ligase isoform X2 [Wasmannia auropunctata]	PREDICTED: Apis mellifera valyl-tRNA synthetase (Aats-val), transcript variant X1, mRNA	GO:0006418	tRNA aminoacylation for protein translation	GO:0005524//GO:0004812//GO:0002161//GO:0000166	ATP binding//aminoacyl-tRNA ligase activity//aminoacyl-tRNA editing activity//nucleotide binding	--	--	Valyl-tRNA synthetase
c70772_g1	13	CBN-GLN-3 protein [Caenorhabditis brenneri]	Clavispora lusitaniae ATCC 42720 glutamine synthetase, mRNA	GO:0006807//GO:0006542//GO:0009252	nitrogen compound metabolic process//glutamine biosynthetic process//peptidoglycan biosynthetic process	GO:0004867//GO:0004356	serine-type endopeptidase inhibitor activity//glutamate-ammonia ligase activity	--	--	Glutamine synthetase
c70802_g1	13	hypothetical protein CAPTEDRAFT_21840 [Capitella teleta]	Morus notabilis 60S ribosomal protein L10a-1 partial mRNA	-						60S ribosomal protein L10A
c70862_g1	13	predicted protein [Nematostella vectensis]>gi|156216609|gb|EDO37542.1| predicted protein [Nematostella vectensis]	PREDICTED: Solanum tuberosum ABC transporter F family member 1-like (LOC102598559), mRNA	GO:0006200//GO:0007059//GO:0030261	obsolete ATP catabolic process//chromosome segregation//chromosome condensation	GO:0003677//GO:0003924//GO:0003724//GO:0005524//GO:0016301//GO:0003723//GO:0016887//GO:0005525	DNA binding//GTPase activity//RNA helicase activity//ATP binding//kinase activity//RNA binding//ATPase activity//GTP binding	GO:0009295	nucleoid	Predicted transporter (ABC superfamily)
c70907_g1	13	hypothetical protein EAI_17308 [Harpegnathos saltator]	-	--	--	GO:0030234	enzyme regulator activity	GO:0016020	membrane	-
c70915_g1	13	-	-	-						-
c71011_g1	13	PREDICTED: 60S ribosomal protein L11 isoform X1 [Pogonomyrmex barbatus]	PREDICTED: Apis mellifera 60S ribosomal protein L11-like (LOC726171), mRNA	-						60S ribosomal protein L11
c71156_g1	13	PREDICTED: cytochrome c [Apis florea]	Apis mellifera mitochondrial cytochrome C (CytC), mRNA	GO:0006118	obsolete electron transport	GO:0020037//GO:0009055	heme binding//electron carrier activity	--	--	Cytochrome c
c71225_g1	13	PREDICTED: protein stoned-B-like [Bombus impatiens]	PREDICTED: Apis dorsata protein stoned-B-like (LOC102675380), mRNA	-						Stoned B synaptic vesicle biogenesis protein
c71253_g1	13	PREDICTED: DNA polymerase subunit gamma-1, mitochondrial [Linepithema humile]	PREDICTED: Apis dorsata DNA polymerase subunit gamma-1, mitochondrial-like (LOC102673221), partial mRNA	GO:0006260//GO:0006139//GO:0006413//GO:0006446	DNA replication//nucleobase-containing compound metabolic process//translational initiation//regulation of translational initiation	GO:0008408//GO:0003723//GO:0003887//GO:0003743//GO:0003677//GO:0003676	3'-5' exonuclease activity//RNA binding//DNA-directed DNA polymerase activity//translation initiation factor activity//DNA binding//nucleic acid binding	GO:0042575//GO:0005840	DNA polymerase complex//ribosome	Mitochondrial DNA polymerase gamma, catalytic subunit
c71273_g1	13	PREDICTED: putative tRNA pseudouridine synthase Pus10-like isoform X6 [Apis mellifera]	-	-						Predicted pseudouridylate synthase
c71293_g2	13	PREDICTED: NADH-ubiquinone oxidoreductase 75 kDa subunit, mitochondrial [Monomorium pharaonis]>gi|826414374|ref|XP_012521867.1| PREDICTED: NADH-ubiquinone oxidoreductase 75 kDa subunit, mitochondrial [Monomorium pharaonis]	PREDICTED: Apis dorsata NADH-ubiquinone oxidoreductase 75 kDa subunit, mitochondrial-like (LOC102673193), mRNA	GO:0006544//GO:0048280//GO:0007049//GO:0046486//GO:0006566//GO:0051607//GO:0015031//GO:0006308//GO:0055114//GO:0006563//GO:0006118//GO:0005975//GO:0006886//GO:0008654	glycine metabolic process//vesicle fusion with Golgi apparatus//cell cycle//glycerolipid metabolic process//threonine metabolic process//defense response to virus//protein transport//DNA catabolic process//oxidation-reduction process//L-serine metabolic process//obsolete electron transport//carbohydrate metabolic process//intracellular protein transport//phospholipid biosynthetic process	GO:0008270//GO:0030976//GO:0016651//GO:0004553//GO:0005515//GO:0008565//GO:0003723//GO:0000287//GO:0003796//GO:0005509//GO:0008855//GO:0004609//GO:0009055//GO:0016491//GO:0051536	zinc ion binding//thiamine pyrophosphate binding//oxidoreductase activity, acting on NAD(P)H//hydrolase activity, hydrolyzing O-glycosyl compounds//protein binding//protein transporter activity//RNA binding//magnesium ion binding//lysozyme activity//calcium ion binding//exodeoxyribonuclease VII activity//phosphatidylserine decarboxylase activity//electron carrier activity//oxidoreductase activity…	GO:0009318//GO:0005737//GO:0016020//GO:0000139	exodeoxyribonuclease VII complex//cytoplasm//membrane//Golgi membrane	NADH-ubiquinone oxidoreductase, NDUFS1/75 kDa subunit
c71308_g1	13	PREDICTED: uncharacterized protein C1orf43 homolog [Camponotus floridanus]>gi|307167665|gb|EFN61168.1| Uncharacterized protein C1orf43-like protein [Camponotus floridanus]	PREDICTED: Apis florea uncharacterized protein C1orf43 homolog (LOC100869278), transcript variant X3, misc_RNA	GO:0090266	regulation of mitotic cell cycle spindle assembly checkpoint	--	--	GO:0005680//GO:0005739	anaphase-promoting complex//mitochondrion	-
c71417_g1	13	PREDICTED: uncharacterized protein LOC102673110 [Apis dorsata]	PREDICTED: Apis mellifera liquid facets-related (lqfR), mRNA	--	--	GO:0010181	FMN binding	--	--	Uncharacterized conserved protein
c71495_g1	13	-	-	-						-
c71595_g1	13	hypothetical protein DAPPUDRAFT_300980 [Daphnia pulex]	-	GO:0006779//GO:0018874//GO:0006568//GO:0006631//GO:0006550//GO:0019354//GO:0055114//GO:0006574//GO:0008152//GO:0006552//GO:0006633//GO:0006554	porphyrin-containing compound biosynthetic process//benzoate metabolic process//tryptophan metabolic process//fatty acid metabolic process//isoleucine catabolic process//siroheme biosynthetic process//oxidation-reduction process//valine catabolic process//metabolic process//leucine catabolic process//fatty acid biosynthetic process//lysine catabolic process	GO:0016491//GO:0003824//GO:0003857//GO:0050662//GO:0043115	oxidoreductase activity//catalytic activity//3-hydroxyacyl-CoA dehydrogenase activity//coenzyme binding//precorrin-2 dehydrogenase activity	--	--	Dehydrogenases with different specificities (related to short-chain alcohol dehydrogenases)
c71616_g1	13	PREDICTED: DNA polymerase delta subunit 3-like [Bombus impatiens]	-	GO:0006260	DNA replication	--	--	GO:0005634	nucleus	-
c71705_g1	13	PREDICTED: uncharacterized protein LOC105679600 isoform X1 [Linepithema humile]	-	--	--	GO:0008270//GO:0046872//GO:0005515//GO:0061630	zinc ion binding//metal ion binding//protein binding//ubiquitin protein ligase activity	--	--	Postreplication repair protein RAD18
c71905_g1	13	betaamylase [Acanthamoeba castellanii str. Neff]>gi|440795473|gb|ELR16593.1| betaamylase [Acanthamoeba castellanii str. Neff]	PREDICTED: Solanum tuberosum inactive beta-amylase 9-like (LOC102590483), mRNA	GO:0005982//GO:0005985//GO:0000272	starch metabolic process//sucrose metabolic process//polysaccharide catabolic process	GO:0016161	beta-amylase activity	--	--	-
c71955_g1	13	PREDICTED: RB1-inducible coiled-coil protein 1 isoform X1 [Megachile rotundata]	PREDICTED: Bombus impatiens RB1-inducible coiled-coil protein 1 (LOC100740942), transcript variant X1, mRNA	--	--	GO:0005515//GO:0016829	protein binding//lyase activity	GO:0042597	periplasmic space	Predicted DNA-binding transcription factor, interacts with stathmin
c71984_g1	13	PREDICTED: multidrug resistance-associated protein 4-like [Harpegnathos saltator]	-	GO:0051726//GO:0055085//GO:0009878//GO:0006810//GO:0007264//GO:0002949	regulation of cell cycle//transmembrane transport//nodule morphogenesis//transport//small GTPase mediated signal transduction//tRNA threonylcarbamoyladenosine modification	GO:0005525//GO:0046872//GO:0042626//GO:0016887//GO:0016301//GO:0005524//GO:0003924	GTP binding//metal ion binding//ATPase activity, coupled to transmembrane movement of substances//ATPase activity//kinase activity//ATP binding//GTPase activity	GO:0016021//GO:0005634	integral component of membrane//nucleus	Multidrug resistance-associated protein/mitoxantrone resistance protein, ABC superfamily
c72032_g1	13	phosphomethylpyrimidine kinase [Acanthamoeba castellanii str. Neff]>gi|440796330|gb|ELR17439.1| phosphomethylpyrimidine kinase [Acanthamoeba castellanii str. Neff]	-	GO:0006887//GO:0048278	exocytosis//vesicle docking	--	--	GO:0005737	cytoplasm	Phosphomethylpyrimidine kinase
c72053_g1	13	PREDICTED: cystinosin homolog isoform X4 [Orussus abietinus]	PREDICTED: Pogonomyrmex barbatus cystinosin homolog (LOC105423203), transcript variant X3, mRNA	GO:0007219//GO:0030154//GO:0007275	Notch signaling pathway//cell differentiation//multicellular organismal development	GO:0003677//GO:0016820	DNA binding//hydrolase activity, acting on acid anhydrides, catalyzing transmembrane movement of substances	GO:0016021	integral component of membrane	Cystine transporter Cystinosin
c72056_g1	13	branched-chain amino acid aminotransferase, partial [Nilaparvata lugens]	Clavispora lusitaniae ATCC 42720 hypothetical protein, mRNA	GO:0008152	metabolic process	GO:0003824	catalytic activity	--	--	Branched chain aminotransferase BCAT1, pyridoxal phosphate enzymes type IV superfamily
c72149_g1	13	PREDICTED: uncharacterized protein DDB_G0287625 isoform X1 [Bombus impatiens]	PREDICTED: Bombus impatiens uncharacterized protein DDB_G0287625 (LOC100744229), transcript variant X1, mRNA	GO:0006432//GO:0009878//GO:0009094//GO:0006571//GO:0000162	phenylalanyl-tRNA aminoacylation//nodule morphogenesis//L-phenylalanine biosynthetic process//tyrosine biosynthetic process//tryptophan biosynthetic process	GO:0046872//GO:0005515//GO:0003723//GO:0004826	metal ion binding//protein binding//RNA binding//phenylalanine-tRNA ligase activity	GO:0009328//GO:0016021	phenylalanine-tRNA ligase complex//integral component of membrane	Phenylalanyl-tRNA synthetase beta subunit
c72154_g1	13	PREDICTED: bromodomain-containing protein DDB_G0270170-like, partial [Linepithema humile]	-	GO:0019685//GO:0030494	photosynthesis, dark reaction//bacteriochlorophyll biosynthetic process	GO:0016836	hydro-lyase activity	--	--	-
c72170_g1	13	-	-	-						-
c72187_g2	13	glutathione S-transferase III homolog [Naegleria fowleri]	-	--	--	GO:0005515	protein binding	--	--	Glutathione S-transferase
c72223_g1	13	-	PREDICTED: Vollenhovia emeryi histone-lysine N-methyltransferase SETMAR-like (LOC105557258), transcript variant X2, mRNA	-						-
c72245_g1	13	PREDICTED: transcriptional regulator ATRX [Wasmannia auropunctata]	PREDICTED: Camponotus floridanus transcriptional regulator ATRX (LOC105253454), mRNA	GO:0051252//GO:0008152//GO:0015888//GO:0006402	regulation of RNA metabolic process//metabolic process//thiamine transport//mRNA catabolic process	GO:0004535//GO:0015234//GO:0008484//GO:0005524//GO:0003824//GO:0030234//GO:0003723//GO:0046872	poly(A)-specific ribonuclease activity//thiamine transmembrane transporter activity//sulfuric ester hydrolase activity//ATP binding//catalytic activity//enzyme regulator activity//RNA binding//metal ion binding	GO:0005886//GO:0005634//GO:0005737//GO:0016020	plasma membrane//nucleus//cytoplasm//membrane	Transcription regulator XNP/ATRX, DEAD-box superfamily
c72339_g1	13	PREDICTED: venom carboxylesterase-6-like [Harpegnathos saltator]	-	GO:0006508//GO:0008152	proteolysis//metabolic process	GO:0016787//GO:0008236	hydrolase activity//serine-type peptidase activity	--	--	Carboxylesterase and related proteins
c72356_g1	13	PREDICTED: microtubule-associated protein futsch-like isoform X2 [Apis mellifera]	PREDICTED: Apis dorsata negative elongation factor E-like (LOC102674971), mRNA	--	--	GO:0003676//GO:0016772	nucleic acid binding//transferase activity, transferring phosphorus-containing groups	--	--	Polyadenylate-binding protein (RRM superfamily)
c72378_g1	13	PREDICTED: uncharacterized protein LOC105699912 isoform X2 [Orussus abietinus]	PREDICTED: Megachile rotundata uncharacterized LOC100882173 (LOC100882173), mRNA	--	--	--	--	GO:0016021	integral component of membrane	-
c72408_g2	13	-	-	-						-
c72421_g1	13	PREDICTED: uncharacterized protein LOC105672673 [Linepithema humile]>gi|815804930|ref|XP_012223182.1| PREDICTED: uncharacterized protein LOC105672673 [Linepithema humile]>gi|815804932|ref|XP_012223184.1| PREDICTED: uncharacterized protein LOC105672673 [Linepithema humile]	PREDICTED: Monomorium pharaonis uncharacterized LOC105835896 (LOC105835896), transcript variant X2, mRNA	GO:0035023//GO:0043087	regulation of Rho protein signal transduction//regulation of GTPase activity	GO:0005089	Rho guanyl-nucleotide exchange factor activity	--	--	RhoGEF GTPase
c72422_g1	13	hypothetical protein LOTGIDRAFT_184767 [Lottia gigantea]>gi|556116147|gb|ESP04799.1| hypothetical protein LOTGIDRAFT_184767 [Lottia gigantea]	Clavispora lusitaniae ATCC 42720 hypothetical protein, mRNA	GO:0006364//GO:0009451//GO:0046500//GO:0032259//GO:0008033//GO:0030488//GO:0006464//GO:0006479	rRNA processing//RNA modification//S-adenosylmethionine metabolic process//methylation//tRNA processing//tRNA methylation//cellular protein modification process//protein methylation	GO:0004719//GO:0016429//GO:0008168//GO:0003723	protein-L-isoaspartate (D-aspartate) O-methyltransferase activity//tRNA (adenine-N1-)-methyltransferase activity//methyltransferase activity//RNA binding	GO:0031515	tRNA (m1A) methyltransferase complex	Fibrillarin and related nucleolar RNA-binding proteins
c72457_g2	13	PREDICTED: uncharacterized protein LOC100746348 isoform X2 [Bombus impatiens]	PREDICTED: Harpegnathos saltator serine/arginine repetitive matrix protein 2-like (LOC105191682), transcript variant X3, mRNA	--	--	GO:0046872	metal ion binding	--	--	-
c72479_g2	13	heat shock protein 90-1 [Fonticula alba]>gi|627950868|gb|KCV72657.1| heat shock protein 90-1 [Fonticula alba]	Oryza sativa Japonica Group cDNA clone:002-170-F12, full insert sequence	GO:0006950//GO:0006457//GO:0006508	response to stress//protein folding//proteolysis	GO:0051082//GO:0005524//GO:0004185	unfolded protein binding//ATP binding//serine-type carboxypeptidase activity	--	--	Molecular chaperone (HSP90 family)
c72481_g1	13	PREDICTED: sialin [Camponotus floridanus]>gi|307189230|gb|EFN73678.1| Sialin [Camponotus floridanus]	PREDICTED: Apis florea sialin (LOC100869908), mRNA	GO:0055085//GO:0006508//GO:0039693	transmembrane transport//proteolysis//viral DNA genome replication	GO:0019784	NEDD8-specific protease activity	GO:0016021	integral component of membrane	Permease of the major facilitator superfamily
c72485_g2	13	-	-	-						-
c72497_g1	13	PREDICTED: nucleoprotein TPR-like [Apis dorsata]	PREDICTED: Apis florea nucleoprotein TPR (LOC100872866), mRNA	GO:0000917//GO:0006606//GO:0006355//GO:0043093	barrier septum assembly//protein import into nucleus//regulation of transcription, DNA-templated//FtsZ-dependent cytokinesis	--	--	GO:0005737	cytoplasm	Uncharacterized conserved coiled-coil protein
c72532_g1	13	PREDICTED: uncharacterized protein LOC726025 isoform X1 [Apis mellifera]	-	--	--	GO:0008270	zinc ion binding	--	--	-
c72590_g1	13	PREDICTED: glutamine synthetase isoform X1 [Apis mellifera]	PREDICTED: Apis mellifera glutamine synthetase (GlnS), transcript variant X1, mRNA	GO:0006807//GO:0009252	nitrogen compound metabolic process//peptidoglycan biosynthetic process	GO:0004356	glutamate-ammonia ligase activity	--	--	Glutamine synthetase
c72599_g1	13	PREDICTED: ornithine decarboxylase 2-like [Harpegnathos saltator]>gi|307201784|gb|EFN81457.1| Ornithine decarboxylase [Harpegnathos saltator]	-	--	--	GO:0003824	catalytic activity	--	--	Ornithine decarboxylase
c72619_g1	13	PREDICTED: alpha,alpha-trehalose-phosphate synthase [UDP-forming] [Megachile rotundata]>gi|805778720|ref|XP_012138593.1| PREDICTED: alpha,alpha-trehalose-phosphate synthase [UDP-forming] [Megachile rotundata]	PREDICTED: Wasmannia auropunctata alpha,alpha-trehalose-phosphate synthase [UDP-forming] (LOC105453004), mRNA	GO:0016032//GO:0005992	viral process//trehalose biosynthetic process	GO:0003824//GO:0003677	catalytic activity//DNA binding	--	--	Trehalose-6-phosphate synthase component TPS1 and related subunits
c72622_g1	13	PREDICTED: protein dopey-1 homolog isoform X1 [Megachile rotundata]>gi|805822828|ref|XP_012151407.1| PREDICTED: protein dopey-1 homolog isoform X1 [Megachile rotundata]>gi|805822830|ref|XP_012151408.1| PREDICTED: protein dopey-1 homolog isoform X1 [Megachile rotundata]>gi|805822832|ref|XP_012151409.1| PREDICTED: protein dopey-1 homolog isoform X1 [Megachile rotundata]	PREDICTED: Apis dorsata protein dopey-1 homolog (LOC102680916), transcript variant X1, mRNA	-						Dopey and related predicted leucine zipper transcription factors
c72640_g1	13	PREDICTED: protein NPC2 homolog isoform X1 [Apis mellifera]	PREDICTED: Apis mellifera protein NPC2 homolog (LOC725038), transcript variant X1, mRNA	-						-
c72679_g1	13	PREDICTED: deoxyribodipyrimidine photo-lyase-like isoform X1 [Apis florea]	PREDICTED: Megachile rotundata deoxyribodipyrimidine photo-lyase-like (LOC100875764), transcript variant X2, mRNA	-						-
c72706_g1	13	PREDICTED: glucosylceramidase-like isoform X1 [Apis mellifera]>gi|571535945|ref|XP_006570611.1| PREDICTED: glucosylceramidase-like isoform X2 [Apis mellifera]>gi|571535948|ref|XP_006570612.1| PREDICTED: glucosylceramidase-like isoform X3 [Apis mellifera]	PREDICTED: Apis mellifera glucocerebrosidase (LOC409708), transcript variant X1, mRNA	GO:0006687//GO:0046373//GO:0005975//GO:0009117//GO:0006807//GO:0006665	glycosphingolipid metabolic process//L-arabinose metabolic process//carbohydrate metabolic process//nucleotide metabolic process//nitrogen compound metabolic process//sphingolipid metabolic process	GO:0004348//GO:0046556	glucosylceramidase activity//alpha-L-arabinofuranosidase activity	--	--	Beta-glucocerebrosidase
c72715_g3	13	-	-	--	--	GO:0016757	transferase activity, transferring glycosyl groups	--	--	-
c72754_g1	13	NF-X1-type zinc finger protein NFXL1 [Acromyrmex echinatior]	PREDICTED: Apis florea mannose-1-phosphate guanyltransferase beta (LOC100864633), mRNA	GO:0009058//GO:0008299//GO:0006694//GO:0015740//GO:0006355//GO:0006508	biosynthetic process//isoprenoid biosynthetic process//steroid biosynthetic process//C4-dicarboxylate transport//regulation of transcription, DNA-templated//proteolysis	GO:0003700//GO:0008270//GO:0050518//GO:0008233//GO:0015556//GO:0016779	transcription factor activity, sequence-specific DNA binding//zinc ion binding//2-C-methyl-D-erythritol 4-phosphate cytidylyltransferase activity//peptidase activity//C4-dicarboxylate transmembrane transporter activity//nucleotidyltransferase activity	GO:0005634//GO:0016021//GO:0005667	nucleus//integral component of membrane//transcription factor complex	GDP-mannose pyrophosphorylase/mannose-1-phosphate guanylyltransferase
c72770_g1	13	PREDICTED: malate dehydrogenase, mitochondrial [Ceratitis capitata]	-	GO:0055114//GO:0008209//GO:0005975//GO:0008210//GO:0008207//GO:0006694	oxidation-reduction process//androgen metabolic process//carbohydrate metabolic process//estrogen metabolic process//C21-steroid hormone metabolic process//steroid biosynthetic process	GO:0004553//GO:0016616//GO:0003854//GO:0016491	hydrolase activity, hydrolyzing O-glycosyl compounds//oxidoreductase activity, acting on the CH-OH group of donors, NAD or NADP as acceptor//3-beta-hydroxy-delta5-steroid dehydrogenase activity//oxidoreductase activity	--	--	NAD-dependent malate dehydrogenase
c72792_g1	13	PREDICTED: intraflagellar transport protein 172 homolog isoform X1 [Megachile rotundata]	PREDICTED: Apis mellifera intraflagellar transport protein osm-1 (osm-1), mRNA	GO:0055114//GO:0006118//GO:0006886//GO:0016192//GO:0006570	oxidation-reduction process//obsolete electron transport//intracellular protein transport//vesicle-mediated transport//tyrosine metabolic process	GO:0005198//GO:0005515//GO:0004097	structural molecule activity//protein binding//catechol oxidase activity	GO:0005634//GO:0030117	nucleus//membrane coat	-
c72794_g1	13	PREDICTED: ATPase family AAA domain-containing protein 5 [Vollenhovia emeryi]	-	--	--	GO:0016887//GO:0005524	ATPase activity//ATP binding	--	--	Replication factor C, subunit RFC1 (large subunit)
c72800_g1	13	PREDICTED: anoctamin-1-like, partial [Apis dorsata]	PREDICTED: Apis mellifera anoctamin-4-like (LOC724912), mRNA	GO:0010167//GO:0015706//GO:0046486//GO:0042967	response to nitrate//nitrate transport//glycerolipid metabolic process//acyl-carrier-protein biosynthetic process	GO:0046983//GO:0004366	protein dimerization activity//glycerol-3-phosphate O-acyltransferase activity	--	--	Uncharacterized conserved protein
c72820_g1	13	hypothetical protein [Monosiga brevicollis MX1]>gi|163772429|gb|EDQ86080.1| predicted protein [Monosiga brevicollis MX1]	-	GO:0006777//GO:0002949	Mo-molybdopterin cofactor biosynthetic process//tRNA threonylcarbamoyladenosine modification	GO:0005525//GO:0005524	GTP binding//ATP binding	--	--	Cobalamin synthesis protein
c72821_g1	13	-	-	-						-
c72891_g2	13	PREDICTED: LOW QUALITY PROTEIN: uncharacterized protein LOC100867775 [Apis florea]	PREDICTED: Apis florea uncharacterized LOC100867775 (LOC100867775), mRNA	GO:0008152	metabolic process	GO:0008168	methyltransferase activity	--	--	tRNA uracil-5-methyltransferase and related tRNA-modifying enzymes
c72912_g1	13	PREDICTED: transcriptional protein SWT1 isoform X2 [Megachile rotundata]	PREDICTED: Apis dorsata transcriptional protein SWT1-like (LOC102674451), mRNA	--	--	GO:0005515	protein binding	--	--	Predicted RNase
c72924_g2	13	PREDICTED: uncharacterized protein LOC100648318 isoform X2 [Bombus terrestris]	-	GO:0051168//GO:0007219	nuclear export//Notch signaling pathway	GO:0015631	tubulin binding	GO:0045298	tubulin complex	-
c72944_g1	13	PREDICTED: uncharacterized protein LOC100869963 [Apis florea]	PREDICTED: Apis dorsata uncharacterized LOC102675157 (LOC102675157), mRNA	--	--	GO:0005515//GO:0008270	protein binding//zinc ion binding	--	--	FOG: RCC1 domain
c72968_g1	13	PREDICTED: protein cereblon-like [Apis mellifera]>gi|572318319|ref|XP_006624734.1| PREDICTED: protein cereblon-like [Apis dorsata]	-	GO:0006508//GO:0006510	proteolysis//obsolete ATP-dependent proteolysis	GO:0004176	ATP-dependent peptidase activity	--	--	-
c72970_g1	13	PREDICTED: zinc finger CCCH-type with G patch domain-containing protein isoform X2 [Orussus abietinus]	PREDICTED: Camponotus floridanus barH-like 1 homeobox protein (LOC105255209), mRNA	GO:0007010	cytoskeleton organization	GO:0003677//GO:0003676//GO:0046872//GO:0003700//GO:0003779	DNA binding//nucleic acid binding//metal ion binding//transcription factor activity, sequence-specific DNA binding//actin binding	GO:0031083//GO:0005667//GO:0005634	BLOC-1 complex//transcription factor complex//nucleus	Predicted RNA-processing protein, contains G-patch domain
c72986_g1	13	PREDICTED: NAD kinase isoform X1 [Camponotus floridanus]	PREDICTED: Wasmannia auropunctata NAD kinase-like (LOC105454873), transcript variant X3, mRNA	GO:0006741//GO:0046497//GO:0008152//GO:0006355//GO:0006810//GO:0006769//GO:0007165	NADP biosynthetic process//nicotinate nucleotide metabolic process//metabolic process//regulation of transcription, DNA-templated//transport//nicotinamide metabolic process//signal transduction	GO:0003951//GO:0003700//GO:0004871//GO:0016301	NAD+ kinase activity//transcription factor activity, sequence-specific DNA binding//signal transducer activity//kinase activity	GO:0005667	transcription factor complex	Predicted sugar kinase
c73022_g2	13	-	-	-						-
c73089_g1	13	PREDICTED: proto-oncogene tyrosine-protein kinase ROS isoform X2 [Megachile rotundata]	PREDICTED: Apis florea proto-oncogene tyrosine-protein kinase ROS (LOC100864578), mRNA	GO:0006771//GO:0019497//GO:0006468	riboflavin metabolic process//hexachlorocyclohexane metabolic process//protein phosphorylation	GO:0004672//GO:0046872//GO:0005515//GO:0003993//GO:0005524	protein kinase activity//metal ion binding//protein binding//acid phosphatase activity//ATP binding	--	--	Protein tyrosine kinase
c73098_g1	13	PiggyBac transposable element-derived protein 4, partial [Harpegnathos saltator]	PREDICTED: Harpegnathos saltator piggyBac transposable element-derived protein 4-like (LOC105191536), partial mRNA	GO:0006313	transposition, DNA-mediated	GO:0004803//GO:0003677	transposase activity//DNA binding	--	--	-
c73106_g1	13	PREDICTED: dihydroxyacetone phosphate acyltransferase [Wasmannia auropunctata]>gi|780659056|ref|XP_011692354.1| PREDICTED: dihydroxyacetone phosphate acyltransferase [Wasmannia auropunctata]>gi|780659060|ref|XP_011692355.1| PREDICTED: dihydroxyacetone phosphate acyltransferase [Wasmannia auropunctata]>gi|780659064|ref|XP_011692356.1| PREDICTED: dihydroxyacetone phosphate acyltransferase [Wasmanni…	PREDICTED: Orussus abietinus dihydroxyacetone phosphate acyltransferase (LOC105703341), transcript variant X2, mRNA	GO:0008152	metabolic process	GO:0016746	transferase activity, transferring acyl groups	--	--	Acyl-CoA:dihydroxyactetone-phosphate acyltransferase DHAPAT
c73154_g2	13	PREDICTED: restin homolog isoform X4 [Megachile rotundata]	PREDICTED: Megachile rotundata CAP-Gly domain-containing linker protein 1 (LOC100878266), transcript variant X4, mRNA	GO:0006606	protein import into nucleus	GO:0005509//GO:0016462	calcium ion binding//pyrophosphatase activity	--	--	Cytoskeleton-associated protein and related proteins
c73174_g1	13	hypothetical protein [Apis mellifera]	PREDICTED: Apis mellifera uncharacterized LOC725960 (LOC725960), mRNA	-						-
c73176_g1	13	PREDICTED: uncharacterized protein LOC100646318 isoform X1 [Bombus terrestris]>gi|808138868|ref|XP_012171615.1| PREDICTED: uncharacterized protein LOC100646318 isoform X1 [Bombus terrestris]>gi|808138870|ref|XP_012171616.1| PREDICTED: uncharacterized protein LOC100646318 isoform X1 [Bombus terrestris]>gi|808138872|ref|XP_012171617.1| PREDICTED: uncharacterized protein LOC100646318 isoform X1 [Bom…	PREDICTED: Bombus impatiens ankyrin repeat and fibronectin type-III domain-containing protein 1 (LOC100744875), transcript variant X3, misc_RNA	GO:0006771//GO:0019497//GO:0007165	riboflavin metabolic process//hexachlorocyclohexane metabolic process//signal transduction	GO:0046872//GO:0005515//GO:0003993	metal ion binding//protein binding//acid phosphatase activity	--	--	Uncharacterized conserved protein, contains ankyrin and FN3 repeats
c73191_g2	13	PREDICTED: protein transport protein Sec24A isoform X2 [Wasmannia auropunctata]	PREDICTED: Bombus impatiens transmembrane and coiled-coil domains protein 2 (LOC100743750), transcript variant X5, mRNA	GO:0016192//GO:0006886//GO:0016070//GO:0051258//GO:0006888//GO:0030168//GO:0007165//GO:0006308	vesicle-mediated transport//intracellular protein transport//RNA metabolic process//protein polymerization//ER to Golgi vesicle-mediated transport//platelet activation//signal transduction//DNA catabolic process	GO:0005102//GO:0016757//GO:0005198//GO:0030674//GO:0008270//GO:0008855	receptor binding//transferase activity, transferring glycosyl groups//structural molecule activity//protein binding, bridging//zinc ion binding//exodeoxyribonuclease VII activity	GO:0009318//GO:0019028//GO:0030127//GO:0019031//GO:0005577	exodeoxyribonuclease VII complex//viral capsid//COPII vesicle coat//viral envelope//fibrinogen complex	Vesicle coat complex COPII, subunit SEC24/subunit SFB2
c73222_g1	13	-	-	-						-
c73259_g5	13	PREDICTED: piggyBac transposable element-derived protein 4-like [Megachile rotundata]	PREDICTED: Megachile rotundata piggyBac transposable element-derived protein 4-like (LOC100879471), mRNA	-						-
c73292_g1	13	PREDICTED: probable cysteine--tRNA ligase, mitochondrial [Atta cephalotes]	PREDICTED: Apis florea probable cysteine--tRNA ligase, mitochondrial (LOC100869252), mRNA	GO:0006418//GO:0015693//GO:0006508//GO:0007165//GO:0039693//GO:0006423//GO:0043039//GO:0006534	tRNA aminoacylation for protein translation//magnesium ion transport//proteolysis//signal transduction//viral DNA genome replication//cysteinyl-tRNA aminoacylation//tRNA aminoacylation//cysteine metabolic process	GO:0015095//GO:0005515//GO:0000166//GO:0004872//GO:0005524//GO:0004812//GO:0004817//GO:0016876//GO:0019784	magnesium ion transmembrane transporter activity//protein binding//nucleotide binding//receptor activity//ATP binding//aminoacyl-tRNA ligase activity//cysteine-tRNA ligase activity//ligase activity, forming aminoacyl-tRNA and related compounds//NEDD8-specific protease activity	GO:0016021//GO:0016020//GO:0005737	integral component of membrane//membrane//cytoplasm	Cysteinyl-tRNA synthetase
c73310_g1	13	-	-	-						-
c73329_g1	13	PREDICTED: trifunctional purine biosynthetic protein adenosine-3 isoform X2 [Megachile rotundata]	PREDICTED: Apis mellifera trifunctional purine biosynthetic protein adenosine-3-like (LOC100577675), mRNA	GO:0042254//GO:0046436//GO:0009113//GO:0006412//GO:0009058//GO:0006144//GO:0009252	ribosome biogenesis//D-alanine metabolic process//purine nucleobase biosynthetic process//translation//biosynthetic process//purine nucleobase metabolic process//peptidoglycan biosynthetic process	GO:0016742//GO:0008716//GO:0005524//GO:0003735//GO:0004637//GO:0046872	hydroxymethyl-, formyl- and related transferase activity//D-alanine-D-alanine ligase activity//ATP binding//structural constituent of ribosome//phosphoribosylamine-glycine ligase activity//metal ion binding	GO:0005840//GO:0005622	ribosome//intracellular	Glycinamide ribonucleotide synthetase (GARS)/Aminoimidazole ribonucleotide synthetase (AIRS)
c73345_g1	13	PREDICTED: transient receptor potential cation channel trpm isoform X8 [Apis mellifera]	PREDICTED: Apis dorsata transient receptor potential cation channel trpm-like (LOC102673464), mRNA	GO:0006412//GO:0055085//GO:0051262//GO:0006811//GO:0042254	translation//transmembrane transport//protein tetramerization//ion transport//ribosome biogenesis	GO:0003735//GO:0005515//GO:0003677//GO:0005216	structural constituent of ribosome//protein binding//DNA binding//ion channel activity	GO:0005634//GO:0005622//GO:0016020//GO:0005840	nucleus//intracellular//membrane//ribosome	Ca2+/Mg2+-permeable cation channels (LTRPC family)
c73354_g4	13	PREDICTED: multidrug resistance protein homolog 49-like isoform X4 [Apis mellifera]>gi|571515611|ref|XP_006569044.1| PREDICTED: multidrug resistance protein homolog 49-like isoform X1 [Apis mellifera]	PREDICTED: Bombus terrestris multidrug resistance protein homolog 49 (LOC100650108), transcript variant X2, mRNA	GO:0007268//GO:0006355//GO:0007165//GO:0007186//GO:0006810//GO:0055085//GO:0045859//GO:0006469	synaptic transmission//regulation of transcription, DNA-templated//signal transduction//G-protein coupled receptor signaling pathway//transport//transmembrane transport//regulation of protein kinase activity//negative regulation of protein kinase activity	GO:0031683//GO:0016301//GO:0004871//GO:0003723//GO:0003724//GO:0019001//GO:0003924//GO:0005524//GO:0005525//GO:0004862//GO:0016887//GO:0042626//GO:0030354//GO:0008134	G-protein beta/gamma-subunit complex binding//kinase activity//signal transducer activity//RNA binding//RNA helicase activity//guanyl nucleotide binding//GTPase activity//ATP binding//GTP binding//cAMP-dependent protein kinase inhibitor activity//ATPase activity//ATPase activity, coupled to transmembrane movement of substances//melanin-concentrating hormone activity//transcription factor binding	GO:0016021//GO:0005952//GO:0005667	integral component of membrane//cAMP-dependent protein kinase complex//transcription factor complex	Multidrug/pheromone exporter, ABC superfamily
c73374_g2	13	PREDICTED: uncharacterized protein LOC100883481 [Megachile rotundata]	PREDICTED: Bombus impatiens kinesin-related protein 4-like (LOC100743271), mRNA	GO:0007608//GO:0007187//GO:0007018//GO:0007017	sensory perception of smell//G-protein coupled receptor signaling pathway, coupled to cyclic nucleotide second messenger//microtubule-based movement//microtubule-based process	GO:0003777//GO:0004984//GO:0005524//GO:0005549//GO:0008017	microtubule motor activity//olfactory receptor activity//ATP binding//odorant binding//microtubule binding	GO:0016020//GO:0045298//GO:0005874	membrane//tubulin complex//microtubule	Kinesin-like protein
c73399_g2	13	PREDICTED: probable multidrug resistance-associated protein lethal(2)03659 isoform X1 [Bombus impatiens]>gi|350415094|ref|XP_003490531.1| PREDICTED: probable multidrug resistance-associated protein lethal(2)03659 isoform X1 [Bombus impatiens]>gi|815914340|ref|XP_012242445.1| PREDICTED: probable multidrug resistance-associated protein lethal(2)03659 isoform X1 [Bombus impatiens]>gi|815914343|ref|X…	-	-						Multidrug resistance-associated protein/mitoxantrone resistance protein, ABC superfamily
c73412_g1	13	PREDICTED: uncharacterized protein LOC100872033 isoform X1 [Apis florea]	PREDICTED: Camponotus floridanus uncharacterized LOC105253902 (LOC105253902), transcript variant X2, misc_RNA	GO:0007165//GO:0009306	signal transduction//protein secretion	GO:0005158	insulin receptor binding	GO:0005899//GO:0016020	insulin receptor complex//membrane	-
c73414_g1	13	-	-	-						-
c73477_g4	13	PREDICTED: transcription elongation factor, mitochondrial-like isoform X3 [Camponotus floridanus]	-	-						-
c73493_g1	13	PREDICTED: uncharacterized protein KIAA1109 [Harpegnathos saltator]	PREDICTED: Apis mellifera uncharacterized protein KIAA1109-like (LOC410019), transcript variant X4, mRNA	-						-
c73511_g1	13	-	-	-						-
c73533_g1	13	PREDICTED: probable phospholipid-transporting ATPase IF isoform X3 [Apis florea]	PREDICTED: Cerapachys biroi probable phospholipid-transporting ATPase IF (LOC105281335), transcript variant X4, mRNA	--	--	GO:0004651//GO:0000166//GO:0046872//GO:0005198	polynucleotide 5'-phosphatase activity//nucleotide binding//metal ion binding//structural molecule activity	GO:0019028	viral capsid	P-type ATPase
c73535_g1	13	PREDICTED: protein RFT1 homolog isoform X2 [Apis mellifera]	PREDICTED: Megachile rotundata protein RFT1 homolog (LOC100881774), mRNA	GO:0043154//GO:0016598//GO:0006869//GO:0043066//GO:0007264//GO:0006576//GO:0019079	negative regulation of cysteine-type endopeptidase activity involved in apoptotic process//protein arginylation//lipid transport//negative regulation of apoptotic process//small GTPase mediated signal transduction//cellular biogenic amine metabolic process//viral genome replication	GO:0003924//GO:0005515//GO:0005319//GO:0004057//GO:0005525//GO:0005524	GTPase activity//protein binding//lipid transporter activity//arginyltransferase activity//GTP binding//ATP binding	GO:0005737//GO:0071986//GO:0016021	cytoplasm//Ragulator complex//integral component of membrane	Nuclear division RFT1 protein
c73550_g2	13	PREDICTED: protein disabled isoform X1 [Vollenhovia emeryi]	PREDICTED: Megachile rotundata protein disabled (LOC100881829), transcript variant X8, mRNA	GO:0009088//GO:0031556//GO:0031554	threonine biosynthetic process//transcriptional attenuation by ribosome//regulation of DNA-templated transcription, termination	GO:0005515	protein binding	--	--	Adaptor protein Disabled
c73554_g1	13	-	-	-						-
c73557_g1	13	phosphoglucose-6-isomerase [Ostrinia furnacalis]>gi|764120752|gb|AJR20989.1| phosphoglucose-6-isomerase [Ostrinia furnacalis]>gi|764120754|gb|AJR20990.1| phosphoglucose-6-isomerase [Ostrinia furnacalis]	Scheffersomyces stipitis CBS 6054 phosphoglucoisomerase partial mRNA	GO:0051028//GO:0006098//GO:0005982//GO:0005985//GO:0006096//GO:0006094	mRNA transport//pentose-phosphate shunt//starch metabolic process//sucrose metabolic process//glycolytic process//gluconeogenesis	GO:0004347	glucose-6-phosphate isomerase activity	GO:0005634	nucleus	Glucose-6-phosphate isomerase
c73563_g1	13	-	-	--	--	GO:0046872	metal ion binding	--	--	-
c73569_g1	13	PREDICTED: intraflagellar transport protein 140 homolog [Bombus terrestris]	PREDICTED: Bombus terrestris intraflagellar transport protein 140 homolog (LOC100645502), mRNA	GO:0006355//GO:0006886//GO:0016192	regulation of transcription, DNA-templated//intracellular protein transport//vesicle-mediated transport	GO:0005198//GO:0005515	structural molecule activity//protein binding	GO:0005634//GO:0030117	nucleus//membrane coat	Transcription initiation factor TFIID, subunit TAF5 (also component of histone acetyltransferase SAGA)
c73577_g1	13	PREDICTED: uncharacterized protein LOC100880475 isoform X1 [Megachile rotundata]>gi|805825598|ref|XP_012152684.1| PREDICTED: uncharacterized protein LOC100880475 isoform X1 [Megachile rotundata]	PREDICTED: Bombus terrestris uncharacterized LOC100648656 (LOC100648656), transcript variant X4, mRNA	--	--	GO:0005515	protein binding	--	--	-
c73607_g1	13	hypothetical protein EAG_02344 [Camponotus floridanus]	-	--	--	GO:0046983	protein dimerization activity	--	--	-
c73631_g1	13	PREDICTED: laminin subunit alpha-1 isoform X2 [Bombus impatiens]	PREDICTED: Apis dorsata laminin subunit alpha-1-like (LOC102677316), mRNA	GO:0007155	cell adhesion	--	--	--	--	Extracellular matrix glycoprotein Laminin subunits alpha and gamma
c73640_g1	13	PREDICTED: uncharacterized protein LOC102679199 [Apis dorsata]	PREDICTED: Apis dorsata uncharacterized LOC102679199 (LOC102679199), mRNA	-						LRR-containing protein
c73642_g1	13	PREDICTED: intraflagellar transport protein 56 [Harpegnathos saltator]	PREDICTED: Monomorium pharaonis intraflagellar transport protein 56 (LOC105836332), transcript variant X2, mRNA	GO:0000271//GO:0000103//GO:0006144//GO:0006614	polysaccharide biosynthetic process//sulfate assimilation//purine nucleobase metabolic process//SRP-dependent cotranslational protein targeting to membrane	GO:0098519//GO:0003924//GO:0003724//GO:0004020//GO:0005524//GO:0016765//GO:0003723//GO:0005515//GO:0043531//GO:0005525	nucleotide phosphatase activity, acting on free nucleotides//GTPase activity//RNA helicase activity//adenylylsulfate kinase activity//ATP binding//transferase activity, transferring alkyl or aryl (other than methyl) groups//RNA binding//protein binding//ADP binding//GTP binding	GO:0016020	membrane	Predicted ATPase, nucleotide-binding
c73651_g1	13	-	-	-						-
c73696_g1	13	PREDICTED: LOW QUALITY PROTEIN: uncharacterized protein LOC100876936 [Megachile rotundata]	-	GO:0006260//GO:0006308//GO:0006687//GO:0030150//GO:0005975//GO:0030833//GO:0034314//GO:0006281//GO:0006858	DNA replication//DNA catabolic process//glycosphingolipid metabolic process//protein import into mitochondrial matrix//carbohydrate metabolic process//regulation of actin filament polymerization//Arp2/3 complex-mediated actin nucleation//DNA repair//extracellular transport	GO:0003724//GO:0004308//GO:0017108//GO:0003723	RNA helicase activity//exo-alpha-sialidase activity//5'-flap endonuclease activity//RNA binding	GO:0005856//GO:0005634//GO:0033557//GO:0005885//GO:0005744	cytoskeleton//nucleus//Slx1-Slx4 complex//Arp2/3 protein complex//mitochondrial inner membrane presequence translocase complex	Predicted exonuclease
c73707_g1	13	Unknown (protein for MGC:35458) [Homo sapiens]	Capsicum annuum chloroplast rubisco activase mRNA, complete cds; nuclear gene for chloroplast product	GO:0006281//GO:0009432	DNA repair//SOS response	GO:0003697//GO:0005524	single-stranded DNA binding//ATP binding	--	--	26S proteasome regulatory complex, ATPase RPT4
c73708_g1	13	PREDICTED: sn1-specific diacylglycerol lipase beta-like isoform X1 [Cerapachys biroi]	-	GO:0006629	lipid metabolic process	GO:0044212	transcription regulatory region DNA binding	GO:0016021	integral component of membrane	Predicted lipase/calmodulin-binding heat-shock protein
c73715_g1	13	-	-	-						-
c73762_g1	13	PREDICTED: rootletin isoform X1 [Harpegnathos saltator]	PREDICTED: Bombus impatiens rootletin (LOC100746781), transcript variant X5, mRNA	GO:0006260//GO:0006914//GO:0070206	DNA replication//autophagy//protein trimerization	GO:0045502//GO:0042803//GO:0003887//GO:0008092//GO:0008134	dynein binding//protein homodimerization activity//DNA-directed DNA polymerase activity//cytoskeletal protein binding//transcription factor binding	GO:0005667//GO:0042575//GO:0030286//GO:0019898//GO:0005737	transcription factor complex//DNA polymerase complex//dynein complex//extrinsic component of membrane//cytoplasm	-
c73769_g1	13	CRE-HSP-6 protein [Caenorhabditis remanei]>gi|308255950|gb|EFO99902.1| CRE-HSP-6 protein [Caenorhabditis remanei]	Clavispora lusitaniae ATCC 42720 heat shock protein SSC1, mitochondrial precursor, mRNA	GO:0000902//GO:0006457	cell morphogenesis//protein folding	GO:0051082//GO:0005524	unfolded protein binding//ATP binding	--	--	Molecular chaperones mortalin/PBP74/GRP75, HSP70 superfamily
c73790_g1	13	unnamed protein product [Vitrella brassicaformis CCMP3155]	Lodderomyces elongisporus NRRL YB-4239 hypothetical protein (LELG_03924) partial mRNA	-						Predicted phosphatase
c73798_g1	13	PREDICTED: dnaJ protein homolog 1-like [Acyrthosiphon pisum]	-	-						Molecular chaperone (DnaJ superfamily)
c73818_g1	13	PREDICTED: LOW QUALITY PROTEIN: serine/threonine-protein kinase ATR [Pogonomyrmex barbatus]	PREDICTED: Apis dorsata serine/threonine-protein kinase atr-like (LOC102672117), mRNA	GO:0009069//GO:0016310//GO:0007187//GO:0007608//GO:0000902	serine family amino acid metabolic process//phosphorylation//G-protein coupled receptor signaling pathway, coupled to cyclic nucleotide second messenger//sensory perception of smell//cell morphogenesis	GO:0004674//GO:0005549//GO:0016773//GO:0004984//GO:0005515	protein serine/threonine kinase activity//odorant binding//phosphotransferase activity, alcohol group as acceptor//olfactory receptor activity//protein binding	GO:0016020	membrane	Protein kinase of the PI-3 kinase family involved in mitotic growth, DNA repair and meiotic recombination
c73829_g1	13	pyruvate kinase [Capsaspora owczarzaki ATCC 30864]>gi|765550979|gb|KJE91600.1| pyruvate kinase [Capsaspora owczarzaki ATCC 30864]	Scheffersomyces stipitis CBS 6054 pyruvate kinase partial mRNA	GO:0006094//GO:0006144//GO:0006096//GO:0015976	gluconeogenesis//purine nucleobase metabolic process//glycolytic process//carbon utilization	GO:0004743//GO:0003824//GO:0000287//GO:0030955	pyruvate kinase activity//catalytic activity//magnesium ion binding//potassium ion binding	--	--	Pyruvate kinase
c73858_g1	13	hypothetical protein EAG_00403, partial [Camponotus floridanus]	Dendroctonus ponderosae Seq01036845, whole genome shotgun sequence	-						-
c93750_g1	13	PREDICTED: rhodopsin-like [Acromyrmex echinatior]	PREDICTED: Camponotus floridanus rhodopsin-like (LOC105252467), transcript variant X1, mRNA	GO:0007186//GO:0044030	G-protein coupled receptor signaling pathway//regulation of DNA methylation	GO:0004930	G-protein coupled receptor activity	GO:0016021//GO:0005634	integral component of membrane//nucleus	FOG: 7 transmembrane receptor
c22129_g1	12	PREDICTED: leucine-rich repeat-containing protein 15-like isoform X1 [Megachile rotundata]	PREDICTED: Monomorium pharaonis slit homolog 1 protein-like (LOC105833029), mRNA	--	--	GO:0005515	protein binding	--	--	FOG: Leucine rich repeat
c46770_g1	12	PREDICTED: NADH dehydrogenase [ubiquinone] 1 alpha subcomplex subunit 4-like [Apis dorsata]	PREDICTED: Apis mellifera uncharacterized LOC552809 (LOC552809), mRNA	-						-
c46770_g1	12	PREDICTED: NADH dehydrogenase [ubiquinone] 1 alpha subcomplex subunit 4-like [Apis dorsata]	PREDICTED: Apis mellifera uncharacterized LOC552809 (LOC552809), mRNA	-						-
c51572_g1	12	PREDICTED: SPARC [Apis florea]	PREDICTED: Apis dorsata SPARC-like (LOC102678907), transcript variant X3, mRNA	GO:0007165	signal transduction	GO:0005509	calcium ion binding	GO:0005578	proteinaceous extracellular matrix	Matricellular protein Osteonectin/SPARC/BM-40
c57981_g1	12	ACC synthase [Limnodynastes tasmaniensis]	Capsicum chinense CcACO mRNA for ACC oxidase, complete cds	GO:0055114	oxidation-reduction process	GO:0016491	oxidoreductase activity	--	--	Iron/ascorbate family oxidoreductases
c59813_g1	12	PREDICTED: LOW QUALITY PROTEIN: nuclear RNA export factor 1-like [Apis florea]	-	GO:0051028//GO:0006406//GO:0006810	mRNA transport//mRNA export from nucleus//transport	GO:0005515//GO:0003723	protein binding//RNA binding	GO:0005622//GO:0005634//GO:0005737	intracellular//nucleus//cytoplasm	mRNA export factor TAP/MEX67
c59892_g1	12	ATP-dependent Zn protease [Salpingoeca rosetta]>gi|326431627|gb|EGD77197.1| ATP-dependent Zn protease [Salpingoeca rosetta]	-	GO:0006508	proteolysis	GO:0004222//GO:0005524//GO:0016787	metalloendopeptidase activity//ATP binding//hydrolase activity	GO:0016021	integral component of membrane	AAA+-type ATPase containing the peptidase M41 domain
c63405_g1	12	PREDICTED: aldose reductase-like isoform 1 [Apis mellifera]	PREDICTED: Apis mellifera aldose reductase-like (LOC551968), transcript variant 1, mRNA	-						Aldo/keto reductase family proteins
c65435_g1	12	PREDICTED: KIF1-binding protein homolog [Megachile rotundata]	PREDICTED: Cerapachys biroi glutamine synthetase 2 cytoplasmic (LOC105282694), transcript variant X2, mRNA	GO:0006412//GO:0009252//GO:0006807//GO:0042254//GO:0006542	translation//peptidoglycan biosynthetic process//nitrogen compound metabolic process//ribosome biogenesis//glutamine biosynthetic process	GO:0003735//GO:0005515//GO:0004356	structural constituent of ribosome//protein binding//glutamate-ammonia ligase activity	GO:0005622//GO:0019031//GO:0016020//GO:0005840	intracellular//viral envelope//membrane//ribosome	Glutamine synthetase
c67122_g1	12	-	Solanum pennellii chromosome ch09, complete genome	-						-
c67349_g1	12	PREDICTED: GPI inositol-deacylase isoform X1 [Megachile rotundata]	PREDICTED: Apis dorsata GPI inositol-deacylase-like (LOC102681814), transcript variant X1, mRNA	GO:0006367//GO:0006505//GO:0016567//GO:0006886//GO:0006629	transcription initiation from RNA polymerase II promoter//GPI anchor metabolic process//protein ubiquitination//intracellular protein transport//lipid metabolic process	GO:0005515//GO:0004842//GO:0016788	protein binding//ubiquitin-protein transferase activity//hydrolase activity, acting on ester bonds	GO:0005669	transcription factor TFIID complex	Negative regulator of COPII vesicle formation
c67411_g1	12	-	-	-						-
c67975_g1	12	PREDICTED: lysosomal aspartic protease [Apis mellifera]	PREDICTED: Apis mellifera cathepsin D (cathD), mRNA	GO:0006508	proteolysis	GO:0004190	aspartic-type endopeptidase activity	--	--	Aspartyl protease
c68291_g1	12	PREDICTED: serine proteinase stubble-like isoform X4 [Apis dorsata]>gi|572316449|ref|XP_006623850.1| PREDICTED: serine proteinase stubble-like isoform X5 [Apis dorsata]	PREDICTED: Apis mellifera uncharacterized LOC100576326 (LOC100576326), mRNA	GO:0006508	proteolysis	GO:0004252	serine-type endopeptidase activity	--	--	Trypsin
c68550_g2	12	-	-	-						-
c68567_g1	12	PREDICTED: prosaposin isoformX1 [Apis mellifera]>gi|571523743|ref|XP_006562719.1| PREDICTED: prosaposin isoform X2 [Apis mellifera]	PREDICTED: Apis mellifera saposin-related (Sap-r), transcript variant X2, mRNA	GO:0006629//GO:0016310//GO:0009069//GO:0006260	lipid metabolic process//phosphorylation//serine family amino acid metabolic process//DNA replication	GO:0003689//GO:0004674//GO:0005524	DNA clamp loader activity//protein serine/threonine kinase activity//ATP binding	GO:0005663//GO:0042575	DNA replication factor C complex//DNA polymerase complex	Prosaposin
c68834_g1	12	-	PREDICTED: Nicotiana sylvestris kirola-like (LOC104249051), mRNA	GO:0009607//GO:0006952	response to biotic stimulus//defense response	--	--	--	--	-
c68862_g2	12	PREDICTED: uncharacterized protein LOC105676074 [Linepithema humile]	PREDICTED: Bombus terrestris uncharacterized LOC100650143 (LOC100650143), mRNA	--	--	GO:0005515	protein binding	--	--	-
c69151_g1	12	PREDICTED: 60S ribosomal protein L26 [Apis mellifera]>gi|572259693|ref|XP_006608179.1| PREDICTED: 60S ribosomal protein L26-like [Apis dorsata]>gi|820843096|ref|XP_012339781.1| PREDICTED: LOW QUALITY PROTEIN: 60S ribosomal protein L26 [Apis florea]	PREDICTED: Apis mellifera ribosomal protein L26 (RpL26), mRNA	GO:0030436//GO:0006412//GO:0042254	asexual sporulation//translation//ribosome biogenesis	GO:0003735	structural constituent of ribosome	GO:0005840//GO:0015934//GO:0042601	ribosome//large ribosomal subunit//endospore-forming forespore	60S ribosomal protein L26
c69228_g1	12	-	-	-						-
c69295_g1	12	PREDICTED: uncharacterized protein LOC100878410 isoform X2 [Megachile rotundata]>gi|805784487|ref|XP_012140099.1| PREDICTED: uncharacterized protein LOC100878410 isoform X2 [Megachile rotundata]	PREDICTED: Linepithema humile TM2 domain-containing protein almondex (LOC105675104), mRNA	GO:0006281//GO:0006310	DNA repair//DNA recombination	GO:0004672//GO:0009378//GO:0005515//GO:0005524	protein kinase activity//four-way junction helicase activity//protein binding//ATP binding	GO:0005657//GO:0009379	replication fork//Holliday junction helicase complex	-
c69332_g1	12	PREDICTED: collagen alpha-1(IV) chain isoform X1 [Vollenhovia emeryi]	PREDICTED: Monomorium pharaonis collagen alpha-1(IV) chain (LOC105829493), mRNA	--	--	GO:0005201	extracellular matrix structural constituent	GO:0005581//GO:0005578	collagen trimer//proteinaceous extracellular matrix	Collagens (type IV and type XIII), and related proteins
c69471_g1	12	predicted protein [Nematostella vectensis]>gi|156227673|gb|EDO48475.1| predicted protein [Nematostella vectensis]	-	GO:0019497//GO:0006771	hexachlorocyclohexane metabolic process//riboflavin metabolic process	GO:0003993	acid phosphatase activity	--	--	-
c69521_g1	12	PREDICTED: uncharacterized protein LOC725530 isoform X1 [Apis mellifera]	PREDICTED: Apis mellifera uncharacterized LOC725530 (LOC725530), transcript variant X1, mRNA	GO:0015886	heme transport	GO:0015232	heme transporter activity	--	--	-
c69729_g1	12	PREDICTED: tudor domain-containing protein 7-like [Apis dorsata]	-	-						Kinase anchor protein AKAP149, contains KH and Tudor RNA-binding domains
c70007_g1	12	PREDICTED: proteasome activator complex subunit 4-like isoform X2 [Apis florea]	PREDICTED: Apis mellifera proteasome activator complex subunit 4-like (LOC725550), mRNA	--	--	GO:0005515	protein binding	--	--	-
c70019_g1	12	PREDICTED: probable ATP-dependent RNA helicase DDX23 isoform X2 [Linepithema humile]	PREDICTED: Apis florea probable ATP-dependent RNA helicase DDX23 (LOC100863532), mRNA	GO:0033014//GO:0015994//GO:0006783	tetrapyrrole biosynthetic process//chlorophyll metabolic process//heme biosynthetic process	GO:0004852//GO:0005524//GO:0016787//GO:0003676//GO:0003677	uroporphyrinogen-III synthase activity//ATP binding//hydrolase activity//nucleic acid binding//DNA binding	--	--	U5 snRNP-like RNA helicase subunit
c70033_g1	12	cytochrome c oxidase subunit III [Takydromus tachydromoides]>gi|121309340|dbj|BAF43959.1| cytochrome oxidase subunit 3 (mitochondrion) [Takydromus tachydromoides]	Mycosphaerella graminicola mitochondrion, complete genome	--	--	GO:0015002	heme-copper terminal oxidase activity	GO:0016020	membrane	Cytochrome oxidase subunit III and related proteins
c70108_g1	12	PREDICTED: caseinolytic peptidase B protein homolog [Monomorium pharaonis]	PREDICTED: Solenopsis invicta caseinolytic peptidase B protein homolog (LOC105197713), mRNA	GO:0006614//GO:0006355	SRP-dependent cotranslational protein targeting to membrane//regulation of transcription, DNA-templated	GO:0005515//GO:0003723//GO:0016887//GO:0005525//GO:0005524//GO:0016301//GO:0003724//GO:0008134	protein binding//RNA binding//ATPase activity//GTP binding//ATP binding//kinase activity//RNA helicase activity//transcription factor binding	GO:0005667	transcription factor complex	Chaperone HSP104 and related ATP-dependent Clp proteases
c70141_g1	12	PREDICTED: 40S ribosomal protein S23-like [Apis mellifera]>gi|340718439|ref|XP_003397675.1| PREDICTED: 40S ribosomal protein S23 [Bombus terrestris]>gi|350401917|ref|XP_003486306.1| PREDICTED: 40S ribosomal protein S23 [Bombus impatiens]>gi|350426122|ref|XP_003494340.1| PREDICTED: 40S ribosomal protein S23 [Bombus impatiens]>gi|380016974|ref|XP_003692442.1| PREDICTED: 40S ribosomal protein S23 [A…	PREDICTED: Monomorium pharaonis 40S ribosomal protein S23 (LOC105838246), mRNA	GO:0042254//GO:0001510//GO:0009452//GO:0006412	ribosome biogenesis//RNA methylation//7-methylguanosine RNA capping//translation	GO:0008168//GO:0003735	methyltransferase activity//structural constituent of ribosome	GO:0005840//GO:0005622	ribosome//intracellular	40S ribosomal protein S23
c70174_g1	12	PREDICTED: S phase cyclin A-associated protein in the endoplasmic reticulum [Harpegnathos saltator]>gi|749747875|ref|XP_011136083.1| PREDICTED: S phase cyclin A-associated protein in the endoplasmic reticulum [Harpegnathos saltator]>gi|749747877|ref|XP_011136084.1| PREDICTED: S phase cyclin A-associated protein in the endoplasmic reticulum [Harpegnathos saltator]	PREDICTED: Apis mellifera short spindle 3 (ssp3), transcript variant X2, mRNA	-						Zn-finger protein
c70257_g1	12	PREDICTED: N-acetylgalactosaminyltransferase 6 isoform X1 [Cerapachys biroi]>gi|607359052|gb|EZA53438.1| N-acetylgalactosaminyltransferase [Cerapachys biroi]	PREDICTED: Apis dorsata N-acetylgalactosaminyltransferase 6-like (LOC102676899), transcript variant X1, mRNA	GO:0006850	mitochondrial pyruvate transport	--	--	GO:0005743	mitochondrial inner membrane	Polypeptide N-acetylgalactosaminyltransferase
c70289_g1	12	PREDICTED: translation initiation factor eIF-2B subunit gamma [Linepithema humile]>gi|815805941|ref|XP_012223728.1| PREDICTED: translation initiation factor eIF-2B subunit gamma [Linepithema humile]	PREDICTED: Harpegnathos saltator translation initiation factor eIF-2B subunit gamma (LOC105182176), mRNA	GO:0008299//GO:0006694//GO:0009058//GO:0030488	isoprenoid biosynthetic process//steroid biosynthetic process//biosynthetic process//tRNA methylation	GO:0016779//GO:0016772//GO:0050518	nucleotidyltransferase activity//transferase activity, transferring phosphorus-containing groups//2-C-methyl-D-erythritol 4-phosphate cytidylyltransferase activity	GO:0031515	tRNA (m1A) methyltransferase complex	Translation initiation factor 2B, gamma subunit (eIF-2Bgamma/GCD1)
c70315_g1	12	PREDICTED: peroxidase-like isoform X4 [Cerapachys biroi]	-	GO:0009252//GO:0006807	peptidoglycan biosynthetic process//nitrogen compound metabolic process	GO:0004356	glutamate-ammonia ligase activity	--	--	Peroxidase/oxygenase
c70317_g1	12	PREDICTED: protein Jumonji [Bombus impatiens]>gi|815904843|ref|XP_012238322.1| PREDICTED: protein Jumonji [Bombus impatiens]	PREDICTED: Apis mellifera jumonji, AT rich interactive domain 2 (Jarid2), mRNA	GO:0006812//GO:0019076//GO:0032801	cation transport//viral release from host cell//receptor catabolic process	GO:0005261//GO:0003677	cation channel activity//DNA binding	GO:0033644	host cell membrane	DNA-binding protein jumonji/RBP2/SMCY, contains JmjC domain
c70402_g1	12	-	-	-						-
c70600_g1	12	inosine monophosphate dehydrogenase 2 [Capsaspora owczarzaki ATCC 30864]	Meyerozyma guilliermondii ATCC 6260 hypothetical protein (PGUG_04001) partial mRNA	GO:0006807//GO:0055114	nitrogen compound metabolic process//oxidation-reduction process	GO:0018580//GO:0003824	nitronate monooxygenase activity//catalytic activity	--	--	IMP dehydrogenase/GMP reductase
c70632_g1	12	hypothetical protein SAMD00019534_022810 [Acytostelium subglobosum LB1]>gi|735857665|dbj|GAM19106.1| hypothetical protein SAMD00019534_022810 [Acytostelium subglobosum LB1]	Solanum pennellii chromosome ch09, complete genome	-						Molecular chaperone (small heat-shock protein Hsp26/Hsp42)
c70633_g3	12	PREDICTED: uncharacterized protein LOC105183149 isoform X2 [Harpegnathos saltator]>gi|749753920|ref|XP_011139370.1| PREDICTED: uncharacterized protein LOC105183149 isoform X2 [Harpegnathos saltator]>gi|749753922|ref|XP_011139371.1| PREDICTED: uncharacterized protein LOC105183149 isoform X2 [Harpegnathos saltator]>gi|749753924|ref|XP_011139372.1| PREDICTED: uncharacterized protein LOC105183149 iso…	PREDICTED: Bombus terrestris open rectifier potassium channel protein 1 (LOC100646496), transcript variant X5, mRNA	GO:0006260//GO:0006118//GO:0006418//GO:0006811//GO:0006810//GO:0055085//GO:0055114	DNA replication//obsolete electron transport//tRNA aminoacylation for protein translation//ion transport//transport//transmembrane transport//oxidation-reduction process	GO:0004812//GO:0005524//GO:0009916//GO:0000166//GO:0005216//GO:0003677	aminoacyl-tRNA ligase activity//ATP binding//alternative oxidase activity//nucleotide binding//ion channel activity//DNA binding	GO:0016020	membrane	Histidyl-tRNA synthetase
c70799_g1	12	PREDICTED: calpain-7-like isoform X1 [Megachile rotundata]>gi|805784548|ref|XP_012140110.1| PREDICTED: calpain-7-like isoform X2 [Megachile rotundata]	PREDICTED: Apis dorsata calpain-7-like (LOC102677082), mRNA	GO:0006886//GO:0006508	intracellular protein transport//proteolysis	GO:0003824//GO:0004198	catalytic activity//calcium-dependent cysteine-type endopeptidase activity	GO:0016020//GO:0005622	membrane//intracellular	Cytosolic Ca2+-dependent cysteine protease (calpain), large subunit (EF-Hand protein superfamily)
c70813_g1	12	PREDICTED: LOW QUALITY PROTEIN: uncharacterized protein LOC100867763 [Apis florea]	PREDICTED: Camponotus floridanus V-type proton ATPase subunit d (LOC105248168), mRNA	GO:0007165//GO:0009405//GO:0006400//GO:0019064	signal transduction//pathogenesis//tRNA modification//fusion of virus membrane with host plasma membrane	GO:0000287//GO:0016788//GO:0005198//GO:0046789//GO:0008193	magnesium ion binding//hydrolase activity, acting on ester bonds//structural molecule activity//host cell surface receptor binding//tRNA guanylyltransferase activity	GO:0009986//GO:0019031	cell surface//viral envelope	Vacuolar H+-ATPase V0 sector, subunit d
c71000_g2	12	PREDICTED: sodium-dependent nutrient amino acid transporter 1-like [Pogonomyrmex barbatus]	-	GO:0006836//GO:0006812	neurotransmitter transport//cation transport	GO:0005328	neurotransmitter:sodium symporter activity	GO:0016021	integral component of membrane	Sodium-neurotransmitter symporter
c71125_g4	12	PREDICTED: cytochrome b5-related protein-like isoform X2 [Camponotus floridanus]	PREDICTED: Monomorium pharaonis cytochrome b5-related protein-like (LOC105835382), transcript variant X5, mRNA	GO:0006629	lipid metabolic process	--	--	--	--	-
c71374_g1	12	PREDICTED: uncharacterized protein LOC105838396 isoform X1 [Monomorium pharaonis]	PREDICTED: Pogonomyrmex barbatus SEC23-interacting protein-like (LOC105424742), mRNA	--	--	GO:0046872	metal ion binding	--	--	Phosphatidic acid-preferring phospholipase A1, contains DDHD domain
c71385_g1	12	PREDICTED: membrane metallo-endopeptidase-like 1 isoform X3 [Megachile rotundata]	PREDICTED: Megachile rotundata membrane metallo-endopeptidase-like 1 (LOC100876572), transcript variant X3, mRNA	GO:0006858//GO:0006508	extracellular transport//proteolysis	GO:0004222	metalloendopeptidase activity	--	--	M13 family peptidase
c71396_g1	12	PREDICTED: dedicator of cytokinesis protein 1 isoform X6 [Cerapachys biroi]	PREDICTED: Bombus impatiens dedicator of cytokinesis protein 1 (LOC100743156), transcript variant X5, mRNA	GO:0006810//GO:0006886//GO:0006816	transport//intracellular protein transport//calcium ion transport	GO:0005515//GO:0005246//GO:0042030	protein binding//calcium channel regulator activity//ATPase inhibitor activity	GO:0016020//GO:0016021	membrane//integral component of membrane	Signaling protein DOCK180
c71451_g5	12	PREDICTED: TOM1-like protein 2 isoform X2 [Bombus terrestris]	PREDICTED: Apis florea TOM1-like protein 2 (LOC100864831), transcript variant X3, mRNA	GO:0006355//GO:0009271//GO:0006886	regulation of transcription, DNA-templated//phage shock//intracellular protein transport	GO:0005515	protein binding	GO:0005622	intracellular	Cytosolic sorting protein GGA2/TOM1
c71481_g2	12	PREDICTED: KN motif and ankyrin repeat domain-containing protein 1-like isoform X1 [Linepithema humile]>gi|815801564|ref|XP_012221446.1| PREDICTED: KN motif and ankyrin repeat domain-containing protein 1-like isoform X1 [Linepithema humile]	PREDICTED: Apis mellifera uncharacterized LOC408697 (LOC408697), transcript variant X3, mRNA	--	--	GO:0005515	protein binding	--	--	Ankyrin repeat protein
c71531_g1	12	-	-	-						-
c71740_g1	12	PREDICTED: extended synaptotagmin-1-like isoform X1 [Apis mellifera]	PREDICTED: Apis mellifera tricalbin-1-like (LOC100578498), transcript variant X1, mRNA	--	--	GO:0005515	protein binding	--	--	Ca2+-dependent lipid-binding protein CLB1/vesicle protein vp115/Granuphilin A, contains C2 domain
c71755_g1	12	PREDICTED: amyloid beta A4 precursor protein-binding family B member 1-interacting protein-like isoform X2 [Bombus terrestris]	PREDICTED: Apis mellifera uncharacterized LOC100578818 (LOC100578818), transcript variant X4, mRNA	GO:0007165	signal transduction	--	--	--	--	-
c71760_g2	12	PREDICTED: myosin heavy chain, muscle isoform X12 [Apis mellifera]	PREDICTED: Apis mellifera myosin heavy chain 1 (Mhc1), transcript variant X12, mRNA	GO:0048193//GO:0008608	Golgi vesicle transport//attachment of spindle microtubules to kinetochore	GO:0005515//GO:0005198//GO:0005524//GO:0003677//GO:0003774//GO:0008092	protein binding//structural molecule activity//ATP binding//DNA binding//motor activity//cytoskeletal protein binding	GO:0016020//GO:0005882//GO:0019898//GO:0016459//GO:0005737//GO:0042729//GO:0072686	membrane//intermediate filament//extrinsic component of membrane//myosin complex//cytoplasm//DASH complex//mitotic spindle	Myosin class II heavy chain
c71797_g2	12	PREDICTED: chromatin assembly factor 1 subunit B [Megachile rotundata]	PREDICTED: Bombus terrestris chromatin assembly factor 1 subunit B (LOC100649086), mRNA	GO:0042967//GO:0006412//GO:0006633//GO:0008152//GO:0042254	acyl-carrier-protein biosynthetic process//translation//fatty acid biosynthetic process//metabolic process//ribosome biogenesis	GO:0005515//GO:0016747//GO:0003735//GO:0004315	protein binding//transferase activity, transferring acyl groups other than amino-acyl groups//structural constituent of ribosome//3-oxoacyl-[acyl-carrier-protein] synthase activity	GO:0005622//GO:0005840//GO:0005835	intracellular//ribosome//fatty acid synthase complex	Acetyl-CoA acetyltransferase
c71833_g1	12	PREDICTED: LOW QUALITY PROTEIN: ribosome biogenesis protein BMS1 homolog [Bombus terrestris]	PREDICTED: Apis dorsata ribosome biogenesis protein BMS1 homolog (LOC102671819), mRNA	GO:0006576//GO:0042254	cellular biogenic amine metabolic process//ribosome biogenesis	GO:0005525//GO:0005524	GTP binding//ATP binding	GO:0005634	nucleus	GTP-binding protein AARP2 involved in 40S ribosome biogenesis
c71840_g1	12	PREDICTED: UTP--glucose-1-phosphate uridylyltransferase isoform X3 [Bombus terrestris]	PREDICTED: Megachile rotundata UTP--glucose-1-phosphate uridylyltransferase (LOC100883111), transcript variant X5, mRNA	GO:0008152	metabolic process	GO:0008270//GO:0070569//GO:0005201	zinc ion binding//uridylyltransferase activity//extracellular matrix structural constituent	GO:0019031//GO:0005578//GO:0016021	viral envelope//proteinaceous extracellular matrix//integral component of membrane	UDP-glucose pyrophosphorylase
c71869_g1	12	-	-	-						-
c71885_g1	12	-	-	GO:0019439	aromatic compound catabolic process	GO:0016833	oxo-acid-lyase activity	--	--	-
c71916_g1	12	PREDICTED: N-acetyltransferase 10 [Monomorium pharaonis]	PREDICTED: Apis florea N-acetyltransferase 10 (LOC100866267), mRNA	GO:0042967	acyl-carrier-protein biosynthetic process	GO:0003676//GO:0046872//GO:0005524//GO:0008080	nucleic acid binding//metal ion binding//ATP binding//N-acetyltransferase activity	--	--	Predicted P-loop ATPase fused to an acetyltransferase
c71926_g1	12	PREDICTED: activating signal cointegrator 1 complex subunit 3 [Orussus abietinus]>gi|817193531|ref|XP_012272229.1| PREDICTED: activating signal cointegrator 1 complex subunit 3 [Orussus abietinus]>gi|817193533|ref|XP_012272230.1| PREDICTED: activating signal cointegrator 1 complex subunit 3 [Orussus abietinus]	PREDICTED: Apis florea activating signal cointegrator 1 complex subunit 3 (LOC100863914), mRNA	GO:0006508//GO:0016573//GO:0006810	proteolysis//histone acetylation//transport	GO:0003676//GO:0003677//GO:0004180//GO:0005524//GO:0016787	nucleic acid binding//DNA binding//carboxypeptidase activity//ATP binding//hydrolase activity	--	--	DNA/RNA helicase MER3/SLH1, DEAD-box superfamily
c71949_g1	12	PREDICTED: CDK5 and ABL1 enzyme substrate 2 isoform X1 [Monomorium pharaonis]	-	-						Cyclin ik3-1/CABLES
c71973_g1	12	-	-	-						-
c71982_g2	12	PREDICTED: uncharacterized threonine-rich GPI-anchored glycoprotein PJ4664.02-like [Apis dorsata]	-	-						-
c71996_g1	12	PREDICTED: annulin isoform X1 [Megachile rotundata]	PREDICTED: Cerapachys biroi annulin (LOC105275854), transcript variant X5, mRNA	GO:0018149//GO:0030150	peptide cross-linking//protein import into mitochondrial matrix	GO:0003810	protein-glutamine gamma-glutamyltransferase activity	GO:0005744	mitochondrial inner membrane presequence translocase complex	Uncharacterized conserved protein
c72039_g1	12	PREDICTED: transmembrane protein 208 [Athalia rosae]	-	-						Predicted membrane protein
c72048_g1	12	PREDICTED: xanthine dehydrogenase/oxidase-like isoform X1 [Wasmannia auropunctata]	-	GO:0055114//GO:0006118	oxidation-reduction process//obsolete electron transport	GO:0046872//GO:0009055//GO:0051536//GO:0016491	metal ion binding//electron carrier activity//iron-sulfur cluster binding//oxidoreductase activity	--	--	Xanthine dehydrogenase
c72093_g1	12	-	-	-						-
c72163_g1	12	PREDICTED: uncharacterized protein LOC105562864 [Vollenhovia emeryi]	-	-						-
c72242_g1	12	PREDICTED: cyclin-dependent kinase 11B isoform X2 [Bombus impatiens]	PREDICTED: Apis florea cyclin-dependent kinase 11A (LOC100872957), mRNA	GO:0006281//GO:0006468//GO:0006355//GO:0051382//GO:0007067	DNA repair//protein phosphorylation//regulation of transcription, DNA-templated//kinetochore assembly//mitotic nuclear division	GO:0005524//GO:0008270//GO:0003677//GO:0004672//GO:0008168	ATP binding//zinc ion binding//DNA binding//protein kinase activity//methyltransferase activity	--	--	NMD protein affecting ribosome stability and mRNA decay
c72257_g1	12	PREDICTED: myosin-13 isoform X1 [Megachile rotundata]	PREDICTED: Linepithema humile myosin-10 (LOC105677637), transcript variant X4, mRNA	GO:0050829//GO:0050830	defense response to Gram-negative bacterium//defense response to Gram-positive bacterium	--	--	GO:0016021	integral component of membrane	-
c72265_g1	12	cyclophilin 1, putative [Babesia equi]>gi|429328597|gb|AFZ80357.1| cyclophilin 1, putative [Babesia equi strain WA]	Candida glabrata strain CBS138 chromosome E complete sequence	GO:0000413//GO:0006457	protein peptidyl-prolyl isomerization//protein folding	GO:0003755	peptidyl-prolyl cis-trans isomerase activity	--	--	Cyclophilin type peptidyl-prolyl cis-trans isomerase
c72338_g1	12	PREDICTED: supervillin isoform X1 [Bombus impatiens]>gi|815909443|ref|XP_012240349.1| PREDICTED: supervillin isoform X1 [Bombus impatiens]	PREDICTED: Apis dorsata supervillin-like (LOC102679947), transcript variant X1, mRNA >gnl|BL_ORD_ID|17361000 PREDICTED: Apis dorsata supervillin-like (LOC102679947), transcript variant X2, mRNA	GO:0007010	cytoskeleton organization	GO:0003779	actin binding	--	--	Actin regulatory protein supervillin (gelsolin/villin family)
c72376_g1	12	PREDICTED: MICOS complex subunit Mic60 isoform X1 [Linepithema humile]	-	GO:0006412//GO:0008152//GO:0042254	translation//metabolic process//ribosome biogenesis	GO:0003735//GO:0003824//GO:0016872	structural constituent of ribosome//catalytic activity//intramolecular lyase activity	GO:0005622//GO:0005840	intracellular//ribosome	Mitochondrial inner membrane protein (mitofilin)
c72384_g1	12	PREDICTED: vacuolar protein sorting-associated protein 13D isoform X2 [Megachile rotundata]	PREDICTED: Apis dorsata vacuolar protein sorting-associated protein 13D-like (LOC102676991), transcript variant X1, mRNA	--	--	--	--	GO:0019012	virion	Vacuolar protein sorting-associated protein
c72397_g1	12	-	-	-						-
c72412_g1	12	PREDICTED: sterol regulatory element-binding protein cleavage-activating protein [Bombus terrestris]>gi|808148363|ref|XP_012175192.1| PREDICTED: sterol regulatory element-binding protein cleavage-activating protein [Bombus terrestris]>gi|808148365|ref|XP_012175194.1| PREDICTED: sterol regulatory element-binding protein cleavage-activating protein [Bombus terrestris]>gi|808148368|ref|XP_012175195.…	PREDICTED: Apis dorsata sterol regulatory element-binding protein cleavage-activating protein-like (LOC102677552), transcript variant X3, mRNA	GO:0007165	signal transduction	GO:0005515//GO:0008158	protein binding//hedgehog receptor activity	GO:0016020	membrane	Cholesterol transport protein (Niemann-Pick C disease protein)
c72449_g1	12	PREDICTED: zinc finger SWIM domain-containing protein 8-like isoform X1 [Apis mellifera]>gi|571522847|ref|XP_006560647.1| PREDICTED: zinc finger SWIM domain-containing protein 8-like isoform X2 [Apis mellifera]>gi|572299841|ref|XP_006616036.1| PREDICTED: zinc finger SWIM domain-containing protein 8-like isoform X1 [Apis dorsata]>gi|820834520|ref|XP_012348758.1| PREDICTED: zinc finger SWIM domain-…	PREDICTED: Atta cephalotes zinc finger SWIM domain-containing protein 8 (LOC105625927), mRNA	GO:0000723//GO:0006281//GO:0015031	telomere maintenance//DNA repair//protein transport	GO:0008270//GO:0008565//GO:0003678	zinc ion binding//protein transporter activity//DNA helicase activity	GO:0005657//GO:0016021	replication fork//integral component of membrane	Uncharacterized conserved protein
c72458_g1	12	-	Alternaria alternata major allergen Alt a 1 subunit mRNA, complete cds	-						-
c72516_g1	12	PREDICTED: piggyBac transposable element-derived protein 4-like [Bombus impatiens]	-	GO:0015684	ferrous iron transport	GO:0005525//GO:0015093	GTP binding//ferrous iron transmembrane transporter activity	GO:0016021	integral component of membrane	-
c72526_g1	12	PREDICTED: zinc finger FYVE domain-containing protein 1-like [Megachile rotundata]>gi|805763172|ref|XP_012154447.1| PREDICTED: zinc finger FYVE domain-containing protein 1-like [Megachile rotundata]>gi|805763176|ref|XP_012154448.1| PREDICTED: zinc finger FYVE domain-containing protein 1-like [Megachile rotundata]>gi|805763179|ref|XP_012154449.1| PREDICTED: zinc finger FYVE domain-containing prote…	PREDICTED: Camponotus floridanus zinc finger FYVE domain-containing protein 1-like (LOC105253122), transcript variant X2, mRNA	--	--	GO:0005525//GO:0046872//GO:0003924	GTP binding//metal ion binding//GTPase activity	--	--	Membrane trafficking and cell signaling protein HRS, contains VHS and FYVE domains
c72534_g1	12	PREDICTED: histone-lysine N-methyltransferase SETMAR-like [Apis mellifera]	-	-						-
c72535_g2	12	PREDICTED: chloride channel CLIC-like protein 1 isoform X7 [Bombus terrestris]	-	GO:0006508	proteolysis	GO:0004197	cysteine-type endopeptidase activity	--	--	-
c72568_g1	12	S1 RNA-binding domain-containing protein 1 [Camponotus floridanus]	PREDICTED: Linepithema humile S1 RNA-binding domain-containing protein 1 (LOC105671523), mRNA	GO:0006109//GO:0006402	regulation of carbohydrate metabolic process//mRNA catabolic process	GO:0003676//GO:0003723	nucleic acid binding//RNA binding	--	--	Transcription elongation factor SPT6
c72605_g1	12	PREDICTED: histone-lysine N-methyltransferase SETMAR-like [Pogonomyrmex barbatus]	-	-						-
c72616_g5	12	PREDICTED: PDZ domain-containing protein 8 isoform X1 [Megachile rotundata]>gi|805757368|ref|XP_012146213.1| PREDICTED: PDZ domain-containing protein 8 isoform X1 [Megachile rotundata]>gi|805757372|ref|XP_012146222.1| PREDICTED: PDZ domain-containing protein 8 isoform X1 [Megachile rotundata]>gi|805757375|ref|XP_012146229.1| PREDICTED: PDZ domain-containing protein 8 isoform X1 [Megachile rotunda…	PREDICTED: Megachile rotundata PDZ domain-containing protein 8 (LOC100880516), transcript variant X6, misc_RNA	GO:0035556	intracellular signal transduction	GO:0005515	protein binding	--	--	Serine/threonine protein kinase
c72698_g1	12	PREDICTED: saccharopine dehydrogenase-like oxidoreductase [Nasonia vitripennis]>gi|645010323|ref|XP_008213474.1| PREDICTED: saccharopine dehydrogenase-like oxidoreductase [Nasonia vitripennis]>gi|645010326|ref|XP_008213475.1| PREDICTED: saccharopine dehydrogenase-like oxidoreductase [Nasonia vitripennis]	PREDICTED: Vollenhovia emeryi saccharopine dehydrogenase-like oxidoreductase (LOC105556516), mRNA	GO:0008207//GO:0006694//GO:0008210//GO:0008152//GO:0055114//GO:0008209	C21-steroid hormone metabolic process//steroid biosynthetic process//estrogen metabolic process//metabolic process//oxidation-reduction process//androgen metabolic process	GO:0003824//GO:0016491//GO:0050662//GO:0003854//GO:0016616	catalytic activity//oxidoreductase activity//coenzyme binding//3-beta-hydroxy-delta5-steroid dehydrogenase activity//oxidoreductase activity, acting on the CH-OH group of donors, NAD or NADP as acceptor	--	--	Uncharacterized membrane protein
c72710_g1	12	PREDICTED: WD repeat-containing protein 59 isoform X3 [Bombus terrestris]	PREDICTED: Apis florea WD repeat-containing protein 59 (LOC100865942), transcript variant X4, misc_RNA	--	--	GO:0005515	protein binding	GO:0005761	mitochondrial ribosome	Conserved WD40 repeat-containing protein
c72723_g2	12	PiggyBac transposable element-derived protein 4, partial [Stegodyphus mimosarum]	PREDICTED: Orussus abietinus wiskott-Aldrich syndrome protein family member 3 (LOC105703854), transcript variant X5, mRNA	-						-
c72803_g1	12	PREDICTED: coiled-coil domain-containing protein 186 isoform X3 [Bombus impatiens]	PREDICTED: Apis florea translation initiation factor eIF-2B subunit beta (LOC100865152), mRNA	GO:0000746//GO:0044237	conjugation//cellular metabolic process	GO:0003677//GO:0003678//GO:0005524//GO:0016818	DNA binding//DNA helicase activity//ATP binding//hydrolase activity, acting on acid anhydrides, in phosphorus-containing anhydrides	GO:0005657	replication fork	Translation initiation factor 2B, beta subunit (eIF-2Bbeta/GCD7)
c72807_g1	12	-	-	-						-
c72824_g1	12	PREDICTED: LOW QUALITY PROTEIN: zinc finger protein 845-like [Apis florea]	-	GO:0006446//GO:0006413	regulation of translational initiation//translational initiation	GO:0003743//GO:0003723//GO:0046872	translation initiation factor activity//RNA binding//metal ion binding	GO:0005840//GO:0019031//GO:0016021	ribosome//viral envelope//integral component of membrane	FOG: Zn-finger
c72833_g1	12	PREDICTED: adenosylhomocysteinase [Bombus impatiens]	Clavispora lusitaniae ATCC 42720 hypothetical protein, mRNA	GO:0006730//GO:0006568//GO:0006631//GO:0006520//GO:0018874//GO:0055114//GO:0006550//GO:0006633//GO:0006552//GO:0006574//GO:0006555//GO:0006554	one-carbon metabolic process//tryptophan metabolic process//fatty acid metabolic process//cellular amino acid metabolic process//benzoate metabolic process//oxidation-reduction process//isoleucine catabolic process//fatty acid biosynthetic process//leucine catabolic process//valine catabolic process//methionine metabolic process//lysine catabolic process	GO:0004013//GO:0016491//GO:0051287//GO:0003857	adenosylhomocysteinase activity//oxidoreductase activity//NAD binding//3-hydroxyacyl-CoA dehydrogenase activity	--	--	S-adenosylhomocysteine hydrolase
c72843_g2	12	PREDICTED: uncharacterized protein LOC100646933 [Bombus terrestris]	PREDICTED: Ceratosolen solmsi marchali myeloperoxidase (LOC105362509), mRNA	-						Peroxidase/oxygenase
c72844_g1	12	PREDICTED: LOW QUALITY PROTEIN: uncharacterized protein LOC105147978 [Acromyrmex echinatior]	-	--	--	GO:0005515//GO:0016817	protein binding//hydrolase activity, acting on acid anhydrides	GO:0016021	integral component of membrane	FOG: Ankyrin repeat
c72850_g1	12	PREDICTED: protein CLEC16A-like isoform X5 [Apis mellifera]	PREDICTED: Apis mellifera protein CLEC16A-like (LOC410511), transcript variant X5, mRNA	GO:0006030//GO:0006886	chitin metabolic process//intracellular protein transport	GO:0008061//GO:0046872	chitin binding//metal ion binding	GO:0005576	extracellular region	Membrane trafficking and cell signaling protein HRS, contains VHS and FYVE domains
c72851_g1	12	PREDICTED: UDP-glucose:glycoprotein glucosyltransferase isoform X1 [Harpegnathos saltator]>gi|749794965|ref|XP_011150845.1| PREDICTED: UDP-glucose:glycoprotein glucosyltransferase isoform X1 [Harpegnathos saltator]	PREDICTED: Monomorium pharaonis UDP-glucose:glycoprotein glucosyltransferase (LOC105833342), transcript variant X1, mRNA	GO:0006486	protein glycosylation	GO:0016757//GO:0003980	transferase activity, transferring glycosyl groups//UDP-glucose:glycoprotein glucosyltransferase activity	--	--	UDP-glucose:glycoprotein glucosyltransferase
c72878_g1	12	PREDICTED: 60S ribosomal protein L18, partial [Wasmannia auropunctata]	Lysiphlebus testaceipes ribosomal protein L18 (RpL18) mRNA, complete cds	-						60s ribosomal protein L18
c72880_g3	12	PREDICTED: organic cation transporter protein-like isoform X2 [Apis florea]	PREDICTED: Megachile rotundata organic cation transporter protein-like (LOC105663587), transcript variant X2, mRNA	GO:0055085	transmembrane transport	GO:0022857	transmembrane transporter activity	GO:0016021	integral component of membrane	Synaptic vesicle transporter SVOP and related transporters (major facilitator superfamily)
c72881_g1	12	PREDICTED: phospholipase A-2-activating protein [Cerapachys biroi]	PREDICTED: Wasmannia auropunctata solute carrier family 35 member E1 homolog (LOC105457214), transcript variant X1, mRNA	GO:0055085//GO:0009229	transmembrane transport//thiamine diphosphate biosynthetic process	GO:0005515//GO:0030975	protein binding//thiamine binding	GO:0016020//GO:0005634//GO:0016021	membrane//nucleus//integral component of membrane	Phospholipase A2-activating protein (contains WD40 repeats)
c72933_g1	12	PREDICTED: dystrobrevin beta [Megachile rotundata]	PREDICTED: Harpegnathos saltator dystrobrevin beta (LOC105188263), mRNA	-						-
c72943_g1	12	PREDICTED: MTSS1-like protein isoform X2 [Bombus terrestris]	PREDICTED: Apis florea MTSS1-like protein (LOC100865108), transcript variant X4, mRNA	GO:0007009//GO:0009312	plasma membrane organization//oligosaccharide biosynthetic process	GO:0008455//GO:0003779//GO:0016817	alpha-1,6-mannosylglycoprotein 2-beta-N-acetylglucosaminyltransferase activity//actin binding//hydrolase activity, acting on acid anhydrides	GO:0005795//GO:0016021	Golgi stack//integral component of membrane	-
c72946_g1	12	PREDICTED: kinesin-like protein KIF3B [Harpegnathos saltator]>gi|307192948|gb|EFN75964.1| Kinesin-like protein KIF3B [Harpegnathos saltator]	PREDICTED: Acromyrmex echinatior kinesin-like protein KIF3B (LOC105146251), mRNA	GO:0009405//GO:0007018//GO:0007017	pathogenesis//microtubule-based movement//microtubule-based process	GO:0005524//GO:0003777//GO:0008017	ATP binding//microtubule motor activity//microtubule binding	GO:0016020//GO:0045298//GO:0005874//GO:0005875	membrane//tubulin complex//microtubule//microtubule associated complex	Kinesin-like protein
c72947_g2	12	-	-	GO:0006278	RNA-dependent DNA replication	GO:0003964	RNA-directed DNA polymerase activity	--	--	-
c72951_g2	12	PREDICTED: proline-, glutamic acid- and leucine-rich protein 1-like [Bombus impatiens]	-	-						-
c72959_g3	12	PREDICTED: exosome complex exonuclease RRP42 [Solenopsis invicta]>gi|322788559|gb|EFZ14187.1| hypothetical protein SINV_07329, partial [Solenopsis invicta]	PREDICTED: Nannospalax galili exosome component 7 (Exosc7), transcript variant X1, mRNA	-						Exosomal 3'-5' exoribonuclease complex, subunit Rrp42
c72959_g4	12	PREDICTED: U1 small nuclear ribonucleoprotein A [Bombus terrestris]>gi|350423999|ref|XP_003493658.1| PREDICTED: U1 small nuclear ribonucleoprotein A [Bombus impatiens]	PREDICTED: Apis florea U1 small nuclear ribonucleoprotein A (LOC100869395), mRNA	GO:0006357//GO:0042254//GO:0006412//GO:0051382//GO:0051252	regulation of transcription from RNA polymerase II promoter//ribosome biogenesis//translation//kinetochore assembly//regulation of RNA metabolic process	GO:0004521//GO:0003723//GO:0008017//GO:0003676//GO:0003735//GO:0001104//GO:0008270	endoribonuclease activity//RNA binding//microtubule binding//nucleic acid binding//structural constituent of ribosome//RNA polymerase II transcription cofactor activity//zinc ion binding	GO:0005622//GO:0016021//GO:0000776//GO:0045298//GO:0016592//GO:0005840	intracellular//integral component of membrane//kinetochore//tubulin complex//mediator complex//ribosome	Spliceosomal protein snRNP-U1A/U2B
c72971_g1	12	PREDICTED: WD repeat-containing protein 6 isoform X1 [Harpegnathos saltator]	PREDICTED: Megachile rotundata WD repeat-containing protein 6 (LOC100883875), transcript variant X5, mRNA	--	--	GO:0003676//GO:0005515	nucleic acid binding//protein binding	GO:0005634	nucleus	WD-repeat protein WDR6, WD repeat superfamily
c72976_g2	12	PREDICTED: cytoplasmic FMR1-interacting protein [Bombus impatiens]>gi|815913844|ref|XP_012242234.1| PREDICTED: cytoplasmic FMR1-interacting protein [Bombus impatiens]>gi|815913846|ref|XP_012242235.1| PREDICTED: cytoplasmic FMR1-interacting protein [Bombus impatiens]	PREDICTED: Apis mellifera specifically Rac1-associated protein 1 (Sra-1), transcript variant 1, mRNA	GO:0006508//GO:0006650//GO:0016579//GO:0006511//GO:0007165	proteolysis//glycerophospholipid metabolic process//protein deubiquitination//ubiquitin-dependent protein catabolic process//signal transduction	GO:0004843//GO:0004872//GO:0047396//GO:0005515	ubiquitin-specific protease activity//receptor activity//glycosylphosphatidylinositol diacylglycerol-lyase activity//protein binding	GO:0005622//GO:0016021	intracellular//integral component of membrane	p53 inducible protein PIR121
c73013_g1	12	PREDICTED: histone-lysine N-methyltransferase SETD2 [Harpegnathos saltator]	PREDICTED: Harpegnathos saltator histone-lysine N-methyltransferase SETD2 (LOC105190387), mRNA	GO:0006554//GO:0006479//GO:0034968//GO:0006355//GO:0005975	lysine catabolic process//protein methylation//histone lysine methylation//regulation of transcription, DNA-templated//carbohydrate metabolic process	GO:0005515//GO:0018024//GO:0003824	protein binding//histone-lysine N-methyltransferase activity//catalytic activity	GO:0005694	chromosome	Clathrin coat binding protein/Huntingtin interacting protein HIP1, involved in regulation of endocytosis
c73033_g1	12	death-inducer obliterator 1 [Lasius niger]	PREDICTED: Apis dorsata uncharacterized LOC102676589 (LOC102676589), transcript variant X3, mRNA	GO:0006418//GO:0009405//GO:0006351//GO:0006629//GO:0009372	tRNA aminoacylation for protein translation//pathogenesis//transcription, DNA-templated//lipid metabolic process//quorum sensing	GO:0005515//GO:0008270//GO:0005524//GO:0008233//GO:0016817//GO:0004812//GO:0000166	protein binding//zinc ion binding//ATP binding//peptidase activity//hydrolase activity, acting on acid anhydrides//aminoacyl-tRNA ligase activity//nucleotide binding	GO:0016021//GO:0019028	integral component of membrane//viral capsid	Predicted transcription factor DATF1, contains PHD and TFS2M domains
c73051_g2	12	PREDICTED: DNA repair and recombination protein RAD54B-like isoform X1 [Linepithema humile]	PREDICTED: Apis mellifera DNA repair and recombination protein RAD54B-like (LOC552169), transcript variant X2, mRNA	GO:0008152//GO:0019915	metabolic process//lipid storage	GO:0016836//GO:0003677//GO:0003824//GO:0003676//GO:0016787//GO:0005524	hydro-lyase activity//DNA binding//catalytic activity//nucleic acid binding//hydrolase activity//ATP binding	GO:0005789	endoplasmic reticulum membrane	DNA repair protein, SNF2 family
c73055_g1	12	PREDICTED: putative elongator complex protein 1 [Bombus terrestris]	-	--	--	GO:0005515//GO:0046872	protein binding//metal ion binding	--	--	IkappaB kinase complex, IKAP component
c73066_g1	12	hypothetical protein SAMD00019534_120050 [Acytostelium subglobosum LB1]>gi|735849030|dbj|GAM28829.1| hypothetical protein SAMD00019534_120050 [Acytostelium subglobosum LB1]	-	--	--	GO:0005543	phospholipid binding	GO:0016021	integral component of membrane	-
c73068_g1	12	-	-	-						-
c73088_g1	12	PREDICTED: uncharacterized protein LOC102680891 isoform X1 [Apis dorsata]	PREDICTED: Apis dorsata uncharacterized LOC102680891 (LOC102680891), transcript variant X1, mRNA	--	--	GO:0005515	protein binding	--	--	Protein phosphatase 1 binding protein spinophilin/neurabin II
c73116_g2	12	PREDICTED: collagen alpha-1(IV) chain [Monomorium pharaonis]	PREDICTED: Solenopsis invicta collagen alpha-5(IV) chain (LOC105197227), mRNA	GO:0006810//GO:0007275	transport//multicellular organismal development	GO:0005201	extracellular matrix structural constituent	GO:0036128//GO:0005581//GO:0016021//GO:0005578	CatSper complex//collagen trimer//integral component of membrane//proteinaceous extracellular matrix	Collagens (type IV and type XIII), and related proteins
c73124_g1	12	PREDICTED: rho-associated protein kinase 1 isoform X1 [Solenopsis invicta]>gi|751216135|ref|XP_011161004.1| PREDICTED: rho-associated protein kinase 1 isoform X1 [Solenopsis invicta]	PREDICTED: Apis dorsata rho-associated protein kinase 2-like (LOC102679764), transcript variant X3, misc_RNA	GO:0006468//GO:0009069//GO:0006810//GO:0006367//GO:0055085//GO:0016310//GO:0035556//GO:0006606	protein phosphorylation//serine family amino acid metabolic process//transport//transcription initiation from RNA polymerase II promoter//transmembrane transport//phosphorylation//intracellular signal transduction//protein import into nucleus	GO:0005198//GO:0017048//GO:0004672//GO:0004674//GO:0008270//GO:0005524//GO:0008200//GO:0003774	structural molecule activity//Rho GTPase binding//protein kinase activity//protein serine/threonine kinase activity//zinc ion binding//ATP binding//ion channel inhibitor activity//motor activity	GO:0016021//GO:0005622//GO:0005576//GO:0005882//GO:0005672//GO:0016459	integral component of membrane//intracellular//extracellular region//intermediate filament//transcription factor TFIIA complex//myosin complex	Rho-associated, coiled-coil containing protein kinase
c73136_g1	12	PREDICTED: uncharacterized protein LOC105560735 [Vollenhovia emeryi]	PREDICTED: Wasmannia auropunctata aminopeptidase N-like (LOC105461496), transcript variant X3, mRNA	GO:0040007//GO:0008284//GO:0007165//GO:0008283//GO:0016573//GO:0001934	growth//positive regulation of cell proliferation//signal transduction//cell proliferation//histone acetylation//positive regulation of protein phosphorylation	GO:0008270//GO:0005157//GO:0008237	zinc ion binding//macrophage colony-stimulating factor receptor binding//metallopeptidase activity	GO:0005615	extracellular space	Puromycin-sensitive aminopeptidase and related aminopeptidases
c73160_g1	12	PREDICTED: 2-methoxy-6-polyprenyl-1,4-benzoquinol methylase, mitochondrial [Cerapachys biroi]>gi|607354743|gb|EZA49355.1| Ubiquinone biosynthesis methyltransferase COQ5, mitochondrial [Cerapachys biroi]	PREDICTED: Harpegnathos saltator optic atrophy 3 protein homolog (LOC105182256), mRNA	GO:0000917//GO:0006260//GO:0007049//GO:0008152//GO:0043093	barrier septum assembly//DNA replication//cell cycle//metabolic process//FtsZ-dependent cytokinesis	GO:0008440//GO:0008168//GO:0019901	inositol-1,4,5-trisphosphate 3-kinase activity//methyltransferase activity//protein kinase binding	GO:0005737//GO:0005815	cytoplasm//microtubule organizing center	Ubiquinone biosynthesis methyltransferase COQ5
c73215_g1	12	-	-	-						-
c73238_g1	12	-	-	-						-
c73240_g2	12	PREDICTED: ras-specific guanine nucleotide-releasing factor 1-like isoform X4 [Bombus impatiens]	PREDICTED: Bombus terrestris ras-specific guanine nucleotide-releasing factor 1-like (LOC100647186), transcript variant X3, mRNA	GO:0007264//GO:0035023//GO:0043087	small GTPase mediated signal transduction//regulation of Rho protein signal transduction//regulation of GTPase activity	GO:0005085//GO:0005089//GO:0005515	guanyl-nucleotide exchange factor activity//Rho guanyl-nucleotide exchange factor activity//protein binding	--	--	Ras1 guanine nucleotide exchange factor
c73247_g2	12	PREDICTED: TELO2-interacting protein 1 homolog [Megachile rotundata]	PREDICTED: Apis florea TELO2-interacting protein 1 homolog (LOC100868170), mRNA	GO:0007165//GO:0006810//GO:0006355	signal transduction//transport//regulation of transcription, DNA-templated	GO:0005515//GO:0005215//GO:0030247//GO:0003676	protein binding//transporter activity//polysaccharide binding//nucleic acid binding	GO:0005739//GO:0016021//GO:0005622//GO:0005737	mitochondrion//integral component of membrane//intracellular//cytoplasm	FOG: Toll/interleukin receptor and related proteins containing LRR and TIR repeats
c73291_g1	12	PREDICTED: paramyosin-like isoform X3 [Crassostrea gigas]	Haliotis discus discus hald2 mRNA for paramyosin, complete cds	GO:0000921//GO:0051258//GO:0006606//GO:0070206//GO:0030168//GO:0007165//GO:0006355	septin ring assembly//protein polymerization//protein import into nucleus//protein trimerization//platelet activation//signal transduction//regulation of transcription, DNA-templated	GO:0003774//GO:0003700//GO:0043565//GO:0016787//GO:0005102//GO:0005198//GO:0030674	motor activity//transcription factor activity, sequence-specific DNA binding//sequence-specific DNA binding//hydrolase activity//receptor binding//structural molecule activity//protein binding, bridging	GO:0016459//GO:0005667//GO:0005882//GO:0005940//GO:0005577//GO:0016021	myosin complex//transcription factor complex//intermediate filament//septin ring//fibrinogen complex//integral component of membrane	Myosin class II heavy chain
c73302_g1	12	PREDICTED: actin-binding protein anillin isoform X2 [Megachile rotundata]	PREDICTED: Megachile rotundata actin-binding protein anillin (LOC100881947), transcript variant X6, mRNA	-						Actin binding protein Anillin
c73306_g2	12	PREDICTED: uncharacterized protein LOC105452377 [Wasmannia auropunctata]	PREDICTED: Apis mellifera uncharacterized LOC725508 (LOC725508), transcript variant X12, mRNA	GO:0006891	intra-Golgi vesicle-mediated transport	GO:0003676//GO:0046872	nucleic acid binding//metal ion binding	GO:0030173	integral component of Golgi membrane	-
c73314_g2	12	-	-	-						-
c73339_g1	12	-	-	--	--	--	--	GO:0005576	extracellular region	-
c73361_g2	12	PREDICTED: probable chitinase 3 [Harpegnathos saltator]	PREDICTED: Apis mellifera chitinase 3 (Cht3), mRNA	GO:0006030//GO:0061024//GO:0005975	chitin metabolic process//membrane organization//carbohydrate metabolic process	GO:0008061//GO:0004553	chitin binding//hydrolase activity, hydrolyzing O-glycosyl compounds	GO:0005576//GO:0030176	extracellular region//integral component of endoplasmic reticulum membrane	Chitinase
c73396_g1	12	PREDICTED: DNA-directed RNA polymerase I subunit RPA1 [Bombus impatiens]	PREDICTED: Monomorium pharaonis DNA-directed RNA polymerase I subunit RPA1 (LOC105832339), partial mRNA	GO:0007034//GO:0006206//GO:0006144//GO:0006351	vacuolar transport//pyrimidine nucleobase metabolic process//purine nucleobase metabolic process//transcription, DNA-templated	GO:0003899//GO:0003677	DNA-directed RNA polymerase activity//DNA binding	GO:0005730	nucleolus	RNA polymerase I, large subunit
c73418_g1	12	PREDICTED: protein turtle isoform X4 [Bombus impatiens]	PREDICTED: Megachile rotundata protein turtle (LOC100878007), mRNA	GO:0007339//GO:0019497//GO:0000902//GO:0006367//GO:0006955//GO:0006771	binding of sperm to zona pellucida//hexachlorocyclohexane metabolic process//cell morphogenesis//transcription initiation from RNA polymerase II promoter//immune response//riboflavin metabolic process	GO:0003993//GO:0005515//GO:0046872	acid phosphatase activity//protein binding//metal ion binding	GO:0005634//GO:0016020//GO:0005576	nucleus//membrane//extracellular region	FOG: Immunoglobulin C-2 Type/fibronectin type III domains
c73424_g5	12	PREDICTED: mediator of RNA polymerase II transcription subunit 12 isoform X2 [Linepithema humile]	PREDICTED: Apis florea mediator of RNA polymerase II transcription subunit 12 (LOC100870694), mRNA	GO:0015994//GO:0006508//GO:0006629//GO:0006357//GO:0015996	chlorophyll metabolic process//proteolysis//lipid metabolic process//regulation of transcription from RNA polymerase II promoter//chlorophyll catabolic process	GO:0001104//GO:0005515//GO:0004252//GO:0008236//GO:0047746	RNA polymerase II transcription cofactor activity//protein binding//serine-type endopeptidase activity//serine-type peptidase activity//chlorophyllase activity	GO:0016021//GO:0016592//GO:0005576	integral component of membrane//mediator complex//extracellular region	Thyroid hormone receptor-associated protein complex, subunit TRAP230
c73432_g1	12	putative prostaglandin f synthase [Trypanosoma congolense IL3000]	-	--	--	--	--	GO:0019031	viral envelope	Aldo/keto reductase family proteins
c73448_g3	12	PREDICTED: centrosomal protein of 135 kDa isoform X1 [Linepithema humile]	PREDICTED: Apis dorsata centrosomal protein of 135 kDa-like (LOC102672985), mRNA	GO:0009405//GO:0016032//GO:0006914	pathogenesis//viral process//autophagy	GO:0008134//GO:0008092//GO:0045502//GO:0042803	transcription factor binding//cytoskeletal protein binding//dynein binding//protein homodimerization activity	GO:0005667//GO:0030286//GO:0019898//GO:0005737	transcription factor complex//dynein complex//extrinsic component of membrane//cytoplasm	-
c73452_g5	12	PREDICTED: zinc finger C4H2 domain-containing protein isoform X2 [Solenopsis invicta]>gi|769861304|ref|XP_011642420.1| PREDICTED: zinc finger C4H2 domain-containing protein isoform X2 [Pogonomyrmex barbatus]	PREDICTED: Apis florea zinc finger C4H2 domain-containing protein (LOC100869899), transcript variant X2, mRNA	--	--	GO:0008270//GO:0003723	zinc ion binding//RNA binding	--	--	Uncharacterized conserved protein (tumor-associated antigen HCA127 in humans)
c73456_g1	12	PREDICTED: phosphoinositide 3-kinase adapter protein 1 [Bombus terrestris]	PREDICTED: Cerapachys biroi phosphoinositide 3-kinase adapter protein 1 (LOC105278355), mRNA	GO:0015992//GO:0015991//GO:0000398	proton transport//ATP hydrolysis coupled proton transport//mRNA splicing, via spliceosome	GO:0015078	hydrogen ion transmembrane transporter activity	GO:0033179//GO:0005681	proton-transporting V-type ATPase, V0 domain//spliceosomal complex	-
c73461_g1	12	PREDICTED: serine-protein kinase ATM isoform X1 [Megachile rotundata]>gi|805817969|ref|XP_012149186.1| PREDICTED: serine-protein kinase ATM isoform X1 [Megachile rotundata]	PREDICTED: Apis mellifera serine/threonine-protein kinase ATM (ATM), transcript variant X2, mRNA	GO:0009069//GO:0016310	serine family amino acid metabolic process//phosphorylation	GO:0004674//GO:0016773//GO:0005515	protein serine/threonine kinase activity//phosphotransferase activity, alcohol group as acceptor//protein binding	--	--	Protein kinase ATM/Tel1, involved in telomere length regulation and DNA repair
c73467_g1	12	icarapin precursor [Apis cerana]	PREDICTED: Apis dorsata icarapin-like (LOC102678434), transcript variant X1, mRNA	-						-
c73489_g3	12	PREDICTED: glyceraldehyde-3-phosphate dehydrogenase A, chloroplastic-like [Amphimedon queenslandica]	PREDICTED: Malus x domestica glyceraldehyde-3-phosphate dehydrogenase A, chloroplastic (LOC103442070), mRNA	GO:0055114	oxidation-reduction process	GO:0016620	oxidoreductase activity, acting on the aldehyde or oxo group of donors, NAD or NADP as acceptor	--	--	Glyceraldehyde 3-phosphate dehydrogenase
c73502_g1	12	PREDICTED: copper amine oxidase 1-like [Pantholops hodgsonii]	Camellia sinensis cultivar TV23 copper amine oxidase mRNA, complete cds	GO:0009308//GO:0055114	amine metabolic process//oxidation-reduction process	GO:0048038//GO:0008131//GO:0005507	quinone binding//primary amine oxidase activity//copper ion binding	--	--	Copper amine oxidase
c73624_g1	12	-	-	-						-
c73644_g1	12	-	-	-						-
c73665_g2	12	PREDICTED: uncharacterized protein LOC105248834 isoform X1 [Camponotus floridanus]	PREDICTED: Acromyrmex echinatior uncharacterized LOC105146625 (LOC105146625), mRNA	GO:0007186//GO:0034258	G-protein coupled receptor signaling pathway//nicotinamide riboside transport	GO:0034257//GO:0004930	nicotinamide riboside transmembrane transporter activity//G-protein coupled receptor activity	GO:0016021//GO:0016020	integral component of membrane//membrane	Glutamate-gated metabotropic ion channel receptor subunit GRM2 and related subunits, G-protein coupled receptor superfamily
c73674_g1	12	PREDICTED: conserved oligomeric Golgi complex subunit 5 isoform X1 [Megachile rotundata]>gi|805815055|ref|XP_012148380.1| PREDICTED: conserved oligomeric Golgi complex subunit 5 isoform X1 [Megachile rotundata]	PREDICTED: Megachile rotundata conserved oligomeric Golgi complex subunit 5 (LOC100880991), transcript variant X2, mRNA	GO:0006955//GO:0030153//GO:0006546//GO:0006566//GO:0006891//GO:0055114//GO:0006544//GO:0006563	immune response//bacteriocin immunity//glycine catabolic process//threonine metabolic process//intra-Golgi vesicle-mediated transport//oxidation-reduction process//glycine metabolic process//L-serine metabolic process	GO:0003677//GO:0015643//GO:0004375//GO:0005515	DNA binding//toxic substance binding//glycine dehydrogenase (decarboxylating) activity//protein binding	GO:0019814//GO:0017119//GO:0016021	immunoglobulin complex//Golgi transport complex//integral component of membrane	FOG: Ankyrin repeat
c73717_g1	12	PREDICTED: vacuolar protein sorting-associated protein 13C-like isoform X1 [Camponotus floridanus]	PREDICTED: Bombus terrestris vacuolar protein sorting-associated protein 13C-like (LOC100647074), mRNA	GO:0006914//GO:0071705	autophagy//nitrogen compound transport	GO:0016491	oxidoreductase activity	GO:0005737	cytoplasm	Vacuolar protein sorting-associated protein
c73721_g1	12	PREDICTED: piggyBac transposable element-derived protein 4-like [Bombus terrestris]	PREDICTED: Bombyx mori piggyBac transposable element-derived protein 4-like (LOC101745640), partial mRNA	-						-
c73776_g1	12	PREDICTED: cytochrome P450 9e2-like [Camponotus floridanus]	-	GO:0055114//GO:0006118	oxidation-reduction process//obsolete electron transport	GO:0016705//GO:0016655//GO:0020037//GO:0005506	oxidoreductase activity, acting on paired donors, with incorporation or reduction of molecular oxygen//oxidoreductase activity, acting on NAD(P)H, quinone or similar compound as acceptor//heme binding//iron ion binding	--	--	Cytochrome P450 CYP3/CYP5/CYP6/CYP9 subfamilies
c73805_g1	12	-	-	GO:0055114//GO:0006118	oxidation-reduction process//obsolete electron transport	GO:0003995	acyl-CoA dehydrogenase activity	--	--	-
c73805_g3	12	PREDICTED: probable multidrug resistance-associated protein lethal(2)03659 [Atta cephalotes]	-	-						-
c73882_g1	12	PREDICTED: uncharacterized protein LOC105462792 [Wasmannia auropunctata]	-	-						-
c73887_g1	12	PREDICTED: FIT family protein CG10671-like [Apis mellifera]	PREDICTED: Megachile rotundata FIT family protein CG10671 (LOC100881412), mRNA	GO:0019915	lipid storage	--	--	GO:0005789	endoplasmic reticulum membrane	Inositol phospholipid synthesis protein, Scs3p
c1059_g1	11	PREDICTED: histone-lysine N-methyltransferase ash1 isoform X1 [Apis mellifera]>gi|571572904|ref|XP_006565760.1| PREDICTED: histone-lysine N-methyltransferase ash1 isoform X2 [Apis mellifera]>gi|571572906|ref|XP_006565761.1| PREDICTED: histone-lysine N-methyltransferase ash1 isoform X3 [Apis mellifera]>gi|571572908|ref|XP_006565762.1| PREDICTED: histone-lysine N-methyltransferase ash1 isoform X4 […	PREDICTED: Apis mellifera histone-lysine N-methyltransferase ash1 (ash1), transcript variant X5, mRNA	-						-
c175058_g2	11	PREDICTED: COP9 signalosome complex subunit 3 [Cerapachys biroi]>gi|607366368|gb|EZA60538.1| COP9 signalosome complex subunit [Cerapachys biroi]	PREDICTED: Apis mellifera COP9 complex homolog subunit 3 (CSN3), mRNA	GO:0006810//GO:0000103//GO:0007264//GO:0043087//GO:0009059//GO:0008152//GO:0006144//GO:0016192	transport//sulfate assimilation//small GTPase mediated signal transduction//regulation of GTPase activity//macromolecule biosynthetic process//metabolic process//purine nucleobase metabolic process//vesicle-mediated transport	GO:0043531//GO:0005524//GO:0004020//GO:0005085//GO:0005515//GO:0016301	ADP binding//ATP binding//adenylylsulfate kinase activity//guanyl-nucleotide exchange factor activity//protein binding//kinase activity	GO:0030176//GO:0016021	integral component of endoplasmic reticulum membrane//integral component of membrane	COP9 signalosome, subunit CSN3
c45125_g1	11	PREDICTED: alpha-ketoglutarate-dependent dioxygenase alkB homolog 4 [Solenopsis invicta]	-	GO:0006807//GO:0009252//GO:0009253//GO:0055114	nitrogen compound metabolic process//peptidoglycan biosynthetic process//peptidoglycan catabolic process//oxidation-reduction process	GO:0008745//GO:0016491	N-acetylmuramoyl-L-alanine amidase activity//oxidoreductase activity	--	--	-
c45158_g1	11	beta-tubulin [Spongomonas sp. ATCC 50405]	PREDICTED: Prunus mume tubulin beta-4 chain (LOC103326847), mRNA	--	--	GO:0003924	GTPase activity	--	--	Beta tubulin
c46622_g1	11	PREDICTED: glutamate receptor 2-like [Cerapachys biroi]	-	GO:0007268//GO:0007165//GO:0006811	synaptic transmission//signal transduction//ion transport	GO:0005234//GO:0004970//GO:0008270//GO:0005515	extracellular-glutamate-gated ion channel activity//ionotropic glutamate receptor activity//zinc ion binding//protein binding	GO:0016020	membrane	Glutamate-gated AMPA-type ion channel receptor subunit GluR2 and related subunits
c45125_g1	11	PREDICTED: alpha-ketoglutarate-dependent dioxygenase alkB homolog 4 [Solenopsis invicta]	-	GO:0006807//GO:0009252//GO:0009253//GO:0055114	nitrogen compound metabolic process//peptidoglycan biosynthetic process//peptidoglycan catabolic process//oxidation-reduction process	GO:0008745//GO:0016491	N-acetylmuramoyl-L-alanine amidase activity//oxidoreductase activity	--	--	-
c45158_g1	11	beta-tubulin [Spongomonas sp. ATCC 50405]	PREDICTED: Prunus mume tubulin beta-4 chain (LOC103326847), mRNA	--	--	GO:0003924	GTPase activity	--	--	Beta tubulin
c46622_g1	11	PREDICTED: glutamate receptor 2-like [Cerapachys biroi]	-	GO:0007268//GO:0007165//GO:0006811	synaptic transmission//signal transduction//ion transport	GO:0005234//GO:0004970//GO:0008270//GO:0005515	extracellular-glutamate-gated ion channel activity//ionotropic glutamate receptor activity//zinc ion binding//protein binding	GO:0016020	membrane	Glutamate-gated AMPA-type ion channel receptor subunit GluR2 and related subunits
c60300_g1	11	Catechol O-methyltransferase domain-containing protein 1, partial [Eurypyga helias]	Solanum tuberosum CCoAOMT mRNA for caffeoyl-CoA O-methyltransferase, complete cds	--	--	GO:0008171	O-methyltransferase activity	--	--	O-methyltransferase
c61356_g1	11	PREDICTED: protein lethal(2)essential for life-like [Apis dorsata]	PREDICTED: Apis mellifera protein lethal(2)essential for life-like (LOC410087), transcript variant 1, mRNA	GO:0007423	sensory organ development	GO:0005212	structural constituent of eye lens	--	--	Alpha crystallins
c61375_g1	11	PREDICTED: ribosome biogenesis protein TSR3 homolog isoform X2 [Microplitis demolitor]	PREDICTED: Acromyrmex echinatior ribosome biogenesis protein TSR3 homolog (LOC105154969), mRNA	-						Uncharacterized conserved protein
c61430_g1	11	-	-	-						-
c63254_g1	11	-	-	-						-
c63654_g1	11	PREDICTED: D-arabinitol dehydrogenase 1-like [Atta cephalotes]	-	GO:0055114//GO:0015940	oxidation-reduction process//pantothenate biosynthetic process	GO:0016491//GO:0071949//GO:0008677	oxidoreductase activity//FAD binding//2-dehydropantoate 2-reductase activity	--	--	Sorbitol dehydrogenase
c65114_g1	11	PREDICTED: probable enoyl-CoA hydratase, mitochondrial [Megachile rotundata]>gi|805767879|ref|XP_012135710.1| PREDICTED: probable enoyl-CoA hydratase, mitochondrial [Megachile rotundata]>gi|805767882|ref|XP_012135711.1| PREDICTED: probable enoyl-CoA hydratase, mitochondrial [Megachile rotundata]>gi|805767886|ref|XP_012135712.1| PREDICTED: probable enoyl-CoA hydratase, mitochondrial [Megachile rot…	PREDICTED: Hydra vulgaris enoyl-CoA hydratase, mitochondrial-like (LOC100211063), mRNA	GO:0006367//GO:0006508//GO:0008152	transcription initiation from RNA polymerase II promoter//proteolysis//metabolic process	GO:0008233//GO:0016836//GO:0003824	peptidase activity//hydro-lyase activity//catalytic activity	GO:0005634//GO:0016021	nucleus//integral component of membrane	Enoyl-CoA hydratase
c65565_g1	11	putative SAM dependent methyltransferase [Polysphondylium pallidum PN500]	-	GO:0008152	metabolic process	GO:0008168	methyltransferase activity	--	--	Methyltransferase
c66210_g1	11	-	-	-						-
c66923_g1	11	PREDICTED: ATP-binding cassette sub-family G member 1 [Microplitis demolitor]	-	-						Transporter, ABC superfamily (Breast cancer resistance protein)
c66974_g1	11	hypothetical protein NCLIV_016930 [Neospora caninum Liverpool]>gi|325116348|emb|CBZ51901.1| hypothetical protein NCLIV_016930 [Neospora caninum Liverpool]>gi|820690116|tpe|CEL65862.1| TPA: cytochrome b5 family heme/steroid binding domain-containing protein [Neospora caninum Liverpool]	Clavispora lusitaniae ATCC 42720 hypothetical protein, mRNA	GO:0009058//GO:0055114//GO:0006633	biosynthetic process//oxidation-reduction process//fatty acid biosynthetic process	GO:0005506//GO:0016491//GO:0016833	iron ion binding//oxidoreductase activity//oxo-acid-lyase activity	--	--	Sphingolipid fatty acid hydroxylase
c67274_g1	11	PREDICTED: protein Wnt-5b-like [Bombus terrestris]>gi|808128387|ref|XP_012167082.1| PREDICTED: protein Wnt-5b-like [Bombus terrestris]	-	GO:0007275//GO:0042254//GO:0016055//GO:0006412//GO:0007165	multicellular organismal development//ribosome biogenesis//Wnt signaling pathway//translation//signal transduction	GO:0005102//GO:0003735	receptor binding//structural constituent of ribosome	GO:0005840//GO:0005576//GO:0005622	ribosome//extracellular region//intracellular	Mitochondrial/chloroplast ribosomal protein L18
c67448_g1	11	defensin-1 preproprotein [Apis mellifera]>gi|74837157|sp|Q5J8R1.1|DEFI_APICA RecName: Full=Defensin-1; Flags: Precursor>gi|298286918|sp|P17722.3|DEFI_APIME RecName: Full=Defensin-1; AltName: Full=Royalisin; Flags: Precursor>gi|37703274|gb|AAR01214.1| defensin 1 precursor [Apis mellifera carnica]>gi|45686282|gb|AAS75803.1| defensin/royalisin precursor [Apis mellifera]	Apis mellifera defensin 1 (Def1), mRNA	GO:0045087//GO:0009405//GO:0006952//GO:0042742//GO:0009372	innate immune response//pathogenesis//defense response//defense response to bacterium//quorum sensing	GO:0008233	peptidase activity	GO:0016021//GO:0005576	integral component of membrane//extracellular region	-
c67461_g1	11	-	Ricinus communis conserved hypothetical protein, mRNA	GO:0006355	regulation of transcription, DNA-templated	GO:0005515	protein binding	GO:0016021//GO:0005634	integral component of membrane//nucleus	-
c67527_g1	11	PREDICTED: zinc finger protein 431-like [Bombus impatiens]>gi|350407269|ref|XP_003488039.1| PREDICTED: zinc finger protein 431-like [Bombus impatiens]>gi|815906550|ref|XP_012239073.1| PREDICTED: zinc finger protein 431-like [Bombus impatiens]>gi|815906553|ref|XP_012239074.1| PREDICTED: zinc finger protein 431-like [Bombus impatiens]	-	GO:0046034//GO:0006464//GO:0006144//GO:0035556//GO:0008152	ATP metabolic process//cellular protein modification process//purine nucleobase metabolic process//intracellular signal transduction//metabolic process	GO:0016151//GO:0005515//GO:0046872//GO:0016846//GO:0004017	nickel cation binding//protein binding//metal ion binding//carbon-sulfur lyase activity//adenylate kinase activity	--	--	FOG: Zn-finger
c67659_g1	11	hoip-prov protein isoform A [Lysiphlebus testaceipes]	Lysiphlebus testaceipes hoip-prov protein isoform A (hoip-prov) mRNA, complete cds	-						60S ribosomal protein 15.5kD/SNU13, NHP2/L7A family (includes ribonuclease P subunit p38), involved in splicing
c67681_g1	11	PREDICTED: N-acetyl-D-glucosamine kinase isoform X1 [Solenopsis invicta]	-	-						-
c67734_g1	11	PREDICTED: E3 ubiquitin-protein ligase HERC2 [Orussus abietinus]>gi|817182018|ref|XP_012287924.1| PREDICTED: E3 ubiquitin-protein ligase HERC2 [Orussus abietinus]	PREDICTED: Camponotus floridanus E3 ubiquitin-protein ligase HERC2 (LOC105253369), transcript variant X2, mRNA	GO:0016567	protein ubiquitination	GO:0046872//GO:0008270//GO:0004842	metal ion binding//zinc ion binding//ubiquitin-protein transferase activity	--	--	FOG: RCC1 domain
c68503_g1	11	PREDICTED: uncharacterized protein LOC105698408 [Orussus abietinus]	PREDICTED: Atta cephalotes uncharacterized LOC105620837 (LOC105620837), mRNA	GO:0015706//GO:0010167	nitrate transport//response to nitrate	GO:0004867	serine-type endopeptidase inhibitor activity	--	--	-
c68783_g1	11	PREDICTED: vitellogenin-3-like [Linepithema humile]	-	-						-
c68814_g1	11	PREDICTED: bifunctional heparan sulfate N-deacetylase/N-sulfotransferase [Wasmannia auropunctata]	PREDICTED: Apis mellifera heparan sulfate N-deacetylase/ N-sulfotransferase (LOC413242), transcript variant X2, mRNA	--	--	GO:0008146//GO:0015016//GO:0016787	sulfotransferase activity//[heparan sulfate]-glucosamine N-sulfotransferase activity//hydrolase activity	--	--	Heparan sulfate D-glucosaminyl 3-O-sulfotransferase
c68992_g1	11	PREDICTED: protein inscuteable homolog [Bombus impatiens]	-	-						-
c69061_g1	11	PREDICTED: LOW QUALITY PROTEIN: intraflagellar transport protein 74 homolog [Pogonomyrmex barbatus]	-	GO:1901031	regulation of response to reactive oxygen species	--	--	GO:0005634	nucleus	FOG: PPR repeat
c69304_g1	11	PREDICTED: kinesin-like protein costa [Bombus terrestris]	PREDICTED: Apis dorsata kinesin-like protein costa-like (LOC102680197), mRNA	-						-
c69587_g1	11	PREDICTED: 1-phosphatidylinositol 4,5-bisphosphate phosphodiesterase-like [Megachile rotundata]	PREDICTED: Wasmannia auropunctata 1-phosphatidylinositol 4,5-bisphosphate phosphodiesterase (LOC105462702), mRNA	GO:0007165//GO:0046339//GO:0009395//GO:0006950//GO:0006629//GO:0035556	signal transduction//diacylglycerol metabolic process//phospholipid catabolic process//response to stress//lipid metabolic process//intracellular signal transduction	GO:0005515//GO:0004435	protein binding//phosphatidylinositol phospholipase C activity	--	--	Phospholipase C
c69598_g1	11	-	-	-						-
c69696_g1	11	PREDICTED: LOW QUALITY PROTEIN: uncharacterized protein LOC100880368 [Megachile rotundata]	PREDICTED: Pogonomyrmex barbatus uncharacterized LOC105422001 (LOC105422001), mRNA	GO:0006468	protein phosphorylation	GO:0005524//GO:0004672	ATP binding//protein kinase activity	--	--	Fibroblast/platelet-derived growth factor receptor and related receptor tyrosine kinases
c69723_g1	11	-	-	--	--	GO:0015066	alpha-amylase inhibitor activity	--	--	-
c69757_g1	11	ubiquitin-conjugating enzyme E2-17 kDa [Dictyostelium purpureum]>gi|325079755|gb|EGC33340.1| ubiquitin-conjugating enzyme E2-17 kDa [Dictyostelium purpureum]	Hevea brasiliensis ubiquitin-conjugating enzyme E2 mRNA, complete cds	--	--	GO:0005524//GO:0005515//GO:0016881	ATP binding//protein binding//acid-amino acid ligase activity	--	--	Ubiquitin-protein ligase
c69843_g1	11	threonine synthase [Capsaspora owczarzaki ATCC 30864]>gi|765555483|gb|KJE96074.1| threonine synthase [Capsaspora owczarzaki ATCC 30864]	Candida tenuis ATCC 10573 tryptophan synthase beta subunit-like PLP-dependent enzyme (CANTEDRAFT_114716), mRNA	-						Pyridoxalphosphate-dependent enzyme/predicted threonine synthase
c69884_g1	11	PREDICTED: regucalcin-like [Apis dorsata]	PREDICTED: Apis dorsata regucalcin-like (LOC102671198), mRNA	-						-
c69947_g1	11	peroxiredoxin-like protein [Apis mellifera]>gi|692518389|gb|AIS23528.1| 1-cys thioredoxin peroxidase [Apis cerana cerana]	Apis cerana cerana 1-cys thioredoxin peroxidase (Tpx4) mRNA, complete cds	GO:0055114	oxidation-reduction process	GO:0051920//GO:0016209//GO:0016491	peroxiredoxin activity//antioxidant activity//oxidoreductase activity	--	--	Alkyl hydroperoxide reductase, thiol specific antioxidant and related enzymes
c69971_g1	11	PREDICTED: 40S ribosomal protein S8 isoform X1 [Apis mellifera]>gi|572259101|ref|XP_006607906.1| PREDICTED: 40S ribosomal protein S8-like [Apis dorsata]	PREDICTED: Apis mellifera ribosomal protein S8 (Rps8), transcript variant X1, mRNA	-						40S ribosomal protein S8
c70096_g1	11	PREDICTED: mitoferrin-1 isoform X1 [Wasmannia auropunctata]	PREDICTED: Bombus impatiens mitoferrin-1 (LOC100744461), mRNA	GO:0030474	spindle pole body duplication	GO:0005200	structural constituent of cytoskeleton	GO:0005856//GO:0005823	cytoskeleton//central plaque of spindle pole body	Mitochondrial carrier protein MRS3/4
c70260_g1	11	PREDICTED: xenotropic and polytropic retrovirus receptor 1 homolog isoform X1 [Bombus impatiens]>gi|815904564|ref|XP_012238199.1| PREDICTED: xenotropic and polytropic retrovirus receptor 1 homolog isoform X1 [Bombus impatiens]	PREDICTED: Apis dorsata xenotropic and polytropic retrovirus receptor 1 homolog (LOC102681764), mRNA	GO:0006850	mitochondrial pyruvate transport	--	--	GO:0016021//GO:0005743	integral component of membrane//mitochondrial inner membrane	Predicted small molecule transporter
c70380_g1	11	PREDICTED: integral membrane protein GPR155 [Cerapachys biroi]>gi|759034181|ref|XP_011332392.1| PREDICTED: integral membrane protein GPR155 [Cerapachys biroi]>gi|607368431|gb|EZA62544.1| Integral membrane protein [Cerapachys biroi]	PREDICTED: Apis florea integral membrane protein GPR155 (LOC100871727), mRNA	GO:0055085//GO:0035556	transmembrane transport//intracellular signal transduction	GO:0008270	zinc ion binding	GO:0016021	integral component of membrane	-
c70396_g1	11	PREDICTED: GDP-mannose 4,6 dehydratase isoform X1 [Pogonomyrmex barbatus]	PREDICTED: Acromyrmex echinatior GDP-mannose 4,6 dehydratase (LOC105149463), mRNA	GO:0055114//GO:0008209//GO:0042981//GO:0008207//GO:0006694//GO:0008210	oxidation-reduction process//androgen metabolic process//regulation of apoptotic process//C21-steroid hormone metabolic process//steroid biosynthetic process//estrogen metabolic process	GO:0050662//GO:0003854//GO:0016616//GO:0003824	coenzyme binding//3-beta-hydroxy-delta5-steroid dehydrogenase activity//oxidoreductase activity, acting on the CH-OH group of donors, NAD or NADP as acceptor//catalytic activity	--	--	Suppressor of G2 allele of skp1
c70421_g2	11	-	-	--	--	GO:0016758	transferase activity, transferring hexosyl groups	GO:0005783//GO:0016021	endoplasmic reticulum//integral component of membrane	-
c70450_g2	11	PREDICTED: annexin B9-like isoform X1 [Apis florea]	PREDICTED: Cerapachys biroi annexin B9-like (LOC105284327), transcript variant X4, mRNA	--	--	GO:0005509//GO:0005544	calcium ion binding//calcium-dependent phospholipid binding	--	--	Annexin
c70499_g2	11	-	-	-						-
c70501_g3	11	PREDICTED: lipid storage droplets surface-binding protein 2-like [Monomorium pharaonis]	PREDICTED: Microplitis demolitor uncharacterized LOC103578041 (LOC103578041), mRNA	GO:0051258//GO:0016310//GO:0000160//GO:0030168//GO:0007165//GO:0006355//GO:0006275//GO:0033014//GO:0055114	protein polymerization//phosphorylation//phosphorelay signal transduction system//platelet activation//signal transduction//regulation of transcription, DNA-templated//regulation of DNA replication//tetrapyrrole biosynthetic process//oxidation-reduction process	GO:0050661//GO:0003700//GO:0008883//GO:0046983//GO:0005102//GO:0000155//GO:0030674	NADP binding//transcription factor activity, sequence-specific DNA binding//glutamyl-tRNA reductase activity//protein dimerization activity//receptor binding//phosphorelay sensor kinase activity//protein binding, bridging	GO:0005667//GO:0005577//GO:0009365//GO:0016021	transcription factor complex//fibrinogen complex//protein histidine kinase complex//integral component of membrane	-
c70760_g1	11	PREDICTED: O-acetyl-ADP-ribose deacetylase 1 [Ovis aries]>gi|803187567|ref|XP_011956010.1| PREDICTED: O-acetyl-ADP-ribose deacetylase 1 [Ovis aries]>gi|803213624|ref|XP_011967209.1| PREDICTED: O-acetyl-ADP-ribose deacetylase 1 [Ovis aries musimon]>gi|803213626|ref|XP_011967210.1| PREDICTED: O-acetyl-ADP-ribose deacetylase 1 [Ovis aries musimon]>gi|803213628|ref|XP_011967212.1| PREDICTED: O-acetyl…	-	GO:0008033//GO:0007276	tRNA processing//gamete generation	GO:0016879//GO:0000166//GO:0005524	ligase activity, forming carbon-nitrogen bonds//nucleotide binding//ATP binding	GO:0005737	cytoplasm	-
c70787_g1	11	-	-	-						-
c70791_g1	11	-	-	GO:0006351	transcription, DNA-templated	GO:0005515//GO:0003677	protein binding//DNA binding	GO:0005634	nucleus	Ubiquitin protein ligase RSP5/NEDD4
c70803_g1	11	PREDICTED: glucose dehydrogenase [FAD, quinone] [Apis mellifera]	PREDICTED: Apis mellifera GMC oxidoreductase 13 (GMCOX13), mRNA	GO:0055114	oxidation-reduction process	GO:0016614	oxidoreductase activity, acting on CH-OH group of donors	--	--	-
c70839_g1	11	29 kDa IgEbinging protein [Acanthamoeba castellanii str. Neff]>gi|440801658|gb|ELR22667.1| 29 kDa IgEbinging protein [Acanthamoeba castellanii str. Neff]	-	-						-
c70903_g1	11	PREDICTED: protein TANC2-like isoform X2 [Apis dorsata]	PREDICTED: Bombus terrestris protein TANC2 (LOC100651021), transcript variant X2, mRNA	--	--	GO:0005515//GO:0046872//GO:0008270//GO:0005524//GO:0016301	protein binding//metal ion binding//zinc ion binding//ATP binding//kinase activity	--	--	FOG: Ankyrin repeat
c70963_g1	11	PREDICTED: trafficking protein particle complex subunit 8 isoform X1 [Megachile rotundata]	PREDICTED: Apis florea trafficking protein particle complex subunit 8 (LOC100864218), mRNA	--	--	GO:0008270	zinc ion binding	--	--	Protein with predicted involvement in meiosis (GSG1)
c70983_g2	11	PREDICTED: purine nucleoside phosphorylase-like isoform X1 [Vollenhovia emeryi]>gi|795042721|ref|XP_011867361.1| PREDICTED: purine nucleoside phosphorylase-like isoform X1 [Vollenhovia emeryi]	PREDICTED: Bombus impatiens purine nucleoside phosphorylase-like (LOC100746815), transcript variant X1, mRNA	GO:0009116	nucleoside metabolic process	GO:0003824	catalytic activity	--	--	Purine nucleoside phosphorylase
c70985_g2	11	vacuolar protein sorting-associated protein 37b-like protein [Lasius niger]	-	GO:0015992//GO:0008053//GO:0015986//GO:0007049//GO:0006351	proton transport//mitochondrial fusion//ATP synthesis coupled proton transport//cell cycle//transcription, DNA-templated	GO:0035091//GO:0015078//GO:0003924	phosphatidylinositol binding//hydrogen ion transmembrane transporter activity//GTPase activity	GO:0016021//GO:0005741//GO:0000276//GO:0017053	integral component of membrane//mitochondrial outer membrane//mitochondrial proton-transporting ATP synthase complex, coupling factor F(o)//transcriptional repressor complex	Uncharacterized conserved protein
c71012_g2	11	PREDICTED: protein PFF0380w [Apis florea]>gi|820846270|ref|XP_012341107.1| PREDICTED: protein PFF0380w [Apis florea]	PREDICTED: Megachile rotundata UPF0489 protein C5orf22 homolog (LOC105662131), transcript variant X5, mRNA	--	--	GO:0003676//GO:0005524	nucleic acid binding//ATP binding	--	--	DEAD box protein
c71077_g1	11	PREDICTED: uncharacterized protein LOC100644290 [Bombus terrestris]>gi|808121630|ref|XP_012164171.1| PREDICTED: uncharacterized protein LOC100644290 [Bombus terrestris]	-	-						-
c71129_g1	11	PREDICTED: katanin p80 WD40 repeat-containing subunit B1 isoform X1 [Bombus terrestris]>gi|350407847|ref|XP_003488212.1| PREDICTED: katanin p80 WD40 repeat-containing subunit B1 isoform X1 [Bombus impatiens]	PREDICTED: Bombus terrestris katanin p80 WD40 repeat-containing subunit B1 (LOC100649344), transcript variant X1, mRNA	GO:0006090//GO:0015976//GO:0006108//GO:0015986//GO:0055114//GO:0006099//GO:0015992	pyruvate metabolic process//carbon utilization//malate metabolic process//ATP synthesis coupled proton transport//oxidation-reduction process//tricarboxylic acid cycle//proton transport	GO:0015078//GO:0005198//GO:0005515//GO:0051287//GO:0004471	hydrogen ion transmembrane transporter activity//structural molecule activity//protein binding//NAD binding//malate dehydrogenase (decarboxylating) (NAD+) activity	GO:0019028	viral capsid	Microtubule severing protein katanin p80 subunit B (contains WD40 repeats)
c71155_g1	11	PREDICTED: probable serine/threonine-protein kinase DDB_G0282963 isoform X3 [Bombus terrestris]>gi|808147161|ref|XP_012174682.1| PREDICTED: probable serine/threonine-protein kinase DDB_G0282963 isoform X3 [Bombus terrestris]>gi|808147163|ref|XP_012174683.1| PREDICTED: probable serine/threonine-protein kinase DDB_G0282963 isoform X3 [Bombus terrestris]	PREDICTED: Pogonomyrmex barbatus myb-like protein D (LOC105433235), mRNA	GO:0070206	protein trimerization	GO:0003677	DNA binding	--	--	-
c71162_g1	11	-	-	--	--	--	--	GO:0030288	outer membrane-bounded periplasmic space	-
c71164_g1	11	PREDICTED: uncharacterized protein LOC105624104 [Atta cephalotes]	-	--	--	--	--	GO:0016021	integral component of membrane	-
c71175_g1	11	counting factor associated protein d-like protein [Lasius niger]	PREDICTED: Apis dorsata counting factor associated protein D-like (LOC102681013), mRNA	GO:0006508	proteolysis	GO:0003724//GO:0008234//GO:0003723//GO:0004197	RNA helicase activity//cysteine-type peptidase activity//RNA binding//cysteine-type endopeptidase activity	--	--	Cysteine proteinase Cathepsin L
c71193_g1	11	PREDICTED: FACT complex subunit spt16-like [Apis dorsata]	PREDICTED: Apis dorsata FACT complex subunit spt16-like (LOC102679514), mRNA	-						Global transcriptional regulator, cell division control protein
c71199_g3	11	PREDICTED: protein HOS4-like isoform X1 [Apis mellifera]>gi|571501659|ref|XP_006563274.1| PREDICTED: protein HOS4-like isoform X2 [Apis mellifera]>gi|571501665|ref|XP_006563275.1| PREDICTED: protein HOS4-like isoform X3 [Apis mellifera]	PREDICTED: Athalia rosae homeobox protein Hox-A4 (LOC105687885), mRNA	GO:0006355	regulation of transcription, DNA-templated	GO:0005515//GO:0003677//GO:0004190	protein binding//DNA binding//aspartic-type endopeptidase activity	GO:0019012//GO:0016021//GO:0005634	virion//integral component of membrane//nucleus	Transcription factor zerknullt and related HOX domain proteins
c71227_g1	11	Calcium-binding atopy-related autoantigen 1, partial [Acromyrmex echinatior]	PREDICTED: Apis dorsata calcium uptake protein 1 homolog, mitochondrial-like (LOC102670860), transcript variant X3, mRNA	GO:0006508	proteolysis	GO:0004252//GO:0005515//GO:0005509	serine-type endopeptidase activity//protein binding//calcium ion binding	--	--	Ca2+ binding protein, contains EF-hand motifs
c71267_g1	11	PREDICTED: LOW QUALITY PROTEIN: uncharacterized protein LOC100871884 [Apis florea]	PREDICTED: Apis dorsata uncharacterized LOC102671029 (LOC102671029), transcript variant X1, mRNA	--	--	GO:0008270//GO:0003676	zinc ion binding//nucleic acid binding	--	--	E3 ubiquitin ligase interacting with arginine methyltransferase
c71278_g1	11	PREDICTED: uncharacterized protein LOC105677002 [Linepithema humile]	-	--	--	GO:0008270//GO:0008237	zinc ion binding//metallopeptidase activity	--	--	Puromycin-sensitive aminopeptidase and related aminopeptidases
c71279_g1	11	PREDICTED: uncharacterized protein LOC100881636 [Megachile rotundata]>gi|805775628|ref|XP_012137805.1| PREDICTED: uncharacterized protein LOC100881636 [Megachile rotundata]	PREDICTED: Bombus impatiens uncharacterized LOC100749120 (LOC100749120), transcript variant X2, mRNA	GO:0055085	transmembrane transport	GO:0000287//GO:0022857	magnesium ion binding//transmembrane transporter activity	GO:0016021	integral component of membrane	-
c71283_g1	11	hypothetical protein SAMD00019534_061310 [Acytostelium subglobosum LB1]>gi|735854815|dbj|GAM22956.1| hypothetical protein SAMD00019534_061310 [Acytostelium subglobosum LB1]	PREDICTED: Vitis vinifera ATP-citrate synthase beta chain protein 2 (LOC100267071), transcript variant X2, mRNA	GO:0008152	metabolic process	GO:0003824//GO:0046912	catalytic activity//transferase activity, transferring acyl groups, acyl groups converted into alkyl on transfer	--	--	ATP-citrate lyase
c71340_g1	11	-	PREDICTED: Megachile rotundata sodium/hydrogen exchanger 9B1-like (LOC100881959), mRNA	--	--	--	--	GO:0016020	membrane	-
c71346_g1	11	PREDICTED: protein cramped-like [Acromyrmex echinatior]>gi|746843713|ref|XP_011052092.1| PREDICTED: protein cramped-like [Acromyrmex echinatior]>gi|332026602|gb|EGI66711.1| Protein cramped-like protein [Acromyrmex echinatior]	PREDICTED: Ceratosolen solmsi marchali protein cramped (LOC105365446), mRNA	--	--	GO:0061630	ubiquitin protein ligase activity	--	--	-
c71349_g1	11	PREDICTED: talin-1 isoform X3 [Megachile rotundata]	PREDICTED: Camponotus floridanus talin-1 (LOC105252457), transcript variant X2, mRNA	GO:0007016//GO:0042254//GO:0006468//GO:0055114//GO:0016042//GO:0006814//GO:0006120//GO:0007586//GO:0006412//GO:0007165//GO:0007172//GO:0006744//GO:0015992	cytoskeletal anchoring at plasma membrane//ribosome biogenesis//protein phosphorylation//oxidation-reduction process//lipid catabolic process//sodium ion transport//mitochondrial electron transport, NADH to ubiquinone//digestion//translation//signal transduction//signal complex assembly//ubiquinone biosynthetic process//proton transport	GO:0051536//GO:0005158//GO:0008047//GO:0003779//GO:0004871//GO:0004713//GO:0008137//GO:0005200//GO:0003735	iron-sulfur cluster binding//insulin receptor binding//enzyme activator activity//actin binding//signal transducer activity//protein tyrosine kinase activity//NADH dehydrogenase (ubiquinone) activity//structural constituent of cytoskeleton//structural constituent of ribosome	GO:0005576//GO:0005925//GO:0005622//GO:0005856//GO:0005840//GO:0005899//GO:0001726	extracellular region//focal adhesion//intracellular//cytoskeleton//ribosome//insulin receptor complex//ruffle	Talin
c71358_g1	11	PREDICTED: charged multivesicular body protein 6 [Bombus terrestris]	-	GO:0007034	vacuolar transport	--	--	--	--	Uncharacterized conserved protein predicted to be involved in protein sorting
c71401_g1	11	PREDICTED: uncharacterized protein LOC105151924 [Acromyrmex echinatior]	PREDICTED: Atta cephalotes uncharacterized LOC105620879 (LOC105620879), mRNA	GO:0007155	cell adhesion	GO:0005515	protein binding	GO:0016021//GO:0005789	integral component of membrane//endoplasmic reticulum membrane	-
c71409_g1	11	PREDICTED: dynamin-binding protein-like [Megachile rotundata]	PREDICTED: Apis dorsata dynamin-binding protein-like (LOC102680933), mRNA	GO:0043087//GO:0006750//GO:0035023//GO:0006749	regulation of GTPase activity//glutathione biosynthetic process//regulation of Rho protein signal transduction//glutathione metabolic process	GO:0004357//GO:0005089//GO:0005515	glutamate-cysteine ligase activity//Rho guanyl-nucleotide exchange factor activity//protein binding	GO:0005737//GO:0017109	cytoplasm//glutamate-cysteine ligase complex	Invasion-inducing protein TIAM1/CDC24 and related RhoGEF GTPases
c71413_g1	11	integral membrane proteinlike, putative [Acanthamoeba castellanii str. Neff]>gi|440790374|gb|ELR11657.1| integral membrane proteinlike, putative [Acanthamoeba castellanii str. Neff]	PREDICTED: Nicotiana sylvestris transmembrane protein 53 (LOC104226429), transcript variant X4, mRNA	-						Uncharacterized conserved protein
c71438_g1	11	PREDICTED: uncharacterized protein LOC105452479 isoform X3 [Wasmannia auropunctata]	-	--	--	GO:0005515	protein binding	--	--	-
c71448_g1	11	laccase 1 [Helicoverpa armigera]	Eutypa lata UCREL1 putative multicopper oxidase protein mRNA	GO:0055114	oxidation-reduction process	GO:0016491//GO:0005507	oxidoreductase activity//copper ion binding	--	--	Multicopper oxidases
c71480_g1	11	PREDICTED: LOW QUALITY PROTEIN: structural maintenance of chromosomes protein 2 [Pogonomyrmex barbatus]	PREDICTED: Megachile rotundata structural maintenance of chromosomes protein 2 (LOC100878947), mRNA	GO:0006468//GO:0051276	protein phosphorylation//chromosome organization	GO:0043565//GO:0005515//GO:0016887//GO:0005524//GO:0004672	sequence-specific DNA binding//protein binding//ATPase activity//ATP binding//protein kinase activity	GO:0005694//GO:0016021	chromosome//integral component of membrane	Structural maintenance of chromosome protein 2 (chromosome condensation complex Condensin, subunit E)
c71509_g1	11	PREDICTED: KDEL motif-containing protein 1-like isoform X2 [Megachile rotundata]>gi|805792000|ref|XP_012142150.1| PREDICTED: KDEL motif-containing protein 1-like isoform X2 [Megachile rotundata]	PREDICTED: Tinamus guttatus KDEL (Lys-Asp-Glu-Leu) containing 1 (KDELC1), mRNA	--	--	GO:0036094	small molecule binding	--	--	Endoplasmic reticulum protein EP58, contains filamin rod domain and KDEL motif
c71518_g1	11	-	-	-						-
c71574_g1	11	PREDICTED: folliculin-interacting protein 2 isoform X2 [Linepithema humile]	-	-						-
c71656_g1	11	PREDICTED: poly(U)-specific endoribonuclease homolog [Camponotus floridanus]>gi|307178862|gb|EFN67407.1| Placental protein 11 [Camponotus floridanus]	-	--	--	GO:0016788	hydrolase activity, acting on ester bonds	--	--	Placental protein 11
c71663_g1	11	Elongation factor 1-beta, partial [Stegodyphus mimosarum]	Clavispora lusitaniae ATCC 42720 conserved hypothetical protein, mRNA	GO:0000398//GO:0006448//GO:0006414	mRNA splicing, via spliceosome//regulation of translational elongation//translational elongation	GO:0003746//GO:0008168	translation elongation factor activity//methyltransferase activity	GO:0005840//GO:0016021//GO:0005853//GO:0005681	ribosome//integral component of membrane//eukaryotic translation elongation factor 1 complex//spliceosomal complex	Elongation factor 1 beta/delta chain
c71666_g1	11	CRE-ENOL-1 protein [Caenorhabditis remanei]>gi|308241744|gb|EFO85696.1| CRE-ENOL-1 protein [Caenorhabditis remanei]	Clavispora lusitaniae ATCC 42720 enolase 1, mRNA	GO:0006094//GO:0000162//GO:0006571//GO:0009094//GO:0006096	gluconeogenesis//tryptophan biosynthetic process//tyrosine biosynthetic process//L-phenylalanine biosynthetic process//glycolytic process	GO:0004634//GO:0000287	phosphopyruvate hydratase activity//magnesium ion binding	GO:0000015	phosphopyruvate hydratase complex	Enolase
c71712_g1	11	PREDICTED: LOW QUALITY PROTEIN: uncharacterized protein LOC100870861 [Apis florea]	PREDICTED: Apis dorsata uncharacterized LOC102677428 (LOC102677428), mRNA	--	--	GO:0046872//GO:0008270	metal ion binding//zinc ion binding	GO:0005634	nucleus	-
c71763_g1	11	PREDICTED: V-type proton ATPase subunit C [Orussus abietinus]>gi|817199920|ref|XP_012275667.1| PREDICTED: V-type proton ATPase subunit C [Orussus abietinus]	PREDICTED: Apis mellifera vacuolar H[+] ATPase 44kD C subunit (Vha44), transcript variant X2, mRNA	GO:0015991//GO:0009116//GO:0015992//GO:0008053//GO:0055085	ATP hydrolysis coupled proton transport//nucleoside metabolic process//proton transport//mitochondrial fusion//transmembrane transport	GO:0003924//GO:0003824//GO:0015078//GO:0005198	GTPase activity//catalytic activity//hydrogen ion transmembrane transporter activity//structural molecule activity	GO:0019028//GO:0016021//GO:0033180//GO:0005741//GO:0016020//GO:0019031	viral capsid//integral component of membrane//proton-transporting V-type ATPase, V1 domain//mitochondrial outer membrane//membrane//viral envelope	Vacuolar H+-ATPase V1 sector, subunit C
c71771_g1	11	PREDICTED: diphthamide biosynthesis protein 2 [Atta cephalotes]	-	-						Diphthamide biosynthesis protein
c71784_g1	11	PREDICTED: uncharacterized protein LOC100648354 [Bombus terrestris]	PREDICTED: Pogonomyrmex barbatus uncharacterized LOC105424326 (LOC105424326), transcript variant X2, mRNA	GO:0006814//GO:0006525//GO:0006090//GO:0071436//GO:0006560	sodium ion transport//arginine metabolic process//pyruvate metabolic process//sodium ion export//proline metabolic process	GO:0015081//GO:0003676//GO:0008948	sodium ion transmembrane transporter activity//nucleic acid binding//oxaloacetate decarboxylase activity	GO:0016020	membrane	Uncharacterized conserved protein
c71816_g1	11	PREDICTED: DEAD-box ATP-dependent RNA helicase 17 [Linepithema humile]	PREDICTED: Linepithema humile DEAD-box ATP-dependent RNA helicase 17 (LOC105667407), mRNA	GO:0030683	evasion or tolerance by virus of host immune response	GO:0003676//GO:0005524	nucleic acid binding//ATP binding	GO:0019012	virion	ATP-dependent RNA helicase
c71827_g1	11	PREDICTED: WD repeat-containing protein 3 isoform X1 [Megachile rotundata]	PREDICTED: Ceratosolen solmsi marchali WD repeat-containing protein 3 (LOC105368093), mRNA	--	--	GO:0005515	protein binding	--	--	WD40-repeat-containing subunit of the 18S rRNA processing complex
c71858_g1	11	-	-	GO:0015986//GO:0006869//GO:0006308//GO:0015992//GO:0042157	ATP synthesis coupled proton transport//lipid transport//DNA catabolic process//proton transport//lipoprotein metabolic process	GO:0008289//GO:0015078//GO:0008855	lipid binding//hydrogen ion transmembrane transporter activity//exodeoxyribonuclease VII activity	GO:0045263//GO:0009318//GO:0005576//GO:0016021	proton-transporting ATP synthase complex, coupling factor F(o)//exodeoxyribonuclease VII complex//extracellular region//integral component of membrane	-
c71866_g1	11	beta-galactosidase [Capsaspora owczarzaki ATCC 30864]>gi|765554593|gb|KJE95214.1| beta-galactosidase [Capsaspora owczarzaki ATCC 30864]	PREDICTED: Nicotiana sylvestris beta-galactosidase-like (LOC104220271), mRNA	GO:0005975	carbohydrate metabolic process	GO:0004553//GO:0030246	hydrolase activity, hydrolyzing O-glycosyl compounds//carbohydrate binding	--	--	-
c71868_g1	11	unnamed protein product [Vitrella brassicaformis CCMP3155]	Camellia sinensis raffinose synthase 2 mRNA, complete cds	-						-
c71873_g1	11	PREDICTED: actin-interacting protein 1 isoform X2 [Vollenhovia emeryi]	PREDICTED: Apis mellifera actin-interacting protein 1 (flr), transcript variant X1, mRNA	GO:0006357//GO:0055114//GO:0006488	regulation of transcription from RNA polymerase II promoter//oxidation-reduction process//dolichol-linked oligosaccharide biosynthetic process	GO:0047134//GO:0004583//GO:0005515//GO:0046872//GO:0001104	protein-disulfide reductase activity//dolichyl-phosphate-glucose-glycolipid alpha-glucosyltransferase activity//protein binding//metal ion binding//RNA polymerase II transcription cofactor activity	GO:0071203//GO:0005789//GO:0016592	WASH complex//endoplasmic reticulum membrane//mediator complex	WD40 repeat stress protein/actin interacting protein
c71894_g1	11	-	-	-						-
c71933_g1	11	-	-	-						-
c72038_g1	11	-	-	-						-
c72064_g1	11	PREDICTED: ribosome-releasing factor 2, mitochondrial [Linepithema humile]>gi|815794225|ref|XP_012217752.1| PREDICTED: ribosome-releasing factor 2, mitochondrial [Linepithema humile]>gi|815794227|ref|XP_012217753.1| PREDICTED: ribosome-releasing factor 2, mitochondrial [Linepithema humile]>gi|815794229|ref|XP_012217754.1| PREDICTED: ribosome-releasing factor 2, mitochondrial [Linepithema humile]	Bacillus licheniformis WX-02 genome	GO:0015684	ferrous iron transport	GO:0003676//GO:0005525//GO:0015093	nucleic acid binding//GTP binding//ferrous iron transmembrane transporter activity	GO:0016021	integral component of membrane	Mitochondrial elongation factor
c72107_g1	11	PREDICTED: uncharacterized protein LOC100744029 [Bombus impatiens]	-	-						-
c72114_g1	11	-	-	-						-
c72115_g1	11	PREDICTED: glyceraldehyde-3-phosphate dehydrogenase 2 isoform 1 [Apis mellifera]>gi|572301515|ref|XP_006616814.1| PREDICTED: glyceraldehyde-3-phosphate dehydrogenase 2-like [Apis dorsata]	PREDICTED: Apis mellifera glyceraldehyde 3-phosphate dehydrogenase (Gapdh), transcript variant 1, mRNA	GO:0055114//GO:0006520	oxidation-reduction process//cellular amino acid metabolic process	GO:0016491//GO:0016620//GO:0051287	oxidoreductase activity//oxidoreductase activity, acting on the aldehyde or oxo group of donors, NAD or NADP as acceptor//NAD binding	--	--	Glyceraldehyde 3-phosphate dehydrogenase
c72120_g1	11	PREDICTED: brefeldin A-inhibited guanine nucleotide-exchange protein 1 [Megachile rotundata]>gi|805779611|ref|XP_012138827.1| PREDICTED: brefeldin A-inhibited guanine nucleotide-exchange protein 1 [Megachile rotundata]	PREDICTED: Apis florea brefeldin A-inhibited guanine nucleotide-exchange protein 1 (LOC100869262), mRNA	GO:0043087//GO:0032012	regulation of GTPase activity//regulation of ARF protein signal transduction	GO:0005086	ARF guanyl-nucleotide exchange factor activity	--	--	Guanine nucleotide exchange factor
c72138_g1	11	PREDICTED: heat shock protein 68-like [Nasonia vitripennis]	Microplitis mediator heat shock protein 70 mRNA, complete cds	GO:0000902//GO:0005975	cell morphogenesis//carbohydrate metabolic process	GO:0016787//GO:0016773	hydrolase activity//phosphotransferase activity, alcohol group as acceptor	--	--	Molecular chaperones HSP70/HSC70, HSP70 superfamily
c72152_g2	11	Cardioacceleratory peptide receptor [Harpegnathos saltator]	-	GO:0007186	G-protein coupled receptor signaling pathway	GO:0004930	G-protein coupled receptor activity	GO:0016021	integral component of membrane	FOG: 7 transmembrane receptor
c72171_g1	11	-	-	-						-
c72240_g1	11	PREDICTED: sodium-independent sulfate anion transporter-like [Pogonomyrmex barbatus]	PREDICTED: Bombus impatiens uncharacterized LOC100742876 (LOC100742876), ncRNA	GO:0008272	sulfate transport	GO:0015116	sulfate transmembrane transporter activity	GO:0016021	integral component of membrane	Sulfate/bicarbonate/oxalate exchanger SAT-1 and related transporters (SLC26 family)
c72242_g2	11	PREDICTED: dentin sialophosphoprotein isoform X1 [Megachile rotundata]>gi|805789272|ref|XP_012141406.1| PREDICTED: dentin sialophosphoprotein isoform X1 [Megachile rotundata]	-	GO:0035023//GO:0043087	regulation of Rho protein signal transduction//regulation of GTPase activity	GO:0005089//GO:0004190	Rho guanyl-nucleotide exchange factor activity//aspartic-type endopeptidase activity	GO:0016021	integral component of membrane	Putative guanine nucleotide exchange factor
c72247_g1	11	-	-	GO:0006810//GO:0055085	transport//transmembrane transport	GO:0005215	transporter activity	GO:0016020	membrane	-
c72286_g1	11	PREDICTED: uncharacterized threonine-rich GPI-anchored glycoprotein PJ4664.02-like isoform X7 [Apis mellifera]	PREDICTED: Apis dorsata mucin-17-like (LOC102679032), mRNA	-						-
c72288_g1	11	PREDICTED: TATA-binding protein-associated factor 172 isoform X1 [Megachile rotundata]	PREDICTED: Apis florea TATA-binding protein-associated factor 172 (LOC100872162), transcript variant X2, mRNA	--	--	GO:0005515//GO:0003677//GO:0005524//GO:0016787	protein binding//DNA binding//ATP binding//hydrolase activity	--	--	SNF2 family DNA-dependent ATPase domain-containing protein
c72289_g2	11	PREDICTED: uncharacterized protein LOC105681249, partial [Bombus impatiens]	PREDICTED: Megachile rotundata nipped-B-like protein (LOC100880457), transcript variant X3, mRNA	-						Sister chromatid cohesion protein SCC2/Nipped-B
c72312_g3	11	PREDICTED: serine hydroxymethyltransferase, mitochondrial [Ficedula albicollis]	PREDICTED: Brassica rapa serine hydroxymethyltransferase 1, mitochondrial (LOC103835059), mRNA	--	--	GO:0016740	transferase activity	--	--	Glycine/serine hydroxymethyltransferase
c72318_g1	11	hypothetical protein PTSG_02229 [Salpingoeca rosetta]>gi|326435941|gb|EGD81511.1| hypothetical protein PTSG_02229 [Salpingoeca rosetta]	-	--	--	--	--	GO:0005615	extracellular space	-
c72347_g1	11	PREDICTED: la-related protein 6 [Bombus impatiens]>gi|815902769|ref|XP_012237422.1| PREDICTED: la-related protein 6 [Bombus impatiens]	PREDICTED: Apis mellifera la-related protein 6-like (LOC102654369), mRNA	GO:0055114//GO:0006560//GO:0006525//GO:0018401	oxidation-reduction process//proline metabolic process//arginine metabolic process//peptidyl-proline hydroxylation to 4-hydroxy-L-proline	GO:0004656//GO:0016702//GO:0003676	procollagen-proline 4-dioxygenase activity//oxidoreductase activity, acting on single donors with incorporation of molecular oxygen, incorporation of two atoms of oxygen//nucleic acid binding	GO:0005783	endoplasmic reticulum	Predicted RNA-binding protein
c72366_g2	11	PREDICTED: chaoptin-like [Megachile rotundata]>gi|805774629|ref|XP_012137532.1| PREDICTED: chaoptin-like [Megachile rotundata]>gi|805774632|ref|XP_012137533.1| PREDICTED: chaoptin-like [Megachile rotundata]	PREDICTED: Pogonomyrmex barbatus chaoptin-like (LOC105427194), transcript variant X1, misc_RNA	--	--	GO:0005515	protein binding	--	--	FOG: Leucine rich repeat
c72396_g1	11	PREDICTED: puff-specific protein Bx42 [Apis florea]	-	GO:0098542//GO:0006508//GO:0006298	defense response to other organism//proteolysis//mismatch repair	GO:0003677//GO:0030983//GO:0004197//GO:0004518//GO:0005524	DNA binding//mismatched DNA binding//cysteine-type endopeptidase activity//nuclease activity//ATP binding	--	--	-
c72430_g1	11	PREDICTED: receptor-type tyrosine-protein phosphatase N2 isoform X2 [Megachile rotundata]	PREDICTED: Pogonomyrmex barbatus uncharacterized LOC105424392 (LOC105424392), transcript variant X2, mRNA	GO:0006470//GO:0006570//GO:0006814//GO:0006813	protein dephosphorylation//tyrosine metabolic process//sodium ion transport//potassium ion transport	GO:0008138//GO:0004725	protein tyrosine/serine/threonine phosphatase activity//protein tyrosine phosphatase activity	GO:0005890	sodium:potassium-exchanging ATPase complex	Protein tyrosine phosphatase
c72441_g2	11	PREDICTED: slit homolog 3 protein-like isoform X1 [Bombus impatiens]>gi|815910660|ref|XP_012240858.1| PREDICTED: slit homolog 3 protein-like isoform X1 [Bombus impatiens]>gi|815910663|ref|XP_012240859.1| PREDICTED: slit homolog 3 protein-like isoform X1 [Bombus impatiens]>gi|815910665|ref|XP_012240860.1| PREDICTED: slit homolog 3 protein-like isoform X1 [Bombus impatiens]>gi|815910667|ref|XP_0122…	-	--	--	GO:0005515	protein binding	--	--	Extracellular matrix protein slit, contains leucine-rich and EGF-like repeats
c72456_g2	11	-	Solanum lycopersicum cDNA, clone: LEFL1025BH03, HTC in leaf	-						-
c72477_g1	11	hypothetical protein X777_04125 [Cerapachys biroi]	-	GO:0040008//GO:0019050	regulation of growth//suppression by virus of host apoptotic process	--	--	--	--	-
c72486_g1	11	PREDICTED: probable ATP-dependent RNA helicase kurz [Linepithema humile]	PREDICTED: Megachile rotundata probable ATP-dependent RNA helicase kurz (LOC100884035), transcript variant X1, mRNA	GO:0019079//GO:0045454//GO:0006810//GO:0006355	viral genome replication//cell redox homeostasis//transport//regulation of transcription, DNA-templated	GO:0005524//GO:0008026//GO:0003700//GO:0043565//GO:0004386//GO:0003676	ATP binding//ATP-dependent helicase activity//transcription factor activity, sequence-specific DNA binding//sequence-specific DNA binding//helicase activity//nucleic acid binding	GO:0005667	transcription factor complex	DEAH-box RNA helicase
c72508_g3	11	PREDICTED: basement membrane-specific heparan sulfate proteoglycan core protein isoform X8 [Pogonomyrmex barbatus]	PREDICTED: Harpegnathos saltator basement membrane-specific heparan sulfate proteoglycan core protein-like (LOC105185293), mRNA	GO:0006355//GO:0000256//GO:0007165//GO:0006144	regulation of transcription, DNA-templated//allantoin catabolic process//signal transduction//purine nucleobase metabolic process	GO:0050385//GO:0042974//GO:0005515	ureidoglycolate lyase activity//retinoic acid receptor binding//protein binding	GO:0005667	transcription factor complex	Basement membrane-specific heparan sulfate proteoglycan (HSPG) core protein
c72517_g3	11	PREDICTED: uncharacterized protein LOC100748566 [Bombus impatiens]>gi|815902699|ref|XP_012237390.1| PREDICTED: uncharacterized protein LOC100748566 [Bombus impatiens]>gi|815902701|ref|XP_012237391.1| PREDICTED: uncharacterized protein LOC100748566 [Bombus impatiens]>gi|815902703|ref|XP_012237392.1| PREDICTED: uncharacterized protein LOC100748566 [Bombus impatiens]>gi|815902705|ref|XP_012237393.1|…	-	GO:0006811//GO:0006886	ion transport//intracellular protein transport	--	--	GO:0005783//GO:0016021//GO:0016020	endoplasmic reticulum//integral component of membrane//membrane	-
c72527_g1	11	-	-	-						-
c72560_g1	11	PREDICTED: kelch-like ECH-associated protein 1 [Bombus impatiens]	PREDICTED: Apis florea kelch-like ECH-associated protein 1 (LOC100870663), mRNA	--	--	GO:0005515//GO:0016757	protein binding//transferase activity, transferring glycosyl groups	GO:0005739	mitochondrion	Proteins containing BTB/POZ and Kelch domains, involved in regulatory/signal transduction processes
c72628_g2	11	PREDICTED: solute carrier organic anion transporter family member 4A1 isoform X1 [Wasmannia auropunctata]	PREDICTED: Acromyrmex echinatior solute carrier organic anion transporter family member 4A1 (LOC105153439), transcript variant X1, mRNA	GO:0006090//GO:0006525//GO:0006814//GO:0006560//GO:0006810//GO:0055085//GO:0071436	pyruvate metabolic process//arginine metabolic process//sodium ion transport//proline metabolic process//transport//transmembrane transport//sodium ion export	GO:0015081//GO:0005215//GO:0008948//GO:0005515	sodium ion transmembrane transporter activity//transporter activity//oxaloacetate decarboxylase activity//protein binding	GO:0016021//GO:0016020	integral component of membrane//membrane	Organic anion transporter
c72632_g1	11	PREDICTED: meiosis-specific nuclear structural protein 1-like [Megachile rotundata]	-	--	--	--	--	GO:0016021	integral component of membrane	-
c72633_g1	11	PREDICTED: intron-binding protein aquarius isoform X1 [Pogonomyrmex barbatus]	PREDICTED: Apis florea intron-binding protein aquarius (LOC100872938), transcript variant X1, mRNA	GO:0006281//GO:0009432//GO:0006260//GO:0034599	DNA repair//SOS response//DNA replication//cellular response to oxidative stress	GO:0003678//GO:0005524//GO:0016787//GO:0003676//GO:0003677//GO:0003697	DNA helicase activity//ATP binding//hydrolase activity//nucleic acid binding//DNA binding//single-stranded DNA binding	GO:0005789//GO:0005657	endoplasmic reticulum membrane//replication fork	DEAD box containing helicases
c72648_g1	11	PREDICTED: vesicle-fusing ATPase 1-like [Megachile rotundata]	PREDICTED: Apis mellifera vesicle-fusing ATPase 1-like (LOC725680), mRNA	GO:0019079//GO:0006310//GO:0006281//GO:0006355//GO:0002949	viral genome replication//DNA recombination//DNA repair//regulation of transcription, DNA-templated//tRNA threonylcarbamoyladenosine modification	GO:0005524//GO:0016887//GO:0043531//GO:0008134//GO:0009378//GO:0003723//GO:0003678//GO:0016740//GO:0003724	ATP binding//ATPase activity//ADP binding//transcription factor binding//four-way junction helicase activity//RNA binding//DNA helicase activity//transferase activity//RNA helicase activity	GO:0009379//GO:0005667//GO:0005657	Holliday junction helicase complex//transcription factor complex//replication fork	AAA+-type ATPase
c72663_g1	11	PREDICTED: venom protease-like [Athalia rosae]	PREDICTED: Megachile rotundata calmodulin-binding transcription activator 2 (LOC100875570), transcript variant X5, mRNA	GO:0006508	proteolysis	GO:0004252	serine-type endopeptidase activity	GO:0005739	mitochondrion	Trypsin
c72673_g1	11	PREDICTED: protein FAM92A1 isoform X4 [Solenopsis invicta]	PREDICTED: Monomorium pharaonis ubiquitin-fold modifier 1 (LOC105830805), transcript variant X5, mRNA	--	--	GO:0005515	protein binding	GO:0005737	cytoplasm	FOG: RCC1 domain
c72695_g2	11	PREDICTED: angiotensin-converting enzyme-like [Bombus impatiens]>gi|815916830|ref|XP_012243542.1| PREDICTED: angiotensin-converting enzyme-like [Bombus impatiens]	-	GO:0006123//GO:0008217//GO:0042312//GO:0006508//GO:0015992//GO:0007165//GO:0043039//GO:0009059//GO:0016310	mitochondrial electron transport, cytochrome c to oxygen//regulation of blood pressure//regulation of vasodilation//proteolysis//proton transport//signal transduction//tRNA aminoacylation//macromolecule biosynthetic process//phosphorylation	GO:0005179//GO:0008237//GO:0016876//GO:0004673//GO:0005524//GO:0008241//GO:0004129	hormone activity//metallopeptidase activity//ligase activity, forming aminoacyl-tRNA and related compounds//protein histidine kinase activity//ATP binding//peptidyl-dipeptidase activity//cytochrome-c oxidase activity	GO:0009365//GO:0016020//GO:0005576//GO:0045277//GO:0030176	protein histidine kinase complex//membrane//extracellular region//respiratory chain complex IV//integral component of endoplasmic reticulum membrane	Angiotensin I-converting enzymes - M2 family peptidases
c72699_g1	11	PREDICTED: probable serine incorporator isoform X2 [Bombus terrestris]	PREDICTED: Apis mellifera TMS1 protein (TMS1), transcript variant X6, misc_RNA	--	--	GO:0005515//GO:0008289	protein binding//lipid binding	GO:0016020	membrane	Tumor differentially expressed (TDE) protein
c72701_g1	11	PREDICTED: pre-mRNA-splicing factor ATP-dependent RNA helicase PRP16 [Pogonomyrmex barbatus]	PREDICTED: Apis dorsata pre-mRNA-splicing factor ATP-dependent RNA helicase PRP16-like (LOC102674154), mRNA	GO:0018342//GO:0019079//GO:0006810//GO:0006355	protein prenylation//viral genome replication//transport//regulation of transcription, DNA-templated	GO:0008026//GO:0005524//GO:0016887//GO:0008318//GO:0043531//GO:0008134//GO:0004386//GO:0003676	ATP-dependent helicase activity//ATP binding//ATPase activity//protein prenyltransferase activity//ADP binding//transcription factor binding//helicase activity//nucleic acid binding	GO:0016021//GO:0019031//GO:0005667	integral component of membrane//viral envelope//transcription factor complex	mRNA splicing factor ATP-dependent RNA helicase
c72717_g1	11	PREDICTED: gamma-taxilin-like [Nasonia vitripennis]	-	--	--	GO:0019905	syntaxin binding	--	--	Myosin-like coiled-coil protein
c72731_g1	11	profilin [Apis mellifera]>gi|148231752|ref|NP_001091636.1| profilin [Apis mellifera]>gi|380017335|ref|XP_003692613.1| PREDICTED: profilin [Apis florea]>gi|571542252|ref|XP_006559485.1| PREDICTED: profilin isoform X1 [Apis mellifera]>gi|571542255|ref|XP_006559486.1| PREDICTED: profilin isoform X2 [Apis mellifera]>gi|571542259|ref|XP_006559487.1| PREDICTED: profilin isoform X3 [Apis mellifera]>gi|5…	PREDICTED: Cerapachys biroi profilin (LOC105281075), mRNA	GO:0030036	actin cytoskeleton organization	GO:0003779	actin binding	GO:0015629//GO:0005737	actin cytoskeleton//cytoplasm	Profilin
c72740_g2	11	PREDICTED: exostosin-1-like [Apis dorsata]	PREDICTED: Apis florea exostosin-1 (LOC100871709), mRNA	GO:0006508//GO:0006814//GO:0006144//GO:0015012//GO:0006024	proteolysis//sodium ion transport//purine nucleobase metabolic process//heparan sulfate proteoglycan biosynthetic process//glycosaminoglycan biosynthetic process	GO:0004197//GO:0003676//GO:0017111//GO:0005272//GO:0003968	cysteine-type endopeptidase activity//nucleic acid binding//nucleoside-triphosphatase activity//sodium channel activity//RNA-directed RNA polymerase activity	GO:0016021//GO:0016020//GO:0031379	integral component of membrane//membrane//RNA-directed RNA polymerase complex	Acetylglucosaminyltransferase EXT1/exostosin 1
c72742_g2	11	PREDICTED: protein bride of sevenless isoform X1 [Bombus impatiens]>gi|815927603|ref|XP_012248326.1| PREDICTED: protein bride of sevenless isoform X1 [Bombus impatiens]	-	GO:0007186	G-protein coupled receptor signaling pathway	GO:0004930	G-protein coupled receptor activity	GO:0016021	integral component of membrane	-
c72775_g1	11	PREDICTED: LOW QUALITY PROTEIN: multidrug resistance-associated protein 1 [Linepithema humile]	PREDICTED: Apis dorsata multidrug resistance-associated protein 1-like (LOC102672882), mRNA	GO:0007186//GO:0006810//GO:0055085	G-protein coupled receptor signaling pathway//transport//transmembrane transport	GO:0005524//GO:0016301//GO:0016887//GO:0042626//GO:0005525//GO:0004930//GO:0003924//GO:0003676	ATP binding//kinase activity//ATPase activity//ATPase activity, coupled to transmembrane movement of substances//GTP binding//G-protein coupled receptor activity//GTPase activity//nucleic acid binding	GO:0016021	integral component of membrane	Multidrug resistance-associated protein/mitoxantrone resistance protein, ABC superfamily
c72784_g1	11	L4/L1 [Suberites domuncula]	Clavispora lusitaniae ATCC 42720 hypothetical protein, mRNA	GO:0042254//GO:0006412	ribosome biogenesis//translation	GO:0003735	structural constituent of ribosome	GO:0005840	ribosome	Ribosomal protein RPL1/RPL2/RL4L4
c72815_g1	11	PREDICTED: prolyl 4-hydroxylase subunit alpha-1-like [Bombus terrestris]	PREDICTED: Camponotus floridanus prolyl 4-hydroxylase subunit alpha-2 (LOC105248930), mRNA	GO:0051321//GO:0048309//GO:0018401//GO:0006525//GO:0034314//GO:0006560//GO:0030833//GO:0051028//GO:0055114	meiotic cell cycle//endoplasmic reticulum inheritance//peptidyl-proline hydroxylation to 4-hydroxy-L-proline//arginine metabolic process//Arp2/3 complex-mediated actin nucleation//proline metabolic process//regulation of actin filament polymerization//mRNA transport//oxidation-reduction process	GO:0016491//GO:0004656//GO:0016702	oxidoreductase activity//procollagen-proline 4-dioxygenase activity//oxidoreductase activity, acting on single donors with incorporation of molecular oxygen, incorporation of two atoms of oxygen	GO:0005783//GO:0005856//GO:0005885	endoplasmic reticulum//cytoskeleton//Arp2/3 protein complex	Prolyl 4-hydroxylase alpha subunit
c72816_g1	11	-	-	-						-
c72818_g1	11	pseudouridine-metabolizing bifunctional [Lasius niger]	PREDICTED: Bombus impatiens uncharacterized LOC100744323 (LOC100744323), transcript variant X2, mRNA	GO:0016032	viral process	GO:0016798	hydrolase activity, acting on glycosyl bonds	--	--	Predicted carbohydrate kinase, contains PfkB domain
c72834_g3	11	PREDICTED: U3 small nucleolar RNA-associated protein 6 homolog isoform X3 [Apis mellifera]>gi|571503403|ref|XP_006568202.1| PREDICTED: U3 small nucleolar RNA-associated protein 6 homolog isoform X1 [Apis mellifera]	PREDICTED: Bombus terrestris U3 small nucleolar RNA-associated protein 6 homolog (LOC100644888), mRNA	GO:0006355	regulation of transcription, DNA-templated	GO:0003712//GO:0051082	transcription cofactor activity//unfolded protein binding	GO:0005667	transcription factor complex	Cystoskeletal protein Tektin
c72847_g1	11	hypothetical protein LOTGIDRAFT_141911, partial [Lottia gigantea]>gi|556110610|gb|ESO99261.1| hypothetical protein LOTGIDRAFT_141911, partial [Lottia gigantea]	PREDICTED: Solanum tuberosum lipoxygenase homology domain-containing protein 1-like (LOC102598157), misc_RNA	--	--	GO:0005515	protein binding	--	--	-
c72899_g1	11	-	-	-						-
c72925_g1	11	PREDICTED: uncharacterized protein LOC100881003 [Megachile rotundata]	PREDICTED: Apis dorsata uncharacterized LOC102677034 (LOC102677034), transcript variant X4, misc_RNA	--	--	GO:0005524//GO:0016301	ATP binding//kinase activity	--	--	Nuclear protein ZAP
c72934_g1	11	PREDICTED: uncharacterized protein LOC105842614 [Bombyx mori]>gi|827562934|ref|XP_012552095.1| PREDICTED: uncharacterized protein LOC105842614 [Bombyx mori]>gi|827562936|ref|XP_012552097.1| PREDICTED: uncharacterized protein LOC105842614 [Bombyx mori]	-	-						-
c72962_g1	11	PREDICTED: anaphase-promoting complex subunit 1 isoform X2 [Megachile rotundata]	PREDICTED: Apis mellifera anaphase promoting complex subunit 1 (ANAPC1), mRNA	--	--	GO:0005515	protein binding	GO:0005680	anaphase-promoting complex	Anaphase-promoting complex (APC), subunit 1 (meiotic check point regulator/Tsg24)
c73008_g4	11	PREDICTED: menin-like [Apis mellifera]>gi|380011806|ref|XP_003689985.1| PREDICTED: menin [Apis florea]>gi|572267587|ref|XP_006611863.1| PREDICTED: menin-like [Apis dorsata]	PREDICTED: Bombus terrestris menin (LOC100642722), mRNA	GO:0006357//GO:0008608//GO:0006457//GO:0007155//GO:0006886//GO:0051258//GO:0007165//GO:0006308//GO:0030168	regulation of transcription from RNA polymerase II promoter//attachment of spindle microtubules to kinetochore//protein folding//cell adhesion//intracellular protein transport//protein polymerization//signal transduction//DNA catabolic process//platelet activation	GO:0005102//GO:0030674//GO:0051082//GO:0004871//GO:0042802//GO:0043015//GO:0001104//GO:0008855	receptor binding//protein binding, bridging//unfolded protein binding//signal transducer activity//identical protein binding//gamma-tubulin binding//RNA polymerase II transcription cofactor activity//exodeoxyribonuclease VII activity	GO:0042729//GO:0005801//GO:0072686//GO:0009318//GO:0019028//GO:0016272//GO:0016021//GO:0016020//GO:0005634//GO:0005577//GO:0016592//GO:0045298	DASH complex//cis-Golgi network//mitotic spindle//exodeoxyribonuclease VII complex//viral capsid//prefoldin complex//integral component of membrane//membrane//nucleus//fibrinogen complex//mediator complex//tubulin complex	Uncharacterized conserved protein
[truncated: 65,710 more rows]
