# Supplementary material for: De Novo Transcriptomic Resources in the Brain of Vespa velutina for Invasion Control
Source: Insects. 2020 Feb 3;11(2):101. doi: 10.3390/insects11020101 (PMC7074412; doi:10.3390/insects11020101)
Supplement: Supplementary file 1 [file insects-11-00101-s001.zip › Supplement information/Additional file 2-Table S4-unigene. fasta.fasta]

>c123808_g1
GGCGAGCATGCTAACTTGGCCAAAGTGGGAGATTTCAACAACAACCGTGTCATCATCTACAGGCAGAGGTTGTTTCCATG
GCTCCCCATCAATCCTCATGAATGTATGTTCAGCTGCACCCTTGTGAAACTCGAAACGAATTCTGTTTGCCTGCGCAAGG
CGAGTCCCATGTCCAGTTGGAGCAAACATAACGAGCCCATGCCAAGCATTTCTAAAACCAACCACCTCAATAAGGCCATC
ATCAACATATGGAGGAGTCAAGTCCCTATAACGCATCTTCTTCCTATTCGGCACTCCCCA
>c76795_g1
GTTGGGACAATTTTTTTTAGACTTAATATAAGGATAGATTTTTTTGGCCACAATTTCAATAAAAATTTAGGCCGTAAACA
ACAACTTTGTTTGTGAGTAATTATCTTGTTTTCAAAAATTTTATATTGGCGGTGTGCCTAACTAATAGTAGGGGATTTAG
AAGTTACACAGAGCTAAAAATTACAAAATAATTAAGGAATGACAATATACTATTAAATAGGCACACGGTCACATAATCTT
TTTAACCGGAATAATAATTTCTG
>c174229_g1
TTCAGATGCAACAATACCAAAATCAACTACACCAAAATCTATAAATCAACAATCTAGCAGTGTCTCTTCAAAAACATCAT
CATCATCATCTTCGAAAACATCAAAAGAAGTTATGAAAGATAATTTAAAAATTGAAAAAGATGATTCAAAGGAAATTAAA
AAAGATAATTTTAACTCACAAATTAAATCTGAAACATTAAAAAAAGCCTCAAATGAAATTAAAAAAG
>c90691_g1
GCCGGAGAATATTTCTTTTCTTTAAATAGCAAAGAGAAAACAACGACAGAAGTTCCAAACACAAACTAGATAAGAGGCCT
TAAAGCAGACTGCATGCCGTTTTTACTAACAGAGCTCTTATGAAAAACGGCATTACAATATCTGGGACTTGCTTCTTCAC
AATTAACCACTATGTCCAGCTAATCGCCACGGGACTTGCCACCACGTGCTTCCCATCTGACCATTCAAT
>c81294_g1
GGAAGGAAGGAAGGAAGAAAAGGATTTTATATACGACAGAGATATTATATGGCATGTACCCATTCATAAAATCCAACTTG
ACGTTACTATCCTTCTCCTCGCCTCTCAACTTTACCCCATCTCATCCCCACCCCTGACAATAATTTCTTTCAACCATTCA
AACGTTCCTTGAACCGAGAAAAATCGTCAGAAAATTTATTCTTCTCTAGGATCTTATACTTCCTAGAAGACCCTACACAT
TCCAGCGAGATATCTCGCATATCGAGGTGTATTTATGTGTTCTCCTTCTGTACTTGCATCCATCCTATCTTTTCTATCGT
TCTCTCTCTCTCTCTCTC
>c73903_g3
CCTTGGTGGAGAGGGTGTGTTTTGCTGGGGGGAAACCCACTCATCTGGGCTGCCTGGATTCCTCAGAACTACCAGGAGGA
AAGGCTAAGTCTGCTGGTCCGCAGAGACTGCAGCCACCCCTCCCCCTAGGGGCTCAGGCCCAGGGAGATCTGAATTCTGT
CCCTGAGCCTCTGGCTGCAGTTACTGAAGATTCTGCAGGGAAGCCCCACCCACTGATGGGTGATGGACAAGGGTTAGACC
TGAAGAGGCACTCTGGCCGCTGACTACCACAGCTGGTGTGTTGGGTTGTGGCGACAA
>c69142_g1
CAACAACAACAACAACAACAATGACAGTATCGATGTAAACGTCGTCCTACCATCACAGGATTCAAGACGTACAACAACAA
CGACCATACAACATAATGGCCCTAGCACTACTGCTATCGTTGCTGTCGTTGATGTCGTCGAGAATCATCGGCTCGAACGA
CGTCAACGTTATAAAATTAACGACGAGGACGTATACAAATTGAATGCTTACTTTCGACGACAACAACAACAAGAACAACA
ACAAGAACAAGAACAACAACAACAACAACAACAA
>c170759_g1
CGCTCGACGTGGCTTGAGAATTAGTGGGAGAGAGAAGAAAAGAAGAAGGATTCTTACGAAGACGAGAGAAAGAAAGAAAG
ACTGATCGGATTAACGAACCGTAGAAATCTTTGATGGAACCGTTCTTACGTTGAAAAAATATTTTATCAAGAAGACCTAT
TGCAAACTTTCGAAAAAAGAAAAGATTAAAGTGAATGAAACGAAGTGAGAGAGAGAGAG
>c62525_g1
GAGAGAGAGAGAGGGAGAAAAAGACATTCTCTTCGTTTTCCTTCGTGTGGCGACGATGACGATGGCTCGTTATTAAGCAA
GTTAGGACCATCGTCTCATTTTCGCGAAAGATCTCTCTCGAGTAACGTGAGAATCTACGATGTCGCTGTGAAAAGGCACG
GAGATGAAAAGAAAGAGAAAATGTCGGAACCATAAATATAATCCTTACGAAGAAAGTTTGTTGCGGAAAGAGAATACGAG
CCCTCCTCCTCTTAGTCAGTCTTTTAGTCGAGAGAGTCGATCTTCTTAGTTTCGTGTTCTCGCAAGATCGACCATAACGA
AAAGTTAGCACGAAGAAGCAGAAAGGCATTTCCGGCTATCCCGACTTCTATTCCTCTCACCGTTTCTCTTTTTACTGGCA
CAAGATCGAACACTTTCGTTGATTTCGAAGAATTTCTTAGAATCGAATTATACCATCTATCAGACGAATAACGAGAGAAC
AATATGCAAATCTCTGTGTAATAGAAAGTATAAATAATACCTCTCGAGGATAGTATCTTTACTAGTTTTATGCGAAAAAA
AGAATTTTAATTAACGCATTAAAAAAACGTATGTAGATCAATTCCATCATCATCATCATCATCATC
>c61377_g1
GTTGAGAGAGACCCCCGATATGGGCTCCAATACTCCCTTCTTTCTTACTGCTTTGCTAGAAAGGTGACTATGCCAAGAAG
ACAGGAGGTATCGAGCACGCCTCGCGTATACCCAGTCACCTTTCTCTCTTCGTGACCGTAGCATATGTTTTGCGACCGTC
GATGGCGCTCTCGCGGCTTTGAAAACGGCGCTATCATTAACGCTGCTCCATCGGTCTCGTAAGCTTCGCTTACGTTGACT
CCTCCCTCGAAAGGAGTTTTTCTTTTCTTTCCGACGGAAAAAGCGTTTCGAGTTTGTGTTTATTTTCCTGCTCGAATTTT
AGAACCCGCAAGAGCGTCACGTACAGTCGATTTGATTTTCTTCTTGATTTTCAAATTATCTTTTTCATTTTGTTTCTTTT
CTTTCTTTCCGTTTTTTGTAGTCCTTTACTTTCTATCAATTTTCTTTTTTTTCTTCTACATTGTTTGATAATTCGTGCTC
AAAGGAGAAAATCTATTTAATACGATCGGACGTCCGTATCTCTTCGCGTGTGTATGCGCTCGCGCGCCATTACGATAAAG
AAGGGCTGCTTTTACACATAGCCGTGATATTTAAATTTTCTTTATTCACCGTTCGCGTTGAGAAAAATATACAAAATTTT
GATTTACGTTAAAAAAAGAAGATACGGGAAGATGATATTCTTCAGTGGTCTTTTGCTGTTCCTGGCCGTATTTTCGAGAG
TGGGTTGTCAACGAAATACACCGAGAAGTGCAAGAGCCAGTAGAAATGATGCAGCTTTGGAGTTTGAGTGTCCCGAAGAG
TTCGGTTATTATCCTCATCCTCGAGATTGTACGCAGTACTACGTTTGTGTCTTTGGCGGTGCTTTACTCGAATCTTGCAC
GGGAGGTTTGATGTATAGTCATGAATTGCAGACGTGCGATTGGCCACGTAACGTTGGCTGCCCTGAAAGTGGTTCGGTCA
ACAAGGAAATCAACGAGGATCCGCTGTTGGAAAGGTCTACAAAAATCGAGTCATTGCAACAACAACAACAACAACA
>c91348_g1
TGTGTGTATATATATAGTCATTGAAAAATTATTTAATATCATGTAAATGATATATAATTTTTAGAGATATTTTCCATATT
GTATGTAACTTAAAATAATCGATTTTCCTCATAAAACATACATAGACAGACATATTATCTATGTTATAGACAAGACAAAT
AAGAAATATTAATTTAATATTATTTTATATAACCATATAATGTTACATGAGGATAGACGTGAAATAATTTTCGACGTAAG
TGATTTATATAATAATTTTATAGTTAAACGAACGTTATAAAGGTTTTGAATAATTTATGACAAATTAATCGATGCTATTA
TAAATCTATAAATATTTTGCACACAGATATATACGTATATACGTGAATAAAAAAAATATTTTCAATTATACTTTTTAATT
TAATTTTTTGTATCACTTTA
>c136989_g1
TATCAATTTTTTTTTTTTTTTTACCTCGCTTTCTTAGAATTCCTTCAGGTTTATGGATAAGTTTATGTTAACGGATAAAA
AAATCGTCGGTGCTCGATGTATAGATTGTCTACATTCAGAAAAGGGGTGCGGCATCGTTGACACGAGAGTCGACGAAGAA
AATTAGCATGCCACGTAGAAAGTGCTGAATAATGTCCACAAACAAATTAACGAGTTGGCGTTTCAAACACGCCCAAAGTG
GTACCATATGAAGTTAAAAAGTCACCCTTGGTAATTAAGGGTTTCGCGGTCAAAGAAATGAATTTTTCGATTAGCAAATA
TTAATGAATCGTTTATTG
>c8707_g1
TGTATCATGACTCGTCGTACGAGTAGATTTATAAATAACACATTGAGGTATTATAAAAATTTGCCATTATATTAAATTAA
ATTCGATCTAAAATGCTGTAGAAATCGATGTTATTAGGCTACTGTGTTATGGTGAAATTGTGTTGTTACAAATGGATCTG
GATTCCGTTTATCGTAATTTCAGTACTTACGATAGTGGAAAGTAAAAAACGTCAAAAGAGAGCTTTCAATTTTTTACATC
ATTATCAGCAGCATCTCATTTCGAACGAAAATCAGAACGATTTAACATCGAATTCTATTTTGTACGGTAAGAAGTTATCC
TCAAACGTGAATGCTACCGAAGAGACGATGACTACTTTGATGACTTCGTTTTTCGATATAAGACAATCTGTTAAAGAGAA
GACATTATTAGATCTTGAAAAACCTAAGCTTTTCGACGACATCGATAAGCATTCGGATTTGGAGGAATCGTCGAACGACA
CGCACATTCGAGTAAAAAGAACCGATTTAAAGTTTGTCAAGTCGGACAAAAATCAGCCATTGATACGTTTGAAAAGTAAT
TATTTCGTAGATCTAGCCGATTCTTTTCCACGAAAATCTTCAAATGCAGAATATCGATCATTGAGAAAAAGGTACATTAA
ATTATCGAAAAGTTCTAATGATTATTACAATACTTCCAATTATCGAAACGTATCTTCTAATTCTAATGGAACATTTTTCA
ATTCGCAAGTTACTGAAACAAATCGTTACCTCGACAATTATATTACCGATTCGATGGCATCAAAAATTCATTGTAACGAC
GTTGAAAAAAAAGTCGGAACAATTTTTAATCTCGAAGCTAATATTTCGCAAACTTTGAAGCCAAACGATTCAATGTTAAA
AAATATTGGAGTTTATAAAAAGAGATCTAAAAAGAAAAGAAAGTCTAACAAAAATAAGATACGTAGAGTTCTTCACGGGA
AAAAAAGAAAATTAGGGAAACACGTTGGTAGGACAGATAAGAGGAAAGGTATTTCCTCTAAAGCAAACGGCAAACGTATC
TCGAACTCATTAAAAACAACGTCCCTTTCGAAAGGCAAGCAACAAAAGATTCACGCGATTAGAAATTTAGATTTACCTAA
AATTGTCGACGATTATCAAGTCGAATCTAAAATAAAAAAAAAGGATTCTATTGACGATGGTTCGGAAATTGATATAGTTC
GAAGAAGAAAGATATCTGATGAAAGATCCTCTCGCGAGGGTGAGAACGAACGAACTGAAGAAACATTGATAGAGGAAAAG
ATAGACGTATCATCTGTGAACGATAATGTGCGAGATAAAAGAAGCTTAAATAAAAGTAAAGGGATTGTATTTGAGGAAAG
AGATATATCATTAAGGACTCGATTAAAAAGAAATGAAAATGACAATTTAACGATACCGAAATACCCAAATGTTCTTGAAT
CAACGTCGTCATCTTTGTCAATGTTATCAGAAACTAATCAGTCACTGTTTGAAAAACCACGTGGCGATAGAGCAGTGAAA
TCCATCGAGGAGATCAAAGAACTCGCGGAGAAGCTGGTTACCAAAGTAAGTACTTAAGTACACACTTATTTTGGATTGGC
AAATTAACGGTATCGAAGTATATCTTCGAAGGTGAACGAGTTACAAAGTTATCTGAGCTATGAAAACGAAAGAGAAAATA
AAGGAGAGAAGATTATGAAGATGAAGAAGAAGAAGCTGGAATCACGTGAGATCGAAGTTCCTCATAATAATGGCACTATC
GAGGAAGAGGTTGTTTTGGAAACACCAAAATTAGTGGATGAATGCGTACGAATAGGTGATCTTAGTTCGGCCTTGAAAAC
TCTAGATGATAGAAACGCTAGTTTCGATAAGGTTACGAAAAAGGAAGAATCAGGAACTGAAAGGATTAATTTATTAAACG
ATCGAACGGATTCGTTGACGAAGAGAATGATTCGTAAAAATCGAATTAAACGAAAATCGCGTCGTAAATGGGGCAGATGG
ACGGGTTGGAGCAGTTGTAGCGTCAGTTGCGGTAAAGGTCGACAGATCAGATGGAGACATTGTTTACGCGATTGTAGTAC
AGTTGAAACTGAAATGGAAGAAAAGGCATGCCAAATGCCGGCCTGTCCACCTGGAAAATTTCTCGGGATATTTTAGATTT
TTTTTCAAAATGATTGTCACAGTGATTCGTTCTTCTAATCGTCGTTCCTCCATAACGAGTGTTTTATATATCTTTAGATC
GTTTTAAGGGATCGTTGTATATGGTAAGCAATAAAGTTTGTATTTTATTATTCGAAAAATAGAGTATTA
>c21838_g1
AAAAAAAAAGAAAAAATGATATTTACACAATTCAAAAAAATATTTAAAATACTTAATATATTCCTAAAGCTCCTTCATTT
CTTGAATCTGAACGTTTGACCTTACAGATCGAACATCAGATTTAACCTTGCGCCCTACTTGCCCTAAATAAAATCTTTTT
CAAAAAATTTCATAATATTGATCTTTCGAATTTATATCGCAATGCTAACCAATCGAATTAATTGCGTTTCTACATAAATC
CTGGCATTTTTAGAAAATTAGAAATTTGATAGGATTTTATCTACTTTGTACAGAAAATTTGCAAGAACATTATGCCGAAT
TATAAGAATCCAACAAATATATAAGAATAGCTTTTGGCAATGACTAGTCTCATTACTTTGCTTTATCATGGGCTGTTCAA
ACTAACACTCTGTAAAAGCATCAGAAAAACATGAAAGAATAAAAACAGGCGAGCTCTATCTTACGTAATAATATTAAATA
ACGAGAAGAGACTGGGCATGAAAAAGATTCGATCTAAAGTACAAGCATTGCCGTTGTCGTGACAACTTTCTTTTCCTCCT
ACAAGGAGCGTTGTCGGTTTGTCGGCTTATCTGTTCAAAAAGTCAAGCTCGCAGGCTTTTATCGATCTATCCTCGCTGGT
CTCTTGCTCTGCATTCTTGAGCGATTCGCTTGAGAGTGGAATAAGTTTCTCTGTGAATTCTCCGCCCGAGACACGGAGGA
CGCATAAAAATCCGAAAATGAAAAGAGATTCGTTGCGATCGAGATAAAAGTCACTCACCTTTCAGCTGCGTCGTCTCGAT
CG
>c164629_g1
GTTACTATCTTTATATAAAATTTTCTTTGATAACTGAAGATCGATCGATCGAGATTATTCCGATGTTAATAAGAATTAAT
TGATATGATAGTTAACAGGCATCGCTAACACGTCACCCGTTACAAAGACAAGTTTTTATATGAAGCTAAGACTCGATATA
TACGTATGTTGCTTATGTATGTACGTCGATCTCTTTCCATGCAGGATCTAGTTCCATAATTCGATTATCAAGTAACTGAA
TTATGATGAAACGGTAGATGACTCCGATCAGCTGTTAACGTACGGCCATATTTGGCGAGATATCGGCGAGGTCCTTGCCT
ACTTCCTCGCATTCCAGATCCGATCGTTCTCTTACGTACTTATTATTTCATTTCTTTTTTTCTTTTCTATATCTCT
>c65517_g1
GTGATTCCTTTCGGTTATATATTGTACTAGATAACGTTGAATGTAGTCGGTCTCGTTAAGTTTGAAAGGGAAGCCGCCGC
CGTCGCCGCCATGAATAAATTCCAACCCAACAACGCCTTCAAATGTATTATACAGTTTTGGATGAGTTTATGATAGAAAA
ATTCCTCTTCATTTTTGTTTTTTCTTTTCCTCTTTTTTCTAGAGAGAATTCTTTTCATCAAACTCGAACGAATGAACTTT
CTGAACAAAATCTCTTCGACGAAGTAAGATGAATATTTTCACTTTCGAAATATTTTTGTTCTCATATCTCTTTTCTCAAG
ATCGTAGACTCGCTCGAATGACCTCCGTGATCTCTTGCCACGTATAAATAACGATCGTAAGATCGTAAGATCTTAAGATC
TTTCTCCTCTTTCAATCTCACGTGAACAGGTGCATCTTCCTCTTACGTTTTCTTAGAGATATTGGCTATCGGGATAGA
>c15871_g1
GGAACGACGAAACTGGCAAATGGTCAGTGAGATACAAAGAGTGAGGAACAAAATAGGATACACGGAATCAAGAGAAGAGT
TTACAAGGTGTTGCGTTTATATGTTGATCAAACTACATCATCTTGAATGGAAAACTGCTCACAAATCTCTTGATCTATTT
TTCCTAATAATTCTCTCATGGTCTGCCTCTTTGTCTCTTTTTC
>c1222_g1
GCAAATTTGGGATACGGCTGGACAGGAACGATTTCGGACAATAACTTCAACTTACTATAGGGGAACTCATGGCGTTATAG
TTGTATACGATGTGACCAGTGGTGACTCATTTGCAAATGTTAAACGGTGGTTGCACGAAATAGAGGAAAATTGTGACGTT
GTTAACAGGGTACTTGTAGGAAATAAGAACGATGCGCCTAATCAGAAAGTAGTGCTTACGGAAGATGCACAAAGGTTTGC
CAATCAAATGGGAATTCAATTATTTGAAACATCTGCCAAGGATAATATCAATGTCGAAGAGATGTTTATGGCAATAACGC
GACAAGTATTACGGACCAAAAGAGAACGGAATGAGCGTCAAGCTATACAAACGAACGAAACAGTTAATTTGAGAAAAAAT
ACAAAACAGCATAGGAAAAAATGTTGTTAACAGTACCGCAAAAAAAGTGAAAACTGTTAATAATATTATTTTATACAATA
ATAGGA
>c69525_g2
AAAAAAAAAAAAAAAAAAAGTTTCGAAGAAAGTCACACGTATTAATATGCAATCGATTGAAAAAAAAGAAGTTTCTGTTA
TATATACGCATATATATCTAGTCACAATAAAGAAAACGATACAATTTAATTATCGCTACTATGCTAGGGACTCAATGGGC
CGGAACAACGACGCCATCTTATGAAGGATACGATGTATCTATCGTATCGATAAGTTACATCGTTCGAGAATCGACATAAT
TCGAGTGTGAATCGATGTCTGATTTTTTTTTTTAGATACAGTATCGGTCGAGTCTTCGCGTGTTGTTTGCCTTTCGCTCT
CGTCGGGTTCACGTGTGGAATATTCCTAAGGAAAGGTTGAAAAGATATTGGTGTTGATTCTGTGACAGCGAGAAGAGACG
TGCTCACGTGAGGATTTGTGCTATATAGCTAAGCATTTTTTTAGATTTTCGAGAGAAATAACTTCAATTCACTGGTACAG
TTCGAAACGTAAACTTTCGTCATATTCGACATCAAAATATGGAGAAAGCCACAGGATCTGGTGGCAGCAACATGGAACCA
TCAGCACCTATGCAAGCGTCATTACCAACAGGTCCACCTTCTTATGAAGAAGCTATTGCTTATGGTGGAGGTTTACCTAA
TCCACCATACCCCGTAGGAGTATCGCCGATGCCAGTACCGCCAACGTATAACCAGCCACCGAAACAGACTACAATGCCAA
TGCCCTCGAATTATGTCGTGCCGAATGACCACAGTGCATCGCAACCGTTTAATACGGATCAGAACTTTGCACCTCCGCCG
GAAGTGCGGATCATTCACCAACACGTAACCTTCGCCCTAGGTCCACACGCGATCAAAATGACTTGTCCGACATGCCACGC
TGACATTAAGACCACTACGATATCGGATCATCAACCGAGTGCTCACATCTGTTGTATCGTACTCTGCTTATTGGGATGTT
GTCTATGCTCTTGTTTGCCATACTGCATGAGCGCCTTCATGAGCGTCCATCACTTTTGTCCTAATTGCAAAAATTATATT
GGTACATGGAAAGGTTGATTGCTACTATAAAAAGTGCGTTTAGGTGACACGCACTTTCTCTCAGCCTTCCATGTAATTAG
GTATTATGTTATTCCATGAAAACAGAAGAAAACCA
>c60711_g1
CTCTCTCTCTCTCACTCTCTCCCCGATAGAATAACGATCTGCGGTGGTTTCCTCTCACTGACGAGCGGGCGTGGTGAATA
ACGAGGAAAGCTTACGTAGAATGCATCGAGAGAGTTACGAGTACGTCGTCCACAACTTCGTACCGCGGCTCGCAACACGG
TGAGAGTTAATGCGCCCGCGCGGGCATACGCACGCATGCACGTACACATCACAACGTACCTATACGCACACAGGAATACG
CGCGCGCGCGCGCGCCTACCTACATACGTAGGTTAGCACGCGCGCGCGCGGGCGCACACACACACAGACGCACACGCACA
CAGACACGCACGATTCTGACACTCTTTCGAAGAAAAGGATAAGGTTGAGAAGAGAGAAGAAAAGAGGAAATTATAAGAGA
GAGAGAGAGAGAGA
>c104474_g1
GCTTCAAATCTTACTAGCAAATCCCCTTACTCCAAATTGTTCAAAGTAGCCGTACTTGGCTCTGGTAACTGGGGTACTGC
TGTTGCCAAACTTGTAGCTGAAAACACTGCTGAGAAAACCGCTTTGTTTGACACTGATGTTCAAATGTGGGTTCGTGAAG
AACAAGTCGACGGTAAGAATTTGACTGAGATCATCAACTCCAAGCACGAAAACGTCAAGTA
>c14170_g1
AAAAAAAAAAAACAAAAAAGAACATCGCGTGAAATAAAAATCAAATCGAATGTTTATTATATCACTTTTTCCATACTTTA
TGTATATTTATATTACTTTTTCCATTGAATAATTAGAAAAAAAATTGGCTTTAACTTTATTACATGTAAAATTTCATTTC
CAATGTGAAAATCAAAAGCAACAGGCTTTTAACATTATAATTTTTTATATTACAGATGGCGCCAGTTAACAAGTCGCACA
CTAATACTTACATTCCGTTTTGAGTTCATTTAAAT
>c8350_g1
AAATAAATAAACAAAAAAAAGAAAGGAAAGAGGAAAAGATGCAAAGTACGTGGTCGATAAGAGATAATGGATAACTTAAA
AGATAAACACATTCGCCCATTAGAATTCTTTGTTATAATTTTTCTAATCGTTCGCGTGTGAGAAAAGGGGATCGAAATGA
ATCCAAACGTGAGTAGCACTCATCGTTGTACTCATCTCTTTCTCGTCGTTCGGACGAAAGAAAGAGATAAAGAAAGAA
>c27740_g1
GAGAAAGAGAGAGAGAGAGAGACGGAGAAGGAAAGAGGAAACGGTGAATGCATATGCATATTTATTCAGCAAGAAAGCAA
GAGAGAGAAAGCACGAGGGCTATCGGTGTTAGCCCGGAGAAGCATCGAGTTACTTCCGCGAGATACCAGCTTTTCATGCT
TTATGCTCTGAGAGTTACAACATCCTGCAAAGCGTAACAAACATGTGAGCGAGAGAGCGCTTGCTATTGGGAACGCCGCA
CGACAAATTTATATCGCCTAAGGCATTTTCCCCTATAGAACCGAGAGCACCGGTTGTATAATAATTTATTAGATTTCTCG
ACGCATCTTGTTCGACCTTGCACCGGCCTAACCATAAATCTTTTCTCGCTTAGAGTATTCTCTTCCGTGGTCGTTCGTGT
ATGATGACGTATGACGTATAAGTTACATTGATTTCCTTGAAAATCAACAACATTGTATCAATTAAAGAGAGATTTTTCTA
AAGAAAATTTTAACCAAGCATTTTAACAACGAGGTCAACGAGTTCGTTCACACCAATGGACTTTAATCTTGAAGTTAGTC
CCAGGTTTAGAAGGCTAAAAAGGCTTGCGACGTTCTCTAATCTGGCTGAAGGTAGTAAGGTAGGAAAATTCCCCTCTGAC
AGTGGAGACGTGAGTCAGATTGTAAGAGACGACAGTCTGGGCTTATTCGGTTGCCGTTGAAACCTAGAACGGATACTCTT
CAAAAGAAGGAAAGGAAGAGTATGGCTTTGTCTTTAAAGACAACCGATACAATCGCCGAAAGTAGCAACACAGTAATAGC
AGCAGCAGCAGC
>c121255_g1
AGAGAGAAAATGAGAGAGAAAGCAGGCGAGTAAATCCTTTCGATATCGAGATGCAGACTCCCACCGATGGACCACAAGCT
CGTCCTTCTTATAAAACTATCTCAATTTCCTTTTACTTGCCGCTTTACTTTCGATGGAAATCGAATGGTCGATCGATGTT
CGAAGTAATCGACATGCGCCGCCGGGAGAACGATCAACAGTGAAAAACCACAAAAGTGTTACAATTGGCAATAGAAAAAT
CACCTCTTATGT
>c17473_g1
AAAAAAACAAACAAAAAAAAAAATAATGTATCAATAGATATATCGTTAAAAACACTTAATTCTAATTTATCCTTCAGTTT
ATGTACAAGTCTTACAGTTAAGTCACCAATTAAATATTAATTGTTGCAGTCCAATACAAAGTTCCTTGAATAGGATATTT
CATGAATTCAAAATTAATCAATTTTCTTCCAATTGTTCAGGCTCCATTTCGTCGTTAGACTCATGCATTTCTTCGTCCTC
TTCCGCCGTCTCTTCCAATTTCTTTCTTTCCTTAAGTCCAGCGGCTGGTGATCTTATCAAAGACAGATCACGCTGTACTT
CCTTAATATCCCTTTCTTGTTCCAGCGTACGACCCTTACGCAAACGCTGCAAAATATGTAGATTCTGTCTCCTCTGTCTA
ATGTTTTCAACTTTCTTGATAGCTTCCACAGTCTTCGTCCATAATTCTCTGTTGTATTTCACTGGGACATTTCTCCTCTT
CTCAAATTCGAATGATGGATCTATTGCCAATTCTTTGCCGACAGTCTTTCTATACGCTTTGGTCCATTTAACCTTTCTCG
GATTCTTTTTCTTTTTGAATGCCGCGTGACATTTCGATCGACAAAATCTAAAAATTTTACAATCGTTTCTAACAAATTGA
ATTCCATGTCCCGGATAAATTCGAGACGAGCAAAAATAACACGTTTCAATACGCATTTTGCGCGATGACGATAACCAAAG
GCTTACACATGGACGCGTAATTTATTTCGTCGCATAGCCACCTAGTG
>c120726_g1
AAAAAGAAGAAGAAGAAGAAAGTTTTCAATTGAATTTTTCTCGGCGAACGATCCAAATTGTAAACTCACGTGAACAACGA
AATAAATTTTCTATAATTCAAAATTATAAATAAAAGAATAAAAATAAAAAAATTCTAATTATATTTGTCAAGAGAAAACA
TATATATGTATATATAATGAATATACGTGAATGGATTGAATTAATCCGATACGTGACAAAATTTAATTCAATTAAAATTA
TGATTTAAATT
>c89345_g1
GAGAATAGTCAGGAAATTGAACGAGAAGGAAGATAGCTTATGCGAACGCGGGATCATTCTCCTCCCGCGAACCCTTAAAA
CGGGTTACTGCTCACGAATCGGTACTTTCAATACGATATATCCGAAGCAACAGCCGTTATTTTAGAGATCGTGAAGATCG
AAAAAGGGGGATCGCGGGGATCGCTTCTTTCGTGCTTATGCATTTATTTGTTCGCTTGTCGGGCATGCGCG
>c131048_g1
GGAATGAAAAATAATATCATTAACATAATCAACCCCAGGTCTGAATCCCGATCCCGCCAGGAGAGACAGATCTCCGCCGC
TTTGCGGTGGTTTTTGGCGGTGGTTGTCGCCGGAATTGTTCGGAGGAGGGTGGTAGTAGACGCGCCCAGTTTGGGGGCAC
TTGGAATGGAATCTGAAGGCAATTCTGACGCCTGCATCAAGCAACTCGATGTACTTCCCCACCATGATTCGATGCGATGG
ATCTCGCTCTCTCTCTCTCTCTC
>c98762_g1
GCCATGGGGTATGCAAATTTGAGAAACGTGTGCGTACGAAAATACGGGCCAGGCTCGAGATACTGCCGTGTGTGCTGTAA
CACTCATGGTTTAATCCGAAAGTATGGAATAAACATGTGCAGAAGATGTTTCAGAGAATATGCAGATGACATAGGATTTA
AAAAGCTGGACTAAAGTACAGCAAATGCAGATTGAAAAGCCAAGGATTCCAGCTGCTTGACACATGCATTGCTCTTGTTC
AACCTGGCAATGAAATAAAGATTTTTTTT
>c64580_g5
ACAACAACAGCAACAACAACAACAGCAATTACATCTACAACAACATCAAATGCAACAACAGCAACTTCATCAACAACAGG
TGCAACAAGGTACAGGTCCTCCACCAACATCAAGTCTTCAAGGAGTCAGCGTCTCAGTTGGACAGCAAGGCATGTTCATG
GCTCAAGGTGGAGTAGGAGTAACTGGTGGTAGACCTACAAGTTTTCCAGTTGGTGGTGTTGGAAGTAGTGCACTTCAAGG
CCCATTGGCTTTCCTAGAAAAGACAACGAGCAACATAGGGATGCCTGAAAGGCGGAGTTGACGCGGAAGGGGGAGGGGCC
GTGGTCGGAGTCGAGGAAGAGGTCGAGGAAGAGGACGAGGTGGAGGAGGAAGTTTACCGCCACCGCCGTCTCTTCTCGAC
CCATCGGACCCTTCGTCCTATGCTGCTGCTGCCGTAGTCGCAGCTGTTACGGCAGCGCCCCTTCCCTCACAACAGCAGCA
GCCTCCACCATCATGTACATGAGGATATTTCTAGCAATTAATTTTTATCACAAAGTTATGTTAGACCTTTCCCTTCATAT
CTTGTATTATTTAGAATTTCATAACAATTAAAGTGATTTTTATTAACACTTTTGCAGCTTGTGGTACGGGTCTAGAATAT
TGTGTGTTGAAGTTACTTATGTACAGATTTATAGAATTAATAATTTATAAATATCAGGGTATCAACACACACAGCGAAGA
AATAACATATTTTAACAGTACTAGTTTTATTGCTTTATTACGAATTAAAATTATCAATATACAAAGATTATTCTATGTAC
TTGTTCTATATTAAGTATAAAGTTTACAATGATTTATAAATTATATCAATTTGTATTGATCTTTAAAAACATAACAAATT
AAAAAGAATTCAACGATGTTATTATAAAACAGAATAAATCATAAAGAGTTTCTAATTGCGTATAAAATTGACAAGTATTG
TACATAAGGAAAGTTATACCATAGAAATGCGATGATATATATGAATTAATATCATTTTATTTTCTTTAATTTATAATTAC
TATTAACTAATAAAAGAATTTTTAAATATCGAAGATGTAAGAAGTTGTATGTATGTATGTACGTAACAGAAATAGTAAGC
ACATTTATTTAATTATAATCGCTATATATTGTTCATTTAATTCTACTGGTTACATTATTATGAACAAGTAGTTATTGTTT
TATTATGCACACAAGTATATTACATTATCTTATTGATTTCTTACAAAGTCCATTATTTAGTTAAAAAATGTACTAAAAAT
AGTATACGATTTTTATTTAAAAATCTGTTTGATTTAAAAAAAAATGCTATTTCAAATAAAAAAAAATTGAACATGCAATG
ATGTTAAAAATCTATAATTGTACTGTAAATGCATTCATCTTATAAAATGATATAAATACAACTTTCATAGGTATTCAATC
ATTAACAATAAGATATAAAATTGTGATTGTCAATTTTATACATGTTAATAGACCTCACTCAGTTTCATTTTTAATGTACA
TATTATATTGGATTATTTTTATATTATATCTTTTATGTATGTATATGCACGCGTATACAATATATAGAAAAGATAATCTT
GCAATTGTAATTTAAATTAGGAAGTGCAAGAAATCAATTGTAAAAATTGAATAAGGGTACGAGTAGGACGCCCTGTCATT
CCTGCCGGTATATATGGTAACTCATCATTTCCAGGACCCATTACTCCTGCAATATCTAAATGCATCCATGGAACATCATT
TCCTGCAAATTCACGTAAGAAAGCTGCGGCAGTACAGGATCCGCCACCTTTACATTTTGCAACATTATTAACGTCTGCTG
CTTTAACTTTTTTTGTTACTTCATCTGTATAACATTGCCACAGTGGAAATCTCCACATCCTATCACCAGAAAACATGCCA
GCTTGTTTTAAAGTTTCAAAAAGTTCAGCATTATTACTAAATACACCTGTAGCTGCACCAGCTAGCGTGATTCTCATAGC
TCCTGTTAATGTTGCAATATCCAAAATAAATTTCGGCTTGAATTCATGAGCATAACAAAGAGCATCTGCAAGTATAAGTC
TGCCTTCCGCGTCCGTATTGTCTACTATAATGCTTTTTCCATTCATTGCAACAACAAGATCGCCAGGTTTTGTTGCAGAT
CCAGATGGTAAATTTTCCGTAAGTGGAACTAAACCAATAATGTTTACTTTTAATTTCAGCTCTGCAGCTGCTTTTATAGA
TGCTGCTACACATGCTGCTCCACTCATATCCGCGCGCATTTCATCCATATCAGAAGAAGGCTTTATGCTAATTCCACCAG
CATCAAAAGTAACACCTTTACCTACAAACGCTATTGGAGCCTCATTACTATCAGTACCTTTATAATTAATTTCTAGAAAT
TTAGGTGGCTCACAACTACCACGTGATACACTTAAGAAAGAGCCCATCTTTTTTTGTTTTGCCCATTCTCTGTCATGAAT
CTTCACACTGATTTTTAATGTGTTTAGAGTCGAAAAGACTTCATTTGCAAATATTGTAGGTGTCATTAAATTAGCTGGTG
TATCAGCAAGTTTTCGTGCCCAGTTTTGTGCTGAAGCCTTAATAATTCCTTTCTGCCACTCATTTTGGCCTTCTTCGCCA
AAAAGAGAAACTTGTGGTAATGTTTCACGTTTTTGTTTATTTTTTAAACCTTGATAATACCATGTACAAAGACCAGCTCC
TTCTGCTGCTGCTTCTGCATCTCCTAATGGTTCTAGATTTATATCTTTTATTTCAAGAGCATTTAACGCACGACAGCCAG
CTGCTGCAGCTGCACGTACGCTTTCTTTTCCTTCATGAATTTCTTCTAATACATTGATACCAAGATTCGATTTTCCCAAG
CCAACTACTGCAACGCCAGTATAATCCGTTTCGTCCAAACCCCAAAACACTCTAGCATGACCTTTTGGAATCTTTGGACC
TGCTAAGCAAATATGTTTTAATAGTTTCCCCTGAACTCGTTCATTGTATTTAGCTGCTGCAGGAGTTAGTGTAAAACTTT
CATCATCTGCCTCGTATACTCCAAGCACCAAACCTTTCTTCATTGTTGAATAAGTTTTGAAAAACAGTAACTGCGTCTTT
GTGTACCGTAGACCCTTACCCCTGATAAGAGACAACGCCATAATTTGTTCAAGAGAACATTATGAATACGCATTATATAT
ATATGTATATATGTATATATCTATACTGTGATTCTTCTGAGATAAGTTTATCGCGTCTACGTTCGTTGCTCAGTTAATAT
GAATTAGAATAAGATAACACTTCCGTTTCTGATGCTTTATAGTTCTTTCTCAATTTGCTTAGTTTTTTATAAAAGAAATT
TCATTTAGTAATTTT
>c28284_g2
AAAAAAGAAAGAAAAAGAAATTTAATCTTTTCAAGAAAATAAAATTAATTTGATATCGATAATTAATACGACAAGATCGA
TGAAATGAATGAAAAAGATTTATTTCACATTTACATACACATGATAGTACACAAATATTCAGAATAATTTTATAAAAATG
ACATTCACAACATTAAAAATAGTTACATCAGATCGTGTAACAAGTCAAAGGTCTTGAAAGTCAGACATATTCAATTTCAA
ATCTTGAAAAATTTACATAAGTAATTCTTTTCTTTCTTTTCTTTTTTT
>c91257_g1
CTTCCACTTGCATACGAAAGCCGGAAGAACGCCACAGTCACTATCGGAATCGATCACGTAACGCAACTTGTCTCCTCCGA
AGTCTTCAAAGATATAAAAGAGGGAACACACAGCTATTACCAAAAGAGTGGCGGCCACTAAGGACAAACTCTTGTGGCGC
CTTCGCTGTAGACGAAGACGTATAAGCAAGCTGCTGAAAATTCGCATCGCGAGATCTTGG
>c38792_g1
TTATTTATTTTTTTTATTTTGTAATAAAATTTCTATCCCATCTCAAATGATACACTGCGGTCCTCCTCCTATTTCTCCCA
TCCTACAGTATATAAGCATGCCCGGCATCATAAATATATACCAAGAAGTAAGAGTATGATATTGAAAGATATGATTTAGG
TGTCCCGTTACAAATTTGGTTTTTTTTCCTTAAACAATTTTATTTCCACGAACTCGAATATGAATTTTATCCAATAAAAG
ATCACGTTTACGTTATTGTATATAAAAGTTATCGATAGATATTTGTTTGTTTAATAATATTTCGGTTGAAATCATATCTT
AAATGAGACACCCGGTAATAAAAACCATACGGAACATTGACATAAACACGTACGTATGTCGATATTCGAATGATACGATC
TGATTTATTTCTAACAATTTCTTTCTCAATAATATTTTTTTTATGAA
>c109071_g1
ATATATATATATACATAGATATATGATACAGCTGAATTATAATAGCAAGGATGAAAAAAAAGAGAGAGAAAGACTATAGG
GAAAAGTGTACGGTTCATAGAACATATCGATAAAAGTTTAACTTGCACGTGTTCACTACAAAAAGGAAGATTAGACGTTA
GCTCTTCTACGATCGTGTCAATGTAAAAGAACAATGCTTATGTAACATTCGAGAGCTGGTAATTATATCGGTGCTCACGT
TCGTCCACATGTGCCTTTTTCACTCTTTCTATTCTATGCACATCCGCATCGAACGATACTGTTGCACACATCATCGACGA
GTCAGAGAATACCATTCATTCCGTGTACATACATACGTATATACAATGTATACAAACATAAAT
>c45378_g1
AGTAAGTAAGTAAGTAAGTACGTGCTCGCGAGGGTATACAAAAGCAATGGCAGATGTATTTTTGGTAAACCATTGCCAGT
GAGCCATGAATGTTAGCCTGTTAAATAATACGTTCGTATACAATAGGGACTTTTATCGTAGTTTTATTATTACCAAGGTG
ATCTTCGTAAGCGCATGTATCTAAGATAAAATGGGAAGAGAGGTAGTGAGGGAGAGAAGAGTGGGAAAGGAACGAGGGAG
AAAAGGGAGGGGCTTGAAAAATATCGATAAAAAAATTGCGAATTAAGTCGCAACGATGAGTTTAAGTCTTCGAGCACTAT
ATACTCCGTCGGTTGTTCTATATTTTTCTAAAGAATGGAAGTTTCTTTTAGCTCGATACAAGTCTATCAGAGAGAGAGAG
AG
>c71917_g1
AAAAAAAATCGCACGTAATATAAAGATTTACTGTAATTTTATAAATAATTTTTCTCTTCGAACGTATTTAAAATATTTCA
GAGATAATATCCATTTGTACCAACTGTTTAAATATTCTGTTGGTATTACACACTGCTAGATACATTTTACGAAAGAAAAA
AAATCGGTACATGAGAATAGGAATTGTGTTAAATGGTTATATCCACGTGCATCATTTTTCGGTTAGAATTATGATTTGAA
ACTTTTTAGATATAAAACTAATAGACTTTAATATTACAAGTTTATTCGTATACAGTTTCAAAAAATAACAAGATAATATA
TCAAGTTATTCGTATTTTACGAATATTACGTATTTTATTTATTGTTTTAATACGTGTAGTTTCATGTTGAAAACTTCCTA
TTTCATCTGTCAATTTTGTTATAAATGAAGAAGAAAAATGGTTCGACATAATAATCAGCTTCCAGATAATATTCCACAGT
TGCAAAATCTTATTAAGCGTGATCCTGAATCGTATAAGGAAGAATTTCTCCAGCAATATCTCCATTATAAGGCTACTTTG
GATATATTCAATTTGGCTCCAAATAAATTTAATAAAAGTCTCGATGAATTAATAATATTTATGACTCAGGCATAATAAAT
AAGATTTTCCAAGTATTTCTTACATTTAAAAATCTATTTGATGATTTCAATAATGGAGTCTTGTTTACAAAATCTCGATA
CAAAAATAAAATGTCGCGAAATAATTATAAAGCAATTATATTCTTTGATAGGTATACAAGATGAACCAATGCCACATAGT
ATTTTTATATATGGTCATGTTGCTACAGGAAAATCATTAGTTATTTTGCACTTACTAAAATATTTACGATATAATTTCAG
TATTGTCAATTGCATTGAACACGTAAACAACAAACATATATTTGAATATATCTTAAATGATTTAATCCCAAATCCAATAT
CTAACCCAAGTCTTGCTGCTAATATTGCAAGTCCTAAGTGTGATAATATTGTTACTTTTATAACAAAACTTCAATTAATT
TCAAAGTACGATAAACGTCCAATTGTTATCGTTCTTGATAAGTGTATGTACATGCGAGATACAGATAATTATCTCTTACC
AGTATTTTTAAGACTGAAAGAATTATCAAATATTAATGTTTGTACAATTTTTGTAAGCAATGTGGTATGGGAAAAGTGTT
ATACACAAATTGGCTTGTTTGAACCAATTAAAATTCATTGTGCTCAATATACTAGAGAAGAAGTATTGGATATTTTGTTG
TCATACAAACCAAAAGATTATAGTGGTACTATTTATAAAAATTACTTGAACCTTTTTCTGTCCGTATTTTATAGATTTTG
TAGAGATCTTAATGAACTTCGTTACATGGCCAAAATAAATTTTAATAAGTATATAGAACCAATAAAATCTGGATTAGTAA
AAGAAGATGATGTCTCAGGATTATGGCGAAACATTTCAACTACATTAATATCCAATTTAGAAGTTATATATCTTAGAGTT
TCAACAGAAGATTTTGTACAGCATAATCATGTATCCAAAGAAATTGAATCTACTGCAAAATTAGCATTAAGTTTTGAACT
ACCATTTTATGCTAAATATATTTTGATAGCTGCTTATTTAGCATCATACAATCCTCCTAAAGAAGATAAAGCTATCTTTA
TGAAATTAAGCAGTAAAAAGAAAAAGAAAATATCTAGAAAAAAGACAACAACAAATATACAATCTGGTCCACGTAGTTTT
CCTATATCTAGATTGCTTGCTATATTTTGTACTATTCTCGATGAAAAAGTTGATGTGAATGCTATTTTACTTGCTCAAAT
TCCTACAATGTATCAACTTGGATTATTAGCATCTATTGACGATAATAATTTAGATGAACCAAAATTGAAGTGTTGTGTAA
ATTATAATTTTGTATCAATCATAGCAAAAACAGTAGGAATGAATATAAAAGATTATTTGTTTAATCCTGAGTAATGCCCA
TATCAAATCATATTGGCACCACAAATTTAATTCATTATAAATATATAAAGATTACCATATGATCTTATATAACACAGTTA
TATCACTTTTATAATTTTGTAAACTATTACTGCATTGCTTACTATATTTCTATTGTTTCTTAATGTATATGCACAATATT
TGGTTTTTATTATTTAATTTATATTATAATGTATTTGGAGCATATAGAGTACCTATATTTAATGTATTAATATAGTTATC
CATAATTTTG
>c105997_g1
TTTTTTTTTTTTTATATTTTCCTTTTTCTCCATTCTTCCTTTTTCTCTTTTTACCTCCATTTTACGAACACGTTCGCATA
GTTATTCGATTCGGTAACCGGGAACGTGCTCGTTTAACCCAACAAATCGTCGTTCGGTTGAAAATACGTTCAAGAGTTCG
ATCGGACGGATTCCATTATGAAAAGGCATAAATCATTGAATCGCGCAGCGTTGAAATCAATCGACGCGTGAGATAACGCC
GTCGTTTTCGTTTTCGTTTTCGTTGTCGTTGTCGTCATCGGTACAATGTCGGCCTGGAACGATAACTAAGGCAATCAATG
AAATTTCTTTCGATCGATCACTTTCGTTCCAAACGACAACAACATGAATTTCTTCTTTACTCTATCAGAAATTTATATTA
CGAAAATTATTAAAATTTATCATTATAATATACAAATAGGAATTTTCTTTAGACATTTAGAAAGTATAAGTATGTAAATA
ACTATTCATTTACGTTGACGTTAGTTACTATAGAAACAGATAAGAGTAAGGAGTAAGAGAGAGAGA
>c159391_g1
TAAAATCTTAAGATTGAAATAATCTATTATTCTAGAGGAAAGAAGTAACTTTAGTTCTATAGCAAAAAAAAATTATAAGG
CATTCATTCATTACGTGTAATCTACGTGTAATGCTTAAATATTCTGTAATATTGAAAAGACAAATAGTCACACTTACTGA
TTAGTTCCAACTAACTTCATAAATTAATTCATTTATTTTCTCGGATATTTTTCAATGAAATAAAAATAAGAATTTGTTTG
CAACAACGATAATAATATCTCGATTTATGCGTTAAGTATTTTATGATTTTCTTCCTTTCTTTATCTTCTTTTATTAAAAA
AATA
>c101325_g1
TTTTTTTTTTTTTTTTTGATCATAATATTTCGACTCGGCACTTAATCTTAAATGAAGTATTTATCTTTGATCTTTAATTA
ACAGAAAAATATGGATTTAAAATCAATTTTCAATTTTTCTTTAGCAAATAATTATTCTGATTAAAAAGACAATAATACTT
ATTGTATTCATATCTATATTCTTTTGATATGACCGTCTTTATTACACGATGATAACAAAGTTTCAATACATAAGGTTTAT
CTTGAAGCTTATTTTCAACAAAAATATTTTCATTCAAACTTTTAAATAAATAAAAATCAATGAATTTCAATTATCTTGAA
AAGGTTAAATAACAATATTTCTAAAGTGAAAGATTATATCATATTGACTTTAATACGTGAAATAGATCTTAGTGAATGAT
AAGAGACATATACAGACACGTTATACCTATAAGTACGTACAACTTCATTGGTGCACGCGCACCTTTTATACTTAAATGTT
AAGTATATGTATTCCGAG
>c176343_g1
ATATATCTGAAATTTAAAAACAAAAATTTTATAAAATATCAATTATTTGCATACATACAATATTTTTTCTTTTTCCAAAT
AAAAAAAGAATTCGATGCGTAAAACGATTCTAATTGATCAAATTTTTCGCATGATCGAACATTCATTAATGTATATCGTA
GCCAAAACGATAAAACGAGATCAACGTTAGCACAATGCGTCCGGAGGTTACGTAACGAAGGTGAACGTGACGTTCACTGG
GCAATGATCCCGGTATACGGCCGAGTATTTCATAATTGCATTCCAGTTTTAAATACATTGCGAGCTCGATAGCAGGAGAT
CAACTTGATTACGACACCAAAAATGCCTGACGATTAGATTGAACGATAGCGACGAAAGTAGAAATTTCCAA
>c41022_g1
AGTTAATCAATAAATAATAATCAATAGAAAAGTTACACCCGTTATACATTCTCCATTCTCTCTTACGTATTATTGTTTCC
GACGGAAATTGAATTCCAAAGGAAATTGTTATTTATTTCAGCTATACCGTATGTGCCTCGTAAATCTCTTACCTTATATT
CTCTCTCCATGTCATTTACATATACGAAGAAAAAGACACAAGGACAACTTTATGGTTACACGAAACATATTCCTTATCCT
GTCCCACGTACCATTATTTTGCACGAAACATTTAACCACTTCCATTTAGTCTTTGGTAAACAGTTATCTACGTTATCTAA
AAATCGATTTAACTCTCAACGATTATTTCGTCCTTCGCCTAGTACCCTTTAGAAAATGAAAAATCATAAGGAAACGTGAA
TAATATTGGAAGGGAAACATATATCTCGCTATATAAGAAATCGTTCGATAATCAAGCCTGACCTAGAAAACTAAAGAGAG
AAAGAGTCAGAAGAAAACACACACACA
>c161737_g1
AGAGAGAGAGAGAGAGAAAGTAGGTGGAGCAAACAGGGTAAAGAAACAGATAGAGAAAGATGTAATAAAATTCAGTGGAG
TCAGCGGTTATAAACTGAATTCTTTGGATAAGCCAACTCAGAGAAGCCGAACGATTTCACAATCGAAGAGCGAAGTGTGA
GAGAAGAGGGAAAAGAAAGTAACATACTAAACTTGCCGATGAGTTTGAGCTATCATATAAACATATAGAAATCTCATATA
CA
>c153545_g1
ATAAACATACTTATACTCTCCAAACTTCCATGGAAAATATTTATCCAACTAGCTTTCGTTAAATTTTGTTTATATGTAAA
TTTGTATTTTCAAAACGACAGAAAATAGAACAAGCTAAAACGTATCACTATTATACGTTTTCAACGTAAAACTCGCATGA
AACTAAACAAGATATGCATAACATCATACGTCCAATATATATATATATCGTAATATATATATATATATATA
>c112267_g1
ATGATACACGAAAGAGAACGTTCAACAATCATTCTTAAGACTTACTTTCGAAATCGTAAAAGTCCCCGACGGATTTCATA
GGACTCGAGACGATATTTTTTATTTATGAGGACCGTTAAGAGAAGACTTGGCAATCGTGAGGATAAACGTTCTATTAGAA
TTTGGAGAAAGAAAGTACACCTTCGTCGATAGTTTTGGTCGAGCTAGTTAA
>c65100_g1
AAACAAAAAAGGAAAAAAGAAAAATGTAAATAAAAAATGTTAGAAAAATTTATCGAATCATTCGTACGAAGAAAAAAATA
AAGTTCTTTTCATCTCGATTCTAACGAGTGTAAAAACATACGACATCATTCCAAAAGGAAATAACAAATTATACGGTTTT
ATATGTTACGTTTGATTCACATAGGAAAGTTTTGCGTTATATCGTGATGCATATAAGGACGAAGATGCATTTGAATTAAT
TTCATGGAATATTATCGTTGAAAGATGCTTATTAAGGATAAATAATATTTTAACGCGTTTTCACGAAAACAACGCCCGTA
TCGTTTAATCGTAGAAATAATCATTGATTTAATGTACAAATATTTGTATATATTTATCCTATGTGAAAATTTGTTGAACG
TTAATTTCGAATTAATTTCACGTTAACCAAAAATTATCGGTAAATCGAAGAACCGGTAGAGCCCGATGACGAAACATAAA
AGAAAGTGTAATTAAGTAATACTCGATGTCGTCGAGTAACTTGAAAGTCGATATCTACGAAAGCCTCGTTTTCCCATCGG
AGTTGGTTTCACCTTTTGAAAAGGGCGA
>c90057_g1
AAAAAAAAAGAAAAGAGAAAAAGCTTCGTGCAAGGGACCACCAGCAATTCTCATGATACATACTGGAAAGCAACGGCCAC
GAGAGATCCGGGATACGTGGACGCAAGCGTCGTATCGATCGGTCGAGTTCTACCTTGAACTTCAGTCTCGCGAACGTTTA
AAAGCTACAGCAGACTCGTTCGGTAGTAATCTGTTATCTCGGTGAAGTGCATCGAACGATAGAAGAGGACGCGCTCTATG
TTAGGGGA
>c147304_g1
CGACGACGACGACGACGATAACAAGAAGAAGAAGAACAAGAAAAAGGACTATGAAGAAGGATGAAGAAGTGAAGTGGTAA
CAGAAAACAGCAGCGGCAACAGCATCCTCGTGAAATTTTGATTCGTAGAATCCGCAACTACCTGGCTACTAGCGTTTTGC
GGTGTACAGAAAATATCTTTCAGGAGGAGGCATTGCGTGCAGGATAATCGGTGCCTTTTCAAGCTGCCTGTACGTCGTCG
CTCGTATTCGCTCTTTTCGAGCTCACAGACCTCAACGGAGACACCGCATGCG
>c118491_g1
AGAGAGAGAGAGAGAGGGCGGAGGATGTAGGGAGGTGTTTTTATGAAAGGCACGCAGTGTGCGTTGACGTCAATTATATA
GGTGGCCACGGGAGATAGCCGTGTCCGTGCACGGACCTCGCTTCGTATATATAGAGGTCTTCTCCTTAATGGTTCAGGTC
GGCAGAGAGGTTATCGCCACACTCGGCAGGGATTTTCAAAGTAGATAAGTCCAAGTCAGCGAGCCGCTTCGCGCCACAAT
ATAGAGGCCTCAGCTTCCTCCAGCTTCCAAGAGAAGCTCTCCTCTCTTTCCTTTTCTTTTTCTCT
>c53503_g1
GTAGCGTTGTGGGTAATCATAATGGTGAGTTGATTTATTTGCAGCTGTAGTATGCGTATTCTCTTGTACGAGAGATCATG
AAATTCGGGCGATTTAGGAGGCAAACAGTCGAGTTCCGATGCGACGAGAAGCGAACGGACCAACTTATCCTGCCAACGAC
CCAAGCGCTCGGACACGTGTTTCCACTCTGAGGAAGCCTTCGAAACTTACAATTTTTATATCGAAGATGTGAACTTCATT
TTTTTTCGTTTGTTTTCTTTTTCATTTTTCTTTCTCATATCACATTTTATTACTGCCGAGAGTAAAAACAGTTTTTTACA
CGTTTCCGAGCTTTACGAGTCGAGACAAGTTGTTTGTACTCTCTGAAAGAAATTGAATATGATCGGAAATGAAAGTCTCG
ATCGTGTACGTACACGTATGGTGGTATATATTGCCAACATAGTTGGCTATATATAATAGGTGCTATGTAATATATTATCC
ATAGAAAATTATTTATGTTCCATTTTATTACGAAGATAAGTAAAATTAAATAGTTATGAGATAAAATGTTTAAAGTTTTG
ATGTATTACAAAATTTAAATGTATATTATATTAAATATTATTTTTTTCTTTGTCAACGCATATATATATAAATTATTTTA
TAATGATGCTCAGTAAGCTTACGT
>c100335_g1
AAAGAGAGAGGGAGAAAGAGAAACACGTTCTCGAATTCGACTAGTGACGGTTCCGAACGAGTCACAGCTATTTCCACTTC
AGTTCAGAGGACAATAGAACCGGTCGCAAACGAACTGTAGCAGTTCTTGACCTATCTCACATTTGGCTTCGCTCGTGAGA
ACGCATTGACCTACTGTGCCCATTATGCAGGTCGGCGTGGCG
>c157336_g1
AAGTATACAAACTGTATAAAGATAGAGCAAAGAGAACGCAGTTTATAAGATTTCGTCTTTCTATTAAAAGGACGATCGAG
GTATAAGAAAAGGATAAAAAGAATAAGAAGGTAAGGAAGAAGGCGTGGAAAGAGGAAGAAGACTGTAGTCTGTAGCCAGC
ACATGGCAGATATTAACTTCCCATTAACCATAGGGTTTGCCATTAGAGAGAAGTCCGGTACAAAGAGCCGACTTTGCTGG
CGCCAGTAGTAATCGCCATCGCGTATTAGCTGCTCGTGCAATCCTCATGCTGCAACGATTCCTCCTCCTGCTGCTATTTA
TAAACCTGCCCTGTAGCTGCAGGTAAACTCAGAATGTTGCTTCGAGCTAGGGTGAAATCCCTTTTGAATTCGTTTGCCGC
GATGAAATGTCCTGACCGATCGTTTTACCTTTAATTTTTATCTTTCTTGAGAGAGACAGATCATTCAGGATTCATATATT
TATATATCATTGTGATACATAAATTACTGAAAATATGGATG
>c163116_g1
AAGAAAAAAAAAAAAAAAAATACATTCAGGATGTTCCATTGTCGAAATAATTAGATCTTCTGTCGTTAGTTAACCCTAAT
TGTGCCTGTGGGATGTAGGATACCCCAGAGAAATTTTGAACTCAATTAAAACAATTTTGCCCATTGCAAGATTCATGAAT
TTTCTTTTAATAATGACAGAATTGGAAATACGGTTTCAAACCTATTTGATTATTATTGCCAAGGCTTTAAAGAATATACA
GTATTTTTTTTTTTCTTTTTTT
>c141243_g1
AGTGCTGCTAGGTCATCAGCTGCTCATTATAAACAAATCATAGTTTTAAAAGAATATAAAAATTTATAATTATTTGTAGT
AATTTTCATGAACTCTAAGGCAATTTAGTAATCACATTTAAACACAATATATAGAATCAAGAAAATTGAATCTAATTTGT
TATTAATGCGTATCTTTCTCCATCATTATACCATGCAGTAACAAACTATACAGCAATCTTCATGATTCACCTGCTATGTT
CCACCAAATGCCAT
>c156099_g1
GAGAGAGAGAGAAAGAGAAGAAAAAAAAACTCGAAATGTAAGCGATACATTTATACCGATATATCGATTCCTTAACGATC
CGTTGTTTCGTACAAATACGATACTCTCTCGTGAGTCCATCTTGAGAAACAATCCTAAACCTTCGATAGTTTCATAACGT
GCTGTAACTTAAATGAGGTAGTACGTACTTCCTACTTGTTCAAGTAGTTTTGCTTAAATACTCTCGAACGTTTTACTGGT
TTTCACGAATTTTTTTCCTTACGGACGAATAGCCTGTCCGCAAGATAGTTCGCTGTTTAAGATTTAACTTTGGCTCGTGT
CGTGTTCATAAAGAAAAAGATATAAAAGAGAATGGATCAAAAGAGCAAACGTGAAATATTCAGACAAAGAGAGAAACGAT
AGATTATATGTGAAAGTTATAACAAGATGATTAACGTTTGGCCATTCATATAACGTTATTAATATAGAGTACCAAAGTGA
AAGAGGAAGATGGGTACACTCCATATTCAAAGTCGGAACGAATTGAATCGAACTTTTGGAAGTTCCATTGTTAACAGCTA
TAACTAAGAGGATTCTAT
>c92214_g1
GAGAGAGAGAGAGAGAGATAATTGAAATCATTTATTTCAAAATAGGTAATCTCAGGAAAAATCGTTTTTGCCTTTATGAG
AGGAATTGATTATTTTTTCCAATCATTTATCGAGAAAAAAGAGCTATTAAATAATAGTAATATTTTAATTAACGTTTATA
TCTATTTAATTAACATTAATATTGTAACGATAGGGAAAAAAATTAATTTCTCCGATTAAGAGATTTAATGTTTTAATACG
AAGAATTAAATTAGAAGAAAAAGAGAATGATCGAAAGGTTAGAAAGTTTTCTAGAAAATATTTATTTACAAAGATTATAA
TTATTTTTATTGTTTAAATCTTATATACTTTTTCATCAGAAAAGTATCAGAGTTAGTTCATATCTCGAAATATAAATAAT
ATTATAATTTTCACATTTCATAATTTTTGGTTGGATAA
>c143754_g1
TTTTTTTTTTTTTTTTTAAGCTCTTTTACAAAATGAGAGCCATTCCTTGACGCTATAAAACGAAAGACTGTGTTCATGCG
TGTGTTCCTTCGAAAATAAAATAAAAATACCTAAGTGCATATGATTATTTAAATTCTCGTGTTGAATGTTTTTGAATATA
TATTTACCTTCGAAGTTACATCTTTTCTCCAGAATATATATTGTAGGTATATAGATTACAAGTACGCGTGAACGTCTGTG
AGTATTATTATTCGCGCGGAAGGTCGCCAATACGCATCAAACTATTATTACCTACGTAGAAGTACCGATACTACTGTTTG
TTCGTTTTAAGTCTCAGGCGTATCTTGTTTCGGAGCCAAACCCAGCCG
>c16932_g1
AGAGAGAGAGAGAGAGAACTCGAATCGGCGACGTCGGTCTGCGGTCACGACGAGCCAAAGTGACAGGCAGTACCTGCATA
ATGACTCGACTGCGGCCGTGCAATGCGGCGCGCAAGCTCCCTGTACGATACACTATTGTGTCCCCACTCTGGCCTATTCG
ACGTCCCCACTCTCATAGTTTTATTACTATCGTACAAAACGCACACTGCAAAATGTACCGACAAACGTCCGATAATACCA
GTCATTCGCGAACTATATGTAGCTTTATGTCCTTTGATAAGAATTTTTCCAAAAAGTTATTCTAATAAACGAAAATAACG
TTTAAT
>c3931_g1
TCATTCTGTTTTCTTTTTTTTTTTCCCCCCTATTTCGTTTTTTTCGTGTGTGTGTACGCGCGCACGCGTGTATATAAATC
TTAAGATTTACATTCGAGTTGTCCAAAACAATTCTTGTTGTTTCTTATATTTATTCCAAAAATTGTGTCGTTTATTTTTT
TAATTGCTGTATTATCGAGGTGAGTGGAGCACATAAACTTTAAAAATACATTTTTATCCATCGTATGCCATACGACCGTC
CGTTGCTAGCGCGTGAATATCTGAGAAAGGAAGGGGACAAGTAGATTCGATTTATTTAAAAAAAAAAAATCACGGCTAAT
CGATGCGCAATAATTTAAAAAAAAAAAAAAA
>c74203_g1
GCGAGAAAAATGAATAAATGAATATATATATATGAAAATTATTACGTTCGAAATTCATCCTTTTCCAAATATTTTCTCCC
TTGAATAAAATACTCGTTAAAAATTTCTTTATTAAATTCCATATCGCATTTTTATGAGTTTATGTCTCCAGACATATGTA
AATACAAATATTTTCGAGAATAATAATTTAAAGGACAATGGAGAGAAGAATGATCGTAGATAAAGAGTTTCAAAG
>c122210_g1
AGCGAAAGGTTTTCTTTTAAAGGACAGGAGACCTGTTCCAGTGGCTTTGACTAGGGGAACCAGTTTGACGCGTCACACGA
CGCTTTCATCAACTAACTCGATTTTGATCGTTAACGATTCCTGCTAGTTGACTGACGTCGCGCGTCTAAATCTATCTTTT
CTGTTAGCTTTAACGAGAACCTGCCGTTGATTACAAGGTCGTCGGTGACCTCGTTTGTTCGAAGGGAGGCTTTTGATTTT
TATCTTAAGAGAAAGAGAAAGATTAAAACTTCGTGGAACAAATGTAAATACACAGATGATATATCTGTAGAATTCGTGAA
AAAAAT
>c14674_g1
GAAAAAAAGAAGGAGAAAAGAAGGGCGTCGTAAGGGGCAGAATATTGCGGTAGGCTACGCGCATCCGTTCGTCTCGAGCG
ACGGTACGCGACTGTGTGTGCGTGCGTGACGGAGCGAGCGAGCGAGCGAGCAAGTGGAAGGGGAAGGCTGGACAAGGGAC
GGAAAGCGTGAAGAGACGGTAGAGACGAGGATGAAGGATGAGGAGGGGGGAGCAGCGATGCTCGAACGAAACAAATGGAG
AAAAAGTGGAAAAATGGGAATGAGATAAAGAGTAGAAAACTTGGG
>c110229_g1
GTTACTTTCAAAGACGAGTCTTCTTCCCTTTAATGAATTTTCAATGATTCAAGGATATGGGGGAAAGGAGGAGGAGACTT
TTGCAATAATAGAAAACGATGACAGTTTATTCACGTCATTGGCCATCAAAAGACGTCAACATCGTGCCATATGCTTGCGC
AAGTTAAAATTTTGCAACGTCTACCTACGATGCCCCTTCTCATTCCAAACAGG
>c60234_g1
GAGAGAGAGAGAGAGAGAGAAGAAAAGCAAAAATCCAACGTCTGCAATTAAAAGCAAAAGATAGCACGTTACATTTCCAT
ATATCTTCATCTCATTATTTCATATTGCACAATTTTCATCTTTTACACAATGCTAAGATGATTGTTATTTAGTTTATTTA
CATATTCTTCATTGTATGCATTTTATATGTAAGAAACCTAAAATGATTGAGATACTGCTTCGAAATTGATGATCGGTCGT
TACCGTCTTTATCCTTACCCATATGATAAATTTTAAGTTACTTGTTGGCGCCATACTGACACATAATCACACAAACCATT
GACTTATTGTTAATATACGAATTGTTGGTGTTATTATGATTATGATTATGATTATGATAATGGTAATGGTAATAATTATT
ATTAGTACTACTAGGACTATTACACTAGAGAAACAGCAATAGTAACGGCAATGGTAACAACACAACGACAACTACTGCTA
CTACTATTGATACTAATAATGCTACTATTGCAGCTACTACTGCTGATACTACTAGTACTATTATTGTCGTTAATATTAAT
ATTACTGTTATATTATTTCAGTTGTTGTTATAGGTATTATTGTTCCATATTATAAGATACATCGGATAAATTAGATGACT
TATTTTGCAAAAATAAATATTTCTTTCTAAACATTCATTCTTGATCATTCGAAAATCTTTTCGAATCAGACTAAAATGAA
ATGAAATTTGACGTTTATAACAACAGCGTCACTTGAAACGAAAATTCAATTTACAGAACAAAGTTTTCTCTTAATGCTAT
ATGACGTTTGGAAATTGTTTTAATAATATCTTGAAAATAATAATTCTATAATTGCTTCATATAAAAGATATGTTAGATTA
GGATAGATAGGTTAAAAATATTATAGAGTCAAAATATTGAG
>c29900_g1
AAAAAAAAAAACAAAAAAAAATGGTGACGGAATGATACGAACATTGAGATTCGAGATTGATCTAACATAAATCATGACGA
TTATATGATTATTCTATTAAATGGCACACATGTTCTTTATCAATTACAGTAAGAAAGATCATGTTAACTTTATTACTTTA
TTGTATTTGTAGGATATGCATGTGACGTCAGTAATGCGTCATGCGTATCAAACCAAATAACTTGAC
>c70713_g1
AGAGAGAGAGAGAGAGAGATGGAATTATCTAAAAAAAAGTGTTAAATATATTCGTAAAATTTGATTTATCGTCGTCGATT
TTAATTATCTTCTCTTAAGTACAAAGCTCTTGAAAAAAAGGAGCGAAAAATAAAAAAAAAGACATGACTACTTTATCGAA
AGTTTATTTGAAAGTAACGGAATCGAACGATCGTACCCGTGCGAAAAGAAAACGCGCAAAAAGGTGAAGGTCGGTGAAAG
GAATCAATTCTTTTATCTTTATTAACTACTACCTTGCTTACACGCGAAGTTCGACAAATCGATTTCTTGGGTAGTCAAAT
AGTAGATATGTTTTATCCTTTGACGTTGGAAAGATCCTTGCTATCATTCGATCGATCGATCAATGAAAAAAAAATTATCT
AAATATTTATTTTCGTTTTAATCGACAAAATCTTTGAGAATGGTAATATTTCATGATTATCCTAGCTTGAAATCTCTTTC
GTTTATATTACAACTTAATGAGACGGAAACGAAGAAAATGTAACTAGATCAGAGCCTCGTCGAAAACGTATCGTTAAGAG
TGAAATTCTACAACCAAAAGAGAATCGTAAATGAAATCGGATTTGAACGGCAGAGACTATTCTGTTTATATAACAAACCG
ATTAAACATCGATTAGAATGATTAGAAGAGAAACGCAATAACAGTGCATATGTGTATATATACCTATCTAATTTCCTTGC
AAAATAGACAAGTTCAATCCTATTCGAAAGTTAAATAAATGTAAGAAATATTCTAGACGATTAATTATCGAATTAGTTGA
ATTATTTATAGACAATTATATGATAGTATTTAAAAGATTAAAAAATATTTTTCTCTCTTTCTATACGGCGTATATGTATG
CATGTACTTTGTAGAATAAACGAATTCAATTTTATTCGAAAGTTAAATAAACGTAAGAAATATTTTAAACGATTAATTAT
GGAATTATTTGAAATATTTACACAGTTATACGATACGATTTAAAAGATTAAAAAAGCTTTCTTTCTCTCTTCCTATACGG
TATGCATATATGTGTATATATGCACATTTATCTAATTTTCTTACAAAATAAAAAAATTCAATCCTATTCGAGAGTTAAAT
AAACGTAAGTAATATTCCAGACGATTAATCACCGAATTATTTAAAATATTTACTAAGATTTATAGGATACGATTTAAAAA
ATTTGTTTAAGTTGATGAAAAGAGATCCTCTAATTAAGTTAATTACGAACAATGTGTGTGCGCCCTCGATTGTGCCTAAG
ACGCGAAAGAAAAAAAAAGAGAAAAAA
>c7105_g1
AAAAGAAAAAGAAAGAAAGAATTTCATGAAGTGTACTACTAACAAATGTGTGTGTGTATATTTGTGAGAGAGAGATAGGG
AGAGAGAAAGAGATAAAAATACAGTGTATAATATTTGAAATCAACTAATTCGACAGTGTTAGAAAAAAGAGTTCAATCAT
TGTATTAAATATCAAGATATCATAACAGTGTATCCGCGAGTGTTTAAACGAAATTTTCAAAAGAATTCGATAAATTGTGT
TTCTAGGTCAATCGTTTGGTAGACCATAACGGACAAGAGAGAAAAAATTCGTATGGGTGTAAAAAAAGATTATTAATAAA
ATTCCCCTAAAAAATTAAGAAAAAGAAAAAAATTATGTTTCAAAAAGGTGCGCGTGTCCCCTTTAAAACCTGTCTTAAAA
TATAAAAAACAAAACAA
>c107195_g1
TTTTTTTTTATTATTTTATTTTTTATATTTTTATTATTTTCCGATAAAATATAGTATTTTATCTATTGTTTTCTGTGTCT
GTTGTACGTACGTATATGTGTTTACGTAATTATGCGTGTATTCTTCCATTATATAAGTATATATTTACAGTTTGATTTCT
TTTTCTTTTATACGTTCTTTTATACGTTCTATTTACATAAAGAAAGTTG
>c173975_g1
AGAAAAAAGAAAAAAAAGAAACAGATAAGGAAGGAATGAAGGAAACGATGAAAGTACACGTAGAGAAGCTTATTCTCACG
ATTTCATTTCCGATTTTGAGAAAAAAGATGACCCTCTAGTACATAGAGCACTAGCGACGGTGTAAAGAACTGGTAAAAGC
ACTACCCACGTGTTTCTCGTCGATCGTTTTCCCGCAAGCCGGTCACGTTCGCGAATTTCGTATCGTACGCGTCGTGAGAA
GCGAATACCAGCGAAACGATGTTGCAGCGAATAGAATTAAAAGGTGATTTCTTGTCATACAGACCTGACATACGCTTTGA
TCGACCAAAAAGAAAAAAAAAAAGAAAAA
>c123411_g1
ATGAGTTTTAATTTACCGAATACGAACTGGCTTTCGGGAATGCGCAATGCGCGTTACGCAAGTATACATTTTTATATGGA
AAAAAATTGTTAACACGAATTTGAAAAATTAAAAGCAATCTTTTTCATTATTAAATTTCATTCCATAACCGAGAGTACTC
GGTTTTCCTATTATTCACGAAGAATGAAGTTTCTCGATGTAAATCATTAAAAATCATAACTCCCGAAAGTATTCAAAATT
ACTTGAAAAAATTAATGATAAAACATTTTCTATCCTCGTAAAAGTAATTATCTTAATAACTCTTAAAAAGGAAGAAAAGA
AAAAAAA
>c133067_g1
AGTTTCGGTGTCCAAAGTGTCCAAGTATGTTCGGTTACAAATATGATTTGATTAGAGACTTGAGTTACAATTGCAGTTAA
AATCGCATTTAAAATTTCAATATTCTTATTGTCATTATCGCGATAAAAAATATAAATATATTTATACGGGTTGACAAAAA
CGTGATATCTATGCGATGGACGTTATCAGTGATCGCATTAACACAATTTTAAGAACAGACTTTATT
>c54988_g1
GGGCAATAAATGTTCACCCAATGATAAACTACGTGGTCTAATTATGGCAGGAAGTAAAGAACATTCTGCTGTACGTTCGT
CTTTCTTTATTTTCCCTTCGTATCCTCCTCGTAAATCAAGAATATTTTCTCCTTCTTTATGTCTATGAATCCTTGCTGAG
ATACCTCTTGTCTTCGATCGATCATCGTCGATCCAATCTGTCATATAACATAGATCACTTCCTGGATCAGTCGTATGCAA
ATCCATGACGGCTCTAGATTGCAAAAATTTCCTTCGTTCCAAATATTTTCGTTCCATCTCCTTCGTTCTTATCCTTCTCT
TCAATAAATTCATACTTCCAGTGGAACCAAAATTAGGAGATGGCGGTGGTGCAGGATGATATTCATTGTGTACTTCGTCG
TAAGGATTTATCATCGATTCGTCCGATGCATGACTTTCAGAGTTGTCACCTTCGTCGCTAAAAAAAATTTTATTTTGATC
GTGCCAACAATTTTTTTTTTTTTTTTT
>c189571_g1
AATTCCTTTCCTGTAATATTCCCAGTTTATGGGCTCAGGCTCCTGGCTGAACTTGGTTTGGAGTTGAGAGTTAACATCAT
CGAAAGCACGACGGAGAGTAGAGAACTCCTTTTTAGCTTCATCGGTGACTAAAAGCTTAGCCATACCTTCCCAATCAATA
GTCCTACCTGCCTTGAATGTTACATCTGCTATCTTCTTCACTGTTCCACTCATTTTTTCCGATCTCGTTTTCTTCTGCAA
T
>c120518_g1
AAAGAAAGAATGGGATGGGATAATGATTATTTACATTATACAAATACAGATAATCCATTTGGTGATGGAAATTTACTTTC
TACTTTTGTTTGGTCTAAAAAACTTGAAAAAGAAGGTTTACTTGGTGTAAGTAGAGAAGAATTAGAAATTAGAAATAGAC
ATAAACAAGAAGAAAATAAAAGAGAATTAGAAAAAGTTAAGAAAAGAAGACAAGAAAGAGAACTAGAAAGACAACAAAGA
GAAGAAGAAATGACAATGCTTCAAAGAGGAAAAGAAGCTGCTCAGTTGGAACAATGGGCCAGACAGGAAGATCAATTTCA
TTTAGAACAAGCAAGATTA
>c49920_g1
ATTTGTGTACACCACAAAATAATTTTAAGTTGCACAGTTGGAGTGCGCTATAATTCCATGCACTTTGAGCAACCGTCATT
TGTATAAAATGAACGATTTTTACTCCAAAATAATACTGTATATTCTTTAAAGCTTCGGAAATAATAATCAGTAGGTATGA
AAACGCATTTCCAATTCTACCATTATAAAAAAAATTCATGAATCATGCAATGCGCAAATTGTTTTAATTAAGCTCAAAGT
TGGTCCGGGTTGTCCTACACTCCACAGAGACATACCAGCTATTTTAATTAAATATTTGAACTAAACGAAAATGATGTATT
TAAGTTGAAAGAATTTATATTCTAGGTTTTAATAGAGAGAGAGAGAGAG
>c48127_g1
AAAGATCTCATCACTCAAATTAGACAAACTTCATTTATCAACCGACCAACAACCCCAGAACTTCCCACGACACAAAACAT
GCCTTCCTTCACCAAGACACCTGGCGGCTCCGGTGCCAGCGACAAGTTCCAAAAGCAACAGGCCGAGAAACAGGGCCTTG
GCGCCGACAACGCCGCCGGCCACACTGAGGGTCACCGACCCGGCGAGGCCCCCGTCGCATCTGACTCTGGCTCCACCAGC
GTCGGCCAGCAGCCCCAAGATAACAACCCTGGCACTCAGGGCATCAAGGGCGAGCCTGTCTCTTCTAAGCCCAGCGACGG
CGCGAACATGAAGTGAGAACGAATCAGACGGAAGGGAGGATATGAGGATATGATACCTTTATTTTGTATATTTTG
>c13835_g1
GAGAGAGAAAGAGAGGAGAGAAATTTTGATGTAACTAGTTGGAAAAATAAGAGAATAAATAAAAACAAAAGAAAAGAAGG
AAAAAAGTGATAAAGCAAAATATTAAAGTTCAATTATTCAATTTTCAAAGCATTCTTGTTTCCTTTCGTACATTATACAA
TATAATCTGGCGAGTTTAACTTCATCGATATATTTTATAACGAGTAGATTAGACGTAATATCACATATGAGGCTTTGGTA
GCTGAGCACATGGCCACTAATGTTTCACGTACTATGTTCCGTCTCACTACTATTCACTATTATACTAATTCCTGTTTGGA
GGGGAATATGATATCTAC
>c158908_g1
AAAAAAAAAAGAAAATGAAAAAAAGATATGAAAAAAATGAAGATAAAGAAATGGGAGCAAGTCCAAGTAGCAAAGTGGTT
CACCTTCATTTTTTTCATGTCCCGTTCAGTAGGTACCGGACGTTACCCGAGATAAGTACTAATGTACCGCCTACGATCTT
CTTGTTCTACGAGAAGGCTTGCTTCGTGGCAAACGATAAACTGGACTTTCGTGAGGGAGAG
>c132302_g1
AAGAAAAAGAAGAAAAAATAATAAACTGGAAATCTCGTGCCTGTTCGTAGATATGAAATGTGGCAACACGTTGATAAAAA
AGAAGACGAATAGAGCTAGAAATCGACGACTTTTTTAGAAAACGACGTGTCTATGTTAGACGATTTATTCGCATCTTTCT
CGAAGAGCCTTATACTACGCAAAAAAAAGAAAAAAAAATAAAA
>c14341_g1
AGGAGAAAGAGAGAGAAGGGGGAGGAGAAAAAGGGAGAGCCGCAGGATCGTCGATATTCCTGAACAAGCTTCCCCGCTAT
CGTCAAGAATGAGAAATGACATGAGCCATCGAAAGAAAAAAAAAATTTCATAGCTCGCCGGCTTCTTTTTTATGAACCGG
GCAACGTCTCACGCTTGACGTTTCTTCCGCGACTTTTGACAGATCTCGCGAGGTTCATAGCGATTATATGTTTCCTCGGA
AATCTCGTTCCGACTTCATTTATCGAATTTATGGAAAAGAGGAGATTCATAATTAGAGAGAAAGAGAATGAGAGGTAAAC
GGTTGAATGGGCGGGTTTAATGTAGGAGAGCCGAGCAGTCCCACTCTCCTACCGATTTTGTCGATTTCCATTTTGACCCA
GGCCGGCTCCCTTACCCAGAAAAATATCCACTCACCGTCATAGCGTTCGGCTTGTTCG
>c105845_g1
TCCAAACGTCCACAACCAATAATTAGGCACACATGCCTCATAATAAAACCTCTTTAACAACCAGAGAAGGGGCACAGATT
CGAGAAAACATGGAGAAGATAACAGATACGGAGAACAGAAATTACAAAGACCTCACATAAAGAATTACCAGAGGACACCC
CACATACACCATGTAAAGTTCATAGTGGCTTAGAAGAAGCATTCCTCCATCAGACAGCAGCAACAAAGCGCAGCCAAACA
GCCTTGGAGGAATGAGGTACAACCGCTCTGATTTTGGTATTGGTAATGCTCACAATGGTACAACTGGTAAGGCTGGGATT
GAGGGGGTGGTGGTGGTGGAGGAG
>c137066_g1
TGGTTCATGATGTGGGTTTGCCTACTCCTACTTCGAGAAAGGTTCACCCTCCTCCACCACCACTACAGATTCCTGATGTG
AGGAGTTTGGAGAGAGCAGAATCCGTGACAGGAAAACTGAAACCCCATGCTCCAGTGGCCAGGACTCCGGTTCCAAAAAA
GCCTAAAGCTAAAGACCTTCACAAAAGGGACATGACTTATGAGGAGAAGCAGAGGCTCAGCACAAACCTTCAGAG
>c166299_g1
GCTGAGGCGCTCGTCGGTGGACGGGTCCACGTAGCTGCGCACCTCGCTGGGCTCTGACAGCTGGTCGTGCGTGTCCTTGT
TGAGGTAGCCACGCTGGTAAGCCACCTCCAGGGGAAGGTGGAAGCCCAGGCGGGGGTCCACGATGCCGCCGGTGGCCAGC
TGGGCATCCAGCAGCCGCAGGGCCTCCTCAGTAGGGATCAGCTCCTTCTTCATGGCCTGGAAGAG
>c103859_g1
AACAACCGAACGAGCGCAAGCTGATTACCTCGGATTTATTGAATTCACGAGGATGAGAGGTCCGACCGGTTCGCCGAGAT
CGTCGTGGGTGAGGGTTGGTAGGTATCGTGTTTACGCGTAATCGAGGGAACGCTCGGACGTGAGCGAGCAGAAACTCGTA
TTCTCGTTGAGATATACAAAGTCGCTCCGCTCCTCATCCTCGGTCCTTTGCACGATGCAGATCGCGGTAATAAGTAATCT
CCCTTTCGAAACGTGCATTCTCGAGAAGAAAATACTTACCGGATGCTGCATGTTCTCGTGCCATAAAGGACACTCCTAGC
GGATGGTTTACGTGTATTGCTCTTGGTACATCGTGATTCGCCAGTATACTCAAATAAATCCTGACGTTTTCTATCGTTGA
ATAGATCGGGACTTTTTAAGCCATGGGGAGATGAATTTACAAAAAAAAAAGAAAAAAA
>c61920_g2
GAGAAACCTTTTTTCTTTTTATTATGAAAGAAGTGGCGAAAGCGAACATTTGTAAGGGACGCAAAGTCACTCCTCTAGGA
AACATGATACAAGTTACACAACACAGGATTATCTGTTATTAAGTTTGATAAATTTGCACTGTCAAATACAGGCTTTCCAT
GGATAAAACGGGTCATTTCTTGCCGCTCTTCTTAAGTCCAGAGCCTCCAAAGGATCCCTTCTGCGACGCCTTGGCTCTTA
GTTCCTTAAGTGCCTTTTCCTCGTCTTTCT
>c127874_g1
TGTGTGTGTGTGTGTGTGTGAAAGGAATTTTTTTGTTTTGTTTGAAGGAAGTATTAGATGAGTGAGTAAGTAAGTAAGTA
CTTAGGAAATAAAAAGATGCAAAACGTCGTGTACACGTACGAGGTGGCCCAATTCACGCCCGAGCGTGATCGAGGGACGA
GATCGAGGAACGGATCGTGCTGCGCCCTTGAGGATCGGTCTTTAGCATTCGGCCGCGGCCGTCCTGCGCAACCAAAGACA
GCCGACTTCTTCGTGCAACGTGTCGCGACCTCGCGTCTAACGCGAACGCGGCCGATCTCTTCGAAACGATCGCATTTCGC
AACGACGTCCTCGAGCTACTGCCGATTTTCTCGATCTCAG
>c107549_g1
GTTGAGATTGTAAAGAAAAATAGATACATTACTGTTCACAATAAAGACCATGTAGAAATACTTATTCGTAATAATAGCGA
TGAACTGCAGGAGATCAATTTTGCTCTCGGTCCATTTCGATGAAAATCTTGAACACAGCAATTGCGATTGTGAAAATGAC
ATTGAACAAAGATGCTTTTGCTTCTCGAGAAATTTATTATTTTATTATTTTACTTCAAATTGTTACTCGATG
>c130307_g1
AGTATTGATAGTAACATTGATGTTATCGACATCGGCATTCACGTCGCTTCGCGACGTCTTTTGCCTTTAAATTGAAACTA
GACGATTTTCTGTTTCTCTCTTTTTCGTATTTTCTCTCTCGGTCTCCGTTTCTGCTTCTCTATCTTTTTCTCATACCAGT
AAAAAGAATAAATTATTGTGTTGGCCTATGTACGACGATGAACTTAACATGAGTTTACGAAGAGAATCATGAGTCATTAC
TCACAAGTGGTGCGAATTGAAGATTATTTCTTAGAGAAA
>c113614_g1
GAGAGAGAGGGAGAAAGAGAGAAACAAACAGAGAATGATGTAAGACAAAAGAAACTTCGTCCGCAGCACTCGAAAGAATT
GAAACTTGTTCGATGAAATTTGTAAAGACGATGTGATTAATTATATTTCCATAGCGATCGATTAGCAAAGCGTGTCTATA
CTCGACGTCCATACCGTTTTCATTCCAGGATCGTAGCGAGAGAACGTAGCGACTACAAACCTTTTTACTTGCTTTCCTTT
TTTCTTTTCTTTAGCAATCGGGCCGAGAAAATCCTCCCTCCGTCTTCGATGATGGATTAGACGTAACGCCAAAAACGTCG
AACGAGTCGAACCATCCTACGGCGAGATCTTTTTTATCCGAGAGCGAAATCGATTTATCGATACGAAAACGACGAGCACC
TCTAATTAACCAAAAAAGAAAAACGTTCATATCAAATGTCGATGTCGACCCTTCATATCAGATCTTTTTCCGAGATCGTT
TTCGTGATTTTCGCTCAAAGCTAATCAAAGTCGACGAGATCGAAAAGTTCGTGGCGTTTAATTAAAGTCATCATATAATT
AATCTTTTCCATTGGAAAAAAAATTCCTTGAAAAGAAACGCGTTTTAATTTCTTTCTCTGTTCTCGGACGAAGATTTATC
GTAAAGACTTAGCGTGCAGGACGGAGGAAGATGGAAAAAAAAGAAAAATAGAAAATGAAATGATTCTCTCGTATCGATCC
ACGAGAATGTGATAGTTGGTAAAAAAAGCGCATTGAGTATAAACACGAAACATCGAAATGTGTCATGTAACCGTGCGTGC
GTGCGTGCGTGCGT
>c119901_g1
CTTGATGTTCTTATTAAGGTATGTCCAAATATATTCCAAACTTCCCTTGACAGATTTCACTGGTGTAGTGAAATCAAATT
CAATTGCAGATTTACTCTTGATAACTGACAGTTTCACTTTGTTATCCTTTTGTGACCCAGGAGTATCGATGATCAGTTCT
ACTTTTTCCTTATCTTGCATGAATTGGAAGATGTAACCTGTTTGGGTGTCAGTCTTTTCCAAATACAGTTTGG
>c152046_g1
TCCTCCTCCGCCTCCTCCTCTTCCCCCCTCCCATAAACGAGATATCGTTTTCTCTTCGCTTTATCAAAAGACAAGAGTTC
CTACCGAAAGGTCTCCATTGCGTCATCGTGATATTCAAAGGACGAACAAAAGCTTTTTGTCTTCATATGTGGGTTATCAT
CGAATAGGGACTGTTCGAACATCCTTGTTACATCGCTTACAATACTCACAGAAGGAAGATATGTATTTGTATTTTGTTCA
AAACGTAGAGTATATATCGAAAAGGATATCTTTTTTGAAAATTAAAGAATAGAGAGAGAG
>c172162_g1
AGAAAATGAAAAAGAAGAAGAAGATGAAGTAGGAGGATAAGAAGGAGGAGGAACATTCGGTAGAAGTTAACATTCATTCT
TCTATTCTTCTCTTATTCTTATCGGTAAAGCCTCTACATCTTCACCTCCTCTTTACCCTCCTTTTATCTCTTCCATTATT
CGCTCCTTTTATCTTTTACTCTCCCATATGTTTGTTCCTTTTTTAATAAAAAAAAAAA
>c164711_g1
AAAAAAAGAAGAAAAAAAAAACATATATCACAAGATTCGTTCCTTACTTATTATTACACGGCGATCAATTTTCTCGATGG
AATTTCAAGACGCGTGACGAAGTTTATCGGAAATGTTTCAATTGTTTGGCCATCGGTTCTCATTGAACCGATATCATAAC
CGATTCTCTCCGTCTCCGTCACAATTACGGTGTTAATCGGCGGAAGTTACTCCTTTAGAAAATGGGCACACATTCGTCGC
TGGCCTTAATTCGCCTTCATGGGATCCGCGCTCGATCATCTCGCTGCGATACTCGCCCGGAATCCG
>c120041_g1
TTTTTTTTTAATTTTTTTTTGATTCTTTCTCAGTTTTTCTTCCGGGCCTTCTCTTCAACGAGTCTATAGTCAATGGCGCA
GGTAAAAAGGCAGTCACGAGCGAATAATTTGAGCGAACGGAGTTTCTAGTATTTAGAATCTGTATAATTGATGGCCCGAA
TAAAACAAACCTCTTGCCTCTCTACGCATGTAGGGAACATCAACGAAAGCTTTTTAAACTTTTGAACCTTCG
>c97423_g1
GGATGGTGGAGCCCGAGGCCACGTCGTGGTTGCCCGTGTTGGCATCGAAGGTCCGGATGCGGTACTGGCCGTTGTGCACC
AGGCCGATGGCCAGGTGCTTGTTGGCCAGCGTGATGTCGTAGGTGAAGTAGTAGATCCCTGGCACGCCGCAGACGAACTT
GCCACTGGACGCATTGTAATGCCCACCCTCATTCATCAGGATCTTGTCAAACTTGATGGGCAGCCGTTCCCGAGGGTAGC
TCTTGGTCACTGCCACGGAGAAGGCC
>c182570_g1
TTATTATATTTTATAATAGGTATACTTATACTCCTTTCCTATTTACATATTTACGTGTCCATATTGCGCCTTTTTCAAGA
CATTTCATAATACTTTAGGATATTAATTATCTATAGAGAATATTACATTTATGATTTCACCTACTCCCCTATATATTTTT
TATTAGCGTGATATTTCACTATCAATGAAATTTTTAAAGCGTCTTGTATGTTCAATTCGTATATGTGTATGTATGTGTAT
AGTCTCCACCCCAGTATTAAAATTAATTCTTTCATTGAATATTTATTTCAACATGTCAATATTGCACTCTCTCATATGTC
ATTTATTCTCTATTGTTTTCCATGAATTAAATACAGCTG
>c73707_g1
TCACATAGTCATATACAAAGCAAATCTTGAAATTCCAAATCAAGAACTTGATTACAAAAGAATTACAAAAACTGAAAACA
AAATTATTTGGAGTTTGTATTCCCTTAACACTGGAACACAATTGATTTAAATTATTAAACAGTTCAAGTCACATTCTATA
GCTACCCTCACAAAATGCCTCAAAAAGTTGAAGAAATAAAATACATCATCACTCCTGGAAGTTGAATCAGTAGACTTCAG
CAACAGGATGATTAACATGTTGCGCTTTTTCCCCTCTTGTTTAGGCTTTAGATTGATGAAGGTTCTTAGAAAGATCCAGT
GCTGATGGCATCCGCATTAGCATCTCCAAGTGCAGCATCTTTAAGATATGTTTCAGCCAACTGAACTCTCTTCACATTCT
CTTGCTCTTGCACAAGCATGTTACCATACTCGAGGAGCTTCTCAACGGTCATTTTTGGTTGCTCAAAAGTTGGGGGTCCG
TCTAAAGAGTTCAAAAGTTTATCACCAACAGCTTCAATTCCAGTGCCTGAAACCCATTTCCTCACCTCATCGTCATATAC
TCGTGCCCTCAGAGCACCGAAGAAATCAATAGATTGTCCAGGGAAGGTATCAACAATCTTCACAACAGCTTCATCAGGGA
CGTTGTCAGTTCTGAAAATACCCTTGCAAACTCCAATTCTATCCTCCCTAGTTGGTGCCCAGTAGAACTTCTCCATACGA
CCATCACGGATAAGAGGAGCATACAATGTGGAGAAATCGTTACCAGTGACAATGATGGGGACTCTAGGATTCTCCTCCTT
GTTGTACATACCGGGAAGCTGCACGTTTGTCGGGTTATCAGCAATGTTCATGAGGGTAGCATTCACCATCTGGTTGTTCA
CAGTGTACTGTGTGGTTCCACCCATCCTACCGGCACCTGCATCGAGATCATTGATGAAGAGGGCACACATTTTTCCTTTC
CTGATGATATCTGCAGCCTCACGGTACCTTTGCCTGATCAGTTTCGCGGGCTCTCCTGCGTTCCCGCTTTCTAATTCTCC
AGCACTCATCATGATGGGGGTAATTCCCATCTTGGCAAACACAAGCTCACACTGGAAGGATTTTCCCTGACCTTTTCCTC
CCCATATACCAAGAATGAGAGGAATCTTAATGTTAGGCAGGCTCATGAAGTTTTTGGTTATGTGAACCACAAGCTTGTCC
ATGAAAGCTGGAGCGATGTAAAACCCATCCATGTTGTTGTCAAAGTTGTACTCTCGAAGTCCGGTACTGATGTATTCGTA
TGAGCTCATGATAGCATAGTGAGTTCCACTCCCCTGGGGAGCTTGGAACACAGAATCAACCAAACCCTTTCCTCTTGTTA
TGTCTTGTTGGTCATCGGAAATATCGTAGGCAAGGCCTTTCCATCTGTCCTTGTCGGTCTGCTTATCTTCGTCCACACTC
GCGACAATCCTGAGACTCCCGGAGGAAACCTTGGAGTTCGTGAACCTTGAGTTCACTTTCTTCAAGCTGCTTCCCAAAAA
GGTTGAGCTTGGAACTGAAGCACTGCTGCTAGAGCCATTCAGGTTCGGCGGTGCTCTGTTGACAGATCCAATGGTAGAGA
CAGCAGTGGCCATGATCTCTCGCGGATCGGACGGTTGTGTTCTAGTGTGAGTGACAGAGGGGGGCACTCCTGGTTGCCCG
CAAGCAC
>c71172_g1
ATAAAGTGCTACTTTGTCAATAAATTAATTGAATATTTTTGCAATACTTTCCAGATGGCAAAATTTTAAATGTAATCTTA
CCTATTTCATTTACATTTCTGTAGCAATTGTTTGCAACGATCTAAGATATTTTAAAGGAAAACTTTTGATCTTGTACATA
TAATGATAAGAAAAGGAATTATCAAGTATAATAATAACAAAGATCTGATAATTATCCCTTTGCGGACTACCGTTGCGCTC
TATATAAACAATCAATTTGATCGAAGAATTCACACATACGTTTGACAAAAACAATTGATGGCCGAAAAGACTGTCCACGT
AATCACGTCACTATGGCCGATAAACTCATATGTGCACTGGCTATTTCAAACGACTACCGCGATAACGGCTCAGTCTCGCA
AAAGCTTGACTTCAAACCGTACCGTTTGCAAAGGGTTAAAAAAAAAGAGAAAAAAATATTGATATTTGAATATTACAAAG
AATATGATCATATTGAAAGTAGAGAAATCACAAATTAGAAGAAAGAAGATAGATCATAGTATATGCTTTTCTTATCTTTG
GGACAAAAAATTTGTAGACGATACTTAAGTAAGTAAACTAGCGGGAGAGAACGATCACACAATAATAAAAGCGTATCGCC
TATGAATGAATCGTTGCTCTATACTGATAGTCTCTGCCTCTCGTAAATAATTCAGTGGTGGGAATATGTTTCTATTGCGT
CTATCAATCGTGTCTCGCGTCTACGAGGATTCGTTGATGGCGATTGAACAATGAGTTATATAGAAAATGTGCATATCATA
GGTTAGAAGGAAGAAAAATCGGAACGTGTACGAGGTTGGCCGAAACAATGATACGAAGCTAGAACCGAATCTAGAACGAA
ATTGACCGAGTTTTCACGAATTTAAACGAACCGTAGCGAACGCGAAGACACGATGTATTATAAAACAAGGAAGGAGGAGG
AACGTCGTCGACGTTTAGAACGACTTTTAGAGAGGATAGATTTAATGGTAGCGTTATCCACGTGTTGTTTTTCCAAGGCT
GCGGCCTTCAGGGCCGTCATACTTGGTGCCCCTGCTTCCGGAAAAGGTACGATCTCCTTAAGGATCATCGAACATTTCAA
CATAATGCATATTTCCAGTGGTGACAAATTACGTTTGCACGTGAAGAATAATACAGCTTTATGTATTGTTCAGAGCTGGA
AAGAAGCTCGCTGGACAAAACAAGGGCAAGAGGGGTTACTCTGGAAGTCCATCCCACACGCACCTTTGATACTCCCATAA
TCCCTACTATTCGGCTCTTATGATACACTACACATAGTAGTAAGATTTCCGTATTTACAATTAAATATTGAAAACAAAAA
AAGTAAGAATATCGTTTCGTTATGTTAATAACTAACTCTCTGTAATTCAGGGCTACATCAATGGTTCGATATTAATTCAT
TTTCGCTCCGTCTCATTTGTTCTTGATACATCTTATTCATTGTATACGTCATTATCGACTAATTAGTATGTGTGACTTTT
TCCGCAAATAGCATGATAGAGCCGAAAATGTGTCTGAAAGAAGGGTGTCTCCTTCCATTCTGACCAATTAGCCTCATATT
CCTTCCGCGGGACTTCTTTCCAGCTCTGAACAGTACGTGGTATTTTAAACAGTACGTGATATTTCTGCGGAATTAGGCAA
AGAGGTGAAGAAATATCTGGACAGTGGAAGTTTCGTCCCAGACGAAACGATGATTTCTTTAATCGAAAAAGAAATTGAAG
CTGTAGGAGATCATAATTGGCTATTAGATGGATTCCCAAGAACGTTGACTCAAGCGGAAAAACTGCAAAGAATTCAACCA
GCAAATCTTGTACTGAACCTAATCGTACCTACATCCGTGATTTTAAATCGTGTGAAGAATAGGTGGGTCCATTTGCCAAG
CGGAAGAATTTACAATATAGGATTTAATGATCCCAAAGTACCGGGTAAAGACGATGTGACTGGTGAATCACTTAGCCAAA
GAGAGGACGACAAACCGGAAGTAGTGCATAGAAGATTAGAAGAATATTCTGCAAAGACCAAACCGGTGGTAGATTTTTAT
TGTAACCTTGGAATACTTAAGAATTTTCGAGGTGACACCACCGATGACATATGGCCTTCGATCAAGGAATGTGTTAAACA
ATTTTTATAATATTTCTTAACCCGAAAGAAAAAAAAGGAAAAATGGGACTTCTTAGTTAAATAATTGCATTGAAAAGTTT
AGTTTCCGTTTTAACATTTTTACATTCGATACAAAATATACGCACATTTGTAAATATTTGCCAATATCTACATGTATCAT
ACATCTATGATAAATTAATTGTATTTTCGATATTATATATCGTTGATAATTATCGATGTAATATATATTTTTTTCTTTTT
TTTGTCACTTATCATTTGATAATATAATAATATAACATAGACTGAAAGATGAGATAAGTATATCTCGTACGTTTTGACAT
TACCAAATTTGATTTGAACACAAAAGTACAAGTAAAAAAATATTATCAACTACATCAAAATTAAAATCTTTTTTGTAAGC
TTTAGCTTTAATTGTAAATAAATTGATGCACATATATATTATGTATATATAGC
>c144023_g1
GGATCTTGCCGCTGAAATAGCAGCGGCGAAGAAAAAAATGTCGAACTTGTCTGAAGACCATTATTTACACATGAGAGATG
TCAAGACTCGAAAACTGAATACAGTGCCCAGCCAAACTCTGGCCATCGAGGCAGCCAAATTGCAATGCATGTATTACGCC
AAATTCCTAGATAATCTCTCGAAAGATGCAGAGTTTGCTTATGAAAGCTGTTTAGAGAATTTTATCCGACGAGGTCCATC
CTGATGAGCCTTTAAGTGTCGCCTTGGCAGTCGAGTT
>c124915_g1
GAAAAAAGGAAAGAAATGGATGGAATAAAAAGGATTTCCTTCGGCTTCTAACGATTTATGAATCTCGATGAGAGTTTCTA
GTATAATCGATTATCAAGTACGATCACCGTTTAAAAGTTTACGATCGGCTCGATGATATTTTTTGTTGAAACGAAAAACT
CGATTTGCTACCTTCGATTAGAAAATTCTGTTATAGCAAAATTTTCCCGGCCGTTATTACACAAACGTCA
>c124640_g1
ATTTGCTTTGCTCTTTCTTAAACTGCCAGATGTCCTTTTCTCAGTGGAGGCAGCTTCGGAAGCACATTTGCAGGACTCAG
ACTTATGAAGATTAAGGACTTCAACTGCTTTGTTCTTTCTAGGTCTGCCAGGCCTCCTTTTCTCATTGGAGGCAGCTTTG
GGAGCACATTTCCAGGGTTCCGGCTGACAAAAAGTAAGGGTACCATTTGCTTCA
>c47738_g1
CATCATCATCATCATCATCGACATTCACCCCTTCTCTTCCTCGTTCACGTTTCTTCGCGTCTTCATTTTCCCTCGAATAA
TTAATAATCCTTAATAATGCAAAAATACTAGTTAAATCCCTGTACATAAAAACCTTGATGTGGTATACGTATGGTGTATC
ATGTCCATTTCTGTTACGTGTTTTCGGATGCTATATCACTGCGTTTTGTTGTATGCACGATTGTGTAGTACGATTTGCAA
TAAGTGTATGTACGTTGTGTATGTTGCACGTGTGCAGGATCTGCTGCTGCCATCCCCACTTGCCACATTCGT
>c116286_g1
GCACAATCCAGTGGTGTTTCCCCCTGTAAATTCCTGTGATCCAAGCTAGCTCCATATTCCATAAGAGCAAAAGCTATATC
AGTTCGATTAAAAAGTGCTGCCAGATGTAACAAAGACAATCCTTGTTTGTCACAGTAATTTGCATCCACACCTTTACTCA
GAAGCTCCTTGACAGCTAAAGTGTCACCATTCTTTATTGCCTCTCTTAAACCCTCTCCATTAACTTCATAATCCATTTGA
GATTTTTCCAAACTACTCGTGGTCACCTGACCAAGATTGAAAGTCGTAAACTGCTTGTTGTTCGACGTGGAACCTCTATT
CTTCAGAGACGTGTCTGTCTTCTTCGGTTTTGGGTTTGACTGAGCTGTAGAAGTTGTACTTTTGTTCGGCAAGGTTACTG
CATCCCTGGATGGAACTGGAGCTTCACAAATGCATAAAGGCATTCCACACTTGCACTCTACAATACCTAAAATGGGAATT
TGCTCAGCAGTTGGTTTGGGATTGGAATCTGCAACTGCACTAACGTCTAATCTTGAAACTGTATCTGTAACAAGATTAAC
TCCA
>c155829_g1
GTCGATCGAGAGTGGTTACACTTTCCGCCTGATCTTCGGCTAACTGTCGTGGTAAGATAAGCCGAGTTGAGGAAATGCAG
GAAATGCGAGCTATGCGGGAATCCGCACACTCTGCGATCGATACATACTCAGACTTTGGCCTTTCAAAACTATTTCAACT
CGCACACAGTATTGCCCGGCGGGAAAACGATCTTCCGTTTACCTCGCTTTCCGATTATACCAATGGCAACTGCTACCTTT
CGGACAAATCTTGTTAATCGAGTATAACGCA
>c21251_g1
CTCTCCATATTCGCCTTATACGACTCAGCATCGTCTCTCGTCAACGTATCGCTCTCTCCTTGATACCACAGCACCGCCTT
AATCTCTCCTTCCTTCGCCGCCTCTTTAGCCCTCCTCACCATATCCTCATACAACTGCTTCCCACGTGCCCACTCCTTAA
TGGCCGTGCCTCCGACGGCGCAGGGTACCAGCCCTACAACCCCCACCACCCGATCCTTGACGGCGTTAGCAAACGACATT
CCGGGACCCACCCCGCAGGCTTTCTTGGAGTCGATGTCGGCGTGGAGAGGATCACGCGCCGCCTCCCAGCGG
>c58824_g1
AAAAAAGAAAAGAAGAAAAAAAGATAAAGGAACAAAGAAAAGGGGAAAAATAAAAAAACAAATGAGAACTACAAGGGATA
GTATATATTATATCATGAAAGGTATCTAATGTTAATATATTTACATATAATGATATACCAAAAATATAGATATTCGATTT
CATTCAGAAAATGATATCTTTGGGGATCTTAGATTCGCCTAAAACTTTTACTCGAATATCGAATATTTTCACTAATAACA
AATTCTATTAATGTCAAACGACTAATTACTACTAAACTTTATTAGTATTGCTAAAACGTACATATGTACATAAATATAAC
CGTTTTATCGACGGTTTACGATCTTTATTGTCAGTTCCAGTTGATATCGTTCCAATGTATCTCTACGATCTTTACTATCG
AATTAATAATCAATTGTGTATTACTAGTTATGTCTATATGTCCTTTTAACAGATCTTATTCTTGGCGGCTGGATTGTGTA
AAAAAAAAAAAATGTTATCGATTGTGCACTATGTTATAAAAGGACAATAAAAGATATTAAAACGAAAAAAAAAAAAAAAA
>c111534_g1
GATATGCTAAATATCGAGATCGTATCTATCTAAAAATTCTTTGTTTATTGTACTTTTAGAATTTTATAGAATTTTGAAAT
AAAGAAAATGACCTTTTCGAGAATTTTATTCGCTAACTAAAGTTGCTTCGACAATGTTACCAATATTTTTTGATTAATGT
CGAAAGATTCTTTTCATCTTTTAAAATTCATACTATCATCATCGTCATCATTACGATATTATTT
>c139548_g1
AAAATAAGAAAAGAGAAAAAAAAACAAAGGGAAACGAATCAACTATAATAGATTAGACAGTTTGACGATAAAAAGAAATG
GGCGTTTATTTACGTAAAAACCCTTTTCCGGGATTATATCTTTCACTTGTAACGGCAGATTCGTAATGGTTGTTTCAAGA
ATTCAAGGGCAAAGCAGAAAAATAAATATCAGAGTACGCCTCGATAAAACTCTTGGAAACGTGTTCCGAT
>c96546_g1
ATGATATAATTAAAGTCTGGGGAAACAATGAATTCTCATATTGAAAGTTATCGGACAGGGTCTGTTTTTCTCTAACTTGA
ATGAAGTAGATTAGAAGCTGAGTGCTGTGGTACTCTTACTTAGGAAGTCACTATTCTTTGTCGAAAGAAAGGGCAAAAAT
AAAGGTATGGAGCTGGATCTAATGACTTTTTCTTGTAAAAAA
>c165105_g1
TTTTTTTTTTTTTTTTTCTGCTTCCTTGAGTCATTTACACCGAAAGATCTCATCGTCCGAGCCCTTTTTCATTCCAAAGC
CACACGCGGCGTCCATACGGCTCGGTCAGACCAATTCGATACAACCGACCGACACGAAAGACTTGTACGTTTCCTTGCCT
AATATGAAAAGAGACCGTGCTACTTTTGGCATTCTTATCGGGACGACCGATCGAAAAGTTTTCTTACGAGAGCGATGTCA
AAAGTTACGCTTGGAATGGCGCTTATCTCGTAACGATTAGTTTCTCGTACTGGTTGTTTGAAAAAGTCGAAACGTAAATC
AGCGTTTAGCACTTCGTTTCGACGATGTATTAACGATAACGACGAATATTCTGTAAATAAGGAGATTGAAAGGAAGGATT
AGCTATATATTTCGTTATTTCCGATATCGTACCCAAGTACTCGCG
>c63395_g1
GAGAGAGAGAGAGAGAAGGAGAATTTTCAAAATTTCGCGGCTTCTCGTCTTTTTTCTCAAACGCGATCTCTTCTCTCTTA
CGCGCGAAATTTGCCGCGAACGGTCTCCTCGTCCCATCCCACCCCACCCTTTCCTTCCCTTCCCTTCCCTTCGCATCTCT
CTTCCCTGTTTTCCATCAATCTTCTTCTCTTTCTCTAGCGAGTGTATCGACATAGATTTGAACAGCAGCCCTTCGTTAAG
TCGACCGTTAAAATATTCGCGCGTGGGCTCTCTTCCCACCCCACCCCATCCCCCCCTGCCACCTCTTTATCTCTGTTTCG
TATTCCTTCCTTTTTCCGCCCCTCTACATCTCTACACCGTCACAACCTTCATACTGTCGCAGCCTCGCGACCGGTTTTCT
CTCTCTCTCTTTCTCTC
>c141864_g1
GTAGTTAAAAATGCCGGTGGAATCGGAATGATTTTAGCCAACGGGGTTTTTGACGGCGAAGGATTAGTCGCCGACTGCCA
TGTACTACCCGCCACCGCCGTCGGATCCTCCGCCGGCGACGAAATAAGGAGGTATATCACAGCGGCGATGAAATCCCGAT
CACCACCAACTGCCACGATAGTTTTCAAAGGGACTCGACTCCATGTCCAGCCAGCCCCTGTTGTAGCCTCGTTCTCCGCC
CGGGGACCTAAC
>c62912_g1
AAAAAAAAAAAAAAAATTAAAAAACGGACGTAAATTATATGTTATCGAGAATGAAAAAGAGGTGCCCAAAATGCACACAT
ATATCGATGCAAAGTGCTTAGTGCAATTTATATGTATATGATATGTACGTATATATATATATAGATATATATAAAGTGGC
ATCCAAAAACGGCTTTCTTATTTGCAACGCATGCAGTCATTCTCACTCTCCCACGCTTCAAGTTTGATTTTTTTTTTTTT
TTTATTTTTTCCTTTGTGATCGATCTGTATCGTCGTAATATAAAACGATACTAGATTTAAATCTTAGAGTACCTGCATCC
GTGTTTAGTTTTGAGTTAATTCCTCATTTCGAAA
>c72176_g1
CCCCTGTGAATAGCATCAGCATGAAGAACAACATCACAGACTTCAAAGCAAATACCTCTCATGTTCTCTTCAGCTAATGC
ACCTTCCTTGGAAGCCCACTGGAAACCAGCAACAACAGAATCCTTAATTTCATTCAGGTACTGAACTCCTTTACACATAT
CCACCACCATGTTGGGACCAGTTGTCTCCGGACCAAAGCACCAAATTTTCTTAGCAAGATCTTTGTCCCAACCAAACTCC
TCAGCCAAGATCTTGGAACGGATTTTGGGATCATCCCTCGGGCCAATGCGTCCATCATCAATAGCCTCAGCAAGCCCTTC
CTCCAATGGTCTGGCTTCCATGTACAAACGGTTGTGTTTGTTAGGAGACTTGCTCATCACAGTCCGAACAGACTTCTCAA
GAACTGTCTCACGGAAGGACACAACAGGATCAGATTTTATAATTTCAGCACCGCCCATGAAGTCATCCTGCAAGTCCTTC
AGGCAGATCTCAAGGTGGAGTTCTCCAGCACCAGCAATGATATGCTCTCCAGACTCTTCAATAGAACAAACAACCATAGG
ATCAGACTTTGCTAGACGTTTCAACCCTTCAACAAGCTTGGGGAGGTCAG
>c83029_g1
TTTTTTTTTTTTTTTTCCCCTTTAATCTTTTCAATTATAATATATGATCGCCCGTTACAAGTTGATCATCAAGCGAAAGT
AATATATTTTTGGTATCGCATAAGTAGATATATGATAGCAAAAAAAAAATTTGTAATAATTCCAAAGGAATACTTTTAGT
TATTTCAAAATTCATTATACGAAATCTATCTTATTATAACATTGCGAGATATTAATTGTTTAGAAAATTTTATTTTCGTC
GATTGTTCTTCGATGTCTCGTCTTGTAAAAGAAAAAAAAAAAAAAA
>c136986_g1
CTCTCTCTCTCTCTCTCTTTCACAATGAAATTTCGATAAACTAATGATTTATATCCATAGACTTAATCCTAACGATACGA
TTTCGCATGGGACGACGATGAAATAGACGAAATATCGGACACCCTCTCCCTCTCTAAAAAGGAAAACGTGTGGATACGTA
GATTAAATGACGTATCGATTTTTTCGGAGGAGATTCGAATAACTATCGCGTTTAATTATTTTTTAACGTTTCTACCTTTT
TTCATCTACGTTCTAATTTTAACCTGTCATTTGTATATATCTTTAGTAAAAAATTTACAATTCTCCTCTCTTTTTCTTTC
TCTTTCATTCAGACATTTTGTACGAATAACATCGATGGCTTATTATATCTTGCGTACCATTTTTTACTAGATCGCCTTTA
ACGCACGCACGCACGCACGCACG
>c130074_g1
GGTTGATCCTCCTAGGGATGGGGAAAGTGGTCTAGAAGCGAGAAATGCCATCGTGAAGAGGCGATAGAGCCATCCTTGCG
TAAGAGGAACCGATCCGGAATCAAAGGACGGATAGAAACTGCTTTTTCATCGTCCCTACTCAAACTTTTATTGTACATAA
ATCATAATCTCGATCCATTTTCTTCGATATCAAGAGCCACCACGTAAATGACAACGATTCGATATAAGTATTTATTTTAT
TTATTCGAG
>c52442_g1
ATCACTGATAACACTTGGTTTATAATACATCATTTTTATTGAGTTGCAAGGAAGGTACATTATATAAGTGATTCCGGGCC
AATTACAAGCACCATATAGGTTGAATTCACGGGTGAACCGAGTTCATCTGCGCCTGAAACAACACTAGCATTCTTTCGAA
CACGAGAAATCTAAAATGCTACAAGATACTTTAGCATATAGTAATGCAATGACTGACCAATTTCACTAGCCAAAATTGAT
TCCTTGCGCCAATGGTAGTTCACGCCCATAGTTGATTGTACAAGTTGAGCGTCTCATATATTGCTTCCAAGAATCACTTC
CTGCCTCACGGCCACCACCAGTACCTTTTTCACCTCCAAAAGCACCACCAATTTCAGCTCCATTTGTTGGTATGTTTACA
TTGACGATGCCACAATCACTTCCTTGAGCTCCAATCCACTTAAATATAAATTCTGGATTTTGGGTGAAGATGGAACTACT
TAGACCTTGAGGGACAGAGTTGTTAATTTCAACTGCTTCTTCGAAAGTCTTAAACTTCATTACATAAAGAACTGGACCAA
ACAATTCTTCCTTCACAATTTCAGCTTTTGGAGAAATTTCAACGATTGTTGGATGCACAAAGTTACCCTCAGATTCTATG
ACTGAACCACCTGTAAGGATCTTTCCACCCTGGGACTTGATATTTTGTACTCCCTTCTCGAAGTTTTCCCTAGAAGTACG
AGTATGCACTGGCCCAAGTAAGGTACCGTTTTCTAAAGGATCCCCTATCTTAACTTGCTTGTACACCTCCACTAGTGGTT
TAAGAACCTTCTCATATACTGTTTCATGAACAAGCAGTCTCCGGCATGTTGTACAGCGCTGACCAGCCGTACCAACAGCA
GCAAATAGAACAGAACGAACAGCAAGTTCAATGTCCGCATCATCCATTACTATGATGGCATTGTTTCCACTTAGTTCTAG
TAGACATTTTCCAAATCTCTGACTTACTGTTTGCTGAACTGCAAGACCAACCTTTGAGCTCCCAGTGAACGAGACTAGAG
GAATTCGTGTGTCCTTTGATATTGCTTCACCAATTTCAGCTCCACCGCATAAGGCAGTAAAAATTGAACCAGGTAAATTG
TTTTTCTCCAATACACTAGCCACAATTTTTGTCATTGCTATGGTAACCAAAGGTGTTGTTGGAGCACCTTTCCAGACAAC
ACAATTGCCACAGACCAGCGCAATACATGCATTCCATCCAAGTACAGCACATGGGAAGTTGAAAGCCGTGATTACACCAA
CTATCCCAAGAGGATTCCACATCTGTGCACAAAAATTACATTGGGAAGATCAAAAACTAACATAACAAAAATTTGAGAAA
TTCCTGAGTTTAGAGCACAAATGTCAGCACACCTCCAACATCATGTGGTTAGGGCCTGTCAAC
>c13032_g1
AAAAAAAAAAAAAAGAAGAAGTAATTGAAAATTCGATTCGATCACGAGACGGGACAAACTGCAGGAAATTAGAAAAATCT
TTTCTCGAAACGGAATTCGACGATCGGCGACATTTCCAAGATAGTTTATCTCCTGGAAAGGTCCGTCCTCGACGAGATAT
AAGATTCGAAGAAAGATTCCATCTGTATTCTCTCGAGGAATATGTAATTTCCGACGGACGTTTCTATATTCTATTCTGCG
TGCACTCTAGCATACCAGATTAGCATCGAATGTATTTGTGTTTTGTTACTACAGAAAATCTACCTTGTATTACACGTAAA
GGGCGAATATCTTGAGGCTAGAAATTCCTATTTCTTATACTTTTCATCTTTAAATTATACATCTCGTATAATTTCGAAGT
TATAAAATCTGATAAATAATCCCTCTTTACAAATAAAATATATGGAGTATTTCTTCCAAATTTTATTAAATTTTTAATAT
ATTTACAGGTCTACTGAGAAATTGGCGTGATATATAAAATTTAACTTTGTGATTGGATTTGT
>c56441_g1
AAGAGAGAGAGAGAGAGATACAGAACTATAAAAAAGAATAAGAAATTAATGTTTTCCTTTTCTTTTTTCTCATTTGAAAA
GGATTGATATGAGTTTATTGTTCAAGGACAATCGTGAATTACGCCATCATAGCTTCTTCTCCTTTCTGTTCGAAAGGATT
ACAAAGTTGATTCAAGGATACAGGAAATAGCATTTGACATGCATTTAATAAGAAAAATCAATTGACCAGTTATCGCGATT
ATCAAGATCGTTTATATAAATTTGTCTGTTTTTTTTTTCTTTTTTTTT
>c172022_g1
CTCGCATTGACATAAAATAATATAAGTTGCAACCGCATTAAAAATATTTTTAACGCGGTTTATAATATCGTACAACACAG
TCATACCGTACAATACAGTTTGAGAAACGCTGGTCTATATTACGTGTAGTAGTAAAGTTTAATGTTAGAAGACTATATAA
TCGTTTGGTTTAGTGCCAAAGCTAACGTCATGGGTGTTTTATCCTAACGTTTAATTAATGAAAAAGAAGCAAAAGAGAGA
GAACAAAAGAGAGAGAGAAAGCGTGAGAG
>c28417_g1
AAGAAAAAGAAAAAGATAAAGGAACGTAAAATATTAGAGTCGGCTGTTACGCTCAGCGTACCGAGAAGTAATCGTATAAA
CTAATATTTCGAAGTGGCACGAGTAGCTGGAAGACCGACGAGTGCAGTGCACACGTAACGGTGTGCATCGCACTATGCGC
CTATAATATTATATCAGAGGATGGTATACGCGAGATACATTTTTATTGACTCTCCCTTTTTTTTTTTCCTTATACTATGT
CAGGGATCTATGGGGGCTATGGCAGATGTAAAATAAAAAGATCAAAAAGCAAAAGAGAATAGGGTTAAGA
>c56685_g1
CTTGCGAAGAGCGCTGCGCCTCGCGAGCGAGATCGTAGTACCTTTGATTTTTAAACGGGCCCTTTTAAACTTGTACAACT
TCTACAGGCAATTTGTGTTATCGTCCCTATTCGTATCCCTTACGATCAAGTAGAATTTTTAACCGTGCGGTATTTTTTAT
TTTATCGTGATAGAAAGAAAAATAAAAACGGAAAAAGGAAAAAGAAAAAAATAACGAAATGTTTCGTCATCAAGAAGGAG
CACGTGTTCGTGCTTGAAAACGTTTTTGTCAGATCGGTATCTTGATCGAGATGAAGTGACGTTTTTATTTTGAAAGTAAA
TATAATATAGACCGATAGAGGGGAAAGTTTCAGTGTTTAGTGTTACTCGAACAAAATATTTCGTGCCTGATCGAAGACAA
TCGTGTGATCGTTGGATTGGAATAAAGGTTTCTTCAAGTTGGAAGGATTTAGACAAAAAGAAAAAGTAGTGCCCAGGAAA
TCGTTTTAATATATTCTCGAGTGGAGGGAAATGATCTTGTTGGCTGCGCAGTTGAAAACATGTCAACGAGGGAGAACTTG
AAATAGG
>c48944_g1
AGAGAGAGAGAGAGAGATAGTTGTGCATTTAAGTGTTATCGAATTATGTGACCGATGTTTCTCATTGGTCAGACAAATAT
ACAAAACCAGATTCTCGTCGTCTTAAACAGTAATAGAATATATAGATACATACTCATGCTATACATACAATCACACAATC
TTTACTGATATTATCCTACAAGGTGACACGTGACAAATTGTTACGTTTCTCTGTTGTAAAGCTTGGTTTCCTGGTGACGG
AGAAAGGATTAAAAGCTCAACGATAACGTAACTTTAGAGAAGAGATATGCGACGACATGCTGTTGTCGGTAGCTCGCTCG
CATTTTATGCTTACAATAAAGCCTGCATTTTTATGCTAGAGTTCGTTTGTTCATTCGTTCCTTCCAAGCCGCGCGTGAGT
AAAGTTAATAAATAAAAATGTTGGAACGATCTCGCTTAGTTTATTTTCTTTTTTTTTCTTTTT
>c100635_g1
GAAAAAAAAAAGAAAAAAAAATTGTTGATCAATAACCTCGTAGAAATAAAACACGAAAGTAAACAGATTCCGGGATAAAA
TTGTTATTTGAAATTTTCCAACGAGTCAACAGTAGTCTTTTGCATTTTGTTATTTTATATATCGTTTCGTAATATCACCT
AGTATAATGTGTTGATATCACACATTGCAACGCTTTCATAATCAACGATTAGTTTCAAAATAAAACATTGAGATAAATCT
AAAGATATAAATTAGATCGCGAAGCATTCGACAGACAAATGACTGACAATGATATAGATTATCAGAATAAAAATGCCAAA
GAGCATACTAAGGAATATTTATCGTCCAAGAGTAAATTATTTCGAGGGACTTGAAAGAAAGACATTAGAAGGACGTGACA
TTGTTGTGACATATACTTACATACATACATACTACATTGTCGTCGCTTCCTCGATTTATAAAATTCATGACATTTAAATG
ATCGAAATATGTTTGTTGTTTGTCTTTGTAAATAAGAAATATGACGAATACGAAAGTAAATAAGGAGAGATTATAGAATA
TGTTTTAATATATAATACGTATAAATAGAACCAGACGAAAGTTAATTCTCCCTGTATCCAGATATTTACTCTTTCTTTCT
TTCTTTCTT
>c31268_g1
AGAAAAAAAAAAAAAAGAAAGAAATAGAAAAAAAAAATTAATCAATCAATCAATCAATCGATTCATTCGACATCGATCTT
CCCCGAGGAAAACTTTGATGATAACTTTCGAACGAAGACGATTTTGTTGGAGTCACCCTTCGAACTCTTCAACAATGAAA
ATAACTGTGGCCCATTATATTGCACTTATGTATGAACTTCGAAAAATTCTAAAACCATTACGTTCCGATCGGAACCGGTC
CTGTTCGGTCCGATCTGATACGATTTGGTCCTGGTTATTCTTTCAAATATTTGATCTAAATTTCTTTTTTTCCATTTTGG
CACTTGGCTCGATGAAATGCGAATTAATTCAGTAGAAGAACGACGACGGACAATAAATGCATATTTTTGCATTTCTCTCC
GTGTTTTTTCTTTTCTCCTTCTTCTCTTTTTCTTTATATTGTTCTTTTTTTTTTTTTTTTTT
>c39979_g1
GCAGCTAGTTTAGGTGCTCTAATACGCGAAAATCGAAAAGTACTAACGTTAACAAATCCAAAAATGTTCTCCTGTAACGA
AAAGAAAATATATTAATTATACGATCAATGTTCAAAGAAATGAAATATAATAGGATTTGACGTATCAATATGTAGGTGCA
CTTTACAATTTAATTTTCTATCTATTTTTATGCATCCCTATATCACGTTGTAAAAAAATTTAAACGCATGACTCTATCTA
ACATGTAATACATATAATACTTAAACAAAAAAAAACAAATTGCGAATATTATATTAGAAGAAACGAAAATTAGTTTATTA
GAAGCTGAAAATCTGATCTAAAAATAAATTAACACATTCTAGAGCCTATGGACTACGATTCTACAAGTTTCTTTGCCTTT
TCCATTAGCAATGATTCTACTCGACGTTTTCCTTTCAAAAACTTTTCTTTCATGAACAAAAAAGATTGAATATTTAATTA
ATTTTTCATATTACAATAAACAAAATACCTCAAATGACTCCTTTCAACAAGTGACCATTCTAATTAAAGAATAAGATCAT
GATTCACCAATTTTTTTCAGAATCTATCCATCGCACTTGTCTT
>c52651_g2
GATATTTTAACAGATTTTATTATCGCTTATACTTCGAGTATATGTGAAGAAATATAATAATTTTCAACAAGTGGAAAAGA
TTTAATCTAAATGATTTCGATAGTTTCATTCTCTGTCTACTGACGAAAGTAACTTGAAGCGTACAATATAGAGTAATTTC
CCAAATAGAGACGCTGGGATTTTATTTCCCTTAGGTAGTACTTCCTCTCTTAGTTTCTCTCTATTTCTCTGTAAAGACGT
ATGGGACACGACAAATTTATGGTTTAACGTAAATTGCATCATGCTGCATCTTTCGACGCTCTCCCAAGAGAAAGAGAAAG
AGAAAGACGAACATTGGTAAGGATAGAAAAGGGACGTAGAAAAGTCGAATGAAGAGGTACGCGAGCGTATTTATAACTTA
TGCTGGAACAGATATGTGGGACACTCTGAAAAATATACTCTCTCGAGCGCCACTTGGCAATGGACCAACGTAATTCCCGT
CCGGGCTTAAATACATTTTTTACGAAGCCACGTTCTCGTTAAGTATTTCTCTTTCTCATGAAATATCCTATATGTACATA
TTCATGTATACACACACACACACACAC
>c39423_g1
AATTTGGTGGAAATGTGGAATAGAGGTAGAAAAATTGCTGCTCAATTTATGCAAAATGCTGCAATTTATGGGCAAACATG
GTTTTTAGAGATTTTGCGATATGTTTCTGCTCAATCAGCCAGCGTCAAAGAATCAGTCGGCGCAGATGTGAAGTAAAATT
CCTTGGCCATTTGTCATTTGTTGGTCTACTTAAGGTTTTATACATTAATGGGCATTGCTGCCTGCTTAGTTGAAGCATGC
TATTTGATGTCATGAGAAATATTTTTGTTGAATTAGAAATGATGCGTTTATATATGAACGCCAAGGATTTGGGTATTTAT
CTCTGGTGTATACAATTTATTGTTACAATCCACCATATGTAGATCTTATTTATTTTTGATAAAATTGGTATATATACAAC
TTGG
>c179748_g1
GGGTATGTGGGTTTAAGCACCGCCATATTCACCGATCTCTGCACAGCTCTGTCCTCCTCCGACCCTTCAACTTTCCTTCT
CATGCTCACAATCGTCCCCTTCCTCGTCTGCCTCACCGCCATTCTCTTCCTCCGCGAAATCCCACCTTCCTCCACCGCCG
GCGAAGACAAAGAAGAACCTCGGTACTTCGGAATCATCAAC
>c92023_g1
AAAAAAAAAGCAAAAAAAAGAAAACATACGAATACTGATACTGGACAATCAATTGAAAAAGAAAAACAAATAAATTGAAT
TGATAAAAAATAAAAAGAAAAAGCCTAAATATTCTAATGATGTATACAACAAAGAAATGGAATTAAATGATCAAAAACAA
AATAATGCTTTTTTAGAAGATACATTAAATGATGGAAAACAA
>c45650_g1
AGAGAGAGAGAGAGAGAGAACTTGCGAGTTGGCATGCGCATGAAATCATTAATACCCGACTCATCGGCCGAAACCGTTTC
TTACGTCGTAGAACGTTCCTTCAAGAGCATGCCTCTTTTTCTTAAATATCTCCCATCGCAAAATTTTGGATTTATCGAGG
AAAGGAACATTTGGATATGACGATGACGAGAGGAAAATAAAATATAATATAAATGAATTAAGATAAGTCGAGCTAAGGCT
CGTCTCTTCTTTGCTCCTTCGCAACGACGAAGGAGCATTTCTTTTTTCGCTCATTGGGAAGTGAACGGAGCACCGCTCCG
TACGCTTTCGCGGCCATTTGTTTCGCGTGTAATTTGCCGGCATTAAACGTCAGCGTGGTCTGATTTACCGTACGAGCGAG
CATGCTCGAATCGCTACCGTGCCGCGATGGAACGCGCGTACTCGCGATGTGGAAGGGCAAACGGGAGAAGGAGAAAAAGA
CCTCCCAAATGCCGCTTTCGTTGCTTCCGAGTTGACGGAAGGACGCTTCGACGTGTAGCGGACACGGAGTACCTACGTAG
TAACATAAATACTTAGGTTACTTGGCTTCGTTAAAAGGAGGAAACGATCGAGAGGTAAGACAAGGACCACACATAGAGCG
TAAAACGATTCGAAACGGAAATGGGCGTTTACCTGTGGCGTGCCAGTCGTCCGTGTATCCTGCGACCTTACGTTTTTCCA
AGCTTTTCACTTTTTTCCTCACGCTTCCTGCGCAAAGTATGACTTTAAGGGCCGTTCGTTTCGTACGAACGTTCTCTCGC
CGCTGCTAATTATACCTCATAGGATCGTGTCATTGTAAATCCTTGCCCTCGGATCTTGCTCTCTATTGGCCGTTACCGCC
AAATGATAGCCTCGAACGTGCGTTCTGAGATCTATGAGGTACTACTTTCATGCATCCATCCTTTTTTACCTTTCTGTGTG
TTCTTTTTCTTTTTTCTTTTTT
>c81649_g1
ATATATATACATATACATATATAATAAAAATCGGTGGCAAATGATAAACATCGGAAGAAAGAAGAAAACGATCGTAAAAC
TACGATCTTTGAACGATTTCAACGACGAATGTGCGAAACGGTTCGGTGAATCGGAAAAAGGGAGAGATAGTTTCCTCTCT
CGTTCTCGTGAAAAATAGACATATGAATAACATGAATAGTGCTAAATACAAAATTAATTTGTTATTTCTCTTCGATTTAT
TTCTACGTTAATATTCGTATGATAAATATTTGAGTACGCGAGTATGTGACGTGACAAAACGAGAATAATATTATTCGCAT
AAACGATCATCCTAAGTTTTACGTGTATTTATTTTCTTTGGTTATTTATTTCCGTGTAATGAATCGACGTGAAGTTCGAA
ACGCAAAGTGCGACCGTTGTTTCATGGCGT
>c124674_g1
ATATATATATATATATTCTTTTTATGTTTAATTTTCTGCACAATTTTATATATTGGAAATTAATAACTTTATAGCCATAG
CAGGCTATCAATTACGTATGACACAATATATAATTTAATTTACAATTATAATTTAAATTAATAATTGTAGGTATATAGAG
AATTGTAGCTCACAAGTACTGTAGTTTGTTCTCTATCTTTGTATTTAGAAATAACAATTTGTAATTATAAACATATAAAA
TTATTAACATTTTTAAACAGGGAAAGAAATTAAAAATGTATTCTAATTTGATTTATTGAAAGTATTTTTGTCCATAAATT
TATTTATATTTACAAATAATTTGTAATTTTTTTT
>c53516_g1
GGGAGAGAGAGGGGAGGCGGGGAAGGAGAGAAAGAAAACGAACGTAAGTATTACGACATCGGTTCAAAGATATGTAGAAA
TCAAACGATCGTTATAGTCGCTTTATTTTTGCTGTATTAACACTTTCCATGTGAAAACATTTTTTTTACGATTTTTTTCA
TTCATGCCATTTAACGTTTTAAATAAAGATCGATATAGCACAGAATATTTAATCGCATCGTCGATCTATAAATAATTAAC
TTGTTTAATATAGTTATTAGTTCAAATGCCATCCGTCGTACTTGTGGC
>c80345_g1
GGCTGAGTGAACTGGGTAGCAGACAGCAGACCAGTAGGTGAGCGGTAGGTGTAAGAAGTGGTGGTCTCGTTGATCTCCTT
GAAGATCTTCTCTGACTTGATGCTGCCGTCAGCGCTAACAGTCTCGAAGGTCATAGACATGTAGTTCTGGCGGATAGCCT
TGCCACGAGGGCCGCCGAAGTGGACGGTCATCTCGTTAGGGTTGTTCTTGACAATGTTGGTAATGGCAAAGCCGTAGTTG
TCGAGGAAGTGCTTATCGGCT
>c86486_g1
GTCATAATATGATAGTAATAATTTTTTGTCTAAGTGAACGCGTAAACGACTCATGAAGTTGAGTCTAAGTCTTTTAAAAT
GGAATCACATGTTTTTTATAGCATTGGTCGATGTAGTTTGACAATCTCTATAAAAAAAAAGTATTAAGCCTGTTCACGTT
GAAAATATTTTAGTTTATGGGATATTTCACGTTTATTACGAAAGAAAACTCATTCGAATTTTTCTTCATCTT
>c10148_g1
TTTTTTTTTTTTATATTTTCATCTCTATTGAACAATTAATTATCGAATGATGGCGATGTACGAACAATCATCTTACATCA
TATTTGTAATTTACAATTTTCGTTAATTAACCGATACCCGATAATTCAACGACGAAGAAATTTTATTGCTCCAATTCCAA
TAATATTTCCAACCATCGTTTTCGTCGTTTGCAGTTTCCAATATTCGGCAACGGCTTGTTCTTGCATTTCTTCATCCAAC
CGTCCCACGCTTTGAATCCCTCCATAGCCTGAATCTTCTTGGCGCATTCGATATCGTCCCTTATATCGTCGTCCGCGAAA
TCCTCGCAACGTTTGTTGCATATCCCTCCGCTGTGCCCCCTGGAGCACCATTTCGCGCTGTTGATCTGGAAGATTCCGAA
ACTGTAGCTCGAGGCTGTTTTTGGACCAGTGACCAACCGTGTGTTCATTCCGCTCTCGCTCTGCATCAGGCAGACCCAGT
TGCTGATGTAGGTTCTCGGGATTTGAGCTTTTTGAAGCTCTTGCACGGCTTCGCATTGAGTCAGAATCCTCGCCTCCACG
TGGTTGTCGATCAAAATAGCCACAACCGGGAGAATTAAGCACAGTTTGATCATCCTTCCTTTAAGATTAATTCCTTTATT
GATCGAGAAATGAACCAGGGTCGAATGATGTTCCAACTTTATCGCGTGCAATTACGGCGTAATATAAAGATTCGCACTTA
AATATCACGCGACTTACTTCGCCGTTTG
>c17659_g1
AGAAAGAAAGAAAGAAAAAACATTCACGCGTAAATTAATGAAATCTATTGTCTACCAAAAACATACATTTTTACGTAAAC
CTTCATGGAAAAACAGAAAAATCTATTTGACAAGAAAATACAACAAAATCTACGCTATGTGCCACGATTATCGAGAGAAT
TTTCAAAATAAACAAAGAAAACTTTACTTGCTATAAAATATTTAAAGTACTCGTTATATAAGTTGGTCGACAAATCTTAA
GTACAATTCGTTTACAACGTAAAAGCATTTCTTCGAACATTGTATACATATATGCATATGCTTGGGT
>c155933_g1
TGCTGCTGCTACTGCTGCTGCTGCGACGTCACGTAAGCCGATTCGTTCCTAGCAGCCAACCTGATGTAACATCGAGGCCA
ACCGAAAGACACGCATCCAGGCAAACATGCCGCTCGACGGTGAGCGACAAATCGTCCTTCTAGCGAGAGAACTCGACGAT
GAAGAACCGTTGTTTTTCGGATTATCCATTGACGCCATCGAGCTACGTTGATTAGTCTCACGATTCGGTGTCAATTCAAC
CGAACCAACCTCACTCTCCGACTTTCTTTCCTTTTGCTGCTGCTGCTGCGGTGAGTACTTCATACCTGTTGTTTGCGTAC
GTGTATTTTCGATTAAATTCCTAGTCGCTCGCTAGAGAAGAACTCTCGTACCAAAGCCCGTTCTACACTGCTCCGAAGCG
CTTCGTGTAGTGTGCTTTGTGCGAGGAGAGGAGCTGCGCTCTTGGTACGCGAA
>c13815_g1
GATAGAGATAGATAGATAGAGAGAGGTGGGAAAAATATTTTTGTTGGTAAACGTACAAATATTATCACGCAATTTTCGTT
CGTTCATTCGCTCTTTGATAGAAGTGATGAATAAAAAGAGATAATAAAAATCAGTGATCGAAGCGTTACTTTATATCACG
AGTTTTGCGAGTTAACGTTCGTGTAGCTTTTAATTAAACGTCTACGAGTAGAATGTCATTAAATGCGATTTTCCGGACGA
TAAAATGAAAACGATGAATTTGTGAAGTATATGGTGGTCATCCATTGGTTATCTTTGTCTCTCACCTATGTAAACGTTAC
GTAAACTGA
>c133545_g2
GAGAGAGAGAGAGAGAGAGAAAACAAATACAAAGAAATGAAATTCGAACGAGTCCGAGCAATAGAAACGCTAATGTGATT
CTTGTTCGGTTTCGTTCGGCTTTGCTCGGCTTTGTTCGAATTCGCTCGTACATCGTCGTCGTTAGTTGTGCATTTTCCGC
TAGAGGGAAAATCACGTGAGAGGCTACTACACTGTGTCGTAGCCGCCAGTGTATGTTATTAGCCATAGGAGAACCAAGCA
ATATTTTTTTTTATTTTGTTTGTTTTTTTTCTTGCTTTGTGAAACACCATATCGAGGATCGAGTTTTTTCTACCATCTCT
TACGATCACTGTCATCATCATCATAGTTTTTTTTTTCTTTTTCATTATCATCATCATTATCATTATCATAATCACCATTA
CCATCATTATCTAACACCTCCTTTTATCATCCTTATACTCTCGGTTAAACAACACATCGCGCCCTATGGATCATGCCTTA
TACATAACACGTTTTACATTTACATATCGATTTCAAAGGGGTAGTCAGGTAGGAGATATAGTAATAATATAACTGTAGTT
AAATCCTTATATAGTCTCTGTACTGTCTCTACGTATCACAGCCTGGGTGCCTCGCCACTGCCTTCTTGTTCTTCTTCTAC
GAAACCAAAGACACCTCGTGGTTTCAATCCCCTTTGTCTCTTTCTATCTTTCCTTCTTTTTTTCTTTTTTTTTTTTTCTT
CTTTTTTTCTTTTTTTTTTTTTCTTCTTTTTTTCTTTTTTTTTTTTT
>c9964_g2
ATAGTTCAATTATTATACATACAGTTATAGGTACGCATCCTATAAGTTTACATGTAGATAGAGTTATTTACGTATTAAAA
ATTCCTATATCTATTACTCTTCAATGATACAATATTTACTTGGTGAATTATACGGAATGATAAAGATTTAATTAAGACGT
TGGATTTATTTCTTTCTTCGCGTTTTATAAGTTTCTATGAGATTCGATGATCCTATTATATTAGATGTTACCATTCATGT
CAAAGTAATAATCTCGATTTTCGAATTGCATAACGGATCCTGAGTTGTCATTGTTTCATATATGGAACAACGACCGGTCA
GATTAATGCATACCACCCTATTGGTTTAATATATATAGTTCAAACGAG
>c179318_g1
AAAAAAAAGAAAAAGAAATAAAAATACAAAAGAAAATTCAACGACGAAAGAATCGACTAAATCGTTTTAGATTTTTAATG
ACGTTCGAATTCTTTCGAGATAACATATTCAAACGTTGTAGAAACGTAAGGAAGAATATGTTTAAAGTTCTACTCGTATG
TATTCGTAATTTAACATTCGACGATCGACCCGCAGAATGGAATATTTTATAGGACAAACATCTAAAGTTTCAAGGGTAAC
CTTATCCTCCCACTCTTATACGAGTCGAAACGAAATTCAACTTTCCCTTGCAAATAGATATTCCAGAAAGAACAAGGTCC
TGAGAATATTTCATAAATTGAATACACCGTTTATGTATATTCTTCAAAGGGAACGAAGATTCACGTTCATATAGATATCA
TTCGAACGGTTTCA
>c59328_g1
AAAAAAAAAAAAAACAAAAACCATACTTTTCATTGAATTCACGTTAACGTATAAAAAAAAAAGGCCATGTAAACAAACGT
GTAGTACTTGTGTTTTCATTCTCGTTCGTAAGAACGCTCGATCGTTCAGTATGTTTCTGATCTTTCGACGGTGAGAACGA
CGTGTCCTTCTTTCGTTCATCTTTGCTCTTCCTTTTTGACGAATCTTTCTCGGTAAGTCTGTCGTATTCGTTATTATTTA
GAATCGCTTTCTCAATAGTTTTGCTCCTTTCCGAATTATCCTCCCTTCTTGTTAAATTTTCCTTTAATTCTAATACGGTT
TGTTTCAATTTTTCTAAAGATGCATCGGTGTCCGTGGATTCTCTTTTGTCTTGATTATAGATCATCTTGACATCTAAA
>c6151_g1
AGAGAGACAGAGAGAGAAAGAGATCGACCTTTTTAGATTCCTTATCTCACAGTGAAATTATTTTTCCTTTCGATTCTCTG
TTAACCTTTCCAGCAAAAATCCTTGACCCTTTCTTTAGAACTTTAAACACGAATTCTCTTTCCCCATTTCTTTTTTAAGT
ACATTTTGTTCGATAAGATTGTACGATCTACAATAGATACTTATTATTCATTTATTTTTTATTC
>c94142_g1
GTATTAAAGAAAAATTGGATCATTTTCTCGAAATGGGGGTCGACATGTTTTGGTTATCCCCTATTTATCCAAGCCCTATG
GTCGATTTTGGTTACGACATTTCGAATTACACCGACGTTCATCCCATATTTGGCACCATATCAGACTTAGATAATCTAGT
CAGTGCTGCACATGAGAAAGGATTGAAGATAATCTTGGATTTCGTCCCGAATCATACATCTGATCAACACGAATGGTTCC
AGTTGAGTTTGAAAAACATTGAACCT
>c47097_g1
AGAGAGAGAGTGAGAGAGAGATAGGCGAGAAGGTTAGAGAGCGGGAGGATTGGTGGGGATAAAGGGGAAGGGAAAACTCG
ATAAGGAGAAAAACGGTGTGTGTGCGTGTGCGTGCCTTTCTCTAATAGCTCGCGTAAAGAAAATAACGAACGAATAAATA
ATTAAATAAATAAATCGATCGATCATCGAATTAAAAGTATTGAGAATGATTAAATGAAAGATTGATCTTTCAAG
>c2510_g1
ATTTCGAGATAGAAAAAACTAAAAATTATTGTGGGATTAATTCCGAATATTTTTATCCAATTATAATCGGCTATTGTCAC
ACTTATTAAGATGAAGATTAAATATAACATTATATAACATTGCTGTAAAAAATACTTTGACAAATTCATCGGTATATTCA
GTTGATGCATAGTTCGAATACAAGTTTCCATTTGCAATATGAAACGTTTAACTTTCTTTCTTCTGATAAATCCAATGATA
ATGGTTGCTACGTATGTCACGTAACCGTTGTAAACATAAAATAG
>c51230_g1
GAAAAAAAAAAAAAAAAAATAAGACAAAAGATGGAAGCGATGGCGATGGAGTAGATGAAGAAGAAGATGGTGGAGGAGGT
GATGGTTTAGAAGGAAGGAGTAGACGGGAAACAAGTATCGGACATAGTCTTTCACACTCCCCCCACCCTCAAAAAAAAGA
AAAAAGAAAAAAGCGCGTATTTAACGAAAATCTAAAAAGATATCACGAGATAAACAAAATAACAGAAAAAAGAAAAAAAA
AAAAGA
>c3527_g1
GCATCAAAATGTAAAGAGTTCAAATACTTGAAAATTGAAATAGATACTCAAGTTCCAACTCTGATCCAAATTTGTTGGCT
CAAAACTAAATTGTAAAAATAAAAACAAAATAAATACTAGAAAACAGAAAACAATAAAAGTCTCTTTTCATTGCCTGTCA
AGCACCCAGGCATGCATACACACACACCTGAATGCTCAACACCACCACCATCCCACAAGCGAGGCTAGTGAACAGCAACA
ACAGGAGGCTCCAACTGAACCATCATGACAAAACTTACCATACCTACGACATGAAATAAACTCAACTGTTCTTGGTAACA
AAACAACCAGAAAATGAACCACCTTTCATTTCTTCTTCAGAGCAGCCT
>c23792_g1
GTTAACCATCGTTAACGATCAAGGTACGAATCGCGAAGGATCACCGTTCGCATCAAGAGTTTCTTATCGAAAGATAAGAA
ACGCATCGTGCGTAATAAAATTGACCAAAAAGACGTTATATACTGCGTATACTTAATATATAGCTTTCGAAAATAATATT
TGCACAATTGTCTTTCGATTACCAAGAATTATAGGTGTCTTTTGTATCTTATCTTTTTATATCGCTAAATTTTTAAAAGT
ATGTTTGATTACCATGGTCTCTTACGTAGCCGTCGAAAAATATATACGCCATCGTATGATACGAATACGGCGCCGTCCCA
CCGTGTTGTTTTCAACATAATCGAAAATTACAGACAAAATAATCGCGATTTACGCGGCATTGTTTTAATTATTGTGGCAT
TAACAATTTATTTATTCTGCTTCAAAAATAAGTTTTTGTCGAATCATGATGGATGCAATCGACGTTGTTAATTAAAATGT
TGATATTACAATTTTATATAGAATAACAAAGTAAGAATGAAAATGAAATAAAAATAAATTTTTTAAATGAAAACGATGAC
ATGATACGCTTTTCAACGTATAAAAACAGATCTATCGAAAAACTTCGATATATTAAAATACAACAAGAAAATATGTTTCA
CGTAGGATCTCTCATTACCTTCGTTA
>c56823_g2
GAGAGAGAGAGAGAGAGGTAAAAGTGAAGAAACAGAAAATGAGACGAGAGCGTTACATCGAAGCGAATGAGCAAGTGAGA
GAGAAAATTACACAAAAGGACCGTTGAGAAATCGGCACGATTTAGACTAATTATATGTCCTGTCGATGATTTTTTTAACG
CGTTTGACTTACTCTTTTTCTTTTCTTCTCGCTCTAATTTCGCGATTCGGGACGTAAACTACTACTCGTTGTAGTTTCTC
TCTCTTCTCTTTTTTTATCTCTTGTCGTTTTAAAAGAAGAGCGGCACGATTCGTGAAATCGTCAGTCGCTCATTTCGTCT
TCTTGCAAAATTTCTTTCGCAAGTCTAACAATCCAACTGTAATCGCAGACTCTCTCCCATTCTCTCTCTCTCTC
>c189560_g1
GAGAGAGAGAGAGAGAAGACAAGAAGAAGCTTCGTCGTCACTTAACCATTTTGCCTCCTTCTGCGAGAGATTATGAATTT
CGCATAGATGTGGGATATAACTTTGAACTCTGTCACTATGGCATATAACTCAGACATTCTCTTTCTTTTTTACATTCTTG
AAGGATATATTAACTGGAGTCAATGTACGAACTGACTTTTGGTAAATCGGAT
>c102494_g1
GAAAGAAAGAGATAGAGATAGAGAGAAAGTGTCCTGAATACTTTCCGTCGGTTGCCTCGAGGAAATCATCCGAGTTCGTC
TCCCTTTTTGAGTTTGATTCCGAATGTGCTGGTACTCTCTCCTATTTCTCTTCCTGGACGTCCATTGGGACAAAAATAGA
TCTTCGTAGTCGTCTAGAAGGATTTTAATTCAAAGGATCGCCGGACGAAGGCCGTCTGTCTGATGTCCGACGA
>c166430_g2
TCTCTTCTCTCTCTTTCTCTCCCTTAAGTTTTATAGGATATAACGAACCACCTATCGAGCAAGGGTATACGATCGTGTCA
TTCTTACCGTCTCTGTCTAGGAAAGTTCTTTTTTCGTCTCCCCTCGATTCGCTCGTTTATATGCATCCCCTTGAAATTCC
AAGAAAAGAGAATGCCGTAGGAAGAAACTATGACTAAGGGAAGTAAAAAGAAAGAATATATAAGGCGGAAGATATAGTCT
TCTTTCTAGATTTCTCCCCTTTTTCTATCTTTCGCCTAGCCACTAATGGCTTCATCCACTAGGTGTCTATATGTTTATAT
GTTTGTGCATGTGCGTGTGTGCATGTACGTGCGTGTATGTATGTACGTGTGTACGTGTATGTACTCAGGGTGATTCAGGC
AACTAGGATGGGCCGATCGTTCTTTTCTGTCTGGAAGATAAAAAAGAAAGAAAACAAAAAGAAAAAAAA
>c118665_g1
GATGGAACGAAGCTCTTCGCGTTGGGATTAAAAATAAATTCCTTAGCATGTGGATTTAATGTGGACTTTGTGGATTTTTC
TGAAGAAAATGAACTCACTGAAGAGCTACGCGATAATCCATTGCTAGACGCAGCACCTGCTCTATCAATGGAGGATAGAA
CAGAACTACTAGGTCTGACACAAGAATTAGCAGATCTGGCATTGTCTCGACTCTTGGAAGACACAAAAGTCCCCTTTTCG
CTAGAAGAACCTGTGATCTTATCCTGGCATTTAAGAGGGGGAGCCAATGCAGAGACATCCACAGA
>c24252_g1
AAGGGCGGGAGGAAGGGAGGGAAACTGCACGTGGTTGACCCTCGAGATAACTTGGCCGTTCTTCAAACTCTTCGGCAAAG
GACAGAGAACTCTCTTGTAGAGTTCGGGAGGTCACGTCCTTCCCGGGAAAATTTGAATGGATTGCGTTTCGATGTTCCCT
CGTGTGCAATCCTCTTAGAGTAGTAGTGCGTTGTTGTGACGATGGGAAAGTTGTGCGATGAAAGTTGTGGGCCAGAAGGA
TGAAAAGAGAAGGAAGGGGTGGTGGAAGGAGTTTGGGGGTGGTAGGGAGGAAAAAGAGGAGAGGAGGAAATGCGCGTACA
CCGTTCTGTTTGTATGTGTATGCTTGCGCTCTCGAATCGCATAAAAGCAAGTTGGGTGGTGGTTGGCTTCCATTAGTTTA
ATTACAGGATAGGTCGTCGTCATCGTCGTCCTCGT
>c140503_g1
GGGTGATGTATCAACAACCATTCAGCCCATTGGACGTGTTAAACCACCATTAATTGGCAAGCCACCATCATTGAACTCAA
AATTTCTTCCTCAGGGTACTGGTGGCCTCATAGGTGGTAGGACTAGTGCCCTATTGCAAGGCAGTGGTGCCCCTCCTGTT
CGCCCTCCTAACTTTGGGTATGGTATGGACCCCCCTGCATCTCAAGTCCCTTCCCCCGCCAGACCTGCACCAATCGCATC
TGTGCCTCTGGCTGCTGAGAAAGCAGTGGGTCCTTCTAATATCATGGTACTTAGGAGAAAAACAATTTCTCTTCTGGAGG
AATACTTCAGTATCCGGATGTTGGACGAGGCATTGCAGTGTGTGGAGGAATTGAACTCCCCAGCTTACCACCCCGAGG
>c91705_g1
AATGGAAACCTAGGACCGAATCTGTAATCGAATAGATAAAAAAAAGACTTTCAATATTTTTTATCTAATATTTAAATAAC
AATTTTTCAAACCTAATCTCGTAATAATACAATGATAAAAGATTCGACATGATCTAAACCATTTTAATTAAATACTTTTC
TATTTAATTCATTGTCGTTCTATAATATTTTTAATCAAAATCTTCTTCGATCGTAAATAAACGTTTTTATTAAATATTAC
ATTTATA
>c179988_g1
GGTGAGGAAAAGAATACAATACGAAATTGTACGTCTTTACATCGAAAATGAAAGTATACGCAGCACTTATAGCAATATTT
GCTGCAATTTTGGTGGCTTTCGTTTCCGCCGAAGAACCTAAATGTCCAGAAGTAAATGGAGATGATGCCACTCTACTTCC
GAATCCAGATGATTGTTCAACCTTCTATGAATGCGATGAAGGAAAGCCATTCTTATTGGAATGCAGTCCAGGACTTGAAT
ACAATCCTGAACTAAGAGTATGCGATTATCCAAATCCCAATGCAACTTGCAAACATCGTCCTGATCTCGATCCAAACAAC
CCAAACAATCGACCCTCAAGTCAGCCACCTCAACCTCAACATCATCCTTCATCATCTCCGAAACCGAAACCACCACGTCC
TACACCACCACGTCCTACACCACGTCCTACATCGAAACCACCAAAGCCATGCCGTCAACCAAAACCACGTCCACCATGCA
AACCAAAGAAACCATGCAAGAAACCTTCCTATGCTTTACCACAATTCTATCCTAGCCCATATTTTTCTCCAATTCTTCCA
CGGGAATATTATGAAAATTATTATGAAAATGAAGAATATGAAAATGAAGAATATGAAAATGAAGAA
>c176369_g1
AATAAATAAATAATAAAAAAAAAATCAATCTCTTCACAACAAACCAAACTGATAAAAATTGTTAAACATATAAAATCGAT
AGAAATGATAAATCATATACATTATATGTAAGTACGTGTTTATATATACCAATAAAATCACATTCCTTTATTGATCCTAA
AACGATGTTTAATATCTAATAATTTATGTATAGAGAAAATAATTGATCAAATATAATAAATATTTATGTAAAATCGAACA
AACGAG
>c59012_g1
GTATATATATATACATATATAGATTATTTATCTATATATATAAAGATATAAAAAGAAAATGCTGAATTTAATTTAATTTA
AATTTAAAAGAGAAAAAGAAAATTAAAAGTTCTCGATCTTAATCTAAACAAATATTCTTTTCCCGTGATATGTGGGAAAT
GGAGAACTTGGCACACATTTTAATGTACTTGTTTCAGGTCCATGTACACCATTATTCAGTGCAATTTCAGTGGTTTCCAC
AATTGCCATATCATATGTTTCGTTACTATGATATTACTGGAATTTAATTTTATTGAAATAAGAAATATATTAATTGTGAA
AGATAAAAGTATGAATTTAAT
>c5492_g1
AGAAGAAACAAGTACAAGACATGATACCTCTACAAGAATTTTTCTATGCTGGTGGTCAGTGTTGATTTAGGAACAGCACC
GATAACTGCATCTTTCTTCTCTCCGTTCTTGAAGATTATGACAGTCGGAATGCTACGGATCCCATATCGGGTCGCAATTG
AAGGACTCTCGTCAGTGTTCACCTTGTAGCATTTGAGTTTTCCACTGTATTCCTTTGCCAATTGATCTATGACAGGGTGG
ATCA
>c171367_g1
TCTCTTTTTCTCTCTCTTTTTTACTTCCTTCATTTTCTACGATCCCACGGAGATTCGTAAATAGAATTCGACGAAATCGA
TCGATCACTCGACTCGGAAACACGCATAATTGTATTCACTCGTGGCAGCCTTCGATGAGAAGTTATCGATTACGTGGAAC
GCCTCGAATTTCGTCTCGAGCCCTTATAAAAGAAAAAGGGGGATATCTTTCTACGGCATCGGAATTGCCAGGAAGCTCAT
CGTCGTTGCAAACGTTTCAGTCTTTCGTTCGAATCCTTCGAGACTTTTAAGAGAAATAAGGAAAGGAAGAAAGGAAGGAA
TGAAGGAAGGAAGG
>c165827_g1
CAAGAAATGACATGCAGAAATATTCTCCAAGTAGTATTCTTTCATCAGTAGACCTGGAAGCAAAAGCTAGAGAATCATCA
AACAAAGGTTTCAATAATCCTTTAATGGCAGCGTTTACGATGGGAGATTTTGGAAGGTTTGATCCTCATGAACAAATGGC
TACAAATTTTCATGGAAATGGTGTCTCTCTTACTCTAGGGCTTCCTCCTTCTGAAAACCTAGCCATGCCCGTGAGCCAG
>c11793_g2
GAGAGAGAGAATGAGAGAGAGGATTTAAAAGGATATGATATGGGTAAATGTGTGCCTCGGGCCGTCCTTCGGAAAATTCT
CTACGAGACTCGTTTTACCGGAGTTGAAATTAATTGGGGCCCTAAATAACGTGACTTTACGACATGGAAATTTACGACAC
GCCAATCGACGCCGACGACCGATGCCATAAAGCAATTTGTCGCGAAGCAACGCCATTCGATGGTTTTGTTTCCTCCTTTT
CCTTCTTATTTTCTCTCTCTCTCTCT
>c108164_g1
GATACAGGACTTGGTGGAGGTGGTAATTCTTCTGGTGGTGGTGGAAAAGAACTACCTGGTACACATGGAACATATTCGGA
AGGTTCTGGTGGTGGTGGTAAATCATCATTATTATGTGCAGAAGAAATATTACAATATGTGTTTTCTGGTTTAGAATTCC
ATTGAATATTGCTATAAATTATGTCTTTTTCAGTTTTAGTTGTTTTATTAATTGGTATAGATATTGGAGGATCTATATTG
CTATAAACAATGTTTCTTGTTGATCTTGAATGATCTTCAATTGGTACTTGAGGAGCTGGC
>c22636_g2
GAAATATTAACCATAAATGGTTAATGGAAAGCATCTTTAAATAGAAACATAATGTCAAAAATAAACAGAATAGAAGTTTT
TGTAGCATCGAAAAATTAGCCTTTCTTTGGACTTTATTTTTAAAAAGACACGGATCCTTACAGCTTTAAAAGAAAAGAAC
TAGTACTGAATGGTACGTGCAATACTTAGCTGGTCTCATTTCAGAGGAAAAATACGAAATGGCTTTAGTACCTGGAAAAT
ATTTTTTACAGCACGTTAAAAGTAGTTCACCAAAAGAAAAGAAAAAAACAAAT
>c93752_g1
GGGCTGATGCAGTTGACGCGAATGCCGCCAGTCCCTGCCTTTGTGATGGGACTCCATTCCATGGCCAGGTTGCGCGCTAG
TTGAATCAGGGCAGCCTTGGAGGAGTTGTAGACAGGTGAAAGTAGGCCGTGATTTGCAATGAGCCCGGACATGCTGGCAA
TCATGCAAATACTGCCGCGAGACTTGTACTTGATCATTTGTCGTGCCACTGAGGTCGCGCTCATGAATACGCCGGTGTAA
TTTACTGCGAGCATCTTCTCAACATCTTCTGCGGTGTACTCTGTGGACGGTGTTATCTGCTGGATGCCAGCTGCAGCGAC
GAGCCCATGAAGCCCCTGGTTTTCGTCTGCTATTCCAGAGATAATGTCATCTAGTGCCTTCGTGTCAACCACGTCTGCCT
GTCTGTACTGAAGAGAACCTCCCCATTCTGGGACCACACGGGCCAACGCCTCCGCGTAATCTTCGTGAGGTTTTTCTTGC
CGGTCTAGGCAGTAAACTGGTATTTGTGGTCTAATCGGACTATGGAAAGGGCAAAAGGAAGCACTCGTGAGAGCCCCTTT
TGTATGCCCTACCCCTGCTTCTATCCCCTGGTCTACCCCTGACTACCCCTGACCTCTT
>c30414_g1
CTCTCTTTTTTTTTTTCCTTCTTTTTTCTCTTTCTTTTTTGGTTATTGTGTTAGTGTATTTTAAATTATTCATTTTACGA
ACACAGACAGAACGAAATTGTTCTTTCATCTCATTCAGTTATTCTGAACGCGAGCGTAAAAGGAATTATGTCAAATAATT
TTGATTTAGCAATTAAACGTGCGAAGATGTGTCAATAAACAAATGAAGAAATCGATCGAGCGGAACACCGGCTTTATTGT
ATCTAAAATTATCGAAGCCTTCAAAGAGTGACAAAAAGGAGTGATCATTGGTCTCTAATCAATACCGTGTACACCGGTAA
AGCGTTTTTATGGTACAAATCGTTGGCCAGCTCGCATGAAAGTTCCACAAGGATCGGAGAAAAAAAAAAAAAAAAAAAA
>c67565_g1
GTTGGTGCAGCAAAACCATAATAATCATCTCTCAATGATTAAGATCCCTGTCTCTATGGCTAAAGGATCCAAATGCATCA
TCATCATTTTCTGCATTTGATTGCCTCCAGTTCAGCTGTCCTGATTCTTGTCCCACCAATGATTCCGCGGATATCTCTGA
CCCCTCTCTACTTGCTGCTGATCTAACATACTGCTGCATCACCAGCACTGAAAATGAAGACGAAAATTCAGAAGTTGCGA
AAAGATCTCCAATAGGCCCGAGCTCAGGGCAGTCGCACCAGTCAGCTAGCCCAGCTGTAAGAGGTGATACCACTCCTCGT
CCTTTACCTACAATGAAAAGATCATAATCGCTGTCCATTGCTTTTATAGCCCTTATAGTTTCTTCTTCGTCATTTAGCAC
CAATTCTTGATATAATACTGAGTTGTCATTAACTGTAGCAATCTTGAACTTGTTCAAGTAATCATCATCAAGCATTTTCT
CTTTCTCAGCATCAATTGGCACACTCACAGTCCCATTGGCTGCACCGATGAAATCCATTGGATCCGTCTGCAAAACATCC
TTCCCCGGAACGAACCGAACAACTTTTAGGCTCACATTTTCATGTTCAGACATCCTCCATGCGAATGCCAATGCCTCTCT
GTCATCAGGCCCGCCGAAGAATAATGCAGCGACACGACGAGGAAACTCACTGGTTTCAGCCATTCGACGGTCAATGAGTA
CTCCCACGGAACAAGGTGCATTTGCTAAGACATTCTCGTTTACGTTTCGTATGGCAGGGTTGATGTCTTCCATTTCCCCA
TCTAGGGCTTGTTGTTTGTGAAATGGTAAGATAATGACAGCCGTACGCTTGCTTTTCGCAATACCGCAAATATCTTCTTC
CATGGAGGAGAATGCGGACCTCGCGGTGAGTGCCTGGACCGTGACACCATCACACCGGAGCTCATAATTGTCAAAAGCAC
TGATGATTTGCTCTGTTTGTGCTTCTACATGGGTAGGGTTCCTGGAGCCGGCTTTACGTGTTGTGTGGACAACTAGCATG
GCAGAGGCCCTGCCAATGAGTTCTACAAGGTGAAGGGCGTAGACACTTACTGGGGATCGTTGGCTGGCATTAGAGGCTTC
AAGGAGGTTGATGATGGAAGGAACGTTGCTCATTCCATGGATACAGGCAAGTACTCGGAGCTCTTCCTCTGTTTTTGATT
TCTGGATTGTCTTCCGCTTGTAGGGCAACATGTTATCATTGGGATGGTAAATTATTGCGGCGGGCGGGACAACCATAGTC
GTCACTAAAATAGAAACCACCATGACTGTATACTCTTGGGTGGTTAAAACCCCATGCTCCTGAGCAACTTCAAGAATGAT
CAAGGCCAGGACACTCTTGGTGCTTGTCAGTAGTCCAACAGTTGCCGCTTCTTTAATTGTCAAGTTAGTGACAAAAGAGG
CAAGCGTGGTGCTGATAATCTTTGTTCCACTCAGAAGAACTATGAGCAATGCCACCACTATCCAAGAAGTACCATTACTG
GTCAAAGAATCTAAATTTGTTCGAATCCCACAAACTGCAAAGAAGGCCGGCATAAAAATCCCCATTACAAAGTCCTCAAG
CCTCTCAACCAAGGTAGACTGAAGCACCTCATTCGGTATAATTAGTCCAAACATAAACGCCCCGAGCATGGGGTGTGTAC
CTATAGCATCAGTGATAACGCCGCTCAACGCCACCCCACTTAGGACAAAACAAAGATAGAACTCACTGTAGCCCTGCCCT
TCTGGGGTTTGACGAATGATCCACGACAGAGCCGGACGGAGGGCATGAATGCAGATGAACACGAACAAGATGGCCAGGAT
AATGGCGTAGATAAAGGAGGTTGCACTGTTGGCTACCGCTAATCCTATAGCAAGAAGACCCCATGAAATGATCTCACTGA
CTTGTGCTGATGCCATGGCTAATTTTCCGATCTCGGTGTGGATGAGAGTTTGCTTTTCAAGAATCTGAGAGAGGCCCGTG
AACCCCGAGACAGTAAGGGCAAAACCCCAAAATATGCAGCCGTAGAACTTTGTTTTGTCGCTCAAGATCATGAAAAATAA
GCTGGCCCCTAGACAACAAGGGATGATAGTTCCTGTTATGGTAATGCCCATGGCCTTGCTTCCGGTTCTGCGTATGGTTT
GGATGTCTAACATTAATCCCATGAGGAATGCGTAGTAAACCAGAGCAAAGTGTGCCATTGGCTCTAGCACCGTGAAACCA
TATGCAGGAAAAACCCATCGGTAGAGTGATGGCGCAATTTTTCCAAATAGAGTTGGTCCCATTAGTATACCACCGATGAG
TTCTCCGACGAAGGGTGGCATGTTGAAAGGTTTCATCACGAGGAGGACAACGCGGGTGACGAATATACAAAGAGGCAACT
GAAAGATGAAGATTGGGAGGATAGGAGACAAGGGGTTAGGGCCTTCCCATACACCATTGGTCCTGTAAATTGTTTCCGAA
AAACATATAATTGTTCTGTTCACATCATCAAATGTATGACTCATCGCCGCGGCTGCCATTAATTGTTACCTCCTCCGGTG
GAAATAAGCCCCCTCCTCCGGTTGCCGGGCCACCACCAACCCTTGACTTTTACCTCTTGACTTGCAACAATATTGGGATT
TAGGCATACATT
>c135675_g1
TGAAATATACAGCATATCTTCAGTTTCTTTTTATTCATATGCTCATTGTCCACCACATCCGTGTTCCAGCGAACCCGAAG
ACGGGACTGGTCCAGGTCACGTGAAGCAGAGACCACCTGTATATCTTCTATGTTAGGGCGAAGATGTAGAACTGCCTGAT
TCGAGGCTGCCGCAAAAGGCTGACTTGAATTTTGACTTTGGGTTTGAGTTTGAGTCTGACTGCGAGACAGTTGTTGATGC
ATGATTATGTCCGAACTCTGCTTTTCCTCTCTTGAATGAAAAATTTTAGGCGTGGCGGATTAACTGAAGTAGAA
>c150187_g1
GGGCCACTCCCCTCCCCCTTCCCGACCCCCCTGTTTTTCGTTGCAATCGAAACTTCGACCTATCATGGAAGAAACTTTTC
TCCTCGCTAGGATAATATAAAATGGGGTATAGCTGATTTTAAGCTGAAGTGAAAAAGAAAAAGTTATGCGGTTGGCAGTG
GGGGTGGGGGAGGAGGAGGAATAAGAAGAAGGAAGAAGAAACAAAGGACGAAAGAGGCAAAAAAAAGACAAGGAAAC
>c93784_g1
GGGAGGTAGGGCGGAGGGTGGGGGGCAAGGGAAAAGAAGGTAGACGGGAGAGTATATCGGGAGACGGGACGATGACGGGA
TTGGAAGACTACCGGCAGACTTGTCCCCGCTCACAACGTGGAATTTTAATTATAAATTGGTTGATTAACTCAATAGCGTT
TTTGCTAGCGGCGACAGTGTCCCCGGGGCAACTCACACGGTTGAAGGTTTATGTCCGTGCGCGACGCGACTAAGATACAC
GCCGATGCACCGAAGACCAGGGGTTCTCGCTTTTTCGACTCTTTTTCAAAACTATTAAAACTATAAAATATCGATAATAG
AACGATTGATATTAATATCCTTATTCTAAG
>c194095_g1
ATAGAAATAGTTAAAAGGATAAGGGGAAAAATTAGAAACAATTTAAAATATGATTATTAATCAAGATCAATTCTATTTTC
AGGATTTAAGTAAGATATCCAATGAAAATGAAAAATTCTTTATTTAGTTCGTTAATATTCTCGATAATAATAATCGTGAC
CATTCAAATTTTTGTTAATTAATAATTAATTCGAATGCAAATTCAATGGAACAAATCAGATAGACAAACAGAATGATCTG
TGA
>c137403_g1
AAAAAAAAAAAAAAAAGAAACGTCCAACGAGAGAAAGGATCGATCGTATATATACGTTTGTTCTGATTGTTTCAATGTTG
ACAGATACCTTTAGAGAGTTTACTTGTTATTATTGTGTTAAATTTTATTGTCGCATGTTGGACGATTGTTGTCTGAAAGA
AAAGATATGCAAAATACCTCCATATAAAGTGGCAAAACAGTATTGGTTGGCCAGTCTGTGTTACCTACGAGTTGTTTAAC
AAGAAGAAGAATCGTTAAACAATTTAATGCCGGCAGTCGCCACATATTTAGAAGAATCTTATTTCATATGACGCTTTGTT
TTGTACAGTTCGAGATATTTCATTCGATCATTCTTCTAAAAAAGGGTATAAACACGGCGCGAAAAGAATGGTCATTGCGC
GCCATGGATAGTTGTACACGATTACTAAGTATAGATGTGTAGATAGTGTCTTAAATCTCTTGTAAAAGTCGTCATTACAG
GTTCAACGTTTTAAATCAATAATCGATCGATTTAAAAAAAAAAATAATAAT
>c44500_g1
CGCCTGATTTAAAGAGACGTGTAAAAGGTAAGATGTAGACGTACAGAGAAAGCCAGTAAAAGATATGCTACTGACTAGAA
GCTCGTGAACTTTCCGAAAAACCATGAAAAGCACTTCTCTTTTGTTTTTATGGAAAGATCTATCGATCATTCGTTTCTTT
TTTTTTTTATGAATGATCGATCTTATTAGATATTTGTCCTTTTCTTTTTTATCTCTCTCTCTCTCT
>c159901_g1
AGAAGCTAAGGAAGAAAATGCTGCTACTATTGGTGCTGCCGCTAGTTTGAAAGTGACATCAAGAGGCTACAAAGAGGTTT
CTCCTGGAGCCTTGAAGAGTCAGGCATTGCGCCGGATTTCATATGTGTTCAAGGCAGTTCTTGTGGTTGTAGGTTTGTCC
GTAGCGTCTGTGGGCATATGGAGATGCCTTAACTTTTGAGTGTGTATAATTGGCCCTAGTTTTGGTATGTGATTACGATA
AAGCTGGG
>c120941_g1
GGATGTCATATTTTGCAATATCACAGAGATCCTCTCAGCAATGGCCGATTTCACATCCGCAGCGTCTGTAGCTAACCGAG
CTGCTACCAGGCTAGAGTTGTGTTCCTCCTCATCGAACCATCCAACTTCATTCCTCAGAATTACTGCAAGCATCATCCTC
CTCACTCTTGTAGTGAGATTCTCACCCATAATACTGAAGAAGTAATGCTGAATCAAATACGCTACCACCGCATAAAGACC
TGCCCCGATATAAATGAAAACATACTCCTTCGTCTTCCTCTCCATGCTTGAAGGATTTGAGTAGTAGAACACCTCGATCA
TGTTGCTCATCACAATGGCGAATGTGGGACCGATAAAACCGGAGAGAATTGATCCTACAGCTCCCATTATCGAATAAGGC
CATTCTGGAGCATTCAGCTTGAGAAGCCGACAGAAGTACCCATCTGGTGCCGGGTTTTT
>c51742_g1
AAAACATTACAAGTGGAACAAGGTTAGCCAGCAGTCGAAGTTATACAACGATAATATTTTTTTTATCATATATTAATATC
ATTTTCATTTATATAGTCTACTAACAATAATATCAATTTCATTACATGTTCAATTCTCATTTGTAGATTTTACTTTAATG
ATTTGTATAATGACACTTATACCTTTATTTTATCAGGTATTAAGATATAGGTTGTTTCTTTTTTGAGTTATTTAATAGAA
ATTTAAGTATTTCTTTCAACTCTAGGAGATATTATATATATGATAAATCGGAATACATATTATATAGGTAAAATTGCTGG
GACATTCA
>c50815_g1
AGAGAGAGAGAGAGAGAAGAAATGTTCTCTTCCCGTTTCCCTCTTAAGGTTCTACTTCGATACGTCCGAACCGTCGATAA
ATAATTCAGATAGAAATCTCAACAAGAACCGAGAAGGTGAACATAGAATTACGTTTATCTTAATTCCTCTAATTCTTCCC
GGAACACCAATAATTCTAATTTCATTCATTTATTCCAATAAGATAACTTTTATTTATTCTAATAGCTCTATCGTATAATT
GGTACTAACGAACAAACAAACGAACGCGACAAAATAATCAATGCGAAAAAGAGATAAGAAGGAAGAAAAGAGAAAAACAA
CAAAAAAGAAAAG
>c89235_g1
GCCTTCATCATGTTGAACTGTATCATGCTCCGAATTAGGAGGGCGATTAGAGTGATGCCTGATTAAAGGGGGTCGGCGGA
GAGGATCACTACCTTCCAAATCATGACGATCACGACGAGTAGTATTGTTGTGGATTTGGTAGTGATGGTGGTGGTCATGG
CCTCGATTTCTATGGCTCTGCTGCTGGTGGAAGCTCCGATCGAGCCCTAGGTCGAGACTGTTG
>c127081_g1
TCTAGTACCAATTAATAGCATTAATTCAAAATATATTAGAATAAGTCGTCCGGAAGACCAAAAGAAAAGGAAGGATTTTC
GACAGACTGAGATAAAATTCGACGATACTTACACGTTTACAAGAGAAAAATACTCGAGATAGGCCCAGACCGTCTAGGAA
AATACTCTTGAACGAGCTGCGAGAAGTTGGAGAGTACTAGAAGAAGAAGGAGAAGAAGAAG
>c187976_g1
TTTTTTTTTGTTTTTTTTTTGTGAAATACACCACTCGACCGTACGCTTCGTTCGCCCACACTGCCGCATCGCTACGACTA
CTATCACCAACATCACCAATACTTTTACTCGTACGTATAGTAAATTTAACTAGACAGGATACAGAAGATACGTTTACTCC
CACGCACCTTTATATCTCTATTCGCGTTACCGTAGCTGTAGCGAAAGATTGAGTGGGTGAATGAGTGTGGAAGAGAGAGA
GAGAGA
>c71728_g1
ACTTTTTCTTTTTTTTTTTTTTTATCGGTCTGTAAAAGAAACAGTATCTAAGACATATATGCATTCCATCCATATGAACA
ATCAAACACACTTGGTGAGCCACATGTCCAACGAACTAATGAATATTCTTCTTTTTAGTCATAGGTTGTAAGTCCAGAGA
AGTCTCTGAATCATAAGCCTACGTGTATTAATAATTTGAAGTTAATGTGTCATAATCGTAACACCTTATAATCTAAAAAT
ACGCGAACGACTTAGGTTTATTAATTGTTGTACATAACCAAAATATTCTGTATTCTAATTTGTAAAGTATTTTTAGATTC
TTTAATTCTTATAGTATCATCGCGCTTCTTAAGTCTTTTCCCGATCTCCAGTCACCTTCCCCCCCCCCCCTTGATTACAG
AGTTCAATCACTTAATTACTTATTTACTTTATCTGACTCCCTCAATGCCCTTTTTGCAGGTGGCTCTTCAATCTCCTCTT
CCAAACCAGGTAATTGAATTCTAGTCTCGGACGCTTCAGCAGGCCTTGCATCTGTCTCATTGGGACCAATGCCAACTTCT
TTTTGTTGTTTAGATTTAGCTCTACGTTGTGGTCTTTCGCTTACTGCGTGTACATTATGTAATGAACCTTTTCCCTTAGT
ATTGGTCATATTTATTTGCATTTCTGCTGGTAGGTAATTTTTTGTATTAGCTAACTCATCCGTTCGTTTAAAATACATTG
TAGGTATGCGTGTTTCACTTGGAAATTCTTTCATATCAAAATTAGTTGTCTTAGTGTATATCACGTTCATAGCTAAATCA
CATACTGCCCATAATTTATAATTCATATTGTTGTCCTCAGGTTTCAACGCATCTTTATGACTTTTCATTCGCTCTATAAG
GTTTTTATAAAATCCATAACAATAATATTCATTCTTTGTGATGAGTGGCTCAAGTATAAACCATAAACATTGTTGTATGA
CTTTTAACTGACTAATTATTAAATGACTTGTAAATTCAGGATCATGTGCTAGAATGGGAACTGCAAAAACTAGCATATAA
TCAGGCAAAATGTGTGGTAGTTGACCCATGGCCCGTTCTACAGTACCCAACGACAACGTTTTAACATAATCCCTTCTTTT
GTTTATATCAGTTTGCATATATGTTTTCAATAAACATTTCAATCTTTTATCTTGTTCTTTGCCTGCCAAAGCATAATATC
CCATAAAGTCTAATGGTAAACATTTGTTTGGTATTCCTCTACCAAGTCCTTTATGTAATTTACTACCAAAGGCTTCCCTA
ACTTGAGGAACTTCATCCACCATAAGTTGAGAAAGATTATAAAATTGTTCTGCTGTAAATTGATCGCCAACCCCTTTCTG
TTCACAAATTTTTAACATTGAACAACCAGCCTGTAAACGTAACCAACTCATCTCAGCTTTACTTAAACGTCCTTGTTGCA
AAAGGTCACCCTTATTTACAACAAATGCATTCAACATCCTAAACGTTTTCTGTGCAGACAAAACGTCAGTTTTCAAACCC
AACAACCAACGTGCCATGCATTTCAAACCTTCTAATCGGCAACGTGTTTCTTCAGGAAGCTGATCTTCACGGCACCATTC
TCCTTCAATGGTATCAGCTGTTTGTTCACTGCTTTCTTTTACAAGCAATTCTTTAACAATTTTTCTTGATACCATATTTT
TTATTTGTACTTGATATTTATCTGGCAAATTATATGCTATATGACCTAATGTAACTATAGAAGTTCGATAAAATTCTGAT
GTGGGTGTTAATGTCATTTTAATTCTTTCAATGATTTCTGGAAAAATTTTATCGTGAATATTGGTCATATTAACAAACAA
ACACCTAACAGCTTGTTTCGCTTGTTTTGGAGTCCCTGTTTCAGCAAAGTTTTTGCAAATTGGTACCATAAGATTCATAA
TATCAGGTGCTACCTCGCATAAAGGTTTGTATTTTCCTAAAAATGTAAAGATTGATAGGACAAGTGGTCCTACCATCTCA
TCCTCTAATTCTAAAAGATGTACCAATTGCATTAAAATATCATTATGAAGAAAATGTGGGCCAAATACGAAAGACAACAT
AACTAGCAGTCTTAACCCCTTTTCTCCGGCATTATTTGGATTCAAACCAACTTCTTCAATTACATTACCTCCCTTTAAAC
AATCTAATACATATCCTATTAAAACCCTGATTGCTTCTTCATCAATCATAACAGAGCTCACTCTTTCCAATAACATCTTT
ATTGTATTATAATATAAGTTTGTCATTACTGGTTGACCCAATTTTTTCAAAACTAAACTTATTGTATCAGCACACTCTTT
ACAGGAAACATTAGGTTGAACAATTGTTTCCATGCCTTGTAATAATGCTGAATCTTTCTTCATATGTCCATTGAATTTTT
GTAAAAATTCCTGTACTTTCATGGGATCAGGTAAAAAACGTGAAATTTGATGAATTTTTGTCATTAACTCGTTTGTAGCT
TCTGGTCGTTTTATAATTTCTAGCCACTCGACAACAGCCCTTCTTACCCTACAATGCACAAATTATATCATTTGATAAAC
ATTGATCGACATCAGTTTATCAATATAATATATACATATTTCTTGTTATATAATATAATACTTACATGATACAATAATAA
CAGATGAAAATGAAAAACTATATATACATATAATACCATGTATAATTTTACTCACGCAAGTTGATGTTTTTGCAATTCCA
CAAAAGCTTTAGATGCATGATCATCTATTGTACCAAGTAAATGGTATAACTTTTTCATTCTTTCCTCTGCTGGTAACTGA
TAGGGAACTAAACATGTATTTAATAGTCTTTCTACCAATAATCTGTCCTCCATACTTGCCATATAATAACCGTGCAATAT
TTTGTCTTTTATCCAAGTAACAGCCTTTTTTGTAGCCTGTGGTACATCTGAGTCATTCAGATGTTTCTTATATATCATAG
CAAGACCTGCCATTGCTTCTTTTCTAATTTTAAACTTCTTATCCAGAGTTCTTTCTTTTACAAATTCAAGTAAATCTTCA
CTGTCTGAGACAACTTCAAAATCTCTCCTAGCAGTGGTTACTATAGCCATAACTACTTCATATCTAACACTTTCATCAGC
GTCATGTTGTCTTAATTTTAATGTATCAGTTATATCCTTCCTAAGTTCTGGATGATTTAATAAAAAATGCATTGAATACT
GGACACATTTAATACGAATGGAAACACTTATGTCGTTAAATCTTCCCAAAAATGCTCTCCATAATTGTGTATGTTGAACA
GCTAATTGAGACCCCTTTTCAGAAAACATTCTCGCCAATAATGCTACTGCTCCTAATCTTTCTGTTTCCGATGAAGATTT
TAATTTACATTCTAATTGTGGAAGGACGGACAACAAGACGCTTGGACAGATATGATTTAACTCATAAATCAAGTCGTAAA
CTTTTTTACAAATTTGTAAACTTTTTTCTTCCTTTCCCAAGATTAACACATGATTAAAAAATGCTTGAATGTATGGTTCC
AATGTATCACTGCATTTAATTACTAATTCCTTAGCAAGTAAATATGCATTCTTCTTTTGTGTTTTGTTTGGTTCAACAAT
ATTCATAAGTATAATATCCAATAATTCATTACTGACAATATCTGATTCAGTAATAAGCGGACAAAGAACATCCAACATAA
AACTTTTAACTTTTCCAGAATGTTCGTCATTGACTATTTTAAACATAAGAGAGAAAAGTGCACAGAAAATTTCTTGACAG
TCTTCAAGTTCAAAACACATATTAAAGGACTTGACATATGCTAAATTTTCAAGAAGATAAAAATATCTTTTGAAAGCTGG
ATCTTTAGGATCTTTTAAACCTGCTAGTTGTTTGATTAAAAACAGAAATATTGTTTTCACCTGATCTGCATCTTTATAAG
GTGCTTCAGGAGCATAAACTCTTAGTACGTCTGCAATACAACATGCAATTAACAATTGAACATCTTTACTTTGATGCATT
AAAAAATGTTCTTCTGCCAAATGCAAAGCTAAGGGAATATATTGTTGGTACATTCCTTCATCTTGACCCATAGCTTGTAA
TGTATGAGCCAATGTCTTAAGCCTTCTGATCAATTCATCTGGGCCTAGATCTTCAGTAACAGATCTACACCCTTGAGGGT
AAACAATTTCTGACATAATGTCTTTCAAGTAATCCAACTATGTATAGGAAACTATTTGTTCTTAAAAGTAATCTAGAACA
CGGTCCAAATTCTCAAGATATGCATAGGCACTAAAAGTCCTATGACACTCAAAATATCAATAAAGCAAATGTAGCTGATG
AACACACGGCACAAACTTAATTTTCAGAATTAACTCACGATATCTTTATTACTAAGTACGAACGTGTCGTCTTCGACGTA
ATTTTCTGAATTTTCTGTAAATACTTGGCATCGTAGAATAGTCAAAACGTCAGCGAAAAAGTGGCGAAATCGTTTTCTTA
AACGGTTAAGCGTGTCAAAGGACGCGACAGCGCAATCCGAACGTTTGAAGTTAGTTG
>c14029_g1
ACACACACGCGCGCGCGCATATATTATCGCTTAGAGAAATAAAAATCACATAAAAATGAATGATGACGTGTATCCAATTT
CTAAATCTCTTTCTAATGATATTCGCTTAAGTAATAAAAACAACGGATTTTTGGGACTTGCCTGGGCACTGCCTTTAGGA
CCTAAACGCAATGGCGCGACGCGTACCGCAGAGCAAAAAAAAA
>c39900_g1
CCTAAATGCTGCTTCATCTCATATGCGACGTCCTTCCTTGGAATACTTTTTCCTTTCTTCCTCGTCAAGATCAATTCGTA
AATTTGAAGGGAAACTCTCGTTTGGATTTCTCGAGTATTGTAATAGATCTCATTCTTGTCCAGTGACGTTATAACGAGAA
GGATTCTATTCCAAAGTGAAAATGTACATATATACATATGTACGTTCCCTTTCAATTTACGCGAGATCCTTCGTAACACG
AAGGAATATCTATCGGTGTTTACAGGGCCAAGGAGATTACGTTCTACA
>c38689_g1
GCTTGTTATAAGCCAAACGGAAAAGTAAGAATAAATGTTTATTATTTTACATCCCAAAATATGGCATTGATTTTAATCAC
AAATTCGATATATTATTGTAGACAAACGATAGACATTTAAATATATGTCTAAAAGAGATTAAAATTTCTTGTCAAATGAA
CAATGGAATTAAATGAATTACAGAATATAATTATCATAAAAATAATAATTACAATAATATGCTAGTTTCATTGAATATAT
GATTAATTTTAGAATATACAATGCCATGACATTTAAAAAATTTTTATATACATATACTTTGCATTTTTATGTTTGTCAGC
GTTGCTCGTTTTTCATTTAAATGAATGTTAGATTAAATAAATATTGTATATATGTGCTCAGTTTGTGCATGCATGTGTGT
TTTTATTATATATTATATGAATATATTATATATCAAATTAGACTACATTTATTTATTCATATCATTTAAGCATGTAAATT
ACGCATGATCTCACCATG
>c133909_g1
ATTCGGGCCGCGAAGTAACCGATAGGGGTGCGACGAACGGCTCGAGCTCGGTGCCCGGCACGAAGAAGAGCAACAGGTCG
AAGAAAAAAAAACGCAGATGAGTAGAGGATTGCATGGATGTACCTAGGGCCAGCCTTGCCCTTTATATACTTTTGATGCA
AGTAACCGGGGTCGATTAGCATAAACTAGCATTATCCGCAAATCCGAATATATG
>c14797_g1
AAATGGGAACAGTTTATGCTAAGGTATATCTAACATGTATTAATCTGAACATCACATAACCTCAAAGATAAATTGTTAGT
TTACGCGTGGTGATTATTTATAACACTCAGTTAATAATTTTCATACATTATCAATATAATATGTAGAAATCATATAAAAC
TTTACATATATATATATAGATGCATATAGAAGATCAGGGTACTCCAAAAAATAT
>c175982_g1
AAAAAAAAAAAAAAAAAAACAAAGGAAAGGAAAAAAGAGCATGGAAAAAAAAAATAAATCCGTCGAAACCCAACAACGTG
CTTCACGATACGGCGTCAGGCTTGAGTCATCGTGTCTGCCGTATTTGTAAACCTCATCATCCCCACCCTACCCCCAATTC
CCTATTCTAATACCTGTGTTCTCGCTTATTCTCTTTCTTTGCCAACATCCTTTATACCCTTCATCCTACATCCCTCTAAA
CCTCCTCATAATTCTACCCTTCTATCATATTTCTTTGATTTCTTTCAATCATTGTTAACATAGTTCGTTCTTATGTTCTT
ATA
>c128530_g1
GTCGGCGAGTGCGAAGAAGCTGCTAGTAGACGACGGCTGCTAGCTAGAGCAAAGTAATAAGAGCTTCGCGTTACTTCGAG
TCAGTGGATTATACACGGCCGCGTCGTATTTCATAGCTGCGAACCGCATCGAAGTAGAGCAACTGGCGTTATTCGTGTTC
ACTTACGAAACCAGACAAACGAGACAGTGTGTTGGTAAGAATAGAAAGAAGAAAAGAGATGAGAAAAGACGTGAAAGATA
ATATACGGCCTTTGCATTATTTATTTATCTTACGAATTACACGTATTAATAGTTTAT
>c118026_g1
ACACGTTCAAACTCGATCAGGGACAAATTGTTATTTTCTTTCACAGAGAAATTTGCAGGCTCAGTGACTTCAACACGACC
TGACCTGTCCACTATAAGCTTCATCGATCCCTTGAACATGTCAATTTTCGCATTGTGCAGGTTGATTGTAGCACCCTCTT
TCATCAAGTCCACTTGATCATTTCTGGCAGTGAAGATAATCATTCCTGTCTCATCACCTACCAAGCATTCAGCAAGTCGC
ATTTGGCGTCCTTGATTTCCATTGGCACGACCCTTAGGCAGTATCATCTTTGAATTAACAACTTTTACTATGAGATTAAG
TCCCTCAGCTTGAGGGCGA
>c86990_g1
ATAAGAGCTGTCTATGTACAATTTGTAGTTCCAAGTTTGCGTGGCCTGGGCCACCACCGGACACCCTGTGTACAGACACG
CGTTCGTATCCATGCCCATAAAAGGCAAGTCCATTACGAGCGTCTCGGCGTACAGTCTGGTCGACGGCTTACTCGAACTC
CATTTGGGTATGTATTTAAATTGTATTGACGCGTTTATGCCTTGAGGTAATTCGCATGGTTTAGAATCTAAAGCTTCGGG
GCACGGATCGACGAACACATCGAACACTTCACAGTGCGTGTTTCGACACATGCGAAAATCGTGGACTTCTTCCGTGTTCG
CAACGGTCGCGAAAATCAATCCGAT
>c88787_g1
GTGTATATATATATATATATGAGTGTATGTATGTATGTGTGTGTATAATGCAACAAAAGTATGTCAGTGGATCAAATGGA
TTCACCATTATCCATTTTGTTATCAGAACTATCGTAAGAAAATCGAACATACGAATTTCTTTATTGCACGTTTTATATCA
AGATAAAAATACTCTTTCTAGATCGTGCGAAAAAGTCTCCTGGAAAAAGAAAAAATTTCAAAGAATGTTAACTTTTTAAA
GAAGATTCTGAGAGAAATAACTTCATAAAAAAAAAAAAAGAAAAAAA
>c110289_g1
GAACTGTTTCCCCTGGAAACAAGATCTGCAGGACAGAGCATGGTGGTGTCTGTCAATATGATCTTCACAGCCCTCATTGC
CCAATGCTTTCTTGTGTCTCTCTGTCACCTCAAATATGGAATTTTTCTGGTGTTCGCGGGCTTGATATTCATTATGAGCT
GCTTCATCTTCTTCCTCTTGCCCGAGACAAAGCAGGTTCCGATAGAGGAAATATATT
>c129105_g1
GAGTATTTTATTTTGTATGAAAAATTGATCGAAATAGAATTATTAATGTTATTACTAATTGATTAATTAGTAATGACATT
TGATATATCTCAAGAATTACATTTAATTCATTGCATTGGCAAGTAAAAAAAAAGTTAAAAAATTTTTTTCAATTCAGTCT
GATCGTTGACTCTATCGTCCATCAATCGATTTATTGAGCGGAATGAAAATCTTCTCTAAT
>c191200_g1
GATTAAAATCTAAGAATGCGTTAAATGCCTTTCTCGCGCGCGAGTTCGCGAGTTTCTCGAATCGTTTATCGCCTCGCAAA
GTGCCCGTAAGTAATCATTCTCGAAAATTAACGAGCCACTACCATCACGAGAAAATCAAAGAACACGAATAAACAATCAT
CGAAATTAAATTGTTTATGAGTTAACACAATCTTATTGTCATTTTTAATACAATATTTTATAGAAATTTCACATGATTCG
ATAAATAAAGTTCCCACGATTTTTTCTTAACGTTTCAACTTTCCTTTTCACTTTTTTATATTT
>c139818_g1
GAGAGAGAGAGAGAGAAAATCAGGTTAATGTAGTTAGTGTGTGAGAGTGTACGTGATTGAAAGCGTAACACGAATGATGC
CTATTATTTACCGCTAGCCGCAGCTGCGTTCATCGGATAAACGTATTCGTTTTTTGAAAAATACTTTTGTTCAATACTCT
TCGAACAGAAATTTAGAAAATCTCTTTGAATTAGAAATATTAGATAACGTTACGGTGTTTAATGCAATAAACACCGTAGT
CTCATCTAAATCGGA
>c50689_g1
AAAAAAAAAAAAAAAAAAATATTCCTTTGTCACCGTGCATGATAATAACATATTTTGTTCAACTCTTTTTTTCTGTAACA
TTTAATTATAATAATAATTATTATTATTAAGAAAAAGACGGCGATCTTTTCTACTTCGAGGAACACGGATTGAAGGGTTA
TGTGTTGTTTGTTCATCGTAAAAAAATAGATCACTGCAAGTGCACTGAATACGTGGCATACGGGTACGTTGTTCGTTTAT
GCATAAAAAATTACGCGATAAAAAGGATTACGGTGAGGAAAGTCGACAAGAAAATGGTGATATAATATAAATCGTACAAG
GCAAAGAGGATCGAAGGATCAATAATTTTAAATTTGGCGCCAGATTGATAAGCGCAAGTTCGTAACGCTCGTAATGTGAT
AAACCTATCGCATAATTAATAATGTTGTATTCTTTTTTTTTTCGTTCTTATTTCTTTTTTTCTTTCTTATATAATATTCG
ATAGAATATTAAGAGCCTTTCGTCCAATCAATGCGAAGTATTATTATCCAATCGAAGAGCTACATACATATTTTACATAT
>c37184_g1
GTGATATCAAATCTAATGTTTAGAGAAGAATTGTTTATAAAGGATTGATACAATAATGAGAAATAGATACAGATATGAAG
AATGATAGTTGTATAGATACACCGAGATACGAGTGTGATTATTTATGGAGAATTATTAAAGAAAAAAAAAGGATATTCCA
TGAATTATATTAATTATCAAAAACAAATGAGAAATAGTAATTGAAGTTTAATTTTCGCTCGTAAAATAATGCTACATCGT
TTCGTTGGGATACACGTAAAAAAAAAAGAAAAAAGGAAAA
>c80123_g1
GTCGGATTGGGATGAGGAGGAATGACGGGGAGTGGGATAGAAGGAGGGTTTAAAAATATTTTTAAAAATTAATAGAATCC
ACCGCGTGGATTAACGTCTATCGATTGTAGTAATTAAGGTTAATAAGTTAAATTCGATGTCTTCGAAGTTATTAAAAGAT
AAATCCAAAATGATCGCGTTTTTCTCGTTTAACGGAATCAATGATAATAAACTTGACTTTTCGATTATGTTTAACACAAT
TACGATTTTCGATCTCGATTTTCTCATAAACGCGCGCGCACAATTAAGATCTATTCTCATAACTCGAATCAAATGTAATT
AACGATACATCTCTACAGCAAATTATTATTTGCAATTACAAATATTAATTGCCATTAGAAATTAGTAATGTATATAATAA
TAATTACCATTAGAAAGATTTTTATTCATAAAAAATAATTCTTTCATTCACTCTTACTCTCT
>c90998_g1
AGAGAGAGAGAGAGAGAGTTGGGGAAGAACAACGAAAGAGGCTGAAAAAAGGGATGCGCGTGTGCGTAACTCGTGCGTTT
ACTTACACGCTTATATACGTGTCTGTGTGCAAAATCACGGCGTTCTGCCCCTGAAAGAACTTTAATCAAAACTACAAGAG
AGAGAGACCTACTTTCTCATTCGTTCATCCTCGCTTCCGACTTCTATTTTCTCTCTCTCTCTCT
>c70279_g2
ATCCAAGGCAGACCTAACGTTAACCCCCACTCCGCAAACGGTTCTTGTTTCTATAGCTGAAGGTTCTTTAGAACACTTTG
AAAATAGAATTGCAAAATACAATAAAAAATTCGAAATGGCTGCTCGTTCGGTTCTTAAATATTTGCAATCAAAAACAGTG
ATGTATCAGATACACCGTTGTGCCTCCCAATCCGCATTTGAAATCCAACATAAGACTCCTACAATAAAAAAAACCATGCC
AATACCAAAAGCTCATTATGGTGGACGACACACAGTTACTCTATTACCTGGAGCTGGTATTGGACCTGAGTTAATGGGAT
ACGTGAAAGAGGTTTTTAGGTATGCAGGTGTACCTGTAGACTTTGAAGATATAGATATCGATCCTAATGCTGATAATAAC
GATGATTTAGATTATGCAATCACGTCAATTCGTAGAAATGGTGTAGCATTAAAAGGGAATATAGAAACTCATAGTACTGA
AGCAGATGTAATTTCACGTAATGTTGCCCTCCGCAATGAGTTAGATCTCTACGTAAATGTTTTACATTGTGTTTCTTATC
CGGGTGTTAATTGTCGGCAAAAGAATATTGATATTGTTATTGTCAGACAAAATACAGAAGGGGAATATGCTATGTTAGAG
CATGAAAGTGTAAATGGAGTTGTTGAAAGTATGAAGGTTATAACAAGTTCTAATTCTGAACGAGTAGCACGTTATGCATT
CGAATATGCTAAACGAAATGGAAGGAAGAAGATTACTACAGTTCATAAAGCTAACATAATGAAGCTCTCTGATGGATTGT
TTTTAGAAATATCACGAGATGTTGCTAAAGATTATCCAGACATTGTTCATAATGACATGATCATTGATAACACTTGTATG
CAATTGGTTTCTAACCCGCATCAATTTGATGTTGTACTTACTACAAATTTATACGGGGCTATTGTTTCCAATGTAGTTTG
TGGTCTATTAGGTGGAGCAGGATTATTAGCTGGAAAAAATTATGGTGATCATTATACAATCTTTGAACCAGGTACTCGTA
ATACTGGCACAAGTATTGCTGGAAAAAATATTGCAAATCCTATTGCTATGTTAAATGCAGGAGTCGATATGTTGCGTCAT
TTAGGACACAAAGAACATGCTATCCTGATTCAAAATGCAATAAACAAAACTATCAATCAAGGAGTACAAACACGTGATCT
TGGTGGTCAAGCTACAAGTAGGGAAGTTGTTGATACTATCATGAAACATATTAAAATAGCATCAGATTAAGTAATTCTAA
AAATCATTGAATACATATTACCTGTAGATTCTTTGTATAAAATATAAAAACAAATAAGCTTCTAAAGCATAAAAGTACTG
TTTTAATTCTAATGACATCTTCTATGTCTGAACTGTTTTATATAAGTTGTAATATAATGAAATGAATTATCCAAATACTA
GAAAGGTAATTCTGTTTATAGAATATAATACAAGGTCAATGTCGTGAATAATTCGTATATTTCATTATTGTATTAAATTA
TGCAACGTACCATTAAGTAATTTGGTTTACTTTATAATTAAAATCATGTAAAATAAATTTTGTAAATAATATTGTTGAGT
CTATACAACATGTAAATGATCAATGAAATATTAATATTATATACACCATATGTAACTGTACAATGTGTAATTTCTATAAT
CCTGTAATTCGCTCTATAAACTATATGAATAAGGAAAAAGTATTAAAAGTATTTTTTATAACATGATTTCTTTACAATTC
TTTACATTGTAAATAATACATATCAAAATTTAAATTCAGTTCACCGTTGTAAAAGTTGTAAAGCTAATTCTTCATCTGTT
TTTAGGCCAGAATTTATAACTTCATTGATTATTTTTCGTCTCTTTTTAACATTTTTATCTTGTTGTACTACTAGTTTTCT
TTTGGGAAGACTGTGAATCATGCTATCTTCTTTATTTTCGATATTATCCGGAGAATTTTCATTAAAGTCTGCTTTTTGTT
CTCCATATATTTTATCTGGATCTGGTAGCCATGAAAGGTCTGGTTCACTGAATTCACTTTCACTTACATCACTATTTGCT
TCCTGTGGTTCCTCATCATCACTTTTATCTTTATTCTTTTTACTAGCTTTAAGTTTAAGCTTTTCTTCGCGATGTTTTTC
TTTGATTTTTTCTCTAAACCTCTGTTTATCAAACTGGTCTTCTTCACGTAAAACTTGTTTTGCTATTTCAATATTAATAC
CAGAATCAATTTCATTTTCATATTTCTTGGCTAATTCGGATACTTTGCTTTTCGTTGGATCTATCACTTCCATTCCATCA
TCACCAAAAGTCTTTTTACTATTAGGGATTATTTTTTTCTTAAGTATTTTCTTTGCAACTGCAACTTTTGTAATAATTTT
TTTCTTATTGCTCTTATCATCTTTTGTACTTTCGATGGTATCGGACATATCGTCAATGTCTATATTTCTTCTCTTCACTG
TCAATAAATCGTCGTCGCTATCGTCATCCATAAAGCTAATATTATCATGTTTCTGAGTATGCGATATGTGTTTCATTGCA
TTGTTATCTTCGTTATCAGATTCGTTAGAGGTAATATATTTATTTGCTTCACTATTATTGGATATGTTTAAATTATCACT
TTCTTTGTTCTCCTTATTTATTTCTTTTTGTAAATTAGAAGTATTATTTTGCGACTTTTGTAAAAATCGTATTCTTGGTG
GAATAGCTAAACCTAATGATCTTGCATATTCATCGGTATTTAAAGCTTTTACATTAAATACTTGTTTGTCTTTCATTAAG
AAAACTGATTTAATATATGCTACAAAAGCTCTTTGAGCACTTTCTTTTAAAGATACATCTCGAGCCAGTAGTGCTTCAAG
TTTACGATGTGGCGAATGTAATTTATTTGGATTAATTTTTATCATATTTATTGGTATTTTACGATCCTGTAGCCGTTGTA
TCATTTCTACTTCGGACGGTAACAAAACTAATAAAGATTCTCCACCTGCTTGAAATCTAGCTGTTCTACCTGCCCTATGA
ATATATGCATTTACATCTTCAGGACAGTCCATTTGGACTACCCAATTAACAGCAGGAAAATCCAATCCACGTGCAGCGAT
ATCTGTAGCAAATAATACAGCATAATGTTTTTTACAAAATGACTCATAAATATCCATTCTTCGAAGCTGATGAAGTGTAC
CATATAGAGCTAATAAACTTATTCCTGGTCGTAATCGACAAAATGATTCATAAACGTATTTGACCTGTTTGCAACTAGAA
AAGAACACAATTATTTTTTGTTTCAAATGACTTCGCAAGAAAGACCATAACATTGCTGTTTTTTCTTCCAAAGAGCAAAC
AATATAAGATTGTTGAAGTCCTTCGGGAGTAATATGTTCAGCATGTTCATGCACAGATACATACATAGGATCCTTTAGAC
TTAGCCTGGCTAAATCTTTAACTGATTTGGTCTGTGTTGCAGAGAATAAAAGTGTCTGTCGCTTAATTGGTAGATTTTCA
ATTATGGAATTCATAGTCCTTTCAAAACCCATATCTAAACAACGATCTGCCTCATCGAGAATTAATATCTGCATATTGAC
ACAGTCAAAGAGAGGATTTTCATCCATATGTTGAAGCAAACGACCTGGTGTACATATAACGATATTACATTGATCCATAC
GTTTTTTTTCAAATTTCAAATCTTTTCCACCGATAATCAAACCTGCTGAAATATCATGGTATAGACCAACTTTACGTAAA
GTTTCATATATTTGATAGGCAAGTTCTCTTGTGGGAGTAATAATAAGTGCACCAACACCGTCGTACCTTGTCCATTGCTT
ACAATATAAAATTTCTAATACCGGCACAAGAAATGCTAATGTTTTTCCACTACCAGTTTTTGCTGCGCCTAATATATCAT
TACCCTTTAAAGCTAATCCAATACTTTGTCTTTGTATATCCGTTAATTCAATATAATTATTTTCTTTCAATCCCTTCAAT
GTTTTATTCGATAATGGCATATCATTAAATTTTTTTATTTTAGTTTCATCAATATTATTGTATTTTGATCGTAGATCTTC
AATAATTTTACTTTCAGGTATTTGTCGTTTTTTCTTATATATTTTTACCTTCTCCTTTGTTTTGTGAGCCATTATATGTG
AATTACTGATTTTTCATCTATAATAAATAACCATGCCTTTTCATAGACCTTATAGATAGGTTATATCAAACAACACGAAT
GAACCAAATTGAAGCAAGTCGAGCGTAGAAAAACCGAGTAGAACCGAGTAGAGCCGAATCGAGCCGATTTGAGTCAACCA
ATTAGCTTACGAATATTTCAGAAAATCAAAAATTTCTTTATTGATACTAATTGTAAGACTAAAAAGAACAATTTTCATCA
ACAAAAAGTATTGTATGGTTAAAAATGTATATATTATAATTATTAATATAGGGCCATATGTGAAAAGAATTTTTTTCTTT
TGTAAAATATACGCAATATATTTTGTCGAAGATCTACTAGAGTTCTCGACGCTATAGGTTATTTCATCGCGTTAACGCGA
ATAGTTTGCATTGTATTGTTGCAACATTGACAAAGTGTAATAATTGTGCTCATCTATGTAAATAACAAACAAATTTTTTT
TAATATTATTGTGTGCAATATTATATTATTTTTTATTTATGGTTTATAATTTGGTGACAATAAAATGTCTGATGAAAAAA
TGTTGAAAACGAACATGGAAACAAACTCGTCTTCCGGAGAACCCGTGACGCAGCAAATAAACAACGTAGAAATGCCACCA
AGATCTGTAAATATTGATTTCCATATTTTTTCAAAACGCGCGTGAATGAATATTTATTAAATTATAATTATTACAAATGT
TACACAAAGTATTCAATTTTCTTTATTTTATACGTTATGGAAATATAGAGAGGTGGTCGAGGTTCGAGACAAAGAGCAGT
GGACAACATAACCAAAAAATTTCTTCGAAATTTCGATCCTGAACGTAGCGAAAGAGAAAAACGTAAATTACATCGTCGTT
TGTATCAAGGAAGTAAACGTCACACCTTGTACAACGATCAAGGTATTTGGGTCATAACTGGAGACGATTTATGTGATTGT
TTAAGTTTGGATTGCGCGGGATGTCACTTTCCATGTCCTAAATGTTCTTCTACAAAGTGTGGCCACGAGTGCAGGAACAA
TCGCAAATGGACTTACGATACGATCGAAAACGAAGGCAGTGACGTTACAACGAAAAATCCAGTTCTCAAAGAAACTTAAA
TAAATATGAGGTTTGTCCTTAATTTTTCTTTATTTCTAATCAACGAACGTTCCTTAAACTTAATCATATCTGTGATATCG
AGTAATAATAAATAAACTAGATTTCTGTACATATTTGTAGAAAATAAGAAAATTTTATAACAAAGAATATTTATATTTTT
ATTATCGAATATTATGTATATTCGACAATTAAAGAGCATTGTACGCAACGAAGCGACGCCCTACGAAAATATTGATTTTC
TGCGATTCTTCTTCGACGTAGAGTGTAGGTAATGCGCACGTATTAATGCACGTGTCTACTATTACTA
>c69828_g1
ATTTTCTTTTTCATTTATTACATCATAATACTTTTAAAAATTACGGATGGGAGATTTAAATATTATTTTGTATCGAAATT
CAGAATTTAATATTATAAATGTGAAAAGAAAGAAAATATCGTATAAGCAAAAAGGAAATAATAAAAATTATCTAAAGGTA
TTTGAAATGGAATAAAGTTTCAAAACGTAAATAATTAAAAAATAACAAAATCGATTATTATTATTTTCAAATATAATAGA
CATAGAGACGATAAGTTATTAAATAGGAGTTTATTAATGATAATAATAAGCAATAATTGGCGTATCTAAACGGTAGCGAG
TATACGATTCGAGAATGGAGCCAGGAAGCGAGCGAATCGACGAGAAGAATTTAGAAAAGGACAAAGAGAAAAGTAATCTA
ATCAACGAGAAGAAGGAAGAAAAGACATTGAGAGAATTACGAGTTCAAACGGTGGACAAATTAACGAATATCGAAAAAAA
CGTCCTCGTATATTCTTCATCGTATGGTCAAAAGAAAGAGAAAAAGGTCGTTAAGCTCGTCGAAGAAGAAGCTGGCGAGA
AAAGGAATATAAATAATAATAATAATAA
>c192353_g1
GAAAAGAAAAGAATAAAAGAAGAAATGATCACAATGTACAACAGACAATCTTGAAATTAAAATCTAATTCCAAGTGATAA
CGAGTAGATTAAGATATCAAAAATATACAATACTGTTAATGATCCAGAAGAATGAAATTAATTGGAAGAACTCAACGGAG
GTAGACTTACATTCTAGTTGAGAAATTCGAATTGAAGAAATGTTCGTCCACTTCGTGATCTTTATCGTGATATGTGGAAT
AGCATAAAGTAAAACTCATAGGAAGTGTAAG
>c181746_g1
AAAAAGAAAAAGAAAAAAATAAAGTACTAAAAGAGAATAAAGTCCTATATTTTACTGCGAATATCTTAGAGGAATCAAAA
CATAGAGAGAATTGGTATCGTTATTCCTTTCAAGGCAAACATCCAAAGAGACGAACTTACTCCTAAGATTTTCTACCGAG
ATCGTTCCTTTAATCAGATGTAAAGGGATTTTTTTTTTTTTTTTTTT
>c41223_g1
GCTGAAAACAACAAGATCGACTTGTTGGTGAGCGAGGATGTTTTGGCCGAAAGAAGAAAGACCTGGGTTGCGCCCGAGCC
AAAATACAAGCGTGGAACCTTGTTCAAGTTCTACAAGTTGGTCACGGATGCCTCGAAGGGTTGTGTCACCGACGTTTAAA
AACCTGAAAAATGGCAACGGGCATTAGTCTGCGACAGACCGCCGGGGACTACCGATGGGGTAGTACTTTCACTTCTACTT
TTGCATTCTGAACACACAAGTCCGACGAAGG
>c185479_g1
GTTGTTGTCGTTGTTGTTGTTATTTCTAACTTTGGTGCATCGACCGTTCTGAGCTAGCCAGTAAGCATTGTAAACCGTTC
GTTCGTTCGTTCCTTCCTCCGTATATCCCGTCTTAACCAAGTACGAAAGTCGTGGCTACCATAGTCGGTGGTACCAGGAC
GTTGTACCACAGCATGTACCACCTCGGTCTTCCAGGATTGTAAACAGCTGGCAAGAACCGGGGAAACCAGGCGATACTTA
ACCGTCCTCCTCCCTTCGACTTCCTTCGCGCCACCTTATCTCTCTCTCTCTCTCT
>c170196_g1
GTGTATGTGTGTATATGTGTGTGTATGAGTGTATAAGTGTACTCTCTAAGCGTCCTACGAACGGATCGCGTGTCGATCTT
TACCGAGATATTTGTTACTTTACAGTTTTATCACGTTTTGCGCGTGGAAACAAAGCCATTGTTTGTAAGTTCGTACACGG
CATATGACCTGACCGTATGTGAATCTAAAAAGATCGAACGATGGCTAA
>c185576_g1
TTTCCTTGCTTGTTTCCTCTTTTTTATTTCCACGGTTTTACTAGCAATTAAAATATTAATACAACAATAATATTTTACTG
ACGAACGCGTCAATCTGAAAAAGAAAACTAAAAAACCGTTACTACGCTTCCTCTATTTTCCTTAGTCTTAGCATTCTTAA
GAAAATACAAATCCCCGAGAAGTTTAACGCGCTTCCCTTAGCTTTTTATTAAGTCGTCGTAAAACAAAGTTACTATCTAT
TCAACGCTATCTCCACCTTCCATAAACCAGAGCCTAAAACGGTTTTTAAAGATCTAAAGGAAGGTGAACGAAGAAAAAGA
GAGATAGAAATAAAGAATAATAATAGAAAAAGAAAAAG
>c140455_g1
TGTCGGGTGGGAATACCGGGTCGGGTCGGAGGGAAGAGGATGACTCACGTTGAAAAAAGGTTACACCTAGGGATGATTTG
GTAATGTATAGAGAACTCTTTAATGTCATCTAAAGTGGTCAGAGACTGCTTAGTTTGTGTTCTTTTGTGCTCAGTTTTTA
GTCTATTTTAAGGTTATTGTTTGTTTGATTAGTGTTTAAGAATATTTGGCCTCAA
>c152753_g1
GAGAGAGAGAGAGAGAATAATTCTACATTTCAACATTCCAACATACAGCGATATATCCGTCCTCTTCGCTGTCCCATTTA
TCCTTTCATTCGTTCTTCAAACTTGATAAACTTTATATTTCACAAAATATCTGGGTAAATTTTAATTACTATCTAATATA
TAATATCTTATTATTAAATTCATATTTACGTAACGTATATATTTCCATATCATTATGATTGAATGATTTTATCTTTACTA
GGACGATTTAATTGTAAGTATATATTCGCCTAAATTTTTCCAAATTTATCCAAA
>c135489_g1
TCGCCTACACTGTATCATGATATTTTTTATCTAACGATTGCAAAAAAAAAAAAAAGGGTAAAGGAGTAGGTTGAATCATT
ATAAGGGTGCCCCTTCCCACCCTTAAAGATTTTATATTAATTTATTTTACAAAAATTGACAAAATATTTCAATCATTACG
GTTGTTGAGGAAATCAAACTGTGCAAAATTTGGAAAGGAACTTGGAACTCTCAAGGATATTATCATTTTTTTAATTAATA
CTTTTTTTTTTTTTCTCTCGAACGAATAGCAATGTTCTACGACGGTGCAAGGATCTCTAGATG
>c111301_g1
GTTCTCCTGTCCGAGTAGAATCTCACCACTGGTCCCATTCCTGTAACATCAACTGTTTTTTCAAACCAACTCAACATCAA
TGCCCCGTGCTTCGCGCCATAGCTGGTAGACATTATCTTGTAGATATATTTGATCAACGTGTCCTGTTGATCGGACGTGA
GCTGTGAAATAAATGAGGGGAATTCATTGATGTTGTGGTTATTTTTCACCGACACAAGAACCTCAAAAACGG
>c131853_g1
GGGGTTTTTCGGATACCACTCCTTGATGCCTCCGGTGCGCAGATCAAATGTGCTATCAGTTGATGGGCAAACTATACACC
CATCCTGGGTGAGCTTGGCATTGAGAAGGCCTTCGCTGTAAGCCCCTTCGGCAGGGGACCGATTCTCTATTGCATACACC
TGATCCTTGTACCACAGCAACAGTATGGCCTCCCCATCCTGAATTATCACCCGCCGCTCCCCCCTTGGCAGCGCCGCCAG
CGGCACCACCGGCACCCAGTTGTCTC
>c169142_g1
GCCGAGTCGGGAAAGCGAAATAAATAAATCTTGTTTCGTTCGATCGACCGGATAGAAATAATTCCAATAAAATAAAAATA
CAATGCGTCGATATCGATTCGAACGTTATCGGAACGACGCGCGATATAATTGAATTTTTAAAAAGAGATAATTGATTCGC
TCTTGATTCATTCGTTCTCGAGGATATTTTTAGCACTTTGACGCTTCAATCTCGAATAAGTCCATAAAACGAATCGTTCG
GGTATACAACAGAAACGGATTCATGAGCGAGTCGATCCCAATTTCCTCTTTCATCTCCATTATCTTTGGACGTGTTATCT
GCGCGAGATATCTTTCCAACT
>c130831_g1
TCGTGTAGATACGAAGAATAGAAACATAATCGAGCGCTAAATTCTCTACCTTATTCCCTAAAACTCTTTCGGTATAGTAT
CTCTCTATTTTAGTGAGACTCCGTTTTCCGCTTTTTCCTTTTTTCCCTCTCTTCGTTCTTCGCTTTCTAATATTGACTCG
AATCTAGCTTTTCTTGGTGGTGGAGGAAAAGTAGCACGGGCTAAGGTCGTGGGAGCAGGAAGTAGATTGCAAATGAGGGT
TTCTGCAGTGGCTGTATTTCTTGCTGAGGTTTTTTAATCCCAGGGGCACCGCGATGTTAGGTCCAGCGTCTGTAAAAGAG
AGAGAGAGAGAG
>c59313_g1
AAACAAACAAACAAGAAAAAAAATCAATAATAGTGATAATTAGATTTCATGGCATATGCCTAACAATTAGATTCGATCGA
AATTTCACGATTGGAACTTCGATCGGCAAATAGACAAATTTCAACGTAAGGACGCAAGATAATTGTTTCAGACGCGTTCG
ATGATCCAACCGTGATGCCGGAACTGTTGTCCATTAAGGACGAAGATGAAAGGGCAGAGATAAGCGATCAAAATGGCAGA
GCTCAAGAGCTCGCCGTCACTCTGGCAGAACCGCCTACGTCACAGTCTTCATCCAGCACCGGTACTCTACACTTATCGGA
CAGTTCACGTCCTGAATTTTTAATTTATTTAATATAAGAGGGACGAGGAGGCATTCGAGCTTTATCTGTTTCTTTTTTGT
TTTCTTTTACTTTT
>c109995_g1
GAGAGAGAGAGAGAAAGAGACGCACCACGGGTCGTTGGATTGGACGAGCGAGGAGAAACAAAATCAGCCGGTCGGCTAGT
CGCTCGGCTAGTCGCTCGGCTAGTCGTTCGAATCGTGCCTTTGCTCGCTCGACCGAATCCGATCGTGAAATTCAATGAAT
CTTTCTCTCTTACTCTTTTTATTATCTCTATCTTATCTTATTTTCTATGTACCTATTATTTCTTATCGCCTGGTTAATTA
GGTGCCGATAATCCATGCTTTTCATTCTATTATTCATTGGCCATAATTTCTTCG
>c81694_g1
CCTTTCTTCCTTTCTTTCTTTCTCCATTTTTCGATCGATCGATTCGCAAACAGCCTTGAACAAAAGGCGCAAAGCGTAGC
ATCGCACCAAACGTATGGTTATCCGTATGGACAAACCATAGGAGTACCCACATCATTATTTTCTCGAACACGTCCTGGTT
CTCCATATGAGGAACCTTGGCATTTATCGATATATCGTTCCACAAATAAGAGTTTCCATTACGTCGATACGTGCTATGCG
ATATGTGCCGTGTTCTAATATGAAACAGACAGAGAGAGAGAGAG
>c186634_g1
GGACTGTTCAAGATTATGGTTGGCTTCAGGGTCCAATGGCAGTCATCCGGGGAGAACTCTATGTGATGAGTCATGGCCAT
ATTTTCAAGCAGGAAACAGAAGCAAGCAAGGTAGTGGTTTCAGCATCTGAGTTCCGGAGGAGAATTGGGTTTGCAATGGT
TGGGTTGGGCGACGATATTTATGTGATTGGAGGGGTGATAGGGCCAG
>c60767_g1
GAGAGAGAGAGAGAGGGGGGGGGAAGGGTAGAGAGGAGCTCGAAAAGGACTGACAGTGATACGGTGCATCTCGATAGTTG
GCAGAGAGAACGGCCACGGCAGGTGTTCTTCTGAGAGCAGCTGCAATCACGACGAGCACCATCTGCCGCGGTAATGCACG
GCTGTTCGATGCACAGCCCGACGCTGAAATGGTCCACATTTGCTCTGAAACCCTCCAGGCCAATTAGATCTACCTGAAAA
CACGTGCCCGGATACATCGATTTTGATCCTCTTCTTTTTCGAGTCTTCTTATAAAACGTAAAACGTTTGAGCCTATGAAT
TAATTATATTAAAAAAGGCAAAATAATATTATAATAATTATAATACCGATATCGTAATTTGGTTTAGGTAAAAAAAAATC
TCAATTGGATAAATATTAGTTTAAAGGGATAAAACTTAGTGCTACCATCTCTTGTTCCGAAGCATCATCCAACTGTAGTA
TCTAAGGGTTGGCAATGAATGACGATATCGAAGATACATGCATTTCGTGCAGCCGTTTCATCTTCTGTATCGCGAATCAA
AGAAATTTCAATGGAAACTTTGATCATTTTTACTACATGATAACACCTATATAATGATGGTAAGTCGATAACTGTCGATA
ACTGTCGATAAATTATCGACAAAATAGAGCAAAGCGTTCTAACTTATTAAGAAGTTTCCAGGAATTTTCTTCAGGTGGCG
CTACAAACACTTTCCCCAAGCTACCTTATCGTCGACATTAATTACCGACAATGATTGCCTCTTTACGTGCACATTAACGA
TAATTCGTGAAATACAAATGCAATATTTTCATATCAGAATTTGATCGTATTGCATGATTTTTCCTTTCTACAAAAGTATA
AACAAACTTGTGCGTGTCCTTATCAAGATTGCACAATTAATAATATACAGTTCACGTGAAAAGCTTAAGATTAATATTTG
TCATCATAATATTATACTACATGTTCCATTGATTACATATTATATGGGATTAATATAAAATCCTTTTTTTACTATCCTTC
AATAAAAAATATAAAAACAATAATCTAAATTATCGCGTTGCTTTCTCTACAATATGTAATATATTCATAAATCTTTTTCT
TTCATTTGGTCAAATTTACATGGTCGCAAGGATCGATTGAAACTTGCACACTATGTAATAAAGATACCTGATAGTTATGA
TCAAGTATTCGAATGAAATGCACGATGTATTATGTATGTAAAAATTATTAAAGAATAATTATTAATAACGTCCAGATCGC
CCATCCCTGCCTTTATCGTCTCGTCTTTTACGATCCTTCGATCTGGATCTTCTGTCACGAGATCGAGATCTACGTTTACG
ATCGCGTCCCCGAGACCGAGAACGAGATCTAGATCGAATTTTTCCTCCTTTTTTACGACTGTACAAGTATCGACGAAGTT
CCCTTGAAATAGGTTTCAAATGCATGAAATTACAAAATCCAGATCGAGTGCATTCGCCCATTTCGTACTGACGACAGCAA
GCTTCTCGAAAATCGGTAACAGGAGATAATTCTGCATAAACTGGTCTACCACCAAACCAACGATTATTTAGATCGTTAAC
TGCTCTCTCTGCGTCTTCTTCTCTACGAAATTTAATGTAAACATTCCCTACCAGATGATCTCCTAAATTGTCGCAAACAT
TCATTTCCTCAATTTCTCCATATTTATCCTCGCACTCTACGAACACGTCTTCAAAAAAGTTGTCGTAATGTTCTTGCATT
TCTTCGTCCGATACATTTGCCACCAAATGAGAACCATCCGCACTTTTAGCAGAATTTTGTGGATTGACGTAAAGATTCTG
TAGTAGACACGTCTGACTAAATGTTGGCTTGTTATGAATACGTGAACATCTATCTCCGTGTCGACAAGCACCGATTTTGA
AGTAAAACGAACAATTTACCTTATCCTTTTCTGTGCCAAAGATCGATGCCAAATATTCGGCCATTACGAATCTCTATTGA
TTGCATAAAAAAATGTAAAAACTATTTATCTACTTCTTATTCACAATTTTCATTCTTGAGGGACGCTAAACATACGACTG
GTCTACAGCCTTGC
>c105890_g1
AAAAAAGAGAAAAAAACAAAAAATAAACTAAGAAGAAGAAAACGATAAAGAGGAGAAAAAAGATCATCGAACGATTCACT
ACGTAACGCTACGTGGTACGCTATAGGAAATAGTAAACAGGAATATCAAGGAAACCCGATGAAGCATCGATCAGCCTGAA
AGTTATCGGCAAAACGTGACGGCCTTTAAAATGAGGGCCGATCGTAAGATGAAACGACGATAAACGTAGAAGAGAAAAGA
CATTGAGAGAAGAGGCGTTCCTCCGTTGACATCGTCAAAGCCAAAGCTATCCTTCATAAATTTTCGAAGCCGAATAGTTT
TCTTCGTCGAATCGTAAATCAAAGTTTTATCTTCGGTATAATTGCTCTAGATAAGATGATCATCCTTCAAAATTCTCCCC
TAAGATATTAACAATCCTACGCTTAAGGTGGATCGCATATCGCTTTAATTTAATACTGGAATCCAGGCAATACCGGATCA
TAGCGTAGTTTGCGAAAAAGTATAGCAAAAAAGAAACGAGATGATATTAAGGAACTGAGCTATATAGAAGTAGAGGAGTA
CTTTCGCGGAGGAAGATGCGAAGAGCACGATAGTCAAATTACCATAATACGATTAGAGTAAGGTGAAGTAGAACGAATGT
GCATACAATCGGTAGTCTGAAGAACGTACGTAAGAGAGAGAGAGAGAG
>c2623_g1
GTTCTTTTTTCTTTTTCTTTTCCTGTTTTTTGTTTTTTTTTTAACCTTTATTTCTTTGTTAAAATATTTCTGTATAATAA
ATTTTTCATTTCTTTTTTTTTTTTGCCCGTCTTCCCTCTACACACACTACCCAATCCACGTTTACCTTCAAACGAATTCT
CTCTGCTTCTTTTTTCATATCATTTTCTATTTAAATACTATTATATACCGTTATTCCTTAACCATTTTCTTATGACACCG
TGTATGTATATTCATTGAAGAATTACTATTTTAAGCTTTAACAACATGTCTGATGACAGATACATGTCTATAATACGACA
CGTAACTATCTGTACGAGTAGAATCAATACTGTTGTGTACAT
>c124359_g1
GGACTGAAGCAGTTATATAAGCAAGTGGCAAATGCCCGACATTCTCCAAAATCTTAACACGCTCACGAACATCACCAAGA
TACAAAGCATTATGGAACTGACCCATGACATCGTTCTTGACCTCGGCAATTTTAAGCATTTTGGATAGTTTGTCCACATT
GCCAGTAATGAGATAAAGGAAAGACAACCTCTCGAAATTCTTTGTCCTCTGGTAGGCATACTCAACAATTCCAGCATTAC
CTTGGCG
>c8727_g1
ACACACACACACACACACACACCCTGTGTATATATATTTTTGTTTTTAAACGAATCTCTTCGATACATTTTCCATTCCTG
CTTCCTTGATAACTTTTCCTTGAAATCTTCAAAAATAATGATTTAACTTATATCTTCATCATAATAATATGCACAAAGTG
TTCAAAAAGTCAATCTTTCACCATGTGTCAAAAGTGTGATATAACAATTCCAAAGAAATTTTCAAATTTATGAATCTTCA
TATATGATTAAATGTTTTTGATGCTGTTATTGTATGATATTTATTTAGAAATATTAAGTGTAATCGTAAGTAATACGTTC
AATACAATCAATAATATCATACAATATGCATGAAGTACCACATACTAATCTTGTGATATTTATACAGATTTAATATCTTG
TTCGAGATAATATAGATAACGATATCGCGTTTGGAAATTATGAGAATTTACGTTATTAATGTAATGGAAGCAAGATTATA
TACTTATACTATATATATATAGTACATTGTATTTCTTTGTCAACAATTTCTTTATAATTTTGAACTTGATCCGTTTGATC
AAATATGTTTTAAAATTGATAAATACACATAGGTATATTAATTCATCATTTGCTCACGTGAACATAGCGAAATCAAGTAC
GAAGCGTGGCACTTGGGAGGAGAAAGATAATGCGGAAAATATCTTAGACGTTGGGAGACGAAACGAAGTTTCGTTAATTG
CCATGGGACGAAGAATATACTGGATGTCAGAAACTTCAGGGATTTTCATCAGAACAATGTCTTAATTATTAGCTAGCTAT
TTATATATTTGGTTTGCCTTCACAATTGAAATTTTTCATTTTATTTATTTACAAAGAAAAATTCTTTTTAAATTCTATAT
GAATTTTATTTTTAACTAACATATCATAAAATCATTTGTCTCATTAGCGAAGTGATTTTTAAAAGTGAAATTTATTTATT
TTTTTTTTTTCTGTATTTATTCTTTTTACTTATCCCTTTTTTTATTTATTTCTTTTTCTCTTTCTCTTTCTCTT
>c52458_g1
TATATATATATATTCATGATAAAAAAGATATATTGTTTTTATTTTTAATCATATTATTTCGAATTCTCAATATTGGTACT
GATCTTTAATTAATTTTTGTTTTCGCTATTGGCTATTCCATTAAAAAGAATATTGTCTATTGGGACTTGCACAATGTCCT
ATGATTTAATATGATTTTTCCAGTATTTCGAATATGGCTGTGTACAACTTTCTTCTACCGGGACGAACATTCGTTATTAA
TGGGTTCAGAAGTCTTTTGATTTCAAGAGTTCTAGTAAGATATCAGTCCAATGATAACATTCATCAGAAAGAAGAAGAAC
ATAAATCATCAAATGAGGAAACTGAAGAAGAGTATGAACAAAAAACAAAGAGGAAAATCCTTATTGCATCAATGAATTTT
GTTCCAGAGTTAGGATGGAGTCGACAAGCTATTAGTGCTGCTGAATATCAAAGGTGCTGAATCTATTGGTTATCCTGGCA
TAATTCATGGAATGTTTCCGAATGGCGGCGCTGAATTAGTTGCACATTTTTATTCAACCTCCAATAATGAATTGAATCAA
ATTCTGAAAGAAAAATATGAGACAATTCAAGCAGATCCTGCAAAAAAAGTAGAAAATCCAAGAGAACAGATCAGTTATGC
TATGGAAACCAGGCTTAGAATGATAATACCTTACAAAAAAAATTGGTCGCAGGCAATAGCACTTATGACACTTCCACCAA
ACGTTCCAACATCACTAGCAAATTTAGTTACATTGGTCGATGATATTTGTTATTATACTGGCGATAGATCCATTGATATC
ACTTGGTATACTAAGAGAGTAGTATTAGCAGGTATTTATAAAACAACAGAATTATATATGCTTCAAGATAATAGCAATGA
TCATGAATATACGTGGAACTTTTTGAGAAGGCGAATAGATGAAGCTGATCAATTGCATAGAATTATATCTGCAACTTCAG
ATTTACAACCAGAACAGACTTTGAAACAAGTAAAAGAAATAGCCAGTGCTACTATAATCACTGCACGTAATATACTTGGG
TGGAATGTGTACAGATAAGTTTTTTAAATGAACTAGAATTGATATGCAGTATCTGTAGATAAATTTAATTCAAATATTTC
TTATAAGGATTACCTGGATTTGTAACATACGAATAACTTACATTATATTGAAAAAAATTTTGCTTATCATTATCACTGGT
CTTAAATTGTAAACACTTTTTTGTACAGTTTTATAGATACATTTTAATATAAATTTAAAATGTTGTTTTAATTTGTTCTT
CTCATTTTAATTTGAACTATTCAAATCATTTAAATACTCATTGAAATGCTCTACGTATATGTTTATATTTAATAAATAAA
TAAATAATTATTTAGTGTTTCAACAAATAACAAGAATACAATTATGGAGTTATTAGTTGATTATTACATTTCATAATCCA
GCACAACACTTAATTGTGTGTGTGTGTGTGTG
>c92446_g1
AAAAAAAAGAAAAGAAACAAGAAAGCTCCCAGTAACTTCCACTTATTTACAATCCGACGAACTTTTACAAGCACATGATA
CTTCTCTTCTGAACGGGAAAAACGATGTAAATCAATATTCTTAGTTTTACGGAAAAACGTTTTTAATAATTATAAAGTGA
AATGTAAGATCGAGGATTACATCTTAAATAAGATAAGTTGATAACATATTGTCTCGT
>c169346_g1
GTTAGATCGTAGGACTAATTTCGAAAGTAGAGGAACACTCTGTGTCGTCGGGTTGCCTCTTCGTTTTCGTTCTCTCCACG
TTGAGTACCGTTGAATCGCCAAGAGACTGAATAGCGAGTCTCTCTCCTATCTCACCCTATCTGGCCCTTTTCTCTTTCCA
ACTCTGTACCATGGCTTGCACATTAACGGTTAAATTGTCACCGGCAATTATTCCCAGACATTTGATTACACGTTCGCCAA
GATATATTTG
>c126963_g1
GGCTATACGTGTGTGAATTTCTCTTTACCTTATATGACTCCAGTGCAATAGGAAATATTGTTATAAAAAGGGAAAACTGC
TTGCCGAGAGCAATGTCGCCTATTCCATGATGACATTTTATTTTTTCAAAGTCATCTCCTGAGAGAATATAAGTTTCTAT
TGGAGGTAATGCTTTTAAACACACACACATGAAAACAGTCATAGACAACGATCTTTAAGAAAATCATAAAATAAACTGAC
ACAGTGCACAAAACAAAACAAGAATTCAGAAGAAAGATTAAAAAGTACAGAAAT
>c12161_g1
AAAAAAGAAAAAAAAGGAAAGAAAGAAAGATAAAAAGAAAGAAAATGGTGTTAAAGAAAAAGACTGGGAAAAGTGCGCGA
GAGAGTAGAAAAATAGAAAAGGAAGGATAATATATAAATCGAATAAATTAATGTTTTCATTTATAAGAGAAGTGCCAAGG
CGATCCGTGATATCGACGGAATAGTTAAAAGCAACAGGAACGAACGCGATAACGTATTGCAATTTTCTAACGAGCTGTTT
CTACGCGTATGCACGTACATAAAAGACAAATATA
>c42723_g1
CGTCACAAGATTCAAAGAGAAAATAAGAAATCACAGAACTCACATATGAGTAGGTATGTATTGCGCGTGTATAAAATACG
TGTATTTACTCGTGTATGTATTTATGTACATATGTATGAGGAAGACGTGGCCTAAATTAATGAAAATGTTTATCCTTTCA
ATTTACGTCTTGGCATTTATCTTCTTCGCGAAAAGAACGAACCGATGTTTCTTGTCCATCGTTTTCTTCTTATCTTTCAT
TATCTATTTCTCTCTCACATGAATTGAATATTATTTTATACATATATTATACTTTGCACACATTTACCGATAGAAT
>c154528_g1
TGAGCAAGGTTAGTAATTGCATCAGCTGCTCTTCGAATGACACTATTGACAGCCCGAGAAATGGAACCATCCTTGTGCCT
CTTTAGTAAATCCACAAGATGAGGCAAGGCACCATTGTCAACTATGAGTTGCTGATGCTCTGGCTTTACAGCTAGAAGCC
CTAGAGCAAAAGCACTGCCTTTCTCGACCTCGTGTTCGAATGGCTTCGGACTAAGGTCACCTTCGCTCAATGGCGGCGCC
TGAAGATGCTTCACCAGCGCCG
>c145007_g1
TGAAGACAAACGAGGAGGACGAGGAAGTGATGTTCAAAGTGCGTGCCAAGTTGTTCAGATTCCACGCTGACACACAGGAG
TGGAAGGAGAGAGGCACGGGTGACGTGAAGTTCTTGAAGCACAAGGAGACGAAGAAGACGCGTGTGTTGATGAGAAGAGA
CAAAACGTTGAAGATCTGTGCCAACCACTTGGTGCAGGGCGACTACGAATTGAAGCCCAACATCGGCTCCGACCGCTCGT
GGGTGTACACG
>c25779_g1
GAGAGAGAGAGAGAGAGGGATGGTCGGGACGAGCCTACCCCAACCTCTTCTCAACGAAGCTCTCGCGCGGCTGCGTATCG
TATCGACGACCTCTACTACTCTACTCGACTCTCGTCGTGCCACTCTACGTCATCCCACTCCTTTTTCGCACAACCTAACC
CTCCCCAGCCGCTACTCCATCCATCCCCCGTAAAACCCCGATTGTATTTTTCGAAGGAAAGAAAATCATCTGGTTTTCTT
CCTCTGTCCCCTACCCCTCCCCACGCTCCTACTCTTAATCTCCTAATTTCTCTTTTCTTTTAAAATCTTTAAATTTTACT
CCACCGTCCATTAGTTTCTCTCCCTCTCCTCCCACATTTTTTTGAGAGAATACACGCTTTTTCTATTTTTTTTTTCTAAA
TTTCTCTCTTTCCTTTATTTTTTTTTTTTTCT
>c177864_g1
AAAAAAAAGAAAAAAAAATCAAGAATCTCTATCTTTCAAATCGATAATATTTTTCTCTTGTTTGTAAAATTCAATATCTT
CTTGTTAATTATTTCTCATCAGTTTTGTACAATATTATATGGATAAACGTTTGAAAAATTTTTCATTATCATAAGATTTG
TATATGACGGAAAATTTAATCGTATTTAAATATGTCTTTTGTCATTTGATGTGCTACGATTGATTTACTTTGATTTTTAC
TTTGGTGTCGATCAAACGCACGGAGTTTAAG
>c95408_g1
AAAAAAAAAGAAAGAAAGAAGAACGAAGAAATTCATACTAATTGCGAAACTTTTAGAATAGAAACTTTTAAAAGTATTTA
TAATTACGTTTAATATACCCTTATAACGCGTGTAATTTGAAAACACAATTTCGTGATATAAAACTATGTTAAAATTGCAA
GTATCTCTCTTGTTAAACGATATTTTTATAATACGGTTTCGATATAGAACGACTTAAATAAATTCGTAATATCCATCGTA
TAGAATCGAATTTTCGCTTAACACAGTTTCGATAAAACTACGAACGATAACGAATTAAACGTATTATAAAAGGTTTTAAT
CTATATTATACCGAATATAACTTATCTTAAACAAACCATGAAATATCGGATAAAAATTATGTTTGTCGTAATAAAGTGAA
AGGAAATTTTTTAATGAAAATAAATAATACTAAA
>c191860_g1
AAATAATGAAGAAAAAAATATGGCTAGGGTGATGATAATTAAAATGATAATTTGAATAGTTGGGACGATTATTCGTGAAA
GTGGTGGAGAGAATGAAAAAGAGATGGCTAGGATGATGATAATTCGAGATCAAATAATTGAGAGGCCGATTATTTGTGAA
AATAATGAAGAAAAAAAGATAGCTAGGATGATGATAATTCGAATAGTTG
>c168825_g1
AGAGAGTGAAAACTCGCGCCATTCTAAAAGAGAATATCATAATAGCACGATACGAAATTGTATTTCCTTAATGGATCACG
CAATAGTTTCCGTTCTTGAACTCGAATGATTCATTCCATGCATCGGACAAATTAATGTCCCTGCTGTCAACGGACAATGT
AGTTCAAACATCCGGAAGTTAATAGCACGCCGATAACCCTCGACTGTCCTGTCTCTACTTAGAGGACTACCGATGCATGC
CAACGTCACGCATCCATGATTAATCTCTTTTGCAACGAAATGCATTTTATAATCGACCCCTTTGTACGGCCTAAT
>c51829_g1
GAAAAAGTTGGGTTGTGTTCATCTGCCGACACTGGAAAGGGGAAGAGTAAGATGTCAAAGCATGTAACACATGGTTATCA
TTTGGTTAAGGGAAAATCCAGTCACCCAATGGAAGATTATGTTGTTGCTGAATTCAAGCAAGTTGAGGAGCATGAGCTTG
GTCTGTTTGCAATATTTGATGGTCATTTGAGCCATGACATCCCTG
>c185446_g1
GTAAGATGGATTTTCTAAAAGCATCGTCGAAAGGATAGACGTGGGATCCAACAAAGGCATAAAGAAGTTAAATCGACGTA
AGAACGAAGACATCCTTGGACTCGTTTCTAGAGTCGATATCGTAGTTCTACAGAGAGATACCTACCTACCGTCTAGGAAA
GCCTAGGTAACGCGCGTTCGTTGCAGCGCAGGGGCGAACAGACAGAAATCCCAATAAATCATCCCGTCACGAGCCGTGAA
CCAAGGCGGAGCCTCTTGCCTCGTATTAGCCAATAATAATCCTCTCCGACGTGGAGGCCATCTTGGAT
>c7958_g1
GTTCGGATCGGTCGTACTCGATTTAATCTCGTTATTCGTCTAATTATAACAATTTCTCGTCTAACAGCTCATCATTATAT
CGTTTACTTTTACGATATTACGGATTATACAATTAATTTACATGTCTCGCGATAAGCCTTTTATCATTATACCTTTTTAA
ATTATCTTCAATACCGATCGAGGAACGATCAATCAACGATATACATATACATGGGATATTTCTCAATTCGCTAAGTTATT
AAATCATCTCATTGAAGGTTTCTTCTTCTTCTCTTCGATAAAGTAACGATGAAGTCGATCGGAGCGTTAACGTTTCATCG
ATTTCAGCTAAGCCATGTAATCTTTTAAGGGAGGAAAGAGGGGAAGGAAAAGAATAGGAGCACTCTCTCTCTCTCTCTCT
>c163663_g1
GGAAAAAGGACTTCAATAAATTGTCACGGTATTGTGACGTTTGTTAGACAAAAGGAATAAAAATGTGAATAATAATAGGC
GAATGAGTGATATGTATATTGAAAAAAGTTGCGCCTAGTGGTGGCCCGAATAAATCCTTTTTATACTTGTATAGTAATAT
TACAACGCGAAAATAACAAATGCGAACACAAAATTTAATTCTGAATTGTCTTTCTTTTTCTCATTACACCTCTATCTAAT
TTTGTAGTATAATAGTGACATGTATAATGTTAATAAATGTTAATATTTCTTTTTTTTTTTTT
>c177917_g1
GCGAATAATTGACCATCGTATTAATAAACTACAATTATCATCTTTAACAAAATAATTTAATTAGGAATTAGGAACTGAAA
GTTCTTTTTAATACATCAAATATGACATACGGAGCTAGTTATCACAGTGGAAATTATAGAAGTACTAAGGAAAGAGGATC
TTTATATAGAAATAATATTAATAATAGAAATGGACGATTTGAAAATCGAGGAAAAAA
>c1700_g1
AGGAGGGAGAAGAGGAAAATCCGGTAAGAATACCTTAAGAATACTTTTTGTTGCTTTCTTTATGTCTAACTTAGCTAAAG
GGATACTAATTAATCTTCTTTACCTTTGTTATAAAGTATTAATGTATAATAAGATTTAAAAGGATAATACGAACACGTGA
TTCCCAACCATCCTACGATTATCGATTCATCGTTTCTCTTTCGGATGATTCATCCTTGGTAAAGAACTTATTTACTTCGT
CTTACGTCACAATACACATATACGGTCGATTAGAATCTTTTTTATACCTTACGTACATACGAAAGGACGTGTTGTCCTTC
GAAAACAATAATATTTGTCTAATTATGAAGCATTCACATCGATAATCATACGATAAGATTCCTTCCGCAATTCCCATGTG
ACTTTCATGCTTTTCGCACATGGTTTTGGAATGCAACGAATCTCTTATTTTCTTCATCGATCCTTTATAATTTTATAAAG
ATGGTTCCTTTACTTTTT
>c70535_g1
AGGGTATAAGTATTGTCTTCTTCGAGTGTCTTGTAACGAATGTCTGCCGTCACTTTCTTGCCATTCTTCAACCAATAAAC
ATCCAAAGGCTTAGTTCCGGTCACTTTGGCATCAAATCTAGCCAGTTGGCCAGTGGTGACGGAGGTGCTTTGAATGGTGG
ACAGGAAGCTAGGTGGTACTACTCCACCTCTGCCCGGTTGTCTTCTACGCTCCTCGACTACCAAATTCGCACTGCATTTC
GCCTTCCCACCACGATTTTCAGCGATCACGGAGAACACACCGGAATCCTCCATGAAAACTTGACGAATAATCAACACTGA
TTTCGTGCTGAATGTGTAAATCTGAAGATCCGGAGAATTTTGTATGGGGAAATCCTCGCGGTACCATTTAATGGACGGCA
ATGGATCGCCGTCGAATTCAACCTCGAATCGTGCTTGTTCCTGCTCGAATGCTCTGCAAGGTTGAATCTTCTTCGTGAAC
ACAGGAGGTTTGGCAGGTTTCGTTGGACCTTGAACGATGCGCTCCTGAGTTTTCGCTTTGTGCTCCACCTCAGTCGTTTC
CGTAGCCGTTATCTTTCTGGTGATTTCTAGATCTCCTTTGACTTCTTTCTGGATCTGTTTCTGCTTAGCTACGTGCACCT
CGCGGCCGTGCACCGTGGATTCCGATGGCTCTGGAGGATACCTTCCTTTCACGCGCTCCATATCAATGTCCACTTCTGTC
GTGTGTGGCTTCTTCACGAATTTCGTAGTTGTCTGTTGGGTCTCCTGAATCTTCTCGTCCTTCTTGTCTTCCAGCGTCTC
CTCGTATTGTTGGGCCATTCCCTTCGCCACAGAATGGGCGACAACTTTTTCGCCAGGAATGGCGAACTGGTGGCTGGATT
CTCTCAATCTACTCTCCTTTAAGACTTGCTCCTCCTCGAGGGTCATCAATTTGTTGTAATAGTCCTCGTTTTTCTTACTC
TTCACAGACTTTTGCCATTCGGTCTCTGGTTCCTTGTAGACCTTCTGTCCAAGGTGTTCGGTGGCGATCTCGATGCCCTG
AGAGATATTGTGATGCCTCTCGTCGAAAACTCTCTCGAGCTCTGTGTTCT
>c168465_g1
AAAAAGAAAACAAAAAGAAAAACTAAAAAATTATGTACGTAATCCTGGCAAAGAGGGGAAGGGCCGCGAGCTTGTCGTAC
AAATCGTCAGACGTCAGGCGTGAATTTATGACGACACAGCATCCGAAAGAGACCGTTTTACGTTTTTGTATACGACGTGC
TGCTCGATGGTGTCCCGACTACGTAGAATCCTCTGGTGGTCGGACTTTTTTATCGGCCGACTCTACGGAGACGCAGCCGA
CATGGAGAAAGGGAAGAAAACCCGCACGCGGACCATTTCGGTATCCACAAAAAGATACACGATTTCTACGTTCCAAACAA
AACCGGCTCGATCCTATCGCTGAGAAAGAAAAAGATTTTTGGTACGTTAAAGAGAGAGAGAGAGA
>c185445_g1
GTGTGTGTGCGTAAGTAACCACTTAAGAAATATTTACTTTACCCAATAATTACAACGTCCTGTATGATATCTTTCTGCGT
GTTTAAGTATCATCGAAGAAATTTAAGGAAAATACGAGAGACTTGGGTGAGAACACACCGAATCAGTTTTAATTCCCGAC
TAATGGAAGCGTCATTAAGTTTAACGGACGGCGAAGAACGGCCCGTCGCCGAGCGTACCATTATTTTTACCGTTCTGCCT
TGTAAATTACACTTCGAAACGTACAAGCCGCAATTCCTTGCCTTTTG
>c10511_g1
GGTGATAGTCATTATGTGATTTTTGTAATAAAATAACATAAAACTCAAGCCAAATGGCTTGTAATGTTTTTGTTCCATCA
CATTTCAATGGATATTATTTGTAAAACGATTTTTATTTTAAGCTAAGCCTACTCTTCCGGGAAGAAGGAAACGTACTGGC
AGCAACTAACTACACAGAAGGGTACAACAATGGCAAACAAAGATCAAAAATTGATGAGTTCTCAATAAGGGGATCGACAT
CCCACCACCACATATTCAATCAACTCTCGGTGACAAACTTGATTCCCTTCTCAATAGAGGATTTGAGCTCGGGTTTGAGG
CTTTCCAATCCTTGTTTTTCATAGTCTGAAAGTGGGCCCAAGTCCAAAACTTCCTCCACACCATTCTTCCCAAGCCTCAC
CTTAGAAGCAAAGAAAGGCAGTTCAGTGATGCATGACTGCACAAATGAACACTCTACAACATCTGGAACCCCATTAAGAC
CCTTCAAGCAAGCATCGGCAAAAATAGCTCCAGCATAGGCCATTGAGAGTGTAGCTGAACCCATTCCAGCCTTAGCTACA
ACCACTTCTGTCCCTCCATCTTGTGTTCTCTTTGTGAGAGCCTCAATATCTTCATAAGACAAATTATTGGCTTGCGGTGT
GGCTTGTGAAAACAATGGAAGAATGGTTATGCCCGCATGGCCTCCAACAACTGGCACATTAACCCCCTCAACTGGGACTT
TGGCCTTCTCAGCATAGAAAGTCTTGGCCCTAACCACATCAAGCATTGTTACACCAAACAGCTTCTTCTCATCATACGTC
CCCGCTTTCTTAAAGACCTCAGCAGCAATTGGTACAGTTGAATTCACCGGGTTGCTTATCATATTAACAAGTGCATGAGG
GCAATACTTGGCAATCGCAGTGCACAGTGATTTGACAATGCCAGCATTAATGTTAAAGAGATCATCGCGATTCATACCAG
GTTTTCTTGGCACACCAGCCGGAATGATGACAATATCACATCCCTCCAAAGCCTTACCTAGCTGATCCTCACCCATGTAC
CCATTTACCTCAGATCTGGTGTTGATGTGGCTGATATCGGCGGCGACGCCGGGGGTTGCAGCGATATCATAGAGGGAGAG
CTTGGAGACGAGTGGGTTCAGCTTCATCAGCAGCGCAAGCGGCTGCCCGATGCCGCCGGCAGCTCCCAAGACGGCTACCT
TACGCTCCGGAGCCGAGTCCGATGAGTAGAAACGACGTAGGAGATGAGTTGATGAGGCACCTGTTGTGCTTCGTCTCAGA
GAGGATTGGATCGATCTCAACATTATTATTGTTGCTGCTTTCTAGAGAGAGAGAAATGAGGCTCGGAGAT
>c76265_g1
GTAACTTTCATCGGAGAAAGGAGGATGACGAACCCTCGTTAAACGACCGATTCATCATTTCTCGAAGAGTCTTTAAGGGC
GATTAGGCAGCACGTTGACGAGGAAAAGGGTCAACGAGCTTTCACGAGGCTAAAACGGACGAACCATCTCGTTTCGAGAC
ATTGCCGTTTCGACCCTTCATCGACGGTGCCCAATCCCTTCGCTCACCCAAGATCCT
>c5681_g1
GAGAGAGAGAGAGGGAGAGAGTAAGAGAGGATCCCAATAAGGAAAGAAAAGTTGACAGGAACGATGCATAAGCTAGCTGA
TCTTGTCAACAGCCGTAGTTTCCGATTCTCTTTGAACTTTGGCCGCCCTAAGGGAACGTTGGAATCGGTCCCACGCGATT
TCCTTCCTTTCCTTTCCTTTCTAGCCGCCATCCTTTAGCAGACTCTCATTCCTTCTATATATAACACCCACGCACGAACA
TACTGACACACATACAAACGTACACACAAATAGACAGACACATACATATGGAAATACATATATACGATAAGTACGTATGT
ACATGTAGGTACACGTACGTACAATGTACCATCGTTCCTATACGTATATACATACATACATAC
>c190876_g1
TTTTTCTTCTTCTTTTACTTTTTCAAAAATACTTTCGTATTTAAACTTCTTGGCAAAGTTCCCATAGAGAATTAAACATA
TATGAATTCGATTATAAAACTACTAATGACATATTAATCTTTTATTAGTATAACTTTGCAGAATAGTAAATATTTGTATA
AATTATTTTATCGTACGTTTTCTTTTTTTGTTCTTCCTCTTTCTTTTATTTTTTG
>c98311_g1
GAGAGAGAGAGAGAAAGAGAGATTGAAAGATCAAGAGATAGAGAAAGAGAGGAAGAGGGGGTGGCGGTGTCTCGGCTTAC
GTAAATGATATGAATATTCATGACGCGAATTGAAAGTCTTGGAATTTGGTGATTACGCGGAAGGATCGGGTCCAACGTTA
ATTTCCACAGTCCTCCTTCCGTTCTACTACTATCTACTACTATCTACCTACCTACAACCAACAAACCTCTTGGTGCTTTT
CTGGTAAAGGGGTAGACAACCGTAAAATCCCCTCTCTTTTCACCTCACCCCACTTCTCACCCCACCCTCTTTCTCCTTAC
CTCTATCCTCCCTCGTTTCGTACCAAACTGATCGTTACGAAATAAGGTAGCCTTCTACAACGTAAACGGATTTTCTTACA
ACGAAAATATCAATGTTAAGTCATCGAAGAGAGACAGAGGAAGAGAAAGAGAGAGAGACAGAG
>c17416_g1
AGAGAGAGAGAGAGAGAGAGGCTACGAGTCTTTGGATCATCGGCAGAGATTCTAAAATCTTCGTAACCGTTTTCTATCGA
TTTCCCAAAGAAACTTCAGAAGGAGGGAAAGTCGATGTACGAAAAGTATTTGAAAAGAAGAGCACGAGTAAAAAAAGGGA
GACGAGAAGCTAAGACGAGAGAAGGGCACATGTACATCCCGATTGGTAGTATTCGGCGTAATAACCGTAATTGACAGTAA
TGATACGTAGCGTGATAGTGTGAGGTAACGTTGCATAGAAAGAATTCTTTCTATTTCAAAACCGCGACCCGCTCTGTAAT
TTCATATATGGTGTACACGCGTGTGTCCTGGCCGCTCTTGGACAACCCTTTTCTTTCTTTCTTCTTTT
>c149375_g1
TCTCTCTCTCTCTCTCTCTAGATACATGATATTCATGAACGTCCTCGTAAAAAGAGAAAAGAACAATAAAACAAGACGAA
GGACTCTCGACGAGAGCTTCCTTTCTGATAAAAATCGGCTTATCGATTTGCTACGATATCTTTTATGATTAAATAGTACG
CGCAATCGAAGTTACATTAAGAAAGAAGATAAACATTTATCTCGACGTTTAAACGTTATATATTTTTAGACAAAGGATAA
AAAGGCAGGGGAACGTAGACGGAGAGAGAGAGAGAGAG
>c177391_g1
TTTGTCACCAAAGCATACAATAGCCGGAGTCTCACGCTTTGACTCATCGTTGAGTACAACGTCAATTCCCCTTTGCCTTG
CAACGGCAACAACACAGCTCTCGTTCCCAAAATCAAAACCAACCACGCTCATTTTCAAACAACAAGATTCACTTTGGCGC
ACACAATCACTCTGAGGGTCGAGAGAAGGCTGTGCCTGTGTGTGGAATTTTCTGAAGACTTCTTGAGG
>c148147_g1
AGAGAGAGAGAGAGGAGAAGGAGAAGGGAAGAGAAAGAGAGAAAGTTCCGGAGAAGTCCAAGTGTTTGCTCTCGTTGGCG
GACCGAACGGTTTGTCAGCTTGTCCATGAAGAAGAAATGAGAGAAAGAGAAGAGAAGAGCCGACCCCTGTAGAGAGTCCT
GTCGAACTCGCTCGTTCCTTCTTTCGTTGGTTCGTTCGTTCG
>c52303_g1
ACATACACACACATATATGTGTATATATAATTATATTGACGAAGGAAATCTAATATTTTATGGATACAAAAAAAAAACAA
AAGTGCATAGTACTGATTATGCGACGGACAATAATAACTACTATATATACAAATTTACGCGATTCTACGGATGGATTTGT
AAAATTTTCGTGATTTGCAAAAAGGCTTTTCTTATTTTAATTTTGATTATAATTTTATTTTTATTTATTTATAGAAAGAC
GTACCGAGACGATCAATGATAAAGGATAGGAAGCGTTCGATTGCGACTATAAACGGCACACGGTATGAGCAATTTTCTTT
TTTTCTGTTTTTAATTCGAATCAAATTTATTTGAAATATTTTTTTCACGATTATGAAGACCAAAGA
>c150411_g1
TTTTTTTTTTTTTCTTTTGTTCGAGCCTATTAATTCGATCGAAGTGGAAAATTTACATTTAAAAGTGGTACCAAAAGAGA
TAACGACCTATTCACACGAATTCATTTTTCATTCGGTATACTCGTCTTATAATTTCACGGGTGAAAATTATTATTTTCTA
ATAATTGTTTCCAATAAGAAATAAAAAGGATCTCAATTAATTCTTTTCGATTTTCGTATCTTCTTCCATTTTAATTTTAT
ACGACGTTAAATAGATGCTTCGTATCATCTCTTAATAAGGTCAATTATCGAAAGTTTCTTACGTATACTCATCGTGACGT
GCGAATTAGCATATTTCAAAGAAGACATTTGAATGTATAAAAGAATAAGACGCAAACGTTTGGTAAACGTTCGTA
>c96452_g1
GGGGAACCCTATAGGCTACCGTCTGTTTCCAGGATCGACAGTGACTTCTCTTTTGTTGAAGGATGATTATCCGCAAATCC
GCGCTGCTTTCACCAACTACAATGTATGGGTGACCCCATATAACAAGTCTGAAAAATGGGCCGGAGGGGTATTTGTTGAT
CAGAGTCGGGGTGACGATACCTTAGCTGTTTGGACTCTCAGGAATAGGAAGATTGAGAACAAGGACATTGTGTTATGGTA
CACCATGGGATTTCATCATGTCCCTTGCCAAGAAGATTTTCCGATAATGTCGACGCTAAGTGGTGGATTTGAGCTCCGGC
CAACCAATTTCTTCGAGAGAAATCCAGTGTTAAAAACAAAAGCTCCCAAGATTGGGCATTGGCCCAATTGCACTGCCAAA
CCTTGATCAAATTTCCACAGACATTGTATGCAG
>c124974_g1
TATATATATATATATATATCCTATCGACGATAAAATAGAAAAATGTTCGTCTATTCGTTTTCTACGATTTCTTTCGAACG
TCAGACTTTTTTTCTCGTTAACGTCAGACACCGTTATTACGAAGAGACGACGACGTCCATCGAACTACCAACCAGTCCCA
TTTTTCGATCTTCCTTTCCCACTTGAGAAGAGCTTTCGAATCCTTCCTGACTCGGTTTCGACGTTCTAGCATCGAACGCC
GGAAGAATCTTTCGTTACGTTCTCGAAAACTCACAACGAGAAGCTCATCGAGAAACGATGAAAGTACTCGATCTATCGAT
TCGACTGGACGTAGGAAAGTAGGAAAGGACAAACTTGAATTCTCGCCTATCTCGTTCGAGAACTTTGTTAACGTAGATAG
TGTATTGTGACGAATAAACACTCGAAAAACGACTATTCCATTTTCTTCATCTAATTACTTATTTATTTAAGTCGTTAAGT
ATTCTAGCTGACGCGTGAAC
>c24310_g1
GAGAGAGAGAGAGAGAGAGTAAGATAGAGAGATAGAAAGAGATACGACGCGCTCTCTCTTTTACAGCATCTCACGTCTTC
TCGTTGACAAAAATTGCAGGTACCGGCACAAGCAAGCAATCGGCTTTCGCGGGAACCGGAGAAATTTCGGTAAGAGCCAA
CGATTCGTAACATTTTATCTTCCGAGCCGTTTATCGCGTTCATTATGCGCCACAAAGCAGAAAAGCTTATTACCACGTAA
TTATAAAGCAGTAATTATCCTGAAGTTGGCAGGAGGAATATCCGCACGCGCGTTCGCTTCGTCCGCATCTCTCAACGAGA
TACTATACACACATAAGCTAAATATATTCTACGTATGGATACCTATGTACATGAGGAGTGTATGCGTGTGAGTT
>c81789_g1
GCCGATGCCAGTACCGCCAACGTGTATGTTATATTGTGTATTATTCAGACCCGTTGACATCGATAGAATAAATGACCTAC
TTTGGATAATTGAGATTGTTTAGATGATAAAGGTGTTAGAAAACATATGATCGATCATCGCGATCGAAAATTTTAAACAA
AAGATTTGTGATAATACAAAACGAAATTAACGTACAATATATTCTTGATTAATTTGGACTTTTTCTTTCTTTTTTCTTTT
T
>c4564_g1
AGAAAAGAAAAAACAAACGAAAGAGTTCACTGTCACAATCGACGTTTTTAACACGAAATTTTATTCACTTTTTGTCCTTT
TCTTTTCTTTCTTTTTATTCAGTCCTAATTCGAGAAAATCATTCAGTCCTCTCCGTGGACCACCGTGTGGCGTCTCGACG
AAGCCGTATCTATAAACCAGGAACATTAAAGTCCACGTCGGCCGA
>c113587_g1
TTTATACTATATCGTCATTTGTGACAACATTTTCATATCATACACATACGCGTTATATCATTTATAAATATTATGAAAGT
GAAATATAAATTAGAATGATTATATATAATAGGAAAAAATCCATTTGATTTATTGTTTGTTGTTGCAACACAGATTCCGG
AAGTAGATTTAGAATTTTATGATCACTCTGTGATCTTTAACATCTACGTTACGCTTCTTTTGCACAATAAACCAATGACG
AATGGAAAAGACAGACATGAGATAGTTAGGGAAAATGGCTGATGATGCAGTGGATCGTGTTTTGACAATTTTACGTATAT
TTTGATATTGATGAACGACATGGAATTTTTTTATATTCAAAGACACGATTTTAATGATATCATAGAAGATAAAGTGTTGT
GAATTTCAAGTGTTTGTTATAGTGTCCGAAATAAAGTAATTATACAGTCCTGTCAAAACTTGTCTGAACCTGTCTAAACG
TGATTCTACTAGCTGCCATCGCGAAATTTCATTACAAATGCCTTAACATAATTTTTATAATATTATCTGTAGACAATGAA
TTAATCAAGATAAATTGATATATGACAGAATTAAAGATAAAATTAATGCCTTACAATATAAATAAAAAATTTACAATGTA
CGATCATTGTACTATGATATAAACATATTGACACTGTTGATACAGAACGTTACACTAGAAATATCTTTGAGGCCATAAAA
TGCCTGTCTATAGAGTTAACGATGGGACAGCATTTTGCTAGTCTCAGAGAATTTTTTAAGATGGATGGTGAAAAACAATC
TACAGAAATATATTCTAATGTATTGCAACAACAATCAACATTGGAAATGGTTGACCAAGATGATGCAGAAAATTTACCCA
ATTATGAGAATAATGGGAATGTACCTGTCTTGAATTTTAATGTGATTCCAAACAGAGAGAGTAAATCAGAAGGGAATTTG
GGAAATCACAATTTGAATTTGGATTTAGATAATCATAATTCTAGATTCGAATCTTTATATAGTCAACCAGTGGAAAACCA
GGATTCAAAACAAATTCGTGGTAATGGCAATATTAATAATCCTGAAACACCATTCAGACAACAAGAGGCTTGTTCCAGCA
GTTCTGGTGGTAGCAACAGTAGTAGTAGTTCCGAGGATAGTCCAAGGACTCCTCCATTAAGAAGATCCTCAAAAACATTG
TCATTTGGAAAAAGAAAAAGTAAACAACGGAATAAAGATCAAAGTCCAGTATGTAATCATATTTTATCTTCAAAAAAGAA
AAGAAGTAATTGGGTATTGAAGTTTGCTAAGAGTAAAACATCCAAAAATACTGATATTATTCCTGGTCAAGGCAACAGTA
GTTCAGATTGTGTATGTACTGGTTATAGAAGAACCGAAGAACATCCAATGGGTGCAGGAATTGTATTTAATAGTAGATCT
GCACCACAGAGTCCAATTCTTGGTCCTCTACCGCCAAGTCCTGTGATCGATTTGTCAAGATTTAATCCAGAGGAATTTCC
TATGGAGGATTGCGACGAAAGGGCACGTTTACAACGAGCACGAGAAATGGAGGAAGGTGTTGAACCTCCTCCTGGATACA
GACCTAATTATCCATCTGGAATACAGGTGCATCCAAATGGTATAACAGTAGATAGTTTGGCTGCATTGTTTCAAGCACAT
GCTGGTATTCAAGTTGCTGCCCTTACTGCGCTATCCCAGATAGATTTTACATTAATTCCAAATATTGAAAGACCTGCGCA
TACGCAGGTCGATTATGTACATTGTCTTGTACCAGATTTACGGTCAATAACGGCATGCTCTTTCTATTGGGGTAAGATGG
ATCGCTATGAAGCAGAACGTTTATTGGAAGGTAAACAAGAAGGAACTTTCTTATTACGAGATTCTGCGCAAGAAGAATTC
TTATTTTCCGTAAGCTTTCGAAAATATGGACGATCTCTTCATGCACGAATTGAGCAGTGGAATCACAAATTTAGTTTCGA
TTCACACGATCCAGGCGTTTATGCCTCTGAAACGGTATGTGGTTTAATAGAACATTACAAGGACCCATCATGTTGTATGT
TCTTCGAACCTATGCTCACTATACCATTGCATCGTAATTTCGCCTTTCCTCTACAACATTTGTGCAGAGCAGTTATAACT
ACAAGAACGACATATGATGGTATAAATAAGCTGCAGTTGCCAAAGACGCTTAAAAGTTATCTCAAAGAGTACCATTATAA
ACAAAGAGTGCGTGTTAGGAGATTAGATACAGAAAATGATTTACAGACAGACGCGAGATCCATATCATATTTACCTTTAA
TATGAGCCTTTATATATAATGTAGAAATACTATCGTTTGCTTTATTAATTTCCTTGCATCTACAGTACTGCCACAGCCTT
TTGTGGTATATGCACATCATAATATCAAAGCTGATAATTTATTTCAAATTCTCTAATGTCTGCAATATTAGCAAATAAAA
CGCACATATTTAGCAATGTATTCAGCAAAAAAATAATAGTAGACTTGGTTCAAATAATAACAATTTTTAGGGGGCTGTAC
CAGCAGCACTTATGTTCAAGTGGCAAATGTATGCATTCAATTGTGAAACTTGATAGTTTAATATGTAAATATGTCACAAC
ATGCGTAGTTGATCATCAGAATCAAAGTTCTTTTTATAAACTTAATTATGAAAATTTAAAAAGATTTATTCAAAAATATG
TAATTTAATATGATATTTTACAAGATTAAAGATTAATTCACATGCATATACCTTGTTTATATCAAGAGTTGATAAAATTT
GTGAGATTAATCATTTGTATTAATTATTTGTATAATTATGTGTTCAAATTATTAAAAAAATTTCATTTATTGTAAGATGG
ATCTGATAGTGTAAAATTCCATCTTTACGTGCATTTGTAAAACTTTTCAATAATGATCAAAATATTCTTATTCCTAATGT
GCCTACTTACAATGTAAAATATCAGCACATGGAATCTGTGTGTTAGTATTCATACTTATTGAATACGTAACAATTTCAAT
ATTGATCAAAATTGTGTTTATCTTTGAAATGCAATCAGTATTTGAAATTTGTTACTTAATTTTTAAAAGATAATGTAAAT
TAAATACATTGTTTTGTTCTCAAATTGATAAGGTTATGAAACCATGTATTATTATGCTTTAAAATTGTTAAATACATTGG
TTGATGGTTATTCATATATAACTAATTTCTTATTAAAAATAA
>c74454_g1
GTTCATTGTGGCTTCAATTTAAACCACATCAGATTGCTGCTGGAGCTGCATATCTAGCTGCCAAATATTTAAATATGGAT
CTTGCTTCATGCCAGAATATATGGATGGAGTTCCAAACGCCGCCAATTATTCTTGAAGATGTGGCGCAGCAGTTGATGGA
GCTATTTTAGAAGATGACTACAGTGGACTTCAGTTCAGCTTGATGGTACATGTTCGCTTTGTGGGTATATATATATAAAT
ACTAGTTCATTGTATTATTGAAGTCTTGGT
>c65114_g1
AATAGATCACTTACTTAACGATAGTTGATTAATAAAGCTCGTCGATATTACAAATATTATCGAAATAGAAAATTTTTTTT
CGAAGAATACACTCTATAAAATCAACTAGTATAATCTGACCTTTAGCTGATAAATAAGTATACAGTTCAAGGTCGTAATA
TAATGGTTGCCACGTATCTATAATGCAGTAAAATAAGTCATTCTGTTTTCTCATTTTCATACTTGAACAGAAAGAAACGA
AAATCATGGCAACTATTCGCTTAGGTCAAATATTATTTCCTCGCGTTTCTTATATCGTTAGAAAACCACAACAATTCACA
TCTTCCATCAAGTTTTATTCTTCTCAAATCAATAATTATGAATTGATAAAAGTAGAGACTACTGGAGAAAATAAAAATGT
TGGCTTAATTACTTTGAATCGGCCAAAAGCATTAAATGCTTTATGCAATCAATTAATGATTGAACTAAATGAAGCTATAC
AAAAATTAGATAAAGATGATAATATTGGAGCAATTGTTATTACAGGAAGTGAGAAAGCATTTGCGGCTGGTGCTGACATC
AAGGAAATGATTAATAATACATATTCTCAGACTATGAAAGGTAATTTTCTTTCATTTTGGAATGCAGTTTCCAAAGTTAT
TAAGCCTGTCATTGCGGCTGTGAACGGATATGCTTTAGGGGGTGGATGTGAATTAGCTATGATGTGCGATATTATTTATG
CTGGAGATAAAGCAAAATTTGGTCAACCAGAAATAGCTATTGGTACAATACCTGGTGCCGGTGGTACTCAAAGATTAACC
AAAGCTATTGGAAAAAGTAAAGCAATGGAAATGGTACTTACTGGAAATCAAATAACTGCGGAGGAAGCTGAAAAAAGTGG
ATTGGTCAGTAAAGTATTCCCATCTGATAAAGTAGTACAAGAAGCAATTAAGCTTGGAGAAAAAATAGCTTCGCATTCGC
AATTAGTTATATCTATGGCAAAAGAATCTGTTAACATGGCTTATGAAACTACATTGCAAGAAGGATTACATTTTGAAAAG
AGAATGTTTCATGGAACATTTGCCACGACTGATAGAAAAGAAGGAATGACTGCTTTCGTTGAAAAGCGTCAACCCAAATT
TACTAATCAGTAAATACATAAAAATATATATTCAAACAATATACTTCCAGAAATTTTGGAACTATATATATATTTTGATA
CTATATATATATTTTGATAAAAATATGTTCTTAATTTTTTTTGTAATAATCATTTATGAATGATTTAATTATTATATGTA
TAATACACATATTTATATACAATCAACCATCTATTCCTATTTCAGTCCTTAATTCTATCTAAGACAAAACGTTTGGATTT
TAAAAAATAATATAAATATACTACTTTTACAAGTGCAGCTAAATTAACAGAATTGAAGCAACTTCGTAACTTACATTTAT
TTCAGTTATATACATATACTCTGATGAAAAGATACATGTGAAATATTAGGACAATCACAAAGACAAATATATAGTCGATA
TAAAAAGCGTAGTTTTGATATATATATATAATTATATATTTCGTATATCTTAAAAATAACTATAAAAAACTAATTTTTCT
TTAAAGTTTTGTTTTCTATTTAAGAAAGGACGGCATTAATTATTTTGTATATAACTAAATATATTGACTCTTTTCACTAA
AATAATAAAGTTCTTTCAAAGGAATATTGTGCAATGTTCCAGCATAAATGCAAACTCTATGTATTTGATTCTAATTGAAA
TCGCGTTTGAGATTCTTTTAGATATTTACGCTTTTTGCTCTGTATATTTGCTTCGATAAGGAACAGTATACCTCCTATAA
GAGCTAAGGTAGTGCCAACTACAGCCATTGCAAAAGACCATCCGAAATAATTATTTTCATGACCTGGCATCCAACCATCC
TTATTTCCACAACATGCAAATATGATGACAGCTATAGAACCATGCAGACCACTTGTCAATAATAAATAACTAATAATTTT
AATAAGTAGGATATATCTTTTTTCTTCTGGACCACAGCATAATACCAACAGCAGCATTAATCCAAATGATATTAGAACAA
GTAGAAAACATATTGTGAAAAAAAATTGAGTAGCTATCATAAAAGGTGGCATTAAAAAGCCTCGTATATTATCGTATCCC
TTAGTAAAAGGATCATAAACCCATCTACAACCTACAAAAAATTGTGTAGGTGCATCAGATTCATATGGGCTTGGTAAAGA
TCTAAAGCAATGCGTCCAAAGACCCAGTTTAGCAAATTGAGCACCTATCATTCTAGGATCACTGATTAACCATTCCGATG
TACCAAATGCTATGCTAATACAAAATAAGGCCAATAAAAGAATGCCAACACCTACATCACCAGATAAACTTCTTATCTTC
CCCATTAAGCAAAATTCAATATACTCCAATTGTCATATAATAAAATACAATTTCATTTAACATAACCTCATATCCATCGA
ACCAGTTATGAAAGCATCTAATGCATCTAACTGGCTTAAAATATACTCGTATTATTTTCTCAAGTGTGTAATTACTAGTT
TGATGTATGGTGTAAAATAATACTCTGTAATACACTATATCCTTCATACACGCAAAGAAGCTTAGTGCTCTATTCTATGC
AACTTGTCGCAATGTTATATATGCATACGATTCTAATAGGAAAAATGCGTATATATTTCTGACACAATGTATTCTTGAAC
ATATATATGAATAAATAAGAATTTATAAGAAAAACAAAACAAAAAAAATAAAGCATACAATTCAACATTAATCCAGTTAA
TAAGGTTATGGATAAAGAGTACATCGTCAGTACGTGTATAAAAAATTTGTTTAAACGCAGTAATGAAAAATTAAAATAGA
AAAGGAAAAAGGGGAAAAACAAAAATTCTCTTATTTATCGTTGGATGATAAACGTTCGTACGAGAACCGAAGGAATAAAT
TATAATACATCTCGATCTATCTCGAGCGCTCGTAAAGCGTACAAAAGTGAAACTTTTTATTAACTTTTCTCGACGATTTT
TCCGTGGTCAAAGGAAGGTGCTAAACGTTTACGATCGATGTCGATAAACGAGACGGACGATAG
>c114933_g1
AATGGAGTACCACGGTACAAAATAAGTTAGACATTTGCAAAGGAGATATAGAACGTTTACAAGGAGAACTATTATCACAG
ATATGTGCAATTACTGATAAGGAGAATAAAATAAAGGAGCTTAATAAACAGATTGCAGATCTTATGGCTGAAATTAATCG
ACTTAAGCAACAACTTGCTGAATGCATGGCTGCAAAAGAAAAATATTTGGCAAAACAGAAGCAAGTTGCACCAGAAAAAA
CAATAAAGAAAGCAAACGTTGAAGATCCTGTTGAAAATCCTGTTGAAAATCCTGTTGAAGAAATAACTGAAGATTTCTCA
ATAGCAAAAAAATTAAAAACGAAAGATTCACCAATAGCAAAAATATCAAAAACGGAAGATTTTCCAATAGAAAAACCAAT
CGAAAAAAAAGGAAAAATTGAAGAAATGAAAAGGACAAAAGTACAAACTCGTGAGAAGGATAAGGAAAGAAAGAGACGTG
AGA
>c20804_g1
AGTGGCCAATGTTTTGGCATCAAGTGTTCAAAAACGTTTCGCACAAAGTGTACTTCTCTGTTAGGATCAACGATGTCGCA
ATATTTTTATCGTTTCACGAGACGACGACACTCACGTATGTACTTAAAATGGCAATTATAAAATGGGTTGTAGGGAACAG
ACTCGAAAATATGAACTCGTTCTATGTTCAGTTAAAAATCGTGGTTGAGAGAGA
>c51008_g2
GAGGACTCCACGAACGGTCGAACGAACGAATGAGAGCATGCGTGGGAGATAGCTCGCTAGCAACGACAACAACTACCTAG
ACGGTAAACGTAAAATGGATCTACCTGGTCCTGCATCGACTCTACCTACGTGATCAGGATTCGTCGAATGCTCTCGTAGA
ATACGCCTTTACGTGCCTAATGACCCTTAACCTCCCATTCCATAGCATAACACAGCACAGCACAGAACAGCACAGCACAG
CATACAATCCTATCTCGCTCAATGTTACCAAGCGCGAGATCCAAAATGTTTTAAACGACGGAAGCCGAAAGGCCGATCAA
CAGGAAAGCGACGCGAGGACTCACCATGCGTAATAGAAACGAAACGATACGTT
>c87097_g1
GTTCGCAACGAAGGAGTGTTCCACAGGATTCTGAATTAAGTCATCCAACTTGAAGCAAATAAAAGAAAATAAGACATTAA
AGCATAAGTACTACTCTCTTAAAAAGTACATTAACAGGAGCACCCAAAACTGTTGCCAATCATATCCTTCCTAAGCCACA
AGAGTGCTGGCGGTGGTCGATTCATACTTCCAGACTGGTGGAAG
>c91682_g1
GTGGGATATATACTGCAGAATCATATAAATTCGCTTATAGCGAATCAATAACGAAAAATAAGAATATTCTATCTTTGTCT
TGTATCGTACGACGTTTATCGTAATATATTGTTTGTATACATACGTATATTTCTCTTTCTTTCTCTTATTATTAAATACA
TTTGATCATGATATTGTAGGTTATATAAACGTTGTTCGAATTTTAATTAAGATATCATCGGATTTTAATTATCGTCGCGT
TAACTATGCGCATACATCGGAATCGATCGATGACCATTTAAAGCCAAGAAGTTATGAGATTCGTGTGATAATAAAAAGTC
ACTCGGCCGTTAACTAACTAAATATATTCACACCGTAAAACGCTTTTCCTCTTTTCTTCTTTTTCATTTCT
>c43628_g1
AAAAGAAAAGAAAAGAGAGAAAGAAAAAATAACTTTCAACACAATCATACGAATAAGTTTTACGATAGAAATAATGTAAT
ACCTATATTCCATATTAATTTTCAAGTAACATGACATTTATATAGGGGGAGTTAATAATCTCACCACATGTCGACGATCT
TTTCTTAACTCGACAAAAGAGTCAACGACGACGAACTCTCTTACATAGTCTCTCTTTCTCTCTGCCTCTACATATGTAGA
TACATGAACGTATATAAGTAAACGAGAGGTGGCGCGCGTGTACGCGTTCCAGAAGAATGTAAGGACACGAAGAGGAACAA
GCAGAACTGCGGATAAGAAGGGATCTACGCCGAGGACAATCACCCGAGAGGAGGCCGTTCCTGTTGTGATAGGACAAAAA
GTACAAAACGATTCGTCTCCCTCCTCATCCCACCACCTCACCTCATTCCACCTCATCTTACCCCACCTTACCATCTCATC
CTCCGCCATCCTCCACTATCTCTGGATGGAGGATGAGAGCAGGTCGAGGAGCAGAAGGGTGAGCATAGGGGGAGGGCGGG
CGGTCGGTTGAGGGGGAGGGGAAGGAGGAAGGTTGGAGGAGGGACGGAGAAAGAATTTCAGAAAGGAAAAGCTTCGACTT
AAACGAACACGAGATTGACCTGAGAAAAATTCCATGAGAATTTGCTAACCTCTCCTCAAACCTCCCTTTTATCCCCTCCC
TCATTCACCACGCGACTCACAGAGCTCGCTACCAATCTTCATCCCCCTCAAACCATCCATATACCCATTCCCAAACCCAT
ACCCCCACCCTCACATCTTCATTTATTATCCGTTCACCTTATATTCTCGTCTTGATTTATCGATGACAAGAAAGAAAAAA
AAGTAACTCGAAGGAGAGAAAGGAAAGAACTGAAGT
>c186375_g1
GACATACAGACAGACATACAGACAAAGAGAAAGAAAGAAGGTGGAGAGAGATAAAACTACATCGTGGTTTTTTCTTCTTC
GGCTTATCCTTTCGCTTGCGAACGATAAAATCGTGTCGTCGCGTTGCTAATGTAGCCCTTCGTGCGGAAAATACTCGTCG
ATTTCTTTAAAGGAGATATACGGGTATTAAAAAAAGTTCCAACTGATACATCAGACTCGTTAGAAACATGTGGAATGTTC
ATCAGA
>c123557_g1
AGAAAAAAGAGAAAAAAGAAAATGAACTTCTCACTCTACCTTTATCAAATTTTTTTCCATTAATTTCGATAATACAGATG
GTGACTCTACTGACCCACTTTAGTTCCAAAGCGAGAGCATATCTACCGGGTGTCTACGAGTGCCTTTGACCTTTTCCAAA
CGATCGATCCCATGGAAAAAGACCTTTTACCTTTACCTTTTC
>c42912_g1
CTCTCTCTCTCTCTTTCTCATCGCTTGTTAATATAATACGTCAATGTTAAAAGCGATACATTTAGATCTATATAAATCGA
AGAAGAAAACGAATTATTAATGACAATAATTGAAAGATCATAATAAAAATAATTATTTTTTGATTATTTACGATACAATG
AATACGTTCGTATGTACGAAACGTAAATATCATTTTTGAGAATAAAGGGAATGACCCGAAAAAAAAAACTATACAAAGAA
AAAGAAAGAAAAGGAAAAGAACGAAAAGTAAAATGTAAGAAAATTATAATCCCTCGAATCACAGAATTTATATTTTCGAT
AAAATCCGATGAGATACGATATTATCATTTATTATTTCACATAATACGGTTTAGTTTTTTTTTT
>c66215_g1
AAAAAAAAAAAACAGAAAAAAGGATAGGAAATATCGGCTGGATTTTATTAGATATGATTTTTTAATTACACAGAGATATT
AGTTTTTAAAATCGGTTACTGAAACTTATTCGCAGTTGAATGTTACGTTAACAAAATGCCGGGTTCCATGTTCTCTCAGA
GTACAGAAGCGCAGATTTTAACATTACTAAAGTGAAATTGTAGGGTACGATATAACTGTGGTAGAATAACAGTGGTAGAA
ATAACAGTGGTAGACAAAGTTATTTTTTAGATTATGCTTAAATATAACCAAAATTGTTTAAGAAGTTAGGTAAACATTTT
TTTAATTCGTCTACATGCCTGGTGATTAAAACATTTTGTGACTATGTCGATTTTATTTCACACAAAGTCGCCTCCACGAT
TTAAAATAAAATATCGTTTCATTGTAATCGTGAAGATCACCAAGCACTTTGACTTTTTTACTTTTAATAATTAGATCTTA
TACACGTTTAGAAATCATTGAGAAATAAGAAGCAATTGTTGTGAGATTGCGAAAGTATTCATTTTTCGAACGTGACGCTT
AAATTTACTGGACTCCAATTGGTTTCAGTATTGCCAATCGACGAATGTGAAAGAGAAATCTGCAGAGAATTTGAGATACG
AGAGAGAGAGAAAGAGAGAGA
>c117163_g1
TACATATTTGCCTTTCAATATTCTTCTCATGAGAATTTTCCGTCCATTGGGAGTTAACATTCTTGTAATCCATCCGTGAC
GTTTAATACGGCGACGTTCATTAGGATGTGGAAAATGATATCTCATTATAGTTCTGTTTATAGTTAAATTCCATGGATTT
ATTATTGTGGGTGAAATTGATGAAAAAGTTTGATTAAATAATGCAAGTCGTGGAAATGTTTTATATGTATTAGAGATTAA
TGTGCCTATCATGTTATAAAAG
>c175942_g1
GTTCAATGTTAACTAGTCCATTTTGTTAATTAAATGTGCTAAACTTTGACTATCGGCGAACGTAGAGATACATATAATAA
TGTTAATGATAAGGTTTCCACGAACGTTTGTAATTATTTACGGTTAGTTAATAGTTTGTTATTTTGTTAGGGAAATTAAA
TTGGCAAAGGTGTTTAAATGGAATAAGATAAATTCTTCGAAAAAGATTTTTGGGCCTCGAAGAGGTAGCCGGATCGTTGC
GAAAACAATTTATTCGGATCTATCGCAGGCGGCGGGTGGGTCGGCCTTCGAAAGGTGAAAGGTTAACAGCCTCTATGGAA
ATAATGGCCGGATCGTTGACCGTAGTAATCTTAGCCCGCGGAAACAATTTAATTGCTCGTTCA
>c51264_g1
ATATATATATATATTTCAATTGTATTAAAATGATAAGATTTACATGGAAGTAAATATTTTTGCTAATTTCTATGTTACTT
TAATAATGTCTTCTGCAAATTTTATTATTATTAATACAACAAACTACAAAGGAAAGATTTCTTAATCAATAGAAATATGT
ATAAAAAAAATTTGATGGATTTATAGGATTTATTTGGACTAAGCAAAGTTTGCAAAAATGAAAAAAAAAATTTGTTGTAT
TGTTTACGTTCTATTAATTTATAATGTATACGTACACACATACA
>c155736_g1
AGAGAGAGACAGAGAGAGAAAGTAAGGTGTCAGCTATCTCGTCGAGCGTAAAGAACCTACGAATCGTTTATCTGATAAAT
CTCGTAAGTAAAGAACACCTTTGAAAAGCATGCTACCTCGCGCATCATACAACGCCTCGACCATTTTCTTCTGAGCTGTG
CCACATCTTCCTACAGCGTGTTGTCCTTTTATTATTAAATGATTGGACACGTGCAACGTGTCGCGCATGAATTCATTGTA
CATTCTCCATGGATTTACGTCGTTATAACTCGTGAAGATCTTCTCTCAGTATCTCTTCTTAATCTTTGATATACATTAAA
CTCATTTCTCGAGATATCGTATCGAGATATCTGAACAGCAGGTATCGTGAAATAATAAAAAGATGACGTAAAATTATTAT
AATGTTTTAAAAAGTTCTTATTTAATATTTTGAAAGTAATCATTTCTGTTTGCAACCAAGTTGAAATCTATTAAATGTCA
AATTTAGACACCGCAACGTTCCAATATTAGTATGTCTGAGGAACGTCGACATTTTCTATTAGAAATATGACGATAATAAA
TTTATAGATGGCGTTT
>c94808_g1
TTCTTTTTTTTCCTTTTTTCGTTTTCACTAGGATCATCGTGTTACTGCGTCTCTATTACGTCACTTATTTAAACGTACTC
CATCCACGGGGCCCTGTTGATCGCACGATAATTCACTTTGAGCCGCAGGATAAATGAAAATTAGCGGGATCCCATTGTTC
CGCGTCCGACCAGAAAAACGAGTTTTTCCATTGACTCGATAACGAGAGTTCGAGAGAATAACGAGGGTAGATTGTGGGTT
TGGCAGGGATGAAACATTCCGCGCTCTTTAGAGATTTCAGATTAATTCAACAAAAGGGAGTAGACACAACACTTTTTAAT
ACGTAATTGCAACAAAACATTGGGAATGTTATCGTACGTGAAAGTCAAACGAACGGTATCTGCAAATAATTACAAAGTTC
TTATGAAAAAAAGAAAAAAGGGAAAAGG
>c134223_g1
AGAGAGAAAGAGAGTGAGAGAGAAGGATAAAACGAAGTAGTGGGGGTAAGGAGCGCGATACGGCGCAGAGAGACAGCAGC
GTCCGCACGGACGACACACAGAGAGTCTTGCGCTCGCGTGTGCGCGGAGACAGGGGAGTCGAGAGCGGGGATTGGCTGGC
GGACGGCTCGACGCTTCCAAATATGGGACAGTCTCCGCGGTCCATTCATAAAACTACGGGGCGCGCCGTCGCTCGGCTCA
GTTCGTGCGCGACCCCCACGCATCGCGCGTTCTTTCACGATCCCTTTCGCGCTCTAACTCGTGCCTCCGCACGACACACA
CACGCGCACGCGCGCGCCTTAACCAAGTGAGAAAGAACGAGAAAGAAAGAGAAAGATAAAGAGAAACAGAGATAGACGCG
TACTCGCGCGCCCACACACGATACGCAAAGACTTGTCTGTGTTGATACATGCGTGTGTGTATGTGCATATATGTGTGTGC
GTGCATGCGTGCGCGCGTGTATGTGTAGATCTATGTTTTTGAGGGATACGTGTATACAAGTAATATATATATGTGTGTGG
TCATTCCATATATAATACACGGGGGTATTATACGAGATACATTTTGGAGAGAAAAAGAGACGAGAAGAGAAATATATACG
TACAAAAAGGTGACAAGACGAGAAAGAGAGAGAGAGAGAGA
>c126278_g1
AAGAAAGAAAGAAAGAAATAAAAATAAAAATTAAGGAAACAATACACCTAGTCTGCAACCTTGTGAGTATTTAGCAAAGC
ATATACATAATGTGTTCCTGCTGTGTAACGACGCGTGCCCGTAGTTGCCCGTATCGTATATATGTTAGTGTAAGTGCGCA
TGTATAACTTTATTCGCGTGAGCATGTATGTATGTATGTATGTA
>c111213_g1
AAAAAAAAAAAAAAAAAACAGAGATAGAGAAAAATTCATCCCGTCTAAAACGCAATACGCGAGATCGATAAACATTATGC
GTATTGCTTGCAGTTTTCGGTTACCTGGACGAATTTTACTCTGATCTCTCAAGCTCCTCGTTCATTCTCTGCTGTTTCTT
TCGTTCTCTCCGTTTTCGACTATCGTTCTCCCTTTCTCTCAACGTAATCCCTTTCCCTTTACGTAATCCTTTTGTCTATC
TCTTCGGAAAAGTGTTGTTATCGGTTTTTCGCTCGATAGGCATGTGAAAAAGGGTTCTGGCGTCGAGCGACAAGCGTTTC
CACGTAAATCCATAGACTACACGATCACAGCTAGCTTTTG
>c80722_g1
GATTCAGATAGGAGGAGCAAACTTGTTCGTGATCTGAATGACCTAAGTGGAGAGGGAAATATTGAAAGTATGCTTTCAGT
TGAAATGGGCTTAAGGGAACTAGCTTCCTTGAAGGTCGAGGATGCTGTTGTGCTTGCATTTGCTCAACGCCGACGTCCAA
ATTTGGTTCGACAATTCTTCTCAGATCCAAAATCATCTGGTGATCCCAAGTTTATGGAGGCATATGAACTAAGTTCAGAG
GAATCGGAAGATGTTCTTTTCAAGCAGGTCTGCTTCTTGCTTCTCTAAATTAGTTGGTTTTGTCATGCTCATGGCCTTTT
TGATGATGTATCTGCCATGCTT
>c170753_g1
GAGCCCACCTTATAGATGTATGCATGGCAACACGATTTCGCTCTCGTTCCTAATTGCCTCCTAAGAAGAAGCAATTACAC
TCTTGGACATGCTCGTAAAAATAATGATATACATGCTATTAAAGAAAATATAAAAAAAATGAAGGAAACAATAAACAAAT
GAATTTGTATTCTCGCAGTTCTCTTCCGTTAAAATAATTAACTAGACTAGTTTTTGTTGTATAATTACATCATATAGAAT
ATTCATTTAGAATTATCAGTGTTTAATAATTA
>c100285_g1
AAAAAAAAAAAACAAAAAAAAATAGGAAACAAATATAAAGATATCAAAGGTCCCGTATATTATTTTTCAATTAAATGAAC
AATACATCTCTATATATTTCGATTAGAAACAGAAAATAAGGTCCAAGGAAAGAAAAACCTGATATTCAAGCTGAACATTC
GTTTAATATCTCGATCTTCGCTTCTCAACCTCTCCACGTACTTAATTCTCGTCTCATCGCTCTCTCCCTTATCCTTTCTC
TTATCCCTCTCATCCACCCTCCTTTCAACCCTCCCGTCTGACATCAACCAACCCCATCGACGGTTCAAACTCATCGATCT
TCCTCTAGCCAGCGTTGTGTCGGTCGAATCATCTCTCTCTTTCTTCGTCTATCTCAACTACATATATGTGTATCTATCTA
TGTGTTTGTGTGTGTGTGTG
>c122811_g1
TTTTTCTCCGCATGATTCATTGTGCTTCGTGAAGCGGCCAAGCATGCACCGATGCGAAGTAATTTACATTAATTTCAACT
TTTAATGATTTTCTCATTTCGACAATTTGCCAAACGATGATGTTATAGATATGATGATTGCAACGAGTGAATGAGCTAGG
TATGCGAGACGATGCAAATTCGTTTACGTAAGAATCTAATGCTTTTCAGCCGATAGATCCGATCGATTTGCGCTCACGCA
AGAGGAATGTTATTTGAAACGCAATAATTATCGTGGGAAGAAACGA
>c141992_g1
AGCCAGCCAGCCAGCCAGCCAGCTAGTCAGCCAACCAGCTAGCGAGCCAACCAGCTAGCGAGCCAGCCAGCTAGCCAACT
AGTTATCCAGTCGACCAGTCGACTCGGTCATTATGACTGCCAGGCTAACGCCAACGGGCTATGCATCATTAATGGTCCTC
GTGCCACTACCGGCCACGGCTCCCACGATACACGCTCCTGCATATCTATATATATACATATACA
>c104764_g1
TTGTGACTTAAAAACCCATTCTGTTGCCTTAACCGATCGAAGGAACGAATAAACAAGGAATACAAGCCGCTGTTAGAACT
ACCTTACTTTATTCTTTCCTTTTTCCTTTGGCTCCGAGTATACCACGAATATTCAGGCACGCGCTTTAGGAAACAACGTA
GACGCTTTTCCTTCCGTAAATAATGCATAGTATCCGCTCGGAATGAAGGAA
>c159306_g1
GGGGGGGGGGGGGGGGGGTGGGGGAGAGGGAGGAAGAGGAAAAGTCAGAAAGGAAGAGGGAGAGGAAACGGGCATGCAAC
GTCATTCGTGGGAATGCTTTCGACGTGGAAGCTCCATTAGAGGGCCGAGTTCGATGTTAGCGCGTTCTTTCTCTCACTTC
TGCACTCGCGCGCGCATTCTACCCTTTCGCTTGGCATTTTCACGATCGTCCAACACGATAAGCCACTTTCCAGTCACCAC
GCCACAGCTCGCACCGCAGCAGCACGCGCTTCAAATTCCTCGGAACAATGGCCTATCGCATTAGCGTGTACCGTCAGTAG
AGACACACGTTCTTCGGAAACGATCGTTGCGATTACATCTTTTTCTACTCTTTTT
>c183908_g1
GGTTGATCCTATTATACAAGTACAAACGCTTCATATAGTGGTTAGTGGTAAAGCGTGTTACCTAGTCCGTTGGATAATAT
TAATGATCCTTTATAAGCACCATGATAATGAATCATAGTTACCCCGAGGGTAGTGTGTCTCTGTCAAGTAACAGCGCTCT
TATGGACGGAGTTTCCAATTTGAAAGCTATATTCTATAGCTGTTTTTGCAAAAGTTTTTAGTAGAAATTTCCTTCGTAAA
GTACACGATCAATCGATATTTCAAATATCGACTATACGTCATGTCGTATTAATAATTTCTTTCTTTCTTTTTCGCTTCCC
CCAACCCCTCACCCCACCCCACCCCCAACCCTAACCCACCCCCG
>c130058_g1
ATCATAAATTGGTATTTCGTAGCAATTGAAATCTCGAGATGGCACTTAATGCTGTAATTTTACTAGCCGATAGAAAAGAA
GTTAGAATAAACGAGTCCTTCTACCCTAAGGTTTAGCAACCTTTCGAGAGAAATTGAATGACGTCAGCCAACGATAGATA
TATATTTATAGACCTAATCCCTTTCTTGAGATGAGGAAACTGTAGGGAGAGATAAATCGATCTGGCACCTTTAAGACCAT
G
>c120108_g1
AGAACATCGGTGTTTCTTTAACACATAACTACATTTCTTTTATTGCATCATATAGTTGATAAAAAAAATACTTTCAGATA
TGTATAATATGACCTTGAAATGACCTTGATCTTTGAAAATTAATGTTTTGCGTAAAACTAATGTCTATCGAGATCGAAGG
TTTTGATCAAGATTCGTAATCAAGAGAGTGAAATGATTGAAAGATCTATACATTGGAAGTTTCAGGAAATATATTACGTA
AAATTTTAATTGATTAAGACGACGAAGACGATGGAAAAAAACTGAAGATTGCCGAAAAAACCCAAAGATAGTCGAAGATA
GTCGAGAATAGTCGAAGATTGCAGAAGATTTTCGAAAATGACTGATGATGATATCTTCAGCTGTTGT
>c116710_g1
TTTTTTTTTTCTTTTTTTTTTCCACGATCATCTCTCTCAAGCAAGGTATACTCTTTCTTCAGTAAAGTACTCAAGTATTC
AGACGCTTCACTTTCGATTTTACCTTAGAGTTAAATTCGTAAAATGCCTCGCTTCGACGGTTCTAAGCCACGGGAGAAAG
TAGCCTTTTGCTTTTCGATCTTATGAAGATTGTGCCAGTAGGAGAGATCGTAAGAAACGAAACGCGGGGAGAAAATCCAT
GATGTAAATCGATTAACGAGCCAACGGAATCGACGTTCTGTCGTTTTATGTTCAGAAAATTGTTAGCAACGATATCGCAT
TAGACGGTATCGTTCGGAATCTATTAACGACGAGGAACAACGTACGGTCCGATGGGGGTCGGTCTTCCTCAATAGATTTT
TCTGCCTAGCACTCGAGCCGAAGAGTATCGTGTTGCTTGTCGTCGGAGCAGATCGAATTCGAGGACATAAGGGCAGCGTT
CAATGGGGTGTTTAAACCAAGCTCGCAGGTCCACACCCCCGTTTGCTCCTCGGGGATCTATTTGGAGGCGTTTCGAGCGG
AAAGAGCTAGGAGCACGAGCTTCTTCGGGTAGCTGCGAAACG
>c124599_g1
ATGAAAAGGAAAAAGAAAAAAAAATACCTAAACGATACGTTTTGTTTCGCACAGTTTATTGAAAATCGAAGATGTTCAAA
TCTTCTAATTGAAAAGAAAAAAATTAGCTTTAATTCTAAAGAATGTCACGTGCCAGTGCGAAGGATGAAAGGGTTCAAAA
GGGTTCTTCTTCTTTTCTTTTCTCACTCTCTTGTTTTTCCT
>c187294_g1
GCGGCAGTAGGATCCTTGAGATATGTCAGTTCCTACACCTAGAGAACCATAGCCTTCATGAATAGATGTTCCATCACGAG
AATGATCAGAACTGCTTCTCGCATTCTGAGGCTTTTGAACAGATGAACTCACAAACTTATGATGTGGTGGAGCAGACACT
CCATTGGAAGAGGGAACAGGCCTCTCATATTGGGTATCATTGGTCTCTGGATTCCAG
>c134391_g1
AAGAAAAAAAAGAAAAAAAAATACGTCGTTTTCGCGTCCACAGTGTTGCCGGTATGTTGGATGTAAACAAACATACGTTA
CCGTTCGATTTGAATCGTAACGTTGGATTTTCTTCCTTACCACGTAATTTGTCTCTCCGATGAATCGACGGAGAAATCAT
TGAATCCCGCGCAAAGGCGACAGCTGAGAGTAGAGCGCGTGAAAAAGAATCCCGGCTCCTGCACTGTTGGCAACACTGTT
GGCCGCGATAGCCGAGCATAGTCCGCGCGCCGTATTAACCGAACATTCGATCGATTCGACAAGCGAGCCAATTAGGGGCG
ATCAAAAATTCTATATTGAACGAC
>c174747_g1
GAGAGAGAGAGAGAGAGGAAAAATGAAAAAAAAAATGTCACGAACGGTATCGTCGTCGCGTATTAATTTTTCTTTACTTT
TCTTTTTCTTCTTTTTCATTCTTTTTTCTTTTTTTTTCCTCCCCTATGACATCACATAGCGCGTTATCATGTGTGAAAAT
AGCGACAAAGAGAGAAAAAAAAGGAAAGAAAATAAATAAAAGATCGACCTGTCATTATTATTAGTTCCTTTTCGACGCAT
CATCGGACCTTGACAAAAAAAAAAAAAAAAAAA
>c57589_g1
TTTTTTTTTTTTGTTTTCTTTTCGTTTTCTATTCGGGTCGGTAAGAAATATTGGAAAATATTCATCGTCGAGTCTCGGAG
GGAACTCGGAGGTTGAACTCGAGTTGGCCGACTCCGACGAGAGTTGCCTCTCCCTTCGTTTCTCCCATTAAGGCCATCTG
ATTTGTGCACTTATCTTACTCGCGCCTCTTCCGATCCGAAACCGAAAAATGCCCGACACCTCCGCATTTAACAAAAAGGA
AACGATGCAAAAGCATATCGAAGAACGAACCACTTATTCCTTTATTCCCGAAAA
>c193251_g1
TGCAAGTGTCAGCGAGATCGTCAATCAAAACACACACACGTCCTTTGACATCTCCCACCAACATAGAAGAACTAACTGTA
GTGGAATTTGTGGTGTTAATCGAGTCGGAGGCGGAAAGTATTGGAGAGCCTAGATGCGTGGGCGAAACTTTAATTCTTCT
TTCCTTGTGTATCAAAGCAATGGAGCAGCCTAGCGCATCAGCGACAGCCGTGGCTCGCTTGGCGCCGCCGGAGTCAGGAG
ATA
>c67568_g1
TAGTCCGAGAGTTAAAAGAGAAAAAGAAAAATTAAAAAGTAAATATATACATGTATATTTTACTCTCGCCTCACTATTCT
GCTCAATACTTTGCTCGCACCAGCATGCACGCGCGTCTTTTTCAATATCTCCGATTTTCTTTAAGTATTTACATATGTAT
ATACTTACACATATCTTTATCGTACTTGCTCGAAATACATAAAGAAACGTGTGGCTTTAAAAAGTTCGTTCGAGAAATAA
TAGGAAAAGTTCTCGTTGTCTGCCTAAAGGAAAAGGGGAAAATATTGCAAAGAAAAAAAGCAAAAGGAAAAAAAGAACA
>c150419_g1
AAAGAAAGAAAGAAACGAAGGAAGGAAGAGCGAGAGAGAAAGAGAATGAAGTAAGCCTCACGACGATGAATGTCTACCTT
AATGGTATTCACTGTGATCGTACAGAGATCGTGGATGAATGGATCTTAAGAACTCGACGCTAACACCTTCTGACGGAAGG
CTCGGGATCGTCAGGCTTAGGTACTTTACGACTTTTTGATGAACCACGAAGGACAACGATTTAGGTTTGGTCCGTTAAAG
GATGGAGAAAAAAAAAAAGAAAGGAAG
>c70176_g2
CAGGAGGTGATCTCCTCTCGGTTCGAATGATTTGTTCGTTTGTTCCACGTATAAAATAGTTGGAAATATTTACGCTTTAA
TCATATATAACTTTGGAAAATATAATAATTGGCGTGGAAGATAAGGAAGTGTAAAACGTTATATTCAATAATGTTTATAT
GTATTCTTGATACGTGACGCTCTAATAAGTTGAATCTATTGAAAACTTGACACGAGATAATATGCTCTATACTGGGTATC
ATAAAGTGAATGAGTGAAGTGTAAAGGTGTATAGTATAAATAATAAGGATAAATTAGAGAAATTCAAGGGGCGTGTCTCT
TAGAGTATTTAAATATTTCTTATTAAAAATAACATCGACGAAAAATTTGGGTGATCGTGGACCAAAAATTATTGACAAGA
AATCGTTATCCGCACACATCAGCACGGACGTTATTCGATTTTTTCAGTGCGCACTACGGTTGAGTCTCCGGTGCAGCTTA
CGTTGTTTATGTCATCGTGACGCCTATGGCGACGAAGTGTTTTGTTTTTGCCGATCGATGACGGAATATTTCAGAAATTA
CATCTTATGATTTAGATTTTGCGATACTATTTTTGTAGCTCTACTATATAACGTTTAAGAAAATCTTAAAAAAAGGGTCG
TAACGTTAAACGATTTTAAACGCCCAAAACTTGTTAACAAAAGAATATATAAAGAAACTCGTGAATTATTTACTTGCTTT
ATGAGATATAAATCGTCTGAGCGAACGATTAAAAAGAAAATCGAAAGAACAATAGATAACATTAAAAGTTCGACGAAGTA
TAGGATGGCATCATCCACGATAGCTGTTCCCTCGGGAACAGCTTCGGTACCAGCCACTGCTGGTATTACTGGAAAAGAAG
AACTCGATAGTGGGGATTTATTCGGTGAACGTAGTGTTAATACCGTTACAGGTTATAACAATAGTAGCAGTTCTGGTGAT
GCACTCGAAGAGATAACCTGTAATAATGGCAAAATAGGAGATCAACAATGCACTTTGTGCATGAGCAAATTATGCTCACC
ACGGGTACTATCTTGTCTCCATGTATTTTGCGAAGGTTGTCTGGATAAGCTTCTTATGGACGGAGCTGGAGATTCAAAGG
TGGAATCTATACTAGAGTGTCCCTTATGCCATCAAGAAACTTCCGTTAGTTCTAAAGGAGCCGCATCTCTCACTTGTGAT
TATGTACTAACTAATATACTTGACATGTTTGCGATTGAAAATATGGCAGTGCTCTGTACCTCTTGCAAGGCTAAAGAAAA
TGCAGTCGCACGTTGCTCAGATTGTGCCAATTTTCTCTGTCCGAATTGTAATACGGCACATCAATTCATGCGCTGCTTTG
AAAGTCATAAAGTCATTGCATTTGAGGATTTGAAGAAATCAAATGAAACTATTCCAATACATAAACCTATTTTTTGTGAA
TATCATCCTGCCGAAAATATGAAATTTTATTGCTATACGTGTCAGGAACCCATCTGTAATGAATGTCTTCTTGTTGAGCA
CAAAGCACCAGATCATCATTATGAGAGATTAGCTGATGCAGAACCACGCGAGAAGGAAGAATTATTGAGTTTAATGTCTG
AAAGTAAAGCAAAAATTAAGGATTGCGATCAAGTTACAACGCAGTTAGAAAATGCACTTAGTGAATTGCAAATGCAACGT
GATCAAGCAAAGGATTTAATAATAGAAACTTTCCAAAGTTACAAAGCTATATTAGAGAAATATCGAGACAATGCTTTAGA
AGAACTTGAAAAATTACACTCAGAGAGAGAGCTTGAAATAATGGATACCTTCCATAACGTTGCAAAAACTGCAGAAAAAA
TAGATGATGCTTGCCGCTTTACATCTAGGCTTTTGGAACATGGAGATACCGTGGAAATATTAGCTCTTCGCCGTATAGTA
GGGGCGCAATTATTACATTTAATAAAAAATACCCCGAGTCCTAACATAACATTTTGTATAGAGTTCCAGACAGATTATAG
TCAATTTGAAAAAACTGTAAAGGAGGTGTTTGGTAAATTTCATACAGAGAGTACACCAATAACAAAAATTCTTCCAGAAA
TAAAGTCAAGCATGCCAGGTGTTTCCTCTACTCAACAAATCGTTCATACTTCAATAAGTTGTCCCAGTACGATTAGTACA
AGTTCTCCTATTTCACTTCCTGCCTCTATGCAATCCTCGTTTGAAGGTGAACCTTCGTTTGTTATTCCACCTACATCTAG
TCCTCAAAATATTCCACCACCACCACCACCTGTTTCTCTTCCACCAGGCCCTATTCATGGTTTGACCAGTATTCAAGAAT
ATAATTTACAACAATTAGCTAGTTTAGCCGAAAAGGTAGAAATTGTTAGTGATACTGGTGTAATTGGACCTAGCTCTAAT
TCAAGTCCCACTCCTTCCTTCGCACTAGCAGATTTATTTGCTGGAGATTTAAACTCTACGAATCATGCCATTAATAATTT
GCAAGCTCTTGCAAAATTAGGAAATACTCTTGCCAATCAAGATTTAGGAAATGCAGCAATTAATGGTAGTGGAGGTTTGG
TATTAGGACGTGGGCCTTCCCCTGGTATTATTGATGCGCCTAACTTGAGCACTTTAACTGCCAACAGTCTTTTAAATGGT
GGTTTTCAATCACTTTCATCCTCCACATCTCCTATACTCTCACAGGGTGCTGATGATCTTATAGGTGATACAATGCATAA
TATGCCTGTGGTAGTAGGTAATCCAGTTGCCAATGTAACTGGTGCAGGAAATGGAAACTATGCACATCCACGTTCTAATA
ATGCAAAATTAACTCCAATGCAAATTCGAAGTAAATTTGGCCAGTTAGGTCCTAGTAAAGGACAATTTAATTCACCTCAT
GGATTTTGTTTGGGTACGGACGAAGATATTATAGTTGCGGACACTAATAATCACAGGATACAGATTTTTGAAAAGACTGG
TACATTCAAATTTCAATTTGGTGTCCCCGGTAAAGAAGAAGGTCAGTTGTGGTATCCAAGAAAAGTAGCAGTTATGCGAA
ATAGTGGAAAATTTGTTGTATGCGACCGTGGAAATGAAAGATCTAGGATGCAAATATTTACTAAAAACGGCCATTTTATA
AAAAAGATTGCCATTCGTTACATCGACATTGTAGCTGGTTTAGCTGTTACGGGTCAAGGTCAGATAGTAGCAGTCGATAG
TGTATCACCGACTGTATTTGTCATCAGTGATACAGGTGCCCTCCTTAGGTGGTTCGATTGTAGCGATTACATGAGAGAAC
CAAGTGATATTGCTATTAGTGGAAAAGAATATTTTGTTTGCGATTTCAAAGGCCATTGCGTTGTTGTATTTAACGAGGAT
GGAAAATTCTTGCGTCGTATTGGCTGCGAGAATATAACAAACTTTCCAAATGGGATTGATATTAGTGATGCTGGGGATGT
TTTGATTGGAGATTCACATGGTAATCGATTCCATGTAGCTGTCTTTTCAAGGGACGGTTCTTTAATTTCGGAATTCGAGT
GTCCATATGTTAAGGTATCTCGATGTTGTGGCCTGAAAATAACCTCGGAAGGATACATAGTAACGCTTGCTAAAAACAAT
CATCATGTCCTTGTGCTGAACACTCTTTACATAGTATGAAGTGAGAAAAGAAATATAATAATATCACTACTTTCTTCAAT
AAGGGAGCTTCTATTGGAACTGCTCTGTTTTCAACGAAGGATAAGTAAAAAAAAAAAAGGCATGCCCAAGATACTAAACT
ATTTAAATATTGGGCCTATCAAAGCAATAGAAACAAGTGCAGCATGCAGCTTTAATAGTTGTAAAAAGTATAATGCGTCC
CTCTTCTATGAAAGTACCAACATTGAAAGGAGAAAAAGGTAAATGTATAATTTCCGACCAATCGATATCATAGTAATGTA
GCAAGTTGCATTTGGTAAACTGCCAGAGTAAATTATATAATTAAGCAAAAACATGTTAAAGGAAAACAAAC
>c156041_g1
AGCCATTTGGACGGATAAAGTACCAACGATTATAACATAAAACTCCCATAAAACATTATTATATTAAGATCATAGTGATG
TATTGTATGTGTATATATTAATCCCACATCTTCTGAATGTGTACTTTTTGGATTATTAATCCTCCTTTCCATTTTCCACT
CCATACTTCATAGAGCCCAAAACAAAGCTTGTTGTCTTCAAATGTAGAATCATCTGTTGTAATGGTAAGATTTTTTGGTA
CGAGATATGATCCATTATTGGGTTCAACATTGGCATCTTTTGTCAAATAAAGTTTCTTCCATATGCTTTTCTTTCCGGAT
TTCACCATAAAGTATAGGGGTAACTCATTAAAGCCAAACGCATCTGGTGTCAATTTCAACTCGAACTTAACATCATATTT
TGTGCCTTTCTCTACTTTGTCACACCACCCTGTTACCTCTAGCCAACTTACTTGTACAAGTGTTGCTGGGTCGAATGTCC
CTTCGGGTAGTTTCCAGTATCGTGCATCCTTTCCCCAAATGATATTAAGGGCTGAAGGATAAATTTCGAACCCATTTTGT
ACTTTCTTAGAGCGATGATTTCCTTCAAAGTGTACGTTTGTATCCATGAAGAAGCTATGTAGGGCGTCTCAAAT
>c78945_g1
GCAATTTATCAAACTACTAGTATCACATCGCTTAATGTATATAACGTGTGTAAATCTACATGTACATGTAACATCAAAAG
GATTCTTATTTACATTGATCGGTAATTGTGTCGGTAAAAAATATGAAAGATGTAAATAAGTATAGATCATCCCAATTGTA
ATAAGGGTAGTTCTGTTGATTACTCTTTAGAAACGCAATCTTTACTATGATCAAAAGATAATATAAACTATAATTTCATT
CAAAAATCAACGATACATGAATATATCTTTTTATATTCTTAATAATCCTTTGATATTGAAATCCGACATTTTTCTTTTCT
TCGTGAATAGTCTCTGATAGCAGAAAGATGGC
>c135871_g1
AAAAAAAAAAAAAGGAAAAAAAAGTAAAAGAAAACTGATAAATTAAACTGCGAAACGAACGAGCACGAGGAACACCAAAA
GCATCGGCACAGAACTAAACGACATCTGATATATAAACACGTTGTTAATGGGTATTACAATAAATTTAAGCCGATATCGA
AGGATTAATTCGTGTAAATTAGACGACAGAAAGTATCCACATAGATGAATACCTACAACCAAAAATATATATAAATATAA
AAATACAGATACACACATACGGATACATATACGTACATTCATATACACGTTAACATACGCGTGAAACGAGATGGAACCAG
TCACACACACACACACACACACA
>c45679_g1
AAAAAAAGAAAAAACAAAGAAAATACATTGAAAAAGAAAGAAAAGACTCTTTGTCATTTTTAGTACTTCGATAAGACGAG
CGAAGTTTTTGACAAGTTGGTGATGACAAATACGACTCATGATTTTTCTCAAGCTAGCTTGAAACTACTCATGCTAGAAA
ATAATCAATTAGCCTTGGGTAAGTATGAAATTATATGATACAATAATGGTTCGATGCAATGTATGGAATTTCATGTTATT
CGATGTATTTTGTAGAAGTGTTAGAACAGGAACTTGTGAAAGAGGGCGAGAAACTTTCAGACATCTTGTCGATGCCTGTT
AAAGATGCCCTGGGAAGAGACATTCATGTTGATTATGGCGAGGACATTGTCAATGTACGCGATATTTTGGATGCTACGAT
CGCTAGGAAGAATATCTTTAATGATAGCGTAGAATTGCAGAAGCTGACTTTGAAACAAATCTCTTTAATACATACTTATG
AGAACGACGCCGAACAGGTAAATAAAAAATTAATTCGAACGAAAATCCTATTTCTAAATTTTTTTGGATTGATACTTATT
AGGCTGTTAAATGGTTGAACGATTTGTTCAACGTTCTCTTTCACAATCTTATGGAGGTTGGATGTAATACTAGCGAAATA
CAATCGCAAAAAGAAAAACATCAGTCCTTTCAGGAAACTGCGAAGGCAAGTTTAGTCTATAGGTGTAACAAAAAAGAAAA
CGAAATGTATATAAGAAAAATAAGCGTATGCTAAATGATTTTATCTTATCTTTTGATTTCTTTGTTATTTTATTTCTTTT
TTCTTTTTATTTTTTCTTTTTTCTTTTTCTTT
>c69013_g1
AGCGGTTTCGATACCAAGGGACAACGGCGTAACATCAAGTAGCAGAAGATCTTGAACCTCCTCGGACTTATCACCGTGCA
AAATAGCGGCTTGTACAGCGGCTCCATAAGCCACAGCCTCATCAGGATTAATAGATTTGTTCAATTCCTTGCCATTAAAG
AAATCTTGCAAGAGTTTCTGTATCTTCGGTATTCTGGTAGATCCACCAACTAAGACGATGCTATGCACCTGTGACTTGTC
CATTTTCGCGTCCCTTAAAGCCTTCTCCACCGGTTCTAGAGTGCTCCTAAAGAGATCGGCACATAGTTCCTCAAATCTAG
CTCGAGTGATAGAAGTATAAAAATCGATACCCTCAAATAATGAGTCGATTTCAATGCTAGCTTGCGTCGATGAGCTAAGG
GTCCTCTTTGCTCTCTCACAAGCCGTTCTCAAGCGTCTAACAGCTCTCTTATTGCTACTCAAGTCTTTCTTGTACTTTCG
CTTAAATTCCTGGATAAAATGATTGACCATACGATTGTCAAAGTCCTCGCCACCAAGGTGAGTATCGCCAGCCGTCGATT
TCACTTCAAAGATACCGTCTTCGATCGTCAAAATGGAAACATCGAAAGTACCACCACCAAGATCGAAAATCAGCACATTC
TTCTCGCCTGACGTCTTTTTATCAAGACCATAGGCTATGGCGGCAGCAGTTGGCTCGTTAATAATACGCAAAACATTCAG
ACCAGCTATTGCACCGGCATCCTTCGTTGCCTGCCGCTGAGAATCATTAAAATAAGCCGGCACAGTGATAACGGCGTTGG
TAACAGTCTTTCCGAGATAAGCCTCTGCCGTTTCTTTCATCTTCGTCAGGACCATCGAAGACACTTCTTCTGGGAAGAAA
GTCTTCACTTCGCCCTTATATGTAACCTGAATTTTCGGTTTACCTCCGTCATTCACCACAATGAAAGGCCAATGTTTCAT
ATCACTCTGTACCGTTGAATCATCGAAACGGCGACCAATCAATCGTTTCGCATCAAAAATTGTGTTACTTGGATTCATAG
CAACTTGATTTTTTGCCGCATCTCCGATCAATCGTTCAGTATCGGTGAAGGCTACATAACTTGGCGTAGTCCGATTTCCT
TGATCATTGGCAATAATTTCAACTTTTCCATGTTGAAAGACACCTACGCAGGAATACGTAGTACCCAAATCGATTCCAAC
CGCCGGAGCCTTTGACATGATTCACACTTTGTCTCTGTCGAAAGACAAATAAAAATATATTATATCGTATTGTTTTCATA
TATTCCCGCGGACAGTTAAGAATAACCTGTTTTTCGTCAGCTAACTCTTATACTGATTTACGTAGATACGCTTCGAGCAT
CAACTTGAGTCGAAGTTTCTCGAATCTCGTTCTACTTTACGAGAATCTTTGTACTCCTTTTTTGATAATAAAAATGATAA
TCTGTAAATTGTCGCGAATACTTAGACAACGTTTATCACTCGTGGCTGCAAGACTTCTGTAACTTTTCCGTACGGGGAAG
TTTTAATAGACTGAATCGCCCGCTTCGAGAAGTTTCTTCGACCGACCAATCCTAATGTCCATTTCGATGATCTTGGCTCG
CCATTGGTGGTCAGGCTTTGGCATGCATATAGGGTATATATGTATATATGTATAGCTTATAATTGCGTTTGTCTTGAAGC
AAGAAAAGGGATGAAAGTACTGGGACGCGTTATATCGTAAATTGTTCGTAGCTATAATTAACATCGCGAAAAACATTTCT
CTTTACTGCGCCAAATATTTCTTCTGATCTAAATATCAACTTTTCCGTAATGATCGGACATCGTATTACTTATTTAATAT
TAAAATTAACGAATTTATATAACAATTATAATGTTCTTTTTATTTCCTTTGAATTTTTTTAGTTATTTATACATTGTAAG
GCATTCTTGAATAGAAATAAATATGTGTTGTGTTGTTACATGCATGAACGTTCATGACGTTTCTAGTACGATATACAACG
AAACTTCTATGTATAATCCGAAACTATATTAAGAAATGCAAATTTAACACGAA
>c40497_g1
TTTTTTTTTTTTTTTTGTTAATATCTCCGAGTGAGTACATAGACGTACACAATTCTCCCAAAGAATACGCATTAAGGATA
TTTCGATGTACTAGATTAAAGACCAAATAAGATTATAATTATAAACGAGGACAATCCTTAAAAACGTCAATGTGTATATA
ATAAAATGTATATTAACGAGAATGATTTCTTAAATCAATTCGATTCAATTTAAATATCCTTTCG
>c61150_g1
CTAACTATACAGGTCATCTTCATCAGCCGCACCAGCAGAGGCTGCAAATGGGTCTGATCCAGTGGTGGCCGCCGCCGCTG
CACTGGTCTCCGAGAACCGGAATTCAGATCCAAACCCTCGTGACTGCTGCAATGTTTGAGCAAATGCCTGGTACTTGCGA
ATGTCGGCATCGCTCACACTCCTTCGAGCATACTTCATTGATTCCTCAAAATGGGCAGCCTTGATCTCTGCCACCTCATC
TTCCACATCCTCTTCCATGGCCTCAGGGTTGTCTCTCCTCCTCCTTTCCCTCTCAATATCCTTCTCAATATTCTCTCGAA
TGGCATATTTGCATGCACGTTGGCATATTTCTGTAATATCAGCACCACTGAAGCCTTGAGTGTACTTAGCAAGGGCTCTT
ATGTCAACATCTTTGGCAACGGGAGATTTCCTCAGGCATGCCTTGAAAATCTGATGGCGAGAGTCCTCATCAGGCAGAGG
GATATAAATCAACTGATCAAGACGGCCAGGTCGCAAAAGTGCAGGGTCAATAATATCGGGTCTGTTGGTGGCCCCAATAA
TGAAAACAGTTTTCTTTGCAGACATTCCATCCATTTCGGTAAGAAGTTGATTCAAAACCCTGTCAGCAGCACCCCCAGCA
TCTCCGACACTGCTTCCTCTCTGGGTAGCAATCGAGTCAAGCTCGTCAAAGAATAGGACACAAGGAGCAGATTGGCGAGC
CTTGTCAAATATTTCTCTTACATTAGCCTCACTT
>c3404_g1
AGGTACAGTGTGACATGTATCGGAGCCACCAACCAAGGTGTGCCACAGCCTTGCAAGGGGAATAGCGTTGTCGTTAAAAT
TGTGGATTACTGTCCTCCTGGATGCCGAGGAACCATCGATCTCTCTCAAGAAGCCTTTGCTGCAATTGCTAACCCCGACG
CGGGAAAAATCAAGATTCGTTATACCCAGGTTTGAAGCAAGCACGCTCTCCAAGAATGAATAAAGTAGTCATTTAGACTA
AGGTGGTCATATCATATGCTCCAAGGACCACTTGTAATAAAACCTATCCAAGTAATTGTGTTTCACAATTTCA
>c145623_g1
GCCTTTTCTCTCTGGATTTTTAGGGTGCTATGAACGCGTTTCTATGAATTGGGTGAGTGTTAGGGAATTGGGTCAAAAAC
GGGTTCGGTTAATTTCGCTGTTTTACACAACAGTTGTGCTTTTCATTCCTGCTGTTGTTAGTATGTTTTTGTTTGAAGCA
GATGGAGACAGTATTTCTATTGGAAGCTTAGGTTGGCCCTTAGCTAATACTGTTGTGTTTGG
>c150952_g1
GTCAGGGTGCTATAAACGCACAGGTATAAATAAGACGGTTTGTTGTAAGTCTATTTTATTCGTACGACAAAAGATTCACG
GAGTAGTAGGATCTATATATCTATATTCGATTTTAGAACACTAATGCGTAATGACAATTTTTTTTCTAAATCTGTCTGTT
AGTTGAAAGCTTCTAGAGAAAAGTAATTTTATTTGCTATCTTACGACTTAAGGATTTTATTCTTTTTATCTTTTTTTT
>c57265_g1
GGAGGAAGAGGAGAAGGAGAAGGATAAGGATAAGGATGAGGATGAGGATGAGGATTGAGGAGGTGAAGGAGGAGGAATCA
GAGGAGACGAAGCGAGGACGAGACACAGTGGTGTGTCTTGACGAGCCGCTTTGCTACGGATCGCCAAGAAGAGGTGATAT
CGTCAGCAGAGGGAGATCTCGCGATGGCTCGAGCCTATGGTCTCGGGAGAACTGACAGCGGCCTCCGCTCACCGGAGTAA
GGTACACCCTACTGCTATACTACTACTACACAACTAATACTATTACCACTACTAGAGAAACCTCTGTACTATCACCGACA
CACCGGGAG
>c107349_g1
GGTGATTTTACAAAGAACAATGGCACTGGAGGAAAATCAATCTATGGCGAGAAATTCCCAGATGAGAACTTTATTCACAA
ACACACCAAGCCAGGAATTTTGTCAATGGCAAATGCTGGGCCAAATACCAATGGATCACAATTTTTCTTGACACTCGTTG
CATGCCCATGGCTAGATGGTAAGCACGTTGTCTTTGGCGAGGTCGTAG
>c154962_g1
AAAAAAAAAAAAATAAAAAAGAAAAGAAGCTTTTCCTTCTGTGCTTAAGACTTGTTTATTCTTAATAAACAAGTGTTTAA
TCGACACGAAATACTCAAATCAATCAGTTGATATCGGATCACCTCCCTTTTGAAAGTTTAACCGCTGGAAAACAGTTGAT
GCATTCATTGCAAGCTCTTTTCCAATTATTGAACTAGATATTACCAAGAAGCTCTGGCAATTCATTATTCGCAAATTCTT
TTGACTTTCCTGAACGTGATTTGTCATTAACGTTAATTTCTAAATCTTTTAAAGCATCCCTCAGAAACATCGGTGAATAC
AATGTTCTTTCCATAGATTTCAGATTTAAATGGATAGTTAGATCCAGCTTGTTTTTGCAGCAATTTTCTTTTCGTTGAAA
TAGAAAAGCATACAGTAACGGCGTAGAAGCATTTTATCAGCTCCCATTTATACCTATAATAAAAATAGGTACAACGAGTT
AAGTAACGCTATTACTTAAGACGCCGTAGATAAATTTTAAAGTTGTAAGTACTTTCTTAAGTTTATAGAGCTCCGTAAAG
AAAATGAAGAAAGACGAAAAATAAAATTACCAATACGCAATAATTTCCACTTATTTGCAATCCGATGTACTTTTACAAGG
ACCTAATTATTCCGGATTAGCATTTTTCCCTACGATATATGATAAATATCAGCTTATTGATATTTCGTCATTTCTATTCT
CAGATATCAGATCAAACATTATATACTACGTAATTCAGATACCAATTGTAACATTTATGTAGTTATTTTACAGTATAAAT
ATGTAGTTGAGTGTTAATAGTTTACGAGAATTTCTAAACATCTTTATTACATTACATTATATCTATTTGAAGAATTCTTA
AGGTTGTTCATCGAATGAAATCTTTCCATTAGGGCGAAGAGAAAAAGAAGAGTTACGCTCTCTTAGTTGACATTAATTAT
TGCGCGATATTTCATCCAGCGAAAAAAAGATATCTCCCGAGCGAGAAGAAACGATTGAAAAGAAACGAGCTATAGAATTC
AACG
>c152033_g1
TTTTTTTTCTTTATTTTTATTATGTTACAGTTCTTGAAAGATCTGCGATCGACCTTCACCAATCCTTTAAATATATACGA
TGACATATAACGCGTTAAATAATTTTTCGTTATAATAATCTTATTATTGTTATAGATAAATTATATAAAGTTCGATGATT
TATTAGGATTTATTTGATATGAAAATCGATGAAATTAATATTGACAAAGAAATTGCATTATTCGAGA
>c191644_g1
TATCTCTAATTACTATTTTTCGCTCGTTTCATTGCAACGTGTAGTGATGAAAAGGGTGGTTTCATTTGACGCTTCTGCTC
ATCCTATTCTTTCTCTTTCTTCTGTATTAAAGTTAATTAAACAAACACTAACTCCATAGCTACCATCGCGAGTGATACAT
TTTATGGACGATTCTGCGAAACGCATTTCTCTCTCTTTCTCTCTCTG
>c192460_g1
GAGCTCCAAAAGACATTCTGGGTCGGATCACGTTGTTACCAGCTGATCTGCTTCTTGAAAATGGCCAAATGTTGATATTC
AGCTCCGCTCCTGAGCCCGAACCTGAACCCGGACCCGACCCGGACTTCTTCTCTTTCTTCTTGTTATCTTTCACCTTCTC
TTTCTTCCCGACCGGTTTATGTTCGGTCTTCTTGAATATATCCCTCCACCGCTTCGAAACCGTCGTTTCCCG
>c139350_g1
AGAGAGAGAGAGATAAAGAGAGGAAAAAGGAAGGGGGAACGAGGCACACGGCTATTATGAACAGTGACACGTATTACGTG
TCGAGTGTACCGGGTGTTCCCAACGTATCCAGTAGCCTGGAGAAATAATAAATCGACGATCTTATTCGCGCAAGGTTCAT
AGCCTTTCCTGAAGATTTCAACGTCTAATTGGATACCCCCTGACGCCCAGGCGATTTTTTATTCTATTTTATCGTAGCGC
TTCCTTACGCTTCTTAAAGTCCGTTCTTCCTTAAACGTCTTAGTCTACGTACGTTTTATTCGATCTTCCTCCTTTGAAAT
ATTACTTTAAGGACGTATAACAACAGTTCGACGATAGAGGATTGAAAAATTAGTCGGAAAGGAGGCACGCGAAACGCAGA
AATCGACTACGTTACACCGTGGAACACGCGAGGACGACTTAACGACGGCGGATCCTGCGGTTTTTGCGGTTTCGTATGCC
TACACCTTCCGTGTACTTTGCGGTCCGACGAAAAACGACTCGTCATCGTCGACTCGAGAGTGCGACTTGGTTGGTAGCTT
ATCGATGAGGAAGATAAGGAGGAGGAGGAGAAGAAGGGAGGAGAAGGGATGAGAAAAAATAGACAAGAAGTATGACACAC
TTGGTGGTACTCTCCCGTCGGAGGAGCCTAAAAAGTCTTTCTCAGTCATATACTAATACCAAAAGGTTTCTCTTTTTTTC
GTAGGGGTAAAAGCGAGGAAAAGCGGCGATCTCTCTCGATCTCTTCGCGCGGGAGGGATATCGAGTCATTTGTCGTGAAA
GGGGAAAAAATGCGGTTCGTCGTTCACGAGGGCTCGCGCTCTGCTACGTATCCGCAAGTACCCCGGGGGCGGTTCCAGGT
GGTGGTGAAGTACGGTGGGAGGGGATGGCCAGTAGGTG
>c52512_g1
GGCTTAAGCGCCTTCTGTTCCCGCTTCTTCTTGGCCGCTTCCAACTTCTTGTCTTTATTGCTATCCTCTATTTTTTTCAA
CTGGACTTGCAACTTAGTCAATGTCGCCTTCTCTTTCTTGAGCTCTTTTTCCAAACTTTTTTGCGCAGGAGACGACACCT
TTTTAGGCTTGGTGGCGGCGGTCTTTGCAGCCAACAATGGCCCTACAGTAAAAGCCCTTGCTTGAACTAACAATCTCGTG
TTGGTTGAGCGAAAACTTTGGAGCATTTTGGTGGTAAATATTGCTGTTGACCTCACGATAAATCTGATTTGGT
>c3806_g1
GATGATACAAGTGGTTATGCTTTTTATTTTTAACAGATACAAGTGGTTATTCGAACTATATAAATCTGCAGTTATACATT
TCAATTTCAAGGTTGTATTGAATTTGTAATTCACTGCTCTTTCCTTCCTTTTATTTTTGATCGGCTTGTAATTCATTCCT
CTTGTGGAAAAGCTTCAAGAAACTTTCTTATTTTGAGTCGTTCATCTTTCATAAGATTACAATTGTCGCCCATAAACCTC
TTCTGCAG
>c72740_g3
AAGAGAAAAAAAGAAAAGAAAGAAAAAGAGGATGAAGAAGAGCGTAATAGATTATTTAATTTTGTTAAATATACGTTAGG
TTTAAAACATCAAGTATGGAAACAAAAAGGTGAGGAATATAGAGTTCATGGACAAGGAGGTTGGTTGTGGGTGTCAGCAA
GTCGACGATATAGATTTAGTAATATGAGAAAATTAGGTTTAAGAACTGGGCCACAAAAAATTATGGTGCAAATTAGAGAT
CAAGGTGGAATAAAAATATTAGCTTTGGATCCTCCTACTTATGAGTTTTTAATTAAAGAATATTGTTCAAGTCCGGATGG
AAAAAATGATATAGATAAAACAACTGTAAAAAAAGAAATTGATGATTTATCAATGGAGGAATTGTCTATTGATAATAGTA
CAAAAAAAATTAAACAAGAATGTAAAATGGAAAATGTTAAATCTGAAGAAAATGCAGAAATTAAACAAGAAGTGGATAAA
AATGGGCCAGTAGCAGTTCCTAAAACAGAACAAACAGCAATCAAACAAGAAATTAAAATGAATCTATCCTTTTTAGCTGG
CATGAAAATTGAGAAAGTTTTTACACCAATTAAAGAATTTGAAGAAATTGACATAACAAAAGCATTAACTACACCTGGGA
GACTTCATTACCCAAAAATTGGGAAGAAAACTAGAATTGATGATTTTCTTGCACGTCGAACACATTTAAAATTATTAGAA
GAGAGAAGATTGTTGCAATCTGAGAAAACAAAGGAACTTACAGGGCAAACAGGCGGTCATAAAATAGTAGATGGTGACAC
TGATATTGATATAGAAAACAATGATGAAAGTGATACTGATGGTGGGGATGGTTCTTTACAATCCATACTATCCGGTAAAC
AACAACCTAATAAAGCAATGTCATCAGCAGCAAAAGAAATGTTAAATGCAATAGGAAAACGCATTCAACAAGTTAGAGGA
CAATATGCAAACATTATGAAACTTGGGAAGAATGGAAGTTGCTATTCACAATATTGCAATATGACAACTATGCCAGGAAA
AATTGCAATTACAGCACAAAGTTTAACATCTACATGTTATTCTCCAATATGTCTTCAGAAAGCAAGATTAAAACGTGACC
TTATAGCATTACTACGAAAGGCAAATGCCTTGAACAATAATCAAGTACCATCTCACTCGTCACAAAACAAGACTGATGGA
AATGATGAGGCTAAAGATGCAATTAGAAGAGATTTAGAATCTGCTGTTGCTTCAGCAACTCACTGTACCGAAGAATTTCA
AACAATAAATGTAACTATAAATAAATCATCAAACTTCAAAGATGGATCAGCACACAGTGCTAAAAAAACAAAATTGGAAC
ATAAAGGATCAGAAAATGATTCTAATTTGAATAAAAGTGAAACTATAGTTACAACAAAAAGTAATATTGTAACAACAGCT
ACAGTAACTACTACTCAACAAACCATTAAAACAGTTGATGGTATTGTACAAAGTATGCACGAAAGCATTACTTCTCATAA
TTCAACTACATTTTTATCAGAAACTAAAACTAGTAATATAAATAATGTAGGATCAAAAACAACGATTATTAACAAGAGAG
GAAGAACAGTACAACGAAGTACAGTAGCTAAGGAATTAAATGCTGATGGAACTGAAAGAATATATACTGCCAGCTCAACG
GAAGGAAAAGTTTATTTAAAAAAAGTTGCAATTTCTTTAGCTGATAGAAGGAAAAAACGAACACCAGTAAAATATCCTTT
ATGTTCGACATTTTGTACTAAAAATAAACGTCGTAGTATTTTACTTCTTCCACAACATGAATTACGAAAATTAGCCAGAG
TTGGTGGACGAATACCAGTTCAAGGTTTTCATCACATGGCTAAGGCAAACCTATCAGTTTGGCCATATCCTTGTCCTAGA
CCATTATTTAAGACATGTTGGTTATATCGAACAGTTGGCTTAAAATCTTTAGCTGCAGCAGCTCTTCAATTAAGAATATT
ATGGGCATGTTTGCGTTGGGATGATATGGCAGCAAAACCATTATCTACAGATGGAAAACATCAAATTACAACAGATACAG
AGATTATGTCATTAGAAATCTTAAAACATCGCCATGTTGGCCAATTTTTAGATAGAACACAATACTTGCGTCGAAAAGTT
GTTATACCCTTAGAACTCCCAAAACAAATCAGAGAAGTAACATCTATAAGAAGTGGATTAAGGAAGAGGAAACGACCAGA
ATCACCACAAAGCACTGAGCCACAAGTTACAGAAGAATGGGTTGATGAAGATAAATTGGAACTATGGGAAATCAAGCAAT
ATGGTGATAGGTTAGAGAAGGCTAATGCCCAGATTATTACTAGGAGTCGTTCGGGTGTACCACAATCTGTTGTTGTTGGT
CCAAACAGAAATGCTGGATCAAATTCTGGTATTGATCAACTTGTTAGTGGTAAAGCAACTCCTGAAGAAATTAAAGAAAA
AATGGAACAACAATTACGTATGCAAAGGGCTGCACATCAACAGAAAAGAGCTTTGGAAACTCTTAAAAGTCCAGCTAATT
CCTCTTCTTCAAACACACAACTTGTTAAAGTTACAGCAAATTCTGCCCATGATGGTTCAGTTAAATTAGTTTCCAAAGTG
GCAATACCAGCTAGTCCGAATAGTGGAAGTAAATCACAATTAACTTCACTTCTAACAACACCTACACAAAATAAAACATT
TATTGGAACAAGACGTATTTATATGGCAAAATCAGCCGATGGAACAACAAAAGTCGTTTCCGGGCCTACAAGTATTTTAC
CAAAGACGTCTCAAACCCAATCAGGAAATCAACAGCAATCTTTAATTAAAGTTTCAGGTCAAACTGGAACACCTACAGGC
ACCGTACAGCACATACAACAAAGGGTACAAATTTTAAGAGGACCTGATGGTAAATTACAAGTTCGTGGATTAATGCCTGG
TCAACAATTAGTACAGATGCCAGATGGAAAATTGCATGTATTGAATACAGCACAAGCTATTACTACCACTATTACACCTA
CTACTGGTACTACTTCAAATGCACCAACTACACAGACTAAAACGATAATAGCTAGCACAGCTAAAGTCTCCACATCAAAT
AGTGGTACATCTAATAAAAATAGTCCAGCTAAAATTGTAACTACCTTGTCACAAGTATCAACGCCACAACAATCACAAAC
ACAATCGCAACAAGTACAAAAAATTGGAAAATCTTCCACTGTAACAATAGCAAATGTTACTTCTACACAACCTGCAAAAA
GTGCAATAGTTGTTGCTAATACTGGTCAAATTGTACAGGGAGCGCAGGTAATATCTTCGGGTAGTCAAGTTTTAAGTGGA
AATCAGATAGTCGTTACTAATGCTAATTTGGCTCAACAACTTGCATCCGGAAAAGCACAATTAACAACAATAGGTGGGCA
TCAAGTTGTAATTCGTAGTACGCCAACAGGAAATCAAATTGTGCATTTAAATTCATCGAATAGTAGCATTATAGTAAAAA
ATGCTGTTTCATCTAATAAACAAGTTCCAGTATTGCAAACCACTCAAGTAATAACATCAACAATAGCGCAAACACCTGAA
ACAACAAGTGTAAATATTACTTCTAATTCATTAAGTAGTACTTCATGTACTACGTCTACTACAAATCAAACTACTACCGT
TCCACCACCTGGAAGCATAGAAGCTTCTTTGTTAGCGGGTCAACCACCAGGTACAGTCATAAAATGTGTCACAGCTCAAG
TAATACAAACAACACAAGGACCGCGAATAGTTTTACAAGGATTGCAAGGAGCAGATTTTACGCCGCAACAACTTGCAATG
GTGCAACAGCAAGTAAAACAACAATTACTAAAAGCTCAAGCAACTACAGGAAAGCAAGGAGTCTTGGGTCCTACAAAAAT
TTATTTAGCTGTTCAACCTGCACCAGGAAGTAATCAACAAGCACAGACATCTCAAACTTCTACAACAGCAAGTACCCCTA
CTGTTCCTACATCAAAACAACAAGTACAACATCCAACTGATTCTCCACCACCAGCAACAGAACCTCAAACTGGTATAGAA
TCTATACCAGAACTTCCACAAGCATCAGTACCAAATTCTCCTGAAAAGCCAAAAGTGGTTGTACAACAAGTAGGTCGTGC
GAATAATATTGTAACAGAAGAATCTCAAAAAATAAACGTGGTTAATGGTCAGCAATCATCACAATCTGTGAAAGATGACT
CTTCAACTAATAAATTTATTCTTACACCAGATTATATACAACAAACAATAAAAAATGCATTGAAACAAGAAAATCTTAAT
CCAGAAATAGAAGAAAAGCTATTACAACTACAACGATACCAAGAAAAACAAATGAAGGGAGGAATAGAGAGTTCGGTAAC
TAGCAATCAAATTCACAGTACACCTATTATAACAACTCCGCGTGCCCCATCTCGCAAGAGACCTGCGCCCTCCAACATTC
CACCAGTAACTACAACTTCAAATATACAGTTAACAACAAATGAAAAAGATATTGATTGGGCAGAAATTCCCAAAAAGAAA
TCAGCACCAAAACAAGAAAATCGTGAAATTCCAAAAATACAGAAATTAAATGAACAATCAGAAAATGAATCTATATCTAA
AAATCGAATTGTAAAATTAAAAGACAACCAAGAACAAAGAAGGAAACAACAGGTTCATTCAAGAATGCAAGTTTTATTGT
TTCGACATAAAGAACTTCTGAAAAAAGATATACTTAAAAAAAGAGCTTTACTTGAAAAAGAATTACAAATAGATATTCAG
AAGGATCTATCAATAGAATTAGCAACAAGAACAAAGGCAGAAAGGCATAAACAGGATGAAGTTAAAGTAGGAAGTGCAAA
ACGTAAAGCAAATGCTCAAATAGCACAAGTAAGTCCACCTAATCGAGGTGGAAGACCAAAAAAACATAAGGCACAAGCAA
ATAGCAACACATCACCTAGTGCGTCATCTACTGCAACTCCAAGTCGAATTAAAAAAGAGAAGTTATATTGTCTATGTAGG
ACACCTTATGATGAAACAAAGTTCTATGTGGGATGTGACTTGTGTAATAATTGGTTCCATGGAGACTGTGTAGGTATTAC
TGAAGAAATGAGCAAGTCTCTTTCAGAGTTTGTTTGTACAGAATGTAGACATGCACGAGATACACAGGAACTATACTGCT
TATGTAAGCAACCTTATGATGAATCTCAGTTTTACATTTGCTGCGATAAATGTCAAGACTGGTTCCATGGAAGATGCGTT
GGTATTCTTCAATCAGAAGCAGATAATATTGATGAATATGTATGTCCAAATTGTCAACGTAATTCATCTGTTAATTTTGC
AAACATGAAAAATCTCAATGCCAAGGATTTGGATTTACTGAAAAAACTAATTAAACAAATACAGGCACATAAAAGCGCAT
GGCCTTTTATGGAACCAGTAGATCCAAATGAAGCTCCAGATTATTATAAAGTTATAAAGGAACCCATGGATCTACAAACA
ATAGAATTAAGAATAAATGATAGATCCTACAAGAAGTTAAGTGAATTTATTGGAGATATGACCAAAATATTTGACAATTG
TCGATACTACAATCCAAAAGAGTCACCATTTTTCAAGTGTGCGGAGTCATTAGAAACATATTTTGTTCATAAAATTAAAA
GCTTGAGGGAAAAGTTTTCAGAGGGAAAATAAGCAATCAAAACTGTAACTATAAACGAGTGGAAGTGCAAAATTGGCAGT
TAAATAGTGCAGTGTAACAAAAATGATCTGTGCCAGTACATGTAGAGATTGAAACTCAAAGTAGAGATAAGTATATAAAA
GTAGGACATATTTATTAGACCTGTGTGAATTTTTATTTCCTTTAACAAATGAACTTCTGTCAAACTTATTCTGTGCAATG
GATTTTGGACTAGAATTTATAATTTCCTATTTCTTGTAACTATTCCAGACTGGTGATAAATTACCAGTGGTATATATATA
TATACATATATA
>c164336_g1
GCGGACTACCCCAAAGAAACTGTGGACCAGAAAGTGTTCCAGTACCGGATGCCGTAGAGTTACCAAATGACGTAGATCCC
ATGCTTAAAGCTGGTTTCTGCTCAGGGACAGAAAAAGAATGCTGATAACTCACACCTTGCACCGACTTTGGACTAGTAGT
TACCAGATTGAAATGGCCAACCCTTGCAGAATCTTTACCAATGGGTGCAATCTTCG
>c177047_g1
AGAGAGAGAGAGAGACAGAGGGAAGAGGAGAGAAGGAATGGAAGAGAGGGAACTCGGCTAATGGATTCGCAGGACCATCG
TGTTCACTTATACATTCGCACGAATGGACAAATACACGAACATTTTCGGAGTGGTTGCGTACGTCTCTTTACGTGGGGTG
AATTCGTTCGTATGTATACACGGAGAAATGTACACGCGCGCACAAACTCACAGGTGTCGGCACTCCGTGACACGTACGAG
CATGGCGAGGCTTTGGTAAGTGTTTGTCACTACTCTCTTCTCT
>c1946_g1
AAAAAAATAGTTAGATCGGTACATACGTAAATTGGAATAAGGAAAGTTAAATTTATTTTTGTCTTTGATTCCTCTTCATT
TTATTTATTTTATTTGAATTTTTGCTTTATTTCATAATAATAAAATCTGGAGTCACGATCGACTTCGATTAGAAAGATTT
ACGTCAGAAGGTGTAAAAATATGGGGAGAAAAAAAAAGAATTAAAAAAATGTTTCCCTTTCTTCTCGATCGAAAATGATG
AATAAATAAATAAAGAAGAAAAA
>c184580_g1
GAGAGAGAGAGAGAGAGAAGGTTGCTTTTTAAAATAACAACGAACACACATACATTTCTCGAACCTATCGATAACATATC
ATTGTTATGCCATGTGTATACAAACGTGTATACCATGTTATCGTAATGACCATTCCCATAGGTTCCTGTTGCTCGATTTG
TTCGAATGTTTATGCAAGCACGAACGCATGATCGATCGTTCCCATGAGATGCACAGAATCAAAGTATTCGTCGCGGTGTT
AAAGTCGATTCGTTATATCTTCTAACGATTTTTTCTCTAACTATTCTTTTTCTCTTTTTTTTTTTT
>c87974_g1
TGTATGTGTATGTATGTATGTATCTGTATTTAGGTGTTCTTGGCACGTTGCCGCCTTGATCTACCAACGATAATTGACTC
CGTTGACCCTAGTTGATACTTTCTAAATAGAAGGCCATTTTAATGAGTAATAAAAGAGAAATAATTTCTCATCACGTTCG
ATTATTATTCCGATCAAATCTTTCGATCGAATCTTTCGATCGACTTAACGATAAGTAAATGCG
>c53438_g2
AAAAAAAAAAAAGAAAAATAAAGGAAAAGAATTAAAAAGCAAGAAAGAAAGTAATAAAAGGAAAAAGGAAAATTTTTTGT
TCTTCTTTTTAAAATCACAGCAACGAATTTCTTTTCGCAATGGTATCGATACGTGTCAGTTAGACGTAAGACGTTTCTAA
AAGGAGGGATGGTGATGACAAGAGTTGTGCGTTAGCTGCTGCTGGCAGCTTGAAAGCGCGCGTCTAACTGACCCGCAGAG
ATGGTAGGTAAACGCAAGCTAAACTAAGTCTCTCCGTATCACAATTCGGTTCGAACCCGCCACGCAACACATGGATGATA
TAATATGAGCGTCTCTTCGACGCTCTTTTTCTCGTTCCAACCACCGGATCTCCTTGCGGCTAAGAAAGAATGCGGAGACG
AAATTGTGTTAATACACA
>c95934_g1
AAAAAAATTCCTCCCACAATTTTTTTTTAATATTATATTGATTTATAACGTCGTAAGTTTTCTAGATTAATTAGATTAAT
ATTATCATACGTATCCATTTATCGAAGTAAAACTAATTAGATGAAATTTACATCAGGTATAAATATTATAACATATTATG
TGTGTGATTATGTGAATATATATAAAAGTGCAGATATAAAAAGCAATGCTTCATTCGCTGCAAATATATATATATATATA
TA
>c160109_g1
AGAAAAAAAAAAAGAAAGAAAAGAGTGCGGAGAAAATATGCGGAACAAGAACAAGCCCCTTAACTTTTAAGGTTAAAATT
TGACTTTACTGTGATCATATGCGTCGTTTAGTCGTTCATCGGCACGATTAACGCACTTCGAGATCAAGATAATTCTCATA
CTCGATCCATTCGTGTCGATGAAATATCGACAGTAAGAGAAGAAATTGGAGAAATAACGTTGTAATTCGGGTTTCCTCTC
GGCTGCACGATTTTGTTAATAAAAAAAAAAAAAGAAAAA
>c95027_g1
CTTCTTCTTCTTCTTATTCTTCTTCCGGAGACTTTCGTTGGGCTGTTTTCCAGGTTGCTTTTTTTTTCTCTCGTTCCTTT
CTCGTTCCTTTTCTCGTCTACGATAAAACAAACACGTTTCGAGGGCGCAGCGTATGCGGACGGGAGCGAAGAGTTCGCTC
CTTCTCACTGCACTACACTACTCGAAGTGACGTCACCGTGGCGGGAGCGTAGCGCGGCTCGCTGGCTAGCGCCCGCTCCC
GTTCCTGCTAACGCTGTCGGCTCTTGCGGCCGGTGGTGGGGGGAAAAAGCAGCGCCGTCGCCGTCGCTCTCTACCGTCGT
TGCGCTGTCTGGTGGGGGAAACGGAAAACACGGCTACTACGTTGCCGTCAAGATGGAGGGGAGAAGGAGCGCGCAAGAGA
GAGAGAGAGAG
>c150478_g1
AATAAAAAAGAAAATGATGATGGGTTAATGGGGAAAAAAGGATTTTCCAAGAAGATTGAAGGAATATCGAGATCACATCA
GGAAGATTTCGAATTACAGTGCTCGAACAAGTAGCGAGAGAAGGACTTGTAACCACGTGGTTACCGTTAGCACGACCCAC
GCTTCGGGAATTTCGATACGTCTAGGAAGAAGGCTGATCTTGATCTAGCCAATTAATAGCCTCCTCCCACGTACTTTGTC
GCATACGTATGTACATACTATCAATGGCACGTCATGCACATTGCATTTAACGATCTGTAAACATAGTATACCGGTATCGA
GCTATACGTTTACATGTTACACTTCGCGTCCCGTCGTCGTCATCGCTCGTCTGTTATCATTTTCTTA
>c159744_g1
GACATTATTGCTTGCTTTTGCATCACCTCTACTCCTTAGTCAACTCGATGAATCCTAGACAAACAGAGGCGCGCGCGCGC
GCGCCCCAACCTGTCGTCATTTCTCTTTCAGGTTTCTCCTACCTTCCTCCTTCGGAACCCAACTTCCAGGCACGCGCGCG
CCTGAAAGCAGAATCTAGTACAACGACATCTTTCGTATCCGCGACCAACTATTGACTGGATATTCGTTACTACGTCAACC
ACGTAGAGAGCATAGGTATATGTTGGCGCAAAAGGCTGCTACTGCTGCTGGATAATCTCTCTCATCTGCTACCAGCTATT
GCCGCTATCGTTACGTACAGTCAGTTTCGACGTAATACACGTGCTACTTTCACAAGGAACTCGAGGAACTTGCAAGCTCC
ATGCATTACGAACTTAGCCCTGGGCTAGCTCCAGGTGGTGTGTAATTTCAAGAATTCAGGCCGCTCTACGTCACTCTCGA
TTCAAAGAGTATAAAGTTATTTTCTTATTAATTATTCTAATGAACCGACGTCTAAGTGAGCTAAAACGAGGAACGACCGT
ATCTATTTGTTTCCAAGTAGAGTAACCTTGTTTCCTCCAGAAACGGAGCTGCTTCATTTATCGAGCACGTATAGACTAAC
AAAGTTTGACTAGCTCGTCGGCACGAGGAATACTACCTATGCTTTTATACACGTGATATATATCTACATAGAGAGAGAGA
GAGAGAG
>c180981_g1
GATAGAGAGAGAGAGAGGAAGAGGAGGAGAGAAACAGGGTTACGTACGACAAGTTGTATTTCGTTAATAACGATAACGGC
CGTAGTAATGCATATAAACAGCAAAGGCGTGTGGCTTATGGTCTAACGGTAAACGCTTTGCCAGGGATAAACGGAATGCG
CGAGTGGGACTCCCGCTGTAACCCCTTTGTGCCGAAAAGCCCCGTAAATACTCGCGCGATTATCTCCCGACGCGATTCAT
AATGCAGGAAAAACGATGCACGATTACGCAGTCAGCCAACGAATACCCAATCCGACTCTCTGTCTGTCTCTCTCTCTCT
>c107488_g1
CATACATACGTACGTACATACATATCTTGAACGAAGAGCTGATAAAATGATCTTTCATTTCTCATACAGCATTTTCTTCT
AATCTTATTTTTATTTTTTTTCTTTATCTCTTACCTTTGAATCGAGATGCAATTGAGAAAGGGATATACGTTTAGTTAAT
TAATTGATCGATTTAATAATAAGTTAGCCGTCGACGTTGTACAATAGTACGTAGTTTACGTTTAAGGGGCATACATTTTT
TT
>c65892_g1
GTGGGAGGCCACCGCTGAGGCCTTAAGATAGTTATTTACTCAGGGGATGGTAGTAACTGAATCCTTGGGCTTTCAGATCC
TTGGAGACCCTTTGTGACCAGGGCTGAAGTGGTAAGTGCTCTAGACTTTTGTGCATTACTCTCGAAGAGGTGCACGTTAC
GATTGGTTTGGTTTGCCAATCTCTCTGCTTCATTGGGTATGCGTACTAGGCCATCCACTGGATTAAGAGCAGCTTCATTG
AGCACCCCATCAAAGAAGTCAAAGGCAGCAAACTTTTGCTCCGGCTTGTATGCCCAAGCT
>c191741_g1
GAGAAACTCATTTCTCTTATAAGTCTCATTTTCAATCTTCCCAAAAGTGGAGAGATTGGGAGAGAAAAGAAACCACTATT
TTCATAATACTAATTTTGTCCCTATAAAAATAAAAGAAATAAAATGATTGAAAATATAAAAAGGTTATTTTGGTAATATA
ACATAAAATAATTTCTTTTCTTTTCTCTTAATGAAACCTAACCAAAC
>c92413_g1
ACATATATACATACATACTTATATCGGAGATGTATAAGTAAATAGATACACGATCATTGTGTGCCAGGCTGATAGAAAAT
CGAGTTAGGAGATAGAAACTCGATTAGCCAAATAGGATTTCGGATGAAAGAGACACGTGGAAAGCTTCGGATCCAAATAT
TGTGCTTGATCAAAGACAATCGAGCCGTAGAACCAATAAGCGAGTGAACTTTTCGCCGACCAACTCTTTTCGTTTGGAAA
AGCACGATCGAGTTTCAGAAAAAGAGAGCGAGAGATAGCGGGTGGACGGGTGAG
>c126745_g1
GAGAGAGAGAGAGAGAGATGGGATTAGGGTTGCTAGCTTCTAGGGCTCTGAGATCATCTAGGATTTTCACATCCCCAGTC
TCTAGAAATGCCATCGTTCGAACCATTGTCTCAACACCTGAGCTCCAAAACCCAGAAGCCTCAGCCGCGGCCCAATCGCC
GCCCGAAGATCTCCCGATTCGAACCCCGGTGGCCGGAGCTAGGGTTGAATTCACCAACCCTGACGACGCAATCGAGGTCT
TCGTCGATGGCTATCCTGTAAAAATCCCTAAAGGAATGACCGTTTTACAGGCCTGTGAGCTCGCCGGCGTCGACATTCCC
CGATTTTGTTATCACAGCCGCCTTTCCATCGCCGGAAACTGCCG
>c64731_g1
GAGAAAGAAAGAAAAAAAGAAAGATAGAGAGAGATATGTATTGCGAGAGAACGACGACGGAGAGCCAGAAAGTGAGAGAA
AGATCTAAGTTAGATGATTGTCTATAGTATAAACGAAGGCGTACGTTAGGTAGCCTCGATGCTATTTAAACAGACTTAAT
TAATGTATTGCAAATGAATTAATAAAGTGTAAGCGAAGCGTGTATCCGTACAGTTGGATCATTTATTTTCGTTAACGTTT
ACTTACTTAATACTTCTTAATCACTACGAGAGATTACAGACGTAAAACATTTCTTCTTTAATAAGTTTATTAATAAATTT
TTTTCAAAGCAATGAACGTGATAAATAAAGAAGAGGGTAAAATTAATTATAACTTCAATTTGATACGACGTAGTCGATCG
TAAATATCGCGGGAAATATGAAATGCTTTTGATTCGTCAAGAATATGTGGTACATAAAATTACCGCCGTATGGCGCTTCC
GTCATCTTTAAGAAATATTTCGACGTGAGCCTTCAATTGTTTTCGTTAAAATTCGTTTAAACGTCGCGAGCACGTCGATC
GGCGTGTGCGATGACGGTTTTTGGTTGTCTTCGAGGAACAACCGTAGGAACGTTGCAGATCTTTCAGTCTCAACCTAAGT
GCATTCGTAAGACCTTAGGAATATTCTTACGAAATGCATCGAGCTTTGTTCCAAAGAGAGTTCTCATCGTTGCTAAATTG
ACACGATATCATTTTGAAAAATTACGTGAGCCCAATTTAAATGAAGAAGAATTTAAAAATAAATTGTTGGAGAGAGGCTC
GGATTATGATTTATTATTCGATACATATCGTGCGACTAAAGATATTGAAAATGAGGTAGCGAAGGTACTTAAAAAATTTA
ACATTGAATACAAAAAGGTCAATAGGAGTAACATCAGCAGATCCGACGTTACTTGGGCTGATTTAGTTTTACCCATTGGC
GGCGATGGTACTTTTCTCTTAGCTGCCAATTTAATATTCGATAACAAAACACCAATAATAGGCATTAATTCTTATCCACT
CCATTCTGAGGGTTTCTTGATGTTGCCATCCTATTATACAAAGAATATATCACAAATTTTCGAATTATTAAAAGCAGGAC
AATACGATACACTCATGAGATCTAGAATTCGAACTACTTTGAAAGGAGAAGGAATTTGGAATCCACCTTTTCATATGCAC
GAAGAAAAGCATTTTTTTGGAGTGGAAAGATTCTTTTCCAATGGGCAACTTAAACCGGCTAATTCGGATCAATTAAATGA
AAGACAATTGCCTTGGCTAGCATTAAATGAAGTGTGTTATTTTAATTTTATTCCAAATGTTACAAAGCTATTATCCGGAG
ACACGGATATATTTCATTTATTATACAAGTATCTTGTTACAGGCGTTCGTGGCCGAAGTGTTCGCAGCAAAGATGACCAC
TTTGTTAGTCAAATTTGACGACGAAGAAAATTTCCATAGAATTAAAAGTTCTGGTATTTGCATAAGTACGGGCACAGGTT
CGACTTCATGGTATAAGGCAATAAATGGTATTAGCCCACAGCTCGTCCGTCAAATATTTGATTTATTAAATAATCAAACG
AATTATACAAACGCTGAAATAAATGAAATATGTTGCAAGTTTAATGATAGCTTACATTTTAATCCAGAAGCACAAAATCT
TTCTTATGCCATACGAGATATGAACATGACAAAGGTATTTCCTGTACCAAAGAGCTTGCAAAGATATAACTTTTGTAAAA
AATTAACAGTAAAATCTTTGTGCTTCAATGGAGGATTGGTGTTAGATGGTGGTATCGCGGTACAGTTTAATTTAGGGACA
ACAGCAGAATTTGAGATCGATCCGGAAGGTGCACTGCGAAATATTATTCTTCCCGTCTGATCGTATGTGACGATATATAA
GAAAAAAAAAGATTCGACTATCAATCAAAATGCACGATCAGTGAATTCTAGAAAAAGAAAAAAAAAAAATAACATACGAG
AATAATTGCGGGATAGACACGGGCAAAGACAGTTATACAAATTTTGTATGTAAGATAGCATTAATCGTATCTTTCATTAT
GGATATTTAATTTTTTTACAGCAATTAAAAAATAATCATTCTCTTGCTTAATAATCTTAAAGGAGAGTTAAAAAGGAGCT
TGCATTTGATCTATTTTACGTCCGCATATTTCTTAAAAATGAGGACACCGACAGTAATTTAATCACGTATGTATAAATGT
AAACAATTGTAAGAATATTAAATATATTTTCCTAAGATTTGTCTTTCGAGAGG
>c78740_g1
GGGGGAGAGAATAGAGACAGAAAAACTAATAGAGAAAAAGAGATAGAGAGATCGAGACCGACGAAGACACAAGAGTTGTA
AAATATTAACACCGTACTCCTCTCGTCGTTTCGTCTCGACGAGAGGAGTTGTCTCTCGGTCTCTTATCTATTTTCCAACG
TTTTCTCGTGCCCGTAGTTTCTCACCTTCCGTATCGTTTTTCCGACCTCTCAACGAATTACTACGTGTTATTTCGATTTT
GAATGGTGGAGCGAATAGGTAAATAAATTTTCTATCC
>c105956_g1
TATTTTTTTCTCTTTTTTCTTTCCTGTTTAGTTTTCCTGTGCTTCCTCCATCTGCCTGCTTTTCCTACCGACAAGCGAGC
TTCCTTCGGTAACACCACCGCGTGCCCGAGATTTCTACGAAAGGTCACGTACACGCTTTCTTGCGACCTCCCGCGATTTT
TCCACTTCGAATCTTCGTTACGCGAATTTTAACCTCCTAGGAGTTCAAGCTTCTTTCTCGACAACGAGAGAAATTTTTCT
TTCTCTTCCCTTTTGCAACCACCTATTCTAAAGTCGG
>c184342_g1
AGAGAGAGAGAGAAAGAGATATCGGTATCAATTACGTTTATTTTTCTCTTCCATTCTCTTTTGTCCTTCTCCCTCTATCT
ATCATCAGTCCATCATCCTTCGAATCGATTTCGCTCTGATCTCGATTAGAGAAGGTCGTATTTATCGTGGTTGCAACATA
GAAGACCCGCCGGAATCAACGTTAAAAGCTTTCATTCGTAAGGGCAAAGCAACGATAGCGGATACTGGTAGTAGTGGCAT
TGATTATCG
>c53839_g1
GGAAGGAAGGAAGGAAGGAAAGGACAGTTGATCACAGGCTACGGGAAAGTAACTGGATTTATTCTCGCCTCATGGTAACG
GCCTTCGTTTCAATACGAGTGATATCTAATATTGAAGGGGTAAAGAAGAGGGAAAGAAAAATCAAAGAAAATTAATAGGA
CGAAGGAAACGAATGATAATTGGTGAAAAATAAAAAAAAAAACAGAAGAAAGAAGAAATTAATGAAGAAAGAAGAAAACT
GAATGAAGAAGATATAATATTTAGTTCTGTGCAAGAAAGAAAAAGTGGAATTGGAAGTTGACGAAAAGAGAAGTGAATAA
ACAAAAACGAAGACAAGCGAAAAAAATAATCAACAACAAAGTAGCAGCAGCAGTAGCAATAATAACAACAACAATAACAG
AAGGAAAAGAAACGGGGGTAAAAGAAATAAATAAGTGGGGGTGGCCGTGGATCCGAAGTCGCGGATTCGGCGGAACGCGC
GCGAGCGAGCGTTTACCGATCGTCGTAATATGGCGTACAAGTTTCGCGAGGAGATCGTGGGAAAGAGGTTCCTCTCGGTG
AGTGGTTTCACCAAGCTGAAGGTGAATAAGATCATTGAGTGGGGTTGGCGGGCGGGGGTGATACGTGCAGCCAGTCACAG
GGATAACGACTGTCACGATCTTCAGATCCTTGTGGAGTACGACGACGTTGAGTGGCAAAGGCGAGAGTGGTTATCCCCTC
ATAGGGATGCCGTGTTTTCCTTCTTCCTCGTTGAAAAAGGGCTTTATTGGGGTGAACGTGCAGATCCCAGGCACGCAAGT
CTCGTAACCATCGATCATCACAATAACGCTAACAATAATCATCATCATAATAATCATCATCA
>c180791_g1
GGACAGAGTGCCATCGATTACGCCAAAATTAACATTTAAAAGCGGAAAATTTGCAAGTGCCGAGAAGCTCTGTACACCAT
AATAACTATAGGTACCACAGTACCTACGTAACGCGAGTACCATAGCACGTGCAGAAGCATGCTCGTTCCTCTCGTTAGCG
ATGGCGAGCAACGAAAGGGTGCAAGACGAGAGAAAAAAAGAAAGGGATGTTACGAGTAAAGAAGGGGGAGAGTGAGCCTC
GGAAACCCCTCGCTGTTAAATGTAAATGTCCGGCATTTGTTACTTCTCTCTTTCTCTCTCCCTCTTCCTC
>c72571_g1
ACCACCACCTCCGTGACCTCCGCCTAAACCGCTTCCTCCGCCTCCATAACCTCCACCTCCGCTGCCGCCACCTCCATATC
CACCCGATCCGCTACCACCTCCGCAACCACCAGATCCACAACCACCACCGCCTAATCCACCACCTCCTCCTAATCCTCCT
CCGTGACCTCCTCCTAGTCCACCACCGCCTCCAGATCCACTACCATATCCACCTGCTCCAGCGTTGGCATTGGCAGTGGA
TAGGGCTGACGATTTTCCTCCGGCTTGTGCACTGGCTTGTGCACTTGAGGTTGCAAAACTATTGGCACCACCATATGCAT
TAGCATTGGCAGAACTGCTTGCTGAACTGTATGCACCGGAACCTCCGCCATATCCAGCACCTCTCTTTTCGCGAAGAGTA
ATTATCACTGGATCATGGATCTTCTTCGCGTAAGAAAGAAACGATACTTCAGCATGAGCGGACACTAGAATGGCCAGCAA
GGCCAGAAGGCCGATAGCTCGGTACTCCCACATGATGAAATCGGTTTCTATCTTCGCGAAGCACGACACGTCTTTATATC
CGATCTCCCACTCTTTTATCTTTCTTCCTGAAATACCATCGTTTCATCGAATACATATACATATGATTGTAAAGTAAGAA
GGGCAAAAAAAACGTCGAACGTGTGCACAAGGCTAAGGTAATCTTCGATGGCTACACGTAATCCAGCCAACTGATGATCC
AATCATTCCCATATTTTTTCGGTTCTCCAAAGCCTCGAGCAGGTTTAACGTCGTTGAACTTAAAAATTTCAGCGTAAACG
CATTGACGACAGATACTTAATTACAAATTTTGATAGATTGCTCATTGTAAAAAAACTCGAATGGTTGTTATTTTTTACGA
ATGTAAAAAGATATTTTCTTCTTTTCTTTTTTTAAGGATAATGTCGAAGTTCGTGAATTTGAT
>c133531_g1
AAAAGAAAAAAAAAAAAAAAGAAATAAAAATAAAAAATTAAAAAAAACACGAGAGGTGACACTTCGAACGTGTATCTCAA
TTGAGTTTAATAAATAAATGAAGATTGTTCGCAATATAAAAGAAATGGACGAGTTGTTCTGCGATCAATGTAAATAGTTC
TTTTAGAAAAAAATTTTTGATCGTTTAAATACATATATAAATTGATTAGATAAATCCGAAAAAGATAGAAAAACTCACTT
TGATTGCAGATCACTTTCAGCCAGTTTCATTGATCTATTAATATCCTATTAAATCATCTCTCTCCAAGTCCATTTTATCC
ATCGATAGTTTA
>c29051_g1
TCGTGTTACATTAAACTTAAAAATATCTTGTTAATATTATCCGACGATTACGTTTGAAATTATTTCTTACGAATAATTTG
AATTTATCGATCTTAATCTGAAACAATTGAATGTCTAATATCAAAAATTATGACATATTCCAATACAAAATTTCATAATG
TCTTCAACTTTCTAGGAACATGAAAATCCTATATATAAAAAAACCTTACGTGATCTTTCTAGACTCGTGAAATTTACAAG
ATAGACATTAACATCATCATCATCGTCGTCATCGT
>c127528_g1
GTTCGAAAGAATCGAACGATCCCGTCTCTTGAGTCTTGTAAGGCTGCTTACGTAAAAGCTGCAGACACCTGTTTTATCGT
CATAAATCGACTTCGGTGCTCTCGAGCGTTCTCCACACAAATACAAACACATACACATAAATGTACCCACGTAATGCACA
GTCTCCTCGCGTATTCACACGCATGTTTCTATTCTACCTCGTTCCAGATATTCGATACTCTTTCCTCTCGTAGCGGACAC
CGTGACGAAATATTCTTCGACGTCGCAATGACGA
>c62015_g2
GAGAGAGAGAGAGAGAAATGCGCCGTAAGTTTAGCGCGGAGAAAAGGAGAAGAGGGCATTATGAAATAGGAAAAAGAAAC
AATTATTATTACCGCGGCACGTCGATTACCAGGCGCCAGACGTTGCGCCGATCGCGCACTTTTTACTGCCCCGTCGGCAC
CTTGCGTAACCGTCGTCCCTCTTGCTCGTCGAGAGTTGCTCTAACTTCCGCGATCTTCGCTTTTCTTCACGCGGCGCCGA
TCCTCCTCTTCTTTTTCGCGGTAGGTATCGTTGGACGTAAAAAAAAGAGGACGTTCGAAAAGAAGCCATTTCCATAGACG
GCGCTATATCTTTCCCCCTCTTGGCACATAAGCCGGGAGGAGCGCGGACGTATTGTACGCCGTGAGGCCAGGAATAAAGA
TTGATGTCACGGGACGACAAACGGATGCTCTTGGCCCGGTTCCCACCGCCTCTACGAACGGCCTCGAGTAATTCTGCGCA
CGAACAAAACTTAATATCCTCTCCCGTTCGTTCGTCTCTCGAAAATCAATTCAAAGTCTCCTTTTTCCGGTAAATGATGA
TTTCTTTGGATACGCCTTTATCGCTTTTCGGAAAATCTAGGTCAGGTTAATTACGCGAATCGCAAAGATTAGCCGACGTT
TTATAGGTACAAGTTCGAGCGTTTTAACGGGAGGACTTTTGGCCGATTATATCGACACGGCTAATAGCAACAAAAGGAGA
TATAGACGCGTACTACTAACAAAGCGAGTTTACTACGCTTCGGCTAATCCTTTATGCGTGAAGCGTTCGAGTCGCTCGCG
AGGGGCTTAATTACTTTTCGGTATCGGGAAC
>c111751_g1
GTATGTATGTATGTATTGTACATAGAACGTTTATACGAGGCTCTGGGAAACAGGTTTCGTATCCAGAATTCCTGAATCTG
TATCTCTCTTCGTGTAACAGAAAGCGACGGGGCTTAACAAATTGCGACGGTTAACCCATATCGCAGAACTAATTGCAGGG
AAGTCTGCCTTTATTAATCAGCCTGGTACAATATATACTATACGTTCGACCAACCGTAAAGCCAAGACGAGAGAAAGAGA
TATGACGATTTTTCTTTCTTCTTTTTGTTTTT
>c10134_g1
GTTAATGATATTTGGGATATAAGATATGAGCGAGAGTATAGATCGTAAAAGAGAAAGTAGATCGTACTTTTATTATTATT
ATTTAAAAACAATGTCGTTTATTTGAATCGCACAAGACATACACCGTAACTTCTATGATTTTTTTATAATTAGAGAGACT
CCGCCGAGTAAATCTTGGTCAAAGATTGTCGCAAGCTTTGATCAGTGTTTGCTCGAAGTCGCCCGTTCATTATTTGTATG
TATGCGTGTATGTGTATTATGTATATGTATGTGTGGGTTTGTATCCGTTTGTATCTTTTTTATTTATTCGTTCGTTCGTT
CATTCGTACGTTTGTTTGTTTGTTTGTT
>c104672_g1
TTGACGGTTTTCATTTGGAGCTGGTTTCCCTGATCTTAAACAAGCACCATGAGCAACAGAGCGAAACAAACATCTGCCAT
CTCCAGGTATGCCAGTAATAGAGTAGTCGGTGTAGACTTTCTTTCCATGGGAAAAGCTGACAGACGTGTCTTCCTTATTC
TCTTCTGGCTGGGATGCTTCAGCGTGTACTGGTTCAGAAGTTGAACAACAAACCAAAAGTCCAAAAATTAAGCCTGTAGA
TGCACATCCTTGCGGCCAAGATACCGG
>c110489_g1
GAAGAAAGGGGATTGGAGGAGGGGACGGACGGGAGTAGGAGAAGGAGAGGGTGGTTTGGACGAGCGTTGGTGTCACTTTT
TATGTAAGACAATGAACGTGCCTTTGTTCGCTCTATCCATCTTTTCCCCTTCTTCAAATTCTCACGCGCTTGAGCCTCTC
GGAGAGTGCTCGTATGTCAACCTCCAGACGATGACTCTTGCCAATGGCACCGGCTGCCCACCGGACCACTACGTGTAAGT
AGTGTGTTTGTGTGTGTGTGTGAG
>c72951_g1
ATTTTTAATATTTTCGCAAAGATCACTTCCAAATCTAATTACCGAAACACCAGAAGAATCATTGAAGCTTGGCAATTTTC
CGAATATTCCTTTGCTAATAGGGATAGTGAAGGATGAAATTGGTGGTGCAATATTTGGCGATTATAAAAATGAATTGGAA
GAAAAATTACGAACAATTCCAAATTATTTGTCTGAAGATCTAATTCCATCATTACAGAAAACCATTCCAAACATTAGAAA
TACGACGAAATTCGCTCCAGAAGTTTTTGAAAAGTATTTAAATATTTTTCAAAGTAATAAAATTGATAAAATGAAAAAAG
TCGCAGAAGCTATGGGCGATTCTTTGTTCAATGCACCTATTTTTCTTACGGTAGAACATTGGTCGAAAAAGGCTAAAGCA
TTTTTGTATAGTTTTGATTATGACGGCGAACGATGTTACGGTAAAGATTTTCTCTCAGGATTACCTATTGTCGACGCAAA
ACAAAGTTTAAAAGGTATAAATCATGGGGATGATTTGGGATACATTTTTGATCGTAACAATATAGTCGGTGAAAAAATAA
AAAATGCCATAGATAAAACAAATGAGATAGATGAACATGTAACAGAAATATTCACAGGCATGATCTCAAATTTTGCAAGA
ACCGGTAAACCAGATATGTCAATCAAATCGGAAAACAATACTTGGTTACCGAAAATTGTGCCAAATTTTTCTGAAAGCAA
TTCCTTCGTTAGTATTAATTCTGTACCAAAAATGATGGAAAATTTTAGGTATGATTCAATTGAAATTCGACCAATACAAT
ACTATTCACAAAAATCGTATTCATTAATTATTATTTCTATTATTA
>c145690_g1
GAAGAGTGAAAAATGTTCGAAAACAAAATTTCGATCATCGGACACGATTAACGGATGTTAAGGAACAACTATTGGTAACA
ATCGAGAGAGCCTCGGTGGTTGGTCCGATCCATTGGAAATAGTTTTACCCTTCGATTCTGTTAAATCGTCAAACTATTCG
AAACAATTGGAATCGGCACGAATCCGTTGAAACTATTTTATATCCACGTTAAATGTACGTAAGTAACTACGTACAAACGA
TAATGCGAATGATTTAACGTCGAGAAA
>c83067_g1
GGCAAGAGTGCAATACGCACGAAATCTCATTGTGCGCTACAATTACCGCGTGTGCAACTGGTCGTTCGTAAAACGGGAAG
AGAGAAAAAGGGATAAAAAAAAAGTGGGGAACGGACCTACTACCAGGGATGCTTCGATTTTCCAACTCGGAATTAAACTC
AAAGAATCCTTTCTCTCTTTCTTTCTCGAAAGAAAATAGCTCCTTGGTTCTCTTCTTTGTTTTCGAACGTGCAATAAGCA
TCACCGATTTTCATACGTTAACCGCTTCGATTGGATTCCCAATCGATGTTTTCCTGCGAAGCGAAGCTTTCGAAGAAAA
>c188881_g1
CATCATCTCATCTTGCAAGTTATCTATGTCTTGAATCTTCACGGTCTTCATCATTCCTTTCAACTCTTTGTTTGCTGATT
TCAAAGCTGACATTGTTTGCTGAGCATCCTTAATTCCCTCAGCAGCAAATGAAACTTGGTCTAGATTGAATGTCTGATTG
TAAAGCATATCACGTTGTCCTTCGTACATTCTCTTCTGCTTGAGAACCCTCATGGCTCGAGCTTTGACAGCTTCTTGGGC
AGGACCAGG
>c143978_g1
GCAAACCATATCCCATCATAAAAACCATGAAGTTTGTGAACTTGGCGGTCTTGGCATTTGCCTCGTGCATCTTGGCGAAG
AATATCATCTATTTGGACGACCTCGTAACCGCCGTTAAAAACGATAAAAGAGAGGCCAAAAACATCGTCAACCTCGATGC
GCTCAAGCAGGACGCCGACAGCGCGTTGTATGATGACGAGAGTGAGCAGGCGTCGGGGAAAAA
>c69835_g1
GCTGCTGCTGCTGCTGTTGCGGTTCCTCTTCCTTCTTCTCCTCTCCCTCCTGTTCATCCTCGTGAACTTCCTCGTTCGTG
ATCGAATCGATATTCCGTAGACCACCATCGACCTTGGTTGGCATCGAGGAATTTGGTGGTGTCTCTATTACGAATCTCAC
TTTGGTAGCAGTATGTTCTACGGTTATCTCGTTACTTTGAAATATATCATAACAGAGAGATGATCTTTTCGATCGTCTGA
CATTTAACGCGCTACTTCTATCGATGTAATCGTCGAAAATAAAATTATTATCTTGATCGTTACGAAATTCTTGATTTTCA
TAATCCAAGGAAGTTTTCCATCTGTCTAAACATTTTTCAAAAGGAAAATTCGTCGGAGTTACGCGAAAACAAATTTCATC
CTTGTCGTCGTCATTGTCCTTATCGTCCACATCCTCGATATGATTATCCCTTAAGAAAGATAGATCCTTCGTAAAATGAT
CGACATCCTTTGGATTTTGTTCTTCCTCGAAAAAACTTTCTATCTCATTTTCAACCTTTGCCAATTCCTTTTTTAATATC
TCATTGTCATTTGACGGCCACGTTGTTTGCGAATCGTTCGTTATAACATCTTGAAGATCATCGAGGGTAAAAAACAAAGA
TGGATATTTGTTGTATTCCTTTTTCTTTACCATTTGATCGTATCTAGGTGAACGTACGATTATTATAGTTTCATCGTCTT
TTCTATCGTCGAATGTTGATTGATTTTTTTTAGGACTCTCAGGGACAACCATCAACGACGAATCTTTTTCAGGACTCTCA
TCAATCATCGACTCGTTATCATTATATGGTCGTAAAACGTTGTCCTTATCGAAGACTTTTTTCGATGACGTAACGTCATC
AGAGTGCAACGATGTTTTCAATAATTCATTCTTAGGATCAAACTCGTCGTCAGGTTTAAATTCTTTTATCTCGTCGTAAG
TTTTCTTCGTACATAAAGAAATCTCTTCGTTTATAATATTATCCTTCGAATTATCCGACATTAAGATCTCATTCAATGTC
TCATCATCGTTCTCGGTGGTAATAAACTTCGAACTCGGTGGATCATGAATTATTATCCTCGTTTTAATCTTACTCTTATC
AACGTTCTCGTTGATCTTATTTTTTCTTGGTAATTGAGAAGGTGGTGGCGGTGGGGGTAGACGCTTTCGATCGACCTTAC
TATACTTCGTAATAGCTTCGACTTCCTTATCTGAACTTTCCGCGTTTATAATTTTTTTTCTTCTTCTTCGTCTCGGTGGT
ACAGGTGGTGGTGGTTGTAGTAGCGTTGGTATTGGTGCCGATAATGGTG
>c134755_g1
TAGTGGTAGTAGTAGTAGTAATAGCCGAAGTAAGACGACGATTACGTTGCCGAGGATGGTCTTCGAAATCACGTGAAAAT
AATAGAACACGCGAGCCGGGTCGCATCCTCCTGTGGAGTCCTCCTTTAGCCAATATCTATATCTCACTCACTCGTTCCTC
TCGTCGAAAGAAGATAATAATGACGAGGACGAGTACGAGGACGTAAACGTGAACGTAAATGACGACCGACGACGACGGCG
ACGGCGACGATTACGTCGACACGACGATGATGACAATAACGATGAAGAGGAGGAGGACGGTGTATTAGATATTAAAGATG
GTAGTAGTCCTTTTTCTTTCTAGAGTAGCTCCTGCTAATAAAATAGTAGCAGGTAGATAGTAGTAGTAGTAGTAGTAGTA
>c84089_g1
GGGACCCTCCATTAATGGACTGACAAACCTGCTTCAGATGCCGTATGGCTGCGGGGAACAGAACATGATCACATTTACAC
CGAATGTTTATGTCATCAATTACTTGGATGCCATCAATAACCTTAAACCTGATGATCTATCGAAAGGACAGTCTTTCATG
TTGAATGGCTATCAAAGACAGTTGACATTCCAGCATATTGATGGATCCTTCAGCGCATTTGGTAACAGCGATCCCTCGGG
CAGTACATGGCTGACTGCATTTGTA
>c146346_g1
GGAAAAGCTTACTGTGACACTTGCCGTTGCGGTTTTGAGACCCCTGCCACTAAGTACCTAGCCGGCGCAAAGGTTAGAAT
TGAGTGCAGGCACAGGGTGACTGAGGCACCCACTTACACAGTTGAAGGTGTGACCAACTCTAAAGGAGAATACAATATCT
TGGTTAACAGTGACCGTGGTGACGATGTCTGCGATGTCGTCCTTGTTAAGAGCTCCGATCCCATGTGTGCCAAGCCCAAT
GCCGGCCGTGATCGTTCTCGTCTCATCCTCACC
>c13823_g1
CTATCTATCTATTTATCTATCTACATGTTCATCTGTCTATCTTTCTATCTATTTATCTTTCTATCTACCTGAACGTTAAA
TAGAACATGAAATTTCTACTCGATCGTTTGTACGAAATATTCCATGTCTCGATTTTCTCAAGAACTGGTATCGTTAAAGC
TAAAGTTCTCAGAATTATTATCGTTCTGGGATAAATGCCAATAGTAGTAATTGAAGTGTTGCTGGAAATAGCTTAGCCAC
TTTACGCGCTTAAGGACAACTTATACTTAATACCTATA
>c137181_g1
GGCCCATCTATTCTCACTTTTTATCGAGTCGCGTTACACAATTTAATTTGCGCGAATTTCGGAATAAAGAATTGACGCGT
ATACGAACAGATATATATAGACCGGTTAGAGACTGGTTCCTTCCTGGAAATTAGGATCGATAAGAGGTAAGTACAAAATT
GCCTATAAGCTAAATGATGGAACACATTCTCGACGTATCATCCATTTGCCAATATAGTCGAATATGAATCTTCTCGTGCC
GTTCTTCTTTTTTTGTACTTGTCTCTCTCTCTCTTGTCCTATTACGAAATGCATGCAGGTTTTTTTTTCTTTTTGTAAAA
AATATATCAAAGTACGTTCACACACAATGTGCTTTCTAGAGCTTATAGATATCGAGAAACGATTTTTCAATCATTCGCAA
TGAATTCGTGAACACTCGATTTAGGTTCCTATTTGCTTTTGTATGATAATTAATTTCCAAAGCCGAGATGAGATTCCGAT
ATCACAGAA
>c86856_g1
CACAGGATTAAATAGATTTTGTGTTTTTATGTTTAAAAACAGATGCGTTGTTTATTAATAATAACTGCCAGATTTTTTAC
ATTGCTAAAAATGTAAGATCAATCACTAATTTTCATGCGGTGTAAGATTCATCATCTGTGATGAAACTATGTTTAGCATA
CTATAATCATTCATAAAATTCAATTAAACATGAAATATAAATTGTAGTGTTATGAAATTATTTCTCATATACACTTTTCA
CAAATTTTTCGTTTTGACAACAGAAAACGAACCTTGCTAAATTACACATAGCAGTG
>c51711_g3
AAAAAAAAAAAAAAGAAGAAGAAAGTAAAAAAAGAAAAAGCAAAGATTTAGAAAAAGTGAAATTGGCGATAGATCATCTC
GTATTTGTCATTTGATCCGGATCGCGCCACGTTTCGCTCTCGATCGTTAAGGATTTACACCGGTATGGCCGTCAACCGTT
CGTTGGCATGCAACGGTCCGATCAATCCTTCGAAATCGATAACAACAATTCTATCGCTTTCTCGCTCGATCGTAATCGAT
TCATTTTCAATTCCGTGCTTTTCTTC
>c64014_g1
GGCCGATTGGCCCCACAAGGTGTCGCTTAGGCCAACGCGTGACAGAAAGCGACATAAGCCGAACCGGTGACCGATGCCGC
TGGCATTGGGCTTGATCCTGCTGCTACCGCTTGTCGGAGCTTTTCGGCAAGGAAGCGACATCTTGGCCACGTCAAACGGC
ACGGCCGGCTTTGCTGAGGTTTTCTCTGATCGAGCCTTTGTAGTTACAAGGATTCAGTCAGACGGAAAAGTCGAGAGAGC
GATCCGTTGGCCTGGAATTTGCGCTAAGGAGACCATCGTCAATTGGGGAGACATCGACGTGACGTTAAGACAGGTCTGGG
AGCATAACACCGGGAGAAAGTTGCAACTGATATACGAGGGTGGCAGTTTGACCGACTGCATCGACGAGGAACTAGAAAGA
GGGGACGAGGGGTTTTGCCTGTCGAATATACACTCCGATGACTACGATGACGAAGCAGAGGCGGCGGTCGTTGACGAGGT
GTACGAGTACAACGATCTCGAAAGTAGTACGTCGACCATCTCTCGAGACTTTTCTTGGTTATCATCAACATCCGAGCTAC
GTCATCGGTGCAATCGTTTGAGAACAAAAACGCGAAATCAAGTTATAGCTCAGCATCGACGAAGGGAATATCGAAAGAAC
GTCAACGACACAATACTTGGTGAAAGAAGAGAGAGACGCAGTAGGAGTCGAAGACGTAGAGAACTCCTTTTGATACCAGG
AACTCAATGGTGCGGACGTGGTCATCGTGCCACCAAATATACTAATTTAGGTGGATTCGGTGTCGCCGATGCCTGTTGCC
GAAGGCACGACACCGCTTGCCCATTCTTCATACCAGCATTCGAGACACGTTACGGCCTTTTCAATTGGGGTATATCCACT
ATGATGCACTGTGCTTGCGACGAACGATTCCGAACGTGTTTAAAAATGGCGGACACCTCGTCGGCAAACTTTATCGGTAA
GATATTTTTCGACGTATTACAAACGAAATGTTTCGTTCTTAAGCCTCAAAAGATTTGTACGAAACGATCATGGTGGGGCA
AGTGTCAGCATCACGAGTATCGCAAACAGGCGTATATTCGTGACAACGTTCCTTATTGAGTGACACGAGTTAAGCCGAAA
GAAATTATAAACGAATGAGAAAGAGAAAGAGAGAG
>c86003_g1
ATAATGAGCCCTCGCGGGCACGTGTCTTATCAACAACGTATGCTAGATCTTGGTCGCAGCACCTCCCTCTCTCCCTCAAT
CGACCCAAGAAAACAACCCCCTTCAACAAAAGATGAAAGTAACGCCCGCAAACTCCGGCTTGCCGTGCTTTGCACCATCC
CACTTTAAAAAGTCCCCAATAGCAAAGAAAAACAATATGAAAGATTTGGTAATCCCAAAAGACCTGTTGCAATGATGCTT
GTTG
>c92094_g1
GAGAAAAAAAGAAAGATAGAAAAATGAATAAATGGCGGCTAACGTCGACGCCCGTTCGAGATTGATCGTGCAATATACTG
CGGCTAGATTAGTAGATTGCTTTTGGTTTGGCATTGAGCTTGCCCCGGCGATTAATCGATAGTCGAGCGAAGGTCGTACG
CCTCCGTGGCGTCTCCGCTTATATTCGGAACTTTTAACCTTCCCTCGGAGTTTCCAAGCTCGCTTACGAAGATACGTGCT
GGTAGTTCTAACGTTGTCGACTGGTAATATGTAGTGTACAATGTACATATATACATACATAC
>c133174_g1
TTTTTTTTTTTTGTTTTTACTTTTCTCTCTCGATCCATCTCATCGTCGATTTATTCAGTTATCGACAGCCTTTTAAAAGT
TTATTCGTTCTCAAAGAAGTTACTCCATTACTATGATATCGTTTCTTTCTTTTTTTCTTTTGCACAAGAAAAGGGAATCT
TTGATATCGACTTTTCAAATATCGAATATATGTGGTATATATATATATATGTGTGT
>c80891_g1
GAGAGAAAGAGAGAGAGAGACGAGGGATGGAGGGAGGAAAAATGTATATGGTCACTGGTCAGTCGCATGAAGGGAGATAA
CGAGAGATAAGGGGTCGTCGAGTGACGTTCGATAAAATGAAAACAAGTGAAGGAAACAGGAGAACAAAGAGCGATGGCCG
TTGTACTTTGAAAAATAGAAAGATAGAAAAAGAGACGTGTCCATTCGGAAAACAACCAGTCGATGTTAAGAAAGAAACGA
TATAGAGGAGGG
>c143359_g1
ATTTCTTTTTTTTTTTTCTTTTTCAATTTAACAACGAAGACTCCAAAGTCCAAAGAGAAGTAAAAGCGGAATTACACCTC
TATTTGTGGATAATAAATCAAGCTCGATATGGTACAAAACTTTTCAACGGTTAAACTATCATAACCAGATAAGAAGTGAT
AAGCCCCTCAAACGATTTTCATTATACAATGTTCTAATCAATTTTATACAAATAGAAAAGGAAAAAAAAGGGAAAAGAA
>c30248_g1
GGGATAAAGGGGTTAGGGATGGGTGGAAAGGGGGTTTGGGATACTCAGGCAGGTTTGCGATATTTCGCATATCAATAGCG
TATGGCAGGGAACGGGACGGTTCATTTGAATTTCAAAACCTTAAATACAAGGCTGTAGGTATAAGATAAAACAGGCGATA
TACGCTTTTAATAAAGCTCGAAGCTCTCTCTAGTGTGCTCACGGTTGCGCAAGTATTCGAAGTCTGACCTGCTGGTTGCC
TGCCTGCCTGGCTGGCTGCTGCCTGACTACCTGGTTACCTGACTGCTTGACTGCCTGCCGGCCAACCATCCAACCATCCA
ACCAACCAACCAACCAACCAA
>c111453_g1
GGATGTTCCGTTGCACACACTTTATTGCTTGGAACTGAATCCATATGGAACGGACTACAAGATGTATGAGTATGATGAGA
GAACAGACTGGTTCAAAAAGGTTGAGCCCGAACACCAGAAAAATGTGAAAGAGGTTGGGGTGAATTTCAGAGAGAGAAAG
TACTCAGTTATTCCAACTGCTCCTCCACTGCTGGGAAAAAGCAAAAGGGAAAGCAACGTTGATCTGACACAAGGAAATAG
GCAAGCCAATAACTTCAGTTTACGTTTAAGTCTTGGACAGGGC
>c69086_g2
TAAAGATGTACATTACGTTGATGCACGTTATCGTAGATGCGTTTTCGTTGATATTACAAGGATGCTATAAGATAGAATAT
TGATCACGTGTAATATTGAATACAATCTAGTTAAAATTCGTTTAACATATAGTTATCTTGTTATCAAAATCATTTCAAAT
TTCCCGTAAAATAGAAGCAATTTCTTTACTAATTCGGCAAAATACATCTGCACACGCCATATTATTACTCCGTTGAAAAA
GAAGTTTTGATGGTTGGTTTGTCAGAGAGTCAAGGTGACGTGTCCATTATTTTCCAGGTTTTTCATTTATAATATCGCAA
AATGAATGCTTTTAAACGCGACAAAAAGGAAGAGGAAGAAGGCGGCGGAAATCCTTTTCAAAACTTAGAGAAAACTACTG
TACTCCAGGAGGCACGTACTTTTAATGACACCCCTGTAAATCCAAAAAAATGTGCTCATATTCTTACCAAAATATTGTAC
CTGTTGAATCAAGGAGAACAATTGGGTACTACCGAAGCAACGGAAGCATTTTTTGCAATGACCAAGTTATTCCAATCCCG
AGATATAGTATTGAGGCGTTTAGTTTATTTGGGTATAAAAGAATTAAGTTCATTGGCAGAAGATGTGATTATAGTTACAT
CCAGTCTTACAAAAGATATGACTGGAAAAGAAGATTTATATAGAGCTGCTGCGATAAGAGCTTTGTGCACTATTACTGAC
GGTGGGATGTTAGCAGCAATTGAACGTTACATGAAACAAGCAATTGTTGATCGTTCCCCAGCAGTATCTAGTGCCGCATT
GGTTTCGTCTCTACATTTGACCAGTGTATCCAGTGATGTTGCCAGAAGATGGGCCTACGAAGCCCAAGAAGCTTTAAATT
CTACCAATGTAATGGTACAATACCATGCATTAGGTGTTTTATATCAAGCAAGAAAAACAGATAAACTCGCTGTTATCAAA
TTAGTAGCAAAACTTATGAGAACCAGTCCTAAAAGTCCTTATGCAGGTTGTATGTTGATTAGAATGGCATGCAAACTTTT
GGACGATATGGAAGAAGGAGAAGATCTGTTAGGATATATTGAAGCATGTTTGCGTCATAAATCAGAAATTATTGTTTATG
AAGCAGCTCATGCATTGGTTAATCTTGGAAGAAGCGGCCTTAAAGAAATTGGACCTGCTATCAGTGTGTTACAATTGTTC
TGTGGATCTCCTAAGCCAGCTCTTAGATTTGCTGCTGTTAGAACTTTGAATAAAGTTGCAATGACACATCCAGCAGCAGT
TACAGCATGTAATTTGGATTTAGAAAACTTAATCACAGATTCCAATAGATCAATTGCTACTTTAGCTATTACAACACTTT
TAAAAACTGGAGCAGAAAGTTCTGTAGATCGTTTGATGAAACAGATTGCTACTTTTGTATCAGAAATTTCAGATGAATTT
AAAGTTGTTGTCGTACAAGCGATAAGAGCTTTGTGTCAAAAGTTCCCACGCAAGCATACGGTTTTAATGAATTTCCTTTC
TGCTATGTTAAGAGATGAAGGTGGCCTCGAATACAAAGCAGCTATAGCCGATACTATAATAGCTGTTATGGAAGGAAATG
CTGAAGCCAAAGAGGCAGGCTTAGCACACCTGTGTGAATTTATAGAAGATTGTGAACACATTTCTCTTGCAGTACGTATA
TTGCATCTGTTGGGACAAGAAGGACCGACATCCAAACAACCATCGAGATACATTCGTTTTATCTATAATCGTGTCATTCT
TGAAAGTGCAAGTGTACGTGCAGCGGCTGTAACAGCTTTAGCCCGTTTTGCTGCAGCATGCCCACCTCTTCTTCCAAATG
TTCTTGTACTTTTATCTCGTTGTCAATTAGATTCCGACGATGAAGTTCGAGATCGCGCAGCATACTATTGTACGATTTTA
CAAGAACAAAATGATCCAACAGTATTGCCATTGATACAGCCTCCTCTTTTTTCCATACCTAGTTTGGAAAGAGCTTTACG
AAATTATATGAAAACGCCTATGGAAGAACCGTTTGATGTTTCCCAGGTACCACCAGCACAAACTATAGAGGAACCGACAC
AAGTAGAAATACATACTACTATAAAGTCACAACCGCGCTTAACAAGGGAAGAGAGCTTCATAGAAAAATTATCACAAATA
CCACAAATAGCGAATATTATCAGAGGATCTTCCCTTCTGAAATCTTCTACTGTATTTGAATTAACTGAATCTGAAACAGA
ATATAACGTGAAATGTATCAAACACACATTCGCGGAACATCTCATTTTGCAATTCGATTGTATAAATACACTTTCTGATC
AATTTTTGGAAGACGTTAGAGTGGCTATCGAAGCAACCGAAGGTTACACCGTTCTATGTGAAGTACCTTGTCTACGTTTG
TCGTATAACGAACCAGGAACAACTTACACAGTATTAACTTATCCAGAAGATGTACATGTTAGTGTTGCGACCATGCCTAC
GACTCTTCGTTTTATGGCACGTGATTGTGATCCTACGACAGGAGTTCCAGACACTGATCAGGGTTATTGCGACGAATACA
TGCTGGAAGATTTGGAAATTACAATAGCCGATCAAATTCGAGGGGTAGGAACTAGGGGAGTAGATTTTGGTGCACTTTGG
GATGCATCTGCTGCCAAAGGATATGCTAAATTGGAAGAAACTTTTGCTTTGGGAGCTACAGTGACAAGTTTAGAAGGAGC
AATACAAAGTCTTACAGGATTTTTGGGATTAGATGCGGTAGAACGTAGCGATAGAATACATCCGGGATCTGCGTCGCATA
ATCTATTATTAAGTGGTGTTTTCAGAGGCGGTAAGGAAGTACTTGCACGTGCAAGACTAGCATTGTCAGATAATCAAGTA
ACAATGCAATTAAGTGTCCTATGTCCAGATCCAGATGTTGCCGAACTAATTCTTTCTGCAGTAGGATAAGCGTAAGCGTA
ATTTTTCTAGAAAATAAATCTATTTATGCGTTACAAAATGATTTTTCTAATTGAAGGAAAGGAAAATCTATGGCAAAAGA
AAAACCTTTCATCAAGATCGTTCCATTTTATATTACATAGACTTATAACATGATTTATAACAATTAACAAGTTGTTATTT
TTCTTTCAACATATATTATATACATGTACATTAATAGAATGTGGTATTCAACATCTAATGGTCCCATTGTATTAACGAAA
TTACAAAAAACAAACAAAAACTATTGATAGAATATGATTTGTTATTACATAAACTCTTAGAATTTTATTAATTCTATGTT
ATAGATGAGAATAAATGTAATGGAAGATGGCATACATTCGATTTTGAAAAAACCAATTAGTAAATAAATAAATAAAATAC
TATATATATATATGTATATGTAAATATGATGGTGTACATTTTTAAACAAAACATCCGAACTAAGTTAGATGATAAATAAA
CGAGTTTTTTCTAACATTCTTTCTCTTACAAATTAACAGATAATACTTGAAAGATCGAGCATTGCAAGCTCATTAAGGGA
GAGGTTATGAGCATAAAACATTTTTTCTGCACCTATTTTGTGTTTGTTTCGTTTGACGATGAACCTGTAGATTCTATGAT
TGCTCGTTAGATCGTAGTTGAATGGGTCACAGAAAATCTATACGTATACGTGAGATTAATTACATATAACAACTATTAAG
GCTGCAAAGCGAGCGAGCGAGAGAAAAAGAGAAATTATTTTTTAAATCATTTTTGTAATTTTTGTTAATTGTTTTTTTAA
GGTTATATTTAATCGCTTAAAGAAATAAAAAGAAATAACAATATAAATTGAAACTCTCGAAAGTTAAAATTTTAACTAAA
TTTAACTCGCACTATATTCTCGATATATCTCGCAGTATAATTTTAACAACTTGCAATACTATCGATATCTCGCATTCGAG
TGTCCTTCCAAAAACATCGCTCCATCTCAAGTAGTACTATTATGTTCTCTCTTTTTATTCACATGTACCTTAGCAC
>c1979_g1
AAGCATGGTGTCCCATTTAGTGCGAAACTCATCATCCCAGAAAAAATCTCTAACCATCTCCGGAGTTGCATCCTCAAAAA
CGGTTCTACTACGGTACACTGTGGGCCCCATCTCAAGATCATGGCGCCAAGCTTGGTATGTCAAGTTTGAGGTGGATTGT
CCCATCATACTCTGGCACTCCATTTTCCCACCCTTGTTTTCAATA
>c54213_g1
AGAAAAAAAAAAAAGAAATAGAATCCTACCCAAAAATCTCTTTTCTTTTTTTTTTCACAGTGACTACACGTGTAAATTAT
TTTTTACAAGTAGAGCTAAACGAAATGGCGTATTGTAATTCATCAACATTACTCATAATGTTCCTATATCTACGAAATAC
ATACCTTTAAAGAGTAATATCAGTTATCAAACTGATAAGATGACCATTGCTGTCGATAGAATAAGCGTACTTCCCATTAC
CATACCAAAGATGATAATCTAGCATAGTACTATAGAATTATTTAGTTTATTAAAAAATACTAAATGCGCATACACTAATA
ACATTGAATAATTCAAAACGATTATTATAATGTTAATTTCAGATTATCGTAGAAAATGAATTATTTTTATTATGTTTTAG
AAGAATATAAAAATTTTCAATGATATATACCAGAGTCAATTCTTAAGTGATTATTACAGTTCAAATTTTACTTATTAGAT
AATAACATTTTTGCCAATTAAATGGCCTATCATAATTTATATTGCTAAATCCCATGCGTGTTATAAAAATTATTGTTATT
AATATTAATGTTCAAGTCTTATCTAGAACATATTACTAGAACATCTCTTAACTAGAACATTTATTATTAAGTATTGTTTG
TTGTAATAAATTTAATAATAATAATAATAAT
>c70559_g1
TATGTGTGTGTGTGTGTGTATAATTAAATTACTTGATAAATATATTAATTAAATTAATCGAATGGGATCTACTGATAATT
TTGTTCTTCTCGCTATTTATTAATTTGTAAAATCATCTCGAACATTTTCCTAATGCTAATCGTTATCTCAAGATTAGCCA
GTTAGTACAATTTAACGAATTAGAGCATGAAACCAGTAGTTCCATTTAGTAAGACTCATGTAAAATCAAACTGTTCGTAG
AAGAAAAAAATAATAATGTTCGTACATTCTCCAAATTTTAATGGCAATTTGTTATATCTACTTATGTCTGGTTATACCTT
GCAAGGGTGTAACAGGATTGAGATTGAAAATCGTCGGAAGGACGACAGTGACGGAAAGAAAAAAAAGGATGAGGGGAGGA
AGTGGGAGAGAAAGAGG
>c7243_g1
AAATGAAATGAAATGAAATGAAAATAGAGCTCCCGGGATTTTTGCGTGCAGGACGCAAGAGCGCTCCTAACAATTCACGT
GACGAAACATTTTACGCGAAGCAGGTCCACTTACTTGCCTCTACGTATGTCGCAATATGCATGCGAGATGCATTCAGAGA
AAGACAAATATTCTCTGAGACTTTGTAACCGATTCCCTTCGATCCCCCCCCCTATTTCTTTCTTGCGCCATCCTCTCTCT
TTGCCAAGTCCGTGCAATTAATTAATCTTCTCTAACTCTTCAACGCCCCGGAAACTTTATTTTCCTTTCTCTCAAAACAA
TCCCGTTTCACATAAAGACAAGTTAGCAATGGCCTATAATTATCTATGTGTATATATATATATA
>c167628_g1
AAAAGAAAAGAAAAGAAAAGCAACTATAGTAAGAGAGTCAACCTTCGCAATCGCATTGGCCGATACCATGCTGAAGAAAG
GAGACGAGAAGAAGGAGAAATAAGAGAAGGAGAAGGGAAAAAGAAAAAAGGAAGAGAGAATGCTCGAAGAGATCTTACGG
TCCACGAGAATCCTGTTACACCGGTATTTCCTTTCTACATCAAAGTGATACTAAGCTACAAAAATTATTGCTTTTGTCTC
TATGCGACATAGCTGCTAAACAGGGTAATAGATTTTATTTAAATATGAATACCCTTTGAGAGGGACCCATCAAATGATTT
TTATTGATTATAATTTTTCCCATGAG
>c68909_g1
GAATGGAGCACCAATCAACCTATGACCACAATGCCCGTGGGAATTTGGCTTCGAAAGCTCGTGACGCGTTTCATCGTTCC
TCTTCCATTTCTACGCGCCTACCTGCACAGAGAATACATCCACCTCACGTACACTTGGGAAACGACGAACTGTATCGTGG
AGCGTGACTAATTGTCAGCAATAATACCGGCGACTTATCACACCGCCCTAAGTGTAATAGCGAGCTAGGAAAGATTTGCA
GACTGTCTGGTGATCCCATGAATTTTAATTCTATATACCAATGACTCCACCTTATTTATCTCAAAACTGAACAATGAAAA
ACGAACCGTTTGATCTATCTTTTAGTAAAGATGAAATAAGTATATCTTGATAATCATCAGTTAATTAAGACGATTGGAAA
GACAGTTCGAAGTTGCCAAAGGGGAGGAGGGAAGAGGAAGCAGGTTTTCTACCCTTTAGAAAGCATCGTTCCAACTGCAT
CTTCGTGGATGGAATTTAAAAGCGGATGAGTGTAATTAGATTCATCATTGGTAACAACATAAATTGAAGAAAAGAATTTT
ATAATTAGCACGCATAAGTGGGTCATTACCGTCTTTGTTAGCCATGCGTGTCGATTTTATCTCTCTGTTCTTTTTAGGTA
TGTAAATCTTTTCTCTAGGGAATATTTAATCGTTTGAGTAAGTTCTTCGAGATAGTTAACAATAAAAAATTTACTATGAA
ATAACGTACTTCCAACGGATATTAAAGAAATATCATACTTATTTTTCTGATTAGTATCGGATACATGCGGTTTGTTGGTT
TTCGAATGAATCTTTCAAAATTTTTTTCAATGTAACGAGACGTTACGAGACTAACCGAGATGATGCGATTTCACGGCAAT
CGAACATCCATACTATAGCATAGCGGATCTTAATAATCCTATTTCATCCTTCATCTGTTCTTTATCGTATCTATATCCAT
ATTGAGTTTTACCATTTTTTTCATAACCATACCGACTAATAACAGAACGGATTTGTAAGCTGAGATGTATGTACATAATC
GGATCTGTAGGTATAACATTAATATTCCAAAAATGGATATTCAAGTGAAAAGTATCGGCTTTAGAATTATGAAAGAAGCT
AAGTATGAAATCGTCCTGTTATAATCTTCATAATTGGTAAAATTTAACGGGATGGAGTTTCTTGGTAATGCTACAAATTC
TTTCATGAACGATATATTTTTGATACGTTCTCGATGTTAAACGGAATAATCAACAACGTCACAATTGGTAGTAAATCTTG
ATTTTCTTAAAGCTAGAATGCAATTCGGCCGACGTAACGAACCAATGTACATAACGAGCGCCTAATTTAGAGTTAAGCTG
CAAAGAGAAAGAGAGAAAGAGGGAGGTAGGAGAGAAAGAGAGAGG
>c73396_g1
AAAAAAAAAAAAAAAAAAAAAGATTTTTATCGTAACACGTCATAATTTCTACCGTTTGTATAATCTGTTTTGCGAAATAA
AGTGTACTCGGCTTACAATACGTACGGACTTGAGCACATGGTTTTTATATATCCTTCACGAACATCGAAGAAATTTATAA
TTTGCTTGTAACGTCGAAGAATAAAAAATATATAATATTTATATTCCTTTGTACAATATATACATTATTAGCGGATTGGA
CTGATACGCCGTTATTTTCCGCAATTTACGACGAATGCTGCGGCTTCTTCTCCTCTTCGACACTCAAGATTCGAACTCTT
AATGGATTCTTTGATAAATAAAAGGAAAATCCCATACGATACACGTTCCAGGTAAATGATATTATTAAAATTAATCTCTG
GACATTGTATCGGTATATGCCGATGATAAATAATAAAAAAGGTTTCCTTAAGTAATTAATTAATCGGATGTGCTAAAGTA
TTTTCGTTAATAAAGAGCATGCACCTGTACCCGATCTACATGGTTGACCTAGCATCAATCGACCGGATGGTGACTTTAAA
TCGTCCTGCTTTCTTCGTAATATGGCATTGCGCAAAAAATTGAGAGAACTTTCGAAGCTCATTTGTTGCAAAGGCGAGGC
AGAATCGTTCATGCCTTTGCGGCTGAGAGGCTGAAATGTACCATCGAATGTCATGTAATCGGCAATTAGAGAGAGATGCC
TAGAGTCCACCGTTATTCCATACATTTTGAATACGTCTTTGACCTCTCTTATTATTACTTTGTTGGCAGCTTCGATACCA
TAAGTTTGAGAAATACCATAGATATCGTTGGAATATAATCTAGGGAGATCCAAAATCTCGTTGTATTTGAACATTTCTAT
TATATTTATTCCGTCGGTTTTAAGAATAGTTTCTCCGTCAGAACTCTCGATCGTAAAAGCTCTTCTTATGTCAGGAGTCT
CCCAGAGGATCACTTTGCCGGCAACGTTTCTAATGATCGTTGGCAAGTCTATCTTGGTCATCTTAAGCGGCAACCAGAAT
TTTAATCTGCACCACAAGGATTTTACTTGGTCACATTCGTATTCCAGTGCATACGTATAAGCATTGACTATATCATTATT
ACATTTCTTGTGTTTGTCGTTCGCATCATAGCTCCTTCCTAAAGACCAATCGTCATCGTCATCCCTCTCTTCCACGTCGT
TGTTGCTCGATTCACGAGGCGGCACCATCTCTTTGATATCATCGTCATCGTCCTTTTCATTCCCATCCTCCACCTCGTCC
TCGGTATCGCCCTCGTACTCCTGATTTTCTTGGTGACGCGATATCGTCCGAGTCACCGTCGCGTCCGCATCCTCCGCGGC
TTCCTCCTCGTCGGACGACTCGTGTTGCTCTCCCAAATCTCTTTTAACGTTCGTCAATTTGGACGCCTTCTTCGGTTCCT
CATCGGTCTCCTCTTCGTCCAATTCCTTATCTTCGTTGTTCCCTCGTTTCTTCTCATCTTCGACGTGTATCAAGGTGCCA
GTTACCTTGGCAATCTTTTTTATTTCCTTGAACAATGCTTTGAAAAAGATTTGTTCGGTCTTTTCTATTACAACCTGTGG
GCTCACGGAAAATTCACTTTTGTAATATTTGTGAGGTAAAAATTCAATATGCAACGTGTGAAGCAAACGTCGGTGAGGAA
AATGTTCCATCTCCTTGTCGATTCTAATATCCTTCAAAACGTCAGTCATAATGCACTTTGTCAATTTTTGTCGTAATTTA
TTCGATCGTTTGGTAAGATTTTGCAAATCCTTCTTAAAGGGTATCTCCATCGTCGGGGTCTTTATGGTTCTCGAGGCCAT
CATCAATATCTCGCGCAATCTTGGAATACCCAAGGTAACGTTCATTTCGCCGCGTCCCGCGTGGTGGAACGTATTCAGCG
TCATTTGCGTCGATGGCTCTCCTATCGATTGTGCCGCTAACAAACCAACGGGCTCGCCCGGCGGGCATATCGATTTCATT
ACCTTCATTGACAAAAGATCTCTCAATTCGGCCTTATCCATCGCCGTTCCAAAGCTCATATCAAACGGCTTATTGTCCGA
CAACGTTACGTATTCGTCCATCAGCATCTCCAATCTTTCCGAAAGTACGCCAAACTCTATGTCCTGTCTGAATTTCGACG
TCAAAGGATCTGGACATTTGGTGCATTGCTTTTTATATGACTTTTTCGTTTCCTCGTCCATCCTTATCCATTTCCTTATA
AGCGATAGTGTCCCTTTACTTCTTCCGCTGTTCTCGTCGATACGTTTGAATTTCGAACTAGCAGGATTATAATTGTCCGC
GGTAAATAAAGAAAATTCGTTTCTCCTTACTTTAGTCAACGTCCTACCGTCATTTTTCTTCGTCCATTTCTTTATTTTCC
TTATCGATCTCAAAGTGGATTGATAATTTGTCTCTGCCTTCAAATACGTCACCAGATTCGAATCGACGATGACATTTTTA
TTATCCACCAAAAAATCCATATGGTCCTTCTTCAGGAACGTCGAGGCGGTCACATCTAGGCCATCCTCGCCGTAATAAAT
TTGTATTAAGCTACCGTCGGAATCTCTTACGGTCGAATCATAATCAACAACCAAGCCCTCTAAATGCTTTATAAGACACC
TTTGGAGGTAACCAGATCTACTTGTCTTTACCGCGGTATCGATCAAGCCCTCCCTACCGGCCATACAATGAAAAAAGAAT
TCTTGAGGTTTTATCCCGGTCATGAAACGTCCATCTACGAATCCACCGGCCCTAGGCGTCGGATCATACGGGGAAAAACT
CGGTAAACTTTTGCCGCTTATCATCAGCGGCGGTCTTTTGCCTTCCAATTCTATTTGACCGAGCAAACAGGAAATTTGCA
TAGTATTTACCATAGACCCTTTGGCACCCGATAGTACCATCAATTGTAAATTATTGTGGGGGAACTTTTTCAAAAGACCC
GCCGGCAAGCAAGTTCTGTTAATGTCGTTCGTGTAAACGTCCAATACATTTTTGTACTTCCTGTCAACCTGCGCACGAAA
TTTCGGTTCCGTTCTATACGATTCTTCCGCTTTAGACAATATCACATCCGTCGGCGTATCGTCAGGCATCTCCAATATGG
CCCTTTGCACATCCTCTCCCAATTTTCTACATTCCGAGATGATCTCTTTGCGCTTGACGTCCGCCCTCGGAACTATTAAA
ATGTCCTCGATGCCGAGAGTAAATCCGTCCCTTTGTAAAAATGCCTGAAAGAGTTTCCCAAGAGCGCTTAACAATTTGCT
AGAGCACGGTCCTCCGTACAATTCATAAACGCAATGTACCAGACCGTAAGGAGTTGCGCCGTAATGCGTCTTGTCGAGTA
CGCCGCAAAGGAGCTCGCCGTTTCTTACGATTACCTCTGCCTCCGACATTTCTTCGGGACATTTGAATTCTTTACCGCCG
CACTTCCACCGTCGTGACGCCCGTCTTTGCCATTGTTTAACGCTAATCTTTGCCCTTGACTTTAAATTAATAAGCGCGGT
ATTAGGTGGAGTAATATTAATAAGTATGCTAGATATTATTTGCTTGCCCGACCATAATGGGAAAGGCTTCAATATGGTAG
GCGGTAATAATTTCAAATCTCCTTTGTGCCCTACCAAGGCGCAATAGAGCAATTGCATGTAATCGGTACGACAAAAGAAT
TTACCTCGCATGGTCAAACGTACACCGGATATTACATGATCTTGTATGAGTCCGCTCAATGGGGTACCGTCCTTTGGTAC
GAGATATTGATTTGATACGTTAGCAATTAAATATCCCTCGCTCCTTGCCAATTCATTTTGGGGAAAGTGAACGTTACACT
CGTCCCCATCGAAGTCCGCATTGTAGGCCTTACAATTGGCGTAATGAAGGCGCAATGTTTTTTCGCCTTTTAATATGCGC
GCCTTGTGCGCCATTATGCTAGGCTTGTGCAACGTCGGTTGACGATTTACCAAAAGCATATCGCCGTTTTGCAAGTGCCT
ATGGACAATTTTAATGCCGTTAAAGAAACGATTGGCCTTATCACTGCTCGGCAATAAACGTTTCGCTATCGCTTCCCTCT
TCGTTATGTCGTAAGGATTGAGACGTTGCACAGAGCCATCCTCGTTTTCTATTATAACTGCACCTGGATGAATATTTGGA
CCGTTCAATACCAATTGTCGTAACTCGAGTAGATTCCAGGGTGTTACCGGTATTGGATAGGTCAATTTCAGCGCAAAAGT
CTCGGGGATGCCAATCTCGTCGATGTCCAAATTTGGATCGGGCGTAATGACCGAACGTGCCGCATAATTCACCCTTTTAC
CCATCATGTGCATCCTTATGATGCCTTCCTTTTTTTCAATGACCTGCTTCAAGCCATGACAATTCGCAGAATCCGGGGTC
TTATTCAATTCTCTATCCATTAAGTGATCTATATCGGTTTGTAACGTTTGCCAAGCATTGTGGAGCTTTTCTACGGGCGT
ACCGCCCTTTATTTGTTCAAAGACCATCCTTCCTTCCTCCGGTAGACGGCTCGTGTTACCATCCTGTATAGACTGTATGA
TGTTCCTAAGGATTAAACAATCTTGTATGATACTTTTGTAAACTTGACTCTGTGGATGTTCGATCATTTGTCCATGAAGA
AAGTTTATGGGCCTTACTATGGGCGGCAAAACGGGCACTACGTCGAAAAAGAATACGTCGGTCGCGTACTCGGTATTTAC
GTTATTCAAGCAAGGAATGATCACTTTAAGAAATTCTTTCTCATTTACCCACAACTTTCGCAGATATTCCTTCGATTGAT
CCGGCATTACGATTATTGTTTCCAATTTATTTACTATCGTGTGCGACTTTATATTAGTCGTAGCGAAATTGGCATCATTT
ACTTTAGTCGTCATTATCTTGTTCCTTAAAATAGTAATCTTTGGTATAGCTTCCTGACAATTTATACATATTTTTCCGGC
GTTATATTGCTTTAGGACGCTATCCACGTACAAATGCCACTGGGCATTGACATTTTTTGTATTTAAGTGAATTCCATTGG
TACGACTGCTAGGCAAATGTCTTGCTTTGTTAACAAGATTCCTTATATACGTTTCTATTATGTCTTTAATATATACCAGA
TCAGATTCGTCTATATCTTGGGATTTTGTTTTGCCGGATGTTATTTCATCTTCCAAACCGTCTATGTCGCTCAGTAATCC
CATTTCTAGGATCTTTAGTTTTCCGCACAATAACATCTTTATATGAGTTGGAATTTGTAAAGTGAAACAGTTTAGGCATG
ATAACTTTATCAGCATGGACAATGCTTTGTGAAATAACGGATTGACAACTGGCATGGGTAATTCTATATGACCAAAATGG
CCAGGACATTTGAATACCGTGGAACCGCATGTTGCACAAGGGTCTGAACTCTCGAGCAAAGGTCCTAATGCTGGATCGTA
CAAACCACCTTTCAATGGATGGCCCAATATGTTAAACGAGAGAGGAGTTCTAATCTTTATAACGCTTAAATTTATCACGT
CTTCCGTCGTAAAAATCGAAAACGTCAGGCATTTTGGATCCAAGTGTTTCGGACTCGAGCGATTTTTCTGATATTTCTGC
ATTTCGAGGAAGACTTTGAAATTGAAGAAAGAATGTTTGTCGCCACATTAACCTGTCGCACATGGTCCAACCTAACCTAA
CTCGAAAGTGAGCGAATCGACGAGCGAACGATGCGCGCTACCTTTTCATTGGCTGACCTTAGCCTTTATCGTAATCTATC
GATATATCGTTAGCTATCGATAGTCTACGATATATCGATAGATTACGACGACTGAATCATTCTGTGCGAGTGCTGATGAC
AGAGGCAACAAATATTCTTTTTTACTGTTATCCAAAGTACGTAGATAATTCGACGAGTTTCAACTGCATGACAAATACAA
TCGTTATTCCGATAAATATCCCGACATGTTTGGTAAAAAGAAAGAGCCAAAGAGACAGTCCAGATCTGGAAATCTTGCCC
AGTATGGAATATTCCAAGTACCCGACAGTTTGGACGATCTCGGAGATGCGGGAGAGGACGAGGACGACGAAGATTTGGAA
GCTGAATTGGCTGCTTTAACGAGCGGCGACGATAATACGACGACGACGACGACCAAGCAAAAGCATAAGGTTCACGGGAA
AGATTCTTCCGGCTTGGATGCAATGGTCTCTGAAAGTATGAAAGATATAGAGGAGGAGGAGGATATTTCTGACGGAGAAG
ACGATCCAGATTTACTGAACTTTTTTAATAACAGGAAGAACTCAATATGATTACCGAAG
>c99887_g1
GAATAAAATAGTAAAATCTTAGATGAGAACGATTGGAAAGCAATTTTTTGAACGATTCTTCCTTGAGCGTGGTGAGATTA
CGCTACTGGCTTAGTTACCTTGTGCCGTATCTCGTTTCTCGCGGCCAAGTGTAGCTGACTCTCGTGCCTGGCTATACCTG
AATACCCAGTAGACTAGACGGCGGGCAACTGCAATGCAGTACCTACCTCCTCCATATGCTAGGCAGCGTGCGCTGTTTCG
GAAGTCTGTATCGGGAAAAACGAAAGAGAAGAGAACAAAACAAAGCACATCGTAGATCGTGTAAGAACAGATGTGAGAGT
TCATTGGAAAAGGATGGAATTTATAATATCTCTATAATTATGAAAAATAAAGTTATTTCATATTCATGACATACATTGAT
TATAACACATTCATCCTTATTCAACGTTCTTGAAACTCTAACACATACTATTTTACCTTTTCCAATTAGTAATAGTTATT
TTAATGTAAAAACATGCAAATCCTCTAGTAAAATCGTTTCTAAGAAAGTATGATAAGTTCAAGATGAACTTATAAATCTA
AATTAAACGAATAGCTAAGTATCGT
>c184494_g1
AGAAAGAGAGAGAGAGACAGAGGATAAGAGAGAGACAGAATGGAACACGCATATAGCGTACTAGATTTCAGTAAAAGGAA
ATCCGTATTAGTGCGTAAATCTAATAGAATTTGCAACTCGACACTAAAATTTGCGTATAGTCAAGCGACCTTCTTTCTCT
TTCAATATTTTATCGGGATTACAAATCTAATATTCATTTTATCGTAGGATAAAACGAAAATCGGAATTATCTGAATAGAA
AATGTTTTAAGCTTATCATTATTGTTAATTCATTAGAAATGATAAGAGTCAAAATATATTTGATGTATATGTGTACGAAC
ATAGCATACAACGATAAAGTGCTATAACTAT
>c52609_g1
TGTGTCCACACGTTACATTGGTTAACCTTAGTAGTAATAAAAGAATTTTGTTAAAGTAATTATAAAACTTAACGCGTTAC
AGACCTTATTAAATATTATATAAATAATACATATGTTAAAATGTATATTATTTGAATTCATTGTGATTATGTCATAATAC
AATATACCACTTTGAAAATACACATTTCATACGTAATTATATAAATTAATATTTTTTATATTAATT
>c188604_g1
TTTTTTTTTTTTTTTTAAAATAAAATAACTCCTCGAATTAAGAGAGTTACAAGAGAAGCAACAAGTTTACAGCATCAGAA
ACTTTCTAAACTTACTTAATATATTATTAACAGGACGTGACAGAAATATAAACGAGATTTCTAAAAGTATCTTAAGACGC
AGCCTGTTTCCTTCTCACATCAACTCATCAAAGCTCATCGACTTACTCGACGCTTAACGCGATTCAGTCGATTAAACCAT
GATATTGCCGGCGCAACGTCGTCTGTGTCTGGGGACGGCAAAACAACAAAG
>c117951_g1
GTTTTTCTTTTTTTTTGCATTTCAATGGATGAGATTTTTTTTCTTCTCGTTTGCAATGCGTATAAAGTGCTCCTTATCGT
TGAAAAAATGTTAAACGAAAAATTTTGATAAGGAAGCCGATCATCGATCGACTCGTCGGTAAACCCTCGATGTCCGTGTC
GATAAACTTGACAACAAAAATAAGAGACAACGATGCGAGAGAGTCCTCGGAAGTTTAGGGATGAACATTTGCAAAGCTAG
A
>c14428_g1
GAAAGAAAAAAAAAAGAAAGAAAATGAAACGCGATCATTTTCAATGACTGCACTTTGTACCGAATGAATGGATTGGTGGG
TAACAGGTACGATTTAATTGGACGATTGGGACAACATTAGGTAAAAAAGATTGGAGTGTGTGAGTTTCGTAGGAAAAAAA
AAAAAGAAAAGGACGATAAATTATTCTCTGTAGATATGGTAATAGAAGGGATGTGTCCTTTTTTTTTGTAACTCTTCGTT
GCGTTAAATAAGTTCGTATTGAAATATTTCGCGAGAAGGGGATGGGGGTATGGGGTGGGGTGGGAGTGGTGGGAGAAGTG
AGAGTCGGTCATTTTTGGATTCGAGTTCGATCTAACTTATCTATGTATATATGTATATTGAGACACGAGCGAAGTAAAAA
TAGACGATATACAGTCACGACGACACACGCGCGTTACTTTAGGGACACGTGTCTCTTCGTGTTCATCGATATTTGATGCT
ACGCAAAAATAGGTTCGATTTTCGATACTCCTCTTTCGAACTGATCTCGGCCAATCGAGTTTCATGTCCGATTGTTGATA
GTTGTATGTAGAAAAAGATTTTGTTGCTGTTTTTTTATTTTTTTTATTTTTT
>c131816_g1
CGGTATGCTGCTTCCTCTCGGCATTTTGCCTTTAATTAAGTTAGAGGAGGGTCGAACGGGTAATTTGTAAGTTTAAACGT
TCGCTTCGAGCATGATGGAGTTATTTGAATCGTTCGATGCATTCGATATATCGATACGATTGTAAATGGAAACGCTCCGT
TCGATAGATATGATATCTTTTACACTCTTTAACTATTCGTCGCTCTTCTCTAGGATTAATTAATTTTTTATAATCGTAAT
AATAGCAGGCG
>c73926_g1
AGTTATTATACTGTATAAGGTCGATATTCGTTATATAGTCGCGAACACCACAATTATCCTTCAATACCCTATACAACGAA
GCTCGCACTCATAAAGACAATTTAAGGGTGGATTTAATCCAAACTCGAGTTCTTCCGTATTTTTCTTCTCTTTTTCGTCT
TAACCACTTATAGAATCATCGTCGGCGCGATATAACTTTAGCACGATTGATATTAAATGACACAGTCCTCGAG
>c149620_g1
GATAATTTTTGCCCAGACGCCAGTTGCGCATTTGCGGCTTTGGGTTACAGATATCGGTGGCTTCTTCGTCGCCACATTTG
TAACCACCATTTGAAAGATTACAACAACAAAAAACTCAGAAAAAACTCTTCCCCACACGGTGGCAAGAGCGCCCTCACTG
ATAACTTTTTGAACCATGTGTATGTCTGCAAGAAGAAAAACTGTCTGAGGGCTTTTTATCGCCTGGACAGCTTGCTGAGG
CACGAGAAG
>c111225_g1
AGAGAGAGAGAGAGAGATAAGATAGGAACAAAGCATAAAACGATAATACTACTTGCTCCCGAAATACTGTTAGAATCTTA
TGATTTTCCTTGCTATGGTACATGTATATTCTCATTTACGATGAGATTTATCCTTTCGGAAAGTCTCATTGAAAATTTTA
TTCTCTTAGAACGTAGACTCTAGGTTTATTGGTCAGGTTGGAAATGAGTTTGTAAAGAAGTTAAATTAAATCAAAATCAA
ACTACTTAAA
>c164630_g1
AAGTGGTGAGGGTAGCGGTTGGAAAATTGTTGCTAGTTTTGAGGGCAACTTCCCTAACAGGATTAAGCAGCTCCCCTTAG
ACAGACATTTTGACCTAAACAATGTCAAGCGGATTGTTCTTGAAGCAGATGGTTATCAACCTTATCTTATATCCCCAGAG
AAAGGTTTGAGGTCTTTAATTAAAGGTGTTCTAGAGCTGGCAAAAGAACCTGCACGCCTATGTGTTGATGAGGTGCACCG
TGTACTTGTGGATATAGTTTCAGCACTTGCAATTGCCACAACCTCTCTCTTAAAAGGAGGATATCTTCCAA
>c182793_g1
TAAAAAGGCAGACCTTTGTCCTGCAGTTAAAACACCAATACCCAACAATTTTTTCCAACCCAATAATTCATCAACACTTT
ATTTGAAATTGTTTTGGAAATGTAAAGAAAAGACGGACAGAGAAGAAATTTGTGAGCAATCTGATATTGCGCCACAATGT
TTCAAAAGTTGAAAACTACATGAAAGGAAAAAGTCTCATTCATTTAGAAATGGTTGTAACAATGAACAAGAGTATTAGTA
AGGATGCATTTATATTGGTCTCTTAATACAATGTATTACCTTG
>c142216_g1
AGAGAGAGAGAGAGAGGAAGAGGGTGGAAGTGGATGGATAGATGCCATTTGTTCTGCTTCGGTACGATCGACCCGTGAGA
TCAAATAAACGGATTACAGTGAAGGAGTAGTCCCGAGGAAGGAAAGAAAATAGAAGAAAGAGAAGGAGAGGAAAAGCAAA
CGCGAAACGATACAAACGAAAGTGGTGTAAAACGATTGTTGTTTAAAGTGTAAGAGAAATAGAGAAAGGAAGGAAGGAAG
TGAGTAGAGGAAAGAGAAAGAAATAGAGTAAAATTCGTTAGATAATCAATTGGAAAAATTGCTCGAAAGGATCGTTTCTC
TTCTCGAAACTTGCTTTCAAGGGGAATACGAAGAAAAAAAGAGAGAGAGAG
>c187748_g1
ATCTATTCAAATTATAGGAATAAATATATCAATCTATAAAAGTATTTTTTTCTAACGTACGTAATATATCAATATCTAAG
ATAGAAATATTTTTTAGACATATACTCTTATTTCCATATTATTTTTCTTTTCTCTTTCTTGTTACATGTCAAGGAAAAAG
AGAGAAAATTTTTTTTCGATAAAATTGTCTGAATCATTTTTGTCATTTTTTCTTTTCTTTCTTACTATCAACAAATCGAA
AGAACGAACTGACAAATAGTTCGATTTAATCGAAAAGCAAAGTACTTTATCGCGAGAGAGACAGAGATAGATAGACAGAG
AGACACGCACAGAAAAAGAGAGAGAG
>c9782_g1
AATAAATAAGTAAATAAGTAAGTACGTACGTATGTACGTATGAACGAACGATTGAGCAAAAGAACGAACGAATGAACTAA
TGAATTTCTGTAAATCCTTTTTAAATAAATATTGAGAGGTTTATACGATGGCCTGTATCGATATTCGGCCTGTACCCCAT
ATCCGTTCGTTAATCGATCTTCCAAATTGAAATCGCGTTTCGCGTGTGCGAAAGAATAACGAGAATCGTGTA
>c88945_g1
GAGAGAGAGAGAGAGACAGAGTGTTACGCAGCTGCAACGCTCGCAACAGCTTGCCCATAACTTCGACTAGTACAACGACA
ACGTCTCGACTCGCTTTATATTCAGCGCATGGATTTTAAGCGAAGCTTATGCTAATCGAGAGAGCCGGCTATATGGAAAA
CAAGAAGGAAACGGAACGAGGAAAAGGTCCCACCACTTCGTTTCTCCACACCCGACACGGGCCGTTTCGCTTTTCTTGCT
TTCTTACCCTTTTTCCTCCTTCGAATAAAACGAGAGGAAAAGAGAGAGAGAGAG
>c91658_g1
AAAAAGAAAAAAAAAAATAAAAGGAAAAAGGAGAAATCAAATTTCCTTATTTGGAAAAATGATAAGTCACGGCTTGTTTA
TCGTCCTTTCGTTTATTTCGTTTTAATAATATAATCAACATTTTAATCCTTTCAAACTAAAAATACGTTTATAATGTATA
AATTGTAAAATTAAGAGGTTACTAGGAATGTTCTGTTACGATGGTCATATTCATTAAATGTGCTCGCGATTTTTCAAGTT
TTCCTTTTTATTTTTTCTTTTTT
>c10866_g1
ACATACATACATACATGGATGCATACATATACATACATATGTACATAGTATGTACGTACGTACGTATATAGTGACGATGA
CGATGGAGAAAGGAAAGAAAGGGAGGGAGAAAAAGAGCAACGGAAGGGCATCGGAATGAAGAGGGAACACGGAATGCCAC
GACCTTTCGATTTCGCAGCAAGAGAAGAAGAAGAGAGGGGTCGTAGATTTTGGCGAGAACACGGATGCCTAGTGTGTAGC
TATTATAATGCTTGCTTTCGTCTCTATCACAGAATGAACTTGGGAAGGTGGGGTAGTGGTAGTGTAGTATACTACTAGTT
GGGTGAGTTATACGAATATATATCGGATTTCGAGCGGAACATAAGCTTGATGAGAACATTTTTATCAGCCTTTCTTTCTT
TCTCATCCCCC
>c178616_g1
CGTGAAGCTGCATCTAGACGAGGAGAAGCAGAGGGTATTTCTGAGAGGGAAAGCTGTTGCTGTCATGGAAGGTTCTCTTC
TAGTTTAATCTAGCAGTTCACATCCATGAGCTTTATTCGTCTGACACTATTATAAATTTTAATAATGTGGTGGAAGTATT
TTTTTTCAAATGAAAACACTATCAACTGTCTAATATCTCTAAGTTGGTTTTTGGTATGTACTTCACTTTGAG
>c180455_g1
AACAAGAGAGCACACCTGTGCCCGACCGGAATAAGCCGAAACAGTCGCCGCGTGTAACTCGATAACACGAATTTTTCTCT
TCGAAGGATCTCGAAGAAACAACGTTACCAGTCGGTTCAAATAATATCATTCGACGTCGTCGTTCGTCATTTCTCTTTTT
CGGTCGGATATTTTCAGATTCCAATCAATTACCACCAAGATCGGAAAATTTCACGTTGTAACGCAACCACCTTGATAAAA
AAGAATGGCAAAACCGATAATAATGTGCGGATGATGGATAATGCCAGGCTAGCGAGCGAAACGATACGCTATTTTGGTAC
TTCGTGCTAAAGAGCGAGAAAAATTATCATAATTAAAGTTTGCGCGAATTTACTCGACCTTCGTTCCCGAACCCTTGTCC
CTTCTATATTAATTTTACAAGTACAAGAAAAAGGAAAGAAAAAAGATTCTTACGATCCTAATTGCAAGAGATATAGCTCA
AAGATTTATAAATCCTCGAAATATCTACCATCCGTATGTAATGTATCTAAGCAACCAAGTGCGTATCACTTTTGGAAGAC
ACGTGCCGAGCGCTAGCCGATTCTTTTTCGATCCCCTCTTTTTATTTTTAGAAAACGTTTTACGCGCTGGGTCGTACGAA
AAGGGAGTCTTCTCTCACGAGAATTATTACTTGG
>c69981_g2
GTCACATCAAAACTCAACAAAGAATGTTCTCTACTCATTTCTGTTCTACGAACTTTAAATATCAAATTTCTCGATTAGTG
TGTTCGAAATAATTATTACGTTTGAAAAAAGTGGTGGAGGTGAAAGGAACAAAATATGTGAATCTCTTTTCTCTATAAAT
ATCTTTAAAATGTCTCTATCAGCAAAATTTCGACATAGTATCAAACCATTGATAATAATGAATTCAATTTTTACCACTGG
TCTGATCGAATATTTCGTTGATGATAAGATTAACGGAATCGGTATGGTTCATGCTTGTTTTTCTATCATTTTCTACATTT
CGATGACCAATATCATTTCATTTCCCTCGACAACGTTTAAAGATGAAAAACCACTTCTTATAAAACTAACATATGAGTTA
TACGTCTATAGCGATTACATGTATTACATTGTCACTATTATCGCTGGGATACTCAGAAGAAAGA
>c90842_g1
TCGAAATGTACAAATGAGAATCAAACACTTCTCTTCTATGATGTTTTCACTTGAGTATCCTTATCGTTAATGACCGATTA
GAAGAAAAGAGAACACGAACAGGATCGATATTTTCATAGGTTACATTTATTTACATTCAGCTCTCTTTCCTTTAATCCCG
ATGTATATCACGTGTTAACAAATAAAAGGGAGGAGTGGGGGGAAAAAAAAAGAGGAAGAAGAAG
>c166687_g1
GTGTGTGTGTGTGTGTCTATGCGCATACGTTGAAATCAAATTTTTATTTTCTCTTTCTCACACTCGAAGTAAGATTAATA
TTGCGAGGCGTTGCAGAATGACACCGCGTGCTAATGCAACGTAAATGGTATCACAATGGCGGACCGCAGTTTCCAATCAT
GTTTGCCGCGGTATAGTGTATCCAAAGTAATCGTGAGGTAGATTGGTGGGAGGATGAAGGGCGAGTGAGGAGGAGGGGAA
GTCCGATCTCTCTCAGCAACGTTGTACTATTTCTCCTATATGTGTATAACTACGAGACTGCACCGATATAATTAAGGCCC
GAGCCTATGTACCGACCGGATAAAATTAGTTCTCTCCGACGAAACAGCTGCGTCTACGATTGCCAAAAACGCGTAATAAT
AGCGCCTCGATCTTTCGAGCTACTGTATTCTTGTCTGACTACTAGACGACAAACTATGTCGACTGGTAAAAATCATTCTA
AAGATTTCAATTCGTCAACTCGTAAATCACGATAAAATATGTAATTTTAACTATGCAAAATGTTTTTTATTAGTATTTAC
CGACAACATATGTTCAATATATTATAAATGCTTGTTAATATTTAATATTACGTTAATTAAATCGAAAGTATACTCATTAG
TACTATAGACTCAATGAAAAACATCACAAGGAGATATTATTCTATCGATAAAC
>c141449_g1
AGAAAGAGAGAGAGAGAGAGACAGCTTAACGTCTAGTTTCGACCTCGTAATGTTCATAAAATACAGAAAGATTAAGAAAG
AAAAGATTGTACTATTTGTTTCTGAAAGTGTCTACGTTTGCCAAAATGCTGACTAAGAGAAAGAGACTCGTTATGTTCAC
GATTTGTGGTCAAGGATTTTAGAAGAAGGTACTTATTCTTATCCTGAGTTCTCGTCCTTTTCCTTCGTTTACCCCGTCTC
GTCCAGCACGTTCACGACCTAATACTTACCGCATTGGAGTACTCTAAATCACTGTCTCGAAAGGCATAATTTACAGTGGC
TCGCGTTCGTCTATTTGACATCGACATTTCTCTTTTTCTCTTTCCGTTTCATTCCTTTTTAATAATACGCGACACGAAAG
CGAAATACGACGGTGACATGGAAAATACGATCACCTTTCACTCGAGTCACCTTTGGAAAATAATATTTATCAGAATGAAC
GTGCAGATGTCTT
>c27239_g1
GAGAGAGAGAGAGAGAATATTGGACTGACAACGATGATAAAACCATCATCGTAACCAAAGCAAATTTTCTCAAGCTAACC
ACTAACATTCATCGATTATACATTTATCGATTTATCCTGTAAAATGTAAATAGAGAACCGGTTATTAGTCAATTGACCTT
ACGAAATCACGATAATCAGTTTTCGTTACTTCCCGTTGGTAATTCGACGAATACATTGCGAATTACTATCCCGAAAATTA
ATAAAGATTCTCGTTATAATGTTTTTCTATTTTTTCTTTTTTTTT
>c93771_g1
TTTTTCTATGTTTTTACTTTTTTTTTTCTAGCTTTTAGTTATTATTTTAATATAATAAAGATTCTTGTGTGTCATACCAC
ACTGATAATGCTCTCTCCATTACTAAAATTTGACATCACTTGAAATCCTGAGTGCCTAGTAGATGATGATGGTGATGAGT
GGCTTTGATCTAGTGACAAGGACAATGTCAACGACAAGGAAGATGCATCCATTGTTGAGCTCTGATTCAAGTTAAAGTCA
CTTATTCTTGATGAATTTGACAGTGGAACAACAGGCACCGACCGGATGAATAAAGATGAACCGTTATAGCTTTGATCTCC
TTGCCCAAGGATTGGAG
>c98834_g1
GAGAGAGAGAGAGAGGGGGGAGGAAAATAAAAAAAGGGTAGAAAAATATTCAGAATAAAAGACGAATGAAATTATTATAA
CTCGTGCAAATGGAAAGCGGCGTCTTCATTTCCTCTTTCGAAAAGGTTAAACGCTGTTAAAGGCGTAACGTGCTTTGTTC
CTTGCATGCGGTACTTACGGTAGAAACGACGCATGCACGCATGCACGAACGTCGCGTTTCCGAGAGGCTCGAAATTAATT
AACGTTCGTCTTCACGCGCGGCTCCTCCGGAGAAAGA
>c110239_g1
ATTTTATGCGATTCGCTTTTTACGTACTATTATAATAACGATGACAAATACAAATATATCGCAAACAGATTCTAATGAAC
AGAACTTCGTATACGTTACGTATTTGCGTGCACACACGAATGTATAAGTACACGATAAATTTTCAGTACATACGCATATT
TTTTATCCGTTTTCGTAACGAAATTGATGCGATATGTTTAAAAAAATAAAAGCAGTCGTGTG
>c84399_g1
AGGTGACACTGATTACGAAGGATTGCTAGGAGGGCTTCACAAGAGCGTTGTACTAGAAGGGGTGTCTTGCAGCGCAAGCA
ACGCTTTGCACACTAACAGGAGTTATCCACTCACTGACGTGATCTCCTTGGAGAGCAACAACGTGGTTCACGCACCCCTA
GACTCGGATGTTCGTGATGCCCTCAAGAAACTAGAGCTTCTCGAAGACTGAAACTCTCAAAGAAGAACCAACACATCTTC
CAATCATCAATG
>c112202_g1
AGAGAGAGAGAAAGAGGAAGAGAGTCAACAAGACAGAAAGGTCACGAGTCGACAGACGTTTCATACGAAATTTCTATGAA
TTCAAGAGTAACCTGATTTTTCCAGAGCCACGAAGTCAAACGTATTTTTCCATTTTCACGTTGTCAGCAGGCCGTATATC
GGCATAAAGTCGAGAAAGGATCGTTACGAGTTCCTACCGGTGCCGACAGGTATCCGGATTCGGATCTTGTTTATCGAATT
CCAATTTCTCTTACGAATCTAGCCGCTATTTCAATTGAATCT
>c95826_g1
AGAAAAAAAGAAAGGGAAAAAAAATTTATTTTCACATTTCTAAGATACGCCAACGTATTACTCACTTTCTAAATGACTTT
TCATATACCTATATAGATATCAAAAGAATAATTATTAACTCGCGGAAGATATCGCGATTTGCGCTCTCGAAGAGAGGTCA
GACGCGCCACTTAACATTGGTTCGCGCTGAACGCGAGAAATCTAACGCGACTTTTCCCTACTCCTTCCTTCCAATGAAAG
ACTTTCTAATCTCTGGTCTCTCCGTATCTAACTGTTTAGTTGAATCTCTACTTAGTTTTCTATTCCAATACGATTAAACC
GGACTTTA
>c51383_g1
ATGTAATCATTAAAACTTTCAAAATATAGCACGAAGTGGCGCTTCGATCGGTGTCAAGTCTATTTTAAGGTCGTTCAATA
GTTCTATTTTTCTTTGAAAAAGTATTATTATCGCAGATCAGATTTTACGACTTCAAACGTACGAAAATGCTAATTAGCTT
ACTTAATAAATACGTAGTAACACCATCGGTACAAAAATGGATGTATAATGTATCTGGTTTTAATAAATACGGATTAATGC
GTGATGATATACGTAGCGAACTGGATCCGGATGTACAAGAAGCATTAAGAAGACTTCCACTACATATAAGAGATGAACGT
AATTTTCGCTTAGTAAGAGCCCTTCAGTTGGATGCTCAGAAAAGAATTCTACCTAAAGAACAATGGACTAAATTCGAAGA
GGATGTATTATATCTTACCCCATTAGTAAATGAAGTTGTTAAAGAACGAGAAGAAAAAGAGAGATGGAATCTTGAATAAA
ACTTGATTGAATCTATTAGCAATTAGTTGTATACTTTATAGCACACTGATACTTGTGTCATGAAGAATGTGTTTATAAAA
CTTATAAATAATGTATAAATTATATATAAATATATTAAATGAAATATAGTATATCTATATAATTTGTTTTATCTGCCTAT
CAAAATAAACAATTTGTTTTGTTTCTATACAAATTATAAACCACGTATTTTATATAAAATGACAAATTCCTTTAGATGTT
CCCTATTATCTGTGTATATACATATCTATGTATCGCACGCGCACGATTCAATTTATCAAGATATATAGAAATAAGCATAA
ATTATTTCATATAATTTCGACATAATGAAAGTAATTGTAAGATTTTTATGAAAACGTTTGAATTAATAAAGATCTTTGCT
GTATTTATAACGGTTAACGACAATTATGCTTCGCATACCGGCATATTTAACGTATTTAACATCCTTTATGCAACCTTAAA
CGAGTCATTTCCTAGCGCGTATAAATCATAGACAAATCGATGAGATGTCAGAGTAACGGTAAAATAGAAAAATGACGAAG
CAAAATAAAAATATAAAAGCATATAAATAAGATGGAATATTTATAAAATATGTGGTCACTGCAAAAATTGGCATGCATTA
GTGAAAGGAAGATGCTGACAAAGAATAATTCCAAAACTGAACATTATAATTGTGACCCAAGCAAAACTGGCAAATATATA
AGGGTTATTAAACATCAATAATTTTATTGCTAAAACAATTATAGGCTAACGAGCAATAAAGTCATGCCGTTAGGTAAAAC
AGGTGCTGTATCGAAATACTACCTCTGTTGTATGTACAAAAATATAAACACATAATTGATTGTGTTAGAAACAAAATAAA
AAATATAAATATACACTTAAGTGTATATACAAAGATATATATTCTGGTGATTAATATTTACATATACTAATATATAATAC
TCTTCAATGAATTTGAATTACTATTGAAGAGCTTTTTCTTGATATATGTTCATTCGTTTGATATCCATTGTTATGCAAAT
ATTAAGGAAAACAAGTTGATTGCGCCTATTAACTTTAAGACAGACATATATAACGCCAAAAAAAAAATACTCATCGCACT
GTCAAAGCTCAAATAGCACTGTTTATTAATAACATAAATATGAGCATACCATACGATGAAAATCTCATTTGGATACTAAT
AGTTGGGTTCATAGTAGCATTTGCCCTAGCATTTGGCATAGGTGCCAATGATGTTGCAAACAGTTTTGGGACAAGCGTGG
GTGCCGGGGTCCTTACAATTTTTCAAGCTTGCATCTTGGCAACTTTCTTCGAAATTGCTGGTGCTGTACTGATAGGATAT
AAGGTCTCTGATACAATGCGTAAGGGTATACTAGATGTCACATTATACGAAAACCATGAAAAAGAATTAATGATAGGAGC
ACTTTCTAGTCTAGCTGGATCTGGAATCTGGTTATTGCTTGCAACGGCATTACGACTTCCAATTTCTGGTACACATTCCA
TTGTTGGAGCTACCGTAGGATTTTCTCTTGTTTGCAGGGGTACAGCAGGGGTAAAATGGATTGCCCTAATAAATATAGCA
GCATCCTGGTTTGCAAGCCCTTTACTCAGCGGAATCGTATCCGCTGTTATCTTCTGGCTCATAAGAAAATTTGTATTAAG
GTCTAGCAAACCTTTTGAACAGGGACTTCGTATACTTCCTTTAGCATATGGCCTCACTATCGCTGTCAATGTCATGTCAG
TTGCACATGATGGACCTAAATTGTTGATGTTGGACAGAATGCCATGGTGGGGTAGCTTGACGGCTGCATTGACTTTAGGA
TTATTTTCAGGAATTATTGTTTATTTATTTGTTGTACCGTGGCAAAGGAAAAGGATAATTTTATCTGGCCCTGGTGGTGA
AAAAAAGACGGCCTTGTGTACGTGCGATAAAAGAGAAACAACAGCTATGTCTATAATTTCGGAAAATCCATGTAGTAGTA
ATAGCGACACAAAAGAAGTTGCTGCACCAAAGTTACGCGGTAATAGTAGTGCTAGTCCACTTTTAATAGTAGGTGGTTCT
AATGCCGAAGAAAGTCAAGCAGAGAACGATAAGAAAGACGAAGAACAACCAGAAGTGTCAAAGTTATTTTCATTTCTACA
AGTATTAACAGCTGGTTTTGGTAGTTTCGCACATGGTGGTAATGATGTTAGCAATGCTATTGGTCCTCTCATAGCATTAT
GGTCAATATATGCAGAAGGTTCTGCAAAACAAGAAGCTGATACACCAATATTAATACTACTTTATGGTGGATTAGGTATC
TCTGCTGGCTTATGGATATGGGGACGTAGAGTAATTCGTACATTAGGACAAGATTTAGCACGTATAACACCTACTACAGG
CTTCACTATAGAGGTAGGAGCCGCAGTGACAGTTTTGTTGGCAAGTAAGGCTGGTTTACCTGTGTCAACGACTCATTGCA
AAGTAGGATCGGTGGTATGTGTTGGATGGGCATCGCGTGGTGGTGAGGGTGTTTCTTGGAAACTGTTCAGAAATATTGCT
TTTGCATGGTTGATAACTGTACCAGTGGCTGGTTGCCTATCTGCAGGCTGTATGGCTATTTTTAAAGAAGTTCTTACTTT
ATGATTTTATTATTTGAATAATTTCAGATGATTTAGGGAAGCCATTCAATAATAAAACTGCTGTGAATAAATCATGCAGA
AATAAATAATTGAACACCATTTCTCTGAGTCTAAATTATTCACAACCTACAGAAATGTGATTATAAAAAATAAAGTGCGA
TTATGCTATATCGAATCGCGAAAATCAAAGCTGTTTGATGTTATTAGATCAATAGAAAATCGCGTTGTTAT
>c99230_g1
TATATATATATATATATCACTATCCAAAAAAAAGTGATTATGAAAATGATAATAAGCAATTACGATGAATATATGATTAT
GAGTACATAGTTTTGTGATCATGGGAGACAATGATCAATTTTTTACTTTAGTACTATACGCTTAAATTCATGTATCATTT
ACTGATGTTAATAATTAAGATGATTATCTATATCTATAGAATATATATATATAT
>c180863_g1
TACCTTACAAGATCTTAACGATACTTTGGAGAAACAGATGAACTATACAGGTTTGCTTTATTACCTGGGCGTCTAGAGCT
TGCTCGATCTCAATTTACAAGGCATACCACGGACTATTCAAAGTGGGAAGCCAGGCCGCTCATAATCTTTCCTCGCTCAC
GACAACAAACGTTGCGCCCCGAGAGTCTGCGGGTTGCGTCGGGCACGAGCCGGTAAAGGATACGCGTTCGGCAAATAAGT
TCCCACGTGCCGTACAAGGAGAGGATCGCCATTAAATGGAACGACGCGAGATCGCGATATATCTCGAAGCACGTCGTAAA
CTTTGCTCCTCGCTAACGTTTGACGCGATCAAGAACGAAGGTACG
>c98990_g1
GTCCGTATGTATAAATATTTCTTTCATAACATATTAAATCCTGTTGTCCTTATAATCCTCCTTTTTCTTTAATACAATGA
TTTTAATTAATTTATCGTCAAAGAAATATTCCGTGTTGAAATTATACACTTATGAGAAAGAATTCCATTCATTAATGGCG
TTCTTTGACGTTCTATTCTACCGTAACGAAAAGATATTAAACGAAGAAAGATGTTTTGAAAGAAATTGATTTTACTTGAT
TTTTCATGATCGATGAATCTTTCATTTATAAAGAGAATAAAAAAAGAAAACTATAAATAAATTAAAATAAAAAGGAAACA
AAAG
>c51147_g1
GCGAATCATCCGATTACGGCCCAGGTAATTTATTATTATTATGTGCGCAAAACTAACGATTTAATACTCGTTCTACTTTT
AACATAAATAATTTGTGTAATCCGTTCTGTGGCTCCTGAATGTCGCGAATATCGGTTAGTATTTGAAAAGAAGAATAACG
TTCTATTATAGCTTCTTTCGATAATCAGTAAAAGATATCGATCTACGTAGAAATGGACGTTATATATTTCCTTTTGAGTC
AGATTTTATTGATAGAAAATTTATTCTCGTGGAATGGTAAGTAAGTGATAGATAAGACGAGTAGCAACTCGTAGTTAAAA
TGAGTCATCGATGATTTTTCATGTTGTATCGTCTTGTTCGACATGCTCGTACGCTTTTAAAGATTCAAAAATCTTAAGAT
CAATTCAGGTCATTCTCTCATTATTGAGATGCAAGGAGCAACGTACATTATTCTAAGAAGTTAAGAGAAATAATTCGTGT
ATCGTAAGAAATTAAAAGAAATAAATTTGCTACTTTGTATTTATTTCTACTTGCTGCAAGTAGAAATTCAAGAACTACTT
TTAAAATCATTTTTCGATTCTTTCCGATGCTTGTCTGTTTATGTAAAAGAACTTTTCATGATAAGAAAAGAAACGTTAAT
TCGAATCTTAAACGATATATAATCTTTCACTGCGATGACAAGACTCAAAGTTATCAGTCGGCTGGCTTTATCTAACTCCT
TTTTTTACAAGTAATTGGGAAAATCCTATCTTTCGTTCTTTATAAATTCAACTCTGTTGATTTTTGTTTAACGATAGTCT
TCGTCATTTATAATATCCTATCTCGTAATCCAAGGTAAAATAGAAGGAAAAATTGCACGACTTTTTTATCGAATATAATC
TAAAAGACAAAAGTTTCATGTAAAGTGCAACTCATTTCAGGTTTTTCCCTTTCTAAATGTTCTACGATTTCTATTTTACG
TTCATCGCGAACTCTTAATACAAGAGAAGGAAAAACAGGAAGAATCTAACTATGAGATAGTCGACGTAGACAACGAAAGG
AGGTCGTCTACTAGAACCGTCGTTAGGGACGGTTACTACTTTAGGGATATTCACCCGGAAGTATATATCTATAAAGCTAT
ATTTTTATCGTTCGCCGTTCTTATAGATATGCCTGCCTACCTTTCTGTTCCCTGTGCAATAAAACGGATATAAATTTTAT
TTGCGGATGATAAACAAAAGAAGAAAGATTATATAGAATACCTTTTTTTGCACATTCTAGCGATTCATATTCTAACTCAC
TATTTGGAGAGAAAAAAACGAAAGATTTGGAAAAATTAAAAATTTGTAGTCATAGTTGACGCATCGCGAGATTTAAGTCG
TTCACCCTGTATTTCCACTTAAAAGCGATTATGCAATTTTCTCCGAAGCTTTCATTATAGCTGCAAATAACCGGTCTATT
CTGGTCGTTTGTGTCTCATGCGTCACCCTATACATATCTTGTCCGCCCTTTCGCGGCTTATATTCAGGCGGCTATAAAGT
TTATAAAGAATACTTAACTCAGGTACGTAGATAGATATCTATAGACGACCTACGGACAAATATAAAGCGGCGGATACTTC
CGGGTGAATATCCTTACGCTATTGAGTAACAGAAAATCGTCAAGTATCATTGGTAGTTATATGTCGTACACTGAACCATA
>c40999_g1
GGAAAATCCAAAACAAAGACTGATAATTACTTCTCATAGGATTGTCACAGCTATGGTATTCTGGACTACTCGAGCACCAA
AATTATGGAACTGGGCTGCTGGAAGTGTGGTAAGAAATGCATGCGCTGAGATCGAGAAATGGCAGCTTTCACTTTACAAA
CAGGCAAAAGAAAAGGCGGAAAAAGAGAGCCCAGACCGTAATCCAAGCACTCTCGAGGCATTTCAAAGTCATGGCCTAAA
TATCAAAAAGATCTACTCAAATGTTAGTGATAATCTTATAGCAGGCCACGACACCACTGCTACTCAGTTGACGTATATGT
GCTACGAACTTTCAAGACCTGTGAACTATGGAGCACAAAAACAACTTCGGTCAGAGTTGAGATCGGCTTTTGGTAAGCCT
CTGGAAACAACTTCAAGCCCCAGTTCGGTCATCGAGGACTTGGAAAAAGTCGACAAATTGCCGTTTTTGGAGGCCTTGAT
GCAGGAGAATCTCCGTGTCCATGCCCCTACTCCCG
>c81145_g1
TATTATCACTATTATTAAAGAAATTGAAAAGATTTACTAGTAAAAGTATTTGCTCTCTTTCAAACCTATCCTCTACTTTC
ATAATTTTATTAAAATTAAAAATAATTGGAAATAATTGAAACAATTGAAATAATTTAAATAAAGGAATATTCTATGATAT
AAATGATTGCATGTTTAAGGAGAATGATGTTAAAATAAAAGAATGTGGAACAAAGCACGAAGATAATGAAATAACCTTCG
TGACGATTTGAGATAACGTTATATCGGATTAAAATTATATTCTTTTACCTTGCCTCATAAGATTGAGATTTTCTGACGTA
GCGTCGAAGAAAATCATGAAACAGTCTCTGACTCAATAAGATATTGAAAAGTAAATTAAAATAATTTACGAAGCATGATG
TGACTTAAATCACGATTAATTATCTCTTCGTGCTTAATAAAGGATTATGATTGATATTTCG
>c163039_g1
TCAATTCAACATTTATTGATTTACAATAAGGGATACGATAATACTGTATCTAAGAAATTTTAAGAGAAAACTGTTCAACA
ATTTCATTGATTAATATTACGATTCATTGTTGCAACCAATTTTATACCCGAAACCTAAGTCAAACCTTTCCTTCTGCACA
TATTTTCATTGACTAGATGTTCCCGAATCGCGCCAGTCATCTTTGTCTCTTGATTGTTGTTCTTCTGAAGACACAGTGCT
CCCATTTGTATTTTTCTTAACTGCAAAG
>c154662_g1
TTTAGGATTACGACACATGACAGATAGCACAACATTCAGTTAAATAATGACACAGATGCTCATAATTCTATAAAATAGAT
GATACAGATTGTCAAAACGCACTTCTTGCTATGACACATCATAAGGTTTCGCGGAAAATGCGAAACTATCGCCCACGATT
CTTAAGTAGTCAAGCGCGGGAATTTTCTAAACTGACCCATCCACCATTTTGGATAAATAACTCAGGCTAGCTCTGTGACT
GTGAACGACTTGCGTCGTCAGCCAATCTAAGGACGAGCTTTGGCGGCTTTTAGATTTTGTACAAAGTTCATTTAAGATTG
AGTTACCTTGACATACATTCTGATTGACTGCCAAAAAGTCTAAGCCAATGTGATTAGTTATCTTTAAAGCACAACTATTT
AAAATGATTGGCGACTTTGGCCAATGTAATGTATGATGTACGTACTCGTAAAGAGTAATCCTTTTCAAAACGATCCTTGA
TTTTCACGACCCTGGAA
>c32568_g1
GAAAAAGAAAGAGAAAGAAAAAAAAGACAAAGTCGTAAATTCATCATCTCGAGTGTGTGACTGACGATATTAAAATCGTA
ATTACGAAATGTGCACTAAAATGGAACACTTTCTTTCCATTGTTTTCTATCTAATGTCGTCGACCTGATTTCACGATTCC
TTATCAACAACCAATTACATTAAACCTTTTACGAAACCGTCATTGTAACGTTTTAATGTCATTAGGGTCAATGGTGATTA
GCATTTTCCATTTTAATGACTTCATTTCTATGATATTCATCAGAGTTTTGTAATAACAATTAAAAGATTGAAAGTGTACT
TTCTAATGATAGATAAGATCTAATAAGAAAATTATATATTGTATGTAATAATAAGGAATTATTCACGATTTGTAAAATCG
ATTCTTAAAATATCAAACGAGAATATTTAATTTAATAAATTTAATTAAACCCTTTG
>c102532_g1
AGGAATCATTTCTGGCATGTAAATCTCAAATAGATTCTCAATGTTTTTTGTGATATAGAAGGGTAAGTGTAGTAGTTTTA
GTGGGGAAGTTGAGGAACTTCAAAGATGAAAAAAGGAGGAGAACGAGAAGGAGAAGAGGACGACGAGGAATAAGAGGGAA
CGAAATAGGATAGAAAAAGGGTCGCGCAGGCCAATCTAAAAAGAATCGCCTTGGAAGTCCAT
>c128110_g1
GAGAGAGAGAGAGAGAGGGAATCTCGAAAACAGCAGTCTCATCCGTTAGTCCGTTGTCCCTGTCCATCCATTACACTATT
ATCCCCTCGGCAAACCTCACTCACACGCATACGATCGTGATCCACACATGGATATATGTGGATTCAGGGATACTTATACG
CGTAGAATCCATCCAGGACTTTGCCACGCATCGGACTTAATGCCCTCGTCCACTCGTTCACTTGCTCTATCTCGAAAGAT
GAAGAGGAAGCAACGTTAGCAACGTAACTGCAATCTATGAGCAAAAGAAGGGAGAATATTTCATAGTGAAAAGCAGCCTT
TCAGAAAAGTCTAGTCGCCTTTTGTTAGCCGCCAGGAAAGAAGGATACTGGCTAACGGATACTGCGTTAGAAGCATTCTG
GTTTGTGTACACACCGGTGATAACAACAACTACTATTTCTCTACTTCATGGTTCGATCGAGGAGAAACTAAATGTTTTAT
CGAGGATAGGATGGGATTGATTAGAATGTGA
>c105981_g1
TAATAATAATAATAATGAAAATAATAATACACTTTCATGGATATTTATAATTTAATTTCATGAAATTTAGATAGTTATGT
AAGGCACACCCTATGGTCTTTATCAAGTGATTTTGTCTTGTCATCAATGTATAAATAAATGTATACGGTTGTAATACACG
ACTAACTTAATTGATGTATATTATACTATCTGTGAGAATTATTAATATGCTAACTATAGGCAATAATCTGTTCTGTACAT
AATCCTATCTTTTTACTAATCTTTTAAGATGGGTAATCGTACTTTTTAATAATAATAATAATAAAATAA
>c155590_g1
TTTCTCTTTCTCTCTCTTTTTCTCTATATATCTATCTTTTTATTTCTATCTCTTCTTATTTAGAGACTCTTATGCTGTCT
TATTTACGTTAAACAAACGAATGTAATAACGTGATTAACGATGGGCGATCTCTCATCTTTTTAACGGAAGTATTGCATTT
TGAAGCGACAATTTTTAAAAGCTACTTATTACGATTAGAATAGTACATTTAATTGCTATACGGCATACATATATATATTA
GGAAAGATCTTTATAGATCGCAAATTGATCAAGTTAAGGTGTATAAGAAAATAATTAATTTCTGT
>c42960_g1
GAGAGAGAGAGAGAGAGAAGGGCAGAGCAGAGCGGTTACGTTACCCGACTGAGTATTTCAGTCGATCATGCTTATTGGTT
GGAATAATATGCGGTGAATTATAAAAATCCAAAGTAATTATAATCTAAAATTAAAAGGCGTAAACCTTTAGATTTGTCTT
AAAGAAGATTATCTTATCGTGATGACTTAAGTACGTAGTTTATATTACGATAAATTATTGAAAAATCTTATCATTAAATT
GAAAGAGGTAAAGAAAGTAAAAGGAGGAGAACTTTAAGAAGAGAAAATAATATTAAAAAGAAATAAAAAGTAAAGGAAAG
GAGGAAGGATAAAAGGAAGGATAGAAAAGGAAAAATAAAAAGTAAAAGAAGGAGAAGAAGGA
>c81092_g1
AGAAAAAAAAAACAAAAAGAAAAATAAAAAGAAATAAGAAACGAAACAAGGATGCCCACTTGTGCGAAGAGATCTTCATC
GTTATCAAGGAAGTGTAAGTTTAAACGTATTAAAACTATATCGTTTTAACGAGTCCATGCAATAGGACTCAAACCAATCC
TGTTTCCGATCATCCGTTTATTACATTAGGAAACATCTTTACCTGTTCAACCGTGCGTGCTATGTTTCTCCGACCGAATC
AAAGTTCTCATCCTATTCAAGAAAGATCCGTCGTTCGTTTGGTTCACCCGGAAACCAAACCCTCAAATTCCTTTCACGAA
TGAGCCACGCAACAACCATGATCGACACTCTTGTGACGATCCCTGTCCCTATTCCCATCGATCCCCCTCCCCTCTATTCC
GTCCCTATCCCCTGTCATCATTATCATCATCATCA
>c49393_g2
AAATAAAAGAAAAAAAAGAAAGAAAAGTTTGCGAATTCGAAGGTTGCAAATTAAATTAGAAATAACGTTTCGAACGGCCG
ATAAGAAATAAACGGAAAGAAATTTAATTGAGATGTAATAGGATAAGTAAATGAGAGTGTGAGATTGTGTGAGGGAGGGG
AGAGGGTAGGTGGGACATATGGGTTAATTCGGAAAGATATTTTCTTTTAGAAAAGAAGAAACAATGTTATTTTCCTTTCG
AATATATCGTTTTGTCGCTTCTTAATAGAACAACCAACCAACCAACCAACCA
>c155550_g1
GTGAACATGATGAAATTGAAATATTTTTGTTTCATTACGCTAGAATTAATAATGTCTTCATTAACATTTTGAAAGGGTCT
GAATATACCTGACCATCTGTTTCATGAATATAATTTAAACATGAATTTTCATTGTTCCGTTGTCGAAGTTAATTAAATCG
TAATAAATGATTTTCGAAATGAACGTTTATATTATGAGTACGACTTTGCGAGTACAACGTTCAAGTTTGTAATATAAACG
AGACAGTTTGCACGCTAAAGGACTTGCCAAGAAGAACCGGCATGAGTATACGTATGAACTA
>c106873_g1
TCTACATGAACACATGCACTTAAGAATTAAAGGAATTTATATTGAAACAAATAATAATAACTACTTTGTGTGATTTTTCA
TATTTCTTTTAAATCAAATCACGGAAGTGAATCTTTGATTGATTGTTATTCATCAAAAAATCACGTGAATTCTATTGTTT
TTTGAAATCGATTCCTATAATAGATTTACACGAATACATCCCTGTCCGTTCATCCGTCTTTCCCTGAATAGTATAGTCAG
CCAGCAAGCACTTCTCTCGCATTCGACGGAATGCCATGTCTGAGAAGCGATTAGCGATCGATTTTCGTAAGTTATCAAGA
ATAACTTCTCTGTTCGTCGATATTTGCACGTTCAGATTACATAGACGAGCGATACAACCTGTTTACACGAACTCTCTCTT
TATCGTCGTTGCAATTCTTCGTGAATCTTTCTTTAGAGCTTTGCCAGTTTCTTCTTCGAATATTTTCCCCAGATTTTAAT
ATAAGG
>c93260_g1
AAGAAAGAAAGAAGAAAAAAAAATCAAAATTCGAGTCGAGGAAAGTATACGAACAAGTAAAATTTGTACTACGAAGCAAA
TATCATCGTCGAGTTAGCACATACTACGTGGGCAGATAATAAAGAGCACTCTTGATAAAATATTCCTGCTGAGTAGTATG
GGTCGAGTAAAAGGAAAGGACACACAATGTGTATGTATGCATATATGTAT
>c178311_g1
TCGGAAAAAGTAAGGGCCCATTTTTCTCGAAATTGATGAAACCCAAAGCATCAGGGTCGTCATTCGTGTCATTTTGTGAC
TTCGCGTTGCCGGAGCCAGCTTACCTGATTGGTAAAACAACCGTGCAAAGAAATTTGATTTTGCATCCATGGGCCTCAAG
CTGGACACGCGGTGCAGCAAATATGCTTGTGCGTGGCTACAATTACTACGATCGCACTGAGCTAGAAATCAAGAAGCAAT
GGGTCGAAGAGGCTCATATGCTCG
>c18715_g1
AGACTAAACTACAGCGGTCAAATTTTTTGCGCTTCTAAGTGGAACGAGTTTTCCCTCCTTGCCCCAGTCCCCCTCCCCAC
TCATCCGACCGCCCACATATATTCTTCTTTCGAAGAAAGAAGTTTTTCTTCAATGAATTCGAACACTTCGAGGAAGATTT
TCTTTCGTATAATCACGAAAATAAACGAGACCTCCGTTTCGTAGGGCGAGTGGGTGGTTGGTGGTGGACTTCGCTATGAC
CGATCATTCTCTATTCCCATCTCCTCCTTCTGCTCCTCCTCATTCTTCCTCCCCATCATCCCTCGTCTCGTCCTTCCTCC
AAGGCCACTTTTCCCGATTAACCCATATATTCGTGAAACTTTCAAATCGACGATACTTCTCCAAATTGACGGAATAGTAT
AGAGAGAAAGAGGGAGAGAGACAAAGAGAGATACAGGGAGAGATAAGAGTGATTATTATACAATGTTGTTTGTTATACCA
TGAACTTATTTCAATCTCATTGTTTTAAGACATTATTAAATAATTTATTAACGACATGTATTATTTTATCGTTACGATTT
TTTCTTTTTATTCTTCGCGAGATTTATTATCGTCGTGAACAATGTCAAGAG
>c1958_g1
TGTGCGTGTGTGTGTATGTGTATGATTGCGCGCGCACAAGAACCCACGCTCCTCGTATACTCTACTTGAAAATATCATAC
TTTCGTGTGTCCACTTTGGAAAGAGTCTGGCATGCCTCATCGAATTCGTTTCGAGAAAGCGAACGAAGATGAGGAAGCAT
CTTATAGAAGGAATAGTAAAGAGATCGTAACTGAAGGAATAGATTCCTCGTGTCGCTTTTGTGAAAGAAAAAGTGAATGA
TAATAATAATAATAATAG
>c96169_g1
GGGCTCCGGCGACAAAAGGGCGGCACACGTGAAGAGACCAATGAATGCTTTTATGGTGTGGGCACAGGCTGCCAGGCGGA
GATTGGCCGATCAACATCCACAACTTCATAATGCCGAACTGTCGAAAACATTGGGAAAATTATGGCGGCGACTTTCCGAT
AACGATAAAAAGCCATTTATCGAAGAAGCCGATCGCCTTCGCGTGATACACAAACGTGAACATCCGGATTACAAATATCA
GCCAAGACGGCGAAAACCAAATGGACCGTCGGGTCGTGACAGTTCACCGTCAAGAAGTCAAAGTAATTTGATATTTAGCG
TGTCAAAGTCCTTAAAACAAGAGGACATGAGCCCTAGAGGTGTACAAGGACCAAATTCACCTCAGAGCGGTGCAAATTCT
TCTTCGCCATCGACGACCCCCAATCAAGGATTGTCATTACCAACACCACCTACAACGCCTAGGGGTCAACATTATGTCAA
TCAGGGTAAT
>c163244_g1
TGTCCTTTGTCAGGAACAATCACGTAAGTAAAATTATATAAATTAAAAATATGCAAAGTGGCCGAGAATGTTCCGAGGTT
TTATAGAAAATTTAATTTTGAATAAAAAGTTTTCTACAAACATGGATCGAAAAATACTTCTCTAAAAACCTCTGAAATCA
TATAAATATACATTTTTTTAACAAAAAGTAACGAAACAAAAGTTGTACATTTAAAACTAATTATCTCATAACTTATGAAA
CATACTACGATCATTTTAATCTCATTTGAAAGATAAATTAATTCTCTATAATTTTTGTTGA
>c109772_g1
CAAGACGATATGTGCATAGCTGCACATAATTTAAATGACACTAGTCCCAGATACTACGGAATACGATGCACTAATATTTA
ATCCAAATTCATTATCCCTAACATTTCGTTGACAAGTATATAAACATTTATGTTTATACTTTATACGAGTTAATCTTAAT
AGTATTATTATCATTATTTTTATATCTTAAGCTTTAATCGCATG
>c133719_g1
CTTTTTTTTTTTTTTCTTTTTTATATATAAATTTTATCTCGATTATATCAATTTTAAATACTTATTGTCGTTTTTGTTTA
AAATTATAGCAGGGCATAAAATATAAGCTGCCAATAAAGCATTGCATGTTCATTTATATGTTGACGATAAAAGAAAAAAA
AGAAATAGAAATGCTTTCTGCGAACGACTATTTTCCATTGATGCTTTCAATATTATCTTTTTTTTTTTCCAATATCTTTA
TTGTCCTTTCAGAATACAGTAAAAAAAAACACTGGTATGGACTGATATCGAAAATAGACTTATATACATATACAAAGCAT
ATACCACGATATACGGATGCATCAACATTTGATATTTTCCAAATAATAAGTAAAAGAAACGATGAGCATGAAAAACTGCA
ACGTATTGGCTAACTGATATTTTTGCTAAAACTTTTTACTGCCGATTGTCAATTACATCTTTTTCAAGGTATTAGTATAC
ATATCCCCAAACAAGTTATACAAATATACACAAGCTTATTGTTAACCAATTGGAAGTACGATTATATCAGGTGACCTATA
ACTTGAAGGTATTATCGGAGCGTAAGAATATTATAACAAATTATAGCTACAATATTATATTGGTACTATAAATTCTTGCG
AAGTATCATTATATAATATTCATTTAAAAACATAATCTTTCTTCTTTTTAATATGACGATTGAAGTACTATAAAATT
>c30233_g1
AGGACGAGGAGGAGGAGGAGGAAGACGAGGGAGTGCAGAGAAGGAGAAGAAGGAGAGAATGGTCTGAATGGAATAGCGAA
TCGACTTTCAAGGGAAACCTCAGAGGAGACAAGTTCTCGACTATTCCCATCACTTTCCATTGTCTACTATGAATCTTGAT
TCTATATACGAATGTATGTGTTCCTATTTGTGTGTGTGTTTAAGAAGACATAGATACAGGGAACACTATTAGCACATTTC
TCCCTTTCCATATACATATATAGAAGAGCAAAAAAAAAAAAAAGAAGAAGAA
>c22180_g1
AGAAAGAGATAGATAGATAGATATATAGATGGAGTTTGAAAAAGAAAAAGAAAGAGAAAAGGGGAGACTAATCACAACGA
GACATGTACGATAATAAAATCTGTAATGACATTTTTATTTTGCCACGTGGACATAGAGCTCTCTTTACGATATCGTTAAA
ATGCACCTATGTACGTTGTTCAATTTCGTAGCACGTAACAATTCCGGAAATAAATTTTCTCGAATAAGGGAATTGGTTCG
AAGTGCGACTCGGTAAAATCGTTGATGGTTTTGAGATGTTCGAAAAACGTCAGGTTCTACGTCGCGTGACGAACGCGATT
TGTCACTCAATTTCGTTGACGTCTCGTCCTGTACGTCGGATGTTGTCGCGGAAAAATGGCGCGGATTTTTCAATTGGACA
CATTTTTAACACGTCAACAATGGATTGTCCTGTTTCAAAAGTCGATCGAAAAAACAAAAAGGAAGAAAAAAGAAAAATAG
AAAAGAATAAAGAAAAATAAACAAAGAACGGTGCACAAAAAAACCGATGTGCCATTTTCTACAAGCTTGTCTAAAAATCT
GACCTAATCTCTGATTGGCGGGCGGGTGGATGAGAGGGGGGGGGGGAGAGAAGCAAAAACAAAGAAAAAAAAATCGAATA
ACTATAGAGAAAATAACAATGGACGAATTTCACGTTCTTTGTGAAAAATTTGATTATCTTTACGATCTGACCGGAAAAAG
AAGAAAAATTGTTTATTAAAAAAATTTGATAACGTAAAAATATACGAAGAAGATGCCTATTGTGATGAGTTAAGAAAAGA
AAAAAAAAAATAAAAAAAGAAATAAAAAAAATACGCGTACACGTACGAAATAGAAAAAAGAGATGAATTTATTGTTTTCT
TCTTTTTTTTTCTCTTCACAACCAGCCATACAATATCCGTCATTATTTTCTTTTTCTTTTTATTTTTAGTCATAAATCAT
ATAATGATCGG
>c177776_g1
GAAAGAAAGAAAGAAAGATTAAAATGAAAGAAAACCTCTCGTGTGGAAGAAGAAGAAGAAGGTCTCGAAACTTTACTAAA
TTAAATCATCACGCGAAAATGCACTTTGTCTACATTGAAATTATCGAGTAATACGATGCTGTAAGAAGAAGAAGTGGGCA
GTGTTCACGGATCTTAATATAAAATACGATACTTAAGAGAAATTCTGTTCGATGATATTCTCTTAATAATTGTCTTTTTT
ATTTGTTTTATATATTCTTTTTGTTCGTTCCTTTAACATTCACTTGTTCTTTTTTATTCTTTTTTTTTTT
>c99556_g1
GTTTATCTATTGAGGCAGTATCTCCAACTCCAATTGGCTGAGCAGGCATTGCCGGACTTTTATCATATTGCGTTTCATCC
AAGCCGTGTGATGGAACTGGAACTTCGACTCCAACGCTGCCCTGAATATTATCTCGTGATGGTTCAACTGTTGCAGCTTC
AGTGGCTCCAACAGGCTCTTCAGGCGCTGGACCTTTACTTACTGGTGCAGTTTGA
>c80429_g1
TTTCTCTTTCTTCTTTATTTTCTGCTAAACAAAGTGTGTGTTGAAATAATTTAAAAAGATGACCACGGATATAAGAAGCA
GGGGCTGGATAACATTCTACCAAATCTAAATATTCAAGTGCTGGCTCCCAACTAGGTGGATAACAAGCTTCAAATATATA
TGGATTATAAAGATTGCCTTCTGCTGACATTACACCATTAACACCAGTTTCTTCTATACATTTTTG
>c191601_g1
ATTTTATTTGTCAATAATATATAATTACATATTTAATCGTATCGAAATTTATATAGGATCGAATAAAGTTGAAAATTAAC
GTATTACTCAGATAGAGATAGAGTCGTTGTTTACCATAGTAGAAGTTCCCTTTAAAAGTTATATTCGAAGGAAGAAGCGT
GACTTGTGATTCGCTTAACGACAAGAGATTGTGACTATTTGAAAGTAGAAGCCGTGACTCGTTCGTTTGTATTTCCTTTC
CG
>c108733_g1
ATACGATATCATACCGACAATTTGCTATACATGTGAGAGCATCGCACAGTGTCATGGCCAGCGTTCAAAAATACAAAAAT
TGAGTTTTTAAATTTCATATTTCTTTTCATGATATTGATGTAGACAATCTTCTAATATAAAAACATTATAACTTAACAAC
ATAAATAATGGATTAAAGTTAATAATCGGTTACAAAGTCGAATAAAATTAAGCAAGCCGAT
>c159551_g1
AGAGAGAGAGAGAGAGAGAATTCACATACCGCTTTTGGAGTTTTATTTGAATTTAAAGTCAGTTTAAATTTAATTACTTC
CAATTAGTATCCAATAGTTTTATTAGTTAATAATTTCATGATTTTATTAATATTTTCACTCACACAACAGTTTCAGTATG
TTCCTAGAATAAATTCTTCTTTATTGATTTTATTTGTTGTGTCCCCTTTTTACAATTTTCACCAATTATGCTCATACATG
ATGAAAATGAAAAGAAAGATATAAAAGAAGGAAAAGAAACATAAGAAGAAAGTTGTGTTCAGGGCTATACCAATAATGAA
GGTAACAATGTTGACCTCGTGGGTCGGTAGACACACCTCTGTAATATTCTTTCTCTCTTTCTCGCAAGCATCTCTTCGCT
CGACCATAGAAACATTGCTTTTTCGTTCCTTTCAAGCCTGTTCACTCTCTCTCTCTCTCTCT
>c158026_g1
TGCCCGCCATCTTGGAGTTCACCGAGTTCACTTTTCTTTAACTCGTCGATCTCACTTTTAGATTTTAGCAAACAGATTTT
GAAAAATACCTAAAGAAGAATTTAATTTTTACAATGTAGAAAAAGGAAAAAGATTCGTGATGGAAAGATTAATGATCGCG
AATTGGAAATGGATGTTTTCGAATTTAATAAGAATAATTGAAGAATCCGCCACCAGGCGAGATCACGGCGCTTTCGTATC
CAAGTGCAGTCACATAAGTGCAGTACTGATGCCACATAAGACGCATCGCTATGTGACGCAGAGCGCGTGGGTTGATATCA
TAATGTACGGTCTATATCTGACATATCTCGATTCTGCGGGCCTAACTGCGTCATACTCAAAGTGCGCGCGCTTTTCGCGT
ACGTATATGTCGCCGTTTATGATGCGTTTGAAACGCGTCAACGCGTTGCCCGCGAACTTTCACTTTGTTCTTTTTATTTT
TCTTTTATCGAATCATGCTATATAACATTTCCAAATCGTATTTACATAGATTTATGAATTAATTACAACTCGTTAATCGG
TTTTCATCAAAGTTTCAAGGAAATTAGATATTGGGAAGTAATATGTTTTTCAACAAAATGACGACTTATTCTAACATTTC
CTAGAGAAACATTAAATATAATAGACGATAAATCAGAACGATTTGAATTTAATTTCTTCGTGTAGCGCAATTTCTATAAC
CAATAATTAGTTTTCTCGGTGAAAGATGTTAAATTACTAAATCACCGTGTCGGTAAGAGGTTAAGTACGGCAAAGAAAGC
TTCTATAAGCGTTTACTTACTTGCATTTGCGAGTCGAACGATTCGCGAATATACGCTTGACTCTTACCGATCTTTATTGG
TGATAGAAAGTTG
>c118052_g1
GAGAGAGAGAGAGAGATTTTTACATATCATTATAACATCGAGAAGAAAAAAAATGTGACAAATCTCGTTCATTTGTTCGT
TCTTATCGAAGAAACGTTGTTCGTCTCTATCTAAGGGAAAATATCTAGGGGAATATATTTTCAAGAACTTTTCGGTAAAG
TTCTTCATATGTTACCAAGAAATACGAAATGAGAAGTTTCGTTCTTACCGATAGAAGTTTAATCTTAAATGTCTATGTCC
TATATATATGTATGTGCTTGAGTGTATTTGTGTTACCATATAACAATCGTCCTTTTGACTCTCAAGAATACTTTAGCTAG
CGATCTATAAAATTCCATCATACGCCCAGCCGAACAATGGCTCCCTCTCTTTCTTCGTATTGAAAGATATCGTCTCATTT
CTTTGCTTATCTTGTCAAGATCAAGAAGGTCACGTAGAAGAAAAAGAAGAAGAAGAA
>c109272_g1
GCCAAATATAACATTCCAAATGCAAAAATATTAACACAAACATGAAAAGACAATAATGTATATACAACTATAAAGTACTT
GGCATCACTTCTGCTTCAGTGACTCGAAAGAAGTTTAAGCAAATGCAGTGGAGATAGAAAGCATCGTAGGACGAGAATTT
GGATCAGAATGTAAACATAAAAGTGCAACCTTCAAGATCTCTAAGAGCTCATCTTTGATCTCCA
>c68889_g1
AGCTCCTTGTTCTCCCTTAGGTCCTGGCGAGCCCTGGTCTCCCTTGGCGCCCTTTTCGCCCCGGTAACCCCTTTCACCCT
TTGGACCCAGTGGGCCGGGTGGACCCCTCGCCAATGTAATACCGCTCTCACCCTTGAAACCCTATAATAATGATACTGCA
AGGTCAGATCCAACCAGGTCCTCCGTTTTTCAGTGTCGTTTGCGCTTTCAATATATTATTTTTTTTTTGCGACGAAGCGT
TAAACACTGTTTCCTTTTTTATTTTTTTATTTTATTTATTTTTTTCATATATTTTTGAAGTTATGATCATTAGTATCTTT
CAGAAGTCATAAATAACATTATTGCAATTAAAGTTTCTTAGACTTCATAACTCGATAAAATATCGATGATAAGTTAAGTA
CCTATATTGTAAATGCTCATTAAATTTGTACTGATAATCTATGATTTTTGTTTGGCTGAAATATTGACTTCCATTCTAAA
AAATTATGACTTCTTTATGTTGACAATAGCGCTCTCTATAAAATAGTTGCAATAAATTTTTTCCTCAAAATACTAGTAAC
TTTTATATGAAAAATTTGTTTATTAAATCAATAGAAATGGAGATATTTGGGCATATCGTTTAAAATGAGACACCCTATAT
AGCACTAGATAGGAATATATTTTTCTCTGAATGTTATAAAGTAGATATATCTACATCTATATTTGTGTACCTCATAAAAG
TGATACTTTTCCTTTTAATACCATACTTTGGTCATCTGCAATGTTAAAGCTCGCACAATATTTGTATATCTAATTTAGTC
CTAAACGTACCACTATTAGCAAGAATTTATCTTATACTAGTATTCATATACTTCAAAAAAATCTGAACTATATACCTCCC
TATATAATTTCTTAGAATAGCAAATGCGAGTCGAAGTTGAAGGAAACTATTACCAAAAATATCAAACTAATGAGATGGGA
TGGAACAGAATAAGTGTGATACTACTTTATATTTCTTATGCAGCTGATGTACCTGAAATGCACGAATTTCTTTCCTCTGT
ACTTTTCTAAAAACAATCGCTATTCCTTCTATAAAGTGAGATGTTTTTGGTGAATGCTTCTAGTAAGCTCGATCAGCAGA
TTTCCTAGGCTGGAAGAGGAACAAGCTTTGTATTTTAATTCTTAATCCTAGTCCTAAACATAATCTAATATAGTCCTACA
TACTTTATGATTAAGGCACAAATATGAAAGAAAAAAGTCTTTATTAGGCTAATGAATCTATCAGTAAGATAGTTGAAATA
TGTCTTACAATATTCTATGACTACAAAGTATGTAGATTAAAGAAAGTATCTCCTAACAATAAAATGCACCATTATCATAT
GCTTGGTGATCAAAGTATGGTAAACAAATCAAATAATGCAGAAGATTTGAACATATTTTTTTTCATTCTTTCAAGATTAA
AATGTAGTAGATTCTTTAATTGAAATTTTCTAATTACAAAGAAATATTTTTATATCAACTAATTTTTTCTAGATTTGGTA
ATGTTTAAATATATTTTGAAACATGTTTTATAATTTTTTGTAATGTTACTTATTAATTATACTTTTATTTAATGTTTCAT
ATTCAAATAATTATTATATGTATTAATGACATCCTGTTATCCAACAGAAGTTATAAAATAACTGGAGTCATAATATCTAA
ACAAATTTAGTAAAATATACTGTCATATTTCTGTATATTATTAAATGTTAATGAACTTAGTTTTTCTGATCTATACTAAA
ACATAATTTCAAAACATCCCATGTCATTCAAAACTGATTCTTTGTTTACCTGTTAATATTTCTTTAGAAATTTATCTAAT
AGATCAAGATTACTTTTTAATTATATAATATCTTATATGAAAATTTAATTGTTAGCTATAAAGAATTCAAAATAATTTAT
GCAAAAATATGTTCTAATAGATTGTATTTTGGGCGAAATGATTGACTGGTTGCTACGATGAAAAAATTATAAAAGTGTAT
ATAACGCAAAGAATAATTATGACGATTAGTAAAATGATTATTATGTATGTACACATATCGATGTACTATATAAATATATG
TCTACGTACAATTGAATGAAGAACATATCAATAAATATAATTCATTATATCCATCCCCCATTTTTATTGCGTTGATATTT
CATTAATAATATATACTGTCTATTATTGGAAGTCTTAAAACTTACCAAATATACTTGCAAATTTATCAGTTTTTTTCTAC
TTATTTTGTTGCGACTGCCGTTTTGTCTATCTCACGATTGTCTCCAATTTCATCAGTTTAAAATTTTTGCCAGAGTTTAT
CTAGAAGCCCT
>c78775_g1
GGACATTTTGCCCTCTAGACCTCCTTTTAGTCCATCATTGAGATGATTATCACCCATTACCATTATATTCATATTGCTAA
TTTTGTGTATTAATTATACCTGTTACGTATTAGACGTGAACATCATTTTATTACACATTTTAATATTAAAATATTTATAG
TAAAATAGTTTGCATTTAAAAAGTTTTCAAATGATTAATTTAAAATTATAAGTAATAGTTT
>c68119_g1
AGAGAGAGAGAGAGAGATGAAGAAGAAGAATCAATTTACGTCTAATCAATTTCGAAATATGAAACATTTTTCTTTCTTCT
TATGGATTAATCAAATGTATTCGATGAAATGTTAACATTAAATGTTTAAACGTAACTTGATTGATTACATACGTTTCACG
ATTTCTTTAGATAAATTTCTGATTAAATTAAAAGTTTGCCAAAAGAAAAACAAATATGATACAAGGTTTCGAAATTTTCC
ATTGGTAATAAAAATTGTGAAACTTTTTACCTGTATAATTTTAAAACAAACGTTTTAAAAAAGATAAAACGGAAGGAGAG
TAAGAACGTGACTTTTCTTGGAATAACGAATGTCAAGGACGATTATTAATCGGATATAAAGATAATTGTTGTCAAAGTCA
ATTTTAAAAGACTGACTTGCCAGACTATCGATAGCTTGACTGCTTGTTTTTTCTTTTTCTTTTTTTT
>c23280_g1
TATGCATGTATGTATGTATTTATATATGGTTATGTATATTTACAAGTTATATACATACGTAAAATTTTTGCAAGAATTAA
TATGTATGTATAGCAATTCGTAAAATTCGCTCGACATATACGGATTATAGAGAGACATTTGTAGAAACAAATTAATTAAT
TCTGTTAAAACTAATTCGATGAAATTATATCTAGTGTCATTTAAAAAATATTCTACGATTATTGACACGTAAAATGATGC
CTTTTATATCGTTCCTTATCAAATCCTTTTAATAGATTTTCAATCGTTTGATTTGAATTTTTTATTCTTTATTTTTGTTG
AAACTTCTTTTTTACGAAAAGAATAGAAATGATGAAAAATGCAGGAAAAAAGTTATAATTGATATCAAGGAAATATTAAA
ACTG
>c40736_g1
ATGCTATGGTAGAAAATTCTTCAGGTCAGAATTTACTTTGTTCAGACATAATAAAATATTAGTGTACAGTATAACATGAT
TTTATTACAACTATTAATGATTTATCATAAATAATATTGTGAAACAGAAACAAATTTCTAAAATAATTTGTTTTTGTAAT
CTTTTAAATGCGAACTCGTTTGTTGAATATACATTCAACAGATAATCCAAAAAATACTACAG
>c124375_g1
ATCAAGTTCATTTCCTGAGGGAAGTACGAGCGAGCGAAGGCATTTCTCGCGAAGTAATATCGTCCACGAGTTTCGAGAGT
TATTTCGCCGTAGCTTTTGTACGGTCGCATCGCGAATGGTGAGCTAACCCATCCTCCGAACTGCTAGAAGGATTCATAAG
CAGACAGTCGGCTTAATTTCTTCTAGAGAAATTTTCAAACCATCTGAATAAAACGGCAGAACGTGAACCATCCCCGATCC
ATTATTTACAGACGTAAACGAGAATCTCGTAACATTGAGATTTACGAAAGAAATAAAGATTTTTATAAACAAATAATAAT
ATTCGATGCAAATGTCGGTCCAAGAGAAAAATAATGAAAATAAATTCAAATAAACATGGTATTCTCCCGTTGCGAAATAA
ATTCGTTCTTTCGAAAGCGATAATTTTCGAAACAAAACTAGCCGGTCGTAAACGTGAATAAAAATAATTGTTGAATTAAT
AAAAACATATACATATTAATTCATGTT
>c102651_g1
TCTCTTTCTCTTTCTCTTTCTCTGCCAACGAAATTATTATATTATGTTCGCTATAGTGTAAACAAAAGATAGTTAGAAAC
AAGTTCGTATAGTCAGCATCACCCTATGGCACTTGTTAATATTATTTTCCTAATGTAGAAGTTCAGAATTACTAATAACG
AATCAAAGTTTCTCTTTCGCGTATTTGTTCGACCAATCGTATCATTGCTATTTTCCCTGGCTTACGTCATTGATTTATTT
CAACAATAGAAGAAATACAATTGTAGAAAGAATATGTTGAACGTATGTGATATCGATTAATTCAATTTAATTCATTATTA
ATCATATTTGTCAGTTTAAAGAAAAAAGATTTGCTGATAATTTTCATGTCATTTAATTTGATCTTTCTGACATATTTTGA
AAGTTGTTGATCTATACATTAGCATTAG
>c108958_g1
AAAGTAAAAAAAATGGCATCTTTCGAATTATTGTGTGGTCGAATTAAAATATTAATTTTTGCAATCTACATTCTGTGCAT
CAAGCAATGTTACAAAAGTTTTTATATATAAAGCGGTTGTCTCTTCGTAATCTTGTTTGTAAAAATGGAAGGAGGATAGA
TATGAAAAAAAACAAATTTATCGTGTGCTCGTTTTCCGCAAAGAAAAAAGGAAAAGAAAAAA
>c152835_g1
AAAAAGAAAAAGAAAAATAACGTACAAACAAAACTTATAGCTCATTCGTGATTTGCGCGAGTCAAACGATACTGTCCAAC
CGAGTACGTCGAACGAGATCAGTAATTAAACGTAAACCGTGATCCGAGGAGTAGAACAAACAAACAAAAAATTTACAAAA
AGAAACAAGTAGAGCACAAATATAACGTTACGTGAATATGCCTGTGTTTGATAGTAATAGTACAAGAACGAGTAGAGTTA
TTGGGCTGATATCTCGATAAAAATCGAGCGATTACCGGCATTACGAATGCATCGAAAAATGATGTATAAAAAAAAATAAA
TAAATAA
>c156217_g1
GAGAGAGAGAGGAAGAGAGAGAAAAGAAGGGATGAGGCACGTATAAGGGTGGCAGCACGTAAGCTTCTCTGAGGAACATT
TCATAGCTACGTAATTAAAAGGTTTCAGCTTGAAAGATGATCGCCTAAAAGTCGTTTAGCGAAGCAAGGGATGGAAAGAG
AAGAATTAGAATACCTTGCGTTTGTAGAGACGACGTCGTTTCATTTTCAGTATGGG
>c123518_g1
AAAAAAAAAAAAAGAAAGAAACGATATCGGTTCGTTATCGGTAAAGAGGGGAAAAATGGTCAATGTGAAATACCGATCAG
CCTTGATTTCGTTCGAAGTACGAACTCATTATTAACGTGACTGTTATTGCGCCATTACGTAACGCACGGTCTTATCTTCG
ATGCCCGCGAAGGAAGCGACGACTATCTTAACGGGCTATTGTTGAGTACGAGTAATAGCTTATGAAACGAGAAGGGTAAT
TCGACGATAGGTGGATATCGTTTGTAAGAAACATTCTTGGCTTGCTCATCCGTCCGTGTTCCCTCCACTTGTGGAAATTT
ACCAAGAATTTTGTTCGTTCTTACCTATCGATTTTACGATCGTTTCGTTGAAACGTTTCTTACGATCATTCGACCTCATT
CGCGCAAGACGAAACTTTT
>c71371_g1
ATATGTGTGTACGTATGTATATGTATATATGCACACACTTTTCCCTTTGGCATTCTTTTCCCTCGCGAATTTAAAGTGAT
CCTTTCTCGAATTTCCTGTGGAAGAAACACCATCGTAGATCGAGCTCCGAAGAAAACGACGAGTGGCTTGGATAAAGCCA
CGAAGAGAGCTACTTACATCGAGAGAACTCCTCCGGCGAGAGAATCAACAGGTGGGAACCTGCTTGCTCACAGGTGTATC
CCGGATGGCGGGGACGTCGGTTACACGATGACGGAATTGCAACCGTCGCCGCCAGGATATCGTGTACAGGATGAGGCCCC
AGGTCCACCTTCCTGTCCCTCGGGGACCTACAAGTATACGAACCACGGGCATGACAACGAGACTACCAATTTCAAGGGTG
CCACGTCGTATACTCAGGAAGGCTATGGCCTTAAGAAGAGTCCGTCCAGGACGGTGCCGTCTAACCAATACTATCGTCGC
AGAAACGACGGCAGGAGGTCAACAGAAAATGAACACGAAGGCAATAACAACGTCGGCAACAAAAAAACAGCGATTGCTGG
TTACAACGAGAGTAACAAGAAAAATACTTCGGGCTATAAGAACGACAGCGGGTATAGCGAGACTCTTGGATTCGACAGTT
TCACTCTCGCTCTCAACGAAAGGGACGAGGCTTCGCCACCACCAACACCACCAGTTAGAGACGCATCCAGTCTCAAAGGT
GTCTGCTACGGTCCAGGTCACGAGAAATATCCATCTTGGCCGAGCGCCCCTGAACGACATCCCGACGAAGACATTCACAA
TTTAAGCCACAACGGATCGCACCGTTCCAAATCCTGGACCGATCACACCAATTATCCGAAAGAGAAACCAGCTCAATATA
CGAGACCTCATACAAAGAGACCTAATCCAGTCTTCACTCAGCAGCTAAAAACGGTGATGGAACGTTGCGAGAAAATACCA
GCGGAGACTTTCGAGTCGCGTAACAGAAAAAGCGTCGAGGATGAGCCACGTTTGTGGCCTCGCGTAGATCGCGAAGGCAA
GGCATTAGGAGACGCGGAATACGTAGTTCCATCGCCACCGGAAAGAGAACAACAATCGGCTCAGACTCTCAGCCATGCAG
ATCTCGAAGCTTACGTTAGGAGCTATCAAGATCCTCAAGTGTCCCAGGTGGATTTGTACAGAGAAACGGCATTAACGCAG
GCGGGTTTGGAAGAATACACGAGGGTCCAACATTCGCAACAGGCCAGTTACGCACAATCCGAGGGCTATCACAGTTATGT
TTCCAGCGTTGATTCCACGACCAATACACCTTTTCTCGATAGACTTCGAAGAGACAGCGAAGCCGTGGCGCAAAGATCTA
CTCCTTCCTGGGAAGATACTTCGAGGGAGGGCAGAGACAGTGTGGTGACAACGTCTAGCGGAAGTGCTTCCAGTAGTGAA
ACATTAAAATGGCACGGTTCGATGTCCGACGTCAGCGTTTCTAGTGGTTTACCAGCGAGACAGACCTGTACTTCGGACAG
GTGGCATCATGGCTCGATGTCCGACGTCAGTAGCGTCAATGGTGGGATGATGGCTCAGAAATCAAGTAACGTATGTCATG
AAAAGTGGCAAGATTCTATGAGTGACGTCAGTACGAGCGGTTTATCGCCAACGACGAAAGGAAGGCACAGTGAAAAGTGG
CCGGACAAATGGCAGGCTTCGATGAACGACCGAAATAAACAAGCACAGACTAGAGCAAGTTTACCAGGAGTTATAGGACA
CTGCGTGGCTTCTGCCTCTGTCGGAGACATTTGTCAATCATCGACGGTTCGAGAGAGCAATTGGCAAGAATCTAGTATCG
ACGAAGATTCCCTTGATAGATCGCAAAGCAGCCATCCGTGGGATGGTTCTGTTACATTGGACGGTGATAAATATAGATCG
GTCTCTCAACCGATGCCGCAAAGTCCAACCAGACAAGTTCTGCCTACGAGCCCACAAAGTCCCGACGGATGGGATCCTCT
TCATGGATCCATGTCAGATGTTAGCCAATCGAACGGCATACAGTGCAACAAACAGTTAATCGCTTATAGCGCTAGAGTGC
AGACCCCGCAACGACATCTATCAGAGAGTGTATTGTACTTGGATCGCGAACGTAATCAACGAAAATTATATCCTATTAGC
ACTACGCAGCCGCAGGAATCGCCACAGTCTTCTAGAATGGCACCCACGTCACCGCAGCAGTCTCCATTGTCGGTAGCTGA
ACGTATAAGCGAGTTAGAGAAGCAACAACAGCAACAACAGCAA
>c91141_g1
CGGCTACTTGATCTAACAACTTTTTGAATTTTTACTTCTTCTCGCAGGAAGATAATGTTGACCGCTAGGATATCGCGTAG
GAGGATCGCTGAGTCGTGAGTCGAGAACGGAATCGCGGGAAAAATTCCACGTAGTCGGTATCAGTCATGATCCATGTTGA
ATAATGCATGCTGCTTCGAAGCGATAGACGGAGAGGGTAAGAAGAGATGTGGGGAAGGAGTGAAGGGAACGG
>c9338_g1
AGAAAAAAAAAAGAAAAAAAAAAACAAATACAGTAAGTTATTAAGTTCCAAACGACATCAGTGGTGACTTGATTTAACAC
ACTTTTTAATATATTTTATACGTGTATACACGTTACCGATATATCTCTTATCCCTCCTCCCAAACCAACCCCCGAAACTT
CTAAATCCTCTCCAATACCTTAAGCGCCTCATTAAAAAACCATCTTCTTGCATATACGTCGGTATAATTATTATTCTTTT
TGTTCGCATCGTCCATTCTTTTTTGTCCGTTCAAAAGGAAAAAAAAAACTCGATCATCGCGATATACTCGCATTTTTTCT
CTCCAAATACTTAACGAACGGTCATTGTTAGTAGTGTGCTCTAATTGTGTCGTCGTTAAAAAAAATAAAAAAAGAAACGA
AAAAAATCTGTATATCATCCGAGATGAGTGAAAAGAGAAAAAATTCCAAAATTTAGAAAG
>c157959_g1
GAAGGTTACGATTGTGGTGATGCTTCATTGAAAATGATTACATTCTTATTCTTCGATGTAGCAGATTGAAAAATATCGAA
CATTCAAATAATAAACAATCTATGTGCATTTATTACAATTCTCTGAAAAAAACTCGCTAAAAGAATAAAACACATGTTGA
AACAGATGGAACGATATTCTACTGTAGGATGCACTCGCAATCATCCATAATAGACGAGTATACCTTTTTCTTACTTAGGC
ATCAATTATGTCAACAATTACACTCCATTGGAAACCTTTGTGGAAAAGTTGGAAATGTAAAAACGCTCAAGTTTTATTAA
TGAAAATGTTCAATCTTAGAACTCATTCTAAAAGTATATATGTACATATAAATTTCATTAGCACGTAACATCATTAAAAG
AATAACACAAATCTCGCTTATCTGCACATCGTTATGAGGATATTTAAAAAATAACCGACCTGCCTAAAATTTAGAACAGG
AAATAAATCGATGCCTTTCTGCATTTACGGATCAAATTCTCGTTATCCTATCGCGTCGTTATCA
>c21454_g1
AAAAAAAAAAAAAAAAAAATTGTACCGCGAGGTTATCGTAAAGAAGGGATTCTCTATGAATTCTAACGGATGACCTTTTG
GATTATATCTAAGCCCTAGATAGTAAGACAGAAAAATGGGAGGATCGAAATTGAGAATACTGGAGACAATGCAATTCCGA
GTTTCGCATAGTATAACTACGTTCAGAGAAATACAGTCGTACCGAAGCGTTTCTGTCTAGTTGAAAGATTTATTCATCTC
TTTTCTATCGTCACCAGTCGAATATATGGAGTTTCGAACGAAACAAAATATCAAAATAAGGATTTGAAAGGATTTGACAT
GTTGATCATTGATTGATATACAACGAGCTATGACGATGTTCGATCGTAATGCGATAATCAATAAATCAAGTTGTTTTAAG
TTTAGAAATTATTAATTAGATTATACTTTTTGAAAATATTATAAATAG
>c8092_g1
AGAGAAAGAGAGAGAGAAAGAATTAAAGCAAATATAATATCCCATAATATTCCGTAATACGGAAGTAGAGAGCAGAGTGT
AAACAATTCAATAGGACCTATGTGCGATAGCAGATTCTCTTTGTACGAGAACCGTGTCCAATCACTTGTTAGCTTCCATT
TAGTCTGCAATTGTTATCACTGCCATCCTACGGACTATCTGTCAGTAATAGAAAACGTGATCGATACTGAATACATACA
>c42977_g2
AGAGAGAGAGAGAGAATAAGAAAAGGAAAGTAAAATTATGTTATGAAAGGAACATGTCTTTGTTACGAATGAAATGTTAC
CAGACGATTTCGAGTCATAGGACTTTATGCCAGTAAGAGACGCCGAGTGAAAATTTATAGTTTTGTTAGAGAGTCAATGT
TTTCCACAGGATGTGCGCACGCACGCTGAGGGTTCTATGATTAATGGCCATATCATAATTCCACGCAGGTGAAGTCATTC
GGTGTGTTGTCTTACACATTCGAAGAGTCTTCATTCTCTTGTCATACCGAAGAATTATTATCTCTCTTTCTCTTTTACTG
ATATCACAGTTTTAGGATGGATTCATAAAACATTCACGGTGGCGTAAAAGAAAAGAATCAAACGTACGATATCCACATTC
GTTCACTTTGATTTAGCAAAGCTTGTAAATTTTACGCTTTCTACGCGAGAATTAGATGGCAAGGCGTGAATGTAAATTCG
TGAACGCGATAAAGCCGCCGGCTGTGGGCGACAACAAGTCCGATTAAACATATCGGCAGACTTGCGTTCGACAAAATCGC
GCGGAACAAGCTCCTATTGAACGTGGACATCTCGCGAAACTCGTCATAACATTGATTCTATTCCTTCCAAAGTTTGTAAA
AGCGAAAAGTAAAACAATACGATCTATAAAAGATAACGTTAATCTACATAATCTCTCATATTTTAATCAATTTCAAACAA
AATTAATTCCTATATAATCATTGAAGTACATGTAACGTCATAAAAAGAGAATCACATAAATTAAAAACGAATACTATTTG
TTATCATTAAAAATTTCAATCAATCATACATGGTTCGATTCAAATGAAATATCCAAATAGACTTGTAATAAGTTATTAAA
AGGAAAATAATGATAAGATAAAAATGATATATTACAGAAACGAAAATTTTCAACACATAAGATGAAATCTACCCAACCTG
CATATCCACATAATCTCAAAGAAAAATGAAGTCGGAAAGAGGCACTCTCGTCGTAAACTCGTGATCTCAAGAGCTATCTC
TTTCTCTTTCTCGAAGTAAGGTAGAAAGCGGACGGAGGTCGTATCGGAGATTACAGTCCGTCGTTATTTTGTACACGCGC
GATAATCATAAAGCTCGCACAAAGAACCATTATAGTTAGGCGCGCGTGCGCGCTCACGGCCCATCTTGGAGAAAGGGCAC
GGTAAAACGCGTACGAAAACTGCCCGAAGATCACCCTTATACTCGTGGTAAGTAGCGGCTATGAGTCGGTTGGATGTGCA
CGGCATCGTTGTAAGTCCGCCTGCAAACGACGAAATTATTCAAATGCTTCGTGGTTGCAAACGGTTCCGCGTGCGTTACC
GTGGTGACGACAAGAGAGCGTGAGAGTGTGCATGTATACATGAGTGAGCAAGCGAGCGAGCAAAACGCGAGCGCGTTCCA
ACAACGACGAAGAAGAAGGCGAGGATAGTAACTCC
>c187705_g1
AGGGTAGGGAACAGGAGGGACGGAAGGTACAAGTCTGGTCAGAACGAAAGCGCGCGCGCATTTTAAAAACCCGGGACGTC
GAATTCGAACGGTCACGCGTATCGAAAAATGATGCCGCAATTACGGTGGTAGCATGCCACGTTAGACTTTTTGTCGACGA
AACTTCCGGACGGTTTTACGCCGGTTACATTTTTCATTCGGAGAAATTTTCTCCCAACGGCAAAGCCAGGATTATTGATT
GACGGTGTCGCTAGCCCGGTCCTCTCGTTCGTTTTCAAAATTTCGCGCCGGTTCGCT
>c77970_g1
AATAATAATAAAGAATTGTTATAGAGGACAAAAAATAATATCGCAGAGATCAAAGGATTTGACTTTAAAAGCGTGAACCC
TATTGGGATATTAAATCGTGGAGGTTAGAGTTAGGAGTCCTCGATCCCGAGTCCAGAGTACTCTCGTCTTCCTTCCGTAG
CCTCTTTTAACGCAAGAACGTTAGGGAGAGAACGAGAGAAAGAGAGAAGAAAGTACGACGAAGGTAGGTGTAGTCGTGAG
TAGGTGGAAAGTCAATGGAGGGTAAAGAGGGTAGGTAGAAAACAAGGGCATGTTGGCTCACGGTTGAAGAGGATGGCGAG
GGAAAGAGAAATAGAAAGAGAGAGAGAAGGGGGGAGGGATA
>c103286_g1
AGAGAGAGAGAGAAAGTGATAAAACGACATGAATTAGACTTTGATCCTTCCTTTCGTGAAGAATGAGAAGAGAATGAATC
CGTGGACTTCATTGCGAATGTTTTGCTTTAATCGCGTATTATACATATACAACTCTTATAGGAACGACCTTGCCGCCGAA
CATAATCATCGTACGCACTCACAAATGTATAGTCTCTCTCTGCTTTCTGTTTGTACAATACGGAATGAGGCCATGCGAGG
CGCTTGTTTTCTTAGTCGGTTCTTCGTCATCATTTTCTTCGTCGTCGTTACATTTGTCGGCGGCGCGCCATGTGAGTACT
TTTAACATTGACGATCAAAATGAATCATCGTAATGATGAACTAAAGCCGAGCTACGAACGCGAGAATTTGTTTCTTTCCT
TCAATACATCGGCAGACTCGAATGAGTTTTCTCGTTATTCGTTTGGTCGATAATCAACTCATGGAAAA
>c184156_g1
AAGAAAAAAAAAACAACAAAAAAACGTATATGCTAGTTATTATTCTTCGTGACTGCGGAAGACAATGCGAAGTGAAATAA
TATGTAAAAATCAGAGAGTATGTTTTAACTTAAGAGACATAAATGCTCTTAGAGTACAGCTAATTAACAATATAATGTTG
GAATATTTTCAAGAAGTGAATACAGTGAATAATACACACACACACACACAAAGTGATCCAGTGCTGCCAATAATGCCTGT
AAAATGGTCCCTTACATTTGCCACTTAAAAATATATTCAGTATCGTTAAAATCATAAATGTCTTGGGGACGCCGGATATA
CCGATGATACAAAGCAAATTGCCTTCTTGTATTAACAAAGACATGTTGCCTTTT
>c71934_g3
AAGAAAAGGAAAAGAAAATAAAGATATAGTAGAAGGAGGATGATCGTAGAGTCATGACGAGATTCAGTCGTCGTTATTAC
GCGTTTCGTTTCTCGGTTATCGTTACGCGGAGATCTAGTTAGGGACAGAGCGCGCGTGCAGAAGAGTGGCGTGCCTACTC
TCGTGGCCTTTGACCCACCTGACGAGTCGGCAAAGCGAAGGAGACCCGGTGTCACGTCGTAAAACGAAACGGGCCTGAAT
AACCAGAACCAGACGCGCCGTTCGCGTTTGCGACGACTACGATAGCGAACACGACGACGATCAGTACCATGCTCCGTTTT
CGCTCTTCGACCTCTGCTTTCCT
>c110725_g1
TCTCTCTCTCTCCCTCTCTTTTTGTCTCCGCATCGCCTTTTAAACGGTTTACCTTGTTCCTCATGGCAAAGAGAAAGAAG
AAACTTCCAATTTCCGCAAAGCCTATCCCCTTTCTCAAACGTTTTCGCCTCCGGAGATCGTGAACGGAAGTGGCTCGAGA
GAGGCTCCTCAGACCGAAGCTTCGAGTGAATCCATAGTGTCCCAGTTTGGATTACCGTCGACCCTACTTTTTCATCTTTT
TG
>c55956_g1
AGGAAGAAGAAGAAAAAAAAAGAAGAGTTGTGATACAAAAAATGTATCACAATCATTTCAAAGTTCTCCTTGAATTATGT
TATATTGGAGAAAAAATATTTTTTTAATCTGTTCACTAACAACAGTATAATTCAAGTTGATCGCTTTTTCGTGATTCACT
TCGATATACATGTATCGATATACGTATAATTTCGTAAAACAAAATCAATCCAAGGATTAGGTCAATAATTTTAAAAATAC
GGATATCTCTAACGCATTGAGCAAACGTGAAAAAAATTCAATTACTTTAATTATTGTTTAAACGATTGGCTCGTTGGTAC
AATCGAAAAATCCATTATTTCTATTCTTTTTCAATTTTCTTGAATCGTTGATGGGAATAATAATTATTTGATACATAACA
TCATCGT
>c114464_g1
AAAAGAAAGAAAAAAAAAGGAAAACAAGCCAAGGCGAATATCGGTACTCGCGCGTCAGCTCGATTATTTCCAGCGCGAGT
ATCGATAATCGTACGTCTTCCGTGCTCGATGTCCACCATACCATTAACTATCTCGCACTCCCTGTGCCGGTATTATTCGA
GACGCTACTGATTATCGAAGATAAGGATAAAGGTTTCAAGCGCGTTCGACGCTTCAAATTTTGATTTACTCGCGGCGGTG
TCGGCGGCAATAGTAGCAGCAGCAGAAGCATCAACAGCAGAAGCATCAACAGCAGCAGCATCATCAGTAGTAGCGGCAGT
CTCGCCTTAAGTCGTTCTCAACCCTTCTGTCGAAAACGAGCGTGCGAACGAGAGAGAGAGAAAGAGAAAGAG
>c103087_g1
TTTTTTTTTTGTTTTTCGTTTTTATTTTATACTACATTTTGTACTTTTATATCAAATGTAAATTTATATATTAACATTAT
TCTTCTATAAATTCTTTCTTGTACGTTTTATGGAATATATCGAAGGAGTAAGTATTCCCGCTACCATTTCTATTTTAATA
AATGAATCTGAGTTATATCCCGTTCGCTATTTCACGCAATACGATTCTAACTCTCACAAGCGATTCGATTAAATTTGTAC
TTGTAGTAAATCAACGAGGAACCTCCCGGCAAACTAAACTTAATTCAATATTTATCAGAGGTGTACGCCCGTTCGAGTTG
AACGCGACCGAACAGATTTGTGTTTCGCTATCGAATATCGCAACGTCCGTTTAACGGTGTATTTATGTACGATAAGCAGA
AAACCTAGCGACATTAAAGCTTATTAACGTCGTGACATTGATCGATTATATTCTTGGAAAGACCGAGTTCTTACTCATTT
ATAATCTAATGATAATCCTGCACGTTTATATTTTATAATAATTACGTCGTCACAATTAATCTCGAATTATTCGCAATATA
TGATTCTATAATTAACATTGATTCAGATAAATTCGTTCGTTGAATTTTCATGAACTTTTTTAATATTCTAAACACGTGAG
CTCTCTTTCTATAAACATAAAAATAAAAAAA
>c50045_g1
GATGTCACTGCGTATGTGCCTTTAAGATTTGTTCAGATTCGTTATTAACAAGGTTAAATAAATGATTTAATTGCGTTTGA
TTCTGAAAAAATTTATTGTAATAATTCCATTTGATTTTATACGGTGAGTAAAACAAAAAAATGACGGAGCATTGTACACA
AAGTGAAAGTGATGAAGGAGAAGTTAAATCAGATTTTGGAGAAGATCTTGATGAAGAATTGCAATCTTTACCTCATGTAT
TACAACTGATACGTAAAATGCGTGAGCATATTAAGTGGCAGAGTAAAAAGATAAAAAAATTACGTAATAAATTACAAGAA
CAGAAAAATCAAATGAGGAATAAAAGTTTCGTAGAATATGGTACTCAAACAGATCCTTTAGAATATGAAAATAAATACTT
AACACAAAATTGGGATCTAAGTAACAATAAAAAATCAAATAGTTTAATCGAACAAGTAAAGCAAGTATCAGAATCTGCAT
TATTACAAACTGGTTTCGTATATGAGGAAACATCAGGATTATATTATGATTATAATACAGGATATTATTATGACGCTAAA
CAAGGACTTTATTATGACGGAAACAATGGAACGTATTATTATTATGACGAAGGCAGTAAAACATATAAGTTCCACAGCCA
TGCACACGCAGTTGTCAACAATATTGCACATTCCCAAGAAACCAAAAAGGAAGAAAAATCAGATGGCGAAAAGGCAAACA
AGGTTTTGGATGAGATAAATGAGTTAATATGTGGACTTACAAATATAAAATTGAAAGATACAGACGTCATGCCCTAGATA
TAGCAAAAACATATCCACCATGTATGAGAATAATAGTCAAAGAAACAAACCTTCCAAAGTTAAAAGTTGGTTCACTTTTC
CTTGTAGCATACACAGGTGGTTCAATGGGTAAAGAAGGAGATCATTCTGTTATAATACCAGATATAAATGTCAGTAAGCA
TCACGCACGATTTCTTTATAACGAGACAACGAATTCTTATTGGATAGTAGATTCAGGCTCAAGAAATGGTACATACTTAA
ATGGAAAAAGATTATCTGTAGCTAAACAAGAGTCCGAATCGTACGAGATAATACATGGTTCGATCATTCAAGTGGGCGGT
ACAAAATTGTTATGTCATATACATAACGGAAATGAAACTTGCGGTCATTGTGAACCAGGATTGGTTCAACACAATGTAAA
CACAGAAGAGAATGTATTCTCGAAAAAAAATCTTCATAAAAAAGAATTGAGAAGGTTAAAAACAAAATTTGGTGTAGAAA
AAGATAACGTTGCTTCCGCCAGTCAATTAGCAAGTGGTTATCGGGATAGAGCTCAAGCTCGTAGACAGTGTGTTGGTTCT
TCAAATCACCATGCCAAGACAGAACAAAGTTCAATCGACACATCGATAGCGAAAGATAACCGAGGATTTAAATTACTATC
TAAAATGGGATGGTGCGAAGGTCGTTCTCTAGGAAAGGATGGTGATGGTAGAACCGAACCGATAGCTATATCAAACAATC
CAAACAAAAGCGGCTTTGGTGCGGTCGAAACGGACTTTCCTACGATCGAATTGGATTCGAACATCGAGAAAAAGCAGGCA
AGATGGCGAAAGACTCAACAACGTTACAATCAAATTACGGAATAATCGCTAGGAGAAAACGTTCCAATCGCATTTCAACG
ATTCTCATTATATTTTCGTTAACGAGATTCTAATGAAGATATTGTTGATTCTAATAATAAATATAAATAAATGACAAGGC
AATTTTGAATCTTCGTACTTTATCGAAGATCTTTTCAAGTTTGTCAAAAAGGAAGAAGAAGAAGAAGAAGAAGGAGAAGA
AGAAGAAGAAGAAGAAG
>c11486_g1
TTCTTCCTATTTTTTTTTTTTTTCTTTTTTAATAATTATAAAAAATATAATAGACAGCTCTCTTTTACTTATTTTGAACG
GAATATATCTTATCGTAAACGTGACACGGTAAATGATTTCTTAAAATAGCACGCGGTGCAGTGAATTTAACTGCACTGAA
ATTGAATTCAATTAGTGACGCAAGACCGCTCACTTTTTTAGTCTTCGTAAGTGCAGTAAGATTTCAACGCGTTATTTTAA
TGGATCATTTTTCTAACCGAGTTTGCGCGCGAATGAATTCGCACTGTTACAGGTAGGAAGTTCTTTCTGTAACTTGCATT
CAAAAATCAATATTTTATGAATCTCGATGAAAGATAAAAAACAGGACGTAACTAAGTAGATGTTATGAGGTCATGAAAAA
AAAAAAAGACGCAATAATGGCGCGAAATTCAAAGAGAATTTATGAAAGGTACCATCAACGCCACCGTTCGTCAGAGTATC
AGTACTAAGGATGTAGATACCTTACATACCGATCGAATATTCAAAAGATTACCACCAGGTGACACCACCAAACGAAACTG
TTTTACCGATGAATACAAAAAGTCCGTTGGATTCACGCGACACCTACATATGATTAATAACGGATCAACTCTTTGAAATG
CCGTTGAGGTTAGGTTACCAAATATGT
>c140160_g1
GAGAGAGAGAGGGAGAAAGAGAAGGAGAGAAAAAGAGACTAAAAAAATATTATTTTCGAAGATAAAATAATACGATAATA
ATCCGTCGAACGAGTGACTGGTTCTCGTCAATGTCATTGGGTATGAATTAATCGTAGTTAGTTACACGATTTATCGGCGA
GTACGGGGAGGGGGGGAAAGGCTTGTAAATTAATCGGCGCCTGTCGACCGAACGTCGTTTCTCGTTCGTGCCAAATACGA
AGTATTTTAGGGGAAATGAAAGGTCATCGATCCGGGCTCTGATTAACGCGACAAATTATTCGACATATATATGTATGC
>c67250_g1
AAAAAAGAAAAAAAAAAGGAGAAACAGTCATACAAATTCTCGGCTCCTTTTGTTAAATATCTCGCCTATGGTTAAATTGA
TTTAATTGCGTTTTATGGTGAAATATCATTTTAGATGAATCATATCCGACACTCGTCAATATATTCACTAATATAGAAGA
GATCCGAACAAGATCGGATATCGTACTGAACGTCTACCATTTCGTTGGAAACGCACAAGCTCGATATCTTCCCCCACCAC
AAACTCCACTGATCGACCGTAGCTCCCTTTTTCAAACAATGATGGCTGCTGATTGAATGGAAGGATTTATATCTCTCATA
TATATATATATATA
>c11160_g1
AAAAAGGAGGAAAAAGAAAAGAAATTCGTGACCTCCTTCTCGAATCACAGGAAAGAGATTCGTACGACACCAAAGACAGT
CGACGACAACGTCAACAACGACGACGGTGATTATGGAGAGATGGTGATGGTGATGGTAAGATGGTAGTGTGGTGTAGTGT
GGTGTAGTGTGGTGTGGTCGCGTGTTAAAGAATCTCTTTCTCGTGTGGTGGTCGCGCGCACAAACACCGCACCACCGCGG
TGTAACGAGAATGGCGACACTCGGCGGACCGTCAGAGTAAAAGTGTGCCGGATTGTATAATCGAACGTGAATAAGCAAAA
TGTTACGCCATAGCGATTTGGTAACTTTGCGGGGCGCCTCCCCTCCTCCCAGCCCCCTCTCTCCATCAGCAACATCACCA
CCACCACCACAAAGTTAAAAGCCGCGTCGACCGCGTTCCCATTGCTCTCTCATGACGACCAAGAAAAGAGAGAGAGAGAG
A
>c68980_g1
GAGAGAGAGAGAGAGAGATGTGTCAAAAGTCACAGTGCACGATAAACCCTCGAGATAGATGCTCGAGGTCGAAGCGCGCA
ACATTTGGGCTGCACGATCACGCAGACGTGGCGCGCATCGCTTTCACGTGATGGTTTCGTCTTTTGCGCTTCTCCGTGGG
GACTAGTGCCGTTCGTTATTTCATTTCGATCTCGTCTCTACGCTCTATATTCTACTTTAACGAATTCACGATTTGAAAGG
AAAGAGTAAATCCGAAATTTCGTTCAAAGGAGAAAATTGGCCCTCTTTCGTGGTCGACCGAAGAAGAGATTATTTAAGGG
AGAAGATTTTACGGGAGTGGTAAGGGATGCTGAAATTTTCGAGAGTCGAATCGTCGGCGAAACTAGAGACTAGCTTTTCG
AGACTCTTTCCCCCGTGAGAAATAGCCTTCGAATCATTGGATTTCAAGCATTTCTCCCCGTGTGTGCGTGTGTCCATGCA
CCTGTGCGCGAATATTCCATAAAATCCAGTTTTATCAGCGAGTTGCCAGCGCGTTTATTACCTCACTAGAATTCTCTAAT
GTTTTATCAATTTACAGTGATAGAGTAATAAACTATAGATATACTTTACAAGTTAATACATGGTTACGTAAAGGAATCCT
TACGTAAGGTGTTTCTTCTTAAGTCGATTTTCGCTCGTAATGGTTGACCTTTTTAATTCCATTCCTTATTCGGCATTACT
TATATTTTCGACTTTTATTATTTTTCTTTCTTCTTCTTTTTTT
>c38155_g1
AGAAAGAAGGAAAGGAAGAAAGAAAAAAGAAACGAGCAAAATCATAACTCATATAAAAACTTTGATAATAATTCATACGG
AAGAGAAGGTCGATTAGTCGTAGATAAGATCAGTGAGCAACCAAAGCAAGTAATAATCGATAAAACATACTTAAAATAAT
GAGCGTTTAATGTGTATGAATGAATACGGTATTCAAATTTATCGCTTCAATTTGCAAATTTGAAACTTCCACATATGGAA
TAAGTATAGAGGATGGGTCATACGTTTTTAGATAATTTTAAAAATTGATTAAAACTTTTTAAAGATTATTCGTTAGACTT
GTAATTAAAGTTGTAGCTTCACAAGTTAGAACTTGTAGTTTTACGATTTGAGAAGAAAAGAAGAAAAAATTTGTCTAAAA
CAGAAAACAAGTAATAATTAATTTTTAATATCGGTTAGGAGATTTTGGCCCCACCCTATATATGCGTGGATGTAGAAAAT
TATACCATATGCTATGTGACTTATTAAACACATATGTTGTGCAAACATATGTACATATATATACATCACATACTGTTTAA
CGAGGAGTAAAATGTGTATATGAGAACGCACCTGCGTACGGTCGTTCTAACTTATCGATTCGACTAACCTTTGA
>c63381_g1
GAGTATTTAAAACTATATATGAGGTAACAATTAAGTTCGTGCAGATAAAATGATATAAAACTTAAAAAATACATAAAACA
CATATATAAAACTTTAAAGTTACATAGAGCCTATTATGACAGCTAAGTTTTCATAGAAAATAAAAAAGAAAAAATAAACG
ATAGTCTTGGTCTATCTATATATGGAGTAATATTCAAGATAATAAAACTCTATATGAGCAGAATAGATCGCGATAGGTAT
TACGATCTTATATGCAGACCCGTTGTTCTCAAAAGAAATACGAGATAATGTCATGTGTGCGTGATGGGATTTGTGTTGAA
CTTTTTATCGAGCATACTTTAATACACGCTTGGCGGACGCTTAAATTCAACGTCTCTTCTATCGTAAAAGTGATCGTGCT
TGCATATGCAAAATTCTATTGAGATCGGATAAGCTTGATTTATAACTTCTTGAGCCTGATAACAACGAGTCAGCGATACG
TATGTACATATGTATGTATTTATCTGCTTTGGATAAAAAATTCACCATGAAAGTTTCATGTCGTTTATTTTAAGAACTTC
CTATATTATATCTACTTCGATAAAATCTGTACTTCATATAAAAAAACTCACATATAAAAAAACTAGAATTATATTTCATG
CCAACGATTTCAGTAGTTACATGTATTTATCACGAATTTTGTTTGTTGTTGTTAAAAAT
>c8022_g1
GCCAAAAGCACCTGTTAACTATGCTTTAGAAGGCTCTATCGCCATTGCTGGTGCTGCGGTTCAGTGGCTTAGAGACAGTC
TAGGCATTATCAGCAGTGCTAGTGAAATCGAGGAGTTGGCAAATAAAGTTACCTCTACTGGAGGAGTGTATTTCGTTCCA
GCATTTAATGGATTGTTTGCTCCATGGTGGCGTGACGATGCTCGCGGAGTTTGTATTGGGATTACGAGGTTTACAAACAA
GTCTCACATCGCTCGTGCTGTGCTTGAGAGTATGTGTTTTCAGGTAAAAGATGTGTTGGATTCAATGCACAAGGATGCCG
GTGAAAAGGGTGAG
>c181786_g1
GTTATTATCATTTATAATAGAATCGTTAATCTCTAGTTTTCTCACACGAACGTCAATCCGTTAACGAACAGCAACATTAT
TTTTAATGCATTAAGATCGAACGTGAGACATATTGCATAATCTGTGTTAACGATTTGGTTAAAAGAAATTTACTGTATTT
CATCGTCATTCGTGAACGTACGTTAAAAGTCAATGAAATTCGATTAAAATAACGATCAGCGATATGTTAATGAAAAAAGT
ATCGCAATTTTGTAGTAACTTTTAACGAGTACAAAATAAATTTTAAAAGTATCGTATCTCTTTAACGATCGACATTTCAC
GAGGACGTTAGTTTGGAACTGTATTAAGCCAGTGATCAAAATACATATAAGCAACATATTGATAAACAGACCAACCTGAC
TTTTTCACTTTAATTCGGTTTTGAACATTTTTCAAGAAACTGGTCACTTAAGTAAATGTATTAATAAAGTGGTATGTATA
TGTTGATTTGGTAGGTTGTATTTCCGGTAGGTAGGTAGAAACTCGGTTAACAGGTCCCATTTCTTATGTGACACCTTCGA
CCTTTTTCCTCCTCTTTCTCGGCACGTGCTCCGTTGCAACGACGTTGACAATCGTGTTTTTTGCCGACTGACGGGCGTTT
TAAAATGAAAGAAAGATGACGGAAAAAGTAGGTAATGTCGGTTCTCTCTAGAGAAAT
>c97340_g1
GCGGCGTTCGCTGGAATCGCGACTTCGAATCCTACGTTTCTTCAGCCAAGGATCTCTACCGCAAGTTTACGTTCCGTGGC
TCCATCTAATTCGGTTTCATTTCCTCGTTCTTCGTCGTACGTGAATCTCAATCGGAGAAGCCGTCTCGATGTTCGATCCA
GTTCAGCTCCAGTGGCACCTGCGGTGGAGGGACTGAAGCCGGCAATATCCCTGACGGATAGTGCACTTAGGCATCTGAAT
AAGATGAGAACAGAACGCGGGGAAGATCTGTGCTTGAGGATTGGTGTCAAGCAAG
>c70454_g1
TTTTCTTTTTTTTTTTTTTTTTATCAGGAAACTTGTTATACCGATTATCTGCAGTACATTTTATTATATCTACTTATGTA
AGCAGTAAAATACTTAATCCAGAAGAGAATTTCAATTGCAGATGTAATAATGTCTGCACCATTTTATAATAAAGCTGCTC
TTTGTGAGTGCTAGTCGTAAAAAGCATCTATTAAAGGGCAAATTAAGTTAGTTAATAGAAACTAATAATACAAATTAAGT
TCAAAGTTGAATTATTGCTCGAATGGACAAATAATACTTGAAATAAGCAGAAAATGTTCATGTATGTTTAGTGGGAACGA
TAATCTTTAACATTGGCATAATTTAATCTTAAAATCTCTATCATGAAATAAATAATTTCGTCGTAAAATATTGAAGAAGC
ATTATTCATTATATTTATATGATTAATTCAATTATAGTTAAGTAAATTGTAAATTTTACTTAATATATAATCAACTTCCA
TCATTAATTGTAATGATAATTCACCCGACTTTGCACTGCCCATTATCGCTGAAATAAATATCTATTATAAAATCTGTTTG
TTCACGACTATTCGGGGA
>c193982_g1
AAAAGAATTTCTTTTACTTAGATCAATGATATAATCATTCTCATTAAAAAAATTGAATTGCGTTTATTCAGATTGAAAAT
AGATAAAAAAATTCTGATATCATTTATTAAACGTAATCGAATATTTACATATCGAATATCTTCATTTTCGGTAATGACGG
AGAAAGAAAGAAACGAAGGGGACAAAAAACCAAAGAAAAAAAAA
>c20564_g1
GAAAATAAGAAAAACTAACCCCACGGCTTCAGACAAGGTTCATAAACTAGAGCCCGTGTATCTTGCAGAGACTGACGCGA
GAAAGGCGCAGTTCGATACGAAGAGAATGGACCCCGTGACTAAGACATTCATATACATCACCATATTTGTCGTCATTTTC
GCTTTGGCGAGAGACAAAAAGGTCGGTGAGGAAGGCAAGCCTGTCGAGTACGTG
>c99328_g1
GAGAGAGAGGGAGAGAGGGAGATAGAGAAAATAATTTTTAATTGTAGATATATTTTAAAACCTAAATGAAAAACATGATT
CATTCGTCGACGAATGAAACTTTGTTGCAACGAATTTTCATCTAATTTATTTATCTTCTTATTCTTTGTCCCGGGCAAAG
CTAACTGCTACTGGCCAGCTATTATGTATGAAACTATAATGGATCTATTCAACAAAAAAAAAAAACACAAAA
>c116831_g1
AAAGAAAGGAAGATTATTGAATCAAACCGTTGTCTTAACAATTTTGACTTTGTTAAATAAACAAAATAAAAATATTTAGA
TAAAGTATTTGAACTATAGTTAAAATATTTAAAAGAAATTTTATAAAGAAAGTTCCACGATATGGAAAGAGTTCCTATTA
TATCATCTTTCTTATCAACTACGGGATTTTATCCTTTGGTGATTCTAACCATCATTCTAACTATGGTTTACTACTATATG
GAAACATCACGGCTTGTTCGATATGGGAGAAAATTTCCAGGACCTCCAACTGTTCCGTTTTTTGGAAATGCTTTGCTAGT
AAGGAATATTCATCCAAAAGATATCTTACAAACTTTGATAAACATGGATATTTATGGACCCACTGTTCGTGCTTTTTTTG
GATCGAAGTTATTCGTATTTCTTACTGACCCGCGTGACGTCGAAATCATTCTTAACAGTCACGTTCACATAACCAAATCC
CCGGAGTACAGATTCTTCAAGCCCTGGCTAGGTGATGGTTTATTAATCAGCAATGGCCAAAAATGGTACTCTCACAGGAA
AATTATAGCACCTGCATTTCATATTAGTATATTAAAATCGTTTGTACCATTATTTTATGAGAATAGCTGGAGTTTGATAA
AAAGATTACGAGATCAAGTTGGCAAAGAGTTTGATTGTCACGATTATTTATCAGCAA
>c1368_g1
AAAGAAAAAAAGAAGAAAAAAAATACGAGAAATCTATTTGCGATAGGACATGAATAATCGATAAATAGTATAAATAATTG
ACGAGTAAATTCATACTTTATTATTTTCAATATGTTTATTGTCTTTCAAATAAAGAGAACGTGTGTATGTTATGTAATAC
ATACATAGGATAATTTTTTTAATGGGATATTGGATTGATAGTATACGAAGTAAAATTCGGATACGTCGCAATAAGTGTGA
ATAAAATTTTATTTCGTCTATTATTTGCGTATTTGCACAAATAGTGAGGAGTAAAATTGC
>c75346_g1
TTTTTTTTTTTTTCTTTCCTTTTAAAAATTCATCGAGCAGTAAAAAGAAAATTAATAAAATTTAAAAGTGCGAAAGAGAA
TGATGATATCGGTTGGCGTTTAGCCCGAGGCGCCGGCAAGAAGAATCTCTGCCCGGTATAATTAAAGTCAAAGTCAAATT
GGCCGCGTTGGTAGTTCGAGATCGAGCTCGTTACCATCGTCGCAACCGGTAACGACGGCAAATTAATTACGAGAACGTCA
CGTCGATTCAACGATGAAATAATAAAAGCTAATTGGGATGTTAGTTTTAAATTGCTTTCGATTTACGTATTTCGTAATCA
TCGAAATTTTAATCTTTGATATCGCGATTATATGAAGG
>c71125_g4
GGGGGGGGAGATATGTTGGTAGATACTCCGGCGGGAACATCTTTGCTTTTTTATTAGGAATTCTTGCGTAATCAAAAATA
TCGATAATAAGAAGTTCAAGAAAACAAAAAAAAAATATATATATATATTATATATATACACGCGAACATGATGGAAAGAA
ACTATGCGATAAATTTATACAATCGATAAATTTAAACGCAATCGATCGGATGCTTATGATAAATCAAGTTAAATATCTCA
TTGCACCGATCATCCGGACGATTATCCTATCCTATAAACTTAATTGTAATTTATAAAGAGAGACCGAAGTATGTATTTAT
TAAAGTAAATAAGCAATAAATAAAGTTAAGAAAATATCGTCATGCGAATTAATTTGCTTCTTGAATAGCATATTCTCTTA
TATGCCTTGCTCGATTGTGAAAGATTTTTTTATTTAAAGATTTAATTATTTGTTACAGAAAATTTATTACACAACGACAG
AAATATCTTCGATAATAAAAATACCGACGGAACTTGTTCAAATCGTTGATAAGTTGCCGACAGTACTTATTGTAATCTAC
AATATCGACTAATACTTAATGATTATTTTGGAAAAAAATTAAATTTATACCTATTATCATTGAATCAATTAAAACATTAT
CTATGATTCTTTTTACACTTTACACGAGCCAATTGTTGGAATTGTCCTTTTGTAAGTTCCCATTGTGTCAATCTTTCGGT
ACTTACACCAAATTCTTTACAAGTTTGTAGAAAAGCTGGCATAGCCAAAGGTAGATACGAATGATCGACTGACGGTAACA
AATGATGCAGTCCATGAGAGCCAAAATTGGTTAACACCAAGATTGGATCATCGTCGATAATTTCGCGTTCTCTAACAGCA
TCCAATTCGAGTAGACCCCAATCCAAGTTTTCTCTATAAATGTCTCCATCGTGAAATATATTTGGATGATGATGAGCAGC
ATTAAATCCGATAAAACTAAATATAAAACTACTTATCAAAATGATTATTAGCCATGTTTTAAAAGCAACGAATATATTTG
GTGCAACAAACGACATAGCAGTTGGAAGAATGAAAGGTACTATGTCTCTAACTTCCACAGTTCCGTATTCCCATATCACT
GAGTAATACCTTTTGACTCCTTGTTGACAGAATGTCAATGTATAAATAATAGGACTAGAAATTTGGGCAATAAAACTCAT
GAAAATATTCTTATCTGCATCTGGTAACCATTTCAGAAACGGTTCAGCAACATAGATTTCGTAATCCCAAATAGTATTTG
GATAGAGATGGTGACTCATAGAATGTGTAATTCGCCAATCTTTGGATGACATTAAACTAAGATCAAAGTAATACATACGA
AAGTTATCTCTCATGTGAAAATAATTATGGCCAATGACTGTAGTCCATGCCAAGAAAATGCCAGCAATAATCATTGCAAT
AAATGACAGGGTATGAAAATAGACAGCAGCTAAACAGAAGAAAATCGTTACAGCTAAGAAAGAATCAGCAATGCAATTAG
ACATTTTCGAAGGTCGATGAAAATCCACGTCCTTAAGAGCCTCTAAAGCACGTTTCTTGAAAGTACGATAGAAACCATTA
GGTTCAAAAGTCAATGGTATTGATCTCGGCGTGGTTGCATCACGGACATAAAATTTAGGTAAAATTCTTTCAGCTTTGTC
TGTTAGATGATGTGCCTGAAAATAAAGGAAAATAATTTTGTCAAATAATTTTGTTAAAGTTAAGACAAAGCGTGTATAAA
TTGACGATCTCACCTCAAAAGCTTCAGTGATGTCAGTGCCTTTGGTAAGAGTAATCCATTCAGCACCACCAGGATGAGAT
TTAGCAAAAGTTTGTAAATCGTATAAACCATTCTTGATCCTCCAAAGTCCTTCGGCACCATCTTGCTGAATTCTTCCTTT
TAAAAATCCATATGGTGTCTTTATAATTTTATTTCTAGCTAATGGATAAGCTAGCCCAGGTATAGAACTCATAATCTTCT
GCTTGTTGGACATTTTTCTTTTAATTTCTTTTATTGTTCCAATGACTATTGGAAGACCGAGTTCGTATCATCAAACTAAT
AACGATAAGTAGTTAAACAAAATTAAAATTATTAATTCTAATAGATTTTGTAAAAGAGAAAAGTTATTTAATATATTTTA
TTTTTGTTTACATACTTTACGATAAAAATTTTAATCTATAATTGAAACAATAATATTTGGCCACTTAATTTTAACTTGAA
ACTTTCATTAATAATACGCAACGTCCAGTAGAATCGAACTGCCTTCAAAAAATATATAAAACAACATAAATAGAACAGTA
ATGTACTGATGATAAAAATAAAGGAACGTTATGGTAACTCTGAATATGTAAATAACGTCGATTAATCGCTTATATATCAT
TTTCATTGTAAAAAAAAAAAAATTATATCCAAACTGCTCTTTGAACTTAATGACCTTTAATCAGCCATTAAAAGTGATAG
ATTAAATAAATACTGTGCGCTCTGCGGTAAATACATCTCTATACATCTAATAAAATTTAATAATAATACTGTTATTATAA
AAATAATAGTAAAGTTAAATTTATAAAATCATTATAAAGAGTTAATTCGTACAAATTAATTATTTAGTTAAGTGTAAATC
ATAAAATATTTTTGTTCCTTAACCACTTGTAAAGAAAAAAAAAAACAAAAATGTATTATCTGATTTGACTGATGTACAAG
AAGATTTATTGCAAATTGTAAGAATTTTTAACTACGTATACTTATATAAGAAACTATACCGATAACTCCACGCTACGTGT
AGCCCAAAATTGTACTTAAAAAATAACATGTCACGATCGGCCTTTTTCTTATCTATTAACATGCGTGATACATCTTTTAA
AAATAGTTAAATATCATAGAAAGACATTCGTACGAGATTTTTATCATTGAATATTAAATATGTTATCAGGGTATCAGCAT
AGTAAGAAAGAATACGTGATTACCGTTGTTATTACATTCCGTAATGTGTGTGTGTGTGTGTGCATTTGTATATTGCAAAT
AATGTGGAAGAAATTTTAAATGTGGCAAAATAAGGCAGGTACATTAACTCGAATATATGCACAAGTAACTCTCGTATAAT
AATATTTCGCATAATAATAATAATGTAAATCGAGTTAATATAAAAATCATGATAATAATGATAATACTTGTGCATGTGTT
GGTGAGAATACATATGTATATTAAAAGATATATAAAGTGAAAAAATAGAAAAGTAAAAATTTGAAAATAGCGTTATGTCC
GAAACGCCTTGTTTAAGTATTACTTTATACGAAGATCAATTGTATATTTATTTCAAATAAAATTAACTCAACTTTACGAA
CTTTGTACAAGGATTATGATTCAGAAGAAAAAAAAAAAGAAATAAAGAAACACGATCATGTGTGGAGGGGAGAGGGAAGG
GAGTTAGTTAATTGTCTCTTGGTCTCGTTGTAGCTAACAAGCGCGTAAATATATTTACTTATATTTGCGGGTGTATCTAT
ACGAAAATAACAGAATACTCGCTAATCTCTCACGTGTCTCCCATTTATTTTTCGATTCGCTTTTGCGTGTCGCCGTGGCT
CTGCGATCAAGATTAAGGAAGTACGCGCGTGATCAATCTTTCCTGCGATCTTTTGTTTCCGAACGATCTTTCTCTCCATG
AAGAAAAAAAAAAAAAAAAAA
>c98147_g1
AGGATAATAAATAAATTCAGCGTGAACTTTATATAAATAAAATGAAACTTTCGAACGTTCCCTTTGAAAATGACTAACCT
TGGATAAATAGAAAAAAAAAAGTGATGACCTTAAGGAAAAATGTTCACACAAATGAGGAATTGAAAAATTAATTGAAAGT
TTAAAGAATTAAATACAGTCTCGTAGATACGTATGTATATACCTTCACGTAAAGTTGTCTTAAAG
>c136621_g1
GTGTATTTCCAAAATCGAAAGACTTTAGGGAAAACTTATAATCTTTGGAAAAGTTCTTTTCTCGAATACTCCAGGCTTAT
GTTACAATCAATCCTACGTATTATTTACGTGAAACATATTTTTCGTTTTACGTATCTCACGTCGAATTATTAAAGAAAAA
TAAGAAAATATTCATGGAACGAGGGGAAAAATGTGGTCCTTATTAAAATTCAACGTGACTCTTCTGCTTTGGCTTAGAAT
GCAATTAACGAAACATCGCCGAATTAAAATTCTTATAACGTTTCTTTAGTGAGGGAGACAAAGATTCCTCATGGACTTCT
CTCGCAAACTACTCGTGCTAAAATTTCAAGGACAC
>c84843_g1
GGCCGAAGTTGTGCTTCCTGGTAAATATACTTTAAGATAGTATTTTCATTTAAGCAGTGCTGCTATTTAAATTAATTTTC
TTTGGTATAACATATATTTGATATTTTATAGTAATAGAGTAATACATTAGTATTTGAACTTGTGTAATATTTTTAAAAGA
TATCAATATGGAGTAATATAATAGCAAAATAAAAAGAACTTAGCCAGCTTTGGTTGGATTCCTTTATCTTTCAGGTATAG
AATTTACAGAAAACTCT
>c65161_g2
AAAAAGAAAAAAAAAAAAGGGAAAGAAAGAATTATTTATAAAATTTAATTGAAATTCCAAGAAAATGATTTCATTTAATG
AAGTTTCCTTTTTAACCTTTGCCATTTAATTATTAAATAAAAGAGTTTCTTACGCGTTAATGTATTCCGTTATAAACGAG
TTAATTTCGGGCAACAAGGACGAGCCGACGTCTCGTTATTATGCTTTACGTTCATCGAGTCTCTTTCATCGATCGACAAA
GAGTATCACATAGGAAATGCTTACTATAGCAAAAGCTATTCGCGTTATAAACGGAAAAGCTCGTTTTAGCGCTATGGAAA
AGCACCAAACGCATCGACGCATTATTTCACAAGAGTTTCAAGATATAGTTAGATGAATATGCGCGTCTCGTATCTTTCAT
CGTTTCACTTTTCCATTTCAACTGGAGAAAATAATGAATAATATAATATATCATTGCGATGATTTAATTGAAAATTATTA
TCGTTAAATTTCATCGTTAAGTGCATTTATTAAAAGATAAATTAATACGAAGTGTAAGAATCATTCGTTTTAAATTATAT
TAATAGAAATAATGCGATAAATCGTACGTAATCCTTAAATTTTATATCAAGGAAATTCTTTTTTTTTTTTCT
>c1838_g1
AGAGAGAGAGAGAGAATGCGTGTAAGAAAGAGAAAGACAAAGATATAGTTCGAGTGCAACTTATCTTCGAAAGTTGATTC
GATTTAACGCACGAATAACATCATAAAGCGAAAATAATTTCATGATAGTGTTACTTTAAAGCTAATACATCATCGAAAAT
CGTTCGTTCCATTAAACGTGGATCCGAGCGTGTTACAGGTAAATTAAATTATCCTAGATATTTAACGATCTAGTGAAAGA
TTTATATATAAAGCTTGGACAAGCAGGGACAATCTTCCTAGAATTATCTTCTATAACTTGAAATCATACGAATCGACGAT
CGTACTATCAAACTTCAACGAGAAAGTGATTTCGATTTATTCCACTCGATGAATTTTACGCTCGTTAGGACAGACAGACA
CAGAGAAAACGAAAGAGAGAGAGAG
>c10062_g1
AAAAGAAAAAAAAAGAAAAAGAATTCATAAAATAAAATGAAAAATTAAAAATAAGCGACATTATAATTGCGGTTGCTTTT
CAATTTAATTGTTTACCGCGATAACGATGGTATACGATACGTCGTCGTATTATTATCGTAATATGTTTTCAACCTATAAC
AATATAAACAACGAATTCTTTCTTGTCTCTCTCTCTCTCTATCTATCAAGATTTTTGTATATATGTTTGTAAGTCGCGAT
ATACGTCAAAAGATATTAATTCCTTTTCGTGAAATTATGCGTAAATAAAAGTGACAGTTATGAAGTATGCGCACGCGTAC
TCCTCCGTCGTCTATCGAGTGAAACACGCGAAAGCCACGAGTAAGCGAGCGAGCATTCGTGCGAATATAATCCCTCTCCT
TACGACGGC
>c148234_g1
GGGAAAGTGGGTTGAGACTATTTCATCGATCGGCCCGTAGGAAATACGAAAGTCTTTGACTGCCGTTGGTCACTTGCTCG
TTCTTCCCTCCTAATAAGACCGTTGCGTTGCCGAAGGAACCCGAATCGCTAACTAAGGGAAAGGAAAGTCTCGAGAAAAC
TTGGCAGTAAAGTTTCGATTACCTCGAGACGAAACGAGCCCGAACGAGCCAATCGAAATACGATGAATTTTTTAACGACG
TTCCGAGAGTTAATGGAACCATTCTTACGTTATCATCCGTATTAGGTGATGTTCGATTGCAATCGATCGGATTCTCTTTT
ATTCTTTGTTGCATTAATAACTGTC
>c157926_g1
GCAAGTTATCGAGGAAAGAAACAACGGGTTTTAACGTAAAAAGTTTTTTCGCTTTACTTTTACAAATTCTACGTTATAAA
AATGTCTCACTGGGTTGGTTAAAATGTTATCATAGGCATGAATTTCGAGAAACAGTGGTCGTGCAACTTCCCTATGTATA
AAAGGCGGCCATACCGAAACTATTTATACTTGTGAAAGATAACGACCGAATGCCAGCCTCGGCGATGATAAATTATAGTT
ATCTCTTATTTTCATGATAAATGTAACATCATTTTTCTTCCGCACAAATTACTTGTTTATTCTCCTACCATTTATACGCA
TACACATCCTATATGACACACGAACGATGTTC
>c915_g1
GTGTGTATGTGTGTGTGTGTGTATCTTTATAAAACAGTTTACGATTATTATAGTAAAGTTCACGAATTCGTAAAAAAAAA
TAAAGAAATGCAAATTATATAGTGTATCTGATTCACTATGGTTTTCGAACAAAGCAATTGTATAATACTAAGAATGTTAT
AGAAAAATAGAGATTCTGTATAAATAAAAAAAATAGAAAAAAAAAAAA
>c142473_g1
AAAAAAAAAAAAAAAAAAACGGAAGAAAAAAAAGAAAAATGAAACAGGAAAACAAAACGTAATATCATTTTATCGTATTG
TTGAAGTCGTAAATTATGCCAATTGATCTTTATTCTTAATTATATCGATATATAATAGAAAAAAAGTAATTGTTATTTCT
CTATTAAATTTGATTAAGATGATTTACGCGCGTCATCGCAAACGAGATATGATAGGGTTACGACTTCCAAATCGAAAAAT
AACTTCGACCGGTCTACCTGATTTAGAGTTAATCCCTCCTGCGAAACATATCTGCTAATTAACATGTACGGAGTTTCGGC
TAACGCAAATAAACACCGACATGAGAGTTGGCTAACGAGAGGACTCGCGACTACGAGAAAACGTTGCACTATCCGCATCC
CCGGGCCAAAGAGGGTGTGGCTTTACGTTCTACTCGACGCCATACGTTTTACAGACACAGCGCACCACATTAATATGATC
TCTTTGCTACTTTGAATTAGTTCGAAGGAAGCTACTCTAATGTTAAAAAAAAAGAAGGAAAAAAGTAAAAAAGTAAGCAT
ATATGTAGTTATATATATATACGTAGGATCTCTTCGTAATAGCTTTTTGCATCGGCTAACTCTTGTAAATTATATTTTTT
AATTAATATAACCGAAAGAGAGAGAGAGAGAGA
>c171574_g1
GTGGTCGTGTTGTTTACATCATTGCTCAATATTGATTCCAAGTTTACTTGACTTAATAGTAAGGGCATCCCCACCAATTT
ACTAAACTATATGTGAACTTATTCATATATTCGTGGGAACGAATATCTATGTATCTATATGTACTTAAAACAAAATGAAC
TCTCTTCCCTCGAATGCTGGCGGATTCGAAACAGTCGAAAGTCGAGATCGACTCGAGACTGACCTAAGAGAGCGGATGCT
TCTCGACCAAGCTGCTGGTATTATATCAAGTTAAGTCCGTAGAAACACGACACCTAATCCCTCCTCGAAACGTATTAAGT
GACTGTCTTTGGCCTACTATTGGCTGGCTTTCTGTTCTGAAAAGCGATACATTGAATAAA
>c174565_g1
TTTTTCATTTTTTTTTTCTTCTTTCTTCTTCTTCTTCATTTCTTGTATTTTTATTTATTTCTTTATTTTTTTTCTCTTTT
TCCTCTTTGTTTCGTTTCGTTTCGTTTCATTTCGTTTTGTTTTGTTCTATTCTTTTTTTTTCGGTTTTTCACTTTTCCTT
TCACATTTTTCCTTTTTCCTCACTTTTTGTTCTCTCTCTCTCTCTCTCTCT
>c46016_g1
ATATCTTTGCGACTACTTTTTGTGTATAGAGAAGAGTTTAAACCAAAGATGATATTGCCACAGTGAAACAGAAGGAAATA
GTTGCGAGAAGTAATGGTAATGAAATAAAAGCAGAAGATAATAATAACGAACGAATGCTCGTGGAACGCTGTATAAGCAT
TCCAAAGATATAAAATACCATAAACGCTTATGTTATGGTGCAGGAATTCTTCCTGTATCCGATCACTAAGATTTTACCGT
AGACTGCGAAGACTCGAATTTAGCATAGTGCAAAATCATTGTAAATTTTCTCGTTCCGCGACACCTATTGCTTTTGAGTC
TTCGTACACCTACACTTGTTGTTGTCGATTAAAAAAAATTATGTACTTAGAACCATTGTGACGACATTGATTATTAGATG
TTTAAGATATTACCGTTGATAATATATTACATATATGATCTACGCCAATATATAGCTGTCAAAAGAGGCCTGTCAGAGAG
AATCGTACAACGAGACGAAACGAGTAGCACGAAAGATCGTTTTTAACTCGGACGATTTGTAATGAAACTATATCAACTTC
TATATCGAAATATCGATATTTATTGTTTCCAATAATATTTCCAATTTATTTTTACAATTGATCAAAAAAACAAAACAAAA
AAAGA
>c137164_g1
TTTTTTTTCCTTTTTTTCCTTTTCTTTTTTCTTCTTTAAGATTATTAAATGAATTTATAAATAGTACTTTATAAAATTAA
TAAATGCATAAAATAAATAAAAGATAAAGCATATTTTTTTCTTATCTTGTTTTCCTTTTTTCGAAAATCTTTTTTTCTTT
TTTTTTTGAATAATTGAAAAGAAAAAGAAAAATACGAAAACAATATCCATTCGACACTGGACCCTCTCTTCCTTCACCTC
CACCGTCAGTTGCGTATTATAAAATCAAAAATGAAAGTGAAATGAATATAATAACGGAGGTAAAGTATAACGTAAGTTCA
AGGATTATCGCAATGACCGTCGATTCGTATGTAGAAAAAAAAAGAAGAGAGAGAAAGAGAGAGAGA
>c103626_g1
AAAAAAAGAAAAAATAAAAAACGAAACAAAAGAGAAAAAAAATTAATACCGAGATACTTGCATACACGCATAGATTTACG
AAATGTCACGATTTGTAAAATTTACATTACATTATTGATTTTATTCTTACTCCTTAGTATACCTTTTTTTTCCGCTTATG
TTATTATTGATTTTATATACTCCACGGCACGTGCATTTACGCTCGATGGATTAGCAATGTTTATATTTACACAGAATGAT
GAATCGACGTAATCCGACGGCTCGGCTCATCGACAAAATCAAATAGAACCATCTGGTTATCGAATGGATTTGAGTTTTAT
CTTACGATAGG
>c112890_g1
CAGAGAGAAACTTTGATTACGTACGACGTACGACGTAGATATTATGATAATAAAAAAAGATCTGGTAAGAAAGCAACGAG
ATCATAAATACTTGACGTTGAAATTTATAATGCCATCATTGATAATCGGTATTAATTTTCTCTCATTAATTTAAATATTA
ATAAATCTATCATTATTCGTATTATTAATGATCATCGCGTAAAACGTTATAGAAGAAAG
>c123077_g1
GAGAGAGAGAGAGAGGAGAGAAGAAAGAGACAAAGAGAGAGAGAAACAGAGAACCTCCCTCTCGCTTACACCCCTTAGAC
GGTTTAAGATTTCATGTCACGGAAACCCTATCTCCATTTGCAGAGTGTTCCTAGGACTTTGTCAGAAAATTTCAACTACG
CTTGGTATTCCGTATTCCGTGCGATATCTTCGAAGGTGTTCAAGCTAACCAGTGTTATCAAGCTGCATGCATCGTTCTAC
CACTGAATTTATAAAGAAACATACTTAAGATTAATGAATTTAGATACATATATATATATATAT
>c79904_g1
AAAAAAAAGAGAGAAGAAGAAGAAACAAAAAATGGCGAGAATTCTTGGATAATTTATTCCACGAGAAATGCGACAATTAT
TATTTCTATGCCGGAGAAGCAATATCGTTTATGATGCTCGCCAAACTCTCTCGAAGTTCTGTCCGGGTTCCGTCCCGTCT
CTTTCTCGTTTGAAATAAGTAACAAACGAAAGAAAGAGAAAGCGAGATAAAGAAAGACGAAGAACGAGACCATTAACGAA
ACGTTCGTTCCAGCACACGTTACATACATACGTCGCAAAGGCTTGTTCGTTCGAGGCGTTTCGAGGAGAGCGCGTTTTCC
TTGCCGTTCGTTCGAGTCAGAATCATTCGGTCGGTTTCAACGTCGTAAAAGCGATGAGCAATGTACGGGACTCGAAGGCC
GTTTCGTTATTACCGCCTTTACCTCGACTGCTTCGTTCGCTCCGACGAATGAATAATGTCTTTTCGTGGATTATCGTGTG
CTCGAAAACTATTTCAAGTTATT
>c4132_g1
TGTGTGTGTGTGTGTGTATAACGTAGCTGGATTATCAACGTATTTTTATTTTATTTTTTTCTATTTGTTTTCGTTTACTC
TATTTTTACTTTATCGCTTATGTATGACGTTTTCTTAATAATAAACGATCAGCTACGATTAAGGACTCGAATGTTAAAAC
GAAAATTTCCATTATCGAATTTAACCAGTTTACGAAATCGTATAAATTTTAAGTTGATGTGAGAGGGAATTTGTAATCGG
GTATTAAGTGAACAAGTGGTATAAGTCAATTATATGGCCCAGATTCACTACTATTAGAGGATAATATTCAATTTCCTCTA
CTATTTTTCGTATCAGTGAATCATTTACTTCGTTTTATCGAATGCATGGTCATGGAATAGAGAAATAGGATTTATTTTAT
TTCTGATAAGTATATTCAGAAATTTTCGTAAAAAAAAAG
>c73894_g1
TATATTTATGATCCTTTGAATACGATCTAATAAAATTTGTAGCTGCTTAAAAGATTGTTCTTTATATATAATTCGTATCG
TCGTTGAAGTTACATTGCAATAGAAATACAGCACCTTGTAGAATTTTTCGTTATACGTTTACTTCTCTAATTCTTGTCTG
TGTCAATCAAAAAGTTTAGGACTACACCTAGTAATCAATATCTTTCTGCAGCAACAGGTATGCAAGTCACCATTTGTTGA
TTGTTGTCTTTCGTTTGGGACGTGTCTGTTATTCATACGTTATATATATAAATATAATTTTCAGTAACATAACAAATATT
TGTCACATGAATTTTGAGTATTTAAATAATTCTGATTTCCTTAAATTATATTATTGAAATGTTGTATAACATGCTATGGT
ATTTTAAACGAAATACATGAATCAAACGAAAATATTTTTTTGTATAAATGTTTATATATCAATTATGTTGCGATTAGAAA
TTATTCAATTAGAATATGTTATTTCTTATCATTAGATATAATCTGAGGATACATATCTATAGACTCATCGGTAGGTATTA
AAATCTATAGGTTAGACTGTCTTATTATTGATGATTGATATTGTTTCGTCTTTACCAATAGATTTTACCGGCGGAAAAGA
TTCTTTCCTTACCATCAGGCAATTTCGCAGGTAAAATAGATATTTATGTTACCTTTGTAAAGTAAATTGATACTTTATCG
TGAATCAATAGAAAAAAAATTGTTATTGGTTGATATTTGAAGGAATTATATTATTTACTGCATATAAGCAGATGGTGTAG
TGATTGCACGTATATTGAAGTTATATTACGCATAGTTATTTTTCATTATAAATATTTATATCTATTTTATTTAGGTAAAT
GCTATGGAATTTTCCGAATTTTCTTTTTCTTTTGAAATGTATTACCTCTTTATATTGTTGTACATTTCACATTATATTGC
ATATATAAACATATTATATTTTTCTTTAGATTAATAATACAGAGCTGATACTATATTTGTTACTAATATGCTTCCTATAT
ATTTATTTTTTCATGATTACTCGAATCGAAAATTTGATACGTTGATTGAGTATCTTACCTCATTTTTCTTAAGTAATGTT
GCGTCGAATTAAACTATAGAAAAAATATTGCTATTCCTCTGATTTTCTATTATATATCGATTCCGGTATTATTCTGATTC
TAGAAATGTTGATTATTGTAATATTATAAAGGTATTAATAAAATTACATTGCAATAGAAATATTATCCTCATATATATCC
AAATATATATGCTCATCGAAAACGGATATCGATTTGGTATTGAAGACACCGGCAAAATATTGAATTTTTATTGTTATCTC
GAAAAAAAAAGAAAAAAAGATTCGAATGCTTTGAATATCAGCATGATTATAACTATATAAAACACTTACAAAGCCGATAA
AAATTGGGAAAAAAAAGAATCAACAAATTAAATGCGATGTGATTTTAATAGAGTCAATCGAATAGAAAAATTATTGAGTC
CATTATTTTGGTCAATAATGTTTACACTTTCAGACAGAAAATGACAAGTAATTAATATTTTTCACATCTTCAAATAATAC
ATCACTTGTGGTTAATAATTTTCACACTATAAGATAAAAAATCGATATCGGTAAATAGTTTTTACACTTTCGGACGAAAA
ATAACATGCAATTACTAGTTTTCAAACTTTCAGCTAAAAAGTCAATTGCGGCTAATATTTTCAACAAATTATTTTTATAA
AGAATAATAATATATCTTAATAAAATCAGAAAACACTATTCCAATCTTAACGCGTTATTAAATGAAATAATTTCGATAAG
GTTACTTCTTATCTCTTTGTTTGTCAAACAAATACCTTAATCTCCTGTAAAATTTTAATCAAAAAATTTGATGATTCTCT
TACTATTTATCCGATCGCTTTCTAACTTTTGATCGTCTGAGTTTCTCTACTTGTACTTCCTAAAGTTACTCCATGTATTC
CACTATCATCTTTCGGAATAATCTTATTTTTCCTCTTCGAACTGATTTTCTATTTTTGATTCTTAAAGTTAGCACGTATT
TTTAATTTTTATCATATATTTTATTGTTTTTACTGTACGTAGTATGCCTTCCTTTAGAGGGTCAGTTGATGCATGAAATT
CTCAATAAATTTACATTTTCGTTCAAAATTATTCAAAATGTATAAAAATATTCACAAGTTATCCGGCGTACTGAGTATGT
TTTCTGCAACCAAATGGCAGTTTAAAAATGAAGTTTAGGAAAGAAGATAACAATGGAAAATTAGGATATTTTTCAATGAA
AAGTATCCTTACGGATAAGAATACATAATTTAAAAGATATCATTGAAACGCTGCCTTAATATCTTATAAAACTGTAAAGT
TATCTCCATTCTTGTCATTTAAATAATTTCATTGTTTGCTTATCATTGACAGTGACCTTCGAATGACATAGTTATTTTTC
GAATTTTCATTGCTTATCTCGTAGAATCGAACATTGGTACTTTTTATTATTTTTTATGATTAATAGTACTTCATTATGGA
TAATAATTATTTATACTTCGAAATAATGTTTGGAGGATGCCTAGAGCGCATTTATCTTTTGATACGATCGGAAAAATTTT
TTTTCTACGGGTCAATACATTATACTAATAGAGTTGAAAATTGAATTAACCCTTTTTTGTGAATTACTTATTATTTTCTA
TAGAGCGAAAAATTAAAGATTAAAGTGTATAATAAACAGTGGTAATCATACTAATATTTAACATTTACTAAAAAAATTAA
ATAACACAATAAATATTAAGAGAAATCTTTTGTATTTTCTATTATTCTCTTTACTACTCTCTAATTACAAAGCAAAAATC
ACTCCTTTCGTACGGAGCAAAATTAGTTAATATTTTTAATCCGAAGCTTTATTCGATTAAAATTTACATCGAACTATAAA
ATATCATGGCGTAGGAAAATGAGGTTTTCATAAACTGAAATAAAAGATTTCAATTAATAAAAAATTCCTTTTTTATCATA
GTTAGTATCTATAGAATTTATTTTACCGTGCCAAAAAGATAATGGGATAATACGATCACTCCTTTAACAGAAAGATTGCA
TGGCATCATGCTCTTCATTATCATAAATAGTAAAATTTTTTGCGTTTTTAAAGATAACTTGTAAAATGGTATTTGGCATC
TATAAAGATTAATTCATCAATTACATTTTAATTAATTAGCCATCTAATTAAAGTAAACTTAGAGCAATACCAACAATTTT
ATATATATTTCGGTGTGATGATTTATTAATTTTTGTCCAAGGTAATGATAAACGTATATTACGAACATAGATCCAAAGAT
ATAATTAACCTTTTGTAATACGTCGCTCACATTAATCGTAAAAGAAAGTATCTGAAATAACTAGAAAAAATTGTCCGCGT
AAATTCTCTATCACAATAAAAGATATAATAAAATCAAAATAATTTCTTCTTTTTTTTCATTTTTT
>c67725_g1
AAAAAAAAAAAAAAAAAAACAAGAAAACAAACATCGGCCAGCTCGATGATGAAATTATTGGCAGGTGTGGAGAAGGTGAG
CGACCCAATCGAGGACGAATTGCCTAAAGAAAAGTCACATAATAATAATGAAGTTGATGCGATACAGGATCATCTTCAAG
GTCTCATCAGAAAGTGCGATCACGTTCCGGCTGATTCCTCGATCAAGGCTGACATATCGCTCAATAACAATGAAGAAAAA
TTGAGACGATTGTTAGCGTTTAAAGATGCACCCGAATACCTGCAGCACAATCCTTACATACTACATGGATATCGGGGATA
CTTAACTACAAAATTATGTATCGAAAGTATATTCTGGTGGACGAATGAGACGATCAACATATGGAGTCATATCTTTGGAT
GGATGCTGTTCTTCGGTTTGACCTTATACGATCTTTGCTTGTTAAATATACACGCGCCGTTTGGTGATAAAGTGATAGTA
GCACTATTATTGATCTGTTTTCAGGTATGCATGATCTTATCATCAGTCTATCATACATTCTCTTGTCGAAGCGAAAAGGA
TTATTGGTGTTTTCTGTCTTTCGATCTATTTGGCATAGCACTTAGCCTGTTATCGATTTACATGTCCGGCGTTTACTATG
CCTTTTGGTGTCACAAGGATCTACAAAAATTTTATTTGGTGACAGTATTGGTTATATTCCTTTTTGCGATGGTACTGCAG
ATACCGAAATTGAATGTTAACGGGAACGTGAAGCTGATTGTGTTCGTAGCTTGGGCAGTTTATGGAGTATTGCCAACGCT
GCATTGGAGTATTGCAATGGGCGGTATGGACAATCCTATCGTTAGATTGTTACTACCAAGGGTACTTGGGATGTACACGA
TTAGTGGTTTAGCATTCGTTATATATTTGACGAAGATACCTGAACGTTTCTTACCTGGCTGGGTCGATTATGTTGGTTCG
TCCCATCAATGGTGGCACGCGCTGGTCGTGTTGGCACTTTATTATTGGCACAATACCGGCATGCTCTATGTCGAATATAG
AATGAACCACGGGTGTCCTGCTAATATGAAATTATGACATACGGATAATGACGATCCATCTGTACCGCGCTTCAGTATGG
AGTGTGCTTGCGCGATGGAGATGAACTTCGCTTGGCTGGCTTTGCAAAAGCAATTGTCCTCATATAATTTTGACGAAGGT
ATCGCGAGTGTCTGCTTCCTGGAGAATCCTTTCAAGATCTACATGAAAGGATAAAGAAGAAAGGCAGAAGTTGAAAGATA
ACGTGGCGAAGGATTGACAACGAGATTGGTAGACGAAGAACGGGGAAAAGAGGAATAAATTGTGGAGGGAAGGGTTGAGA
AGAGGGATGGGGTTCATGATAGAAAAAAAAAAAACAAGGGAAATAATATCATTTTCCGGAAGAGAGAAAAATGATTTTAT
TTCAGAGGACATAAGCCGTGGGAAGTGAATTTTTCGTCACACAAATGCATGATTCAGAGAGATAGAGATGGATAGATAGA
CAGAGGGAGAGAGAGAGAGAGAGA
>c95633_g1
GAAAGAGTTACGTGTATGATTACTCCATCGACACGTCGACTGCTCTTGTTGGTGTTGCTGACGATGATGCCAAGCTCCGA
ATCACGGCTCAAGCCCACATCGATGTCGCCGGTCCCTGCGATTTCATCCTCAGGGTGACCAACGTGAACATGGAAGGATC
AAGTCACGCGAGTGAACTTGCTGAAGCTTTGTCCAAGAATGCTTTGAAATTCTCCTTCCAAGATGGCATGATTGAAAACA
TCTGCAGTGACGTCACAGAGCCAACAT
>c116543_g1
GAAAAAAAGAAATATATATATATTTATATATTATCCAGAGTATAACTCAGGTAAAGTATTCACCTAAAATTTAATCGATC
TCGATCGGGAGACTCTCTCGATAGAAATCGAGTCTCGTAGAAGAAGCTTAGTCGGATGGGAAAGAGCGCACAAATGTCGA
AGGAAGTTGGCTAACATAAATCGGAGTCGAGTTCAAAGCGAGCC
>c92895_g1
AAAAAAAAAAAAAAGAAACACAAAAGAATAAATATCACACTATTTGAGAACAAGAATTGTCCAATAGAATTCTATTTCTA
ACGAAGTCGAAGCAGGTCGTTTGACTTTGGTGAATCTCTCGATCCTCTCCATCATACTCTCTGCACATGCCAACGTCCGT
GTTCTCCGTACTGTATGCCGTAGAGATGGGAAGAGCGAAAAGGGG
>c47427_g1
ATTGATAATTTTTTTTTTTTTTTTCTAATTCGAAGATCGCAGTTTATTATTAACAGTAAAAGATTTTTTTATTTTTTCAT
TCGAAATAATACGACATTTTTCCAATTTAAAGTTGTATATAGTTACTCATTCCACAGAATGTTAAATCTTAAATCACGTC
GACAAACTTCCGGTAAAATATTAGATACATTAAAATTTTGAAAATATTTCTTAATAATTCAAAGTAAATAAAATTCGTTT
TATCAAGATATATCGGTCGCGAATTAATTTCAATTGGAAGAACTTTTAAAATTTTGCTCCATTCATTAATATGAATTGAA
AAATTTTCAGATTTAAGCATTCCCTAGAGAAACAAATTTATGAGCACATATTACATATAGAAAAATATACTTGAAGCATG
TTTCCTTTTTTTTTCTTTTTTTTT
>c142592_g1
GGTCAGAAAATCGTGCACTCTTGAAGGAGGCTATTTCGTGGTCGTGAAACGTTAACACCACTTACAAGCAGTGTGTCAAG
ATGACTCAAGATGGTTTATGAGAAAAAGATGCTACTTTTAATAATTGCGAGCCTCGAACGTCTTTCTTTCCTTTTCCCTC
TTTTTCGACTTTTCCACTTTTTTTCTCTCTTTATTTCTTTTTTTATATAAAGTTTTCGGTCG
>c32044_g1
CTTTTTTTTTTTTTTTTTAATTTCCTCGTATGAAAAGTTAAATGAAATTTAATTAAACGAGACAAATTTTTCAATCAAAT
TTTCGTAAATCATTTCTATCCACATATACTATGATAAAATATTCTTTAACATTTCTTTTTATGTATTCTTGTTTATTTTA
ATTAATTTCTAAGTGTAAAAAATCGAAAAAAAAAATTCACGATAGGAAATAACAAATTTAAATGAAACCAATTTCAATTT
TGATTCGTATATATTAAAATCACAAA
>c174620_g1
TGACTACCTGTACAATAGACCGAGTTGAAGATTTTAGTGACATTTCGGTAAAAAATGAACTTTTTCGTATCAATATTGTG
GGGGCAAGCCCATTTCATATAAGTAGGGATTCATGGAGAGGTTGACAGAAGGGCCTGGATAGCTTGATGGTTAGAGCACC
CGCCTGGAAAATGGCAGATCCGGATTTGAGTCTCGGTCCAGACTTTATTACCCAACGAA
>c101943_g1
GAGAGAGAGAGAGAGAGAGCTACTAAACAAACGGTTTTTGATTATAATGAAGACTCCTCGTGGCCAAAAAGTCCATGCTC
CTAACTTTCCCGTTAGCTCCGGGAAGGCAAACTATAACTATACTCGTTTGGTGCTTTACAGAGAGCATGTAAAGTCCATT
TAAACTGCGCTCACAGTATCCGGAGTCTCTACGGAGAATTGACGTGTTTCCACGGGACGTTCTGAGCCTTCAAGAGGAAA
TTATATCGGTTTGTCGACAAAATAAATAGGAAGTACACGAGATCGTATCTCCGTGCATACATACATACATATATGCA
>c164085_g1
TCTCTCTCTCTCTCTCGCATCTTTTTACAAAAACAATTTTCACACATTTCTCATGAATATCTATACACACTGTCGATTTG
TGTAAAAACAAAAGTAAACAAATCATGAACTCAGCGATGCACCCGAAATGTTTACGTTGAGGTGATAAAAAAGGATTGCG
AATTGTTAAATAATTTAATCCGACTATGTCGTAATATAATTATGTATATGATTCGTGTAATC
>c141727_g1
GGAAAATCCTAGCATCATGCATGGGTTTGATCTTCAGGAGAAGAAATCAAGCAAGCAATTGAGACAAAAGTCGACTTATC
TCAACGATACCAATCCTTCCCCTGGAAAAAATTCTCCCTTGGATATTTACGATAAACCTTCTGGAGGGATTTCTGCTTAT
AATAGCAATAAAAAAGATAGAATGAGATCTAAGGGTTACTACGGTAGGAAAGTTACTAGTGAAC
>c6395_g1
TTCTTTTTCTTTCTCTGTCTGTATTCGGTTCTTATCTCCACTCACAGAATTGACATGATGCGTTGGAGTAAGAATCTCAG
CGGGATGTTAATACCTAAGACGCGAGTATCTACCGATAGAACGAACGGTCGATCTCTGTCATAGTTTCTGCCAAATCTTG
CTAGGTTTGATCGTTCTGGCGCGATAAATTTTTTTTTCTTATGAAAGGTTCTATTGACAAGAAAGAAACGATGATGAGAT
ATTATTACATATAAAAACTAAATAATTTTAGCAATTTCTACACCATCGAAATGTTCACCTTTAAACTTCTTAAAAAGAAG
AAAAAAAAATTGGAGAATAACATAGCGTCTCATATTCTTGCTATCTTTGTATATAAAAAAAAACAGAAAAGAAAAAAGGA
AAAAATGAGAA
>c48878_g1
ATATATATATGTATTTTTATATATGTATTTTTATCAGGACATCTTCCATTTCAGATCTATATATTAAACTTACTTTGTTA
TCGGGGTAGATGAAGATTAGATAAATGGAGAAAGTTTTGAAAGCGAATTTCGTTCAACTTTCCACAGTAAGATTCGTTTT
TGTCAATCGATATCTAAAAGAAATGACAAATATTGTCATTGTTTTAGAAATTTCCTGTCTCAGAAAATTCATATAAAATC
TTTTTATTAATAATTACCATACGTATATACTCATTCACGTATTATACAAATTTCTATTCATACGATTAAAATATATATCT
ATTAATCAATATCGTTCAGAAAAATAATAATATTAAATCGATATCTTATTCATAGATATATTATATATGCCATTTAAATT
CGTATATATTTTTCTCGC
>c182869_g1
AAAAAAAAAAGAAAATAAAACAAATTCGAATTTTTCATAACGTGGATATTCTAAGCGTGTATCAAGACAATGTTAATTAA
ATCGAAATAGAAATGTAATTAACAGAATGGAACGTATGGTTAATTGATGAATTACGTTAGAAGGTCAATTGCAAGTAGTT
GCATATATATGTCTTGAATTATAATTTGTTCTCGAATTCAAAATTCATCTTTATTCCGTGAATTTCGATAAAATGAATTG
ATACGTTAAATTTTTATTATATATAAATTTTTCTTTTCAATAAACTTTTTTCGAAATCCAACAATGTAATTGTACGGATA
T
>c64546_g1
ATTGGTTTAAAATGTGTTACTATTAAATAAGAATTTCTTACTTATCGATATAAAATAATTTCTATAAAATATAACATTCC
TTTTCGGAGTACATAAAATCAGATTATATATAAAAAGTATAAGTATAAAAAATTTGATTTTTTAATTTAATTATCTCAAA
AGGAGAACATGATTTTTATAGATGAATTTGTATTCTGCATTACGAAGATTTTTCAAATTGCAATTCGCTCAATTCTTAAT
GCAGAAAAATATCTTTCTATTTTGGGCAATGATTAATAATTTTAAAAACTCAAGATTATGATCTTAATTCATAAGGATTT
ATCATCTTTATAATCTAATGAAGTCTATTTTTTTTACACTTATGCATATATATATGACATTTATAACAATATAGTGTGTA
GTATAAAGAAAGTATTTATGTCGAATTTTACTTTTTTACGTGATTATATATTTATTATATTCTCCTATAAAAATATACCA
GTTATGAAAGTTAACTAATTTTATTAAAATGTCATAATTCATTAATCTTTGCTAAGATCATAAAATCTTTGATATATCTG
ATTTGATTATTTATATTGCAAAGAAATAATTTGAATATGTTTACATAATTCATGTTTACAACAATGATTATTCTAAGTAT
TCACTTAAATATGAATTTTCTTTTTTAATAAAAAAAATGACAATTATATCATACATCAGATTTGTCTATAGAAGAATGTT
TATCAATAGTTTTTTTGGGCTGATAACTATATAAAAATATTGAACAAATTACTAAAAATGCACCAAAAGAAAATTGAAAT
GTTAAATGAAAATCGAATAAATAAATAGAAGCTATGCACGAAATTATGATTGCCAAAGAGGTGGCAAATCCTTTGAGTAT
ATTATCCGCATACTTTACTACCATAGCAACAATAAGTCCACCGCCTGCTTGAAGTACTACCAAGTAGTAAATGAATGAAT
CATAGCCAAAAAAGAAGCCTTGTTTTTTAATAACATCACCATCATTTAAAAAACAAGTAATTAATCCAAAGGGTAAAGAT
AATAAACTCAATTGAACATTTCTCATCCAGACAGATATATCAGATCCTTTAAGAATTTTTTCAAAATATATGCCTGCGAA
ACCTGATAAAAAGCATGCACTTAAGGCCGCTGTGAAGCCAAGTAAATGATTTTGTTGTATACCCGATGGTAATGTAACTG
TTGTTCCGCTTTGTGCTAATTGTACTAATACTACTCCTATAACTAGAAGTATTAACGCGCTCCATTGAGTATTTCTTAAT
GATCTTCGAAGAATTACTACAGCGAAAAAAGCTGTTGTTAAAATCTTGAGTTGATAAGTCACCTAAAACGCAATAAACTA
TAAATAAATTGATAATAAATGAATATGAGAAATTCATAATAAAATATTTTTACCTGATATGTTGCTGCATCTAAATTTGA
TGCTGACACATAAAGTAAATTATTTTGTATGATATATAAAATTGATGGTACGCATACTTTTAAAGTATCTACAGGTTCTT
TTATAATGGTTTGTTTTAAGGCATTATAAAATTTTAATAGTTCACCTTCTTCTATATAGACCAAAACCAAGCATGTCAAT
AGTTTTAAAAACTCTGACATAACAACGGCTATGAAAATTATATATCATAAAAGTATATAAATACAGCAAAATGATTTTTA
TGTCATAAATATGTCAATGTGTGTTTATATTATTTACCTGTAGATGATATGAAGAGATCCCCAGATCTAGTCCGCGCATA
ACGCATACTAAGTCCAACCAATGCATTTTGAAGAGTCAATGTAACTAAGCTGACATATTTTAATGTTTGTCCATTAAATT
GCTGCAACTTATTCATTATTATTATTATTAATATAAATGTAATCTTCGTAAATCATTGATTTTTCCTTGTTTTTTCATAT
TTTATCTGAATTATTTACCTTATTTAACATGTTTTAACACTAAGCGCGGTGAGAACTGAATTATATCTGACAACTAATAA
CATAAAAATTCGAACGCATACGTTAAAAGAGAAGCTAGCCACGTTTACATTCTATTTTAGTTGTCGAGTATTCAACCTAA
AGTAAACTATCTAATCTATGACAAGGGTTATATTGTGTTAACATTACTGTCTCGCGTTTGATTGATTTATGTTATTTCGT
GTTATTCCGATCCATAAAAATTGTGAATTATTTTGTTTTCTTTAGAATTGAATTTATATAACTAATAATGAAACAAAGCT
ATTATATATATCCATTAATAATGGTGTTATTTTTATAAAATAAAATAAAATAAAATA
>c110775_g1
ATCGGGTTTAGATTTTATCGAATATCGTTGAATTATGAAAGAAAATTGGAATAATCATTTTTGTTTTTGCAAATTTCATT
TCTAAATTAATTAGAATGACGAGAGACGATTGAATGTCCGAATGAAGAAATTAAAAGAAATGAAGAAATGGGACGTAGAT
TTTTGTCGATGGACAAAAAAAAAAATTTCACTTTGGGATTATCGAATCAACGAAAAGGGGCAAGAAAAGTTGCACGCTTT
TAAAAATCATTGCTAACGAGAACTCCTGATACGACGATACGGGGTAAAAAAAAGTAATAAAAGAAGAGGAGGAAGAAGAA
AA
>c169545_g1
GCTAGTTTCATGTCCCCATACTCCTTAGCATGACGAGCTGTATTTCCATGAGAAATGAAGGTTGCCCTCTCTTGGAAGGA
AGTGTAGATAAAACCCAGATACGGGTTGTTTTCCGTGCGAGGATCCATCCCTGAGCCAATGAGGTACTGAATTGTCTTTT
CAACTTGCCTCATATCAACTCTTCCAGAAAGATATAAGTATTTGTTGAGAAGGTCACCATGCCTATTTTCCTCGGCAGTC
CATGCCCTCGTCCAAATGGCCCAAGGAGTTAGGCTGGCACCAG
>c105741_g1
AGGGGTTGAGTTCGAGCGGCTTGACCATAGAGCACACTACTCGTCCCGTTCGTTCGTCTTGTTTGGCGAGGTACGAGTCG
AATAACGAGGGCTGAACTTTTACTCTGACCTCTTATTTCTTCCTTTTCCATATATTTTCCCGTTTCTCTTTCTTCCTATT
CCTCCCTTCCTCCTTCATCTCATCTCGAGCTCGCAAAGATACGACTTAATCCCATGATATACGCGAAGTTTCGTCGTGCG
ATGTCACGGGAAAGCTACGGCTACGTGCCGACGAAGGAAAGGATTTTGTAGATCTTACTTCTTGAACCATCGGAGCTTGA
CATAAAAATTCGTCTACGTTTGTCTTCAAACATTCTACCGTCCACCTCGTGGTAAAATACTTCTTTCTTTTCCATTTCGA
AAGAATTTAGTGAAAGTAAGTTGAATTCTTTTCTTTTCTTTTTTTCTT
>c64243_g1
CACCAACTTAATTTGTATTTACCGTTTAATATACATAAAACTCTTTTCATTTCCAAAATAATAAGAACAGCAGAGTTTAC
TACATCGATACAAACCAAATTACGGTAAAAGACATGAGGGCAGGGGGGGGATTGGATCATCCAGAAGAACCAGCAGTAGT
AGACCTGGCTGTTTCAATGGCTGCAACCAGATTATCATATTTGGCACCGGTAACTTCCTTGACGACTTCATTATCCTTAA
AGATTTTGAAAGTTGGAACCACTCTTAACCCCAGCTCCTTTACTAAAGGCCTGTTTTCAGGGTTGCAGTCAAGCTTAAGA
AACACAACGTCCTCGTACTTCTCTGATAAAGCTTTGTACTTAGGTGCAATCACTTTACATGGACCACACCATTGAGTGTA
CATGTCAAGAACGACAATCTTGTCACCGGCGGCTTTAACGATGGGCCAGAAGGTGTCCTTATCCACTTCCGTCACTTGAC
CAACACTCACATTCACTGTCTCTAAGCTACACCTCACCACAGAGGAGTCTCCCCTTTTCACAGAATCCAATGAGCAGAAA
CCAATCCTCGTCGTCGTCGCCACGCCGGAGTAAGGGATACGACACTGCTTTCTCGCAGGACTACATCCGCCTGTTGTCGG
AGACAAAGCAGTCGGAGATGGAGCGAGACGCAGAGACAGAGGCATTGTTGAG
>c21159_g1
TTCTCTTTCTTTCTATTTCTCTTCGATGTACTTTACAGTTAACTTCTCTTTGAAATACGAACGATTTGTAAACAGCCCAC
TCGTTTTATTTACGAGCTAATAAAAACATGCCCCGTGACGTTCACTCAGCAATTTTCGAACATTTTCATACAACATTTAA
ATACATCTAATTTTACATGTAAGGATAATTTGCAAAAGCAAGCAAACAAACAAGAAAACAAGGAAGCAAGCAAAAAAGCA
AGTTCCGTTCACCGAATATTTTATTTGTTCTTTTATGATTAGACGATTCATGATTTTTTTGGATAAAGAGGTAGACGAAA
AAGAAA
>c13713_g2
TTGCTCAGGTTCTCATCGCTTGGGGCCTTAGAAGAGGCTACGTTGTTTTGCCCAAGAGCTCTACTCCCTCAAGAATCGAC
AGCAACTTCAAGAGCATCGAGCTCACCAACGCCGACTTCGAGGCTGTCAACAAGGTTGCCGAGGGCCGTCACACTCGATT
CGTCAACATGAAGGACACTTTCGGCTTTGACGTCTGGCCTGAGGAGTCCGCTTAAACGAATTAATTGAATCAATGACGAA
GAATTGACTACACTCGATCCGGTCCACTGCATCGACGTCCTGGTGACGAGAGCAGAGTTCTGATGGCGATGACAAAAAAG
TTTGTTTGGCTGTTGGCGATCGGTAGCTGGCCCTACCCAGCAACCGATGATGCGGAGAAGAGACTAGAGTTACCACGAAT
GTTGCTTTTTG
>c113879_g1
CAGATGTAGAAGATGAAAAAGAATATGCGTTGCTGTCACCACCACCGGCACCCGAGTGCATTCGGAAGTGTGATGTATAT
TGACCGCCAGGTCCCGACTGTTCTTTCCACCAGAATCTTGGTTCCCCTCTGGAAAGTGGTTTTGGCATGCGGATCATTTT
GTGCTCTCTGTGCAAGCCTTTTGTTTCACAAGCACCACACAAATCGAAGTCTTGACATGTTACACAGTTGTAG
>c81504_g1
ATTAGGGACGATTTCATTCTTATAATTCACCATGTCAATTTGCTGATGTGACATGTCAATTTTTGTTGATGCATTGTTTT
GAACGGTAGGGCATTTCGTTAAAGAGTAAACTTATTCTGCATCGCACGTAAATAATGCTTCAATACAGCGGTTAAGGGAG
GAAGCAGTAATATGCTGAAGAGTTCCCTAGAAACTTTGGCTCAAGAGAGAAACTATCGACCACAAGTCATATTTTACAGA
TGGTCGGCATGTCGAACCCTTCGTTACTGGCTTGTGGTTTTATCAAAATCCCATTTACCCTTTTACCACATTGACAGTTA
TGCTCG
>c66392_g2
GAGGGAGAGAGAGAGAGAAAAGGAGAATATGAATTAATTAATAAACATTTGAATATTGAATTAATTAAGAAAAATAACAT
TCACATTGTAAATGAGAATGATTAGGACAATAAAAACGTAGTATAACGACGAATCGATCCAATTTATTAGGATTGCAATG
AACGAATTTACGATAAACTTGTAACATAGAACTTATCTGTCCAACTTATTTATTTATTTCTATATACCCATATATCTTTT
TCTTTTCTTATCTCATTTTCACTTTTTCAATTGTAAATTTTTATTCGA
>c184583_g1
GTTCAAATGTAATGTTTAGAAAGTATTTAATTTTTCTTGTATCTTTCTATGAGAATATAATACAAAATTAAAATCAGTCA
TGTTTCTTGTTGCGACAAGCGTTGACGAGGTCAACGGAATGAAATTCCATGCATCGTTCACTGGAGATACGTGAACGCTA
TGCTTCTTCCTACTTTCTCGAACGAAAACGACCCTTCTATAATAGATAAAAGCGTCTCGCGATAGTCTAGAAATATCTTT
CTAGCGTGCGTCGGTGCATTTTAAATGAGGAAACTTCGTTATCCACAGCGATCTCACCAAGTTTAAATAGTTTCATAATT
TATTTAAAAGGTTTTAAAAAGATAATTTAAATATAAAAGAAATATGTTTGTTAATTCTCATATGG
>c120235_g1
GCTAAGCATAGAAGGAGAAGACATACTTGATCAAGCTGCTGACTTCAGTGCCCAACAACTTAATGGGTGGTTGACACGTC
TTGATAATCATCATCAAGCCAAAGTTATCAGCAGCACACTAGGGCATCCCCAACACAAGAGCCTGGCAAAGTTCATGGCC
AAGAACTTCCTCAGTGATTACAATGGCCCCAATGCAAATGCCCGTGGGTGTTAGA
>c53617_g1
TTTTTTTTTTTTTTTTTTGATAGTCCCTGTCTTTCAAAAAAAGAAAAAACTACGACGACTACTATGACGATGATGACGGC
AACGACAACGATGACGGCGTTAGCTACTACTATGATGATGAAAATTATGTATATCGAAATTCGATGTCTTACGTACGTTC
TTAACTATATACATACTTTTTATATTTCATATAATGGAACTATCATCTCGAAGAAATTTTCAAGGAGAATAACAACAATG
TAACGTGAAACGTGTCGTCTTAATAATTGTCGGTAGAGAAAGTTCGGTAAATATATCTTCTCTATGTTGTAAAAAACATA
ATCGAATTTTTGAACCTCCATCGAACTTGAAGAAAAACTATATCAACATCTCCAGTCAACAACCCCGCGTCTCTCCGGTC
TCCTGGTCCCTCATATCCCTCCCCACTACCTCCTGTCCACCTACCCCGATCCCCGTTAGATTCGTTCGAGCGTCTAAAAT
TAATGGCGATTTAACACGTTCATCCGACGTTCGTTGAATTTACCGAACTCCTCCTTCCGCGTGCAAAAACAAAGTATAGG
TGTGTATGTATGTGCGTGTGTGTGTGTGTGCGCGCGCG
>c46499_g1
TTAGTCGATTATTTTAACGGGTTACTGTAGTAATGGTCCGCCAAGTACTTCTCTCGTTTTACCCTTCTTCTCGACGACTC
GTCCTAGACTTCTGAAATTGGATCGAGCACCTGCGTCGGGCAGGATATCGAAGGAGGTAAATTAGATGAAGCGATAGAGA
AAAGTAGAGTAGAGACTCGTAAGATGCGACTTCCTATCTTACAACTCTTCGTACCTTCGGTGTTGCATTGCAAATGAAAA
AGAAGAAAAAAAGGAAAAA
>c184855_g1
GGAGAGAGAGGGAGAGAGGGGAAGAATATTCGATAGAGAAAATTTATACAGCTGTTCTACGAGACATCGAAAAAAGCTTT
AGGTATCGTCGTCCTCGATGATAATTTGATGGCCAAGTCTGTAACACGACAAACGATGAATTTGCGTTGAGCAAACGATA
TACATACGTTTGTTGCCAATTCCTTATTTATTTTTTTTGTTGTTGTCTTAAAAACCGAAAGAAATATGTTTAATTTCTTT
ATAAATGAATATCCGTTGTTACATTTGCACGGATAGTATTTTACGTGGGTTATGACAAATTTTTTTTCTTTCTTTTCTTT
T
>c105353_g1
GTAGATCTTAAATTCAAAAGCGCCGACGACATGACGTGGGATCCACCCGATTCATTGTTCCCTATTAATAGGAACGTGCC
TCACGTAGGATGTGAGTTAGGGATAAAAAAAATTCAGGTTGTTGATGGTACACAGTGGAAATACCGCACGTCAGTGCCAT
ACGGCACGGCAGTAATCCACCGAAATTCTTAATTATGCTTGCCGTGCACGGATATCCGGGTGCACGCGGATATCCGTGAC
TCATGCGTGCTTCCAAG
>c146207_g1
AAAAAAAAGAAAAAAAAAATAACGCAAGAGTAATCAAATAAACGTACGTGTAAAGTCGATAGATTGTATATTTGTGAGAG
AATCTGATATATAGCGTTAGACGTTTAATATTTATAATTATAAATGTAAGTATAGAACTCTATTAGATTTTATCAATCGA
GAGATCTTTTTCGCGAAGATAATATAATTATCGAGAAAGAAAGAAAGAAGGAGAAAGAACGAGAGCGCACGCGCGACAGA
GAAAGAGAGAGAAAGAGA
>c108909_g1
GTGCACACGACATCCGATCTCTTTTCCCCGCGCGTCATCGTCTCCTCTTGCTCGTAATCCGCCCGTCGCATTACCGCCAT
CATGGCCGACATGAGTGCTGAAGCCGCCTTCCTTGCCTCAATGGCTGGCTCCGAGTATGATCCCGCCTCCTATGATCCTG
CTGCCCAGGACCCCGCCGAGGACCATGATCAGGACCCCGCCGAG
>c17641_g1
TTTCTTTTTTTTTTTTTTTTCGAGCTACCACTAGGCACTTACCGCTTCTCTGTTCCGCGTCCGATTCGTAGGACCCTACG
GCCCGAAAAATTCTCACACGGCAGCCGTCGATCTGATTTGCATGCCGAGTGAAATCTCCGTACGACACGGTACATATGCG
TGTATCGTTGATGCACGCTCGACACCCTTTTTCGACTATCTTTTTACATGGATTTCTCAGACAGAGAGAGAGAGAGAGAG
>c150226_g1
GCGTTATATATCACGTATTGTTTTGAACTGCGAAGGTTCACAACCCGGGGGGGCGAATTTCTTCTCTACACGGCGTTGGT
TTCCTTACGGTTTCGTACACATACCCGAATCCTCGATTCAACCAGTACCGAGGGGCAGACGCATCACTGCGATTATTTGT
TTAAGATGAGGAAAAAGGCTATTCCTGGTTAGGAATGGGATACACATACACGAGGTTTCCCAGACAGGCTCTCTTTTGGA
AGAAAAGTGGGATGATGGAAAGTTGGAGAGTGAGCTTTCAT
>c151051_g1
GGAAAATTTCGTTTACTTTCAGTTAGTCCGTTTTTATCAGCAGGGGTGGACGAGATCATTACAGTTTCCCACTCTGCCCT
TTACCCCTCGTATCTGTACTAACCCTCGAGAGCCAACAAGGAAGATTCAAGATGGAACGTCTTGCACGAGCACCTTTTTG
GCCGGTTTTCGTCGCCCTGCTTCTCGCCTCCGCGAGCGACAGTAATTTTACTTAATTAAATTCCGTTCTTTCTGCCTTTG
GTGCCGCATCCCCTCAACTATCTCTCTCTCCCTCTATCTATCTA
>c146887_g1
GTAGGTATATATACAACTATATACACACACACAAACGTACAAACGTGTAACGGTATTAAAAGATAAATATATTTTTCTTC
ATTAATTTTAACACTCGATAGACATAAACAATAGGTGACTCAAAAGATGATTTGAGCGAAAGGATATCAACAAAGTCATT
TTCTTTGTAGCTGGATGAAGTATTAACATCCGGAAGGGTGTGATCCCAGCTTTGAAATTCCATCGGTTCAATGAGCAGAA
CCGATTTATTGATTCGAAATTATATAGTCGTGAGAGAGATATACAAAGAGAAAGAGAGAGAG
>c164305_g1
AAAGAAACATTCTAGCTAAACAATTCCACTAAAATATGCTATGTCAATCATAATTATCCTCGAATAATTATTTAGATAAT
TTAATGGCAAAAGAGTATTATTAGTCTTCTTTAGAATGATAACATTATACGTGAAATGTTCTTTGAAATTTTATAGTCAA
GATTTGAAGCAGATTATATTTGTTAGAATTTATTCTCTTCCTTGTAATGGAATGGAAAAGGCTCGGACTTCGTAACGCTA
GAAGAGTTCGATGTTAATGAACTCGAGCGTGTTTCATAAGTGGCGCCGTTGTTGAAGATCATTGTGTTCTATACTACTCA
>c146385_g1
GGTTTCTCCATGAACTGTAATCGCTCGCTTCGTGTGGAATACTGAAGTTGAGTTCCTTACCTGTGAGTTCCATCCATCTT
TTGCGCTCTTCCTCATCAAGAACCATGAGACTGGGAGACGGAACGACCTCAATCCCGTGTATACACTGAGGATTTGATAG
GCCCCTGTAGTGCTTCCTCTGCATTCTATGAGATCGAACAAAACCCTTGTCGGCACTGAACGGAAACGGACGCTCCCCTT
GACGAGAATGCCCAT
>c167414_g1
AGAGAAACTGCCGTCACCTTTATAGCGAATTAGATTACGGTATAAATGGCTTATTTGTCGCGGCATTACCTTGAAACTCA
TTATAGTCAAATAAGAGATGCAATTAGCATAGTGAAACAAGTAAAAAATTAGAAATGAGGTATGGATTAGTAAGATACGA
GAGAAAATTCGATTTTCTTCGAAAAAGAAAATTCATCTCTCTCATCTTTCTTCCTTTCCAAGTGATTTATCTCTTTCAAA
TTTTCATTTCACAATCGAATGTAAGCAAATTTATAAAGTGAATG
>c112480_g1
TTAAGGCAAGCACGAAAACGTTGTTTCCAATTGAGAGAAGAACAGAGAATTGCTCAAGATATTGAATTACAATCATATCT
GAATCAATTGATAGTAGAAGATGCTGAACGAAGTTTAGCTGCTTTAAAGGAACAAGAAGCAGTTAAAGATGCAGATAGTA
AAAGTGAAGGAGAAGCCTCATCTATTGAATTTACAAGGAAAAAAGAAGAGATAGAAGAAAA
>c31103_g1
TGCTATCTCTTTCTCTTTCTCTCGGCATGCCGGGAATAGTTTTAATTGCTTTTGAAAGTCGCTCTCGTAACGACGCATCG
CGCAATATTCTCCGAAGCGTTCGCTCTTCTATTTAACTCCTACGTCAGGTGAGGCAACTGAAGGATCTAGAAGGCTCCGA
ATGACCCGACATCAGTCAATCCGGACAGTCGGGAAGACGAGGGGCCGCGTGCCAGCTAAGGAGAACTCTATAATGACCCC
TTGAAGCTAGCGGATCGACCCTCCTCCAATCTCCTCGTCTCCACACTTTCTCCCTTCCTCCCTTCTCACCGCCACTCTCT
TATCCACCGGTGAAATTCATCCGCGAGCCGAGTGCAATCGCTTTTCCTTTTTTCTCTCTATCTTTTTTCTTTTTCTTTTA
TT
>c115420_g1
AAAGAAAAAGAAAAAAAAAATGAAAAACCGCTTGGAGTTTAATCGACAAAATAGACTAAATTTCATAGTACACATAATAA
TTATCTAACTTACGACACTCCAAACTGAAAGTACATTGGTAGTAGAAATTATAATTCTTTAATTCTGAAATAATCAATTT
AAATTGATACTTACGCCTAAAAGAAAATAAATGTAATTAGTCAAATTATATATATATATATATATA
>c32163_g1
AAAAAGAGAAGAAAAAAAATTGCTAGACAACTCGCAAATTTGTTCGTTCGAAATTTTTACCTACGATTTAACAAGCGTTT
CGCAATACGCGTGAGTTAAATTGCTTTGTATTAAAGTGGATTCAGACTGTGACGTGATTGGATAAACCTTTCATATATAT
TCGTTCATCCACATAATGCCTACCCTAATCGGCCAAACGCATAATTTTCGTGGCATTTATAATGCACTCTGATTTACGCG
CCTCTAAGTGCGATCTCTCTATTAGGGCTATATATATACGTATGTATGGGTTATATATGTATATGTGTATAGGTATATAC
ATGACTATATGTACGTAGATGTATACGCGTGCCAAGCAACGGGTGTCCTGTTAAGAGGGGTCTGTCACAGTTGCTCCCAT
GGGAGATAATGAAGTCGTACCCTTAAAGTACGAAGTTCGAGGCCGTCGAATTCGTAAATAATTAGTACTGTGATTCTACT
TACAATTATTTTTTAATGTTGATCGTCATTCCTTATTCGATAGAAAATAGAAGAAAG
>c119604_g1
AAAAAAAAATAAAATAAAAAAATATACGAAAAATGTATTATTTAAATAATAATTAAATTCGAAAATAGTGAGCATTTAAA
GCTTTTGCACAATCCGCGTAGACAAAAACACATTGATTAAGAACGCATAGATAAATAGATAATCGTAATTATACACTATC
GATAAATAGAACTTGCGGTACCATTACAAAATCAATTTTATTTTAAACAACTCAATCAATAACATGCCTGTGCATGAAGC
ACGCTTGCGGTGAAAAACTACGCAACACATCTTTTTACAAACAACTGAACACGTGCCATATGTATTATGAAACGACACTC
CAACTATAAATGATAAT
>c96711_g1
ATCCTTTTTAGGTCGTCTCTGCAATTTTTGTGACCTCAAGATAGGTGAATCGGATTCTTCGTCGATCTCATCGTCAGCTT
CGTGTTCTTCGTAATCCTTATCGACGGATTCAGCTGTTTCTGCCTGATCGTCCTCAACTTCCTCGATTGCATCCTCTTCG
ATGTTATCTTCGGTGAAATTACCCATTTCCTCATCAACGTATCTTACCTTCTCGT
>c139869_g1
GTATATGTATATGTGTATGTGTGCACGCGTACATGTCCATATATTTGTGTGTCCGTTGTGTGCATTTACGCTGTGTACGT
AATTTATGCGTTCGCGTACGTGGTTCACGTAGTGACCTTTATTTCTCGTGTGGTTACCACTTGGAGAATTACTTCGAACT
GTCGAGGTCCCGAGATTACAATCGTCATATTATATGTTTATATGTATTACGATCATTTTTACACTCTTACTCGAAAGATA
TATATATATATAGTAAAAGAA
>c112774_g1
AGAGAGAGAAAAGGAAAAAAAAATCATACACGATTTTTAATTAGGCAATCACTTTTGAGCAACAGGCCATTTAATGAAGT
CCCATTTTGTGAATGTAATAAAACGCATTCCATGGAAGAAACATTTTTTTGGAGAAAAACTTAAAACGAACGAGCTATAA
ATCTATCTCGCGCAACCGTTATTAAGAGGAGTAGAGGTTGGGAGGGTGGAAAAGAGGAGGTACATTACGAGGCTCG
>c73786_g1
TATTATTATTATTATTAATTATTCTCTCTACACGTGGGTGTGTTACATCTAAATTCTTGTGTTAAACCTCCCCACCTTAT
TTTTTTGTGGTTTTTTTTGTGTTTTTTTTTGTGTTTTTGCTTTTAAACAAACATGGCTCTCATAGTAGAGAAGACCACCA
CAGGCCGTGAATACAAGGTAAAGGACATGCACCAGGCCGACTTCGGCCGCCTCGAACTCGAGCTCGCCGAAGTCGAAATG
CCGGGTCTCATGTCCTGCCGGGTCGAGTTCGGCCCATCACAACCCTTTAAGGGCGCCCGCATCACCGGTTCGCTCCACAT
GACGATCCAGACCGCCGTCCTCATCGAAACCCTAACCGCTTTGGGTGCCGAAGTCCGGTGGTGCTCCTGCAACATCTTCT
CCACCCAGGACCACGCCGCCGCCGCCATCGCACGTGACTCCGCTGCCGTGTTCGCCTGGAAGGGAGAAACCCTCCAGGAG
TACTGGTGGTGCACGGAGCGGGCCCTCGACTGGGGCCCCGGCGGCGGACCCGATCTGATCGTCGATGACGGCGGCGACGC
CACTCTGCTGATCCATGAGGGTGTGAAGGCGGAGGAGGAGTTTGAGAGGTGTGGGAAGGTTCCAGATCCGAGCTCTACTG
ACAACGCTGAGTTTCAGATCGTGTTGAGTATTATTAGGGATGGACTGAAGACTGATCCTAAGAGGTATCACAAGATGAAG
CAGAGATTGGTTGGAGTTTCGGAGGAGACGACTACTGGTGTCAAGAGGCTTTATCAGATGCAGGCTAATGGAACTTTGTT
GTTCCCTGCTATCAATGTCAATGACTCCGTCACCAAGAGCAAGTTTGATAACTTGTATGGATGCCGCCACTCACTTCCTG
ATGGTTTGATGAGAGCCACTGATGTTATGATTGCCGGAAAGGTCGCTGTTGTCTGTGGTTATGGTGATGTGGGCAAGGGC
TGCGCCGCTGCAATGAAGCAAGCTGGAGCACGTGTGATTGTTACTGAGATCGATCCAATTTGTGCCCTTCAGGCTCTTAT
GGAGGGTCTCCAAGTTCTAACCCTTGAAGATGTGGTCTCAGAAGCCGATATCTTTGTCACCACCACTGGCAACAAGGACA
TCATCATGGTTCACCACATGAGAAAGATGAAGAACAACGCCATTGTCTGCAACATTGGCCATTTTGATAATGAAATTGAT
ATGCATGGGCTTGAGACATACCCGGGCGTGAAGAGGATCACGATTAAGCCCCAAACAGACAGGTGGGTTTTCCCCGACAC
CAAGTCAGGCATCATTATCTTGGCTGAGGGGCGGCTCATGAACTTGGGTTGTGCTACAGGGCATCCCAGCTTCGTGATGT
CATGCTCTTTCACTAACCAAGTGATTGCCCAGCTTGAGCTGTGGAAGGAGAAGAGTACCGGCAAGTATGAGAAGAAGGTG
TATGTTTTGCCCAAGCACCTTGATGAGAAGGTCGCAGCACTTCACCTTGGTAAGCTCGGAGCTAAGCTCACCATTCTCAC
CAAGGACCAGGCTGAATACATTCGCATTCCGGTTGAGGGTCCTTACAAGCCTGCTCACTACAGGTACTGAGGAAAGAGAG
CAGAGAACAGAACATCTGAATGGAATGGTTGTTTTTGTTTTCTTTTATGCTTTGATTTGAATTAGAATGGTAGTTCTTTT
TTCTTTTTCTTTCTTGTTTTTTTTTTTTTTTTTCTTTCTT
>c74343_g1
GGATAGAGCAACACCTGTTCGGAGCTCACATACTTCCACCGCCGATCTGCTGACGTGGTCTGAGGTTCCTCCGTCGTCCG
GCAACTCTTCTGCCGTCGCCAACTCCGGCAGTGCCTCTCGTTTTCATCAGCCTTCTGATCGAATTAGTAAGGCCGTCTTT
GGTGGTCAGATCACTGATGAAGAAGCTGATAGCCTAAACAAACGGAAACCTTGTTCAGGGTATAAACTGAGGGAGATCAG
TGGCAGCAA
>c43435_g1
TTCTCTCTTTCTCTCTCTCTCTAAGCTTTTCCGCTCTTTCGACCCATCTTGCCGACCTTTTTTTGCGTAAACATGTGCCC
GGCACCTGCTGCTGCTACTTTACCATCATCGACACACTCTCTTTTGCCTGCAACTCTCCCGCCCTCTCTTCAACCAACTT
TTTGTACTACGTCTAGCAACTCTCACGCAAACGTTTTGATAATAAATTTTCTACGGCAGCTTGTGCTACAGGTCGAAGGT
CACCATACCGTCGTATCCTGTGATTTCCATTTCAAAAAAAAAAAAAAAAAA
>c87538_g1
AGAGAGAGAGAGAGACAGAGGAAAGGGAAAGGGAAAGGGAGCACAGCCCAAAGCATGGAGGACTAATGGAATAAGCTTTT
TTTTTGCAGAAAAATTCCGATAAATCGAGATAGAATATTATTCACATAGATTGACAAGTCTCGTATCGTTCGAGCGTTCC
TACGATTCTTTCTTCTTTTTGCCCTTTCGTCCGGAAAATTGCTTTTCCTATATGCCTCGCCGATACAAATCGAAGTACAA
CCTACTACCCACCCTGTTTTTCCCAGTACACCGCTTTTGTAAAAGTCATGGAACGCAAATCCATGGGAACTCCTTCCTAT
TCCAATTTAGTTTCATTTAGAGAAATCTTTTCGAAATAGTAAACAACAACAACAAAAAAATTCTTTCCAACATATTCAAA
TATTGAGATATGTTTCATATTATAATAACTTTGGCGCACTTTA
>c107627_g1
GCCAGATGCTAGTCTTCGATCCTGTAAGTCTTCTCCCTGCTGTGTCACTACGAGAACGCCCAGGGGTTATTTTCTCCTAG
GGATGAAGTTCTGGATTACATTCGGCACTACTAACATTCTCAGTTTCATTTCGATTCTTCTATAATGGCACCGATTAATT
TGCTGCTTCGTTGTTAAAGAATAATAGCGTAAAACTTTGACGATGAATTATGTTTCATCGATTTTCACGAGAAATATTAT
TTTCATTTCAAGGATTAACGATGTAATGTGGGTTTCTATCGAAACGAATAAATTGTTTAAATCGATCGAGAGCAGCGAG
>c72819_g1
CTGGAACACGATCGGCACATCAACTTGTCTTCCTCCTTTGACCGTACTCGCGCTCGGTACGCACGCGAAAAGAAAAAGCG
AAGAAGAAGAAGCAAAGTCTACACCGGCCTTTCCCAACAAATCCCAGCAAAGTCTTTCCTTTTCGTAAAACATCTCTCGA
AGTGTGGATTTCGAGATCGATCAACTTTCATCTCACCTGAGTGATCACGATAAAGATCAGCCTCTTCACACTGGCTTCTC
TTTGAGAAGATCTCGAGTACGTGTTAATGGACATTCTACCTGAGTATTGAATATAGTTTCCAAAAACATCGGTATGGAAC
CGATTAATTCAGAATCTGTAATTTCCGATCGAACGATCGACGAGGAAAATGTGAAAACGTTGAAAACGAAAAAATTTGAA
ATAAAATCGAAACGTTCATCATACGAAAAATTCGAAGACGCTTGCGGCTTTAAATTCGTCGAATTATCGAGTTTCGAAAA
TTTTGTGCGACTACTCTATCGACCGACGGATCCAGCAAATTTGGGTATAACGAGAGCACTTTTTGGTTTGTGTATGATAG
TGGACGTTGTCGAAGAAAGAGGATTGGCGGATATCGATATAAAATGGGGAGATTCATGGGATTGTCATTTCCCACTGATT
CACGGAATGAAACCACTTTCATTACCTTGGATGATAGTACTTTACGGTGCAATGTGGTTAGGTGCTTTTGGTATCATGCT
TGGTGTCAGATTTAAATTTGCTTGCGCTTGCTTCGTCGTTCCTTACTGGTATATATTTCTATTGGATAAAAGTTATTGGA
ACAATCATACTTATCTTTATGGTATCGTAGCGACTCTTTTTTGGTGTACCGAAGCAAACAAGTACTTTGCGTTCGATGCC
AGCGATGCTAAAAAAATAAAGGAAACCGTGCCACTGTGGAATTATTTTATTTTAAGATTTCAATTTTTCGTTCTATACTT
TTTGGCCGGTTTAAAGAAATCCGGTAAAGAATGGCTCGAAGGATATTCCATGTTGAATCTCTCGAGACACTGGGTTTTCG
ATCCGTTCAAAATTTTCTTGACTACCGAAGAAACAGATTTCTTTATAGTCCATTGGTTCGGTTTCATTTTTGATTTAACT
GTTGGATTTTGGATGTTGTTCGATAAAACTCGATTACCAGCTATGATATTCTGCACGGCCTTCCACTTGATGAACTCGAG
ACTGTTCAGTATAGGTATGTTCCCATACGTTTGCTTAGCGACAATGCCCCTTTTTTGTAATGTCGATTGGCCGCGAACTT
TTTACTCTTGGATCGCGTGTAAACAAAATATCTTACTTTCCAAATGTGTAAATGTGATAAAAAATTGTTTCCAAAGTCCA
GTTAATAAACTGATAAATGAACAAACGAAAGAGGTTACTGATCTAAATGAATTCGATTCGCAAAAAGCTAATATGGACGT
AAACGAACGCTATGAGTCGTCTGAAAATGTAAAACCTATCGATAAGTCAACGATGAAAAATGTTAATTCAAAAAAAGTAA
CGAAAAAACAACAATTTGTCGTATCTATGTTATTACTTCATATTGTCTTACAATTCTTTTTACCCTACTCGCATTTTATC
ACGAAGGGTTACAACAATTGGGTTCCAGGTTTGTATGGCTATTCCTGGGACATGATGGTCCACACTTGGGATACAATATT
AGTTGTGATACGAGTTCACGATAATGAGAGCAACGAAGATCGTTTTCTCGATCCCGATACATGGGTACAGAGTGATCGAT
GGGTGAAACATGGAGACATGGCGAGACAATATGCTTTTTGTATAAAGAATAATATACTACGACAGAAAGAGGAAGCTCTG
AATAACAATCCTAAACACGAAGAAAGAGAAAAATGGACTAAACTCTCCTCGAATTTAAGCGTTTACATGGATGTATGGTG
TTCCTTGAACGGAAGATTTCAACAAAGAATTTTCGATCCAAACGTTGACATGTTAACGGTCGATTGGCATCCTTTTAAAC
ATGTTTCCTTTGTAATGCCACTTCTAACACAATACAACTCTTATCGACATAAAATGAATGATATTCAAAGAGATGTATAC
AGTTGGTCAAACTACACCGACGTTCTCTTCGTAGCCGATTTTCCAAGTATGTCATTGGAAAATTACATTAACAGTGATTT
CACGAATGTATCGTTGACGGTCCTCGAAGGTGAAGTAGCATATAACGAAGAAAATCAAATGGAAAGTGTCACTTTAAAGA
AAGGATTGTCAATCGACGTAAAAACCGAAAAATTTCACAGAATTAAAACGATTACTCCTTATCCAGCCTGTTACATGTAT
ACTTATACCAATCAAACGAAACAAAAATTGGATATTGACAGACAAGTTGAAGACACTAATACAAAGGAACCATTCTCCCT
CGTACAGGAATTAAATTACAAGATTGATTCTTGGGCGAGGGCATTTAGTCATTTAGCAAATGCCTTCTTCAATCTTGTTT
ACGACGTTCCTATGATACGAAGAGTACGGGTTAAGAGACAAGCCTAAGAAAACAAACATAGAACAAAGTGATCTCAGATT
AAACCAAATTATATAGATATAATGTTAAATCGTAAATAATTTTATTTTAAGTAAAGAACTCATTATTATCATTCAAAAAT
TTTAAAGACCTATTTTTGTACATTCACAAATACAAGAATGTTTATAAAATTTCTTATTGATTAATCGATACAGATTTGAT
TAATTTATAATTTCCGAAATATTTAAGACATCAGAAATTATTGTTAAAAATATTTTAATAATAGAAAAATTGCATAATAT
TGTTACTACTTATTTAAATCTGTGATTTTTCTATTCTTTATTACCGATAGACAAAATTAGCGAAAACTGTATTACCGATA
ATTGGACATTGTCGGTATATTATCTTCCATTGTTATTTTTTGTTATAAAGATGAAGTATTTTTCATAAGATTATTATAAA
AAATTATCTAAGAA
>c140919_g1
ATTTGTCAGTAGTCACAAGCGCAGAAAATAATCTTTGCCAAGTGATTACTGCGAGGATTAGTGTAATGTGCTGATTTGTG
GATATGGTTGAAAATCATTGATCAAGGAGTTTGGCAGGATCGTCAATAGCAATAGATTCGTGCGGAATTAATTTGAATGA
GAAAAGTCGACGATGAATTTTATTACATTATTACATATGTATTAATATATATACAGAATGATAACCATGCATGAAATAAA
>c11924_g1
AAGAAAGATAACCTAATAATAAATAAAAAATACGTACATACATGCATTCAATAATTATCGATAGAAAAATTAGCACATAT
ATTGATAGTTTTTCTTGTCTTCATTTTCCTGTAAACAGCAATGAAGTTAGCCGATTATTAACGATCTCTTAACGTATTTT
TTAAACGTATTTAAACAGGAACATAACGTTAAAGAAATAAATTATTGACGAAACTTAATCTGAAAAATGGTTCGACAACA
CAGATGATTCTTCAATATTAACCATTAATTATTACAATTGTATATTCGTCAAATATTCATCCTCTAATAAGTAGAATAAA
AGATGGAATGTGTTGAGAATGGTGCAATCACATGAAGCTAAACTATCAATTAAGAGAAATAAAAATGTAAGAGACGCGAA
TCGAGG
>c109011_g1
TGTGTGTGTGTGTGTGAAATATACACACGTATATCCAACAGTTTCGTATTCGCCCCGGTTAGCTGCTGAATAAGAGGGAG
GGAAAAGATATTCTATCTGAGCGCGCGTTAACTCGCGATTCTCCAGCCGCATCGGGGATGCTTGGGAATGCTCGAATATT
CCAATATAGGTATAGCCTACATTCGGCCATTTCTGCCGAATGGAATTGCGTGTCACGCGCGCCTCGTCGAATCAATTTCG
AGCTACGGCCGAAGCGTCGCTCGAAAAAACGATACTTTTTCATTTCGACTATATTTCTAGATTTGCCTCTATATATTTCT
CCCTGTCGAAGAAACGTGAAATCTGCCTTTGTAATTCTACGCTATTCGAGTGAAAAATTAGAAGCAAATTTCAAGAAATA
TCAGGTGCGATTTTTATAGAGTAAGTAGTAATTGAAAATTATATCGGCTCGTGATCCTTCCGATTCGACGTTCGACGAAC
GACGACGAGTCCCCCGATTGTACAAACTATCCTACGTATCGCCTAAAGAACAATACCAAGGAAACGATAAAGGACAGAAC
GGAATGGGGAGATATATCGACGTTCCCGGGATATTACTCTTCGAAATATAATAGTCGAGAAATTCTTGTAAAATTAAAAT
AAAATTCATCCATTCGACTATCCATATTATCCATTTTTCCAGATTCCGTATAAGCGTTCGATGCGTCCGAGAAGAAGAGA
AAAAGAAAAGAAAA
>c98745_g1
TGCAACCTTATCTAAATCAACAGGTAATTTTAATCGACAAACTTTGCTTTTCCTAATGGACAACAAGCATCAAGATTAGG
AATCATCTTACCGTTCCGTATTCATTCCGGGAATATCTATTACGATTTAAAGACGATAGTCTTCGTTTATCTGATTCTGA
AACATCCACGTCAACTCTCTATGTTTCTCTGTTTCTTTCTA
>c107186_g1
GTCATAGATTGCAGCATTTCAAATGACAAAACCGAGTACCTGTTCAATTTTAACGATAAGTTTGAAATTCACGACGACAT
TGAAGTTTTAAAGCAAATGGGTTTAGCTTTCGGTTTAGAAAAAGGAGAATGCACTGAAGAAAATTTGCGTAAGGCCAAAT
TAATGGTTCCAAAATCTCTGGAAAAATATGTGGAACAATTAGC
>c70790_g1
GAGAGAGAGAGAGAGAAAAGAAACTGAAGTTTGATATATTCAATCTAGGCATGACTTGCGTTAACGTTCTCTTGTAATTA
TTTTTTATCAACTGGCGTGCCTTTTTACAACCGTATAAACATAATCAACCGCAAAGAAACGTATTTAATGCGATTAGATA
TATGTTATAAATTACGTAATATATTTCTATCTGGAATTGCTCAGATAAGATAATATTCATACACAAATAACTACATAGAT
AGAAACGTATATAAAAGATTATTTCCAGTTGTCTGTAACATCAGTTGGATGAAAGTCGGACTAAGTGTGCGGTCGAACAC
GATTGAAAAATATGTCGGTTGTAGTTAGCGTTAAGCAAGGTAAATTGGAAGGTTCCTTATGCGAAAGCGTTTTAGGAACG
TCTTATTTTAGTTTCAAGGGAATACCATTTGCCGCACCTCCTCTTGGACCGTTACGATTTAAGGATCCTGAACCACCTGC
TTCATGGACCGGACTAAGGGATGCTCGGAATATCAAGGTGAATTGTTGCGTACAGCCGAACGAACCGTCGCGTACCGATA
TTATCGGTAATGAGGATTCACTTTATCTTAATGTTTATACGAATTCATTGACGGGAAGTAAAGCTGTTATGGTTTATATC
CATGGGGGCGGATTTATATCCGGTTCTGGCATCGAACAAGTCGTTAGACCGGATTACTTTATGAACAAGGACATCGTTCT
CGTTATTACTAATTATAGATTAGGGGTTCTAGGATTTTTAAATTTGGACGACGAGGTCGCGCCTGGTAATCAAGGTTTAA
AGGACCAAGTGGCAGCATTAAAGTGGATTCAGGAAAACATAGCGAATTTCGGAGGAAATGCCAAAAATGTAACGATATTT
GGGGCTAGCGCCGGTGGTGCGTCCGTTCATTGTTTAACACTGTCGCCCATGGCGAAAGGTCTTTTTCACAAGGCGATATA
TCAAAGCGGAGCGGCAACGTGTCCTTGGGCCATAGGAATGAGTAAGCCAGAGAATTGCTTTAAACTCGCATCGATCCTTG
GCTTCGAGGATTCGAGGGATCCTAAAGAAGTCGTCGAATTTCTCCGTACAGTTCCAGCCTCGCAACTTATAGAGGCACAG
TTGAAAATTCTTACATCATCGGAAACGATTATTGAAAATTTGCCGGTTGGACCTGTCATTGACGTCAAATCGAAAAATCC
ATTTCTACCACGTCCGATAAAGGAATGCTTGAAAGACGACACTGATATACCAATTATGCTCGGTTATACGAGTAATGAAT
TTATAATGTTCTTAAAAAATACCAGCGAGGAAGGCTTGAAAATAATCGACAAAATGCTGAAGAATTATATTGCAAAATTG
GCTATTTCAAAGGAGCCCGAAAAGGTTGATCGGTTGTTGAAGGACGTGAAAAATTATTACTTCGGTAGCGACGAACCGTT
AACCAAGGAAGCTATTCCATCTTTGATAAGTCTTTTGAGCGATATATATTTTTGTTGTCCTATCAATATAATAGCCGACG
ATCGAAGAAAGAGAGAGAGTTGTGCGCCAACTTATTTATTTAAATTTTCCTATATCGGCGATGAAATCACCATTACTCGT
TTGTTACAAGCATTTCTACCCAAGCCAGATAATTCGGATTACTATCCAAAGGGAGCTTCTCACGCCGACGAAGAATCTTA
TCTCTTTTATCTGCCATTATGTAAAGCTAAGAATCCTTTACCTCCGGCAGTAGGAACCAAGGATAGGAATATGATCGAAC
GACTTACATACTTGTGGACCAATTTTGCGAAAACTGGCGATCCAACATCATCATTGAACGAATATGTCGATACTCCTTGG
ACACCTGTAAGCAAGGATAACTTTACTTGCTTTGACATAAACGATCGTCTTACAAATTGTCCAGTCAAGGATGATTTAAC
AAACATTTATCAAAAAAATGCTTAAAGAGTGAAAAATAAACTAACGATATGAGTACGTACTTTGAAGTGCATATGCTTTT
CATTAACGTCTTTTCTTTCCCATAAGGTGTTGCAATTGTATTTCTGTCTTACTGTTTTATTTCATATTTTATCATTTTAT
CGTCGGATCGTTGTAAAATTATAATATATTTAGGTATCTCTAATTCTCTTTATACAAGAAGGCGA
>c33680_g1
ATTTGATATTTTATTGGCATTATTTTATCGTTTGTTTACGTGCACGCGTAATAATCGTGATGCGTTAATATAAATCACGA
TCAATGGAGAGATTTATAAGCATAATCATTGCCGATAACGACGTTCGTCGTGTTACGGTAAATAAATTATAGGAATATGT
AATGAAAAAAATATATCGCAATTTCTGAAACGTCCCGTTTGGGAAGAAAAGAAAGAAGGTCGAGAAGAAAGAGACAGAGA
CAGACAGAGCTAGTGCC
>c121180_g1
GCTTTGGCGGCGGCGGCGGTGGCTACGATGCCATGGGCGGCGGTATGGCCGGTGGAAGTCGCCAGATCTACGTCTCTAAC
CTTCCATACACTGTTGGCTGGCAAGATCTCAAGGATCTTTTCCGTCAAGCCGCACACACTGGAACCGTCGTCCGAGCTGA
CGTGCACGTCACCCCCGATGGTCGTATGAAGGGATCCGGTATCGTGGCCTTCGACAACCCTGAAGACGCCCAGGTCGCTA
TCCAGCAATTCA
>c125381_g1
GAGAGAGAGAGAGAAATAGCTTGAGAAACCTTTTGAAAATGTCTATCTGTCTCCCTCTGTATGTATATGTGTGTATATTG
TGTGCCTGTGTTATTTTATATAACTACGTAAAATATATGTCAAAATATATTGCAATGATTTATTAATATCGAACAATTGA
TCAAACTATATACTGACAAGTTTCTTTTATCTTTTTGATATAAT
>c59810_g2
TCTTTTTTTTTTTTTTTTATTATTCGATCCATTGAACTACGATCGATTGATTGGTCAGGATCAATTATATTTTTATTATA
TCATCGCGAAACAATCGATTAATCTTTTAGTGCGTTTAGAATACGACTTATCGACTGCCGATCGATTTGCCTTTTTCTTT
TCTTTTCTTTTCATTGAATTCCCGCATGCGATTTCCGGTCGCATAATCGAATGTCCCAAAAATTGTCGAATCCCTGTGAA
CGTACGGTATATATATATATACGGTTGATGGCAATTTCGAAATGAACGTGCACATGTAAAATATATCGGCCTGCGTAGAA
GACGATGATATAGACCGATTGGAGAAGGATA
>c48125_g1
AGCCTTAACCTTCTTGCCATCAGCATCCTTCTTGGAGCCCTCCTCCTCAATGTGGAAACGGAGGTTCTCCAAAAGGAAGA
TAGAACCAGGGGCAGGGTTAGCAGTAGCCTGCTCAACCTCAGGTCCGACGCAGTCGTTAAGGAACTTGACATCACGGCCG
AGCAAGTTGGAGAGCTCAGCAGCGACGGGCTTAAGAGAGTACTTCTCGACACGAGAGCCGTTGGGACGACCGAGGTGAGA
CATGAGAACAACACTCTTGGCACCCTGATCAATAGCGTACTTGATAGTAGGAAGAGCAGCAACAATACGTTGGTTGTTGG
TGATCTTAGTACCATCAAGAGGGACGTTGAAGTCAACGCGAATAAGAACACGCTTGTCCTTCAAGGGGACATCCTTAATC
TGCAACTTAGATGCGAGAGACATGACAAATAATTAGAA
>c50017_g1
AAAAAAAAAACAAAAAGAAAAAACCCAAAAATGTTAGCTATGCGAAAAGATTATACGATAAGATTAGATTAAAAGTCAAT
GAAAATGAAGGAAAAATAATTGGACCTTTGACTCAAGGCTCATCGCGGATCATTTGAATTTTCTCTCATCGAGTGAATCA
TCAAAAAAAAAAGATTATTTGTTATTGATGATATTATGTTATCTACATTAAATACAGGTGTGCATTTGATAAGCGTGTCA
TTGAATCAAATTGCTTCGATCGTTTTAATATTCATAAATTAAAATAATAACGTCTTAAAATTATTATTAGATAAGCTTAC
AATTAGACAGAAACATACCATGTATATATCTATGTATAATTATGTGGGAGAAAACTTAAAGAAAGTAGAGCGCATTCTTT
GTCCTTTGTGCGTTATTATTATTGTTATTAATAATAATCGGATATGTAGGATCGCGTTCACAAATGAGTAGATAAGAGTA
ATCTTGTTTGCACGATTGTAAAGAGACGTATGCGGAAGAGGAGGACAGGGGGAAAGGGGAGAAGGTAGATGCGTGCATGG
ATTTTAGTTTTTTATAAGCTGGGATACATTGAATTAATTGCAGAAAAAAAATTCATTATATATTATCCTTCTTTCGAC
>c97226_g1
AGAAAGAGAGAGAGAGAGAAACTCGCGGGAGGGAGAAGAGCGAAAAATTAGGGACGGCATTCCGTCTGTGTACTGATGCA
TTTCGACTGACTGGTGCCCGTCCGCGGCCGATCCTTTTAATGCGATCGCGATTCCGCGAGCGGTAAGAAATTAATAAAAA
GTCGTGGAACGATAAATTAGACCGGCGAGACGAGACGGCGCGAGAAGAGAGAGAAAGAAAGAAAGA
>c16649_g1
ATATATATATATATATATCTTCCTGTAGTCTCTTTGACTGTATCATCGATAATCGAATGTACAGACTGAATCATATAACG
CGACTATATTTACATATTTTGAAATATTTAATAAAATATATAAAGAAAAGAATAGGTAAATTGTGATCGTTTCGTAAAGT
TATAAATTATACATAAAATAGAAAAAAAAAGATTTTTTTCGAGGAGAAAAATGATGATTTACGTTATATTTTTCATCCTG
TGTACATATACGTGTACATAGACATATACATGTTATCCACAGATAAAAATGCTATTTGTGTTGCCAAAAACATTAACGAC
GATACTATTACCGTCATCGTTATCACTATCATCATCATCATTATCGTTAGCATACATTGGCACACATTTCTCGGACAAGC
CGAATCACTTTCCTTCTTTGATGATCGATCGATTCTCGACGGGAAGACCACTAAAACGTAACGAATAAAATGGCGCGAAA
ATGTTCGCAATCTCTTTTTTTTTTTGCTTTTTTTTTGT
>c121254_g1
AGAACGCGACATGATTCTGGCGGGTGAGTATAGATTTATACATACCACACAATAAAGTACAATATATAAAAAGTAAATTT
CAATTCGTATCGCGTTCGCGCACTTTCTCGGCGCGCCATTGTCAAAAGCATCGTTTCTTCGAATCGAAAGATTTTTCAAG
CATGCATTTCGTTCGAATCTCGAGGATCGCTCATGGTCAAGGCAGCAATAATTTTCTTCCAAGTGCACGGGCGCAAAGCA
AACGCCACGGACGCATAACGACATATATCTGTGTCTATCGAGATAGATCAAAAAGAAAATTAACGTTTGGGAGATCGTTC
GGGAAAGAACAAATAAATCGTATTTTTCGCGGATGAAGTAGTCGATTGGGACGAAGTTTCAAATGCGAACCATCCGCACG
TAGATCCATAATACGGCCTAGATATCCCTTGTACGCGACTCCGATGCTACCAGTCGGTTGGTTTCAACTCGAGTTTATCG
AGTTTATTCGACGGTTATACACGAACGGCTCCAAATAGAGGCGGTGCAATAAAACGAACGTCGCTCGCTCACCTATCGGC
TTTTTCGTTAAGGGTAGAAAAGGGGTGAACGGAAAGGGAGAGGGAGGGTAGTAGCTGCGAGTTGAAAGCTGCGAATACAA
CGATCGGTGGAAGAATACCGCGTTGCTGTACTTTTCGACAAGACCTCGCTCGCAAAGTACTACTTATATAGGATGCCTTT
CGAATCGATGGATCTTTTACGGCCGGGGAAAATATTTGTTGAAAATCTGTCTTTCAATGGAATCGATTCGCGACTAGAGT
AATCGAATGGTTGAACGGGGCTCTCGCATTATCTCTTTCTCTATCTTTTCTTGAAAATGATAGCATCGTACTAGTCTCGT
ACTAACTCGATATCACGAACCAGATAGAGAACGAAATAGCAAACAGCAGAAGACTCTCTTTGCTTCTTTCGACCGGTTCG
CGAGCTGACACGTGCTCGAAGTGGTCACCCGGTATTATCGATCGCGAACGGGCTCCTTTACCGTTCGTGTAACGCGTAGT
AAGCTCGTCGAAACGTCACGAGAAAGAGAGAGAGAGAG
>c91224_g1
TCAGAAAGACTGAAATTTTCATTCACAAAAATAATAATAATTAAGAATTCAAATCGTTAATTGTAATTGATAAAGAAATT
GTCGTATGAAGAAATGATGCTTGTAAGTAGGAGGTATTAGAAAATAATTTAGAAATAGTTGAAAAATGTGTAGAAGGATA
ATAGAGAGATCAATGACAGAGTTAAAGATTGAGAGAGAGAGAGAGA
>c167845_g1
AAAGAAAAAAAATAGAAAAAAAGAGAACACGAGAGAAATCGACGCAAATGCGTTAGTCCGTTCATTCCATCGAAATGCCG
TGGAAAATGTTCGCGAGAGGTACGTTTGAATTTTTAACGTGATAAATATTTTCTACGAGAATTGTTGTAACAATAGAAGA
TGAGAATAACGATCGTTCCTCCGATAATCCTGTTTCATGCGTCTTACGATAATCCATATATATATATATATGGAT
>c89900_g1
GTTTGAAGGCTCACTCAAGTACAACTTTGGTCACATTGATGCTGGGGATCAGGTGATTGGAGCTGAATGGCTCATCAAGC
AAGGGCTAGCAAAAGTTGGCCATATTGGCTTGTATGGATGGAGCTATGGTGGATATCTCTCAGCCATGAGTTTAGCCAGG
TTTCCTGACATCTTCAGCTGTGCTGTTTCTGGGGCCCCTGTTACATCATGGGACGGGTATGACACATTTTACACAGAAAA
GTATATGGGTTTG
>c66903_g1
AAAGAGAAAAAAAAAGAAAGAAATGAATTACAATTATAAAAATTTCTTTGATGTTGTACATTATGTTTGGCATTCGCCGG
ACGGTTTATACGAGGCAGATATTTTAACAGCAACTTTGGTATCTAATTTTAGAAATCGTCACATTAGTAAACCGCCTTCG
AGAGAATATACAAGTACGACAATCGTCGTGATACAAATTGAGGGATCACTAACAAATAATATTTAAAAATGACTATGGCA
AATCATGGCAGTATATTTATCGATTTTTATCGGCAAGCATATGATACTGTAATGATGGAACCATTTATAAGCCGTTTTAA
AGAATTTTCATTAAAGGGAGATAGACAAGGGATGATTCGTGTTATAATCGAATTACCATGTGTATTGAATACAAAAATAA
CTAAGTCATATAAGGGTAAGAATGATCAGCAAGCGGCATTGCTTTATCAGAAATCACTTGATATAATGAAAGAAGGGAAA
AATAAAATGGATGAGGAAAGTAAAGCATGTAATATTCTTACTGAAGCACTGTTTGCAGCCAGTGCATGTAGTTTAATATT
TATGAATGCTCTTTTAGAGCGCGCAAAGCATTGGTATAAATTGGGAGCTTGGTTAAGGTGTCTTAAAGATTGCGAATGCA
TGTTAGCACTTCCTTTGAGCTTTTATGATGAGGATGCAGAAAATAAAAATATTTACTTAGTATATAAAAAGGAATGTTTT
CATCTTAAACATGAGTGCTCTAGAAAGCTGGAAATAACTATTCGACGAAAAAAGAAAACACGTGGAAATAGCAGTGGTAT
GCATTGTTCTTCTGCCGAAATAACAACAGTAAAAAATGTCGTATCAACACCTACTGTGCATGGAAAGTTAAACAGCAGTT
TGAAAAGTTGTTCCGATGCGGTAGCATTTCAATTTGACAATAACAGAGGCAGGCATCTTGTAGCAACCAGAGATATTTGC
GCAGGAAGTATTCTAATCGTCGATCAGCCCTTCTCCTCCAGCATAGATAAAGAGGCACTTGATAGGAATTGCTTGCATTG
TTACAGTTCCCTTAAATTGGAAGACAATGTTAGAATTCCTTGCCGTATGTGTCAAACAGTTAGTATTATGCATGATCTTG
TGTGTGCACAAGAGTGATAAATAATTTAATAATTAACTTTTTTTTTTTTTACCCCTCTTTATATCATTATGAAGTTCAGC
GCTGCATCCATATTCCGGAAATATACTTTCTTTTTAGGTTTCTTATTGCACAGAAACTTGTCGCAAGGAGTCATGGGAGA
TGTATCATAAATATGAATGCATGATATTAAATCTTTTCTTAGAAGAAGGATTTAATCAAAGAAAAAATAAATTATCCCAT
CTTTTGTTGGCTTATAGAACTACCTTGATTGCAGTTTTATATCCAAATGAGAAAAAATATAATGATACGGAAACAAAGCA
CAAACCATCCAATCTTAATACAGAATTTTTCAAGCAACATCAGTCGAAAGAAAAACACACTGTTATATCAAATACAAATA
AAATATATGATCCATTAGATTACACAACTGTTTTACAATTAGAAACAAATTGTACGAATGTAGATCCTAATGTAAATGCT
ATTTGTAGTATAGAAGCAGTGTTTATAGCCAAATGTTTAATTTTTTCCTTGGATGAAATTGGAATTGATTCATTGGATAA
TGAAAAATTCATTACTTTAGCGACGGCTACGTTGCAACATTTGCAAGCTATTAATTGTAATGCTTATGAAATTATTGAAA
ACATATACAATGGAATAACGCACGTTTGGGAACCAAGAAATGTAGGATGTGCTATTTACACCACAGTCAGTCTTACAAAT
CATAGCTGTTATCCTAATATAGTTCGACATTCTTATCCATCTGGAAAAGTTGTTGTAAGAGCATTACGTTGCATTGGTAA
AGGTAATGAGATACTTGATTGTTACGGTCCACAATTTCTTAATGAAGAGAAGTTGGCAAGGCGCGAGTATTTGTGGAAAA
AATATAATTTTGTTTGCGAATGCGATGCTTGCAAATATAATTGGCAATTCCCATTGCAAGATACTCTTAATTATAAATGC
AAAACATGTTTTAAAACTGGTTATTCATTTAACGAGATAAAAAACAGCATGCATAAAATTAAACATTGTTCGCAATGTAA
TGAAAAATTAGACTATGGGAAATTAAATAAGCAACTTAGCAGATCTATCGAAAGGAGAGTAAATGCAATTTCTAAAATGT
ATCAAGGTTGCTATAAAGAAGCATTAAATCAATTATTAGATCATATAGACTTAGTTGAAAGATTTTTGGAAGAACCTAAC
ATAGAGTCTATCAAAACACAGCAATGCCTCATTCAATGTTATAATTTCTTTGGTTGCATTTCTATAAATTAATATAGAAC
TAATTCTTGTATGATTTTTCTTTTTCTTTTTCTTTT
>c172116_g1
GTGAAATATTTGAGAACTTTATATTAGGATTTGAGTAAATAACTTTAAGTCCTATGACGATTCTAACTTGGTCGCGTGGA
AAGGTGTAACAATGGCAGCTCGTGCCTTTCGCTAGACGGTAGTTATTATGCGTAGGGTGAGTTTCAAAGACGGTGATCGT
GAGCCAACAATCAGGGCTACGGGTAGTTAGCGGAGCTATTAGTCGTCGTTGCTGTGTGCCGCCCAGTAATCAACGCCCTG
CCTTCCCAACGCTGAAGGACGGCGAAGTGTGCAACCGAGAGAAAGAGAGAGAGAGA
>c107675_g1
ACGAATTGAGGGACGAAAGGGGTCCATCACACAAATTCCAATTTTAACCATGCCCAATGATGATATCACACATCCCACTC
CGGATCTAACGGGATATATTACAGAGGGGCAGATCTATATTGACAGACAGCTCCACAATCGACAAATATACCCACCAATC
AATGTGCTTCCATCCTTGTCTCGTCTAATGAAGAGTGCCATTGGTGAGGGGATGACTCGCAGGGATCATTCTGATGTGT
>c162720_g1
GATGGAGCTATTGGTTGAAATAGCTATTGGTATTCTGAATTTTCATGAGAAGTTGTTTTAGAAACGCCTAACGAAGCAAT
GTATATTAATGTTAAAAGTACAAGTGCCGAGGTTTCTTTTCAACATTTCGATCTCGAGTTTTCACTGGCAGGGTCATAAA
GCCACAACCTTTATAGAATATGCACTACCCATTTACGTTCTATCACAATAATGTTACAAGATTCGATCTATGTATGTATG
CATGTACGTCCTTAACATTATTTCGTTCCCATAACAAATGTAATTTCCTCCTTTTCCGTCATCTAAAATTATAAATAGAT
CTGCACTCAACAATCCATTAACAATCACAATGAACGAGTTCCCTAAGTAATATTAATTTATTTTCACTTTTGACTTTTCC
ATTTCCTACATTTAATCATCGATTATCTAAATTACA
>c4038_g1
AGAAGTACATCGAGGCGGGTGTATCAGAGCATGCAAAGAGTCTAGGACCAAAGGGTTCAGAGCCACACAAGGCAGCTGTG
ATTGGAGACACCATTGGAGACCCATTGAAGGATACTTCAGGACCTTCGTTGAACATCCTGATCAAGCTCATGGCTGTTGA
GTCTCTTGTCTTTGCTCCCTTCTTTGCCACTCACGGTGGTATCCTTTTCAAGTACCTCTGAACTCAACCCTGAGTGAAGA
AGAAAGATGATGATGATACTCTCTTTTTTTACCATTCTTGTTTTCGATTTGCGTAGGTGGTTTAAACAAAACCTGTTTTT
GTTCTTGTGGGCTCATTTAAAGAACCAAACCTAATGATGCTTCTCTCTCTCTTGTTATCTCTTTTTGTGCT
>c129458_g1
AGAGAGAGAGAGAGAGTCATAGAATCGTCCCACGGATAAGAATTGTCGTGTTGCAACGATACATCCGGGCCGATAAATAG
AAGATAAACGGTTAAATGTTCTTTATTCTCATGACAGTTACAATTATTATCGTTGATATTGCTCGTTGTCAACGCTCTTT
CTCGAATTGAATCAGATATTGGTTGATATTTTTTTTTAATTTATTTTATTTTTTTTTTTTTT
>c92832_g1
TCTTTCTTTTTTTTTTTTTTCCAATTTCCTCTTCGGGAAACGAAATTATTTCTTCAGGGGGTGGGAACAGTAAAGCTGCT
CCTCAACAAACCCCCGACAAATTATTCGATCCTCGGAGCGAACAAAGGCGGCACCTCCTCGATCGATCCCTCCTCGTCGA
TCACAAGTAGCAAGTTTTGTAATAGATGAACGCGACCGTGTCCTTGCCGAA
>c37894_g1
GAAACATAGTTACAAGTAGTTTATTATCTCCAGAAGTATTTTATTTGCTTTGTATATAATTTTATTGATTGTTTAATAAT
TTAAAAACTCTCGTAGATGCAAAGTATCTATTTTTTATTAATTTGATGAAGTTCTAAATTTTTTCTTTGACAAAAATATG
TCATTAATTTATACATGCTATATTTATTAATCTAAGTATTAAGGTATCTTATTACAAACAATAAAAATTCGACAAGCATT
GATATGTTATGTGCAATTTTTGTCTGATATAATCAAATAGTGACCATAAATGTTATTAACTCTCTCAAACGTTCTTAAGG
TCTTAAAAGTTATAAACCACAAAGTCTACCAATGTTTTATGAATGAAAGTTTTTTTTAAATAGTCGTTTTATATAGTTTT
AATAGTTATATAGAATAATATATGTCGAGCCATTGACTTGTTTCGTAAAAAGAAATACGATTTCAAGATCAGAGGTTAGG
TAATCATGACAACATTGTATAATATTTACAGCATTGATAAAATAGTG
>c28749_g1
ATATAAAAAAAAGGAAAAAAAAAGGATACATCTCTGAATCAATGCTTTATAAGTAAGCTTAGTCATTTTTTACGTGGACG
ATAGCGTACGATCTAATCTCTGCTAATCCTGATATTACGACAACGCACTTCGTTATCACACAATCAAATATCATCTCTAT
ACAATATACACACACACATATCTTTCTTGGTAATTTTAAAGAGGGGAATTAATGATTAATTAA
>c4456_g1
GAGAGAGAGAGTGAGAGAGAAGGACAGAGAGATGAATTGTTTGCTATAAACTCGATGCAGATAACCTGCTCGTCGTATTT
AGTGACATGTAGATGTAAACGTCGAGTTTTAGTTAAGGGCAGGAGGGAGGAGGAGGGAGGAGGAGAAGGAGAAGGAGATT
TTACTAAATTTACTTTTTAATCGTAGATAACAATTAAAAAAAGAAAAGAAAAAG
>c144784_g1
CAAGGCTGCTATCCCACCTTGATTGGGTCAAATATATAGTGGTGTCCTTGTCGAAACCCATCTTCCTCAAAAATAGTGCT
ATCTCCTCGGGACTGTAACAGCTTTTTGTTCCACTAGATCCTTGGCAACCTTTTTTCTCCAACATCTCAACCCTCAAGTC
CACAGCTATGAACCGACCATCTGACTTCCGACTTAATGTTCTTAGCCGCTCAATTATCGAGTCAACTACTTCATGAACCT
CTGGTTGTAGCTCTAGAGTTCCAAACATTGCCAAGCACGCCACAGAATCGATTTTACCTTTTTGGTCAGTCTTTCTCATA
TTCACCGAAGGAAAGTATGTTGCCAGCCTTAGATTGCCCTTTGTACTAAAAATTGGTTCAATATGTTCAGCAATGTGGCT
TTGAGTAACTCGATTAGGGACCTTCACAACTGCTAAGTTACGGGATGATATTTCGTCAGGCTGATTTTTAGCGACTCTGA
CCACCCCATGCAAG
>c174031_g1
AAAAAAAAAAAAAAAATGACAATAAAGAGAATAATTCTCTCGTAAATATAAATGTCAATGTTACAATAGATTTATTAAGA
TAAACATAATTGGTTATAATCGAAAAACATTTATGATAGCAGTAATGCGTTTGTATAATAATATCGTTAGAAAAGAATAG
ACACGATATTTTATAACTTTTCCATACTTGTGTTTATGAGGGAATGGAGAGGGTGATGAAGGAGGAGGAGGAGGAGGAAG
GA
>c115200_g1
ATAAATAAATAAATAAAAAGGAAGGAAAAGCAGAAGTTAAATGAACGAATAGTTCGATATTGATCTGAAAGTGGCTCGTT
ATTCATGCCATATTGATGTTCGTGCGGCTCGATAGTACGTTATCAAATTAATGTAAATGTGTTTATATGTATATAGATGA
TAATTAACGTTACGCAAAGCATCTTATAATTTAATTACGAGAGTAAAAGTGAGAGCAACGAGTAAACGAGAATGGAGTAG
TCGTGAAGTAGTTGGAAAAGCAAAAAAGTAATTTAAATAAATAAAAAAGAAAAAGA
>c173147_g1
TCTATCTATCTCTCTTTCTCTCATTCTATTTCACATACGTGACCACGAAAATTTTGCTTCCATTTCGGATCTCAATCCTC
GGCTGCACCGAACGACCGAAACGAGTCCAATAAATATACCCGGCGAAGATAATAAATCAGTACGTTGAATATTCTCACTC
GAGGAGAATGCAGTAGACTATGAGGACAAGAGAAAGAGAAGGAGAGAGAG
>c64119_g1
AGAAAAAAAAAAAAAAAAGAAATGGACAATAAAAAAAATAATAAGTAGACTATATAGATAAACTTATTTGAGCGATATGT
TTGAAAAAGTAAAAGAGTTCTGTCATTAAAATCGCGACAAGGGTATTTAAGGACGAGGTACCCAATGAGGCCATGTTTTT
ATGATGCTGTAAAGTGCGTCACCAGGACTTAAAGTTTTCGATACTTGTCGATGGCCAAGTAATTTATAATCCTTAGCAAT
TTTTCCGGCTTTAACGCCTAACTCGATGATCCTCTGAGCGGCGTGTAATTGAGTCTTCGGTGGTACTACAGAGTTAAATG
TACCGATGAAAGATATTCCTATACTTCTATTGTTGTAACCAAAGGCATGGGCACCCATATAATCCCAACTGCGTCCAACG
TAAGCAAGACCGTCACCACCAACGAGAAAATTATACGCTATGTCCGACCACTTTCTTGATTCAATGTGAAAGGTCTGTGC
AAATCTCACATGTAAAGTACATTCCGATTGTGTCGTACAAAATTCAGTGGCCGTGTGGCTGATGATAACATAAGGGACGG
GTGGTTTCATCTTCGTCAAAGGTTGTGTTGGTGGCTGTGCTCCCCATTCGTTTCTTTCGACAAATCGTACGTTGTCTATT
ACAACACCTAAAATGAATTTGTTTTTATTTAGATAACGATACTCCTTCATACTTTTACTTGGTGAGTCAATATTTTTTTA
TATCACGTTGGTGCAGCAGAGCAATCAATTTTTGAACTAATATATTTATTAATCTATAATGTTTCACCGTATCATATTAA
TAATAAAGATAGATAGTTTCATTGATGCTAGTTATATTGGTAAGAATATTAGTAATAATAATAGTAATTAATGTAATCAT
TATAGCGATAAAACTAAAGTCTTGATAAGAGCGATCATATAACAACTGTAGAAACAAAAAGACAACGATAATCATATACA
ACACACGTATATAAACATCTCTTATAATATATATCTTATAAGAGAAATAATTTTTTAATTACGAACGTCGATATATTACC
CTCGAGAGAAGAATCTGGTATTTCCGGGAAAATTGGAGTCGGTAGGACATCGTATCTACGAGAAGTATTTGTGAGAAGTA
CAGAACTCACGACGATCATGGTCACAAGAATTAAGGCTATTGTACACAAAAGTGCCGCGCATCGCCACGTCCATAGCCAT
TTTGTTACTCTATCGTAATCGTTCTTTTGTGATAAAATCGGCCTGTTTAGACCATGATCCGTTTTGCTCGATGATAAATC
GGAAGCATTAGCGTCTGATGCACGTGCCCCATCATATTCGGTCGTTGTTTCTTGGCCCTGCACCGAAGTTGGATTCGTAT
AAACGAATTGCTTTATCGTAACTGGTCCTTTGTAAAAGGTCTTGTTACCAAGATGAACGTTCGTTGAATTTTTCACGCAT
ATATCACCAAAAGTCGATGGATCAGCATTCGGTAAGATTATGTTACCGTTTGGTACTGCCACCTGTTGTTGATGATGTTG
CACAATAGTGGATACCGGTAAATCGGTCTCCCATCCTTCTTCACCTTCTTCTAAATCGGTATCATCATCGTCTTCCTCCT
CCTCTTCCTCCTCCACCTCCGCCTCCTACGAGAATTCTCTGTCGTATCCACTCGAGAGTGACACGGTAGAGTTCGTTCGA
GGAGGAACCCACCCCTAATTCTCGTTTCCTAACCGGCCTCCTCTCTCTCTCTTGCCCTCGCCCTCGCCCTCACGCGGGCC
GGCCGTGTGCGAGCTAACGGTGTGCAATCGTCTCGCGATACCACCGAATATCGCGATATCGACAAGGACGACGAGGATTG
AGAGGAGGAGGACGATAACTACGACATTCTCTAACATAGACGATTGACAACATGTGTGACGTTGCAAACGAAAATGAGAA
AATGAGGTATCGGCACAGTCGTGCCTCAATACATCGAAGAAAATGGCCCTTGCGATTGGCATTTTTTCTTGTCTATGTTC
TCGTGCAATTTGTGGCCTCCTCGAAGTTACCAATCACATACTCACCCTCGTATCCGTCCTCAACGGAGTACGAAGAAAGT
TCGACGTTGGAATCGACCGTACCCTCTTACTATCCAACATCGACCGAATTCGAATTAACGTCCTCGATAATGCAAACTTC
GATACCAGCGTCAATTTCCGGTGAACATCCATCGAAAAATACGAAGGAATTGAAGAATCCTACAAAGGAGAGAAATAAGA
GCGAGAAGAATAATGAAAAAACGAATGCAAAATCGAGGATTCGTGAACAAACAAAGGAAGAATCTAAAGAAAAAGAAACA
GAAAAACCAGCGAAGGCGCCCGTTGCAGCAGCAGGTGTAGCAGCGGGTGCAGCTACAGCTGCAACCAAAACAATTCCTAT
CACTACCGCTACTATTCCCACGATACGAACAACGACTGCTGAATACGTTCATCCTACATGGAGACCAAGAAGAGAAAACT
GTTCACCACCTGCTATCGAACAGTTCCCACGTCCTTTGATGGGCCCTGAAGCAAGAAAACATGGCGGACTTATCATACAC
GTTCTTGTTGCCGTCTACACGTTTCTTGGCTTGGCAATCGTCTGTGATGATTATTTCGTTTCTAGCCTTGACAGAATTTG
CGAAGAGTTAAGGTTATCGCCAGATGTAGCAGGAGCAACTTTTATGGCTGCTGGATCTTCAGCACCAGAATTGGCCACGG
TCGTCATTGGCGTTTTCTTCGCCAAGGATGACATTGGAGTTAGTGGAGTCATCGGTAGCGCTGTTTTCAATATAATGTTC
GTTATATCCGTATGCGGTCTCTGTACAACAACTGTTTCCAAATTGAACTGGTGGCCTCTTGTACGGGATTGTTTCTTCTA
TGCTGTCTCTATTCTAGTGATGCTCGGTACGATCTACAATGAAACCATATCTTGGATGGAGTCACTCTTCATGTTGGTCA
TGTATGCGGTATATTGCGTAGCTCTCTCGTTTAACGAGAGACTTGAGCAATGGGCGAAGTCGTACAATATTCCGTTTTTA
CCCAAGGACGACGAGCCAGCTGAAGAAAGTGCTTTGGTTAGTTATAGATCCTTGCAAGAAGATCGATTATCTTACACGGG
GCCTAATTCACCTGTTATCGAACAGGCTGCGCAAATAAAGAATCAGGAAGGAAATGGTATTCAAGAAACCGGTGAACAAC
CATCAATTCCAAAACCAACACCACAATATTACAAAGCAAAAGAACCTGATCCAAACGAAGTGTCGCCACTCGTAATGCCT
ACAGATGGAAATAAATGGAATATTTTCACATGGGGTCTCGTGTATCCTATTCATTTCATGTGTCGAGCCACTATGCCAGA
TTGTAGGCAAGAAAGGTTTCGAAGTTGGTATCCTTTCACCTTTTGCGTGTCCATGGTGTGGATAAGTTTCTACAGCTACA
TCATGGTCTGGATGATCACTATTATAGGTAGTACACTTGGTATTCCTGACACTGTGATGGGTCTGACTTTCGTCGCAGCT
GGAGTTAGCGTACCAGACGCTCTTTCTTCTTTAGCTGTGATAAAAGAAGGTCTTGGTGACATGGCTGTGAGCAATGCCGT
TGGTAGCAATGTCTTCGATATTCTTGTATGTTTGGGTTTACCATGGTTCATACAAACAGCGATGATACAGCCGGGTTCTC
ATGTCAATGTTACTAGCAGGGGCCTAACATATTCAACTGTCTCGCTACTCTCGACGGTAATATTTTTGGTAGTTGCGACA
CATATGAACGGATGGAAGTTGGATCGACGATACGGTGTAGTACTGATGGCATGGTACTTAATATTCATTATCTTCGCATC
ACTCTACGAACTCAACGTCTTCGGAGAGATGAATCCACCAGTATGCCCAAGCTTCTTTTAAATGGAAAACAGAAGAGAAA
AAGAAGAACAAATATAGCTATGAAGTGGAAGGAGACACACCATTGAAACTTGCCCTGGAATTGATGCGCGATAATCCTTC
GAAATAGCCACTTGCGATCGATTAACTTTTTAGGCAAGGGCAAAGCTAATCGAAGAGAAGAGCAAGAAAAAAAGAATATT
AAAACAAAACAAAAAAAAGAAAAACTCAACGACATCGAAAAGAAGAAATAGAGAGGAACAAAAGAATTAATCAATAATGT
CGTTTACATCTACTTTTTTTTCAACTACTAAGCGTTCAAGATAGTACGAAAGCATGAAAGTAGTAGAAGACGAAGACACG
CTGTAATATTACCGAGCCCCGCATGAAAGATAGAGAGTTTTTTTGGTGCTACATACATTATACATTATAAAAATATCTCG
AAATAGTATATTGCTGACACTAGTCGTTTGTACAGCTCGTGACTCGTATAGCTCCCTTCAGAATCGGGAGAATTTCTTCC
AACGATCGATCGATCGATCGAGAACGATCTTCTCGAAATAAATTTTGTAATCGAGCGATCATCATACAGCCGATAGCTTC
CATTTGAATATTAAATCTAAATTCGACAACATCGAATATATTGGCCTAAAGCCAATAATCACTCGAATTTTCCTCGTCGC
TTTTTTGGCGTCGGGTTGAACCGAGAAGACAATACAATTATCAGTATTAAGACGCACTTGTTATTTAACAAGCATAGAAA
AATAACGGCAGATGGTCGGACGACGAATCGATCGTATAATTTGCATCGTTTTTTTCTAACGAGCACATCGACAATGCCAT
AAAGGATCTATATCGGCACTTGAAAAAAAAGAAATCCTTCTCGAAACGATTGATTGATTCGTGTACGTACGACAACTTAC
ACGTATTATGAAATAAATGTTAATAATTATTTTTTAATTTATTTACTTAAGAATCCTCGTGTCAGCCATATAGAATTATC
TTAGATACTCATAAGAATACGTTATTATACTTTTATTGTTAAATTCTATTATAGTTATAATTATTATTATATTATACTTA
TCGTAATCAAATTTTCATCGAAAGGATCGCACCATCGAAGAAGATAACGTTTTTCAAATCATATTCCGAGAAAACTTGGG
TTTTTTCGTGAACAACAAATGTCTCATTATCTTCGATGATTTTAATCGTTTTGCGAGACGACGGATGCGAGTGTTTTTGT
CGCGTTCCTGTGTTCATCATTTATTCACATTATCGTTCGGTTTTCCCTAATTTCATCGAGTCAACATCGATGAATTATCA
TCGACGTTAACACTAATTCATTGACACTAATTTCATTAATCGCTCGTCCGTCCGTTGTTCTGAAAAACTTAAGATACCCT
GTATTTAACATTCGACAACGAAAGGTAAACATTCGCGAGATCAAAGGAAATATCTTGTTAATGCGAGCGCATGATATAAA
TCGTTATAATTTGCGAGCATTCTTTTTTTTTCTGCTGTTTTTTTCAT
>c183349_g1
AAATAAAATAAAATAAAATATAAATTTGAATTTAGATCACTGTAATTGAATTTTTTTTTTCATTTTTATCGTTCTTTATT
CATCCCCATCCCATCCCATTTGCCATTTCCCATTGGTTGTGTTACAATGGTACAATCGTGACAAATAATTTGCAATAAAA
CCGAAATTCTGTTCTTCAAAAGAGAACCCACGTTGGTCTTCATTTACGGCAATATACACAACGCCTACGCGTCTATACGT
ATTGTTCTCTTGGTATCAA
>c150090_g1
TTTCTTTTTTTTTTTCTTCTTTCAATCACTCGCCCCTCTATCTTCCTAGGACGTTCTCGAATGAATTACCAAATGAATAT
ATGCTCTAGATAAATAGATATATGCACTCCAGAAACAGGAGTTTGTTTTACGAAAGAGGAAGTTAGCTAATTCGTTTCGT
TTTACGTCTGATTCGCTTTTTGGCGACGGCGACGGCGACGGCGA
>c166167_g1
AGGAAGAGAGAGGAAAAGAGAGGAAGAGAGAAACCGGCACGCATGACTGTCGGTAGCATTCTGAAATTTTGTTCGTTGTA
CATATGTATATATGTACGCATTCTAACAAGTTCCTTGTATTCACATTAAATATTTCGTTTTCTTCAATACGAAGCTACAT
GGTACATTTTTAAGCGCCTGGAAAGCCAATGTGGGCGGATAAATTCGATCGAACTATGTGGGCGCGTATACTTTTGTTAA
ATATTTATCCACGAGCACGCGTCTCTAGGAGGATTCAACGCGTTGACCCAAAGAGTCTCCGATTACCGAATGCCAAACTG
TTTTAGTTTTTCTTCCTTTCTCTCTCTTTT
>c40324_g1
AGAGAGAGAGAGAGAGAGCGCCGACCTTTCGCACTCTCTTTCGTCCCTAAAGTCCAAAGACAAGGACGAGACCTTATTAT
TCGATCTTTCTTCGATCATTCTTCACTCGTATATATATATATATATATAGAACTTATTTATTTATAAGAAATATTGTAAA
TCTATTATGCTTTATATCCAAAAAAAAATATATAATTCATTAATTTTCTAAGGATTCAATATTAGATTGCCTGGCATTTA
TAGTGATTCTACATTCCATCTAAATACATTTTTCAAAGTTTTTTTATTCAATATTTCTCTGATTAAACTATATATGCAAT
ATAAATAGAATTGAATATAATTCATTAATTTTCTAAGGATTCAATATTAGATTGCCTGGCATTTATAGTGATTCTACATT
CCATCTAAATACATTTTTCAAAGTTTTTTTATTCAATATTTCTCTGATTAAACTATATATGCAATATAAATAGAATTGA
>c142858_g1
GTTTCTCCCTTCTCAGGATTCCTACAGGAAGCAAGTAGTAATTGATGGAGAAACCTGTCTCTTGGATATTCTCGACACAG
CAGGTCAAGAGGAGTACAGTGCAATGAGGGACCAGTACATGAGGACTGGGGAGGGCTTTCTTTGTGTATTTGCCATAAAT
AATACTAAATCATTTGAAGATATTCACCATTATAGGTGGGTTTAAATTGAATATAATAAGCT
>c69604_g2
AAAGAAACAAAAAGAGAGATAGTAGATACACGTTAGGTGGGCTTACCACCTTTCTACCGCTTCCTTGAGTGTTCCTGCAA
TTAGTCTACGATCTGCAGAATGCACTTTGACCTTAACGATTTCACCGCGTATTATCGTGACGAATTTGCTCGTAATGGAA
TCCCATAAATCTGTCAAGTTTCTACTTCGACTTTTATAAGATACAACCATAAAGAGTATCCACTTGACTTTCTCTATCTA
AGGAATGAAATTCATCGTCGATATTATACGATTTTTGTCTTAGCTCGAACTATACGTTTCTCCGGTCTGTCATGTAGAAT
TTGTAAGGCAGTACCACAGGGACCGAAGTATGTTAACAGCGGAGATTACATTTCCCAAGAAGCAACGTACCTTGTTACTC
CTTAAAAGATGACTAAACGATAAGCTCGTCTTTCCATCCTTGGCGAGAAGAGAGAAAGAAAGAAAGAAGAGAGTGGGAGA
GATGGGAGAGGCGGGATGATCGGGATCGGGAATAATTAGGTGTGGATTGGATTTTGGGTTTGGGAAAATGTGGGATAAGT
AACAAGGAGGAGGATAATTTGGGAGATGGTAGAGGGTTAGAAGTCCGATCGATCTTTTTACCCGCGAAAACCTCAGTCTT
GGGTAAATTGCGAGAACAAACGAACAGAGAAAACGCAAGAGAGATCGTGAGGTTGCCCAATGATGGATACGCTCGTCGAT
CCTCGTTGGATCAATTCGTTTCTATCGATCCTGCGAAGGCCGTACAAATGCGATTTCCAAATCGAGCCACGATCGATAAT
AAATACGATCAACGAACAAGACGCGCTAATAATGCTTTTGCGAGGCCAACGAGGTGCCGATCCTGATTTTTCCTTTTTCT
TTTTTTCTCT
>c142460_g1
GAAAGAAAGAGAGAGAGAGTTTTCCTGTTAAAAAGAACAAGAATTCTCTTCCACGAAATGCGTTCTCGAAAAAAAATCTT
CCTATTTTTACTAACGTACGTTCCAATTCTAAACACAAAAATATCTATCCCACGTATACATAGATAGTTATAAACACACA
AGTATTTATATTATATGCAATATATCAGAGAATACAAAATGACGCATTAAAAGCCGTCGCCTTTGGATCATTGTCAGAGT
GTTCTTACATAAACG
>c115741_g1
TTTTCTTTTTTTCTTTTTTATTTGAAAATTTTTTTCCTTGTACCAGTTTTGTTAGAAGTGGTACAAGCAAAAAAAGATAA
AAGGGGTCAAGGATTATGCGCGAGCATTAGGTAATTGCTTCATCGAAATGGTTTTCGATTAGTCACGTATGCAATATATT
GCTGAATATTGTACGGGAGTTATGTATATGCGAGAACTACTACATTTATGTGCATATTCCTATCTAGTCCTGTACATATA
TGTATATGTATGTATG
>c121380_g1
AAGAAGAAGAAGAAGAAGAAACGGAGGATTCGTGCGAGGTGTTGGAGAAGTACGATGACAGACATATGAGGATTCCAGCG
GCGAGATAGGATATGCGCGGCGAATACACGTCGCCTTCCGAAATCTACCTTACGATTATCTCACACCCACTTTCTAACCT
CTACTTTTATATCACTAACAATATTATTTCGTTAAATCATTAACTCAATAAACCAATTTTAATTCAATTTCATCGAGCCT
CGACACAAAATTATGTTTCAT
>c81926_g1
ATTTTTTTTTTTCTTTTTTTTAATCACTTCTTAACCCCACTTTCGAAAATAATTATAGGGATTTATTGTGTAACTCTTCC
TTTGGTTACAAGACAAGTATTATTAATTCTTTGCCTGGATATATTCGAATATGTATATGTATATACGTTTCCTTTCGTAT
TTCACTTTTAGAGAAAAGGAAACAATGATGAACGCGGAAGCGACAAAAAAATGTTCTTCTTTGGCGAGGTCCGATGTTAA
GGAACTTTTTA
>c118305_g1
TATATATATATATATATATCAAACCATTTTGACATTGCTCGTAAACGATTTATAATTTATCGACCATTTTACAACGGCTA
AATTGAGGATTTGAGTATTCGTCGTCATAGTTTTCATTATAATCAATAATTTATCCAATTGCTACAGTCCATGTACATAA
ACAACGAAATGAGACTTTTATTCATAAATGTTTCATCAAATCATTTTCCAAAGACCAAATGAATTTTTATTAATTATATA
TATATATATTTATTTA
>c55994_g2
TGGTCCACCAGGAACAGGAAAAACTTTGTTAGCAAGAGCTGTTGCACATCATACTGAATGTACATTTATTCGTGTATCTG
GTTCTGAATTAGTACAAAAGTTTATTGGTGAAGGATCAAGAATGGTTCGTGAATTGTTTGTAATGGCAAGAGAACATGCT
CCATCCATAATATTCATGGATGAAATTGATTCCATTGGTAGTTCTCGTATTGAATCTGGATCTGGTGGTGATAGCGAGGT
TCAAAGGACCATGTTAGAATTACTTAATCAACTAGATGGTTTTGAAGCAACAAAAAATATCAAAGTTATTATGGCTACTA
ATAGAATAGACATTTTAGATCCTGCTTTACTTCGACCAGGCCGTATAGATCGTAAAATTGAATTTCCACCTCCTAATGAA
GAAGCAAGACTTGATATTCTTAAAATTCATTCTAGAAAAATGAATTTAACACGAGGTATAAATTTAAGAAAAATTGCTGA
ACTTATGCCTGGTGCATCAGGAGCTGAAGTAAAAGGTGTTTGTACAGAAGCTGGCATGTACGCTCTTAGGGAACGACGAG
TTCATGTAACTCAAGAAGATTTCGAGATGGCTGTCGCAAAAGTTATGCAAAAGGATTCAGAGAAAAATATGTCCATTAAA
AAATTGTGGAAATAATTATTTCGAACAATCAACCAGATTGTCTATCAATTATTACCACATTTGCAACTTTTATAACAATG
TTTCTAATATATATATATTGATCAATCTGTATGTAGAGAAATAAAATCAGTTAGCTATAAAAACAAAATCATAACTTTTT
CAATATTTGTATAACTTTTTTATTTATGCATTCTTAACATTTACATAAAAGTGTGATTTGTTTTTATTTAAACAAGCTAA
TATTAATTAAAAATACCAGGCTCACAAAAATATTTACACTATATAATTTTTGTCAAATTATTTTTTATATACTATGGCTT
GGCACATTAATGAAATAAAATAATTTTTTTAAACGTTTATACGTTTTTATATCATATTAAAAAATGAAGTATGTTAATAT
TTTGAAATAAAAAATAGTCCTTAAAATTCAATATAACTAATTTATATAAAATATTATTTTTACAACAATAAAATCTCTTT
TGTATGAACAAAAGATGAGAAATTACAATGTATTCATACTTTGACACTGGATAAAAGATATTTTCGCATGATTCTGATCA
TCGTTTTAATTATCTACTCATATATATATTTGCTTATTCGTTTATTCTGGTTGCTGAAATGTATTTCGTCTGACCGATTT
TATGACGTGGCTTAGACTATATAAAACGAGCAAACGAGTTTTATGATATATATAACTCTTTTTATATATATATATTTTTC
GAAAGGTTCAGGAATAGAATTATGAAAATTTCGTAAAAAATTATTGGTAAAAATATAATCTGGCTCAAGTACTCTGTAAC
AGTTGTCTTATTTTCACTTAACCCCTAATATAAAGCTTAAGCTGTGCACTTTTTTTGTTTTATATTTTTTGTTTCTTATA
TATAATATGATAAAATCGTAAATAATTATTTATATATATATAGTTCTAATTTCAACTAATAATTAATATAACTAAATTTC
ATAATTCGTTCCGATAATATACTACATGAAATTTTTGTAAACAACATATTTGTTTCGAAATGAAAATAGTTAAAATAATT
GTCAAACGATATCACTATCGATTCCGGGGATTGCATACTACGTATTTAAATAAACAGACTTGTGACATTAAAAATAATAA
ATCGATCGATAGTACGAAATCAGTACAATTTCGAAATACAGTTTATCGAGCTCTTTGCTAGTTTTGCATTTAAATATCAT
TATCTATTTAAAAAGAAG
>c61454_g2
ATTTCTATGATGCTCGCAAGTTGAACAGATATTGCATTTGAGCAGATACTCGTTTAAATAAAATTGTCGTCAAAATGTGT
ACACTGCCATGTTATTGTATCATATTTTTTCTTGAATTTTCTGCTCTTATCGCGATGTGCGTGCATTTCGTGTGTTCTAA
GAACATTCATTGCAATAATTTATCATTTATTAATTGTGATTAATTATATCATGTGTTATATTCAATTTTTGTATAAATTC
GCACCCATTATTCTTACGTACCAGACATATATGAGTACATGCATCACGT
>c48313_g1
ACGACGACGACGACGACGGCGACTACGACGACGACGATTTAACGCGAAGAAAATACGATAGTGAAAAGAGGAATGTTTTT
ATCGGCACGATCCGCCATGATCTGCATTGCGACATGATAGTAATTGCGTCATCGTAAATTTTCTTTCAATTCTCGACGAT
TATCCAAGGACGTACGTATGTATGAGAAGATATGAGCAACTTTCGAGAGGATCTTGAAGGTAAGTTATGTGTCTAAAAGA
TGGCTCCAGCGGTAAAGAGCGTTTTAATATATTAATTAAAGGATTCAAGATCTGATGAGATATCCATGTAGAGATCGAG
>c21735_g1
AAAAAATAAAAATAAAAAAAAAATCCACAAATGAATTTACATAAAAACCTATAAATATTTCTTTTAATAGGTTTGTGATT
AATTCAAACGACAAGCAAAAATAATCGAATACTGATTTAGTTTATTTATTGTTCTTGTAAGTTTACTATTGTAATAATTA
TTACAAATTAACAATCACCTTCGAATTTTTTACTACATCAAACAGTATTTTGTTACAATGGATGAACGGTTATTAACTAC
TAATTAATAGAGCATTTGATATTATAGTTTGGCATTTAACGCTGGATAAAATGAATATATTTCGTTGAAGAACAAAAATA
TCACAGAGAACGTTTGATCGTTTCTCTGAATATTATGTTTCATTTTCTTGGATCCATTTTTAAACACCATCGTTAAAAAC
CCTTGTATCGTGAAATCTCTGAAGATCATCTTACAGTTTACAATGCATTTATTAAATAAATAAATATGTATATATTATTG
CCCACTATCGACATCGACTAATATCGACGCTAACTTGAGGAATGAAAGGAACGTGTCAATGTTCTAAATTGGCAGTAATA
TTTCACATGCGCACCTCCATAGGAACAATCCATGGAAGCTAGCATAACTTTACAAGCAGCTTATATTTTATGTGAGACGA
AAATACAATATAAAACTGTCTCGTTACAAAAATTAAAAAACAAAAAGAATAAAAATAAAAATAATAATAAGCAGCAGAAT
AAAAAAGAAGTAAAAAAAAAAAA
>c34538_g1
TGAAAATCTTACAGAAAATATACTGACTCAGTTACAGACACCCTTATTTATAAAAATCAAACAATTTACTCCCTTATACA
AAGTAAATTTCTGGATGATGACGACCCTATCTCTATTTGTGGGTTGCAAGAAAATCCTCACCTTCTTGTTTATGAAGTTT
GAACTGCCGGATTTTGTTTGAGATTGAGGCGAAGCATGTATGGAGACTTTACAGAACCAATGTACAAATGATCACCTATC
TTAGTGGCGCTTGACACCATCGTCAAGTCCCTGTCATAATAGTGTTCGACCGGATTTCCTTGTAAATCAACA
>c178647_g1
GCTCCCGATGCTTCCATTTTTCTCGTTGCCTTTCTTCTTTTCAGCCCTCCTTCCTTCCTTAAGCTCCTTGCCTACCCTTT
GACCGCCAAACATCGAACACGCTGCTCGCTCTCCGTTTCTTATCTCTTCTTATCGAATTCAATCGATGCATCCCCCTCGT
CGCGATCGAGGACGAGACAACGCATCGTTGTACCCGTTGTTTGTATCTCGTATCTCGCCACGCTGCGCACTTGATCGATC
GATTCGCCAATTGTGAAAGCGA
>c156536_g1
AAAAAAAGAAGAAAAAAAAAAGATGATGTATATAGACTTCCGCGAATGAGAAATTATGATAATAAAATACATGGTTCGTT
TTGCGAAGTTGTCATCATTTAAGTAATTTATTATTAGTACTAGATCGATCGATCGATCGTTCGATCGATCGATCGAACGA
CACAATATCGCCTTTTTTGATTTCTTTCGCGTAAATTTCACGATGTACTCGACAACAAAAAAGAAACAGGATAGAAAATT
GAAATAGAGAAAGGAAAGAACAAAACAAAGAAAAGAAAAAGAGGA
>c187283_g1
AGATAAATGCCTTTGGGACGCGAAGAAAAGGCTGGCAATATGTGGAGACTTTTGTGTTAGTCCAAATGTTGAAGGGGCCA
TCATTAGTGGCTTGGCTGCTGCTGCAAAATGTTCTGAAGTGCTTTGTCGCTTATAGAATTACGTATTACGTGTATCATCA
AATAGACATTTTACTGGTTTCATTATACTGGATTGAGAATATAAAATTGCAATACAG
>c161931_g1
ACACAATCCATGAGAGCACTGATATTCCTGAATTGCTTTTGAATCTGCTGCTTTAGCTCAGGTCCACTTTGGCCTTTCCA
CAGTTTAGCTTCGTCAAACGGAACTGGACATGCAGCCTGCAGTTTGGGGTTGTATAATAGCTGCCGCATAAGGGACTGTG
CTTTCAGGTCTTCCTCAGCATTACCAGTATCATACTCAGCCTG
>c193545_g1
AGAGAGAGAGAGAGAGGGAGATACACTTTACTTAAGAGTTGTTACTTGAATGTTACATTACACGATCGTTACATCACACA
AAGTAGAAATTAAAAGCGTTGATCTTATCACCTTTCAGTCGGTGCAACGAGAAAAGAATTAATGGAAATAATGGGATACA
GAAACGATTTGTAATCTTTCGATCTTTCAGTACGATTTAACTCTTTGA
>c68310_g1
GTACATGTCGCTGTAGTCGCATGCGTTTCAAACGAAAGTTACGTTTGAAAACGAATTTTTTTTATTAAATAAATCATCAA
ATAAATAATGGACGAAATAAAAAATCTACAAGATAAATATCAGAGTATTACTGTGGCACAACTTGGAGAGATTATAAATA
AACGTGGAAAGAAAGTAAATCAGGTTATACATGAACGAGATCAACAATTAAAGGAAAATGAAGAAAAACTTGAAAATTTG
ATGTCTGAATTGGTAATATTGAAAGAAGATATTCATACCAAGCAGCAAGTTTTAGAACAGAAAAACAAAGAATTGTCAAA
TCATAATGAACATTTTGCCGAATTAAAAGCGGAATACAATAAATTTATGGAAGAAAATACAAATTTGCAGATCAAGAAAA
ATCTTTTAAAAAATACTAAACCAAATCACCATGATCAGTTATTATTAGAAACAGGAAGGAAAAAGCTTCGCATGTATAAA
GAGTGGACTGGTATACATTGGGATTATAGTAATCTAAAGGACAATATAGTAGGATGTATCCTTTTTTATTATTAAATAAT
AATTTGTTTCACATCACATTAAATTATTTCTCCTTTATTATATTATCAGATGTAACTAACAAAAGTGACTATATACATCA
TTTTAATTTTGCCAAAGATGAAAAGGATTCCGAAGAATTATCCAATCTTTTATGGCACGAGATTTATCTGTCTGTTGAAA
ATAAATTAAATGAAAATAAAAAGAGTTCTATCGCAAATGAATAAAATATTAAAGGTTAGAAAATTATATAAATGTTATTC
CTTCATTAATGATTTTGTGCCTTCGAAATTGTTCCTTTTTTTTTTTTTTTTTT
>c169351_g1
AGAAACTATCGTACGAGACGTTGAATTCTTTCGCAAAACCTCGTATGCCATTATATCAATTCATTATATATTAATTTCAA
ATTCCACTTTTAAATTTGCCAAAAGTCTCTATAAGGCGATCGTAAAGAGTATTCGGACGTTTTGCAAACACACGATGTAC
ATCTACGATTGATAGAGAAAATGATAAGACGACGCTGACAAAGTGCCAAAGTGCCTTCACGTTTTACGTTGAAATTTCTG
ACCGGTGCGACGAAAGCCCTAAGCTTTCGCCGAGAGCTTTTATAAGAGGCTTCTGAATTTGGAATATCGAGGAAACGACG
AGTCGTTTAAGTGACGTCACTTACCAGTTCTCTATGACGCCGACGTT
>c160404_g1
ATGTAAACCCAAAGAAGCGAGACCAAAATGGATTGAGTATTGGCGCAGCCGAAGAATACGATGACAATTCAGACGCGAAC
AGTTTTTTTGAGAAGGAGTTGCTGGCAGCGCTGGTTAGACGTGCCGAGGGAGATGGCGCTGAATTCGAAGAGGATATCAA
GCTGAAGCAACCTTTTTGGATTACGCAAAAGTACAGACCCGTTCTCAAAGTGGACAAATGGAGTGACAATGACATCATTG
TTATTGAAA
>c96331_g1
GGGATGCCTTGGGGCCATCCGATACTTTTACAGTCACAAGTACCAAAGTTTAAGCTTGGAGGAGCCAATGTGAAAATCAA
GACAAAATTTATCAAGAAGTGAACTAATATGATCCATCTTCAAGCCTCTTTGTCACCTTCTATAGCGACGTTTGCCTCAT
ATCGAGGCTTGCAAAAGTTTCTAATAAGAAGCCATTAAGGTATTATTAGCATATTTGTCCATCTGTG
>c182645_g1
GCCAGCAGGTTAATCAGCCAAGCATGCAGCAGAATGAGCAAATGCATGTGTCAGACAATTACTATGGCAATCAGAATTCC
ATAAATTTTTCGCCTCAACCGTTTCAGAGTGGCCATCAATTTTCTAATGCTCCTAATACAGGAAGGTCATCTGCAGGCCG
TCCTTCGCATGCGTTGGTTACTTTTGGGTTCGGTGGAAAACTCATTGTGATGAAAGATAATAGTTCCCTCAG
>c120597_g1
GGATCCGGCGCTGCCGTGAGCTGTGGCGTAGGTTGAAGACGCAGCTCAATCCGGTGCTGCTGTGGCTCTGATGTAGGCCG
GCAGCTGCAGCTCCAGTTTAAACCCTAGCCTTGGGAAGCTCCTTATGCCGAGAGTGCAGCCCTAAAAAGAAAAAAAACAA
AACATGAATTTCTTAATGCAAATCAAAATGATGGATTATAATTCACCTTGGTGCTATTTCT
>c156680_g1
CAAAGACATATGGCACATTCTTATCTTCGGCCAGGAGCGGAAGGTGAAGAAGGATTTCCAGGGGCTCAGTATCTGCGGCC
ATGACAACAAATTCTGAAATTCCTCTGTTTAGTGTCTTCGTCGCTTCATTAGCACCCTTTTTAAGTTGCTTATAGTTAGC
AGCTTGTTGAACCAAATCCATAATGGTAGTTGTAAGCTGTGAATCAGCAAGTGGGTATGCTTTTGGGTTCACACTTTCTG
TTGCCATGGCAGCCGCTAGTGTGGGTACAAGGAAG
>c8083_g1
AGAAAAAAACAAAAGAAAAAGGAAACACAACAAATTTTTATTTCACGAATACAATATCATCATCGCGATATATTTCTATT
TTTTTATAGTGGTTGTTATTTCATCGTCAAATATATATTATACGACGAAGCGTAGAACCGAGACTGTGAATATGAACTTC
TGTTAGTATGTTTTTCCCCTTCTTTTCGTCCAGTTTCGAAATAACAAGCCGTT
>c79847_g1
GAAAGAGAGCGAGGGATAAGGTCGACGAGTACCACGACTTTTGCTCGTATAATTGTTCGAGTAATTTCGCTTCTCCGACT
ATTGTTTGAGTTAGCTTATGAATACGAAATGGTATGATCTTCTAACAACTCGATTGAAATAATTTCCAATGACTTGCCGA
TTACGTACTTTTCAAATTTTAATATCGAGTACTTTGTTGAAAATTAATTAATTCATAGTCGTGCAAGTGCTCCTTTCTGC
TGCGGCATTAATCACTCGATGAAAAGTATTATTCCATATACATATATGTATATATCTT
>c48566_g2
GAGCGAGAGAGAGAGAGAGATATCCTATCGCTTAAGTATACTCTGTCATACCACTTCGATTCAATAATATCTTCGTCGGC
GAGCAGCACCATCAACGCTAGCTCCGCCATTACCTCTGCTTCTACTTCCGTTTCCTGCGTTAGCAACGGTCTCTTAATGG
CTCTGTAATATTGACACTACCTTCGTACGAGCCCTCTCGATAAGGAAGTCTTTCTCTCTCTCTCTCTCT
>c134997_g1
ATTATTATTATTATTATTTTAATTTTTTTTTCTTAGCGGATATAATATATTCTTAAATACATGTTAATTTTTTTATATGC
ATCACTTTGTTTGAATTTTTAGTTGATCAACTTCTTTCTAGTACGGTGCATACGCGTTATTTCATCAACCACACTAATCA
CGACCCAGAGTACCAACATTTTCACGTTTATGTATTTATTTATTCCTCTCTCTTTTTTTTCTTCTTATTCTTCTTTTTAT
TATTATTATTA
>c61175_g1
AGAGAGAGAGAGAGAGAGGAAGTACCTTATATATCCTAACGATACACACCCCCTCCACTCGATGACTGATATTTGCAGGA
TATTGTTCCAATTGGATGTCCCAAGGAAGCCGGGGGTATTCAAAAGCAATAACGACGTAGGCGAGAGCGCGTCCACGAAA
TTTGGATCGTGCGATCGAATAATTTATAAAGAGACGATTTATAATAAAAAAAAAATAGTTTCATCAATTTTTAATCCTAC
TCAATTTACATAA
>c23980_g2
GATAAAGTGTACACGTACCCCTTCTTTCGTGTCTCCTCCTGAGAAAAGGGGCTTCAACAATGACAAGGACATTGTGTTCA
TTGTTCATGCATAGTGCCACTGGTAATGGCTTCTATCTCGATTGCGAGAAAAAAATCTTTAATTTCCGCGATATTAAGAT
ATATACTCGCAATCTCCCTTATCTGTCGCAACCATGTGACGTCCATCTTACGTGAATTATATTGTAGGTACTTCTATTGT
CAGCTCGTT
>c68589_g1
ATGATGATGATGATGATGATACAATACATTTTTTACCTAAATAGGTAAAAAACAATATAGTAATGCTTTCATAATTGTAC
AATCGATCATGTGCAATTAAATGATTGAGACATCAAAACTAATAAATTACAATATAGATAATGAGAAAAAAGAAAACTCT
ACAACGGCTTTGATTATAGAAATAAATGTTGCATTATAAAAACGTGTGTATATTATGATTTTTATAGGATTGAGAACGTG
ACGTTATATTTATATATATGTACTTACATCATACATGTAGACATCTCATTGTAAATGCAATGAAGACATCTTATTTTATC
CGTACCACATATTTTTTATACTCCTTTACTGTACAAAATATTTTTTAAATATATTAATCACTTTCCTATAAGCTTGAAAC
TTAAGTCTCTCAATTCTTCCTAATAAATAACAATCAATACTAAAGATAAATATTAATTAATGTATTATGTAAGCGTTACG
ATCTAAAGAAATATTAAGTTAAATAATAGAAGTTCATTTAATTGTAAGATTTTTCTAAACTATGCTGATTCGAATACCCT
TTATTTTTATATGAAAGAATGATGTACGTAACATAAGATTGACTAGAATTAAAAACATTGAATTATGTTTGTCAAGCTAC
TTGTTTACTTATTTACATATCGTCAGATCGTGGGCTTATAATGCAGATTTTATCATTGTTTATTAATTAACAATAAATAT
CATATATGTGTGTGTGTAATTCCTGTTAGGCTTAGGTTTTATATTAAAGTCATTAATTATTAATACAAGATGGCTAAAAA
AAAAAAAAAAAAA
>c139348_g1
GGGGCGGGGGGAGTAGAAACGATTCTATCGGCGCGATTTTCGTGGTCGTCGGACATTGGACGCTATAGTAGCATCTGGGT
CGAGCGTTCGATTCAAAGCTCGCTTGCTCGTTCGCGCGTATTCCTTTAAAACCATCGAAGATTTATCAGACAGCTTTGCA
TTAACCGAATTCAAATGAGTTTAGCTAGACCATCGTGTAAATCTTTTATTTGATGTTGTAAACATTCACAGATCATATTT
TAACGCCATTAAAGATTTACCAATGATAAAATTTATATAAATTGTAAAAAGTACTTTTTCCAAAAGCTTTTTTTTTTTTT
TTTTTTT
>c77613_g1
GGGCGAGGTCGCGGAGCGAGGAGAGCTTGTCGAGCACCGTCCGCGGCGAGTCGGGCGTCGCCTCGCGTCGAAACGCGTCC
GCGGGATCGGGTCGGGTCGGGTCGGCGGAGCGGAGGAGGTCGAAGGCGAAGCGCTCGCCGCCGCCCGACGACTGGGAAGC
GGGCGATCGGGGGTCGAGGCGCGATAACGTCGAGCGGTGGGACGACAAGGACAAAGCGGCGGCGAGGAAGTGGCGGATAC
GAGGCGAGGTGCACA
>c181756_g1
GCCTAGAAGGGGTCTTAGAGGTCGGCTCGTATCTGGATTATATTTCCGACGATGGACTGTGGATGTTGAAGTAACTCGAG
AATCGTGTAAACCACTTGAGAACATTCCCATCAACGGTTGTGGTCCACTTTATGGATTTTAAAAGCCGCACATAGAGAAG
CTACGTGGTTTGTTCTACATCTCTTAAGGTTTTAACGTAACCATAATCGATCTGTAACATCGAATAGGAGAAGAAAATTC
CCTTTGACATTTTCGGCTTAAATTAACAGATTTAGGGTTATTGCCGAGAGATTCGAGAGAAACAGAGAGAGAAAGAG
>c74890_g1
AACAAATGGAGCTGCGATTGCGATAATGAATATCTGATCAACGTTTTGCTGCCAACGTACGGGAAAAGGTTGATGGGCGA
AGAAATGAAGAGGCTGGTGTGCGCGGCACCGCCCGAGCACGAGGGTGAAAATCTGACGTCGTTGTTCGATCGAAGCCTAC
GCTGCCTGGATCTGTACAACGCGAGGCCGGAAAAAGACGCGATGATCCTCGTGGGTATATTGATCGGTATATTGTTCGCG
ATTCCGGTCTGCCTCACCACCCTCGTGCTCTGGCGCCGCGGTTTCTTCTTCTGCGGCAGTTCCGGCCCGGCCAGTTTCTC
CCGAGCATTTTACAAAAGGACCATTAACGAAGAAATTTGAACCTCTCTCTCTCTTTGCTTCGAAGAATTTGATGATGAGA
GGATCGATTTGGATGTAATCGTTATAGAAGGAGGAATGAAGATAATTGAAAGGGAAGAGTTATTAGAATAAAGAATAAGA
TTTCGATCGTTCAGATTGATATGTAAGATTGATATACAGAGTTACAATATATAATATAAACGTTGGAGATGGAAGGAGAA
AATTTTATATTTTGTACGCCGTGGATTTTAATTTATGTAATAAGATGTAGCGATAAGATTAAGCGAATTTAATTATTACA
CGTGTGTTATACGTATATATTTTTATAACGATGCAATGTCTCAATAAATTAGATCTAGAAACAATAAAATCACG
>c141034_g1
GAGAGAGAGAGAGAGAGAAGGGACAACGAGCGTAGATCCAAAGGATACGTCGTATAGATCGCAGCTGGACCGTACACTAG
CCTCACGGCAAATGCAATTAAGGATTACGCGGGCAGCCGTAATCGTTCGAACAATGCCGGACTTTTACTCCCGATATTAT
CACGTCTCGGTGCTATTGTACCATTGTATTCTAGGTGATACTAAATCGAAATAGCGAAGAGCTGGTAAAGATAAAAAGAA
AGAGAGAGAAAGAGA
>c69819_g1
TGGAGGTGGTGGCGGCGGTGGTGGTGGCGGCTTTGGAGGTTCTTCTTTTATCGGTGGACTTTGAACTTTAAGAGGAGTGA
CCGAATGTGATAGAAACGAAGTCTCTCTAGTAAGAACTTGTTTATTAGCAGGTGATTTGGCAGTTGGTGTCTCATTTAGC
ATGGGTGATAATAGAAAGGATGGAGTAGGTGGAATTGGCCTTGCTAATTGTGCTTCCAATGATGGTACTAAAGGCAAACT
TGGTCCTTGTGAGCTACTAACTGGCAATGTTGTAGTTGCACATGCTGTATTTTGCAATAATTGTTTCAATAATACATTCT
GAGATTCTTCCATTCTGTGAGAGTTTGTCGTTAAGCTACCTTTACCAATTTCTAATTCGTTTCTTGTTGTAACCGTTTTA
TCAATACTTGTTTGCATTTTAGAATTTGTCTCATCTTGTTCTTTCTTTCCAGCAGAACTTTGATTTAATCCCTCCAATTC
ATTATTTTTATTGTCAATAGGTAAGAGACCTGCAGTTTTATATTGAGATTGCCCAGAACTATGTTGAGCTTGTAAAAGTG
TTGAAGTTTGAGACAATGTAGATTGTAATATACTGGTAGTAACGCTAACATTACTTGTACTAGATGTTACTGTAGGTGGT
ACAATGGTTCTTACACATTGCATAGATGTACTTATCGCTGTCGAGGTAGAATTAGCGGCAATGCGAGAAGATATTGATGA
ATTATTTGAGCTTACTTGCAATATTGCTTGCAGATTTTGTGTTCTTTGTACAGATGATGGTGGCATAACTGAACTTAATA
AGTTACTGGCCTGTGTTGGGACAGTATTTGCTCTATGTCCAGCGATCGTTGGTTTTGCCGAATTTGTACCAGCTAACATA
GCATTTAACATTGCATTTGAGGTAATAGATATACCAGTATTAGTTGGTTGTCTAGGAGTTATTACAGAAGATGTTTGTGA
TGTAAGACAATTTGTTGATGGGGATTGAATTCCACTTGAAGTTACTCGTAGAAATTGCTCAGAGGTTGTTACTTTACAAT
GACTTGAAATAACGCTGACTGTAGAGTTTGTACTTTCTTTACCCTGTGAAGTGTATGCAGTAGTGGTACATTCAATATCT
ACTTTATTTGTATTTGCATGAAGAGACGAAGTCATGCATGTCTGTAAACGAAGGTTTGAATTAGGCTGCGTATTATTAAT
AGAATTCGGAGAAGATGTGCTCGTTGATAAGATCGTTCCGACTTTCGGCGCTGAAATGACCGAAGATACCATAGTAACGA
TAGTAGGTTGTTGACTGGTTGTACAGTTTTGAGAATGATTTGTCTGTAAAGAAGAAAGTAATGTTCTCAATTGATGCGAT
ACATTGGCCACATTCGATGTAAGCTCTGTAGGCTTGGACAAAGGAGAAAGATGAGGTACTGTAGTTGTACATTTTTGTAA
TTGCGCTACTGTGCTCACAACCAACGGGACAGTATGATGCGGTGGACTTTTCTTAGATATAGATCCCGTAGGCGATGGAC
TTGTTTTTTGAGGTTTAGGCGACATTTTATTTTCCGAAGATAGAAGATGTTCATTTTCCAAATTTTCTTGCTCCAAGTCC
ATCAATGAGTCTTGTAAAATATTAAGAGGTAATGTATCCAATGGTGTTGGTAACTGATATATAAGACTCGATTTTCTAGA
TCTGTCTTCATGAAGAATATCGGTATTTGCCATCTCTGGTTTAGAAGATATTATATTGTGAAGCATATCTAATATATCAT
CCGATGACTCTTCCATTAAATTTCTTTCTTCATTTAGGCAATGTTGTAAATATGGTTTATTAGATTCAATTTCTGTACAG
GATACATTGTCTTTATTCTCTTTATGTTCTTCTTGATTAATATCGCTTATAATTTGATTCGTATCGGTATCCGCGTTGCT
TACTTCACTAATAGGTTGCTTTATTACCTCCTTAGTTTTCTCTACTTTTGATACTTCTGTGTCTGTGCCATCTTGTTTAT
TGTCATTTTCAACGGCTGGTTCAACATCATTTTCTAAAATATTTACAAGTGACAAATCATCAGCAACAGGCGACATTCTT
TTCAACGTGGAGACATTTGATTTTTCCTCAGGATGTGGATTCTTTTTTCCAGTTATATTATTTTCAGCAGGATTATGAAT
AGCTTCTAACATACTTTCTAATTCATCCGTTGTATTCAATGGATCATTTTTCTTATCATCTGAAATTATTGTATCTGAAA
TTGCAGTTGAATTAATATCTACTTTTGAAACAACATTATCTTTTTCTTGATTTTTTTCTGCATTATCCGTTTCATCTCTT
TCATTCTTTTCTTTTCCGATACTCCCAGTATATTCATTTTTATCGTCTTTTGGAGTAACTACGACAATATCTTTTTTAGG
TAGATCAGGTATTGACATTTTTGGTGTTGATAAAGTAACTGATGTAGGCTGGACGCTTAATACTAATTTTGTAGGATTAC
TTGTTGATTCTGTTGTATTCACACTAACATTCTGTACAAAACTTGTATATTCAAACTGTGTGTTAGGCGTTGATATTTTG
TCTGTTGTTATAATGTATGTTGTTGAAGTTTCTGTGTTGGACAAAGTCACTTTCGGTAGTGTCTTCGTTTCGGGCGTGAT
TTGCTGTGAAGTAACTCCTATATTTTCTAAAACAGTTTGACTAAGTTTAGCTGCTATTTTAGCATCTGCTACAATACTTG
CCATAGTTGATGATAAAATAGTTTGTCTTTGAGAATTTAACGTATTTGTTATTTGCTCCTTTGTCACGCATACGGTCGGA
AATGTTGTAGAGGACTTAGTAGTTGTATCTGATGTTAATATCGTTGATGATACTGTTATGACATTTGTTTCAGTTGTTGT
AGAAGTTGTTGTAAACATAATAGTAGATAAACAGCTAACAGGTAAGCCAATATTTGCCTGATGTAAACTGGAAGGCGGTA
TTTGACTATATGATACACTTTCTGGAAACGTAAATGCTATCGGGCTTTTTGTTTGTTTTGTTTCTTTTTGAGATTCTGAT
TGATCCTCGTTTGAAGATTCTTTTATAATATTTTCTTTAGGTACATCTAAATTATTTGTAGTATCTATTTTATCATTTTC
TTCCTCACAAGATTCCTTAGAGAAATTATCTTCAGGTGATTTCGTACTAGGGTCAATAATAACAACCTCTGATTCACTGT
CCAAAGATACCATAATATCTTGGTCTGGTGAATGATCCATATATGGTCCAGGTGATGGATCTACACGTAATTCATCTTGA
TCAGGGGACTCTGGTGTATCTGTTACTGCCAATAATCTTTTTCCCGATTGAAGCGTTCTCACAATATCCAATCTTAAGCC
TTTTTTATTTCTTGTATGTGAAGGTACAAGATCTTCATCGCTTAATATAGGTTCATCAGTTTGAGATTCTGGATTTTCAA
TTTCCAAAATTTGTACCAAGTCATGTCCTTGACTACCGTCATTGACAAGTGCATGACAAAGAGAATCGTTACTATCAGCA
GATAAATCTACAACCATCCCAGGCTCAAAGAGCACATATTCTTCTTGCATGTCTCCATCAAGCGTACCTGATATAACATC
TACTAACTCTGTGTCTCCAAATTGTTCTATGACAGTAATGTCATCATTATCCCGTTGAGCCGTTGAACTTAATGTTACCT
CAGTGTTAACTATCGTCTTATCATCATCATAATCAGTAGTATCAGGTATAGGTTCAAGTTTATCACTTGGGCTTCCTAAT
TGTAATGGACCATTATCAGGTAACGACGGTGTCTGTTTTGATTCTGTAGATGTTGGGGGCGTTTGAGGTGGCGTATGAGA
ATCATCGTCGAAATCATTATAATCTGCACAAACTAAAGAATTAATTTTTGACGGTGGTATACCTGTTTTTCTATGTACAA
CTGATGTATTAGGTTTTTCATCAATATTCAATAGATGAGTCTCTGCAGTTTTACCCTTACTAGATTCTGCTTTTGTTGAC
CACATTGGGGAGCCACCTCTTAGACCAAGTTTAAAAAATCCATATCTTCCAAAGTTTGGTATGAATGGTAATGGATTTAT
TGGATTATGTGGATTTCCACCTCCTCTATTTGTGTGATCTACAGACGTTTGTTCTGGCTGTGATACTGATTGTTGATGCT
GATGTTGAGAAAGTTGTTGTTGCTGTTGTTGTTGATCGTTCGACATTACTGCGTTACCTGAATTTTGAGGGGCATAAACT
GCATGGGGTGTATGAGGAGTATGTGGTGTTCTTGGGGTTCCCGGATTTTCAACACTTTGCGGTCTATCAGGCATCGCTGG
ACTATTGCCAGTAGATTGTCGTCTTTGCATTTGCATTGGAGAACCACCAACCATTGGACTACGTGGCATTGGAGAATTTG
GTGTTTGTGATGGTGGTGGGTGATGTGAATTATTAAGCTGATGTTGTAACATTGGTGATGTTGACGGATGATTACGAGCC
ATAGGGCTAGGTGGTTGACATTGAGAAACCATTGGAGAAGTGGGAGGATGCGTATGCATTCTTGTATTCATTGGACTCGG
AGGTTGAGAAGTTTGACTTAATTGTTGTTGAAGCATAGGTGAACCCATCGTTTGTTGTACCATAGGACTACGTGGCATTG
GTGAGCTCGGTGGTTGTCCATAATTTTGCGATATTTGTTGATGGAGCTGTGGACTTGGTGAATTTGCAGGCTGAGATACC
ATGGGAGAATTTGGAGGTTTTTGCATTGTAGCTCCATGCTGTTGTTGTTGCTGTTGTTG
>c132520_g1
GTAAAATATGAACAGAAAAAAATACAAAGTGCGTAAACATGTGAAGGACGGAATAACTTTAAACAAAAAAGTGATTCTAA
CAGTAAGTGACATGCAATAAACAAATAAAGGTGAAAATGAGAAGTTGCTGGAATTCTATGAAAGCACCAGGAAAGCTGAC
AAAATACTAATCCAATGCTAAATGATAGCTTACAAACAACTAGAAATGATTTTTAAAAGTCATCAAATTTTAATATATAA
GATCTACTAGGCATAAATTTGATTACTTTTGC
>c82943_g1
GCCATTAAGTTTAAATAGGATTCTTTATTAAAATCATTTGTATCTATTCTAAAGTATTGTATATAAATAATTGAAAAAAA
GTTTAATTATGTTATGTTTTTAGTGGATGTTCTTGATCGTTGCATGCATCTTAAGTTTAATTATAGAAAATGTCACATAT
ATTTTTTTACATTACCACAATATTTACATAATAAAGGTAGCGTCTGATTAAATTGTTAGGCTATTTTTTGTTTTTTTTAT
TGTTGTTTTTTTTTTTT
>c4413_g1
AGAAAGAGAGAGAAAGAGAAAATGTGTGTGGGAAAGGGAAGTGTATTTTCAAAAGGGATTCGTTCGTCGAACGGCTACTG
TACTATAGAGATCGATTTGTTAATTATTAACCGTCGGCTACGTTGAAAATTGATTGTAGTTTTCAATTTACGGATAACGA
AAGCCCACTCTTAGCCAATGATACACCCATGTAATAAAAATTTAATGATATTTCGCCAAGTTAACTTCTTGGGGAATGAT
AGAAATGATGGAAGATGGAAAGAAAGATAATATAAGAAAAGTATGAGAGATGATATGTGAAAATGAAGAAAATGAAAACG
TACGAAGAGATAGTTAAAGATAGATAGATAAATAAAT
>c65937_g1
AGAAAAAAAAAAAAATACGAAACATTCCAAAAAAAAAATAGGCAAAAGTAACTAAGAAAGAAGAGACCTGTGTAACCGAT
TGATCGATTTTGAACGGAACGCGGGAAAAAGGATTCCAATCCTTCGTGTCGATTTTTCCCCGAATCAAGGAAAATTGGAA
GTATCTGTTTTTTCGTAACGCGACATAGCGAAACGTGGCCGTCAGATGCGTGAAAATGACGCCATTCCGCGTAGGCTTCC
CTCTTTGAAACTGCCAGTTCTAGGTCCTACATAGAACTTGCTATAAAATTTGAAAAAAGAGAAAAAAAGAAAA
>c70296_g1
GCCGAATTAAACAAATAATGATCAGGGTATATGTCGGTGATAAAATTTTAGACAAACTATACACGTCACTTTATCATTTA
TGACAAACCGTACTAATCATCAAAAGTAAACGTTCCCTCTCTCAAGTTTCAGAAATGGTGACCATCATCAAATTGTTTCA
AAGCTTTCCTCATGAATACAATTTAATTTTCCCGACTTCTTTCAGGGTACAGAGTATTAAACAAGCATGTCAGTGTCACT
AACTTTGTTGGGAACTAATAAATGTCAACTTCCTCCTTTACACCACCTCTCTCCTCCTACGAATGAAAGGTTGAAGTCAT
TGCACCTCCAAAAGGGGCATCTTCTATCTTGTGGATTTCCAACCACATCATGTTTTCATCACAGTTCTTGATCACTGAAC
TCTCTGGAGCAGTTTCTCCACCATAATCTGTTGCTGAACCCCACTCAACGACTCTGAATTCATAATTGCATTTGATATAA
GGATGACTGTAGATGGAGCCTCAGCGTTCACCCAAACACGGCCATTTAAACCAACTGCTATCTCAAAGGAGAGCTTCTTC
CCAAGACCTTCAAGAACCGGGCATGTTGGGGAGCTGAGCAGCATTCGGGCAAGGCCAGTTGATGATTCAAATGTGAAGCC
ATCTTTAAGGGGACCATACTCCGCTACTTTCCCAGTGGCATCAGTGCATGACAACTCGGGATTCATGCCCGTGTTTGCCT
TCACAACCCGAACATAGATCAAAGTACCTACCTCAAACTTGGGTATGTTTCTCCTTGTTCCTCCTTCAAATGAAAGTACA
GGAAGAAATGCCAATGCAGGCCCTTTTATATCCACAAGGAAGTTATCAGCTTTGGAATCTACCACAATTCCAAGAACATT
ATCCCCCACACAAGGCACGTATCTCTTTTGGGAGCTCTCAACCCAATATTTGTTTGGCTTCACAAATCTCAGCTTCCCAG
CCTTCATGACAGAAATAACATCACAGTCCTGATGGAGACCACCCCCAAGCTTGATGGTTTGATTAGCCATACTTGAGAGG
TCAAGAACCACATCCCCTGGAACCCGTAGCTCCGTCGGCAACATCATCAAGATCTGAGATGTGAGATGGGTTCTACG
>c163156_g1
GCACAAAAAAGAGAGGATACATGGTTTACTGATAGATGCACAGTACATACGGAATAGATCTCACAGAGCGTAGGGATCGA
AAAATTAAGTTGTAAATATGGATAGTCGACTTTGGGTATGCTCCCGCTTCTATGTTCCGCATAGCGTAGCCATTCGGAGC
CATAGAGGAATCTTGAGTTACGTTACATCGATATCATGCGTTTGCATCTTTCGTATGTTACACA
>c89266_g1
GGGATATCGGGTATTTGAGCTGTGCCAAGAATGAAGTTGACTTATTACCAACCCACACTATGATCGAAGAAGTATTTGGT
GATGGAGTCTGGAGTTACAAGAGCAGAAGAGATGGTCACGGCTTAAGCTGAGTGATGCTAAAGTTACGTCAATGTTGTTG
GCTGAACTTCCTAAAGATGCTTCTTGCTGAGTATATATGCCAGAATTTCTTGTATATCATAATTGATGGAAGGAGGAAAT
TTTTACTTAGATGTAAGAAGCTATTCTGC
>c174323_g1
TAATAAATACATATATATACATTTATATGATTCTTTATATACATTATACCCCCTTTAATACTTAACGATAACACGATGTT
CTACACCTTTGTACGAAATTATAATTAATACTTCTCTATGACGAAATGATCTCCCATTGTTCTCCAGTCTCAAAGTGTCA
TGTTGGAACGAAGTTCATTTTTTGTTTTCTCCTTAAGATAAGACCACGGTTATCTCATCTTGTCATAATATCATTCCTCT
ATTCTTCGAGGAAGAATCAAGTCAATTACATATTCTCTTTTGGCCGATAATATGCAATAAATAATCGATGGTATACGAGA
ACGATAGAATCGTCATGCTTTGAGACTTCGGAACGTTGGTTATCGTTTAATATAATAGAAAAAAAAACGCTATATCGTCG
CATAAATACTGCGCATATTGTCTGTATTTATACTGATAATTAACCAACGACTATGTGTCGGTGTCCCGTTTTACTGGCAT
GAAAATAGCTCATAGTACTTGTACTCGTATATCAATTAAGTTCGTCTCTTGAAAAGAAATAATGGAAAAAAAAACAAAAA
AAAAAAAGGAAAAAAAAA
>c169661_g1
TCTGTTTTTTTTTTCTTTTTTGTATAGGCGACGCCTTTCTAAAATCAACTTCGTGTAGTACATACGTCGTGTCGATATTA
TAAGTTCCTCGTAGATCGTAAGAAAATGATTTTCTTTGTCGAATCGAAAACGAAACTTGTCGAACGATAAGAATAAATTA
TGATTTTCTTTTAAAATTAGAAATAAGAATAAAAATAAAAGTCAAAAATAACAATAAAAAGTATAAACAGATGTAGAGA
>c122677_g1
GTAAAAATTGTTTTTGCATCTATAACACGATTTTCTTTAGGAGGTGCATTAATATCCCATAAGCAAATTGTATGATCATC
AGATGCACTGAGTAAATATCCATTTAAATTTGGATTCCATGACAAACCATAACCTTCCTTTTGATGTCCCCTTAATCTTA
GATCAGGTTGACATTCACCATTAGGATCTGGTTTACTTGGATGTTTTGTATAATCAAATACAAGAACATCACTGGATGGT
GTTTTAGTTGCAATTACACATGGATTTTG
>c24375_g1
CAGTGACACAGTTTGAACCAGCTGATGCTAGGCGGTGCTTTCCATGTTGGGATGAACCTGCTTGCAAGGCTACATTCAAG
ATCACATTGGAAGTGCCATCTGAGCTCGTAGCTCTTTCCAATATGCCAGTTGTTGATGAAAATGTTGATGGAAAGATTAA
GACAATTCACTATCAGGAATCGCCTGTCATGTCTACATATTTGGTGGCAGTTGTCATTGGTTTGTTCGATTATGTGGAAG
ATCATACATCTGATGGGATCAAAG
>c55401_g3
CACACACACATACATACGTGCTACGCATTCAACTATATATATTTGGCAATATATTCGCGAATAAATTAATCGTAGAAAAG
ATGATCCTTTATACAAAACATAATATACAATATACAAATATTTAAATATATGAAATTTTTTTTTTCGAGCCGATGCGCAC
ACACCAATGCGCAATAGTTTGCCCTCATAAACCTTTTACATTTTCATAGTGTATACAAGTTAGCTCTCTCCCTAAATCGT
AAGTGGTATGTTGCTCATATTCTAATCCCTCTCGCCTATCTCTCTTTCTCTCTCTCCCTCTTCCTCTACCCCCTCTCTCT
CTCTCCATCTCTTTCCATCTTTCTCTTCTTCTCCCATGCAGGCATACTCACACATACATATAAATGTCAAGACACTCATG
CACGCACGCGTGCACGCACATATAAGCAAACGTCCCTCTCATACGTACATGTGTATGTATACATTCTCGCACGTGAAAGA
ATAATAAATAAAACACTCGCGGCGTGATCAGACGTTACGATATAGTTGTAATAATAATAATAATA
>c110885_g1
AAAAAAAGAAAGAAAAAATAAAATGAAAGAAAAAACTACCAAAGATTAACGATCACGAAAGGCGTATCTTTAACGTAGCC
TTATCGAGCCGGGCAGCTTATCTCGGTTTATCGTTAAACGTTGCATTACGCGAACCTAAGCACGACTCATACTGTGAGAA
AATTAAATCACCCGGTGACCCTTTTGTCCGATGTATTCGAAACTCGGCCAGCAAGCTTGGCACAAAACGTATCCTTATCA
GCTTTCTAAACAAGGATAATGATCTCTGATATAAAAGCGTCCCCAGAAATTAGTTTAATCATGACGCGAAGTTAT
>c138768_g1
TTATTCGGGTTTTATGTTATAAATGAAATTATGATAATAAAGAACAAATATTTTATATTTGTAGATATATACCGTGAGTT
TCGCTAGTTGGACTAACACTAATTCGTGCTGTCCGATACAGAAACTAAAATCCAAACGAATGTATTCTTACCGATCATAT
ACACAGTCCCTAACAAGAAGCTATATCTATAAGAAGAAATCCATCCCTGCCATTATTAACCGAATGGCAAATATCGTTTT
ATCAATCGAATGAACACTAAATCACTTAAGCCAGTATCCATTCGATATTTCTTTGAATCAAAAATTCACTTTCAATGTGT
TCTAACGAATTTCATTCTTATTAAAAGATATCGTCTTGAAATATTTTCGTTGAGACAATCATTCTTTG
>c87842_g1
GAAAAAAAAAAAAGAAATTAGAAGAAAAGAATAAGCAAAACGAATAAACGAGCGTAAAACTGGCCCTCGTTCGACCGATT
TCACATCCACGTTAGTAGACGTTCGCTTCCGGTTCCGCGATCGTACGTAAAATCGATGCAGCGCGGCTGCAACGGTCCGT
CGTTTGCTCGCTTCTCAGACTCTGAACGTGATGCACGACTTCCTACGACCGCTATACGTACGTGAAAGACTGCGAAAGAA
AGAGTGAGAGAGAAAG
>c89984_g1
GGAGGAAGAGGAGGTGGAGGAGGAAGAAGTTGGACGAATGGTGGGGGTAACTCTTCTCTACTCCCCAGAACTCGGTTGGT
GGGGGTAAGGCAACACTCAAAGATCGTGGTGACGTAGTTCTGGCAGGAACGCGACGCGTTTTTGTCCCCGCCGGAAGAAA
AGACCGTTTTATTACGATCCGTTTTACTACGACTGCCTGCCTCTTCTCGCGCTCTTCGCGGTGGCCGGTGTCTTTGGGAG
AGCCAGAAACAGAGAGAGAGAGAGA
>c154003_g1
TCTCTCTCTTTTTCTCTCACGATATTAACGCCAAAATCGAATGAGAGATTTCTTTGATGTGTACAAGAAAGAGATTCGAG
CTATTCGACCTTTCTCTTCTCTTTCTTTCCTAAGAAAGAAAACGTTGCTCAAATAAAACTGAAAGGTAGAAGGAGAAAGA
GGAAAGGGAGATGAAATTTTAGTGAACGTGCCGTATAACGAAAGAGAGAGAGAGAG
>c184063_g1
GTAGAGTCTCTAATGGAGTTAGGAAGTGCAGAGTATGGAACATGGGTTGCTAAAATTCTAGGACTAGGAAAGTCGTCAAG
CTTGAAGAATGGATTTTTTCCGTAGACAGAGTTGTCAAGGAAAGGGACGAGACCGTGAGGGTTGGTGGTGAGCAATGGGT
TTTCTGTGGGAGAGTAGTTGTTGCGGTTGGCTATAGCAAATGTAAGAGCTTTTAACCATGTTGTACCTGCTTTTGGGAGA
CTGGCTAGTATTAAATCAGAGTTTTGTGCTTTGAAATGTTGTTGAAAAGCGAGAATGCCATGGATGAACATATATGGATA
CCAATACCCTTTATACAAAAAAATGTCTATCCCATTTGGAAGTTTCACTTTGGGGAGAGTTTTGAGCAGTTCTTCCGACT
CATCATCATCCCCCATCCTCTCTTGTGTGGC
>c159625_g1
TAGATAGGTATGTAGATATATAGACGTATATACAATACAATACGGACGTGTACTGCAAATGATCAGAATCGTAATCTCTC
TGTTGAGATTCACGCTTGGCAGAGGTCATTTGATAATCAAAATCGCATTAGGAAAAGAAATATCCCATTGTGCAATATTT
CTAGGATATATTCACTCTTGTTATCTCAAATACATAAAAAAAAATTGTAAACGTTATTGCGTGGATCCTAATGGAAAATA
CTGTTAGAAATTTTATTGTTTTCTTTTTATACAAGACATGTTATTCGCATTTATTAAAAATTTCATATTATATTTTATCG
ATTGAAAGAAGAAAAG
>c173506_g1
AAAAGAAAAGAAAAAAAAAAAAGGCAGAATTTAAATCTACGGAAACGGTTACTTACTTTTGCACGGTAGATAGGTCGATC
GCTCATCGAACTGCAAATATTAAAATGTGAATAACGAGATTTGTGATTCATTAAAGGTCGAAAGGCGAACGTTAATTAAA
GTCAAACGAGGAATAAGGAGATCAAAAAGGGACAACGAAGAAGACGAAAGAGAGAGAGAGAGAG
>c65856_g1
GTTTGCCAGCAAATTTCGCTCCTTTCCCAAGAACACTTTCAAGATGTCTCAAAGATCTCTCATTACACCAGTCAAAACTG
CAAATGCGCCACCACCAGCAGCCTCGTACAGCCAGGCAATCAAAGTGAACGGATTCATTTACGTTTCAGGTCAAATTCCA
TACACCCCTGAAAACAAACCATTGCCAGGAACGCCAACAATCGCAGAGCAAGCTGAGCAGGTCATCCAGAACGTGAAGAA
CATCTTGGAGGCGTCTAACTCGTCTTTGAGTCACATCGTCAAGGCCAATATTTTCTTGACCGACATGGAAACTCAATTTG
CCGAGTTCAACGGTGTCTACGGAAAATACTTCAGTGAACACAAGCCTGCAAGATCTTGTGTTGCCGTCAAGCAATTGCCA
TTGGGCGTTCAATTGGAGATGGAAGTGGTGGCTATCGACAAGGATGCCAACAAGTTGTAAAT
>c20555_g1
TATTATTATTATTATTTTTAATTTTATAATTATTATTCTTATATTTTTTTTCCGTTTTTTTTTTCTTATTTTCTTTTCTT
CTTGTTTTTCGTTTTTCACGTTCATCATTACCATATTAATGATTTTGTTTAAAACTCGAGTTTGTCTCTTTGTGCAAACG
TTACAAATTGTAATTAAGAAAGAGTGAAAAATAAAAACGTTAACGTTAACGCGAATCCTTGTAATCATAAGATTTTTTTT
TAATTAAACGAATAAAACGACGACAAGAGTTGACTCATCGAAACGATTAGAAAATTCGTAAACGAAGAAAGAAATAAATG
AACGAATGAATGA
>c176059_g1
AAGAAAAAAAAGAAAAAAGAAAAGAGATAAAGAAAGAACACGCGGTGACAAGCGGTGTTTATGTCACACATGTAAAGCCG
CGAATAATTGAATCGGATATCTTTCAAATCTCTTTGAAAGTCCGAAAGGCTATCTCTCACCGTCGTCGCGTATTTTTTCT
ACGATATTAACACGGCGACGTCGTAGAAGAGAAAGATGGAAATATGAGAGATTTTAAAGGAATGAGAACGAGAGAACACC
TACGCAAAGTGACGCCGATGTGTTCATTCGACCAAGGGATTCTGGCGAAAAAAGGGTCGCGAATAAGGGAAAGGGAAGAA
GGAAAAGAATAAGCTTGGAGTGAAGAGATACCGTCGAGTCGAAAGTCGCTCGAAAAGAAAAACGTTCTCGTCTACCTTAC
GGCTATACTATCTAGATGACCTCGGCAGATGGTTTCTTTCATCTCCATTTTTTTATCGCTACGATCGTG
>c19307_g1
AGAGAAAGAAAGAGAAAAGAAACTAAAAAGAAAAAGACAGAATAACGGGGTAGTGGAAGAAGACTGGAGAGAAAAAGAAA
GAAGGTAAGGATTTTTCTTCCCCTGTGCAGACTAAGCCATCCCTTATTTTGGAAGCTCGACATATGCGCCCGTACGCGGT
CACGTACAGTGTGCTACTTTTTATCTCAACCCCAAAGAAATTTTTCCAAAGTGTTCTTTCATTGCAAAGGAAGTGACGAA
GAATGTTTGATAAAATAAAAACAAAAAATAATTGCACTATTTTAAATTCGCTCGCTTATATTCTTTCCCTTGATTGTTAA
ATCGGTGAAACGAACAACAAAGATATTGCAAAATTAACTAAAGGATGGATTACATTTAAGATTTTATCTGGATTTAATAG
TATAATAATTAGACTTATTATATAATAATTAGACTTATTATTTTAAATAATTATTATTTTCAATAATTGAAAATTTTTAT
ACGTATATTAAATCG
>c142775_g1
TTTTATTTTATTTACACTAAATTGTTTAAATTTTATTCCTAAGCTTTTATCTAGACTTACAGAAATATAACTTTTTCTTT
ATGAATTTTTTACAAATTCATGAAGATGTGATAATAAGTATGGGCTTTACGAAAAATCATAAATTTTATTATTAATTGGT
AAGCAATAATACTAATTTTTAGATGAGAAGACAAGGCCAAGACG
>c108996_g1
GTTAAAAGAAAGTACTGTGATTATTTCTTAGTGCTTTGTGCGAAATATGGCACAAAATATTTTGGATTCATTGCGAGATA
AAGGCGTTTTGTCTTCCAGTGCGCAAGAAAAATTATTAAATTTAATACCAGACAATACTAAAAAAAAGTTATTCAATATC
TTTCAGCGATATCAAGAATTAAATGATGAAGAAAAACAGCAATTTGT
>c125567_g1
GAGAGAGAGAGAGAGATAGGAAGGGGGTTGTTGACGATGGGGGGTGGGGGTGACAATGCATCGGCTACCAGCAAGCAATA
CACCCCTGTGCGCACGCCAGCAATCGATAATAGTCTCGCACGTGCGATTTCAAGCTACGTCGAGCGTGTGGTGTTTTGTG
GCCCTACCAAAGGGAAATCGATACGCAAAGGAAAAACCTTGCCTTTTCAAGGCCGTAGATCATATCTCCTTCCATATTGT
TTTTCCG
>c59696_g1
AGAGAGAGAGGGAGAGAAAAGTGGGTCAGATTCCGATACAATTTTCCGACGGTTCTCGATCTTACTCGAATCGAACTTTT
CTTCGACGAAACTAGAAACATACTTAACGATATATAGCAACGCGTGCCTACTACGTATTCCCAGATGTAGAAAACTCATG
CGTACCCGTGAGAACCCACGCAATACCTTTTTTCTCTCACCCTCTCATTCCCAATATCCCCCCGATCTTCCTCACTCTCT
TATTCTCTTACTCTCTTACTCCTGCTCTAAAAAAAAGTTTTCACTTTTCCGTCGTAGACGGACAAAATGATTTTCGATTT
ATCCAGTCGATTTTATCCCTCGTGAAAATCATCGTGAAAACGTCCACGTTCTTTGGACAACGGACGGTAAAAATTTCTCT
>c39128_g1
GGGAGAGACCTTTATAGTGTCACAGCCTGTTAAACCATAATAATAATAAAAGAGATTATCTTCTTTGCAAGACACCTTAT
GTAGAGAAGATAAAAAAAGTATAGAACTGATTTTACCTGATAAAAGAAAAATTCTTCTCGTGATAACTGTTAACACGGAG
ATGTATGAGCCTCTGTGTATCAGTTTGTATATCATAAACTTTTCAAATTGTTCAGCCAAGAGCGATGGACGTCTATTCTC
TTTCTTTTTCTTTTTCCCTCTTCTTTCTCAATTCTTTCTACGATCTAAAGATTCTTTCCTACTGCAGTATTCGTAGCTTT
TGGCTGCCTTTCAAAAAGAGTTCCTATTAAGTCCCACCAAAGTCCATCTTCGTTACTTCTTAAATTGGTGGACCCATTTT
CTTCCTGTTCTTCTTTAGTTCCCTTGGCAAAAGTAAAATACTTGACAAATAGAGTTAATTCTTACGTGGTA
>c122456_g1
GTTCGCAAAGGGAAGAAAAAGAGGAATCGACCTAAACGATAGAAAAGCGAAAGAGACCCAAAAGGTTTTATCGTCCCTCT
CGATAGAATCCCAAGAACTCCAAATACAAGCGTTTCAGTCGTTTGTTTCGAGAAAACGGTTACACGCCGTATCGTCTCAA
TATCACGGTACAATTAATTCCGAAAGAAAGGGGAACTTTTGTCGTCTACTTGTCGACAAAAAAACGTCCCGTTCGACGTA
TACATATGATTTATGAGATCTCTCGAAACTTTACGACAGATCGTTTCAATGAAACAAAGTATGACGGCGAAAGGCTACAA
TCTTTGATACTTAATGCCCATCGATTGGTGCGAGATTGAACTTTAAGCGTTCATTTCAATCGCGCGCTTGCCTTTGGCGA
GTTCTATTTACATGTTCTATTTAAAAGACGACGTCTAGTCGATGCGAGATCGTTCAAGGAAAAAAGAGAGATGGAAAATT
CGAAGGAGCCACTCGAGAAAAGAGGCGAAGACGCTCGATCTAGATCGGGACAGTTCGTTTAAGGACGCACGCCCTCTTCT
ATGGGCCATCGGACGTTCTTTTACCACCGTAATCTTGTCACTCGCAGGCAGGCATTCTTATTCTCGGATATTTTAAATCA
ATGAAAAACTACCATTTTCATATCGTCATTCATTACGCGTAATTCGTACTCGACTCGGCGAAGAAACGAGTTTCAATTTA
ATTTATTCCTCGTCTTTTTATTTCCCACAAATTTTCGCGATAAAAATATAAAACGTAGAACGAGAGGAGAATATGGGGAA
GGCTCAAAGAAAATTTGATCTTTTCAAGGTCTTTGAGAGAAACGAAGAGAGAGAGAGA
>c125372_g1
GAGCAGTAAGTATATTTAATTATGTTGTGAAAGAAAGGGGGGAAAAAATGAGTCTTTCACCGACGTTCAAGTAAAATGAG
AAAAAAAGTGTTAGTAAAAGTATTTTAAAAGTTATAAGCTTGAAGCGTATGGTACAGAATTTGCTAGCGCGTTTTCCTGC
ATGTCGCTTTAAAGCTTTTCCAGGGACACCAGCAATTAGCCATGGCTGAGTGTGAGACGAATGAAAACGTACGGTAATCC
AACAATTTCATTGTTTTCTCTCTGCTTCGGGTATGGAAC
>c115949_g1
GGACAGTGTGTCTCAGAATGGGTCAGATCTGAAAGAGCGTAACTACATGGGGTTATCAGATTGTTCTTCAGTGGACAGCT
CTACAATCTCTACCGTGTCTGAAGAAAATAGTGGCTGTTTGAATTTGAGAGCTACAGAGCTGAGGCTTGGGCTTCCTGGA
TCCCAATCCCCTGAAAGAGTTCCGGAACTCCACTTGCTTAGCTCGGCAAAACTTGATGAGAAGCCACTCTTCCCTTTGCA
TTCTTCAAAGGATAACAATTACATGTCCCAGAAGACAGTGGTTTCAGGCAACAAAAGAGGGTTCTCTGATGCTATGGATG
GATTCTCCGAGGGAAAATTTGCTGCTAATACTGAGGTTAATGCAATGCTATCACCTAAGGCTACTTCAAACTTGGGTGTG
AAATCTAGTATTGCAAAAAGTAACCCTGGG
>c151873_g1
AAAAAAAAAAAGGAAAAGTAAGAAGAATAAAACGATTCGTCGTAAAAGTAATAAGTTCGTTGTAAGTTCCGTTCTAAGTT
CCGTTGTAAGTTTGTTGTAAGTTCCGTATACAGTGAACGGTCCCCGTCGATTGAATGTTACGAGTAGAAAAAAAAGAGAA
GAGTAACGATAGAACGTATGTACGCGAACGAACGGATGGTTGTTGAGGGGTAGAAAGGGGGGAGGGGCTGGGGTAGGGGA
TAGAAAATTCTCTTGGTTTGGTCCAATTCGAAAAGGGAAGAGAAGAAAATTCCTTAGGGATGGAACGGAAAGAATGGAAG
AAAACGGAAAAAGGGAGGACGGCTAATCCATTCCATTTGCAATGGTGGCTTTCGTCTACCCCACCCACCCTTTCTCCCTC
TCTCT
>c183249_g1
TCCAAGTTTTGCATGCAAGCATAAGTCCAGAAATCTACATACAATTTACTACATATATTTATGGAATAAGATCCCAAAAC
ATAGATTCTCAAAAGTGGCATAGGCAGCATTTATCCGCAGCAAGAACCACAGGCAGGAAGAGAGCTGTGGTCGATGCCTC
GGACATTATCCAATCCACGGGGTGGCCCACGTGGACCACCACCATATGGACCACTTCCAGGACCTCCAG
>c3561_g1
TCTTCTTCTTCTTCTACTACTTTCAACACTTTTCATTCCAATTCGTCACCTCGAAATATTATATTTTAACGAGCTTTAAC
TCAACTCGATTTAAAACGAAATATAATTTTCTTCTTTCTTTTACCTTATCTTCAGTCATTTAAAAACGATCTACTTTTTA
CGTTGAAGGAAAAATAATAATTTGTTCGTGGCATGATGCTAAGTGCAAGAGAGGATAGAATCGCGTTTATGGCCTTGAAG
AGGCGTTACTTTGGTGCACCTACGCGAGTATCCTAGGACAATGGTCGAACGATGAATACCCAGGAAGATAGATCGGTCCA
GGTAGAGAGGGAGAGAGAGAGAG
>c21488_g2
TGGTGGTGGTAGTGGTGGTGGTGAAGATAGTGGTGGCGAAGGCGATGGTGGTGGTGGTAATGACGACAACGACTTTGTTG
ATGAGCTGGGCGTCCAGGTAAATGTACATCCCGAAGGTTATCTCAGTTTAACAATGCATATGTCTATACTGAGTATAGTA
CGATTCTATTTCGTAAAATGAATAACTCTTTTCGTTCGAGAGTCTACTGACCGCGAAGCGCCACGAACGGCAATATCGTG
CGACCGAGTGGAAAAACTTAAAATGCAGCATTATAATAAAAGAGAAAGAAATAAAGAGAAAGAG
>c88584_g1
GTTCAAAGGACTTCCGGAATCTTTAAAAAGTTGTTTTAAATATGAAGAAAAGAGTAATCTCTATTGAAAGATTTATTCGA
CCGATTTCGTCAGTATGATTTTGTTAAAAATACATATCACCAGAAAACACATATTTTTTTAATGGATAAAGAGACAAACG
TTATAAAGATAACATAACGAAAGCATTTCTGTGTTCGAAAACGTTCTCAAAGAATGAAACCGGTAGAAAAAAAAGGAGAA
TATCCAACGTA
>c167113_g1
GGGACATCATTACTTGCAGGCCCAACGCATGTTATCACTGAAATCAACCATGCCATTGGTGCAAAAGGTCTCTTAAGCAA
CGAATGCAAAGACCTCGTTTCTCAATATGGAGATATGATATGGGATCTTTTGGTGTCAGGGGTGGAACCTGATAAAGTAT
GCTCTCAGCTTGCCTTGTGCTCCTTCAATGTGGCTCGTGCTGTTATAGAAACAATGGTGGAC
>c189144_g1
GTTTGCACCATAGAAGACGGGTGCAGAACCAATCCCATAGTGGGTGAGGCCACCCATCAAGTTGGACAAAAAAGCAAGCA
CCATAGCTCCGAAGTAGGGTGGGGTGCCTAAAGCACTGGCAACGGACAAGAATGCTGTAAACATTGCACCAATATGAGCA
GCTCCGCTTGCAAAGAAGTAGTGAGAATAGAAATAGAGAAGAACCAAGATGCCGAAAGACAGCTGCCATGAAAGACCCAA
TCCGCCAACAAACTTAACAACAGTTTGACTGAACCAGGATATAAG
>c153696_g1
GAAAATATTTTATACTTAATATCTAAATAAACAACATTATTTTTATATTGATAATTTCGATATTACATTATCGATCTATT
TAATACAATGATACTTTTTATAATATTATTTCATCATATTTATTTACATCGAAAGATAGTATAACCAATCAGACATTGTT
GGCACAACTTAGCGGTATTGACTCATGAACGCATACTTTTGTAATGAAAATAGTAGCAAAATCGTAACACACACACACAC
ACAC
>c155243_g1
ATAATTATGCTGTAAAAAAAGCAGACAAAAGCATCGCAGGTTATCGTGTAGGCAACTTTTTTAAGTTCAGAAATTCAATT
GAATTTGCATTTCCAACATATGTTTAGGAATTTAATATAATCGCTTTAATTTCTATAAGTAATAACATGACACTATCTCT
AAAAATATAAAATCTTGTCATATTCAAGCAACAGATAAAATTGTTAAATTTGCAATAATTAACATTTTCCTTAAGTAATG
TTCTTTACTGGTATTAATAAATGTATAAAAAGCTACATATTGCGTATCTTGTTTTGTAATCTATATAAATGTTACTCATA
ATACTTACATGCGGATCATTTTATTATATTTA
>c58459_g2
TCTCTCTCTCTCTCTCTCTCGCCCCCCTCCCGCTTAATTTCGCCACAAACTCTTCGTATGTAAACTTAGAACTGCTAAAG
CTTAGGTTTAAGAAATTTTTCTACGATAATGACTCGATTCTGAATCCTGAACAAAATCCACTGAACACTCCTCGTGCGAT
TGATCCCAATGCTTTTATCGATATTTTGGGTTTTCCAACACGAATATAGCACAATAGTTTTATGCGTATTAGCGTATTCC
GCTTCGGGAATGTGCTATAAGCCATTGTAACGTAATATCAATATTGTCCTTTTCTTTGCAGGAAATACTATAGCAACAAA
TCTCACGATCTTGAATCGCTGATAAATTCATTCTTTCTATAAGTCCATTTTCATCCAATGCATGAGGGAGATCCCTTTTA
TTTCCAAGGACCAAAACTGGTATACCGGAAAGCTGAGGTTTGTCCAGTAAATTATGTAATTCGTTACGACTGGCCTCAAT
TTTCTCTGAATCAGCTGCGTCGACCATGTATACTATAGCATTGACGCCTCTGCAGTATCTTTCCCACATGGATCTAAACC
TTGGTTGACCGCCAATATCCCAAACTTTAATGGTAACATTACCTTTAGTTATTTTACGCATATTAAAACCGACCGTTGGT
ATCATATCTTCGCTGAACTGTCCTGACGCTATAACATTAACGAATGTAGTTTTTCCGCTATATTGAAGTCCAACGAGCGT
GAGTTCCATCTCCTCCTTCCAAAAGAGAGACTTGAACCAGTCTAAGATCCTATTGATTAACGCCAACATCCTGAATAATA
CGGGGGACGTTGATCCCGCTGAACCGGCCGAGGTTTCTTTCTTTCTTTCCTCTTTACGTTGTTTCACCCAACGACAACAA
CGACAACGACGAGGACGACGAAGACTCCTCAGAAGTCAGCGGGGACGAAATCGGTGGAACGATTAAAAGGACAGCAAAGC
CAGCAGCAGCAGCAGCAGCAGCAA
>c171840_g1
AAATAAAAGCTACGAAAATACATGCGCACCTTCCCGTCTTTTCTATTTCCTCCCCGCGTTCGAACGCCTCCGTTTTCGTT
GTATTTCCCGGAGGACGACAATGCCCGACAATTTCCGTTTTTTCGACGGCGGTATTTTCGTACGAATAATATATCGATTG
TCTCCATTCATCGGGCCTATAATTTTTCCCTCTTTATCCATTCGAG
>c110690_g1
AAAAAAAGAAAAGAAAAGAGAAGACGCGTAGGTAACCTCGAAAGAGGACTTTTACTAATTGCATCCTGTCTAACGTCGCT
CGTTAGCTGCCGCCGTCCGTGTCGTAGCTTTTTCTATGGAATATGGAATGAGTGCTGCTGGATTAAACTTCGTGAGTGGG
TGAGTTCGACTTTTATCTTTTACCGAAAAACGAGAGACAGATAGAA
>c192999_g1
GAGAGAGAGAGAGAAAGAGAGCGTATAAACTTTTGTTCGCGTTCGAGACGGTTCATTATCCGCGGCGCGACCGCATTCTG
TTTGATGTCGGGGGACGTAGGTAAACACTTTGCTAAAGTTTACTTTCTCTGGATGTGCACCGTGCAGCACCCTTCTTGAC
TCTAAACGCGATCCGACACGCCCGGCTACTCTACTTTTTCTCT
>c111424_g1
CGTTGTTTGTGAATATAGATAGAAGTATTTCATCTGGTTTGGGAGGTCCTTTCTCTAGATGGTATTCGCAAGATCAAAAG
CAAAAGCAAGAAACACAAAACAACATGATAGCAGCTCGAGAGGCCACTTTAATTTTCTCTTCTCTGCTTGATCATTAAAG
AATCAAGTGAGGTAAATGAACATCAATAAATCAGAACAGGGCATAAAAGCATGACCAGACGTATCGCCTCCATCCTGACT
CAGAAACTAAG
>c118686_g1
GTCAAGTTCGTTTGCGGTCGACGTCACAGTGAACAAGCCAAGAGATTAGTGGCACCAGCGGTTAATCAACGGATACAATT
AGCACATTCTCCACACTTTTTCATTTGCGTGACCATAAATCTCGAAGAGGCGGAAGCGACCGCAACGATTTACGTTTCGT
CGTAGTTCCCGCGAGATCAACGGTTGCTGGACCGCAAAATCCAGAAGGAAGAAACGACTTCGAATGGGTGGAAAAAAAGG
GAGAAAAACAAG
>c62128_g1
AAAACAAAAACCACCATGCAATTTTCAACTCTCGTGACAATTGCGCTCTCGCTTTTTGCAGCCTCGGCTGATGCCAAGAA
ATTCTCCACCAAAATGCAGAAGATCCCTCAGGACGAGACTCTCGACGCCGCTCGTTTCGCCGACTACACCAGCGCCTTGG
CCAACAAGTACACGCAGGCGTATTCTGCTGGCGGGAACGCTGGCAAGACTCCTCAGCATGTGGCCGAGATCCCTTTTGTG
GACTCTCAGCTGAAGCACGAGGCGCCCTTGACTGACTACTTGAACGCACAGTACTTTACTGAGATCTCTCTCGGAACGCC
AGGCCAGCCCTTCAAGGTCATTTTGGACACGGGCCTGTCAAACTTGTGGGTTCCTTCCAAGGAATGTGGCTCGTTGGCGT
GCTTCTTGCACACAAAGTATGACCACGACCTGTCATCCTCGTACAAGGCCAACG
>c178895_g1
TACGTGTATACGTATGTGCAAGTAAAATGGTGTCATACACACATTACGAATAATAATTCAATATGATAATTCCACTTAAT
GGATATTTAATTTTATCCATTTGAGTATAAAACAACTTATCGTTAAATGGATTACCTTCAGTTTTCACTATTTACAAGTA
ATCATGACGACGAGAGAATTAACGTCGCCATTGATTTCGATACAGATTTTATTTAATAAAAATTATTAACGCTCGTTTAT
ATTTTTATCCTTGTAAGGGAAATTTAATCGAATAGAAAGAAAACTTTCATCGCGTATGTCATTTATGGTTTACCACCGTG
GATATATAGTTTTTGTTCGTCACGATGAATCGTAAGCTTTCGTAATTTTTGAAATTCGCAATGACGAGTCGCAATATCGC
AAGTTTGATTCGACGAAGCGTAGGCTTTGCTTGCTTGCGAGAACGTTCGTTTCATTCTCATTACCAGAAGTAGCGTCGAG
GAGAAAGAAAAGAGGGAGGACGACTTCAAATTGGCGCAATTACGACTTTAAACGGCTCTCATCCTCCCTCTTCCTCCTTC
TCTTTTTCCTCCTCCTCTACCTTCTTCTCCATCTCATCCACCTCATCCTTCTTTTTCCTCTTCCTCCTATTTCTCCTCCG
TTCTCTTCCTCCTTTTTCTTCTGCGCTCTTATAGCCCTTCGCTATTCTGTGTCTCTTCGTGCCATCCGAGTTACGGAGCT
TTTCTACTAGATTGTTGCTTTAAACTTTCATCCGTCTAAAATCCGTTAACTTTTCTACGACTCCCTCCGAGTGAGTCATT
TATTTTACACAGTATATATTTCATTTAATACTTGAGATCTTCGAGTACTTTAGTAATACATATTCTGTTATTGACGAGAG
AGAGAGAGAGA
>c23408_g1
GAATGAAACTGCCCGAAATCAAAGTAAGCCGAAATAGAGAACATTCTCTATAAATTTGTTCATTGCAATCCTTCTTGTTT
TTTTTTTTTCTTATTATCTAGGATTATCCTCTTCCAACACAAGTGTCACCTAATTCTTTCCTACGTTATACATATATTTA
GGTATGCATTATTTATATACTTGATCCGATTGATTATACTTTACTCGCTTCTTCCTTGATCTATGGATCTGTGTTATTGC
GAAAGGAATGCAAACATTAGAAACACTAACGGCACGTTTCTAGATTATAATTTTAATAATGAGTAAATG
>c121239_g1
GTTGAAAATAAAATTATGTTTTTATTGGCATTGTGAAAAAAAGTTACAACAGAAATCATTACGAAACGTTAAGATGACAA
AAATATATAAATTAAGAAATATTTCACAACAATATGACTGAATTGATACAATGTTTAATTTTATATCATATGGTTACGAG
CCAATTCATATTTTACTTAATAATTTTATTTAAAACAAAAATAATCTTACAGGGTGCATTTACATGCAAAAATGA
>c47981_g1
GAGAGAGAAAGAGAAAAATATATAGAAAGACATTTGGCTGTTGCTAAGCGCGAGCTTTATTATTTCCGGTATCTATGGTA
TTTTCAATTTTGATAACGAGACAAGGTCTGGCCTTCGCCCAGGTCCAAGGTCACGAAAAAGGAAGGCTACAAAAATGTTA
AATAATCGGACTAGTATTTAACAATCATACTATATTATCATTTGACTTGTGATTTTTGGTTACGGTGTATCCGATGTGTG
TATACGGTGAAATAGGATTATTTTCGTGAATTTAGATGTAGCCAAGAGAATATTCGATCGATTGTTGATGGTACGTACAT
TGTGATAGTTCTTTCGTGTGAAGAAAGTGTTTGTTAGCAGTTTCCTGGGTTGCAGGATATTCCGATTATCAGGATGGAAG
ATCATGGGTGTAGTTGAAATAGGGGAATAGCTAAGTACGTGATGGCGGGAGAAATTTTATGTTCCTGCCGTGTCAAGGTT
GCACGACCTTGGTTTCTGTCAGTGACACGCCATGCCGGAAATCGTGTTTACTGAATTTCGCGCGGGCTCTTTCGAGATAT
CATGATAACTATAAAATAACGTTTACTTTCATAGGTATATACTATCATAGAATTTCCTATTTGGTTTAATCGTTCATCCA
CATCAGGAGTGATAAGTTTTGGTGTACCCATAGAATTTTTCTGGGCTAGAAATTCGAAAGAGTACGAAAGAGTAAAAGCT
TTGCACCAATTTCAAACTCAACTACTTGAAAGTTCGATACGGTTTCTCTAGTCCATGAGTAAACATCAATCTTTTCTAAG
GCCTAGCCAAGCCAAAAAAGAGAGAGAGAGA
>c171869_g1
AACTTTGATTTATACAAAGCAATGAAGAGTACTAAAAGTGATAAACAGGTGGGTAAATGTAAAATAGTATATTCATTTTT
AAAATTTCTTTAAAGGTAATACATAAAAGCCAAAATAATAACTATAAGTTTCAAGGTTTACAAAATATTTAGAAGTAAAA
CATATGAGATTAATAGCACAAAAGACAAAGAGAGGGAAATGGAGGCATATGATGGTAAGGT
>c4382_g1
GAGAGAGAAAAAAGAAAAATATGTTTCAAAGTCCCTGGGGAGATGTGAACGGTAACCGTTCATCTTGGCATCTTCTATCG
CCAAGATCATTCCGAATAGAAGGCGATGGAAATCAATCGTGAGGCGGAGAAGCGTATGGGAGAAGAGATTCGAGAAAAAA
GACCGACGACGAGAGAGAGAGAGAAAAAACGAAAAGAAAAAGAA
>c83880_g1
GAACATCACCACGGCCACCACGAGGATCATCATCACAAGCACGGCCACGATCACAAGCATGGCCATCACGAGGATCACAA
GCATCATCATCATCAGGATCATCATCATAAGCACGGCCACGATCACAAGCACGAGCACAAGGAGGAGCACCATCATGGCC
ATCACGAAGACCACAAGCACGATCATCACGAGGATCATCACCACAAGCATGGCCATGAACACAAGCACGGGCATAAGGAG
GAGCATCATCATGGCCATCACGAGAATCACCATCATTCCCATCATCAGGAACACAAGCACCATCATCACGAGGAACACAA
ACATGGACACGAG
>c38635_g1
ATTTTTATCATAGAATCATCTGGTCACAGCTTATTAACCCTTTCGCTACGAGCGTCACCTTTAGACATCTGCGTGACGAC
CTGTGTGTACGAGTGTCGTCTATGGACGACGTCAGTGTATAACATTTGATATACCATTTAATAATTAATAATTGCAAATC
TCCAAATATGTTGTTGTATAACACTTAAAGAATCGTACGATCAAGAGAATGACGAGGCTGCACCGAAAGATGTAAGTCCG
AACATCAGTTTATCTAAGCGCGATATGCACACTTTTCG
>c20235_g1
TCTCTCTCTCTCTGTCCCTCTTTTATTTTCTACCTTTCTCTTTTTCTCACGATGACGGTGAATTATTGATTATTGATTCG
TGACAATAATAAATGTTATTTCAAAAATTTCACAATGAAACAATATGATACAGTAAACATAATAAACAGTAGAACGCGTA
ATGATGAGTCGATGAAAGCTCTTACTGAGTATAAATCAAAAGAATTTAATAGGATCGAATTGTTATCGTTGAAACGATAA
ACGTTAATAGTGTTCTCTATCGATCGGAACGATATGAGAAAGAAAAAAAAAAACACATACATCGTGCTAGACACGTAACA
CGTATGTGTATACACGTGTTTATAACTTTACACATAGCCTTTCTTCAGAAAATGAAATATCGATTTAGAAGTATGACTAC
ATGTACGAGAGAGAGAGAGAGAG
>c93452_g1
AAAAAAAGAAAAAGATAAAAAAAGAAGTGAAAGAAAAAAAAGGATAAGGAAACGGAGGGTAAAAAGAAGAAAGGGGCGGG
GGGAAAAAAAATAAAAGGAATTCGTCGAGCGAAAGCAAAAGGATATTTCTTGGAAATCGCGATAAAAGGAGGGAAAAGAG
ACATCGTTCTAGCGGATATTTTCTCTCTTTCTCTCACTCTCTC
>c175464_g1
AATAGATACATCACTATGAGGATTTACTAATATTAGATACAACATATTTAGACCTTTTTTATTTCCATCTTGTGGACTCA
AAAACTACAAGACCTCTTCCTTGTGCAATGCCTGAGTTATATTTGTATCTGCATCTTGGATTAACAAAGTGGGGGTAGTT
CTTCGGTGCTCATTGGATGATTTGCAGTCATTAGACAAGACTCAACTCATCAGATAGCGACACACCTTTAGAGATCTCAT
TTGACTCGGCTGATGCAATATTTTTCCGCAACGCCACCAGCTGCTCTCCGGCATTACATATGTATGCAGAAGCTTGCCTA
CCTGAAAG
>c5644_g1
AGAGTGAGAGGGAGAGAGAGAGAACAATAAGAAGAACACTTTAACGTAGGCATGCCGTGGCACGTAAAGTTAATGCAGCC
GCGTTATCCTTCCGTTGGTTCGTTCGTTCGTCCAGCTCTTCTCTTCCACGTCCTCGGGTTCCACAATAAGGAAGCAGTGG
CGCGGGTCGACCTTCGAAGATTGCTCGAGCTCGCCTACCGGCGCGCATGATAATTATTATCGCGCGAGCGCGAAGAGAGA
TTGCAACGTCGATGGAACTTACGTAGTAACTAAGTAGTATGTTGTATACATCAGTGCGGCCATACAAATTTTTATTTATT
TTTCTTTTCTT
>c152752_g1
TATCACTGGCCGAAAAAACAAAACAATTATATCAAGAATACAAGAACGAGTTAGTTTTTGGAGTATTTCAAGGAAGAACT
CCTATTCTTGTTGTTAACGACTTCGAAATGATCAAAGATGTTCTCATCAGAGATTTCAGCTTATTCGCGGATCGAGGAAT
TCATGTAAATCCTAAGGTAGAACCAATATTTCAAACTCTCTTCGCATTGGAATCTAAAACATGGCGACCGTTGAGAATG
>c11876_g1
TTATTATTATTATTACTATTAAAAAATTAGAACTCATTAAGTTAAATTGATTCTTTCCCGTCGTTATTAAAATTCTAAAG
CTTAGGATATACCGTTATTAGGAATTATTCTCCCTGATATGAAGGATGACGTACCTATAATAAATTATTATCCGGAGACC
TTAATCCTATGGATTAAGGGTCTCATGGGATTCATCATTTATTTATATTTTATATGCACTAGGCCTATAAGAATGTATAT
ACGCAGTGCAATAAAATAGGTTTGATATAGTTGACTATTTTTCTTTTTTCTTTTTTTTGATATACGGATTATATACTCCG
GTATACGAACGTAACGATAAAAATGTCCTGCTTGAATTTTTATCGAACTTCGACGGGAAAGAATTAAAATGATTGATTTT
TGTTATCAAAATGAAAAAAGAAAAAAAAAA
>c60457_g1
TATATATATATGTATGTATATATACATATATATTGTGAATAAATTATTAATTTGTTATTACAAAAATGTATTAATCGTAA
AATTATAAAAACCGAAAAATTAGATATCAAGATATTTATAAGCGTACAATATTGTCACTTTTACAATAGATCACACATGT
CCTCTGAACTATAAATAATGTACATTTTCCAAAGTTTTATAATTATTTATGGCATGAAATGTTAGTTATTTGATTAACAC
GCGTATGTAAAGAAAATACCAAAGATTCTTATTTTTTGGTATTCATTAAGTAGTTCAATGATAATCACATATAAATTAAT
AAGAAAATATAATTTTATAAATACTTATAAATAAGCATACGTATAGTATCAATTTATAATTATATATAAAAATGTGATAT
TAAATATATAGAATTAAAATTTCATTGGATTTTAATACATCATTAAAATAAATTATTGACTTTCAGATGATTTTAACATG
TTTTGCGCG
>c124776_g1
GTGATTCTAGTAAATGAATAGCAACTGGTTACGGAAAGTGAACACGATTATTTTGCGTGTTAAGGATAGGGACGAAAGGA
AGAACGAACTTATCAATGGGAGTAAACGATCAAGAAAATAACGATTAGAAATTAGATACAAGGGATCTTAAGAGATTCTA
ACAAAGTAGAGACGAGAAAAATAGAAGAAAAAGAGGAAGAAGAAG
>c164577_g1
GGAATTTCTATTTACTCTGGACGAGCAGTTCCAAAAGGATCAGCCACTATAAAAATTACTAATGATGGAAAGCAACAGCT
AACTGCTAATAGAAAAGAAAGATCTTTTATGGAAAGAAAAATAAATCCTAAACTTATAAAATGGACTATTCCAAGTAGAG
TTGTTAGAAAGAAACATGAACTATTTACATCCCTTCAGAAGAATATTCCTCGTCCTGCTAAAATTGAAAGAGGATTTAAA
AATATTAGTGCTG
>c138008_g1
GGCCTGGCCGGATCTAGTGGCACCATCCGGGGTTTTTAGTAAGCAAAGACAAACGAGCATTGGGTACCGCGTGGTCTCGA
CCCCCAATATTCAATATCCAGTAATCAGTCAGCACTCAAAGTTCGGACTTTTCGGAGTACGTTTAGTCAATGACGAACAA
CGAAACCGAATAGAGGAAATTCATCCGAACTTAGAAAAGGCAGAATAAGCATTCGAAGTGAAACATAG
>c127943_g1
GAACGAACGTACGAACGTACGAATAGACGTATGGACGTATGGACGTACGGACGTATGGACGACATACGGCATTCGCGTCA
CTGCAAGTAGTCACGTACCTTCCGAGCGCGACGCGACAACCGTATCTCCTGGTTTAATGAACACTCGGCCGGCAAACATC
GGCAAGCCGATAGACAGAGACAACGATGGAGGAGGATTATTAAACGCCAGTACGTCATTGCGTGACGTCGGTCTCGTGCC
GTTGAGCTTGCGCGTAGGCAGATAGCGAATGAGCTTCGCAGTTATGTATACGTTTGTACGTGTACGTGTCCGTATATAAC
GCACGACTATATAACGTATAAACTCACGCATTACGAAACGACGATTATGTCACTTCGATAACGAGGATGGAAGGAGGCCG
TAGTCATTTGTAACGTGACTCTGCGGAAATCACGGGGAACGAGAGTAACGCCGGCATCGTTCTCATCGTTCAGAGGCTTT
CTGCCCTCTGTCCCACCCCTTTTGCCCGTGCTCCACTCACCCCGGCTATACACATATACACATACACATA
>c168783_g1
TTAAAACTGATATTTGCACCTTGCGCTAATGGAATTTTTAATAATATCGATAATTATTAGATGCTATCTTCGGATTTCCA
CCATACCTTGGCTTTATAATAATGTTTGTTTAGTTATCAAGTCGTGCGCTATATTAATCGAATAACTTTTGTAACTTATA
CGTTGACTCGAAATTATGTCAATTTACGTTCAAAGAGTGAGTGAAAGGGAATTTTTTTAATTGGCCGCGATCCGATCTAA
AATATTTTATTCGCATTTCAGCTTTTGGCAAAAAAAAAAAA
>c36962_g1
AATAATAAGTATAATATACATGATAATAATTATGAAAAGGAAAAAATTTATCATTTAATATGATAAAAAACATTGAAACT
GTGATTTCTTACACACGATTCGTCCCCCGTTTTAAAAGATGATCAAAAGTTATCCTCCGCCTTCGAACTCTTCAAATTTT
CCCAAAAACAATTCGGACTACAATTGTATATATAGTATATCTCCTGTGTACGCACCATTGTATTCAGCTACGCAAACTCC
TCCCTCTGTTAAAAG
>c161826_g1
GTAAATACTGAGGGGGTCCAAAGTGAGTTATGTTTTTTTCAAATGGAACCGTGAAACTTGCCATCAGAAGTCGTATGACA
AGTCATGAATATATTTTCGCCAAGGCCATACATCGTTGTCGCGTCAAACGAGATCGAAGTAATGAACCATTAACATGAGA
TGAAACTAATGACTCTCTCTCTCTCTCTAATCCGTCTTTGCATCTTTAATAAATCCCGATTACATTTGCTATAGAGTTGG
TATTATCAGTCGCATAAATAATCGCAATTCTATATATTATATCACACGCGTATATGCGTTTTATCCTCGCTTTGGAATAA
TTTACGAATATCGAAACGTCCTATCGGCTGCCTCCGGACTAACATACGTTTGACGTAAAACGGGACCGCGAAATATGACG
GGAATGAAATCGAACGAGCAAACGAACTAGCGGGCTAGCAACGATATTCGTTCGAGGAACGATTATTATCGCGTGCGAGC
AAACGAGTCAACGAGCATAG
>c6958_g1
GTTTATAATAAATTATATACAATAGAGCGTCTCGCACGTACGTCAGATACGACGTTTACGTTGGTACAACAAAGTGCCTA
TATACATGAATTAATTCTGTAAAAAATTATTTCTAATCCATTAAGGGTTGAACTCACGCAGGCTTTTCGGTCATTTGCGT
GGAAATGGTATAATTTAGCGATACGTAAATCAAATATAGAAATACACAGCAGATATATACAAAAATTAGCACAAATAAGA
TAATAATTATCGGAAGAAGATGAGTCGTCCTAGCTCGAAAAGACCAAGATTGACTCATGGATAGCCAAAAGTTTGTTATA
GGATACTTTTTAAATTTCTATTGATATGTACTAATTATAATAAGTAGAAACAAATCAAAGACGTTGTACAAATATATAAG
TA
>c127011_g1
GTCGTAATTTCAAATAAAAGGAAAAAGACTTTAATAGCTTTAAAGAAAGAAATAGGATTGTTTCGAATAACATTAGGTAA
TTACCGTGAAACACAAACAATGGTAACGAACGAGCGAAAAGTCGATGGTAGCTGAAACAAGAAACGCAAGAAATGCAACT
AGTAGTAACAATTTAAACCTACAGTACACACGCTTGACAGAAAACAAACAAAAAAAAAAAA
>c135226_g1
AAAAGAAAGGAAAAAAAGAAAAAATCTTTGGAACATATTTTAAATGTACGGATAGGGAAATAGGGGTGAAGAAGAATTTG
GAAAATTGAAATGCAAAGGGGTAAAATGCTCAAAAAAGAATGGTACTTATATATTAACGCGTATAATTCTGCCATTTACA
ATTAAGTAGCGACATAATAATCTTGTTATTTAAGATTCCAGTTTGTATAGAGCCGTAAGCTATAAGCTAGAATTATTGAT
AAATATATATTTTTTAGCTTCCTTATTATATAATCG
>c27583_g1
TTTTTTTTTTTTTAAGAATAAATCGTAAAAATATGATTGGAATGATGCGATCAATTTTCTGATTTTTTTCTCTCTCCGCT
TAAATTTTATATATTCATTTATACTTTCATTCATAAATTTTCGAAAAAGTTATAATCATTCGTTGTAAGCAATCACCAGT
GTCACTATCTTCGATGATTATTAAATAACATTATTAAAATTGTTCATAGTTCATTAAATTTGAAGGCTTTTGGATGTTGA
AAGATATTGACTCGATAAAATATCGATTAAAATGTAAACTTATAGGTGTATTCGTTGGATTCGTACTGACGTTCATTACC
AATTTTTCTTAGACTCAAAATATCGATTTCCATAAAAAAAAAAAAAAAAAAA
>c79582_g1
GTCTGGTCTACGATATAACCAACGACGATTACATCACGTTTCTCTGCTCGATCGGTTACGGTCCAAAGACGATTCAAGTA
ATCACGAGGACGCCGGTGAGATGTCCGACGAAGAGAAAACCGTCGCCGGGGAATCTGAATTACCCGTCGATCACGGCGAT
GTTTCCCACTTCGAGAAGAGGGACGCTGAGGAAGACTATTATACGGACTGCGACGAATGTGG
>c109733_g1
TCTCTCTCTATCTCTCTCTATATATCTATCTATCAATCAATCTATCTTTTTTTAGCACACACGAATGATTCCCTGGCCAC
ATTCCAACTTTCAATAGAGTTCCTTTTTCCTTTTGGTGACGAGCCAAAGTCTTCACCGACGAACAAGCGTGTTAGAAAAG
ATATATCCCGAATCGCCTTGGGCATTGATCTGCTTGCAATCGATTTTCTATTCCCTTGAAAGCTAATGCAATTTCTATCG
GTTTATCATTGGCAACGTTTAAACACGAATAAACACAAATTATTTTAATTAAATTTATTATTTTTATCTTTTTAGGATTA
TCATAATGAGTATGAAACCTCGGAG
>c158342_g1
AGAGAGAAAGAGAGAGAGATGAAAAAACGAAGGAAAGGATGTCTCGTTCTTCTATCTTTATCGTGTCTCAAGCTGAATTT
ATAAATCTTTTTTTTCTTTCGAAAAACTACGTCAATCTTTTACGATTTCAACGCTCCACTACTCAAATAAATTACTGCAC
TCCCTTGCGAAAGGGAGTCGAAGAGACATTATTTACAACTTTTGGCTTACCGAAACGTATC
>c67641_g2
AGAAAAAAAAAAAAGAAAAATATAAACGGCGCGACATTTTTAGTCGCGTTAATTAGAAATAACATTTATAAGATTACGTG
CAGCTTGATAAATATTATATATCTAAAATAAATACTCATTAAGAGAACTATAAGTTGGCAGATGCATGTTATCAGCATGT
TAATATTAGGAAATATTTCAACGATCAATACTAATTCTAAATTATTTTTTTATCGAATAGATACGAATATAAATGTAATA
AAGAAAGTGATTGTAATTGTTACTTGACTTGACGGAAAATCATTTTGAAATGTATGTATGTACATGTATGCAGATATATA
GTATAATATAAAACACGTCAGAAATTAGATTATATACGCGGAAATATGATATGATATGTATATATATATATAAATATAGA
CTAGGAAATATCGGAGAGTAATAATTTACGCAATGGTATCGAAATACATAAAAGATACATGCAGATCGAAGAAAAACTGC
AGCATATTATCTCGAAAGATAAATCCTTTCTTTTATATTAAGAAAAACTCTATACGATTTGAAAAGATATTTCTACACGA
ATATAATACAATATAATATTGATCATCCGTGAAACAGCTCTACGATGCTTCCAATTGAGACTAAATATTTTTCTAGCAAG
TAAAGAGGATGGAAGAAACATCTTTTAACGCGCGCGACAAAATCCTAAATAAAATAGCAAAGTTCATTTCAATCGAATAT
CCCCAAAAAAAGGAATTGATAAGCGAACTACTTTCAATCTGGAGAAATCGATAAATAAAAATACTTCATCGAAGTAAGCC
GTGTA
>c104137_g1
AGAGAGAGAGAGAGAGAAAAGTAGCATCGTTCATTCGATTGCGCTTTCTGGCAAGCACGTTTCAAGCTTAGAAGAAACGA
CTCTCCGGTGCGGTACTTTCGCGCGTGAGTGCGGCCCTGCGGCGATTACCGAGGCATATGTACGTTACGTAGGGAGGATT
CTCTAAAGCGCGGAATGCACTTTAGACGCGGACCACGGCGACGCTTAGGAGACGAGAGTTCTGTGAGAGTGCGAAAGGCA
AGGGTCTGAGAAACGAGGAAGGAGATAGGGTGGAAGAGTGAAGGGGAGTGAGAGGGATAGAAGATGGAAGAGGTAGAGAA
GAGAGAAAAGGAAGAAAGAGCAAGGCTAGAGGGAGAGGCTGTTGAGCGCGAGAGCGAGAGGTAGGA
>c149951_g1
GTCAAAATAATGAATGCATGTACTTGCACGATTTCAGGCCACAGAAGGATCTTCTTAGTAAAGAGGAAATGGGAAGCACC
AAGCATAAATTACACGGCTTTGAAGTAAAAAATAAGAATAAAGAAAGAATTGGTAAGAAGTATAATTTAGATATGTTTAA
TGATCTATTTAAATTTAAATCAAGTAAAACTTACAAAGCTCCTGAGAAAATACTTTTTGAACCGAT
>c58472_g1
CTTTCACGACGACCAAAGACACGTTCGCTCTCTTCTCTCGATTTCTCGATCTCGGCCTAATTGTACTTGTCGCGGGCCCT
CATTTCCATGAAGAGGATCCCCGCTAGGAGGCCGACCATGAAGAGGAAGCTCATCGTGCAGACAAGTACGGTGAGCTGAT
TCCTCGCACACCAGGACTTCCTGTAGACGGTGGTCGGTCTTCCGAGGCCGTTCACGACCGTAAAATGCGTACTGCTTGCC
ACCGATGCTGTATCCATCTGTTTCGGCGTTGTTACCGTTGGTGGATGCATCGCAGCGAGATTGGCCAAATTTGCGGCTGT
AAGAAGCAATGTTCCCGATGCTGCGCTGTGTGTACTAGCGGTGGATCCCTGAGACGAAGTTGATCCTCTCGATGGAGAAT
CAGGATGCAAATGATGATGATGATGATGGTGGTGGTAGTGGTGGTGGTGGCTAGTACGTGAAGTCCTTGAAGGAGAAAAG
TATATAAAGTGAGTAGTCATAATAGTCCAGGTTAGCCGCAAGATTTTTAATCGGCAAGGATGTCGTTCCATTCGTTCAGC
GTCGTTTTCGCGATCACGATCACGTATCTCTTCGTTATTGTTGCCGGTCAACTCAAACTTCCTGCCGATGTAAAGACATG
TAAAAGAGGTACAGATGATTACTCGTCTTGTTTGAGATTAGCTATTCAAGAATCATGGCCTATATTTGTCAAAGGTATTC
CCGAACTTGGTTTACCTGTTTTGGATCCTTACTATGACGATTACGAAATGTTTGAATTTGGAAGTAATGAAATACATGGA
AAAGTAGAAAATTCTAATGTTTATTTTTATGGTTTGAAGAATATAAAATTTTTGGCAGTAAGACCGGAATACACGGACGA
TCAATTCAAATTGGAGATCGATTGGTCTTTACCTAAGTGCTACATTGAAGGAGATTATAAGATTGATGCTAATTTTGTCA
ATTTCAAAATTGGTGGCAAAGGATATTTCAACGCAAGTATGGAAGATTTAAAGATTACTTGGGATATAGTTGGTCCAGTT
AAAAACGATAGATGGATCATCGAACATTTTATTCCAATCATACAAATAGGTAAATTAAAATTTTGGTGTAGCGATCTTTT
CAATGGCAATGAGGAATTAACCAAATCCACAATAGGATTTATTAATGAATTTTGGCCAACGATATTTCGTGGAATGTATC
CGTATATTAGAACCAAATTGGACGAACTATTTACCGATATCTTAAACAGTACATTCTCGAAACTTTCCTTCAACGAAGTC
TTCCCTTCGGCGTAAATAATTTTTCACATGGAGAGATATTTTTTATTAAAGGTCAACGAAAGACGAAAAAATAAGGAAGA
AAAATGGAAGGAAAAAAAAAATTTATATAAAATGATAGAATATTAAAAGAATTCGTCTAGACACGCGTATAATTTATGCG
CATTCAATTTAAATGATGGTATATAACAGTTATTTTTTTCCCTGGGAAAGACTCATAAGATATTTCAATAATTGTTTTTG
TGAATTATGTATTAAAATGATGTAAAAACTAATCTGTTAGAGATATATACGTCGAATATAAAGATTCTATTCTTTTTATC
ATTTCTTTTTTCATTTTTTCATTTTTTCATTTTTTTTTCTTTTTTTTTTT
>c75832_g1
GGAGGAGGAGGAGGAGGAGGATAATAGGTGGTGAACGCACGAGGGTTCATAAGTGGGAGATATAGGAAGGAAGGGGGGAG
AGAAGGTCGATGCACAATGAGTTATTTCGAGTTACTTAGCTCATCGACCTGAATAAATACGATGTCGAAGAATTTCACAT
GTTTCTATTCAATAATATTTGATAAATTTTGATAAAGTGTCATTAAGTTGATTAATAATAAAAATAACACCTCCTTAC
>c38299_g1
AGAGAAAGAGAGTGAGAGAGAGAATACACACACATACACATAATTAACATTTTTAATTGCAAATATTATCATAAATTACG
AATATTAACATTCGTAATTTATGAATGTGTGTGTGTTCATTTTTTATTAATCAGCTTATATACGGATGTCTGTCTGTAGA
TATCTGAGGAAATATCTTGTAACAGGTTGAATTCAAAAGAAAATTTATCAAGAAAATTTTGCATCACTTTTGAGTTAGTT
ACAAAATGCATGAAAATGTTTCTTCTTATTTTCGATATTTTTAAGTTATAAAAGTCGATAAGTTTCTTTCTCTTTTTTTA
ATTTAATTTAAATAATTTTTTTTTTATATATTTA
>c138880_g1
AGAAAGAGAGAGAGAGAGAGGTAGTAGAGTATTGACGTTGTGCCGCTTTTAAATATTGCACCCAAGTCACGTTCCAGGAG
CGTATCCTCACCCCTTACTCCTAACCCCCGGTTTGTACGCTCATAGTCGAGGCTCGCTGTTCGGGCACCCTGTTCTCTTC
GAGGCCGAACGTCGCATAACTACCGCAAGGTTTCCAGGGAGACAAAGGAAAAGCCTAGAGAAAAGAAGATGGGAAGCGAG
AGGCGAAGGACGAGAACGAGAATGAGAACGAGAACGGGAGAAGAAACGATGGAGATGGAGCGAAGGGAAGGAAAAACATC
CGTGGCTAGTTTTCTCTGGCCCTGGTCACGATAAAGAAGAAAA
>c35336_g1
GGAAACTAGATTCAATCAAAGCTCATGAAGGAAACAAATAGTTGACTCAATTTCAAAGTACAAATTGAATATCCATGTAA
GTAGAGGGAAAATTCGTAACGACGGGGTCAAGCTTTATGTCAGCCATATTAGGCGAGTTGCGATGATGATAACGGTAAGC
AACGCAGCGAATTCGTAATGCCTATATTTAATATTCAGTGCAGAATTATTAACAACTATACTTTTCTGAAAACATAAGAT
CTATTTCAAAAAATGAAGAGACATACAAAAAATTTTGAAGATCATAAAAATTAGTTGCACAGCTACGAAAGCGACTGTTT
TGCTCCGCGATCATAGGCATATAGTACAGTGAACCTGCTGATAGGATACTTGGAATGTTCCGTTCTGCAGGTGCACAATT
AAACACGATATTAATTAAGC
>c12783_g1
GGCCAAGCTCACGTCCGATGAGGAACTACAGGAGTCGAATTGCGATGAATTTTTGCGAGACGGGCGTGCCGCAACTTCGA
TGGAATGCGACTGGCTAATCAAGTTATTGTTTCCTTCTTCCGCTTGGCTTTCAACCGACGACGTCACTCCAGATGATATT
GGATGCCGTAGCTGTGCGCCCGTATCTATATCGTGCTCTATACTCGGTCCCGGAACCACGTCCCACGGGCAAACGTCGTC
CATAGGGCG
>c104653_g1
TATTTTACGTTGGCTAACTGGTCAACGTTTTTACAAGTGTTTCGAGTGTCCTCGAAAGAAAGAAAGAATTGCGAAACTCG
TAGGATCCAATCGATTTCCTGCTTACCGTGGACTTATGTTTGAACTTTAGAAACTCTACTACACTTGGCCGAATTTATTT
TTCCTACTAGTCTCTTCTCTTCTCTCTTTTTATCTTTCTTACCAAAAGGAGCCGTCGTCTTCTTGCTTTTCTCCAAACGT
CCTGCATGACGTGG
>c88824_g1
GTCAATTTGATAGGTAACATATTTATACCGTTTTTCATGTAATAATCTTTTTTATAAATATCTCTAACTATATCAAAGTG
CGTGTTGTTTACTATACAATCAGATCCTTTGTAGGTGAATATAAAATTTTCATCACGATGTATGAAACGTGTCTCTTTCA
CGTATTTACAATCATTCGCAACATTGTAGCCACAGATAATCAAATCATACATAGTTAACGT
>c145600_g1
GCCTAGTGGCCACGTCATCGCTCGTTTCAGAGCGAAGAGAGACGCGCAGGGCACGCGCGAACGAGCGAACGAGCGACCTT
GCGTTTGCTTTGCATATACATGATGTGGCTTTGGGCATGGTCGCGCGGGACGCAACCTTGGCGGGAGCATAAAACGAAGG
AAGGCACCGTGAGACAGGAGAAGAGAGAAGAGAGAGAGAGGAGGGAGATGGTGACGCCGCT
>c169880_g1
GAGAGAGAGAGAGAAAGAGATCTTGATCATTATGTTCGAGCATGGCGCCACTCATGGAGAAGTTTCATGTATATGAAATT
CATAAAATTGTATATGCATAATGTCTCTTAATTTACATTCTTTCTCTTTTCTGTATTTCTTTTTTTCCAACTTGTTTCTG
ACTCATCATCTCTGTTCATCATTTACACACACACACACTCTCTCT
>c183350_g1
GAGAGAGAGAGAGAGAGAGTTGGGACAGGGTGTTTGCGACGTAAAATCTGCTTATTAAATGCAATTAGCATGGTTTCGCA
TTTTAGTGGATAAACGAGTGTTGATCCTCTCTCTTTCTCTTTTATATGAAGAAAGAAGGATGGGAGAGAGAGCCCATATC
GTTGTCTTTTCTCTTCGTGCATGCCAACGGTCCTCGTATAATACGTATTTCTGTTTGTCTGTCTCTCTTTTTTTACTCTT
TCCATCGAAGTACGTTGGTATAGAGAAATGCAGGATCGATAGGGCGGAGGGTGTAGCACCCCAACACAATTTCATGACTC
ATAATGCACACTCCGTTCGAACCCGTAAGCTCTCTCTCTCTCTCTCTC
>c35372_g1
CGTATATTAAATTAATCACGTAACTCAACGTGAAAGAAGTTTTGTTATTATTGCATTTTTCATCCTCAGATTCTCTCTTT
CGGTTTTTCTTTTTATCCATCAAAAACATTTTGCTTCTTATAGAAAGAAAACGAACATTTATCTCTCGGCAGAGTTCGTG
ATAGAAGAAGTTTGAAAATCCGCAGGTCATCCGGCAGCACGAAAACGTCAGAAAAAAGGAAAAAGAGAGAGAG
>c122906_g1
GAGAGAGAGAGAGACAGAAAGAGACCGAGCAAACGCGCGCGCGAGGGAGAGAGAAAGAGAACAAAGGATGGACTTGGCCG
ATCGGTTCGGTCGATGCATGCAAGAGAACGCAAACACGGTTGGCCGAAAGAGAGATTCTAGAAGAGAGACAAACAGAAAA
AGTTGTATATACAAAACATTGTCGTGGATTTTATCAATCGTACGAAAAAACAAATATTAAGCTTCGAACGTAAAACAGAA
CTTTCGTATAACATTTGTG
>c171782_g1
AGAGAGAGAGAGAGGACTGGAGGAATATTCGTCTTAGAATTAATTTCAATTGGATTACCGTGAATATTGTCAGTGCTTAC
GTCGTGAACTCGCATTCCGCTTATACTAGAGTTAAACGAGCCGATGGTATCAACTTGAACGCGTTCTCGCGTGTTATTCG
ACGATAATTGCTCGAACGGAAAGATAAAAGAGATTAGTTAGACTGGGGAAAATTGAGAGAGAGAGAGAGAG
>c122721_g1
AAAACCTTCAGCTGGATAGAAAAGCTCGGAACCTGACGACTTCTTGGCGACACGGTGGGGATGGAATAACTGAAGATGAT
GGTAGGCCAAACCATATGTAGCTGATGGCGACATCCTCAAAGTACCGGATGTGTAGTTTGTAGTGAATTATCATCATCGA
GTTATGTCACCAAACTTCGTTTACTGATGTTATGTTAGATTATTACACTACATTGTTTATTTTCGTTGTAGTAATTTGTA
TGAGCTTTCTTTATTTGATTCTTTTTGAAAA
>c78782_g1
GGAGGTTGTAGAGCATGTAGATCTTGCGGGTCGGGTGCTTGACGGACTTGATCGACTTGATGTACCGCTGCAGCTCCAAC
AGCTTCAAGCAGCGCATGACGATGTGCTGGTGCATGTTGGTCTTGGCCTTGAGCGTCTTGGTCCAGATGCCCTCGCGTCC
CGAGGCCTCGATGTAGGTGTAGATCATCTGCTCGTCGTCGTTCATCGAGGTGAGTTTCTTGGTGTCGGCCAACGAGATGA
CCTGGAACCGCAAGTCGTCGCCGACCTTGACCAACTTCATCATCTTGCGGTCGATGAGGCTCTGCGTCAGCCCAAGGAGC
TTGGCCAAGTCCTGCTCGTTCATGAGCTGCTTGAGCTCGTCCTGGGTGAAC
>c124511_g1
TCAGGATTGAATTTGACAGACTCCTTGTAGATAAGCTCCTTTATGTGTTCTTCCGTGCATGAAGGATGCTCGAAATCGAA
GCTGAAAGGAGTCGGACACACAGGTTCTTTTGCCACATCGTGGTGCGGTGTTAGGTATGCATGGCCAAGAGCTTCATCAA
CTGAGATGCGTCGGTTAGGATCAAAGACAAGCATTCTCTCCAGCAAATCGATGGCAGTAGGGGGCAATTTAG
>c115590_g1
CTGGATGCGAATTCATCGTCGATGAGATATTATAATTTATTTTAACTCATCACGTATGATCTATGGAACGAAATAAATTT
TTTTCGTGGATAAAACATTGTACAATTATTCTTTGGCGAAGAAATTCGAAAATTATTGTAACACGTACATATTGTAAAAT
TATTTAATACATCGAACGTTAATATCTTGTACGGTTAATTTTCAAGACATTGTTTTATGTAAGTAATTGCTCCTCCTCGG
TAGCGGTGACGAAATCGCATGCGGCGACTCGACAATGAAAAATTACTGCCAACGTCAGACCAAACATGTATTCCATCGTC
TTTATCATGATATTACACTTTTAGTTGGGAAATGAACTTTTATGAGTTTAACCATAGAATCTTGTAATCTCGTTGTTTAA
AGAGTTTCACATTTGTTAATATGATCACAATTTTTCTTCTATTCTTTTTTTCCCCGG
>c187459_g1
GGTGTACGCAGGCAGGTGGTTTGACCCACTTCGCGAGTCAATGGATGCGTTCATGGAGAAGATCACAGCAACTACCACTG
GATCGGTGACTCTCAAACTGTACAAAGGTTCGGTTACTGTGACTGGACGAAAAAGCCCCTATAGTCTATACAGGCAAGAT
ATCTCATCGTTTGAGAGCGGGCAGATCTATGATCAGGCCGATGCTGCTGGATTCATTCGGCTTTATGGACTTCCAATGAG
GGTTCGAGCAATGCTTGAGAATGCAGGCTGATAGTTTAGTAAGATATCTGTGCTTTGTTTGAGACATCATTTATGGAATG
TTGTTATGAATTGGGCTTTATAATTAAAGTTAAACT
>c135876_g1
ATTTGTGTTGCTTACAAGTTTGGAAGGCCTTGGGGAGTAGGACTGAGAATGTTCTCAAGAATGGTTGGTGAATACAGGCC
CTGGTTATTTTGAGGAAGACCCTAGGAATGGACTGATAGGCATACAGGTATGCAAGTTAGAACTGGTATCTTGTCGAAAC
TGGTGTGAAATACCAAGGGCAAAGAAAAGCATATCTCAATAAGTAGACAGAGTTATCCACAATTCATTTTGTGCTACACA
AATTGTATTATAGAACAGGGAGG
>c153612_g1
TGTTCAATAGCATTTTCCTGACTTTTCCCCAAATTCCGATCGGTTTTTTTCTTTCCAGATGTAATTTTCTCAATTTGAGA
TATCTCAGCAATATCCTTTTTTATTATTTCTTGTTCTATTCGCTCTTCTGGTTTTGGTTTCTCAATAGTACTGTTGCTTT
CGTTAATATGATTTTTACGATCTTCGTTCTTTATAACCTCTTTTATTTGTTGATTTTCTTCCACAG
>c188765_g1
ACCAGGGTTTATGATGATGAGGAAGAGTGGTTTCGGTCAATTTTTGCAAATTCGAGGAAAGAAGACGCAATTCAGAATCA
ATACGAGTTCTTCGTGCAGAGAATGGGAGGGCCTCCTCTGTATTCTCAGAGAAAGGGCCATCCTGCTCTGATTGGACGTC
ACCGCCCGTTTCCTGTCACTCATCAAGCTGCAGAGAGGTGGTTATATCACATGCAACAGGCATTGGACTGCATAGCAGAT
ATTGA
>c5080_g1
CAATCTGAATTCAAGATATTGCAAGTGAGAAACTATAATGAACGAGCTACTAGAGTGCCGACAATCGCGATCCACGATAA
TTGTGATTGATTCGGTAAATACGATCGATGTCGCTGGGCGTTCAAGATAATTAACGTGGTGCGGACAATGATACGATATA
TATATATGTACATATGTGTGCATGTGTATGTGTGCGTGCAAGAGAGAGAGAGAGAGA
>c88985_g1
TTTACACGCATAATTATAATTTCGAAGAATCGATACATCTGTTCGAGATATTAAAAGGGTTGAACTCAAGGCTAACGCGT
CCGCGTTATAATCGTGCTCTTGAATCTTACAATGGTAGCAACTAGATTTCTCGTGACGAGCACATACACGCATATACATA
TATGTAAAGAATTTGCATGTTAATCGGAAATAAAACATTTATTCGTCATTACAATAAATAATTCTATTATCTTTCTTCTC
AATTCGTCCTTCGTATGTATTTTAAATATGACAAACAATAATCTGTAAGATTATTAAATTAATGAAATACCTGTTTCGAA
AGAAAAACAAAAGAAAAATTTATATAGAGA
>c27142_g1
AAAATGTTGGCCGGACAATAAAGTCGGTTAATTTATCGAAATTCTCGAACGTTCAAGCTGTGTGACGGTTAGATAAAAAG
GAGAGAAGGAATATCGAGGTACGGTCGTTAAGATAAATCGTGGATCGTCGGTTCGCAAACTTATTGCTCGTCGTCGTTTC
GTCGATATTTTCTTGATCGTAAGAATATACACGTCTTCGACTAGCGATGCACGTAATCGAGAGATAAGACTCG
>c61391_g1
TATATGTGTATATATATATATAATTATTAACAGAAGACGATCAGTATACATCTTCGGGAATTATTCTAAATATTTACTGA
CTTCACTTCTTATATTTAAAAATTTGAGGTGGTAATACTGATTCCGTTCAAAGAATAAATTTACAGAGCCCTCTGTAAAA
TCGACTTTCATTAAACGAAAACAATTTGCTTGTAAAAAATTCATATGTTATTGCTGTTTCATCTTAATTATCGTTAAGAT
TTAACAGTACTTGAATTACAACAAAAATAAAATTGATTACAAGAATGACAAATATCGTCCAACAAAATATTTATTCAAAC
TATTTAGAGGACTTTAAGAAACCTGGAAATTTACCACCACCATCACCACGTTTCGTAGAAACAGATCAGGAAGTTAATAA
TTTAGATTATAGATTTGAATCTGCCAGATTAAAAAGCTTTAGAAAATGGCCCGTCTCATTTGTAAACCCTACAACTCTTG
CAGCGGCAGGTTTTTATTACGTGGGTGAAAGTGATCGAGTACAATGTTTCGAATGTCAGGTAGAATTATATAATTGGGAG
CAAGGAGATATTCCTATGGTTGATCATGAACGTTCTTCACCAAATTGTCGCTTTGTGAGAAATATTCCATGTGGTAACGT
ACCTATCGGTACAGATCCTGCTTCGGTAATTTTACCAAACCCTCGTAGCCAAGATGTTTGTGGAATATATAATCTAACAA
GTCAATCAAAGTTCGATAAAGAAACAAATAAGTTAAGATCTTTAGGATTTGAAAGGCCAAAATCACCAGCATATTTAAAA
TATGCCAGTATAGAATCTAGAATAAGGAGTTTTGATACGTGGCCAAAACCTTTGCCACCAGATAAGAACCAATTAGCAGA
AGCTGGATTTTTTTATACCGGAAAAGAAGACCAAACAGTGTGCTTCCACTGTGGAGGTGGATTAAAAGATTGGAAACCGG
AGGATGATCCATGGGAGCAACACGCCAAGTGGTTTTCAAAATGTTATTATCTTTTAATGGCTAAAGGAAAAGAGTATGTG
AATGCAGTGACGGGACAATGTGTAACGTCATCATCATCATCATCATTCAATGAGGTAACTTTAAATATTAAACTGATCCC
ATTCATCGAGAAGCTTGAGGAACAATCACTAAAGGAAGTATCTGAATCAAAGGAACTTGAGAATAATCCTAAGTCCGAAA
ACAATGATATAAAAAGCTCGAGTTCTAATTCACCCAACTCTATGAGAAAAAAGAAATATGAGGAAGATGGAAGATTATGC
AAAATCTGTTACAGTGCCGAAATGAGTATAGTATTTTTACCTTGCAAACATATGGTTTCATGTCTTAATTGCGCATCTAC
TTTATCTCAATGTCCTATTTGTCGAAAACCAATAGATTTAGTAATATCAGCAATCTTATCTTAAAAAGTATTATTAATAT
GTATTATACAATAACTATTAATCAGATAGAAGAACTCATATGTAAGAGTATTTCTAATTATTCATATCTATATTATATTA
AAATTTTATATAAAAGAAAA
>c99500_g1
TAAAAAAAATTTCTCTCGCGCAAAATTTAAATTTCCAAAGATCGTTTCAATTCCATTTCTCCATACTACTTCGATATGTC
AACGCTGAAAGGATTAAAAAAACGATAAAAATATACTATCGCTACAAGTCTTAACAAAAATATTTTTACAATCCCTAAAG
ATTATTACAATCACTCGTTTGGAGGACATGGACGAGTGAACGCAGAAAGAAG
>c57463_g1
ACGTCTTTTGATTAACGTTTCGCATCATATTCCCTTTCTAATTATATTTATTTTTCTGTTGAAGGAATCAGAATTTTACA
AAACATTGCGACAAAACGTTTTTTTAAATTAATTATTTGATCGTTTTGCGCGAAATATGTGTGAAAGTGGCGCTTAGACG
CGCCACGAGACATTTTTAACAGGGGATAAACAATTATGATGAGTATGATGGGTGAACATGTCCCTTCTTGAGGTGGAGAC
TGCCGATGGGCGAGTACCAACGTTATGATTGAAGTGTTGTTGCTTCACTAGTCCTCTTCTCTTTCGCATAATCTACGAAG
GAACGGAAGGACGATCTTTGTGACACTGACATCCTGTTTGCTTACAATAGCACCATCATCTTCTTCAAGAA
>c87121_g1
GCCACGCGTAGATAAATACACTAACACGAGACAGTGCAATATATGCTCGTTTCGTTTCTCTATCATTTCCTCGAATAGCT
TCAACGTTTCCAACGTTAAATCGTCGCTGTCCGTGAAACAATTATCTATCAGCCTATGTAGAACAGGTGATGTCCATACA
TTTGGTATCTCTGGACCTCTATCTTGACCAATAAGCCAGTAACTTATTTCTGTACATAAGGCGGTGGACGTTAACTCCTT
CAAACACTTGGTAACCAATGCAGTAATAAG
>c181891_g1
TTTTTTTTTTTTTTCTTTCGATAATATTATATTTATTTTCCAATTGCATAAATCGTCATGAATTGATATCACAGTTGTCT
GACGGTGATGGATTAATCGTGTGTTTCGCATTAAATGAGACGAGAAACGGCAGCTGTTAAGTTTCACGATTTCATTTTCT
TAACTTTCCTTTGTGCGAAAATGAAGAAAGTGAGAGACAGAAAGAGAAAGAGAG
>c36466_g1
GGGACGTTCCAAGAAAAAAAGAATATTTATGTAAGAGGTTCTAAAATTCTTGAGGATTATTTCAAAAATAGTTCTTTAAA
GAAATATTATTTATCAAACATTATCGAATTTTATATTTCACACAATATGAACAACATCATTTAATTAGTAATTTTTTTTT
ATCTTCTTCTTAATTAAATATAATTATGTTCGATACTTTTTAAATCGAAAACACTTTTTTTTTTCTTTTTTTTT
>c59913_g1
TCTTTTTTTTCTCTCTCTTTATTTCTTATTCTTAATTTTTCTTCTTTTTAATGAACTTTCTTCGCTCTTTAATATCACTA
TTACGAGACCAATTCGAAAAGCGAGTTTACAAGATAGATTCAGAGTAATTGTTTCAATATCGTAACTATGAAAAGTAGAA
TAATGGAAGATTAATACCTGGAGTTTGTTCAGGAATTAAATGAAAAGATCATTTAGTTCCTTTAGTTGATAAAAATCAGC
TTGTAAACGCACTTTCGGAGCAGTATTCGTAAACCTAATTTTTAATAACCAGTACGTGAATACACGCAAGACGGAATCTG
GGGGGAGTGGGGAGCACATCGATAACACTATGAGCGCCTTTCTTTTTTTTTTTTTTTTTATATTTTCATCCACATATTTA
TTAACGATTGATCTTATGATTTTTCTTTACTTTCTCGATTAATCAAGATTATGTTATTAATTGAGAGTTTTATATATTAT
ATTATACTTTATGTTAAAGTTTTATTTAAAAATCTTCATTTTATCCGTTATTTTCTAATTCGAATTTTTATTTTTATATG
AAGAAAAGACTGCTATTACTTGCATGATGAACAAATGTGATTGTAGTTAGAAAGTTTTACCTGCCTAAAAACACACACGA
GTAAAATGAAAAAAAAAAGAAAATGGAAAATATTCTTCAGCACATTCTTGCAATTTGTTATTTAAAATTAATAAATTTTT
TTCAAATTCTCTTTATCGAATTTCCATTGTTATAATACGATCGACGAATGAACAATTATAAAATGAAAGGAATTTATTTT
CGAATTGTTTTTATAATTAATCGTGTAATTATAATGAGACATTCATAAAATTAACAAAAGATATGAAATTAAATTCAAAT
CAGAGCCTCTTTGCATAGCGAAGATGACAATGATTGCAATTTTCAAAAATGCATACATTTGACATAAAACGTCAATATAT
CCTTTATTCAATTGACACTCGTCGATTGACGCACAATTTCAAAGAAATCATCATGTATTTCGCATACTCTACAATAACGC
GACATATCATCATATTTATTAAAAAAAAAAAGAGTGCAGATTAATCGAAGGAAATATTTATTAAAGTTTCGTAAAAAAGT
ATAAATTAAAAATACAAATTAAAATGACACCGTTCTATGAATGCAATAATCACAAGATTTTATGTTACTTATGTTAAATC
ACTATTATATTTATCTATACTAATTTAAGAGAAAGCGATAGCGAAATATTAAGTGTGTCCATAGGGATAAGACCGAGCAG
TGTTTGAAAATATTTTTTCTCTATATGAAAATACAGCTCACATGGCCTTCCATAATAATGTATACTCTGAGGAGACTGAA
TAATCGCTTTCTCGTTGGCCCATTTCGATACAAGAAAGAAATGAATGAATGAATTAATTAAAGCGATGACTCGAAATACA
ATAGCGCTGACTGACGAGAAACCATAGCTTTTAATGCTTTTGGTAATCGTTTAGTATACTTACGATTAGATTTATTTAGA
ATAAGTAGATATGATTATGAAGAAAAATAATTCAGTATTGCCAAGTAATTAATATTAAATAGAAAAGTGTTTATTAGTAT
AAATTTAATGAAAAAAATTGATCAACTGGATTTATTACCTTCTACTTTTTTATTAATATTTTACAAAACTGCAGTAAGGA
ATATTAATTGTGTTAAAAGTAGTCAAATGATAAAAAAGGTATCAGAAAGTTACTTGCTATCGTTAATTATTTTTGTTTCT
TTCTCGAAAGCGGATTGAGATTTGAATATGGAAAAGAAATTGCGATCTTCATATGATTTCTTTTACATAACTCCTTAATT
TTATGTTATTATTGAATATAAATTCGCTTAATACGATATGTAACTTCATCATCGTCAACCATGTTACTATCTTAATATAT
CGTCCCTCGTCTATTTTGATGTTGTGCAACATAATACAGATTATTTCAATGTAAAGCAAAATTTTATCTTTCTTAATGTA
TAATATATTTTCGATATAAACAAAAATGAAAATTCTTGCACATAAGAATGAAATATTATAAACTTTATATTTTCTTCTGT
ATTATATAAATAATTATGATAAGTATTACCGATTATTCTATATTTTATAAGTTAACAATTATCATGATATAATATACGAG
TAAATAATTATGTACTTAAATTAAATGTGTAAAATGAATTTTTCTTTTTATATTGGAACTAAAACCATAAAAAAAATCAT
GTTTTCTAAAAAAAAGATATAAAAGATTTTAATGATTGTGACTTTAACTAAAAATAATACATGTATAGTATCTTGTTGTG
CGCATATCTATACTTCGTTGACATCAGGTAATGATATTATATCCTTTAATGAACATCCCTAAACTATTATTAAAATTGTT
TTAATTATGCAAAGCATTATATTCAATATTTGAAAAAATGCAATGAATAAAAACACGGA
>c177972_g1
AAACAGCATTAATACATTAACTACCTAAAGAGCGTAATAATAGTTTGGTCATCAGAACAACGAAAGATACACATATGTGA
TCCACCAGAACGGCTCTCGGAACCGATCGACGAATTGATGGCATCAAGCCATCCACCACTTCTTACAGACTCAGAACCCA
CCATTCTCCGTTCACCCCACAAGCTCTCGAGCCGACACATCTCACCCCTACTGCAGCGAAGCACCAAGATAAACCTTCAA
ATCCTTAATCCCAATAGCAGAAAGCAACTGCTGAGCAGTCTTCCCAACAGTAGCCCCAATACCATTAAGCAGCGCAGTAG
CAGCACTAACAGCAGAAGCCGTCTCATCAGTAGCAACACTAGT
>c116535_g1
GGAAATTCTTACGAACGAAAAGGAAAAAAGAAGGAGAAATGAAAGTTTTAATTCTAACAAGACATCTCCATTCTCCATTC
ACTAACTCGATCGAGTTGTCGAAAAAGGTTTCGAGATAAGCTGACGAAATCAAAGAACTGGCCACGCGAAACAACGCTTC
TGCATGGTGGTTCCGTTCACGTTTGCAATTCAAATTGTTGTCGGCCGTCAAGAACGGCGGGCGGTACCTGCCTGCCTGGC
TTTCCTGCCTGCCAACCTGCCTGGCTTTCCTGTTTGCCTGCCTGACTTGCCTGCCTGATGCCT
>c146467_g1
GAAAATTATTTTAGAATCTACTTTAGCAAGCTCTACGGAGGATCTCCGAGAGATCCAGCTCTTCTCTCACGGCCGAGTAT
ACATCCTGGGCAAGCAATCCGAATGAGAGCACATTTAGTCCCAACAAAATGGTCCAAGTCATCATGCACACCTTCCAATA
CCTATGCCCAGCGTGCTCTATCATCTTGACACGATTTGTGATTGTCGCTTTGATCAAAGCGGC
>c95569_g1
GAGAGAGAGAGAAGGAGAGGGAGAATGTGATAAACGCGAGAAGAGATTGGAAAGAGAAAGAAAGATCAAAGGTACGGTTA
ATAGAAAAAGAACGGTTATTGTCAGAAGAATAGAGGAGTATAAAGGCGAGAGAAAGAAAGTACGGAGTTGAGCAATAGTT
GATCCATTGGACAAATAGACGAACGGACAGAAGAACGTGCTACGAAGTTGAAATAAAAAGGCACGTTGATCGGGAGAAGA
GGTGGGAAAGAGGAAGAAACGAGTAAGCGAACGGACGGACGGACAGACAAACGAACGAATGGACGGATAGACGAACGAAC
GAACGAACGAACG
>c162940_g1
TATATATATACATACACACATGCACATAGATCGACTCATAATCGTGGACCTCGATCTATATATCGTGTCCATTATCGATA
CGATATTCGAAGGCATGTATTTATTTTCCCTAGCATGGGTCTCACGATAAACATATATCACACATTTTAACATATTCTAA
TCTTAGAATTAAAATCTACGTATCCATCATGATATACTACGTATATAACATAATTAAAATCAATTTAGTGAAATTTGCAT
GGAACTCGTCG
>c30464_g1
AGAGAGAGAGGGAGAGAAAAAATTAGGACGGAGATGAAGAGCGAAGATCGGTAAGAGGCTAGTGACTGTAAACTGCTCTT
CTAGAGTAGTGAAAAGTGGTGGATGGAGACAGAGTGGCTCGTTGAGACGACGCGGCGCGAGTTAAGCATCCTGAGTATAT
GGAAGTCCATAGGTTTTTACTTAGAAATGTTGCGGAGTAAAGATGAAAACGAAAAAGAGAACGAAAGAATGAGAGAAAGA
GAGAG
>c153621_g1
AAAAGAAAAAGAAAATAAAATAAATCTTTCATCGACACTTCTCTTTGAGAAAATGAACCCGATCAGATTCTAATGTTTCG
ATCGACGAACTTTAACCCTTTAATACATATAAACGTAACTCTTTTCCATCAATGAAATTCTAGTTTTCGACCTTGGTCCC
ATTTAATTGAACGTTGTAAGGTGAACGACACGACGATGAAAAGTGAAAGGTTATGCAAAACGTAAACCAGTGCGATTAAT
ATTGAAAGTTCTTTAGTTTCTTCCTAGGAAATACTACGCCAATAAAGATATCGCCATCGATTCATTCGATCGAGATAAGA
A
>c31193_g1
GCGTCTACTTTATTAATAAAGATTCTTGCGAAGAAAATGCACGGTTGCAAGCTTACTTTTTGCCACTCGATTTCCTCGTT
GGTTTTTCCTTGAAAGGTAAGAGCACATCGGTCATCCGCCATGTTCTCAGGTTCTTCAGAAGATAATAGATAATAAAAAA
TATGACCCCCTCATGTAGAATTAACATTGAAAGAACTAGCGAATTAGCTTTGATGATAAATTATTAACTCTATATACCCG
GTAATATCTTCCTTTATTCTCTCCCAATAAGAAGGACATTCTTTTCGATCATTATTATCTATCCATCTACCCATTTAATC
TATTATTTGTCTATCTATCGAATATCGAGTTTTCATCGAAGTGAAAGGTAAAAGAGAACTATTTCGTTACGTTCGTTACG
TTTAGTTCGACTTCAAAGAAACCACCGACTAATTATCGGGGAATCGAT
>c152032_g1
GAGAGAGAGAGAAAGAGAGTGTTTATGAGAGAGACTAAGCAAGCCAGCTATTGAGTTTCTCGAACGTGATCGATGAGTGG
ACATGAACGATCTCTCATCATTGTCTAACGAAAGAAAGAAAGAAAGAGACAGAAGGAAGACATCGGTAGCTTTATAGTAT
AAATCCGCGTGCAAATAATAACGTAAAATTTACCTGGACAGATTCCCAAACCATGAT
>c3216_g1
TCTCTCTCTCCCTCTCTCCCATTTCTCTTCTTCTTCTCCTTTTCCTTCTTCGTTGCTCTGATAGTAAAGTCGTGCGACGG
AAAGAATGTTTAACATTCGTAAACGCGTAAAGACGTTGCCATAAGAAACAGAACTTATGTTTCTTCTCTCTTGGTAATAT
CAACGAAGTTAAGGTGATCGAGCTCTTTGACCAACATTGAATCTCATGAACGACGTTATCACCAGCACGACGATTGCGCA
GCAGCCTTCTCAAGTGTCTAATATGTAAGTCAAAAAATGTGGCTATCTTTCGAAGAGTGAGGTAACGTTATTGTGTGATG
GTGTGTATAAGCAGAGATAAGAAAGATAAAGCCTTTAGTAGTATAGATACAATACGAAAAATACAATA
>c124356_g1
GCCTTCATAAAATCTTCCTGTATTACATACTCTCTTTCTAATCTTATTGCAAATAATCCTGCTTCAGTGCAAACATTTCT
TAAATCAGCACCATTAAATCCATCCGAAAGTTTAACTACTGCTTCATAATCAATTTCTCCATGCTTAGATATAGGACCAG
CATGAATTTTTAAAATTTCTAGACGTGCTTGTTCATTAGGCAATGGGATTTCAATTTTTCTATCTAATCTACCTGGCCTT
AATAAAGCTGGATCCAAAGTATCTGGTCTATTTGTAGCCATTATCATTTTAACTTGGCCTAAAGAATCAAAACCATCCAT
TTGATTTAATAATTCCATT
>c187520_g1
AGAGAGAGAGAGAGAGAGGCTGCATAATGCGTTGGCGTCTCGTTTTAATGTTCGATTCTTATTATAATCGACGAAATTAA
GCTATTACTAGCATTGTCAAATGAAAGTAACCTTCAGAAAGAGAATCGTATTTTCAAAACGACCATATTTCATTTAAGAA
GCAAATACATACGCACGTAAATATTTGTTTGTTATTATGATTTTGTTCTTTTTATTAGATTCAGATAATGTTAAAAATAT
TATTACCCTCTTG
>c90556_g1
TGGGACACTGCTGGACAAGAGCGCTTCAGGACAATCACTAGCAGTTACTACCGTGGGGCCCATGGCATTATAATAGTTTA
TGACATAACAGATCAGGAGAGTTTCAACAACGTTAAACAATGGTTGAATGAAATTGATCGTTATGCCAGTGAGAATGTAA
ACAAACTTCTAGTCGGAAATAAATGCGACCTCACTGATAATAGAGCCGTTTCCTATGATACAGCCAAGGCATTTGCGGAT
GAAATCGGCATTCCATTCATGGAAACAAGTGCAAAAGATTCTACTAATGTG
>c58047_g1
GGGAAACGGAAGTAGTGGGGGTAATCAGCAGGCACGTTGCCCTTGGGACGCGCAGTGCCAGTCGGGAACACCGAGTACTC
GCGTTAGGACTTCAGTGTCGGAGCAACTGGTCCATCGTGTCTTATAAAGACCGCGAGAATATACACGCACGTGGTGAGGA
ATGTAATCTCCATGAGAATCACCGAACCTCTTCCCGTCTACGCAGCGCCAAAGATCTCAAGAGACATATTAACATCTACG
TGAAAAGAGGATACGCGCGTACCGGCAACTTCTAAGAGTAGCGTTAGAAGAGGCCACGGAGCAGGCTTCTGTAATCGATG
GGTTGAGAACGCGAAACTCGTGCCTTCCACCTTTTTCTTTTCTTCGTTACCAAGGTGCTTAGCTTACCGATGAGCCATGC
TGAAGGTAGTGGGCGCTTCTTGGCTGCAAACACGCATCTCCACGTACATTCTTGTCGCCGTTGCTCTTCTTGGCATCGGC
GCAATCATACTCGGTGAATTTGGACACGTTGAGAAGGATGGAACTTATTCAGCAACTGTGTCGTGGAATCGTAAGGGAGG
ATACCGTATTGACTTTTGGGGCCAAGGCAATGATCTTACTTCTATTCCATTAAATGCCGCACGTGCATATTACAAAACTG
GAATTTTAGAAAATGGGTGGTCCATCATTGAAATTGAAACATCCGTAAAATATCCGGATACAGTACAAGCATATGCAGCA
GGTCTTTTGGAGGGTAGTTTAACGTGGCAATTGATACATCATCATTGGTACAACACTATCAATGTAATATGCGATAAGAA
TCCAGTCGAATGCCGGAAATTACGACATTATCTTCGCGAGAATGCAGCTATAATACGCGAACGAGCTGATTTGTTAGAAT
CTAAGGACTCGTTTTGGCATATGGTACGCTTGTTTTATGCACAATTGGACGGTTTGGAAGATGGTTGGCGTTTTGCAGTT
CGTCGAAGTCGTCAATCAGCGGAATTACAATCGGAAGATTTTCTTTGGTTGGCAATGGCTTCTGATTTATTAGATATCGA
TTCGACAATAATCAATAATGGATCGAATATATCAATCGGTGAAAAGGGCATGATTTTTCTTAAAGCACTTAACAGAGAAA
ATAAGGAACCTCTGATTGCTATTGGGCACAATACTGCTGCACCATATGCCAAAATGTTAAGACTCTTGAAAAGATATAAA
TTCAATTATCATATATTGCCCACATCAAAGAACGTAGCTCGAATACCAAGTCGATCGATCATCATGTCCTCTTATCCTGG
AGCATTATCCTCGCACGATGAGTTTTATTTAATGACAACTGAAAATCGAGAATTGATAGTTGCTGGTATACCATTGTCAG
TATCGACGCGCAATCCGTGGAACTTTGTCAATCTGGAAGATCAAGTAATGTCGTCAATCAAAATAATGGCAGCAAATCGT
TTGGCAACCGATAGTAAATCATGGTCTAAAATATTGGCATTTGAAAATGGTGGTAATTCGATGCATCAATGGATCACATT
TGAGCCAAGATCCAAGAATGTTTGGTTCATAGAACAGTTAGGAAGTATCACTCACGTTGCTGATTACTCAAAAGATTTCA
CCGAGACCGGCGTTCTACTTAGTATCGGTTTACCACATTTCCAAGATATAAAGAAGGCAGCTGGTCCTATCAACGAGAAT
GATCTTATAATGAGGAGACATTATTTGATGCGTTTGCAAGAGAACATTACAATCATGGAACATGTCAGGGAGTTCATGCG
AGGTTACAACATCGGCCAAGAAGAGAGATCTATTGTAGAGAATTCTAATGAAAGTTTTCATTTAAATTTATCACAAATCC
GAACTTACAGAGGTGACTTGGAGAAACCGCCATTACCATTTGGTGTCATCGATAATAAAATAATAGCGGCTGACGTTAAT
GGACTCGAGATCTTTGAGGCAACTTCCGGTCCTGCTCGTTTCAACGAATTAACTTCTTCAGCCTTCCAATGGTCTCGATC
TTTTCCAAATATTTCACACGTCATGGGTCAACCGGACATCTTTGACTTCGACAGCGTTATACCTTTGTGGGTTTGGATTT
AACGCAACGAAAATATGGCAAGCGAGAGAGAAAGAGAGGAAAAATAAAGAAAGAAGGAAATAAAGAGAGAATGTAGAAAG
AAGAATCGGAAACTTTGCAATCTCTCTCGTTGCTTTTAGGTATCAAGTAAAATTAAGTTCGTTCAAAATATTAGATGTTC
CTTTCTTCTTTCATTCATATCCGATTAATCTTTTTATCTAATTCGTGTTTTTTTTTCTCTTTCTTTTTTTGTTTCTTCCC
CGTCAATCTACAGATATCTAAATCTTCTTCCACGAACACTGCCACGATTCAACCACGGCGAAAATAATATCTTATGTGCG
TTCTTAAACAACAATGAATCTTCGTTAAGTATTTATTCTCATGTGCTGCCCCTCTTCGTTCTTATTGCTTTAACATCTGG
CTCATATGTCAGCTACCTTTGGTAAACTTTTTAATGAAATAAATGAATCAATAAAGGAATCAATAAAAAAAAAATAAAAA
AACAAAAAAAAAAAAAAA
>c135193_g1
GTTGAATTGGACGAATCAGTGGTCATGACCAGATTGGGGAAAGAATGCAAAAGTTCCTTTAATACCTCAAGATGACCCTG
CTTAGCTGCAATATGAAACGGATCATAGCCATTCTTGGCACCAATAGATGCGGTTTGGAGGTCTAAATGTTTCAAAAATT
CAGTGACAACATGGGCATGCCCATTTTCTGCGGTAACATACAAAGCAGTCTCTCCCTCCTGGTTCTGCTT
>c117219_g1
AGAGAGAGAGAGAGAGAGACGGATGTGTCTTCCAATTTCAAACAGGAATTTGTTCCAATACAGCATGAATTAATCATTCT
TGTATAGTATTAAATGAGATATCTTTATTCTTGCAGCCCAGGAAATTTAGAAAAATCGATAAAAGCGTGTGGCGAATGTG
CGAATGAACAAATAACGCAAATCGTCGGAAGGAAAGTACATACTTGACGTTCTTTGAACACCTCGCCAAGAATTTTCGTC
GTGGCGGTAAACATGAGATGTCTAAATCGAGATGTTGTCGCAGGCAGTTCACATACACACGAACAAGTACATACACGTGG
CATAGTGCAATGAGATGGGGTGAGTGCCGCGCGCGATAGCCGAGGGACGACGATTCTCCTTTCGCCGTCTCGGACTGAAC
GCTCTCGCCGCTCAATTTGTATGTTAATTCGTGAGTGTTTGCCGGGCAGCGGTCCGCTTAATAATGTCATGTTTATTCAG
CGATGATATCGCTGTGGGCGGCGAGCCGTGCGATACACACAATCGGTGCCACTAGCTACTCTCTTTTTCTCTTTCTCTCT
CT
>c58747_g1
GGATATACCACCATCTTTACGTCACACTACCCACGTTTTCCCCTGTTAAATAATAACTACTCTATTTGGTAAAGTTTACA
TAAGATCATTTTAAAACTTACCTTAGGTCAGAATCCTTAATGAGAGAACACAGCAAGGTAATTATTTACTCCAAAAACTT
TCGAATATTTCTACCGATTTGAACTATTATAAACACATTAATGAAACTTCTTCATAAAATTTTCAGACACATAGAACTAC
GGTAAACATCGGCATCATATCTTGAAAACATGTAAATTTTTTTTGGGAAAGCTATCGTTAAACGAATCCAATTGTCACTG
AAATGTGAATTCCAGGTTGAACACATGCACCAATTTCCATATTAATATACTTGCTCCTGTATCGCACAAACAACTCGTTT
ACCAGTTCGTGGTATATATATGGGTCGATTTTACAGTCTATGAGCACGGCCCAAGTACACTCTCGTCGGCCGCGTAGTCA
CGTCCACTTTTTCCGTCCTCGATACTTTTTCGTCGAACGGCGTGGGTCCGCTTTCGTGTACGACCAATACTGATAGAGAC
ATGCAAGTTGGCTTTGTTCGATGAATATTTTTCTGATGTCCCTTAAAGTTCTACACATGTATATATGCCTACTCTTACTC
TCGTACGAT
>c2445_g1
ATTCGAATTCACATTCAGAGCATAAAGAATCTAGTGGAGGTGTGGGAAAATTGGGTGCCAATGTGGGATTTGTGTTTGGT
GCTAATAAGAGTAGTTCTTTAACGAATTCGGACTTGGAAAGGAGACCATCCAGTGGAAATGTGCAACAGTTGGGTGCTGA
TGAGTTTGGGGAACTCAATTATGGGGGTTTTGTGTTTGGTGCCAAAAAGAGTAATTCAGTTTTAAATAAAAATTCAGAAC
AGAGAG
>c57021_g1
AAAAAAAAAGAAGAAAAGAAAATGCAAGGAAAAAAAAAAAGAAAATTATACTCTCATTAACGTCAAACTTATTACATAAT
CGATTTACATCGGTCGAAATAATATTATAATCTTTTATATGTTATACGATTATTTCAATTATTATCGTTTAAAATGTAAC
AATGATAAAATAAATTCACAAGTAAAGCAAACTTTTTTCTTTTTTTTTTTTT
>c118101_g1
GAGAGAGAGAGAGAGAGTGTAAATAAATTAATTATATACTACGATAAACTAGACGTGAGATAATTAAAATGCTAGAATGA
AGAGTGGCGTAAAAGTTGATGTGAAATACAGAGCGTGAGATTAATGTTGAGCATAATATTAATTTTAACCATAAGATTAA
TTTTGAACATGAGAATTCATTATCAATGGACCTTTTATTAAATGAATTAATTTTATATGATGAAAAAATATTATACGAGT
ATGTACAAATTTAAAGAAATATGGTAAAAGTGTTCATCAAGTATAAAATATTCGACAATAATAAGTATTTACCGATTAAA
GGTTCAACTTCTTGTTGCATCGATCGATCAATTGATTGAAAATTTTCATCTTCTCTTGTTTGCCCGTATTCTGTAATGCT
AGATCACGGGAAGCGTTCTTTTCGATGTTAATATATATCTCGCGTTGTGCTTCGAAGCGTTAAGGGGGATGGTTCGGATT
TCCCTTCTCGATGGGGTGCAATTGCCCTGTAAGTACGAACCCTAAAGATATTCGATTTCGAGAGTGTCTCTCGACTCTAT
>c89360_g1
AGAGAGAGAGGGTGGGGGGAGAGAAAGAAGAAGAGACAGTAACAACCATCGAATTAGTTAACAGAACACAAACGTTTCCT
TGCTTTCGTACTTTTTTATGGGGTTTTATTTCTGGCACGAATACGACCGACTTTTTCTTCACGCGTCAAGAAAGAATTAC
AAATTGCGCGTTTCTCTGTCTGACTGTCTGTCTGTCTATCTATATGTCCATCTATCTTTTTTCTCTCTTTCTCTTTTT
>c82865_g1
GTTTGAGGGGAATTAGAAACAAAAGCTGGCCAGCGAGAGCTTCGGCGGTTACCATCTCAAGTGAAAGAAGCCGGAAAGTG
TGTCTTACAAATACTTAGCCGCTTTGAATTTCTCAGTGCACGAGTTCCAGGAGATTATTAATGCCTCACAATCGGCTTCT
AAGCGTATTCGATATGTGGTTTAAAGCATTGCTTGCCTCAGATCAGTGCTTCTCTCTTCATCTTTATGAGATCTATACGA
GTCGG
>c167156_g1
AGAGAGAGAGAGAAAGCGAGAGGGTTTTAAATAACGCGTTCGAATGATACAAACGATGAGTTGAGACACAACGATGGTCC
TCGACCTAATTTTCATTTGAGTTCATCGACCTTTTTATTTTTGGTCGCGTATGCGTGAAACGTGCGCGCGCGCAGATAGG
CGCACCTGTACCCCCACTCTCGGATCTTAGAGAACACTGCAATCGACTTTTATCTCATATCAATTTCGATTAAAATTAAT
AAAAATTAAATGGAAATCATAAAAGATAAA
>c29894_g1
GAGAAAAGAAAAGGACGAAGGAGTGAGAGAAGAAAATAGAGTAACGTTTGACTAACGTAGTGGAAAAAGTATCTTCTCTG
ATCGTCGTATTACGAAGAAAGACGATCGTTTCATTTTTATCGTATAGATGTTCTCGATTATAATCAAGCTTTTTATTCGA
AACATTCATTAATCTTCCATCTTCTTCTTTTCAATTATCTA
>c174890_g1
AAATAAATAAATAAAAAGAAAAATAATAATGGTAGACGATGAAGAAGTGCAATAGTCGAAATGGTGTTGCAGCACACATA
ATCGCGCAAGGAAATTTTCATTCTTGACGGTAATTTAAATATATAAATATAGAAAAGCATTCAAACAACTTTTATCCTGA
AATGTAAGAAACAAAACTAGAAAGATGAAAAGGAAGATGAGAGGGAGAAGAAAATGATG
>c157700_g1
GGAAAATATGCGAAAAGATCTTACCGAAAGACCAGCGTTTAGATCACTTTGTTGGGATCTAATTTTGCTGGTCGGATTGA
CACGTTTCCGTTTTGGAAACGGACGTTTTCACGAGCATGGTTTCTTCGCTATATATGTTTGCGAAATATGGAGGAGATAT
GGGACGCGTTTATTTTGATACATTGGGAATTAAGATCCTGTCGATTTGACTACGATGAAGAGAGATTTACAATAGATATC
AGCAACGAAAACAATATCAGCTGTGACGAGCGG
>c86895_g1
ACGATCAGCTGAGAAATTGTCTACATTTAACGCTAAGGCATAATAAGTGAGCGAAGCTGTAAGCCATGCGAAATTTGTGA
TCATTACTCTTTTTAACAATTCATAGTTAAAGAGAATAATAACTAGCCCTTTTATACTGTTCTTTAATTTATGTCCTTGA
GTCGAGGAATTTGACATTTCCGTTTCTTCCAATTGAATTTGTAATATAGGCTTATGCGCAGCCGTTGTAGAGTTAGTGCT
TGTTTTATAAACAGGTCCGTGATATTTCTCGATCACTTTCTGGGCTTCTTTTAAACGATTTTGTGATAAAAGCCATCGCG
GTGATTCTGGCATTAGCCTGACGATCAAAATTATTAAAAAAAAGTATCAAAATATTTAGGATATATCTTTGAA
>c135014_g1
GTGAATTCTCAATTTACTTTATTATTTCTTTTATATGTTTAGAAAAGATTAGACATTAAATAAAACGCAAGAGCTTATCA
GCCATCGTGATTTTAATTTTGTCCATTTTTGATTTGTTTGTTTACTTTCTATCACTTAATATTCCTTAATTCCACCATCA
AATTCATTAAACGATCATCATAGTAACATATGCGTTCAATTTCACCAATAATTCCGATATAAAACATTGCTTTTTAACTT
CTTATATCCTGATTCGTCATATATTTTTTTAATTATTTTCAACCTTTTATTTGATTATATTTCTTGTTATCAAAATTGAA
CGCCCACACTTCTGCTTTCCTAATCTACCTTAAAATTTGTATTTATAGATAATCGTATAGCGATATTTAACACATTTTCT
TGATAACACGATATGAATTTTTCTTTTTATATAAAATATTATCATTCGCATTAAATAAATTACTTCGTTCATTGATCATC
GCGAACTATACCTATTTGTTCTTTCTTCGTTTGTACAATCCAAAAAGAAAAAAAAAAAA
>c135025_g1
TGCAAATCCGGCAGAAGTTGAACAAAATCATCGAATTTGGTCCCGATTAGTATAGGAATTGCCGTTTGATTCCACTTTCT
TGCTTGATTGTACCATCCAATAACACTATTTAGAGTACACCGGCTAGTAAGATCAAACATAAACAAAATTACTACTGCAT
CTTTGCAAGCAATAGGAATTTGATCAAGTGACCTATTGTCTCCTACATCCAAATTAAAATTACAAACAAACAAACATTTT
AAGTAAATAGAATCCACTAAGACTTCGGAAATTACAAACATTTTAAGTAAATAGAA
>c185147_g1
AGGGCTAAGGATTCGTGGCGCGTAAAATTATTTCACGAGGTTCGCCCTTTACCGAGGTGCCGGCGCATCAATTCGAAGGC
TCGATTAAGGCGAACCTCGTAATCCTACCTAGTAACGATCATTAGCCTATAAATCCTGACGAATCCAGTTAACGGAGGGC
GTTCGTCGTACATACGGACGAGGATAAATTCCAATTTCGGATGGAGGCCCTCGAAAGAGAAATCTCTTCCTGGAGTCTCC
TGTTTCCACTCTTATTCTCCCCTTCTCTCTCTCTCTCT
>c172511_g1
TTATTATTGTTCTTATTATTATTTGATCTCCTTTCTATGATTTTTTTTCTGTATTATAGAAAACAGGTTAGCTCATTTAG
[truncated: 91,425,492 more chars]
