# Supplementary material for: De Novo Transcriptomic Resources in the Brain of Vespa velutina for Invasion Control
Source: Insects. 2020 Feb 3;11(2):101. doi: 10.3390/insects11020101 (PMC7074412; doi:10.3390/insects11020101)
Supplement: Supplementary file 1 [file insects-11-00101-s001.zip › Supplement information/Additional file 3-Table S7-Blast_Nr.xls]

Query id	Query length	Hit1_gi	Hit1_acc	Hit1_length	Hit1_qStart	Hit1_qEnd	Hit1_hStart	Hit1_hEnd	Hit1_alignLength	Hit1_identity	Hit1_positive	Hit1_percentIdentity	Hit1_score	Hit1_eValue	Hit1_description	Hit2_gi	Hit2_acc	Hit2_length	Hit2_qStart	Hit2_qEnd	Hit2_hStart	Hit2_hEnd	Hit2_alignLength	Hit2_identity	Hit2_positive	Hit2_percentIdentity	Hit2_score	Hit2_eValue	Hit2_description	Hit3_gi	Hit3_acc	Hit3_length	Hit3_qStart	Hit3_qEnd	Hit3_hStart	Hit3_hEnd	Hit3_alignLength	Hit3_identity	Hit3_positive	Hit3_percentIdentity	Hit3_score	Hit3_eValue	Hit3_description	Hit4_gi	Hit4_acc	Hit4_length	Hit4_qStart	Hit4_qEnd	Hit4_hStart	Hit4_hEnd	Hit4_alignLength	Hit4_identity	Hit4_positive	Hit4_percentIdentity	Hit4_score	Hit4_eValue	Hit4_description	Hit5_gi	Hit5_acc	Hit5_length	Hit5_qStart	Hit5_qEnd	Hit5_hStart	Hit5_hEnd	Hit5_alignLength	Hit5_identity	Hit5_positive	Hit5_percentIdentity	Hit5_score	Hit5_eValue	Hit5_description	Hit6_gi	Hit6_acc	Hit6_length	Hit6_qStart	Hit6_qEnd	Hit6_hStart	Hit6_hEnd	Hit6_alignLength	Hit6_identity	Hit6_positive	Hit6_percentIdentity	Hit6_score	Hit6_eValue	Hit6_description	Hit7_gi	Hit7_acc	Hit7_length	Hit7_qStart	Hit7_qEnd	Hit7_hStart	Hit7_hEnd	Hit7_alignLength	Hit7_identity	Hit7_positive	Hit7_percentIdentity	Hit7_score	Hit7_eValue	Hit7_description	Hit8_gi	Hit8_acc	Hit8_length	Hit8_qStart	Hit8_qEnd	Hit8_hStart	Hit8_hEnd	Hit8_alignLength	Hit8_identity	Hit8_positive	Hit8_percentIdentity	Hit8_score	Hit8_eValue	Hit8_description	Hit9_gi	Hit9_acc	Hit9_length	Hit9_qStart	Hit9_qEnd	Hit9_hStart	Hit9_hEnd	Hit9_alignLength	Hit9_identity	Hit9_positive	Hit9_percentIdentity	Hit9_score	Hit9_eValue	Hit9_description	Hit10_gi	Hit10_acc	Hit10_length	Hit10_qStart	Hit10_qEnd	Hit10_hStart	Hit10_hEnd	Hit10_alignLength	Hit10_identity	Hit10_positive	Hit10_percentIdentity	Hit10_score	Hit10_eValue	Hit10_description
c123808_g1	300	685830581	CEF65502.1	792	4	261	714	789	87	33	46	37.9310344827586	134	2.14207e-07	Diacylglycerol kinase gamma [Strongyloides ratti]
c174229_g1	227	328784314	XP_003250432.1	590	2	226	468	542	75	75	75	100	178	1.25077e-13	PREDICTED: LOW QUALITY PROTEIN: adipocyte plasma membrane-associated protein [Apis mellifera]
c73903_g3	297	355750148	EHH54486.1	2870	48	212	256	310	55	40	43	72.7272727272727	95	1.45249e-07	hypothetical protein EGM_15344 [Macaca fascicularis]	355691566	EHH26751.1	2874	48	212	301	355	55	39	42	70.9090909090909	87	1.31461e-06	hypothetical protein EGK_16811 [Macaca mulatta]
c61377_g1	1036	805752005	XP_012136666.1	841	672	1034	1	121	121	103	108	85.1239669421488	563	3.42542e-62	PREDICTED: uncharacterized protein LOC100878390 isoform X2 [Megachile rotundata]	805752002	XP_012136606.1	841	672	1034	1	121	121	103	108	85.1239669421488	563	3.42542e-62	PREDICTED: uncharacterized protein LOC100878390 isoform X1 [Megachile rotundata]	749789058	XP_011147895.1	829	672	1016	1	115	115	99	108	86.0869565217391	561	7.18498e-62	PREDICTED: uncharacterized protein LOC105188239 isoform X1 [Harpegnathos saltator]	749789061	XP_011147896.1	829	672	1016	1	115	115	99	108	86.0869565217391	561	7.77313e-62	PREDICTED: uncharacterized protein LOC105188239 isoform X2 [Harpegnathos saltator]	801386185	XP_012056396.1	821	672	1016	1	115	115	98	104	85.2173913043478	551	1.34989e-60	PREDICTED: uncharacterized protein LOC105619490 [Atta cephalotes]	746870564	XP_011066471.1	821	672	1016	1	115	115	98	104	85.2173913043478	551	1.37664e-60	PREDICTED: uncharacterized protein LOC105153381 isoform X1 [Acromyrmex echinatior]	746870566	XP_011066472.1	821	672	1016	1	115	115	98	104	85.2173913043478	551	1.51855e-60	PREDICTED: uncharacterized protein LOC105153381 isoform X2 [Acromyrmex echinatior]	826459332	XP_012533883.1	822	672	1016	1	115	115	98	103	85.2173913043478	546	7.83757e-60	PREDICTED: uncharacterized protein LOC105835297 isoform X1 [Monomorium pharaonis]	826459338	XP_012533884.1	822	672	1016	1	115	115	98	103	85.2173913043478	546	8.1504e-60	PREDICTED: uncharacterized protein LOC105835297 isoform X2 [Monomorium pharaonis]	795056616	XP_011871916.1	820	672	1013	1	114	114	97	102	85.0877192982456	542	2.27669e-59	PREDICTED: uncharacterized protein LOC105564270 isoform X2 [Vollenhovia emeryi]
c8707_g1	2309	805798471	XP_012143862.1	714	1509	2153	518	714	225	96	134	42.6666666666667	402	5.39962e-38	PREDICTED: uncharacterized protein LOC105662860 isoform X2 [Megachile rotundata]	805798468	XP_012143861.1	773	1509	2153	577	773	225	96	134	42.6666666666667	402	9.35365e-38	PREDICTED: uncharacterized protein LOC105662860 isoform X1 [Megachile rotundata]	808125052	XP_012165640.1	387	1482	2153	183	387	233	97	131	41.6309012875536	387	1.34863e-37	PREDICTED: uncharacterized protein LOC105665920 [Bombus terrestris]	815904630	XP_012238224.1	387	1482	2153	183	387	234	99	134	42.3076923076923	379	1.66603e-36	PREDICTED: uncharacterized protein LOC105680463 [Bombus impatiens]	820837325	XP_012349299.1	794	1503	2153	592	794	234	100	137	42.7350427350427	371	7.48089e-34	PREDICTED: uncharacterized protein PFB0315w-like [Apis florea]	307185239	EFN71366.1	437	1491	2153	261	436	221	93	117	42.0814479638009	349	2.56131e-32	hypothetical protein EAG_06092 [Camponotus floridanus]	752869546	XP_011251889.1	637	1491	2153	461	636	221	93	117	42.0814479638009	350	1.37626e-31	PREDICTED: uncharacterized protein LOC105248670 [Camponotus floridanus]	801375396	XP_012063470.1	578	1488	2153	403	578	222	91	124	40.990990990991	346	2.14194e-31	PREDICTED: uncharacterized protein LOC105626785 [Atta cephalotes]	746858014	XP_011059764.1	578	1488	2153	404	578	222	91	124	40.990990990991	345	3.00055e-31	PREDICTED: uncharacterized protein LOC105149203 [Acromyrmex echinatior]	749781086	XP_011144879.1	531	1479	2153	358	531	228	88	117	38.5964912280702	342	4.92253e-31	PREDICTED: uncharacterized protein LOC105186402 [Harpegnathos saltator]
c1222_g1	486	322790897	EFZ15563.1	184	2	427	43	184	142	137	141	96.4788732394366	738	4.10922e-97	hypothetical protein SINV_05542, partial [Solenopsis invicta]	815808252	XP_012224956.1	205	2	427	64	205	142	137	141	96.4788732394366	739	5.19849e-97	PREDICTED: ras-related protein Rab-35 [Linepithema humile]	752883470	XP_011259435.1	201	2	427	60	201	142	137	141	96.4788732394366	738	5.97229e-97	PREDICTED: ras-related protein Rab-35 [Camponotus floridanus]>gi|307176976|gb|EFN66282.1| Ras-related protein Rab-35 [Camponotus floridanus]	746833262	XP_011062460.1	201	2	427	60	201	142	137	141	96.4788732394366	738	6.17096e-97	PREDICTED: ras-related protein Rab-35 [Acromyrmex echinatior]>gi|751221092|ref|XP_011163715.1| PREDICTED: ras-related protein Rab-35 [Solenopsis invicta]>gi|769850891|ref|XP_011636868.1| PREDICTED: ras-related protein Rab-35 [Pogonomyrmex barbatus]>gi|780681842|ref|XP_011697714.1| PREDICTED: ras-related protein Rab-35 [Wasmannia auropunctata]>gi|801376148|ref|XP_012063888.1| PREDICTED: ras-related protein Rab-35 [Atta cephalotes]>gi|332030618|gb|EGI70306.1| Ras-related protein Rab-35 [Acromyrmex echinatior]	826495049	XP_012540882.1	201	2	427	60	201	142	137	140	96.4788732394366	738	7.59203e-97	PREDICTED: ras-related protein Rab-35 [Monomorium pharaonis]	665814264	XP_008555734.1	201	2	427	60	201	142	136	139	95.7746478873239	735	2.30956e-96	PREDICTED: ras-related protein Rab-35 [Microplitis demolitor]>gi|665814266|ref|XP_008555735.1| PREDICTED: ras-related protein Rab-35 [Microplitis demolitor]	607367445	EZA61592.1	183	2	427	42	183	142	137	140	96.4788732394366	733	2.45795e-96	Ras-related protein Rab-35, partial [Cerapachys biroi]	759037152	XP_011348138.1	201	2	427	60	201	142	137	140	96.4788732394366	734	3.34643e-96	PREDICTED: ras-related protein Rab-35 [Cerapachys biroi]	795059158	XP_011872756.1	201	2	427	60	201	142	136	141	95.7746478873239	733	3.42023e-96	PREDICTED: ras-related protein Rab-35 [Vollenhovia emeryi]	755946626	XP_011300201.1	201	2	427	60	201	142	136	138	95.7746478873239	732	6.43849e-96	PREDICTED: ras-related protein Rab-35 [Fopius arisanus]
c69525_g2	1155	759035745	XP_011341009.1	181	519	1055	1	181	186	129	144	69.3548387096774	493	5.25099e-57	PREDICTED: lipopolysaccharide-induced tumor necrosis factor-alpha factor homolog [Cerapachys biroi]>gi|759035747|ref|XP_011341014.1| PREDICTED: lipopolysaccharide-induced tumor necrosis factor-alpha factor homolog [Cerapachys biroi]>gi|607367730|gb|EZA61862.1| Lipopolysaccharide-induced tumor necrosis factor-alpha factor-like protein [Cerapachys biroi]	752868803	XP_011251487.1	175	549	1055	4	175	174	122	138	70.1149425287356	475	1.62222e-54	PREDICTED: lipopolysaccharide-induced tumor necrosis factor-alpha factor-like [Camponotus floridanus]	801383182	XP_012054738.1	179	519	1055	1	179	186	126	143	67.741935483871	475	2.12683e-54	PREDICTED: lipopolysaccharide-induced tumor necrosis factor-alpha factor homolog [Atta cephalotes]	826499650	XP_012541753.1	177	519	1055	1	177	184	126	140	68.4782608695652	463	1.18148e-52	PREDICTED: lipopolysaccharide-induced tumor necrosis factor-alpha factor homolog [Monomorium pharaonis]	746840498	XP_011050470.1	177	519	1055	1	177	185	121	137	65.4054054054054	459	4.08739e-52	PREDICTED: lipopolysaccharide-induced tumor necrosis factor-alpha factor homolog [Acromyrmex echinatior]>gi|332027890|gb|EGI67945.1| Lipopolysaccharide-induced tumor necrosis factor-alpha factor-like protein [Acromyrmex echinatior]	780662164	XP_011693108.1	178	519	1055	1	178	185	119	134	64.3243243243243	457	9.13464e-52	PREDICTED: lipopolysaccharide-induced tumor necrosis factor-alpha factor homolog [Wasmannia auropunctata]>gi|780662168|ref|XP_011693109.1| PREDICTED: lipopolysaccharide-induced tumor necrosis factor-alpha factor homolog [Wasmannia auropunctata]	769864389	XP_011644077.1	176	582	1055	13	176	164	113	127	68.9024390243902	446	3.73363e-50	PREDICTED: lipopolysaccharide-induced tumor necrosis factor-alpha factor homolog [Pogonomyrmex barbatus]	815822120	XP_012232327.1	182	519	1055	1	182	190	123	138	64.7368421052632	446	3.93409e-50	PREDICTED: lipopolysaccharide-induced tumor necrosis factor-alpha factor homolog [Linepithema humile]>gi|815822124|ref|XP_012232328.1| PREDICTED: lipopolysaccharide-induced tumor necrosis factor-alpha factor homolog [Linepithema humile]	795093766	XP_011879852.1	184	513	1055	2	184	188	115	136	61.1702127659574	439	5.2223e-49	PREDICTED: lipopolysaccharide-induced tumor necrosis factor-alpha factor homolog isoform X2 [Vollenhovia emeryi]	795093755	XP_011879851.1	253	513	1055	71	253	188	115	136	61.1702127659574	444	6.17275e-49	PREDICTED: lipopolysaccharide-induced tumor necrosis factor-alpha factor homolog isoform X1 [Vollenhovia emeryi]
c104474_g1	221	524889772	XP_005101439.1	366	43	219	6	64	59	35	47	59.3220338983051	204	7.25619e-18	PREDICTED: glycerol-3-phosphate dehydrogenase [NAD(+)], cytoplasmic-like [Aplysia californica]	328725786	XP_003248617.1	74	43	219	6	63	59	35	45	59.3220338983051	188	5.04365e-17	PREDICTED: glycerol-3-phosphate dehydrogenase 1-like protein, partial [Acyrthosiphon pisum]	410919327	XP_003973136.1	352	43	219	7	64	59	39	45	66.1016949152542	197	6.27535e-17	PREDICTED: glycerol-3-phosphate dehydrogenase [NAD(+)], cytoplasmic [Takifugu rubripes]	831297133	XP_012680384.1	350	43	219	5	62	59	38	47	64.4067796610169	197	7.45714e-17	PREDICTED: glycerol-3-phosphate dehydrogenase [NAD(+)], cytoplasmic [Clupea harengus]	548365942	XP_005731820.1	328	43	219	6	63	59	38	48	64.4067796610169	196	7.6321e-17	PREDICTED: glycerol-3-phosphate dehydrogenase [NAD(+)], cytoplasmic-like isoform X2 [Pundamilia nyererei]	754345958	XP_004364069.2	480	13	219	134	202	69	33	49	47.8260869565217	200	7.96135e-17	glycerol-3-phosphate dehydrogenase [Capsaspora owczarzaki ATCC 30864]>gi|765551596|gb|KJE92217.1| glycerol-3-phosphate dehydrogenase [Capsaspora owczarzaki ATCC 30864]	829083121	XP_012647975.1	364	31	219	12	73	63	39	50	61.9047619047619	197	9.25963e-17	uncharacterized protein [Babesia microti strain RI]>gi|399216679|emb|CCF73366.1| unnamed protein product [Babesia microti strain RI]	548365937	XP_005731819.1	351	43	219	6	63	59	38	48	64.4067796610169	196	9.56567e-17	PREDICTED: glycerol-3-phosphate dehydrogenase [NAD(+)], cytoplasmic-like isoform X1 [Pundamilia nyererei]	573882260	XP_006629313.1	328	43	219	6	63	59	37	45	62.7118644067797	195	1.0691e-16	PREDICTED: glycerol-3-phosphate dehydrogenase [NAD(+)], cytoplasmic-like isoform X2 [Lepisosteus oculatus]	565307686	ETE61857.1	217	43	219	7	64	59	34	48	57.6271186440678	193	1.17694e-16	Glycerol-3-phosphate dehydrogenase [NAD+], cytoplasmic, partial [Ophiophagus hannah]
c17473_g1	767	665784832	XP_008543989.1	173	274	696	1	141	141	120	132	85.1063829787234	679	9.41657e-87	PREDICTED: probable ribosome biogenesis protein RLP24 [Microplitis demolitor]	383860762	XP_003705858.1	173	274	696	1	141	141	132	139	93.6170212765958	671	1.41123e-85	PREDICTED: probable ribosome biogenesis protein RLP24 [Megachile rotundata]	801371216	XP_012062282.1	173	274	696	1	141	141	131	139	92.9078014184397	663	2.20767e-84	PREDICTED: probable ribosome biogenesis protein RLP24 [Atta cephalotes]	751226570	XP_011166724.1	174	274	696	1	141	141	129	138	91.4893617021277	653	6.2081e-83	PREDICTED: probable ribosome biogenesis protein RLP24 [Solenopsis invicta]	795045957	XP_011868411.1	173	274	696	1	141	141	129	137	91.4893617021277	652	1.1655e-82	PREDICTED: probable ribosome biogenesis protein RLP24 [Vollenhovia emeryi]	780661018	XP_011692821.1	175	274	696	1	141	141	129	137	91.4893617021277	652	1.25832e-82	PREDICTED: probable ribosome biogenesis protein RLP24 [Wasmannia auropunctata]	826489766	XP_012539844.1	175	274	696	1	141	141	128	136	90.7801418439716	651	1.59806e-82	PREDICTED: probable ribosome biogenesis protein RLP24 [Monomorium pharaonis]	746853689	XP_011057456.1	173	274	696	1	141	141	128	139	90.7801418439716	650	1.9004e-82	PREDICTED: probable ribosome biogenesis protein RLP24 [Acromyrmex echinatior]>gi|332023389|gb|EGI63634.1| Putative ribosome biogenesis protein RLP24 [Acromyrmex echinatior]	749796271	XP_011151547.1	172	274	696	1	141	141	128	137	90.7801418439716	649	2.66071e-82	PREDICTED: probable ribosome biogenesis protein RLP24 [Harpegnathos saltator]>gi|307193992|gb|EFN76527.1| Probable ribosome biogenesis protein RLP24 [Harpegnathos saltator]	156549876	XP_001603892.1	171	277	696	1	140	140	129	136	92.1428571428571	645	1.15302e-81	PREDICTED: probable ribosome biogenesis protein RLP24 [Nasonia vitripennis]
c98762_g1	269	405956182	EKC22949.1	99	4	168	1	55	55	45	50	81.8181818181818	246	3.51938e-25	40S ribosomal protein S29 [Crassostrea gigas]	393907783	EJD74779.1	1178	4	171	1	56	56	43	46	76.7857142857143	250	7.90706e-23	hypothetical protein LOAG_17945 [Loa loa]	30267905	AAP21827.1	56	4	171	1	56	56	42	49	75	226	1.16071e-22	ribosomal protein S29 [Branchiostoma belcheri tsingtauense]	748387547	KIH60282.1	66	1	171	10	66	57	43	47	75.4385964912281	226	1.39533e-22	ribosomal protein S14p/S29e [Ancylostoma duodenale]	510857646	EPB73308.1	81	1	171	25	81	57	43	47	75.4385964912281	227	1.49731e-22	ribosomal protein S14p/S29e [Ancylostoma ceylanicum]	75029827	Q4PM47.1	56	4	171	1	56	56	42	47	75	221	7.71991e-22	RecName: Full=40S ribosomal protein S29 [Ixodes scapularis]>gi|67083965|gb|AAY66917.1| ribosomal protein S29 [Ixodes scapularis]	149287094	ABR23446.1	56	4	171	1	56	56	42	47	75	220	9.99473e-22	40S ribosomal protein S29 [Ornithodoros parkeri]	675386635	KFM79532.1	56	4	171	1	56	56	41	47	73.2142857142857	219	1.17453e-21	40S ribosomal protein S29, partial [Stegodyphus mimosarum]	170596567	XP_001902812.1	56	4	171	1	56	56	42	46	75	218	1.88555e-21	40S ribosomal protein S29 [Brugia malayi]>gi|671404927|emb|CDQ03032.1| Protein BM-RPS-29, isoform b [Brugia malayi]	260783396	XP_002586761.1	58	4	168	1	55	55	40	48	72.7272727272727	217	2.77887e-21	hypothetical protein BRAFLDRAFT_224271 [Branchiostoma floridae]>gi|229271886|gb|EEN42772.1| hypothetical protein BRAFLDRAFT_224271 [Branchiostoma floridae]
c64580_g5	3375	340725938	XP_003401321.1	512	1632	3161	1	511	511	391	449	76.5166340508806	1938	0	PREDICTED: cytosol aminopeptidase-like [Bombus terrestris]	572262105	XP_006609318.1	512	1632	3161	1	511	511	392	447	76.7123287671233	1934	0	PREDICTED: cytosol aminopeptidase-like isoform X1 [Apis dorsata]	350397330	XP_003484843.1	512	1632	3161	1	511	511	390	447	76.320939334638	1929	0	PREDICTED: cytosol aminopeptidase-like isoform X2 [Bombus impatiens]	572262107	XP_006609319.1	508	1632	3149	1	507	507	386	442	76.1341222879684	1907	0	PREDICTED: cytosol aminopeptidase-like isoform X2 [Apis dorsata]	795032452	XP_011863940.1	513	1632	3161	1	512	512	386	444	75.390625	1898	0	PREDICTED: cytosol aminopeptidase-like [Vollenhovia emeryi]	801367239	XP_012062921.1	512	1632	3161	1	511	511	386	440	75.5381604696673	1895	0	PREDICTED: cytosol aminopeptidase-like [Atta cephalotes]	769860051	XP_011641749.1	519	1632	3161	1	513	513	386	436	75.2436647173489	1890	0	PREDICTED: LOW QUALITY PROTEIN: cytosol aminopeptidase-like [Pogonomyrmex barbatus]	746836657	XP_011069047.1	513	1632	3161	1	512	512	386	442	75.390625	1887	0	PREDICTED: cytosol aminopeptidase-like [Acromyrmex echinatior]>gi|332029088|gb|EGI69102.1| Cytosol aminopeptidase [Acromyrmex echinatior]	571574004	XP_006560771.1	549	1557	3149	1	530	533	389	449	72.9831144465291	1887	0	PREDICTED: LOW QUALITY PROTEIN: cytosol aminopeptidase-like [Apis mellifera]	815799687	XP_012220482.1	512	1635	3161	1	511	511	388	443	75.9295499021526	1880	0	PREDICTED: cytosol aminopeptidase-like [Linepithema humile]
c71917_g1	2250	322795411	EFZ18176.1	1092	435	1979	2	488	520	310	379	59.6153846153846	1424	2.7872e-179	hypothetical protein SINV_09820, partial [Solenopsis invicta]	665794805	XP_008545118.1	442	693	1985	1	439	440	260	334	59.0909090909091	1219	5.02279e-157	PREDICTED: origin recognition complex subunit 5 [Microplitis demolitor]	607304395	EZA45607.1	429	693	1955	1	429	430	255	325	59.3023255813954	1185	3.01765e-152	origin recognition complex subunit 5-like protein, partial [Microplitis demolitor]	826465415	XP_012535042.1	438	732	1979	16	433	421	262	320	62.2327790973872	1183	9.47757e-152	PREDICTED: origin recognition complex subunit 5 [Monomorium pharaonis]	815797063	XP_012219212.1	435	693	1979	1	432	434	260	316	59.9078341013825	1176	1.01938e-150	PREDICTED: origin recognition complex subunit 5 [Linepithema humile]	751214071	XP_011159872.1	437	693	1979	1	432	435	261	324	60	1166	2.61088e-149	PREDICTED: origin recognition complex subunit 5 [Solenopsis invicta]	572267735	XP_006611933.1	431	693	1985	1	429	432	254	325	58.7962962962963	1164	4.93924e-149	PREDICTED: origin recognition complex subunit 5-like [Apis dorsata]	780629985	XP_011685234.1	439	693	1979	1	434	436	257	318	58.9449541284404	1162	1.25986e-148	PREDICTED: origin recognition complex subunit 5 [Wasmannia auropunctata]	795026942	XP_011862114.1	435	693	1979	1	430	434	252	325	58.0645161290323	1160	2.16968e-148	PREDICTED: origin recognition complex subunit 5 [Vollenhovia emeryi]	746860589	XP_011061142.1	437	693	1979	1	432	434	260	322	59.9078341013825	1144	6.30495e-146	PREDICTED: origin recognition complex subunit 5 [Acromyrmex echinatior]
c54988_g1	507	607365663	EZA59843.1	1069	1	465	618	783	169	65	90	38.4615384615385	205	6.67615e-16	Cytosolic carboxypeptidase NnaD [Cerapachys biroi]	759041661	XP_011329659.1	1096	1	465	646	811	169	65	90	38.4615384615385	205	7.92348e-16	PREDICTED: uncharacterized protein LOC105274890 [Cerapachys biroi]	801383985	XP_012055182.1	1091	1	465	633	799	172	71	93	41.2790697674419	200	3.14412e-15	PREDICTED: LOW QUALITY PROTEIN: cytosolic carboxypeptidase 2-like [Atta cephalotes]	752899003	XP_011267877.1	1089	1	465	642	808	170	70	88	41.1764705882353	198	5.64701e-15	PREDICTED: cytosolic carboxypeptidase 2 [Camponotus floridanus]>gi|307166046|gb|EFN60323.1| Cytosolic carboxypeptidase 2 [Camponotus floridanus]	826412669	XP_012543417.1	185	1	471	2	172	178	72	94	40.4494382022472	187	8.84632e-15	PREDICTED: uncharacterized protein LOC105840877, partial [Monomorium pharaonis]	805804311	XP_012145462.1	1077	7	465	664	803	155	61	83	39.3548387096774	195	1.39685e-14	PREDICTED: cytosolic carboxypeptidase 2-like [Megachile rotundata]	751233692	XP_011170536.1	1084	1	465	631	798	171	70	93	40.9356725146199	195	1.44058e-14	PREDICTED: uncharacterized protein LOC105203436 [Solenopsis invicta]	307207432	EFN85147.1	1139	7	465	657	822	168	68	87	40.4761904761905	195	1.54229e-14	Cytosolic carboxypeptidase 3 [Harpegnathos saltator]	749752210	XP_011138441.1	1124	7	465	642	807	168	68	87	40.4761904761905	194	1.76249e-14	PREDICTED: cytosolic carboxypeptidase 2 [Harpegnathos saltator]	572266460	XP_006611334.1	1106	7	465	659	817	166	59	86	35.5421686746988	193	2.46647e-14	PREDICTED: LOW QUALITY PROTEIN: cytosolic carboxypeptidase 2-like [Apis dorsata]
c120518_g1	339	769837448	XP_011629906.1	745	1	339	185	297	113	109	110	96.4601769911504	427	3.45729e-47	PREDICTED: cactin [Pogonomyrmex barbatus]	340713929	XP_003395486.1	717	10	339	161	270	110	110	110	100	425	6.32367e-47	PREDICTED: cactin [Bombus terrestris]	350418869	XP_003491995.1	717	10	339	161	270	110	110	110	100	425	6.38685e-47	PREDICTED: cactin [Bombus impatiens]	572272269	XP_006614047.1	707	10	339	157	266	110	110	110	100	425	6.51989e-47	PREDICTED: cactin-like [Apis dorsata]	801388600	XP_012057115.1	718	1	339	158	270	113	110	111	97.3451327433628	424	7.52769e-47	PREDICTED: cactin [Atta cephalotes]	815824336	XP_012233515.1	714	1	339	155	267	113	110	111	97.3451327433628	424	8.30749e-47	PREDICTED: cactin [Linepithema humile]	380025018	XP_003696278.1	712	10	339	156	265	110	110	110	100	424	8.64305e-47	PREDICTED: cactin isoform X1 [Apis florea]	820857637	XP_012345914.1	710	10	339	154	263	110	110	110	100	423	9.35795e-47	PREDICTED: cactin isoform X2 [Apis florea]	820857639	XP_012345915.1	638	10	339	82	191	110	110	110	100	423	9.62212e-47	PREDICTED: cactin isoform X3 [Apis florea]	746867268	XP_011064726.1	717	1	339	157	269	113	110	111	97.3451327433628	423	1.05022e-46	PREDICTED: cactin [Acromyrmex echinatior]
c166299_g1	225	544455104	XP_005564358.1	4532	1	225	3767	3841	75	75	75	100	400	5.28917e-43	PREDICTED: plectin-like isoform X17 [Macaca fascicularis]	795380359	XP_011750881.1	4524	1	225	3759	3833	75	75	75	100	400	5.44239e-43	PREDICTED: plectin isoform X30 [Macaca nemestrina]	795380349	XP_011750878.1	4536	1	225	3771	3845	75	75	75	100	400	5.44517e-43	PREDICTED: plectin isoform X27 [Macaca nemestrina]	795380337	XP_011750875.1	4541	1	225	3776	3850	75	75	75	100	400	5.44633e-43	PREDICTED: plectin isoform X24 [Macaca nemestrina]	795380333	XP_011750874.1	4542	1	225	3777	3851	75	75	75	100	400	5.44656e-43	PREDICTED: plectin isoform X23 [Macaca nemestrina]	795547310	XP_011905548.1	4530	1	225	3765	3839	75	75	75	100	400	5.54967e-43	PREDICTED: plectin isoform X14 [Cercocebus atys]	544455102	XP_005564357.1	4537	1	225	3772	3846	75	75	75	100	400	5.55133e-43	PREDICTED: plectin-like isoform X16 [Macaca fascicularis]	795547301	XP_011905545.1	4543	1	225	3778	3852	75	75	75	100	400	5.55274e-43	PREDICTED: plectin isoform X12 [Cercocebus atys]	724883358	XP_010373577.1	4512	1	225	3747	3821	75	75	75	100	400	5.65326e-43	PREDICTED: plectin isoform X17 [Rhinopithecus roxellana]	297300250	XP_002805560.1	4514	1	225	3749	3823	75	75	75	100	400	5.65375e-43	PREDICTED: plectin-1 isoform 5 [Macaca mulatta]
c119901_g1	233	588294489	AHK23026.1	4889	1	231	935	1011	77	33	49	42.8571428571429	176	4.43205e-13	beta-1,3-glucan-binding protein precursor [Astacus astacus]
c97423_g1	266	821123134	XP_012383947.1	252	2	265	151	238	88	88	88	100	474	1.62136e-57	PREDICTED: complement C1q tumor necrosis factor-related protein 2 [Dasypus novemcinctus]	803291310	XP_012005316.1	328	2	265	194	281	88	88	88	100	478	2.85256e-57	PREDICTED: complement C1q tumor necrosis factor-related protein 2 isoform X3 [Ovis aries musimon]	795195141	XP_011803094.1	330	2	265	196	283	88	88	88	100	478	3.00088e-57	PREDICTED: complement C1q tumor necrosis factor-related protein 2 [Colobus angolensis palliatus]	635125148	XP_008013385.1	330	2	265	196	283	88	88	88	100	478	3.00088e-57	PREDICTED: complement C1q tumor necrosis factor-related protein 2 isoform X2 [Chlorocebus sabaeus]	355750387	EHH54725.1	330	2	265	196	283	88	88	88	100	478	3.00088e-57	hypothetical protein EGM_15617 [Macaca fascicularis]	402873278	XP_003900508.1	330	2	265	196	283	88	88	88	100	478	3.16639e-57	PREDICTED: complement C1q tumor necrosis factor-related protein 2 isoform X1 [Papio anubis]>gi|795295834|ref|XP_011822064.1| PREDICTED: complement C1q tumor necrosis factor-related protein 2 [Mandrillus leucophaeus]>gi|795551240|ref|XP_011906275.1| PREDICTED: complement C1q tumor necrosis factor-related protein 2 isoform X1 [Cercocebus atys]	94818738	NP_114114.2	330	2	265	196	283	88	88	88	100	478	3.16639e-57	complement C1q tumor necrosis factor-related protein 2 [Homo sapiens]>gi|119581965|gb|EAW61561.1| C1q and tumor necrosis factor related protein 2 [Homo sapiens]>gi|307685363|dbj|BAJ20612.1| C1q and tumor necrosis factor related protein 2 [synthetic construct]	591301491	XP_007077671.1	335	2	265	201	288	88	88	88	100	478	3.26074e-57	PREDICTED: complement C1q tumor necrosis factor-related protein 2 isoform X1 [Panthera tigris altaica]	297295618	XP_001084312.2	330	2	265	196	283	88	88	88	100	477	3.96722e-57	PREDICTED: hypothetical protein LOC695783 [Macaca mulatta]>gi|355691812|gb|EHH26997.1| hypothetical protein EGK_17091 [Macaca mulatta]	634873435	XP_007948102.1	329	2	265	195	282	88	88	88	100	477	4.2606e-57	PREDICTED: LOW QUALITY PROTEIN: complement C1q tumor necrosis factor-related protein 2 [Orycteropus afer afer]
c73707_g1	1687	116283512	AAH29790.1	427	309	1613	1	425	441	343	378	77.7777777777778	1816	0	Unknown (protein for MGC:35458) [Homo sapiens]	724886244	XP_010373872.1	243	390	1118	1	243	243	219	229	90.1234567901235	1188	5.17716e-158	PREDICTED: ribulose bisphosphate carboxylase/oxygenase activase 2, chloroplastic, partial [Rhinopithecus roxellana]
c71172_g1	2613	815818425	XP_012230377.1	197	1622	2167	14	195	182	123	156	67.5824175824176	694	5.67622e-82	PREDICTED: GTP:AMP phosphotransferase AK3, mitochondrial isoform X2 [Linepithema humile]	861629463	KMQ89750.1	176	1667	2167	10	176	167	120	151	71.8562874251497	690	1.25909e-81	gtp:amp phosphotransferase mitochondrial [Lasius niger]	815818423	XP_012230376.1	225	1661	2167	55	223	169	119	153	70.414201183432	692	2.78926e-81	PREDICTED: GTP:AMP phosphotransferase AK3, mitochondrial isoform X1 [Linepithema humile]	752886488	XP_011261075.1	221	1664	2167	54	221	168	121	150	72.0238095238095	691	3.13163e-81	PREDICTED: GTP:AMP phosphotransferase AK3, mitochondrial [Camponotus floridanus]>gi|752886490|ref|XP_011261076.1| PREDICTED: GTP:AMP phosphotransferase AK3, mitochondrial [Camponotus floridanus]>gi|307174865|gb|EFN65143.1| GTP:AMP phosphotransferase mitochondrial [Camponotus floridanus]	751231179	XP_011169134.1	222	1673	2164	58	221	164	119	148	72.5609756097561	688	1.08895e-80	PREDICTED: GTP:AMP phosphotransferase AK3, mitochondrial [Solenopsis invicta]	322785445	EFZ12116.1	225	1673	2164	61	224	164	119	148	72.5609756097561	687	1.3451e-80	hypothetical protein SINV_05135, partial [Solenopsis invicta]	826466699	XP_012535296.1	222	1673	2164	58	221	164	121	147	73.780487804878	683	5.87015e-80	PREDICTED: GTP:AMP phosphotransferase AK3, mitochondrial [Monomorium pharaonis]	746843283	XP_011051871.1	224	1664	2164	57	223	167	116	147	69.4610778443114	674	1.04039e-78	PREDICTED: GTP:AMP phosphotransferase AK3, mitochondrial [Acromyrmex echinatior]>gi|332026941|gb|EGI67038.1| GTP:AMP phosphotransferase mitochondrial [Acromyrmex echinatior]	795083126	XP_011877814.1	232	1673	2164	68	231	164	118	145	71.9512195121951	672	2.67909e-78	PREDICTED: GTP:AMP phosphotransferase AK3, mitochondrial [Vollenhovia emeryi]	769849236	XP_011636003.1	252	1667	2164	86	251	166	118	146	71.0843373493976	674	2.7915e-78	PREDICTED: GTP:AMP phosphotransferase AK3, mitochondrial [Pogonomyrmex barbatus]
c47738_g1	312	571570111	XP_006560289.1	104	20	127	1	36	36	36	36	100	180	3.84056e-15	PREDICTED: MATH and LRR domain-containing protein PFE0570w-like [Apis mellifera]
c116286_g1	564	826416617	XP_012523077.1	271	12	218	28	96	69	33	40	47.8260869565217	141	4.48787e-08	PREDICTED: ankyrin repeat domain-containing protein 40-like [Monomorium pharaonis]	330796532	XP_003286320.1	92	6	221	3	76	74	31	44	41.8918918918919	132	7.28495e-08	hypothetical protein DICPUDRAFT_150282 [Dictyostelium purpureum]>gi|325083671|gb|EGC37117.1| hypothetical protein DICPUDRAFT_150282 [Dictyostelium purpureum]	701356974	XP_010005724.1	599	9	350	55	164	114	32	55	28.0701754385965	129	2.7791e-06	PREDICTED: palmitoyltransferase ZDHHC13 [Chaetura pelagica]	676579572	KFO70172.1	588	9	350	35	144	114	33	56	28.9473684210526	129	2.94501e-06	Palmitoyltransferase ZDHHC13, partial [Cuculus canorus]	765547785	KJE88406.1	1570	6	164	1251	1303	53	27	32	50.9433962264151	129	3.45011e-06	hypothetical protein CAOG_000065 [Capsaspora owczarzaki ATCC 30864]	754341814	XP_004364936.2	1582	6	164	1263	1315	53	27	32	50.9433962264151	129	3.45277e-06	hypothetical protein CAOG_00065 [Capsaspora owczarzaki ATCC 30864]	645034511	XP_008201909.1	345	9	257	147	229	83	30	46	36.144578313253	127	3.73422e-06	PREDICTED: ankyrin repeat domain-containing protein 54-like [Nasonia vitripennis]>gi|645034514|ref|XP_008201910.1| PREDICTED: ankyrin repeat domain-containing protein 54-like [Nasonia vitripennis]	72390982	XP_845785.1	648	6	191	74	135	62	25	38	40.3225806451613	128	3.74191e-06	6-phosphofructo-2-kinase/fructose-2,6-biphosphatase [Trypanosoma brucei brucei TREU927]>gi|62175826|gb|AAX69953.1| 6-phosphofructo-2-kinase/fructose-2,6-biphosphatase, putative [Trypanosoma brucei]>gi|62825398|gb|AAY16219.1| 6-phosphofructo-2-kinase/fructose-2,6-bisphosphatase [Trypanosoma brucei brucei]>gi|70802321|gb|AAZ12226.1| 6-phosphofructo-2-kinase/fructose-2,6-biphosphatase, putative [Trypanosoma brucei brucei TREU927]	788007190	XP_011774472.1	653	6	191	79	140	62	25	38	40.3225806451613	128	3.78434e-06	6-phosphofructo-2-kinase/fructose-2,6-biphospha tase,putative [Trypanosoma brucei gambiense DAL972]>gi|261329210|emb|CBH12189.1| 6-phosphofructo-2-kinase/fructose-2,6-biphospha tase,putative [Trypanosoma brucei gambiense DAL972]	831761469	XP_012750262.1	92	3	221	4	77	74	30	42	40.5405405405405	119	4.10063e-06	hypothetical protein SAMD00019534_097760 [Acytostelium subglobosum LB1]>gi|735850894|dbj|GAM26601.1| hypothetical protein SAMD00019534_097760 [Acytostelium subglobosum LB1]
c72176_g1	610	470661392	XP_004332088.1	216	3	608	5	205	202	145	166	71.7821782178218	743	8.85907e-97	PREDICTED: elongation factor 2-like, partial [Tursiops truncatus]	84105373	ABC54658.1	759	3	608	466	667	202	141	170	69.8019801980198	785	1.45051e-96	translation elongation factor 2, partial [Malawimonas jakobiformis]	470420396	XP_004337289.1	839	3	608	498	698	202	145	169	71.7821782178218	788	2.7025e-96	eukaryotic translation elongation factor 2, putative [Acanthamoeba castellanii str. Neff]>gi|440794105|gb|ELR15276.1| eukaryotic translation elongation factor 2, putative [Acanthamoeba castellanii str. Neff]	323575412	BAJ78234.1	652	3	608	360	560	202	145	170	71.7821782178218	769	3.00396e-95	elongation factor 2 [Tsukubamonas globosa]	332374422	AEE62352.1	464	3	608	122	322	202	143	170	70.7920792079208	755	3.76966e-95	unknown [Dendroctonus ponderosae]	203997	AAA41106.1	343	3	608	1	201	202	145	166	71.7821782178218	744	4.32115e-95	elongation factor 2, partial [Rattus norvegicus]	34597212	AAQ77181.1	350	3	608	119	319	202	142	166	70.2970297029703	744	5.66364e-95	elongation factor 2 [Polyzonium germanicum]	168830543	ACA34531.1	760	3	608	468	668	202	143	168	70.7920792079208	774	5.92664e-95	translation elongation factor 2, partial [Andalucia godoyi]	181969	AAA50388.1	358	3	608	16	216	202	145	166	71.7821782178218	744	7.89743e-95	elongation factor 2, partial [Homo sapiens]	262303401	ACY44293.1	726	3	608	495	695	202	145	170	71.7821782178218	771	8.24877e-95	translational elongation factor-2 [Hadrurus arizonensis]
c52442_g1	1423	167526746	XP_001747706.1	532	229	1305	174	532	359	236	292	65.7381615598886	1208	5.27503e-158	hypothetical protein [Monosiga brevicollis MX1]>gi|163773810|gb|EDQ87446.1| predicted protein [Monosiga brevicollis MX1]	754346745	XP_004363459.2	403	232	1305	45	402	358	224	293	62.5698324022346	1138	2.19047e-149	aldehyde dehydrogenase [Capsaspora owczarzaki ATCC 30864]>gi|765552212|gb|KJE92833.1| aldehyde dehydrogenase [Capsaspora owczarzaki ATCC 30864]	565308485	ETE62355.1	404	232	1305	45	403	359	228	282	63.5097493036212	1111	2.95336e-145	Alpha-aminoadipic semialdehyde dehydrogenase [Ophiophagus hannah]	392877742	AFM87703.1	404	232	1305	45	403	359	226	282	62.9526462395543	1109	5.66306e-145	antiquitin [Callorhinchus milii]	449680811	XP_002160772.2	528	232	1305	169	527	359	227	291	63.2311977715877	1120	6.92564e-145	PREDICTED: alpha-aminoadipic semialdehyde dehydrogenase [Hydra vulgaris]	694537216	XP_009495827.1	532	232	1317	169	531	363	222	287	61.1570247933884	1117	2.19675e-144	aldehyde dehydrogenase (NAD+) [Fonticula alba]>gi|627947306|gb|KCV69262.1| aldehyde dehydrogenase (NAD+) [Fonticula alba]	602637705	XP_007425694.1	543	232	1305	184	542	359	229	283	63.7883008356546	1116	4.89302e-144	PREDICTED: alpha-aminoadipic semialdehyde dehydrogenase [Python bivittatus]	678307619	CDW90834.1	512	232	1317	149	510	362	224	287	61.878453038674	1112	7.32156e-144	turgor pressure sensor [Stylonychia lemnae]	260813824	XP_002601616.1	509	229	1305	149	508	360	225	285	62.5	1111	7.333e-144	hypothetical protein BRAFLDRAFT_114917 [Branchiostoma floridae]>gi|229286915|gb|EEN57628.1| hypothetical protein BRAFLDRAFT_114917 [Branchiostoma floridae]	387914308	AFK10763.1	540	232	1305	181	539	359	225	282	62.6740947075209	1109	4.85734e-143	aldehyde dehydrogenase family 7 member A1-like protein [Callorhinchus milii]
c92023_g1	202	328790716	XP_001120336.2	624	110	202	319	349	31	31	31	100	159	1.80909e-14	PREDICTED: la-related protein 7-like [Apis mellifera]	820858401	XP_012346222.1	625	110	202	319	349	31	30	30	96.7741935483871	152	2.51357e-10	PREDICTED: LOW QUALITY PROTEIN: la-related protein 7 [Apis florea]	572312705	XP_006622063.1	622	110	202	317	347	31	29	30	93.5483870967742	150	5.25535e-10	PREDICTED: la-related protein 7-like [Apis dorsata]
c80345_g1	261	754341860	XP_004364985.2	4755	3	260	2108	2198	91	48	70	52.7472527472528	266	6.76346e-25	fatty acid synthase beta subunit [Capsaspora owczarzaki ATCC 30864]>gi|765547839|gb|KJE88460.1| fatty acid synthase beta subunit [Capsaspora owczarzaki ATCC 30864]	470515350	XP_004352912.1	4198	3	260	1949	2057	109	40	62	36.697247706422	194	2.82439e-15	fattyacid synthase complex protein [Acanthamoeba castellanii str. Neff]>gi|440802455|gb|ELR23384.1| fattyacid synthase complex protein [Acanthamoeba castellanii str. Neff]	873223287	CEM29078.1	3804	3	260	1583	1665	87	34	46	39.0804597701149	134	2.02575e-07	unnamed protein product [Vitrella brassicaformis CCMP3155]
c10148_g1	748	506614818	AGM19274.1	156	146	613	1	156	156	156	156	100	714	1.65187e-92	LYS1, partial [Apis cerana]>gi|506614822|gb|AGM19276.1| LYS1, partial [Apis mellifera]>gi|506614824|gb|AGM19277.1| LYS1, partial [Apis mellifera]>gi|506614826|gb|AGM19278.1| LYS1, partial [Apis mellifera]>gi|506614828|gb|AGM19279.1| LYS1, partial [Apis mellifera]>gi|506614830|gb|AGM19280.1| LYS1, partial [Apis mellifera]>gi|506614832|gb|AGM19281.1| LYS1, partial [Apis mellifera]>gi|506614834|gb|AGM19282.1| LYS1, partial [Apis mellifera]>gi|506614836|gb|AGM19283.1| LYS1, partial [Apis mellifera]>gi|506614838|gb|AGM19284.1| LYS1, partial [Apis mellifera]>gi|506614844|gb|AGM19287.1| LYS1, partial [Apis mellifera]>gi|506614864|gb|AGM19297.1| LYS1, partial [Apis mellifera]>gi|506614866|gb|AGM19298.1| LYS1, partial [Apis mellifera]>gi|506614868|gb|AGM19299.1| LYS1, partial [Apis mellifera]>gi|506614870|gb|AGM19300.1| LYS1, partial [Apis mellifera]>gi|506614874|gb|AGM19302.1| LYS1, partial [Apis mellifera]>gi|506614878|gb|AGM19304.1| LYS1, partial [Apis mellifera]>gi|506614880|gb|AGM19305.1| LYS1, partial [Apis mellifera]>gi|506614884|gb|AGM19307.1| LYS1, partial [Apis mellifera]>gi|506614886|gb|AGM19308.1| LYS1, partial [Apis mellifera]	506614842	AGM19286.1	156	146	613	1	156	156	155	155	99.3589743589744	711	4.69836e-92	LYS1, partial [Apis mellifera]>gi|506614846|gb|AGM19288.1| LYS1, partial [Apis mellifera]>gi|506614850|gb|AGM19290.1| LYS1, partial [Apis mellifera]>gi|506614852|gb|AGM19291.1| LYS1, partial [Apis mellifera]>gi|506614854|gb|AGM19292.1| LYS1, partial [Apis mellifera]>gi|506614856|gb|AGM19293.1| LYS1, partial [Apis mellifera]>gi|506614858|gb|AGM19294.1| LYS1, partial [Apis mellifera]>gi|506614860|gb|AGM19295.1| LYS1, partial [Apis mellifera]>gi|506614862|gb|AGM19296.1| LYS1, partial [Apis mellifera]>gi|506614892|gb|AGM19311.1| LYS1, partial [Apis mellifera]>gi|506614896|gb|AGM19313.1| LYS1, partial [Apis mellifera]	506614820	AGM19275.1	156	146	613	1	156	156	155	155	99.3589743589744	710	9.02949e-92	LYS1, partial [Apis mellifera]>gi|506614840|gb|AGM19285.1| LYS1, partial [Apis mellifera]>gi|506614848|gb|AGM19289.1| LYS1, partial [Apis mellifera]>gi|506614872|gb|AGM19301.1| LYS1, partial [Apis mellifera]>gi|506614876|gb|AGM19303.1| LYS1, partial [Apis mellifera]>gi|506614882|gb|AGM19306.1| LYS1, partial [Apis mellifera]>gi|506614888|gb|AGM19309.1| LYS1, partial [Apis mellifera]>gi|506614894|gb|AGM19312.1| LYS1, partial [Apis mellifera]>gi|506614898|gb|AGM19314.1| LYS1, partial [Apis mellifera]>gi|506614900|gb|AGM19315.1| LYS1, partial [Apis mellifera]>gi|506614902|gb|AGM19316.1| LYS1, partial [Apis mellifera]>gi|506614904|gb|AGM19317.1| LYS1, partial [Apis mellifera]	506614890	AGM19310.1	156	146	613	1	156	156	153	153	98.0769230769231	699	3.0728e-90	LYS1, partial [Apis mellifera]	572262944	XP_006609699.1	309	146	613	1	156	156	146	151	93.5897435897436	671	9.57487e-84	PREDICTED: uncharacterized protein LOC102675258 [Apis dorsata]	571568112	XP_001120136.2	301	173	613	1	148	148	146	147	98.6486486486486	662	1.745e-82	PREDICTED: uncharacterized protein LOC724899 [Apis mellifera]	820844819	XP_012340510.1	155	146	610	3	155	156	141	146	90.3846153846154	618	6.36816e-78	PREDICTED: LOW QUALITY PROTEIN: lysozyme-like [Apis florea]	350406032	XP_003487633.1	155	188	616	3	145	143	120	135	83.9160839160839	569	1.66939e-70	PREDICTED: lysozyme [Bombus impatiens]	808136690	XP_012170668.1	155	188	607	6	145	140	119	134	85	566	4.88316e-70	PREDICTED: lysozyme-like [Bombus terrestris]	383857425	XP_003704205.1	146	191	562	21	144	124	98	115	79.0322580645161	464	6.09193e-55	PREDICTED: lysozyme c-1-like [Megachile rotundata]
c155933_g1	453	759050759	XP_011334471.1	78	52	303	1	78	85	53	66	62.3529411764706	192	1.6302e-16	PREDICTED: uncharacterized protein LOC105277654 [Cerapachys biroi]>gi|607362919|gb|EZA57164.1| hypothetical protein X777_01770 [Cerapachys biroi]	766920110	XP_011504509.1	82	52	303	1	82	87	48	56	55.1724137931034	171	1.49274e-13	PREDICTED: uncharacterized protein LOC105367481 isoform X2 [Ceratosolen solmsi marchali]>gi|766920112|ref|XP_011504511.1| PREDICTED: uncharacterized protein LOC105367481 isoform X2 [Ceratosolen solmsi marchali]	766920108	XP_011504508.1	101	52	303	20	101	87	48	56	55.1724137931034	171	2.40098e-13	PREDICTED: uncharacterized protein LOC105367481 isoform X1 [Ceratosolen solmsi marchali]	665789718	XP_008560510.1	106	52	303	37	106	84	43	54	51.1904761904762	167	8.86919e-13	PREDICTED: uncharacterized protein LOC103580516 [Microplitis demolitor]	780619771	XP_011705631.1	81	52	303	1	81	87	49	62	56.3218390804598	163	2.52243e-12	PREDICTED: uncharacterized protein LOC105460834 [Wasmannia auropunctata]	815801533	XP_012221431.1	80	52	303	1	80	87	52	64	59.7701149425287	162	3.12192e-12	PREDICTED: uncharacterized protein LOC105671665 [Linepithema humile]	307184469	EFN70872.1	76	52	303	1	76	88	47	59	53.4090909090909	161	3.28433e-12	hypothetical protein EAG_04282 [Camponotus floridanus]	749748501	XP_011136424.1	78	52	303	1	78	86	46	58	53.4883720930233	160	5.34476e-12	PREDICTED: uncharacterized protein LOC105181382 [Harpegnathos saltator]	801396955	XP_012058858.1	79	52	303	1	79	86	47	59	54.6511627906977	159	7.09605e-12	PREDICTED: uncharacterized protein LOC105622033 [Atta cephalotes]	307209700	EFN86558.1	139	52	303	62	139	86	46	58	53.4883720930233	161	1.32279e-11	Cytochrome c-2 [Harpegnathos saltator]
c94142_g1	266	89885579	BAE86928.1	567	3	266	54	141	88	88	88	100	468	9.0457e-54	alpha-glucosidase [Apis mellifera]	58585164	NP_001011608.1	567	3	266	54	141	88	88	88	100	468	9.5236e-54	alpha-glucosidase precursor [Apis mellifera]>gi|571532899|ref|XP_006560868.1| PREDICTED: alpha-glucosidase isoform X1 [Apis mellifera]>gi|571532902|ref|XP_006560869.1| PREDICTED: alpha-glucosidase isoform X2 [Apis mellifera]>gi|571532906|ref|XP_006560870.1| PREDICTED: alpha-glucosidase isoform X3 [Apis mellifera]>gi|6225644|sp|Q17058.1|MAL1_APIME RecName: Full=Alpha-glucosidase; AltName: Full=Maltase; Flags: Precursor>gi|1395145|dbj|BAA11466.1| alpha-glucosidase [Apis mellifera]	574584538	NP_001276125.1	567	3	266	54	141	88	86	88	97.7272727272727	462	7.14873e-53	alpha-glucosidase-like precursor [Apis dorsata]>gi|283105164|gb|ADB11049.1| alpha-glucosidase III [Apis dorsata]	572319288	XP_006625194.1	567	3	266	54	141	88	86	88	97.7272727272727	461	7.76097e-53	PREDICTED: alpha-glucosidase-like isoform X1 [Apis dorsata]>gi|572319290|ref|XP_006625195.1| PREDICTED: alpha-glucosidase-like isoform X2 [Apis dorsata]>gi|572319292|ref|XP_006625196.1| PREDICTED: alpha-glucosidase-like isoform X3 [Apis dorsata]>gi|572319294|ref|XP_006625197.1| PREDICTED: alpha-glucosidase-like isoform X4 [Apis dorsata]>gi|572319296|ref|XP_006625198.1| PREDICTED: alpha-glucosidase-like isoform X5 [Apis dorsata]>gi|572319298|ref|XP_006625199.1| PREDICTED: alpha-glucosidase-like isoform X6 [Apis dorsata]>gi|572319300|ref|XP_006625200.1| PREDICTED: alpha-glucosidase-like isoform X7 [Apis dorsata]	229259781	ACQ45697.1	567	3	266	54	141	88	85	88	96.5909090909091	459	1.85728e-52	alpha-glucosidase isozyme III [Apis cerana japonica]	126842411	ABO27432.1	567	3	266	54	141	88	85	88	96.5909090909091	458	2.14416e-52	alpha glucosidase [Apis cerana indica]	148283774	ABQ57387.1	567	6	266	55	141	87	84	87	96.551724137931	453	1.32852e-51	alpha glucosidase III [Apis florea]	820843605	XP_012340014.1	567	6	266	55	141	87	83	87	95.4022988505747	450	2.92042e-51	PREDICTED: alpha-glucosidase [Apis florea]>gi|820843607|ref|XP_012340015.1| PREDICTED: alpha-glucosidase [Apis florea]>gi|820843609|ref|XP_012340016.1| PREDICTED: alpha-glucosidase [Apis florea]>gi|820843611|ref|XP_012340017.1| PREDICTED: alpha-glucosidase [Apis florea]>gi|820843613|ref|XP_012340018.1| PREDICTED: alpha-glucosidase [Apis florea]>gi|820843615|ref|XP_012340019.1| PREDICTED: alpha-glucosidase [Apis florea]>gi|820843617|ref|XP_012340020.1| PREDICTED: alpha-glucosidase [Apis florea]>gi|820843619|ref|XP_012340022.1| PREDICTED: alpha-glucosidase [Apis florea]>gi|820843621|ref|XP_012340023.1| PREDICTED: alpha-glucosidase [Apis florea]	607304622	EZA45715.1	565	3	266	49	136	88	54	73	61.3636363636364	329	1.81193e-34	Maltase 1-like protein-1 [Microplitis demolitor]	752872907	XP_011253715.1	181	3	266	59	146	88	50	71	56.8181818181818	314	1.85288e-34	PREDICTED: alpha-glucosidase-like [Camponotus floridanus]
c179988_g1	626	572260048	XP_006608352.1	227	105	302	19	85	67	58	61	86.5671641791045	296	1.32117e-29	PREDICTED: extensin-like [Apis dorsata]	820854211	XP_012344428.1	203	105	311	20	89	70	51	58	72.8571428571428	261	9.04611e-25	PREDICTED: swi5-dependent recombination DNA repair protein 1 homolog, partial [Apis florea]	350420476	XP_003492521.1	115	117	302	23	84	62	33	45	53.2258064516129	201	5.19843e-17	PREDICTED: peritrophin-1 [Bombus impatiens]	340709493	XP_003393341.1	110	117	302	23	85	63	36	45	57.1428571428571	201	5.52068e-17	PREDICTED: peritrophin-1-like [Bombus terrestris]	815921468	XP_012245615.1	147	144	305	66	119	54	34	41	62.962962962963	203	5.67811e-17	PREDICTED: peritrophin-1-like [Bombus impatiens]	808113976	XP_012166402.1	198	105	299	18	82	65	37	47	56.9230769230769	200	3.68825e-16	PREDICTED: proline-rich receptor-like protein kinase PERK9 [Bombus terrestris]	815921470	XP_012245616.1	508	108	296	19	81	63	35	47	55.5555555555556	203	1.59645e-15	PREDICTED: extensin-like [Bombus impatiens]	815921482	XP_012245622.1	120	105	296	17	78	64	32	45	50	188	4.43665e-15	PREDICTED: peritrophin-1-like [Bombus impatiens]	340709497	XP_003393343.1	116	117	302	22	82	62	32	46	51.6129032258064	187	4.88567e-15	PREDICTED: peritrophin-1-like [Bombus terrestris]	383854390	XP_003702704.1	132	108	272	18	72	55	34	40	61.8181818181818	188	5.46697e-15	PREDICTED: peritrophin-1-like [Megachile rotundata]
c5492_g1	244	556727502	XP_005959500.1	106	45	242	37	102	66	29	47	43.9393939393939	173	2.11728e-14	PREDICTED: thioredoxin-like [Pantholops hodgsonii]	807032292	XP_012158542.1	123	33	242	53	122	70	31	46	44.2857142857143	165	4.02716e-13	PREDICTED: thioredoxin-like [Ceratitis capitata]	669220185	CDW58502.1	532	57	242	39	100	62	30	43	48.3870967741936	168	2.35896e-12	Thioredoxin and ATP-synt ab and Rho N and Rho RNA bind domain containing protein [Trichuris trichiura]	582045367	4KCA	692	33	242	39	108	70	31	46	44.2857142857143	168	3.29605e-12	Chain A, Crystal Structure Of Endo-1,5-alpha-l-arabinanase From A Bovine Ruminal Metagenomic Library>gi|582045368|pdb|4KCA|B Chain B, Crystal Structure Of Endo-1,5-alpha-l-arabinanase From A Bovine Ruminal Metagenomic Library	873221665	CEM33101.1	202	33	233	135	201	67	26	47	38.8059701492537	160	4.83956e-12	unnamed protein product [Vitrella brassicaformis CCMP3155]	815927617	XP_012248332.1	112	33	242	43	112	70	28	46	40	154	1.11471e-11	PREDICTED: thioredoxin-like [Bombus impatiens]	861596668	KMQ83281.1	147	39	242	59	126	68	23	45	33.8235294117647	141	1.20102e-09	thioredoxin, partial [Lasius niger]	556770615	XP_005980496.1	110	66	242	37	95	59	22	42	37.2881355932203	140	1.41344e-09	PREDICTED: thioredoxin-like [Pantholops hodgsonii]	768450145	XP_011567196.1	498	27	236	257	326	70	25	45	35.7142857142857	145	2.90262e-09	PREDICTED: uncharacterized protein LOC105396885 [Plutella xylostella]	694524333	XP_009492124.1	137	36	242	71	137	69	29	44	42.0289855072464	136	5.02795e-09	hypothetical protein H696_00008 [Fonticula alba]>gi|627950634|gb|KCV72423.1| hypothetical protein H696_00008 [Fonticula alba]
c108164_g1	300	571571442	XP_006563113.1	463	99	299	148	214	67	66	67	98.5074626865672	273	1.03247e-26	PREDICTED: lipoma-preferred partner homolog isoform X4 [Apis mellifera]	572301348	XP_006616733.1	455	99	299	140	206	67	67	67	100	272	1.19764e-26	PREDICTED: lipoma-preferred partner homolog isoform X6 [Apis dorsata]	571571438	XP_006563112.1	499	99	299	101	167	67	66	67	98.5074626865672	273	1.43815e-26	PREDICTED: lipoma-preferred partner homolog isoform X3 [Apis mellifera]	572301346	XP_006616732.1	498	99	299	100	166	67	67	67	100	273	1.43819e-26	PREDICTED: lipoma-preferred partner homolog isoform X5 [Apis dorsata]	572301344	XP_006616731.1	530	99	299	132	198	67	67	67	100	273	1.90148e-26	PREDICTED: lipoma-preferred partner homolog isoform X4 [Apis dorsata]	571571431	XP_006563110.1	546	99	299	148	214	67	66	67	98.5074626865672	273	2.00651e-26	PREDICTED: lipoma-preferred partner homolog isoform X1 [Apis mellifera]	572301338	XP_006616728.1	538	99	299	140	206	67	67	67	100	273	2.06921e-26	PREDICTED: lipoma-preferred partner homolog isoform X1 [Apis dorsata]>gi|572301340|ref|XP_006616729.1| PREDICTED: lipoma-preferred partner homolog isoform X2 [Apis dorsata]>gi|572301342|ref|XP_006616730.1| PREDICTED: lipoma-preferred partner homolog isoform X3 [Apis dorsata]	571571434	XP_006563111.1	538	99	299	140	206	67	66	67	98.5074626865672	273	2.06921e-26	PREDICTED: lipoma-preferred partner homolog isoform X2 [Apis mellifera]	820850871	XP_012343031.1	463	99	299	148	214	67	66	67	98.5074626865672	268	4.57335e-26	PREDICTED: lipoma-preferred partner homolog isoform X4 [Apis florea]	820850869	XP_012343030.1	538	99	299	140	206	67	66	67	98.5074626865672	269	7.52942e-26	PREDICTED: thyroid receptor-interacting protein 6 isoform X3 [Apis florea]
c93752_g1	618	556740407	XP_005965748.1	262	3	398	73	197	132	53	74	40.1515151515151	214	8.47246e-18	PREDICTED: NADP-dependent mannitol dehydrogenase-like [Pantholops hodgsonii]	637272686	XP_008103595.1	541	3	398	352	476	132	43	68	32.5757575757576	163	1.64562e-10	PREDICTED: uncharacterized protein LOC100554218 isoform X2 [Anolis carolinensis]	641680650	XP_008189117.1	468	3	461	286	431	154	49	78	31.8181818181818	163	1.76219e-10	PREDICTED: probable NADP-dependent mannitol dehydrogenase, partial [Acyrthosiphon pisum]	637272681	XP_008103594.1	560	3	398	371	495	132	43	68	32.5757575757576	163	1.95454e-10	PREDICTED: uncharacterized protein LOC100554218 isoform X1 [Anolis carolinensis]	556745880	XP_005968414.1	247	3	461	40	181	153	51	75	33.3333333333333	157	2.28979e-10	PREDICTED: D-arabinitol 2-dehydrogenase [ribulose-forming]-like [Pantholops hodgsonii]	61806472	NP_001013468.1	551	3	380	372	486	126	45	65	35.7142857142857	162	2.79374e-10	uncharacterized protein LOC541322 [Danio rerio]>gi|60649639|gb|AAH90471.1| Zgc:113054 [Danio rerio]	734611679	XP_010733255.1	580	3	464	369	515	154	48	74	31.1688311688312	162	3.03508e-10	PREDICTED: uncharacterized protein LOC104922195 isoform X1 [Larimichthys crocea]	734611681	XP_010733257.1	551	3	464	340	486	154	48	74	31.1688311688312	161	3.83068e-10	PREDICTED: uncharacterized protein LOC104922195 isoform X2 [Larimichthys crocea]	657543832	XP_008277461.1	551	3	455	343	486	151	47	77	31.1258278145695	160	4.19214e-10	PREDICTED: uncharacterized protein LOC103355438 [Stegastes partitus]	548348602	XP_005726666.1	551	3	398	362	486	132	43	65	32.5757575757576	158	7.20031e-10	PREDICTED: uncharacterized protein LOC102205957 [Pundamilia nyererei]
c67565_g1	2652	330806267	XP_003291093.1	965	572	2437	5	619	652	169	320	25.920245398773	529	3.39074e-53	hypothetical protein DICPUDRAFT_89244 [Dictyostelium purpureum]>gi|325078728|gb|EGC32363.1| hypothetical protein DICPUDRAFT_89244 [Dictyostelium purpureum]	470489805	XP_004344924.1	980	542	2458	5	628	659	189	333	28.6798179059181	526	1.00327e-52	transporter, monovalent cation:proton antiporter2 (CPA2) family protein [Acanthamoeba castellanii str. Neff]>gi|440800138|gb|ELR21181.1| transporter, monovalent cation:proton antiporter2 (CPA2) family protein [Acanthamoeba castellanii str. Neff]	831766813	XP_012751910.1	939	572	2434	7	624	647	167	304	25.8114374034003	511	6.69166e-51	hypothetical protein SAMD00019534_085650, partial [Acytostelium subglobosum LB1]>gi|735852542|dbj|GAM25390.1| hypothetical protein SAMD00019534_085650, partial [Acytostelium subglobosum LB1]	470489794	XP_004344923.1	999	548	2455	2	627	658	163	316	24.7720364741641	496	7.53247e-49	transporter, monovalent cation:proton antiporter2 (CPA2) family protein [Acanthamoeba castellanii str. Neff]>gi|440800137|gb|ELR21180.1| transporter, monovalent cation:proton antiporter2 (CPA2) family protein [Acanthamoeba castellanii str. Neff]	281203133	EFA77334.1	959	572	2437	4	621	648	167	313	25.7716049382716	491	2.43956e-48	Na+/H+ antiporter-like protein [Polysphondylium pallidum PN500]	831759435	XP_012749645.1	752	707	2446	6	592	613	160	312	26.1011419249592	481	8.85719e-48	hypothetical protein SAMD00019534_107560, partial [Acytostelium subglobosum LB1]>gi|735994411|dbj|GAM27580.1| hypothetical protein SAMD00019534_107560, partial [Acytostelium subglobosum LB1]	470238548	XP_004353951.1	804	1259	2443	46	457	414	126	231	30.4347826086957	478	3.52916e-47	Na+/H+ antiporter [Dictyostelium fasciculatum]>gi|328866138|gb|EGG14524.1| Na+/H+ antiporter [Dictyostelium fasciculatum]	281203064	EFA77265.1	757	317	2377	33	692	713	166	345	23.2819074333801	467	6.44238e-46	Na+/H+ antiporter [Polysphondylium pallidum PN500]	831756467	XP_012748733.1	884	572	2434	6	619	649	158	315	24.3451463790447	469	1.09494e-45	hypothetical protein SAMD00019534_115920, partial [Acytostelium subglobosum LB1]>gi|735849562|dbj|GAM28416.1| hypothetical protein SAMD00019534_115920, partial [Acytostelium subglobosum LB1]	66804097	XP_635851.1	1008	572	2437	5	618	649	165	319	25.4237288135593	465	6.45094e-45	hypothetical protein DDB_G0290253 [Dictyostelium discoideum AX4]>gi|60464188|gb|EAL62348.1| hypothetical protein DDB_G0290253 [Dictyostelium discoideum AX4]
c135675_g1	314	470302404	XP_004347614.1	177	3	77	51	75	25	20	22	80	119	3.00965e-06	hypothetical protein CAOG_04863 [Capsaspora owczarzaki ATCC 30864]>gi|765553560|gb|KJE94181.1| hypothetical protein CAOG_004863 [Capsaspora owczarzaki ATCC 30864]	391334816	XP_003741796.1	112	3	89	36	64	29	20	24	68.9655172413793	117	3.48797e-06	PREDICTED: protein phosphatase 1 regulatory subunit 11-like [Metaseiulus occidentalis]	765553561	KJE94182.1	148	3	77	22	46	25	20	22	80	116	6.39969e-06	hypothetical protein, variant [Capsaspora owczarzaki ATCC 30864]
c120941_g1	459	871223716	XP_012936337.1	1352	1	447	769	916	149	55	91	36.9127516778523	304	4.19657e-29	PREDICTED: multidrug resistance protein 1A-like isoform X2 [Aplysia californica]	871223712	XP_012936336.1	1355	1	447	772	919	149	55	91	36.9127516778523	304	4.20297e-29	PREDICTED: multidrug resistance protein 1A-like isoform X1 [Aplysia californica]	557019180	XP_006009956.1	1097	1	459	508	660	153	52	93	33.9869281045752	301	8.79933e-29	PREDICTED: multidrug resistance protein 1-like [Latimeria chalumnae]	640806106	XP_008059505.1	1232	10	447	693	838	146	53	90	36.3013698630137	300	1.25206e-28	PREDICTED: multidrug resistance protein 3 isoform X3 [Tarsius syrichta]	524913356	XP_005111509.1	1364	1	447	781	928	149	54	91	36.241610738255	300	1.32228e-28	PREDICTED: multidrug resistance protein 1A-like isoform X1 [Aplysia californica]	871272155	XP_012945288.1	1336	1	447	753	900	149	54	91	36.241610738255	300	1.3549e-28	PREDICTED: multidrug resistance protein 1A-like isoform X5 [Aplysia californica]	871272158	XP_012945289.1	1320	1	447	737	884	149	54	91	36.241610738255	300	1.36965e-28	PREDICTED: multidrug resistance protein 1A-like isoform X6 [Aplysia californica]	640806102	XP_008059502.1	1286	10	447	693	838	146	53	90	36.3013698630137	300	1.42398e-28	PREDICTED: multidrug resistance protein 3 isoform X1 [Tarsius syrichta]	871272152	XP_012945287.1	1337	1	447	754	901	149	54	91	36.241610738255	300	1.43592e-28	PREDICTED: multidrug resistance protein 1A-like isoform X4 [Aplysia californica]	871272146	XP_012945285.1	1361	1	447	778	925	149	54	91	36.241610738255	300	1.43939e-28	PREDICTED: multidrug resistance protein 1A-like isoform X2 [Aplysia californica]
c71728_g1	4537	571543217	XP_006559674.1	1198	419	2527	495	1198	704	673	691	95.5965909090909	3621	0	PREDICTED: sister chromatid cohesion protein PDS5 homolog B-B-like isoform X3 [Apis mellifera]>gi|572305244|ref|XP_006618559.1| PREDICTED: sister chromatid cohesion protein PDS5 homolog B-B-like isoform X4 [Apis dorsata]	350416424	XP_003490945.1	1198	419	2527	495	1198	704	671	692	95.3125	3620	0	PREDICTED: sister chromatid cohesion protein PDS5 homolog B isoform X4 [Bombus impatiens]>gi|808126642|ref|XP_012166331.1| PREDICTED: sister chromatid cohesion protein PDS5 homolog B isoform X2 [Bombus terrestris]	383864027	XP_003707481.1	1198	419	2527	495	1198	704	670	692	95.1704545454545	3613	0	PREDICTED: sister chromatid cohesion protein PDS5 homolog B isoform X4 [Megachile rotundata]	808126640	XP_012166330.1	1203	419	2527	495	1203	709	671	692	94.6403385049365	3604	0	PREDICTED: sister chromatid cohesion protein PDS5 homolog B isoform X1 [Bombus terrestris]>gi|815915807|ref|XP_012243098.1| PREDICTED: sister chromatid cohesion protein PDS5 homolog B isoform X3 [Bombus impatiens]	572305240	XP_006618557.1	1210	419	2527	495	1210	716	673	691	93.9944134078212	3598	0	PREDICTED: sister chromatid cohesion protein PDS5 homolog B-B-like isoform X2 [Apis dorsata]	805820625	XP_012150387.1	1203	419	2527	495	1203	709	670	692	94.4992947813822	3597	0	PREDICTED: sister chromatid cohesion protein PDS5 homolog B isoform X3 [Megachile rotundata]	328778597	XP_623860.2	1210	419	2527	495	1210	716	673	691	93.9944134078212	3597	0	PREDICTED: sister chromatid cohesion protein PDS5 homolog B-B-like isoform X4 [Apis mellifera]	350416427	XP_003490946.1	1210	419	2527	495	1210	716	671	692	93.7150837988827	3596	0	PREDICTED: sister chromatid cohesion protein PDS5 homolog B isoform X2 [Bombus impatiens]	383864025	XP_003707480.1	1210	419	2527	495	1210	716	670	692	93.5754189944134	3587	0	PREDICTED: sister chromatid cohesion protein PDS5 homolog B-B isoform X2 [Megachile rotundata]	820840825	XP_012338834.1	1210	419	2527	495	1210	716	671	689	93.7150837988827	3584	0	PREDICTED: LOW QUALITY PROTEIN: sister chromatid cohesion protein PDS5 homolog B [Apis florea]
c118026_g1	339	873239602	CEL94242.1	135	6	338	20	128	112	45	71	40.1785714285714	219	1.71598e-20	unnamed protein product [Vitrella brassicaformis CCMP3155]	281200925	EFA75139.1	140	6	338	31	137	112	46	74	41.0714285714286	213	1.43922e-19	hypothetical protein PPL_11213 [Polysphondylium pallidum PN500]	66815421	XP_641727.1	132	6	338	22	128	112	45	76	40.1785714285714	208	6.47496e-19	hypothetical protein DDB_G0279209 [Dictyostelium discoideum AX4]>gi|60469766|gb|EAL67753.1| hypothetical protein DDB_G0279209 [Dictyostelium discoideum AX4]	831792471	XP_012760054.1	140	6	338	31	137	112	41	74	36.6071428571429	203	4.03365e-18	hypothetical protein SAMD00019534_037080 [Acytostelium subglobosum LB1]>gi|735994844|dbj|GAM20533.1| hypothetical protein SAMD00019534_037080 [Acytostelium subglobosum LB1]	330843157	XP_003293528.1	116	6	338	6	112	112	41	74	36.6071428571429	186	8.36865e-16	hypothetical protein DICPUDRAFT_42156 [Dictyostelium purpureum]>gi|325076134|gb|EGC29947.1| hypothetical protein DICPUDRAFT_42156, partial [Dictyostelium purpureum]	678327678	CDW80542.1	117	6	320	10	111	105	40	66	38.0952380952381	185	1.09801e-15	UNKNOWN [Stylonychia lemnae]	470248790	XP_004357938.1	686	42	338	567	661	100	37	65	37	173	1.81406e-12	inositol-3-phosphate synthase [Dictyostelium fasciculatum]>gi|328871273|gb|EGG19644.1| inositol-3-phosphate synthase [Dictyostelium fasciculatum]	857977503	CEO96539.1	143	6	335	31	139	112	41	61	36.6071428571429	163	2.72693e-12	hypothetical protein PBRA_005148 [Plasmodiophora brassicae]	403371191	EJY85476.1	135	6	320	28	129	105	38	62	36.1904761904762	162	3.62576e-12	hypothetical protein OXYTRI_16662 [Oxytricha trifallax]	403368111	EJY83887.1	162	6	251	42	123	82	31	53	37.8048780487805	154	5.24805e-11	hypothetical protein OXYTRI_18377 [Oxytricha trifallax]
c86990_g1	345	350535128	NP_001232987.1	157	1	345	9	124	116	73	93	62.9310344827586	421	2.47069e-50	uncharacterized protein LOC100574281 precursor [Acyrthosiphon pisum]>gi|239789590|dbj|BAH71410.1| ACYPI47960 [Acyrthosiphon pisum]	648215843	NP_001280479.1	157	1	345	9	124	116	73	85	62.9310344827586	393	4.47922e-46	uncharacterized protein LOC100574458 precursor [Acyrthosiphon pisum]>gi|239790882|dbj|BAH71975.1| ACYPI41475 [Acyrthosiphon pisum]	641650350	XP_008189278.1	158	1	345	9	124	116	66	88	56.8965517241379	378	6.47641e-44	PREDICTED: MD-2-related lipid-recognition protein-like [Acyrthosiphon pisum]	641651311	XP_008190079.1	159	1	345	9	125	117	60	85	51.2820512820513	339	4.95301e-38	PREDICTED: uncharacterized protein LOC103311951 [Acyrthosiphon pisum]	641660462	XP_008181499.1	153	1	345	9	124	116	57	83	49.1379310344828	324	8.70251e-36	PREDICTED: uncharacterized protein LOC100572592 [Acyrthosiphon pisum]	641655655	XP_008179670.1	153	1	345	9	124	116	55	80	47.4137931034483	303	1.0425e-32	PREDICTED: epididymal secretory protein E1-like [Acyrthosiphon pisum]	641650210	XP_003240802.2	153	1	345	9	124	116	52	76	44.8275862068966	292	4.6102e-31	PREDICTED: MD-2-related lipid-recognition protein-like [Acyrthosiphon pisum]	170038673	XP_001847173.1	156	1	345	9	122	116	50	72	43.1034482758621	258	6.92815e-26	conserved hypothetical protein [Culex quinquefasciatus]>gi|167882372|gb|EDS45755.1| conserved hypothetical protein [Culex quinquefasciatus]	383862573	XP_003706758.1	159	1	279	38	130	93	40	63	43.010752688172	224	5.81927e-21	PREDICTED: MD-2-related lipid-recognition protein-like isoform X1 [Megachile rotundata]>gi|805816073|ref|XP_012148669.1| PREDICTED: MD-2-related lipid-recognition protein-like isoform X2 [Megachile rotundata]	157104500	XP_001648436.1	157	1	339	10	122	114	48	65	42.1052631578947	219	3.66683e-20	AAEL004120-PA [Aedes aegypti]>gi|108880300|gb|EAT44525.1| AAEL004120-PA [Aedes aegypti]
c110289_g1	217	734558239	KHN84818.1	600	1	213	486	557	72	34	43	47.2222222222222	146	2.13104e-09	Proton myo-inositol cotransporter [Toxocara canis]	699253021	XP_009860991.1	608	1	213	497	568	72	29	40	40.2777777777778	134	7.90733e-08	PREDICTED: proton myo-inositol cotransporter-like [Ciona intestinalis]	149017595	EDL76599.1	125	1	213	11	82	72	27	41	37.5	125	1.30152e-07	solute carrier family 2 (facilitated glucose transporter), member 13, isoform CRA_a [Rattus norvegicus]	521035529	EPQ17311.1	148	1	213	34	105	72	28	41	38.8888888888889	124	2.16615e-07	Proton myo-inositol cotransporter [Myotis brandtii]	700323274	XP_009928209.1	166	1	213	52	123	72	28	41	38.8888888888889	124	2.46551e-07	PREDICTED: proton myo-inositol cotransporter-like, partial [Haliaeetus albicilla]	602627312	XP_007420604.1	530	1	213	416	487	72	29	42	40.2777777777778	128	4.91907e-07	PREDICTED: proton myo-inositol cotransporter [Python bivittatus]	637305563	XP_008109801.1	629	1	213	515	586	72	29	42	40.2777777777778	128	5.65393e-07	PREDICTED: proton myo-inositol cotransporter [Anolis carolinensis]	803339294	XP_012027707.1	203	1	213	89	160	72	28	41	38.8888888888889	122	6.66522e-07	PREDICTED: proton myo-inositol cotransporter isoform X4 [Ovis aries musimon]	748392068	KIH62779.1	130	1	213	22	93	72	26	41	36.1111111111111	120	7.4003e-07	hypothetical protein ANCDUO_06934 [Ancylostoma duodenale]	541046466	ERG85251.1	631	1	213	496	567	72	28	42	38.8888888888889	127	7.52502e-07	proton myo-inositol cotransporter [Ascaris suum]
c70279_g2	5587	805800710	XP_012144472.1	781	1807	4107	15	780	776	562	669	72.4226804123711	2578	0	PREDICTED: probable ATP-dependent RNA helicase DDX10 [Megachile rotundata]	780645690	XP_011689102.1	783	1807	4104	15	782	780	566	650	72.5641025641026	2503	0	PREDICTED: probable ATP-dependent RNA helicase DDX10 [Wasmannia auropunctata]	801401332	XP_012061070.1	789	1807	4098	27	788	773	559	653	72.3156532988357	2502	0	PREDICTED: probable ATP-dependent RNA helicase DDX10 [Atta cephalotes]	815792518	XP_012216856.1	789	1807	4098	19	788	782	559	656	71.4833759590793	2483	0	PREDICTED: probable ATP-dependent RNA helicase DDX10 [Linepithema humile]	746848170	XP_011054483.1	795	1807	4098	19	794	784	552	649	70.4081632653061	2478	0	PREDICTED: probable ATP-dependent RNA helicase DDX10 [Acromyrmex echinatior]>gi|332025244|gb|EGI65418.1| Putative ATP-dependent RNA helicase DDX10 [Acromyrmex echinatior]	826455366	XP_012533091.1	782	1807	4104	14	781	778	558	643	71.7223650385604	2468	0	PREDICTED: probable ATP-dependent RNA helicase DDX10 [Monomorium pharaonis]	795107733	XP_011881923.1	777	1807	4107	14	776	774	553	641	71.4470284237726	2466	0	PREDICTED: probable ATP-dependent RNA helicase DDX10 [Vollenhovia emeryi]	769857381	XP_011640329.1	784	1807	4098	19	783	785	554	646	70.5732484076433	2465	0	PREDICTED: LOW QUALITY PROTEIN: probable ATP-dependent RNA helicase DDX10 [Pogonomyrmex barbatus]	820860457	XP_012347077.1	792	1807	4107	15	791	783	549	655	70.1149425287356	2445	0	PREDICTED: LOW QUALITY PROTEIN: probable ATP-dependent RNA helicase DDX10 [Apis florea]	571565407	XP_006566937.1	789	1807	4107	15	788	779	550	653	70.6033376123235	2439	0	PREDICTED: LOW QUALITY PROTEIN: probable ATP-dependent RNA helicase DDX10-like [Apis mellifera]
c41223_g1	271	452187326	AGG09876.1	632	1	153	574	624	51	29	39	56.8627450980392	160	5.19402e-11	dihydroxy-acid dehydratase, partial [Nilaparvata lugens]	340384767	XP_003390882.1	564	1	153	513	563	51	24	32	47.0588235294118	131	3.60168e-07	PREDICTED: putative dihydroxy-acid dehydratase, mitochondrial [Amphimedon queenslandica]	556741192	XP_005966131.1	574	13	153	512	558	47	23	33	48.936170212766	131	3.71027e-07	PREDICTED: putative dihydroxy-acid dehydratase, mitochondrial-like [Pantholops hodgsonii]
c111301_g1	232	290991111	XP_002678179.1	119	3	230	48	117	76	26	42	34.2105263157895	123	2.36322e-07	predicted protein [Naegleria gruberi]>gi|284091790|gb|EFC45435.1| predicted protein [Naegleria gruberi]	831791644	XP_012759781.1	141	3	230	70	139	76	28	44	36.8421052631579	124	2.41235e-07	hypothetical protein SAMD00019534_034350 [Acytostelium subglobosum LB1]>gi|735994571|dbj|GAM20260.1| hypothetical protein SAMD00019534_034350 [Acytostelium subglobosum LB1]	449677750	XP_002162059.2	149	6	230	73	146	75	28	42	37.3333333333333	121	5.79523e-07	PREDICTED: actin-related protein 2/3 complex subunit 5-like [Hydra vulgaris]	281207496	EFA81679.1	145	3	221	69	143	75	25	43	33.3333333333333	121	5.98332e-07	actin related protein 2/3 complex [Polysphondylium pallidum PN500]	225713018	ACO12355.1	83	3	230	4	74	76	25	42	32.8947368421053	117	1.17887e-06	Actin-related protein 2/3 complex subunit 5 [Lepeophtheirus salmonis]	198435246	XP_002131724.1	150	3	188	87	148	62	22	34	35.4838709677419	117	2.38476e-06	PREDICTED: actin-related protein 2/3 complex subunit 5-like [Ciona intestinalis]>gi|459179217|ref|XP_004226461.1| PREDICTED: actin-related protein 2/3 complex subunit 5-like [Ciona intestinalis]	290562814	ADD38802.1	159	3	230	80	150	76	25	42	32.8947368421053	117	2.40057e-06	Actin-related protein 2/3 complex subunit 5-like protein [Lepeophtheirus salmonis]
c60767_g1	2094	746835318	XP_011068348.1	240	1421	1984	1	188	188	188	188	100	1026	7.45822e-132	PREDICTED: splicing factor U2af 38 kDa subunit-like [Acromyrmex echinatior]>gi|751236236|ref|XP_011171944.1| PREDICTED: splicing factor U2af 38 kDa subunit-like [Solenopsis invicta]>gi|752893049|ref|XP_011264641.1| PREDICTED: splicing factor U2af 38 kDa subunit-like [Camponotus floridanus]>gi|769861969|ref|XP_011642774.1| PREDICTED: splicing factor U2af 38 kDa subunit-like [Pogonomyrmex barbatus]>gi|795050020|ref|XP_011869738.1| PREDICTED: splicing factor U2af 38 kDa subunit-like [Vollenhovia emeryi]>gi|801392655|ref|XP_012057941.1| PREDICTED: splicing factor U2af 38 kDa subunit-like [Atta cephalotes]>gi|826425828|ref|XP_012527308.1| PREDICTED: splicing factor U2af 38 kDa subunit-like [Monomorium pharaonis]>gi|307170197|gb|EFN62583.1| Splicing factor U2af 38 kDa subunit [Camponotus floridanus]>gi|332029584|gb|EGI69473.1| Splicing factor U2af 38 kDa subunit [Acromyrmex echinatior]	328785395	XP_397281.4	241	1421	1984	1	188	188	188	188	100	1025	8.4202e-132	PREDICTED: splicing factor U2af 38 kDa subunit [Apis mellifera]>gi|350423714|ref|XP_003493568.1| PREDICTED: splicing factor U2af 38 kDa subunit [Bombus impatiens]>gi|380029135|ref|XP_003698237.1| PREDICTED: splicing factor U2af 38 kDa subunit [Apis florea]>gi|383858860|ref|XP_003704917.1| PREDICTED: splicing factor U2af 38 kDa subunit [Megachile rotundata]>gi|572298954|ref|XP_006615618.1| PREDICTED: splicing factor U2af 38 kDa subunit-like [Apis dorsata]>gi|808136462|ref|XP_012170572.1| PREDICTED: splicing factor U2af 38 kDa subunit [Bombus terrestris]	815792875	XP_012217045.1	242	1421	1984	1	188	188	188	188	100	1025	8.72128e-132	PREDICTED: splicing factor U2af 38 kDa subunit-like [Linepithema humile]	749776676	XP_011143282.1	240	1421	1984	1	188	188	188	188	100	1025	9.05409e-132	PREDICTED: splicing factor U2af 38 kDa subunit-like [Harpegnathos saltator]>gi|307202736|gb|EFN82027.1| Splicing factor U2af 38 kDa subunit [Harpegnathos saltator]	665813691	XP_008555412.1	244	1421	1984	1	188	188	188	188	100	1025	1.03084e-131	PREDICTED: splicing factor U2af 38 kDa subunit-like [Microplitis demolitor]	759034474	XP_011333996.1	240	1421	1984	1	188	188	188	188	100	1025	1.12308e-131	PREDICTED: splicing factor U2af 38 kDa subunit-like [Cerapachys biroi]>gi|607368222|gb|EZA62336.1| Splicing factor U2af 38 kDa subunit [Cerapachys biroi]	795089152	XP_011879059.1	240	1421	1984	1	188	188	187	188	99.468085106383	1024	1.14753e-131	PREDICTED: splicing factor U2af 38 kDa subunit-like isoform X1 [Vollenhovia emeryi]	751239180	XP_011173566.1	241	1421	1984	1	188	188	187	188	99.468085106383	1024	1.25434e-131	PREDICTED: splicing factor U2af 38 kDa subunit-like [Solenopsis invicta]	759032855	XP_011329618.1	240	1421	1984	1	188	188	187	188	99.468085106383	1024	1.30588e-131	PREDICTED: splicing factor U2af 38 kDa subunit-like [Cerapachys biroi]>gi|607368785|gb|EZA62891.1| Splicing factor U2af 38 kDa subunit [Cerapachys biroi]	91089827	XP_969424.1	227	1421	1984	1	188	188	188	188	100	1023	1.32804e-131	PREDICTED: splicing factor U2af 38 kDa subunit [Tribolium castaneum]
c124359_g1	247	470373892	XP_004333061.1	1217	5	247	682	762	81	63	70	77.7777777777778	339	5.28943e-35	alphaCOP, putative [Acanthamoeba castellanii str. Neff]>gi|440789749|gb|ELR11048.1| alphaCOP, putative [Acanthamoeba castellanii str. Neff]	156603477	XP_001618842.1	281	5	247	24	104	81	56	69	69.1358024691358	310	5.92922e-33	hypothetical protein NEMVEDRAFT_v1g224762 [Nematostella vectensis]>gi|156200597|gb|EDO26742.1| predicted protein, partial [Nematostella vectensis]	873222822	CEM30295.1	1243	8	247	688	767	80	60	65	75	310	4.34011e-31	unnamed protein product [Vitrella brassicaformis CCMP3155]	156380509	XP_001631811.1	1224	5	247	686	766	81	56	69	69.1358024691358	310	5.19974e-31	predicted protein [Nematostella vectensis]>gi|156218857|gb|EDO39748.1| predicted protein [Nematostella vectensis]	768193599	KJH49554.1	1209	5	244	667	746	80	52	68	65	304	3.20759e-30	WD domain, G-beta repeat protein [Dictyocaulus viviparus]	242002678	XP_002435982.1	1018	8	244	486	564	79	55	66	69.620253164557	301	5.99828e-30	coatomer, alpha chain, putative [Ixodes scapularis]>gi|215499318|gb|EEC08812.1| coatomer, alpha chain, putative, partial [Ixodes scapularis]	695164247	XP_009510505.1	546	5	244	25	104	80	54	66	67.5	295	7.20641e-30	PREDICTED: coatomer subunit alpha-like, partial [Phalacrocorax carbo]	828206605	XP_002167050.3	1221	5	247	688	768	81	53	65	65.4320987654321	300	1.20608e-29	PREDICTED: coatomer subunit alpha-like [Hydra vulgaris]	675632614	XP_008944961.1	668	5	244	128	207	80	54	66	67.5	295	1.77272e-29	PREDICTED: coatomer subunit alpha, partial [Merops nubicus]	60688232	AAH91312.1	568	5	244	28	107	80	53	66	66.25	292	2.3545e-29	Copa protein, partial [Rattus norvegicus]
c52458_g1	1472	815894392	XP_012238232.1	225	414	1046	6	222	219	137	167	62.5570776255708	712	8.34258e-88	PREDICTED: ubiquinone biosynthesis protein COQ9, mitochondrial isoform X2 [Bombus impatiens]	350396645	XP_003484618.1	279	453	1046	80	276	199	130	158	65.3266331658292	706	4.39241e-86	PREDICTED: ubiquinone biosynthesis protein COQ9, mitochondrial isoform X1 [Bombus impatiens]	808124922	XP_012165585.1	225	414	1055	6	225	222	136	166	61.2612612612613	698	1.39553e-85	PREDICTED: ubiquinone biosynthesis protein COQ9, mitochondrial isoform X2 [Bombus terrestris]	752861186	XP_011256102.1	277	453	1046	77	276	200	123	162	61.5	698	5.56407e-85	PREDICTED: ubiquinone biosynthesis protein COQ9, mitochondrial isoform X2 [Camponotus floridanus]	607361442	EZA55726.1	205	453	1046	11	205	198	126	156	63.6363636363636	692	5.72847e-85	Ubiquinone biosynthesis protein COQ9, mitochondrial [Cerapachys biroi]	752861184	XP_011256093.1	285	453	1046	85	284	200	123	162	61.5	699	6.17582e-85	PREDICTED: ubiquinone biosynthesis protein COQ9, mitochondrial isoform X1 [Camponotus floridanus]	759054897	XP_011336670.1	278	453	1046	84	278	198	126	156	63.6363636363636	694	2.80151e-84	PREDICTED: ubiquinone biosynthesis protein COQ9, mitochondrial-like isoform X2 [Cerapachys biroi]	759054899	XP_011336672.1	273	453	1046	79	273	198	126	156	63.6363636363636	692	5.10962e-84	PREDICTED: ubiquinone biosynthesis protein COQ9, mitochondrial-like isoform X3 [Cerapachys biroi]	817216240	XP_012284179.1	283	453	1046	82	282	201	123	158	61.1940298507463	691	9.77953e-84	PREDICTED: ubiquinone biosynthesis protein COQ9, mitochondrial-like isoform X2 [Orussus abietinus]	340716175	XP_003396576.1	279	453	1055	80	279	202	129	157	63.8613861386139	690	1.23972e-83	PREDICTED: ubiquinone biosynthesis protein COQ9, mitochondrial isoform X1 [Bombus terrestris]
c145007_g1	251	470466554	XP_004341720.1	200	6	251	69	150	82	59	68	71.9512195121951	317	8.60319e-35	RanBP1 domain containing protein [Acanthamoeba castellanii str. Neff]>gi|440798561|gb|ELR19628.1| RanBP1 domain containing protein [Acanthamoeba castellanii str. Neff]	694545620	XP_009498244.1	219	3	251	50	132	83	54	72	65.0602409638554	314	4.75394e-34	hypothetical protein H696_06223 [Fonticula alba]>gi|627945253|gb|KCV67355.1| hypothetical protein H696_06223 [Fonticula alba]	676466869	XP_009057706.1	234	6	251	49	132	84	57	70	67.8571428571429	306	8.52511e-33	hypothetical protein LOTGIDRAFT_191338 [Lottia gigantea]>gi|556102990|gb|ESO91642.1| hypothetical protein LOTGIDRAFT_191338 [Lottia gigantea]	49255941	AAH71062.1	156	3	248	39	122	84	59	66	70.2380952380952	298	1.90167e-32	LOC397932 protein [Xenopus laevis]	483514913	EOB02365.1	146	3	248	39	122	84	59	66	70.2380952380952	297	2.22501e-32	Ran-specific GTPase-activating protein, partial [Anas platyrhynchos]	281353796	EFB29380.1	146	3	251	35	119	85	59	66	69.4117647058823	296	2.81984e-32	hypothetical protein PANDA_009404, partial [Ailuropoda melanoleuca]	148223435	NP_001079764.1	209	3	251	39	123	85	59	66	69.4117647058823	300	3.33284e-32	RAN binding protein 1 [Xenopus laevis]>gi|2582137|gb|AAB82456.1| small GTPase Ran binding protein 1 [Xenopus laevis]>gi|32450579|gb|AAH54182.1| MGC64314 protein [Xenopus laevis]	803322757	XP_012019588.1	206	3	251	39	123	85	59	66	69.4117647058823	299	4.66239e-32	PREDICTED: ran-specific GTPase-activating protein isoform X2 [Ovis aries musimon]	77736119	NP_001029758.1	206	3	251	39	123	85	59	66	69.4117647058823	299	4.86577e-32	ran-specific GTPase-activating protein [Bos taurus]>gi|741957648|ref|XP_005218370.2| PREDICTED: ran-specific GTPase-activating protein isoform X1 [Bos taurus]>gi|122144052|sp|Q3T0M7.1|RANG_BOVIN RecName: Full=Ran-specific GTPase-activating protein; AltName: Full=Ran-binding protein 1; Short=RanBP1>gi|74354306|gb|AAI02328.1| RAN binding protein 1 [Bos taurus]	470296891	XP_004345470.1	211	3	251	38	120	83	55	69	66.2650602409639	299	4.91083e-32	small GTPase Ran binding protein 1 [Capsaspora owczarzaki ATCC 30864]>gi|765554804|gb|KJE95425.1| small GTPase Ran binding protein 1 [Capsaspora owczarzaki ATCC 30864]
c70535_g1	1090	571539411	XP_006564376.1	19952	3	1088	9410	9771	362	362	362	100	1717	0	PREDICTED: titin isoform X14 [Apis mellifera]	571539379	XP_006564367.1	19270	3	1088	8728	9089	362	362	362	100	1717	0	PREDICTED: titin isoform X5 [Apis mellifera]	571539373	XP_006564365.1	19702	3	1088	9184	9545	362	362	362	100	1717	0	PREDICTED: titin isoform X3 [Apis mellifera]	571539368	XP_006564364.1	19725	3	1088	9184	9545	362	362	362	100	1717	0	PREDICTED: titin isoform X2 [Apis mellifera]	571539365	XP_006564363.1	19725	3	1088	9183	9544	362	362	362	100	1716	0	PREDICTED: titin isoform X1 [Apis mellifera]	571539384	XP_006564368.1	18818	3	1088	8276	8637	362	362	362	100	1716	0	PREDICTED: titin isoform X6 [Apis mellifera]>gi|571539388|ref|XP_006564369.1| PREDICTED: titin isoform X7 [Apis mellifera]	571539376	XP_006564366.1	19660	3	1088	9118	9479	362	362	362	100	1716	0	PREDICTED: titin isoform X4 [Apis mellifera]	571539391	XP_006564370.1	17850	3	1088	7308	7669	362	362	362	100	1716	0	PREDICTED: titin isoform X8 [Apis mellifera]	571539407	XP_006564375.1	14786	3	1088	4244	4605	362	362	362	100	1715	0	PREDICTED: titin isoform X13 [Apis mellifera]	571539404	XP_006564374.1	15389	3	1088	4847	5208	362	362	362	100	1715	0	PREDICTED: titin isoform X12 [Apis mellifera]
c10511_g1	1350	470291854	XP_004343487.1	330	263	1234	7	329	324	203	252	62.6543209876543	986	5.71893e-128	malate dehydrogenase [Capsaspora owczarzaki ATCC 30864]>gi|765556849|gb|KJE97158.1| malate dehydrogenase [Capsaspora owczarzaki ATCC 30864]	557775685	XP_005187487.1	336	275	1234	15	333	320	196	246	61.25	975	3.18389e-126	PREDICTED: malate dehydrogenase, mitochondrial [Musca domestica]	195110579	XP_001999857.1	336	275	1234	15	333	320	196	245	61.25	968	3.85232e-125	GI24757 [Drosophila mojavensis]>gi|193916451|gb|EDW15318.1| GI24757 [Drosophila mojavensis]	194764561	XP_001964397.1	336	275	1234	15	333	320	195	245	60.9375	967	5.87898e-125	GF23071 [Drosophila ananassae]>gi|190614669|gb|EDV30193.1| GF23071 [Drosophila ananassae]	195497570	XP_002096156.1	336	275	1234	15	333	320	195	244	60.9375	963	2.53934e-124	GE25523 [Drosophila yakuba]>gi|194182257|gb|EDW95868.1| GE25523 [Drosophila yakuba]	194900262	XP_001979676.1	336	275	1234	15	333	320	195	244	60.9375	961	5.66231e-124	GG22759 [Drosophila erecta]>gi|190651379|gb|EDV48634.1| GG22759 [Drosophila erecta]	195392515	XP_002054903.1	336	275	1234	15	333	320	196	244	61.25	960	6.88185e-124	GJ22544 [Drosophila virilis]>gi|194152989|gb|EDW68423.1| GJ22544 [Drosophila virilis]	24647881	NP_650696.1	336	275	1234	15	333	320	194	244	60.625	958	1.27629e-123	malate dehydrogenase 2 [Drosophila melanogaster]>gi|195348921|ref|XP_002040995.1| GM15290 [Drosophila sechellia]>gi|7300357|gb|AAF55516.1| malate dehydrogenase 2 [Drosophila melanogaster]>gi|21430668|gb|AAM51012.1| RE60471p [Drosophila melanogaster]>gi|116875723|gb|ABK30911.1| IP09655p [Drosophila melanogaster]>gi|194122600|gb|EDW44643.1| GM15290 [Drosophila sechellia]>gi|220960460|gb|ACL92766.1| CG7998-PA [synthetic construct]>gi|900913364|gb|KMZ02866.1| uncharacterized protein Dsimw501_GD19217 [Drosophila simulans]	115651961	XP_792004.2	337	272	1234	17	336	321	193	246	60.1246105919003	956	2.52847e-123	PREDICTED: malate dehydrogenase, mitochondrial [Strongylocentrotus purpuratus]	195450014	XP_002072326.1	336	275	1234	15	333	320	194	243	60.625	952	1.0443e-122	GK22386 [Drosophila willistoni]>gi|194168411|gb|EDW83312.1| GK22386 [Drosophila willistoni]
c177391_g1	228	765550846	KJE91467.1	789	1	165	12	66	55	29	39	52.7272727272727	159	4.50584e-11	hsp97-like protein [Capsaspora owczarzaki ATCC 30864]	240972667	XP_002401154.1	799	1	132	1	44	44	27	35	61.3636363636364	155	1.68081e-10	heat shock protein, putative [Ixodes scapularis]>gi|215490979|gb|EEC00620.1| heat shock protein, putative [Ixodes scapularis]	470322838	XP_004349347.1	767	1	132	1	44	44	28	35	63.6363636363636	154	2.36615e-10	hsp97-like protein [Capsaspora owczarzaki ATCC 30864]	391327731	XP_003738350.1	797	1	132	1	44	44	27	35	61.3636363636364	152	4.44529e-10	PREDICTED: heat shock 70 kDa protein 4-like [Metaseiulus occidentalis]	730378600	KHJ49442.1	851	7	132	1	42	42	29	32	69.0476190476191	150	8.92795e-10	hypothetical protein D918_00568 [Trichuris suis]	669314303	KFD57756.1	851	7	132	1	42	42	29	32	69.0476190476191	150	9.09961e-10	hypothetical protein M513_01426 [Trichuris suis]>gi|669325297|gb|KFD65523.1| hypothetical protein M514_01426 [Trichuris suis]	669219300	CDW59396.1	718	7	132	1	42	42	29	32	69.0476190476191	149	1.03278e-09	heat shock 70 kDa protein 4 [Trichuris trichiura]	806629243	AKB96225.1	834	1	132	1	44	44	26	33	59.0909090909091	147	2.27073e-09	heat shock protein [Cherax cainii]	806629239	AKB96223.1	834	1	132	1	44	44	26	33	59.0909090909091	147	2.27073e-09	heat shock protein [Cherax quadricarinatus]	806629241	AKB96224.1	834	1	132	1	44	44	26	33	59.0909090909091	147	2.38134e-09	heat shock protein [Cherax destructor]
c96452_g1	433	556737341	XP_005964261.1	697	2	352	523	639	117	47	69	40.1709401709402	248	4.87148e-22	PREDICTED: copper amine oxidase 1-like [Pantholops hodgsonii]	556745892	XP_005968420.1	774	2	352	638	760	123	44	65	35.7723577235772	183	2.20358e-13	PREDICTED: primary amine oxidase-like [Pantholops hodgsonii]	762084814	XP_011424907.1	972	14	376	824	948	126	38	69	30.1587301587302	171	1.15811e-11	PREDICTED: amiloride-sensitive amine oxidase [copper-containing]-like isoform X1 [Crassostrea gigas]	762084816	XP_011424908.1	935	14	376	787	911	126	38	69	30.1587301587302	170	1.17049e-11	PREDICTED: amiloride-sensitive amine oxidase [copper-containing]-like isoform X2 [Crassostrea gigas]>gi|762084818|ref|XP_011424910.1| PREDICTED: amiloride-sensitive amine oxidase [copper-containing]-like isoform X2 [Crassostrea gigas]>gi|762084820|ref|XP_011424911.1| PREDICTED: amiloride-sensitive amine oxidase [copper-containing]-like isoform X2 [Crassostrea gigas]>gi|405977381|gb|EKC41838.1| Membrane primary amine oxidase [Crassostrea gigas]	16303285	BAB70498.1	271	2	379	108	237	131	46	66	35.1145038167939	155	2.07939e-10	diamine oxidase [Cavia porcellus]	637366694	XP_008121261.1	381	2	403	212	348	138	42	73	30.4347826086957	157	2.75589e-10	PREDICTED: LOW QUALITY PROTEIN: amiloride-sensitive amine oxidase [copper-containing], partial [Anolis carolinensis]	507655349	XP_004633857.1	763	2	358	598	719	122	41	57	33.6065573770492	156	7.06722e-10	PREDICTED: membrane primary amine oxidase-like [Octodon degus]	12837958	BAB24017.1	204	2	361	41	164	124	39	61	31.4516129032258	148	8.32875e-10	unnamed protein product [Mus musculus]	514460215	XP_003469809.2	753	2	379	590	719	131	46	66	35.1145038167939	155	9.24415e-10	PREDICTED: amiloride-sensitive amine oxidase [copper-containing] [Cavia porcellus]>gi|884913836|ref|XP_013007710.1| PREDICTED: amiloride-sensitive amine oxidase [copper-containing] [Cavia porcellus]>gi|884913839|ref|XP_013007711.1| PREDICTED: amiloride-sensitive amine oxidase [copper-containing] [Cavia porcellus]>gi|884913841|ref|XP_013007712.1| PREDICTED: amiloride-sensitive amine oxidase [copper-containing] [Cavia porcellus]>gi|884913843|ref|XP_013007713.1| PREDICTED: amiloride-sensitive amine oxidase [copper-containing] [Cavia porcellus]>gi|884913845|ref|XP_013007714.1| PREDICTED: amiloride-sensitive amine oxidase [copper-containing] [Cavia porcellus]>gi|884913847|ref|XP_013007715.1| PREDICTED: amiloride-sensitive amine oxidase [copper-containing] [Cavia porcellus]	564251883	XP_006264981.1	743	2	373	577	704	128	39	67	30.46875	155	1.10281e-09	PREDICTED: amiloride-sensitive amine oxidase [copper-containing] [Alligator mississippiensis]
c113587_g1	3242	749786489	XP_011146874.1	528	742	2322	1	528	529	473	496	89.413988657845	2391	0	PREDICTED: uncharacterized protein LOC105187640 isoform X2 [Harpegnathos saltator]	749786486	XP_011146873.1	535	742	2322	1	535	536	473	496	88.2462686567164	2374	0	PREDICTED: uncharacterized protein LOC105187640 isoform X1 [Harpegnathos saltator]	826462933	XP_012534569.1	529	742	2319	1	529	529	464	487	87.7126654064272	2335	0	PREDICTED: uncharacterized protein LOC105835650 [Monomorium pharaonis]>gi|826462938|ref|XP_012534570.1| PREDICTED: uncharacterized protein LOC105835650 [Monomorium pharaonis]	801384916	XP_012055695.1	529	742	2319	1	529	529	462	490	87.3345935727788	2332	0	PREDICTED: uncharacterized protein LOC105618774 [Atta cephalotes]	769862140	XP_011642867.1	529	742	2319	1	529	530	466	490	87.9245283018868	2330	0	PREDICTED: uncharacterized protein LOC105430837 [Pogonomyrmex barbatus]>gi|769862142|ref|XP_011642868.1| PREDICTED: uncharacterized protein LOC105430837 [Pogonomyrmex barbatus]>gi|769862144|ref|XP_011642869.1| PREDICTED: uncharacterized protein LOC105430837 [Pogonomyrmex barbatus]	752893469	XP_011264875.1	529	742	2319	1	529	530	467	491	88.1132075471698	2330	0	PREDICTED: uncharacterized protein LOC105256554 [Camponotus floridanus]>gi|752893471|ref|XP_011264876.1| PREDICTED: uncharacterized protein LOC105256554 [Camponotus floridanus]>gi|307169858|gb|EFN62367.1| Suppressor of cytokine signaling 5 [Camponotus floridanus]	780614501	XP_011692713.1	528	742	2319	1	528	529	462	487	87.3345935727788	2329	0	PREDICTED: uncharacterized protein LOC105452878 [Wasmannia auropunctata]>gi|780614506|ref|XP_011692724.1| PREDICTED: uncharacterized protein LOC105452878 [Wasmannia auropunctata]>gi|780614510|ref|XP_011692734.1| PREDICTED: uncharacterized protein LOC105452878 [Wasmannia auropunctata]>gi|780614514|ref|XP_011692741.1| PREDICTED: uncharacterized protein LOC105452878 [Wasmannia auropunctata]	751223754	XP_011165181.1	529	742	2319	1	529	529	463	488	87.523629489603	2328	0	PREDICTED: uncharacterized protein LOC105199680 [Solenopsis invicta]>gi|751223756|ref|XP_011165182.1| PREDICTED: uncharacterized protein LOC105199680 [Solenopsis invicta]	307198828	EFN79604.1	515	781	2322	1	515	516	462	483	89.5348837209302	2325	0	Suppressor of cytokine signaling 5 [Harpegnathos saltator]	746834749	XP_011068040.1	529	742	2319	1	529	529	459	489	86.7674858223062	2324	0	PREDICTED: uncharacterized protein LOC105154301 [Acromyrmex echinatior]>gi|746834751|ref|XP_011068041.1| PREDICTED: uncharacterized protein LOC105154301 [Acromyrmex echinatior]>gi|332029797|gb|EGI69666.1| Suppressor of cytokine signaling 5 [Acromyrmex echinatior]
c65114_g1	3103	383851162	XP_003701108.1	295	246	1130	1	295	295	236	265	80	1223	1.40504e-156	PREDICTED: probable enoyl-CoA hydratase, mitochondrial [Megachile rotundata]>gi|805767879|ref|XP_012135710.1| PREDICTED: probable enoyl-CoA hydratase, mitochondrial [Megachile rotundata]>gi|805767882|ref|XP_012135711.1| PREDICTED: probable enoyl-CoA hydratase, mitochondrial [Megachile rotundata]>gi|805767886|ref|XP_012135712.1| PREDICTED: probable enoyl-CoA hydratase, mitochondrial [Megachile rotundata]	808147839	XP_012174974.1	296	246	1130	1	296	296	234	263	79.0540540540541	1189	1.59135e-151	PREDICTED: probable enoyl-CoA hydratase, mitochondrial [Bombus terrestris]	815899970	XP_012236176.1	296	246	1130	1	296	296	230	261	77.7027027027027	1171	7.54227e-149	PREDICTED: probable enoyl-CoA hydratase, mitochondrial [Bombus impatiens]	817191239	XP_012271010.1	295	246	1130	1	295	295	223	262	75.593220338983	1164	9.08929e-148	PREDICTED: probable enoyl-CoA hydratase, mitochondrial [Orussus abietinus]>gi|817191241|ref|XP_012271011.1| PREDICTED: probable enoyl-CoA hydratase, mitochondrial [Orussus abietinus]	572257950	XP_006607364.1	296	246	1130	1	296	296	223	258	75.3378378378378	1133	3.69406e-143	PREDICTED: probable enoyl-CoA hydratase, mitochondrial-like [Apis dorsata]	380017241	XP_003692568.1	294	246	1130	1	294	295	219	256	74.2372881355932	1108	1.39642e-139	PREDICTED: probable enoyl-CoA hydratase, mitochondrial [Apis florea]	328778689	XP_001123353.2	295	246	1130	1	295	296	219	255	73.9864864864865	1104	6.5294e-139	PREDICTED: probable enoyl-CoA hydratase, mitochondrial [Apis mellifera]	780627910	XP_011684769.1	296	246	1130	1	296	296	213	253	71.9594594594595	1097	6.08144e-138	PREDICTED: probable enoyl-CoA hydratase, mitochondrial [Wasmannia auropunctata]	769844743	XP_011633620.1	296	246	1130	1	296	296	215	253	72.6351351351351	1093	3.01708e-137	PREDICTED: probable enoyl-CoA hydratase, mitochondrial [Pogonomyrmex barbatus]	795047890	XP_011869050.1	296	246	1130	1	296	296	213	255	71.9594594594595	1091	6.13978e-137	PREDICTED: probable enoyl-CoA hydratase, mitochondrial [Vollenhovia emeryi]
c117163_g1	262	328792509	XP_003251738.1	89	1	252	1	86	86	80	80	93.0232558139535	386	2.33096e-46	PREDICTED: 39S ribosomal protein L34, mitochondrial-like [Apis mellifera]	572316982	XP_006624101.1	89	1	252	1	86	86	76	78	88.3720930232558	371	3.65763e-44	PREDICTED: 39S ribosomal protein L34, mitochondrial-like [Apis dorsata]	820854714	XP_012344644.1	79	1	210	6	76	71	64	66	90.1408450704225	314	1.04904e-35	PREDICTED: 39S ribosomal protein L34, mitochondrial [Apis florea]	350419224	XP_003492111.1	80	1	252	1	77	84	59	65	70.2380952380952	285	3.00778e-31	PREDICTED: 39S ribosomal protein L34, mitochondrial [Bombus impatiens]	340708813	XP_003393015.1	80	1	252	1	77	84	58	66	69.0476190476191	283	5.81966e-31	PREDICTED: 39S ribosomal protein L34, mitochondrial [Bombus terrestris]	805823322	XP_012151635.1	88	1	252	1	85	86	58	65	67.4418604651163	278	3.677e-30	PREDICTED: 39S ribosomal protein L34, mitochondrial [Megachile rotundata]	752889817	XP_011262876.1	89	1	252	1	86	86	50	67	58.1395348837209	270	5.44445e-29	PREDICTED: 39S ribosomal protein L34, mitochondrial [Camponotus floridanus]	746866290	XP_011064204.1	86	1	252	1	83	85	50	64	58.8235294117647	260	2.17916e-27	PREDICTED: 39S ribosomal protein L34, mitochondrial [Acromyrmex echinatior]	801391705	XP_012057740.1	86	1	252	1	83	85	48	63	56.4705882352941	251	4.23065e-26	PREDICTED: 39S ribosomal protein L34, mitochondrial [Atta cephalotes]	826429362	XP_012527998.1	87	1	252	1	84	84	49	59	58.3333333333333	249	7.43962e-26	PREDICTED: 39S ribosomal protein L34, mitochondrial [Monomorium pharaonis]
c141992_g1	224	607365316	EZA59514.1	154	88	198	92	128	37	32	34	86.4864864864865	176	1.26619e-14	hypothetical protein X777_00357 [Cerapachys biroi]	332021121	EGI61508.1	375	1	195	248	309	65	38	43	58.4615384615385	174	1.5493e-13	hypothetical protein G5I_10283 [Acromyrmex echinatior]
c193251_g1	243	156401201	XP_001639180.1	318	2	241	169	226	80	36	47	45	156	5.23305e-11	predicted protein [Nematostella vectensis]>gi|156226306|gb|EDO47117.1| predicted protein [Nematostella vectensis]	225714322	ACO13007.1	318	2	241	169	226	80	37	46	46.25	154	8.26905e-11	Ribose-phosphate pyrophosphokinase 1 [Lepeophtheirus salmonis]>gi|290560958|gb|ADD37881.1| Ribose-phosphate pyrophosphokinase 1 [Lepeophtheirus salmonis]	290462923	ADD24509.1	318	2	241	169	226	80	37	46	46.25	154	8.35347e-11	Ribose-phosphate pyrophosphokinase 1 [Lepeophtheirus salmonis]	225718058	ACO14875.1	318	2	241	169	226	80	37	46	46.25	154	8.52488e-11	Ribose-phosphate pyrophosphokinase 1 [Caligus clemensi]	572308877	XP_006620245.1	225	2	241	76	133	80	36	46	45	151	9.21425e-11	PREDICTED: ribose-phosphate pyrophosphokinase 2-like isoform X4 [Apis dorsata]	572308875	XP_006620244.1	233	2	241	84	141	80	36	46	45	151	9.46719e-11	PREDICTED: ribose-phosphate pyrophosphokinase 2-like isoform X3 [Apis dorsata]	322786027	EFZ12643.1	218	2	241	69	126	80	36	46	45	150	9.78853e-11	hypothetical protein SINV_80769, partial [Solenopsis invicta]	675376654	KFM69556.1	204	2	241	55	112	80	37	46	46.25	150	9.83008e-11	Ribose-phosphate pyrophosphokinase 2, partial [Stegodyphus mimosarum]	751229997	XP_011168487.1	192	2	241	43	100	80	36	46	45	150	1.04202e-10	PREDICTED: ribose-phosphate pyrophosphokinase 2 [Solenopsis invicta]	291227519	XP_002733730.1	318	2	241	169	226	80	35	44	43.75	153	1.04438e-10	PREDICTED: ribose-phosphate pyrophosphokinase 1-like [Saccoglossus kowalevskii]
c70176_g2	3991	759060086	XP_011339326.1	949	805	3636	1	949	951	806	858	84.7528916929548	3912	0	PREDICTED: B-box type zinc finger protein ncl-1 [Cerapachys biroi]>gi|607359877|gb|EZA54230.1| Brain tumor protein [Cerapachys biroi]	383859258	XP_003705112.1	943	805	3633	1	942	943	811	868	86.0021208907741	3895	0	PREDICTED: B-box type zinc finger protein ncl-1-like [Megachile rotundata]>gi|805801716|ref|XP_012144747.1| PREDICTED: B-box type zinc finger protein ncl-1-like [Megachile rotundata]>gi|805801721|ref|XP_012144749.1| PREDICTED: B-box type zinc finger protein ncl-1-like [Megachile rotundata]	752878038	XP_011256482.1	952	805	3636	1	952	954	805	856	84.3815513626834	3889	0	PREDICTED: B-box type zinc finger protein ncl-1-like [Camponotus floridanus]>gi|307180312|gb|EFN68345.1| Brain tumor protein [Camponotus floridanus]	769834070	XP_011647128.1	972	805	3636	1	972	973	803	849	82.5282631038027	3859	0	PREDICTED: B-box type zinc finger protein ncl-1-like [Pogonomyrmex barbatus]	820853957	XP_012344321.1	942	805	3633	1	941	943	791	855	83.881230116649	3854	0	PREDICTED: LOW QUALITY PROTEIN: brain tumor protein-like [Apis florea]	751222281	XP_011164367.1	957	805	3636	1	957	957	804	856	84.012539184953	3847	0	PREDICTED: B-box type zinc finger protein ncl-1-like [Solenopsis invicta]	322790223	EFZ15222.1	1001	871	3636	74	1001	928	790	841	85.1293103448276	3838	0	hypothetical protein SINV_05658, partial [Solenopsis invicta]	340729501	XP_003403039.1	943	805	3633	1	942	943	795	865	84.305408271474	3837	0	PREDICTED: B-box type zinc finger protein ncl-1 [Bombus terrestris]>gi|808147912|ref|XP_012175001.1| PREDICTED: B-box type zinc finger protein ncl-1 [Bombus terrestris]>gi|808147914|ref|XP_012175002.1| PREDICTED: B-box type zinc finger protein ncl-1 [Bombus terrestris]	815789087	XP_012215077.1	955	805	3636	1	955	955	786	852	82.303664921466	3835	0	PREDICTED: B-box type zinc finger protein ncl-1-like [Linepithema humile]	815910580	XP_012240826.1	943	805	3633	1	942	943	792	861	83.9872746553553	3832	0	PREDICTED: brain tumor protein-like [Bombus impatiens]>gi|815910582|ref|XP_012240827.1| PREDICTED: brain tumor protein-like [Bombus impatiens]
c45679_g1	832	571539373	XP_006564365.1	19702	240	506	193	281	89	73	79	82.0224719101124	377	3.68245e-62	PREDICTED: titin isoform X3 [Apis mellifera]	571539368	XP_006564364.1	19725	240	506	193	281	89	73	79	82.0224719101124	377	3.80584e-62	PREDICTED: titin isoform X2 [Apis mellifera]	571539365	XP_006564363.1	19725	240	506	193	281	89	73	79	82.0224719101124	377	3.80584e-62	PREDICTED: titin isoform X1 [Apis mellifera]	571539376	XP_006564366.1	19660	240	506	193	281	89	73	79	82.0224719101124	377	3.80599e-62	PREDICTED: titin isoform X4 [Apis mellifera]	571539411	XP_006564376.1	19952	240	506	422	510	89	73	79	82.0224719101124	377	3.90059e-62	PREDICTED: titin isoform X14 [Apis mellifera]	820845672	XP_012340851.1	13140	240	512	422	512	91	75	81	82.4175824175824	371	1.83134e-61	PREDICTED: LOW QUALITY PROTEIN: titin-like [Apis florea]	572306395	XP_006619089.1	9775	240	512	422	512	91	74	80	81.3186813186813	370	3.06397e-61	PREDICTED: uncharacterized protein LOC102675378 [Apis dorsata]	805799278	XP_003704789.2	1315	240	512	422	512	91	74	81	81.3186813186813	370	2.59276e-60	PREDICTED: SEC14 domain and spectrin repeat-containing protein 1 [Megachile rotundata]	808126369	XP_012166210.1	1184	261	500	430	509	80	70	76	87.5	364	1.56563e-59	PREDICTED: SEC14 domain and spectrin repeat-containing protein 1-B [Bombus terrestris]	780717062	XP_011705983.1	4594	240	512	421	511	91	72	81	79.1208791208791	359	1.53839e-57	PREDICTED: uncharacterized protein LOC105461199 isoform X1 [Wasmannia auropunctata]
c69013_g1	2053	801375322	XP_012063429.1	643	1	1218	1	406	406	394	404	97.0443349753695	1994	0	PREDICTED: heat shock 70 kDa protein cognate 4 isoform X1 [Atta cephalotes]	752864235	XP_011268514.1	643	1	1218	1	406	406	397	402	97.7832512315271	1992	0	PREDICTED: heat shock 70 kDa protein cognate 4 [Camponotus floridanus]>gi|307188541|gb|EFN73277.1| Heat shock 70 kDa protein cognate 4 [Camponotus floridanus]	801375324	XP_012063430.1	629	1	1218	1	406	406	394	404	97.0443349753695	1990	0	PREDICTED: heat shock 70 kDa protein cognate 4 isoform X2 [Atta cephalotes]	780694683	XP_011700481.1	643	1	1218	1	406	406	394	403	97.0443349753695	1990	0	PREDICTED: heat shock 70 kDa protein cognate 4 isoform X1 [Wasmannia auropunctata]	746857862	XP_011059681.1	643	1	1218	1	406	406	393	403	96.7980295566502	1988	0	PREDICTED: heat shock 70 kDa protein cognate 4 [Acromyrmex echinatior]>gi|332021988|gb|EGI62314.1| Heat shock 70 kDa protein cognate 4 [Acromyrmex echinatior]	815814107	XP_012228066.1	649	1	1218	1	406	406	393	403	96.7980295566502	1986	0	PREDICTED: LOW QUALITY PROTEIN: heat shock 70 kDa protein cognate 4 [Linepithema humile]	759076713	XP_011348101.1	641	1	1218	1	406	406	393	403	96.7980295566502	1983	0	PREDICTED: heat shock 70 kDa protein cognate 4 [Cerapachys biroi]>gi|607353736|gb|EZA48451.1| Heat shock 70 kDa protein cognate [Cerapachys biroi]	769853435	XP_011638214.1	647	1	1218	1	406	406	393	403	96.7980295566502	1983	0	PREDICTED: heat shock 70 kDa protein cognate 4 [Pogonomyrmex barbatus]	751238583	XP_011173246.1	644	1	1218	1	406	406	393	402	96.7980295566502	1977	0	PREDICTED: heat shock 70 kDa protein cognate 4 [Solenopsis invicta]>gi|751238585|ref|XP_011173247.1| PREDICTED: heat shock 70 kDa protein cognate 4 [Solenopsis invicta]>gi|751238587|ref|XP_011173248.1| PREDICTED: heat shock 70 kDa protein cognate 4 [Solenopsis invicta]>gi|322779002|gb|EFZ09406.1| hypothetical protein SINV_04536, partial [Solenopsis invicta]	795028666	XP_011862691.1	643	1	1218	1	406	406	390	403	96.0591133004926	1975	0	PREDICTED: heat shock 70 kDa protein cognate 4 [Vollenhovia emeryi]
c61150_g1	754	677970897	XP_009070945.1	299	106	753	48	263	216	169	187	78.2407407407407	700	2.89783e-88	PREDICTED: transitional endoplasmic reticulum ATPase-like [Acanthisitta chloris]	736194142	XP_010772211.1	454	106	753	203	418	216	169	188	78.2407407407407	710	8.15923e-88	PREDICTED: transitional endoplasmic reticulum ATPase [Notothenia coriiceps]	677287667	KFP70095.1	315	106	753	64	279	216	169	187	78.2407407407407	698	9.96852e-88	Transitional endoplasmic reticulum ATPase, partial [Acanthisitta chloris]	6807907	CAB70717.1	431	106	753	180	395	216	169	187	78.2407407407407	707	1.35004e-87	hypothetical protein [Homo sapiens]	112818458	AAI22551.1	475	106	753	224	439	216	169	187	78.2407407407407	706	5.51534e-87	VCP protein [Homo sapiens]>gi|649137496|gb|AIC59348.1| VCP, partial [synthetic construct]	704314114	XP_010166916.1	535	106	753	284	499	216	170	187	78.7037037037037	707	1.94108e-86	PREDICTED: transitional endoplasmic reticulum ATPase, partial [Caprimulgus carolinensis]	694643889	XP_009479654.1	614	106	753	363	578	216	169	187	78.2407407407407	705	2.88163e-85	PREDICTED: transitional endoplasmic reticulum ATPase, partial [Pelecanus crispus]	513240574	XP_428317.4	605	106	753	354	569	216	169	187	78.2407407407407	703	3.91959e-85	PREDICTED: transitional endoplasmic reticulum ATPase-like, partial [Gallus gallus]	48257098	AAH07562.2	644	106	753	393	608	216	169	187	78.2407407407407	706	4.12881e-85	VCP protein, partial [Homo sapiens]	564242217	XP_006277913.1	672	106	753	421	636	216	169	187	78.2407407407407	706	7.66634e-85	PREDICTED: transitional endoplasmic reticulum ATPase-like [Alligator mississippiensis]
c107349_g1	208	146163117	XP_001010768.2	163	1	207	64	132	69	59	64	85.5072463768116	320	7.14973e-36	peptidyl-prolyl cis-trans isomerase, cyclophilin-type protein [Tetrahymena thermophila SB210]>gi|146146191|gb|EAR90523.2| peptidyl-prolyl cis-trans isomerase, cyclophilin-type protein [Tetrahymena thermophila SB210]	471228450	XP_004035106.1	163	1	207	62	130	69	59	62	85.5072463768116	317	2.41731e-35	peptidyl-prolyl cis-trans isomerase, putative [Ichthyophthirius multifiliis]>gi|340505271|gb|EGR31620.1| peptidyl-prolyl cis-trans isomerase, putative [Ichthyophthirius multifiliis]	145528854	XP_001450221.1	162	1	207	63	131	69	59	61	85.5072463768116	316	2.88888e-35	hypothetical protein [Paramecium tetraurelia strain d4-2]>gi|124417821|emb|CAK82824.1| unnamed protein product [Paramecium tetraurelia]	27805447	O00845.1	162	1	207	63	131	69	59	61	85.5072463768116	311	1.50236e-34	RecName: Full=Peptidyl-prolyl cis-trans isomerase; Short=PPIase; AltName: Full=Cyclophilin; AltName: Full=Cyclosporin A-binding protein; AltName: Full=Rotamase [Paramecium primaurelia]>gi|2104853|emb|CAA73578.1| peptidylprolyl isomerase [Paramecium primaurelia]	189339121	BAG41813.1	188	1	207	65	133	69	61	62	88.4057971014493	312	2.39401e-34	cyclophilin A [Haemaphysalis longicornis]	167395180	XP_001741259.1	167	1	207	67	135	69	57	62	82.6086956521739	305	1.21495e-33	cyclophilin [Entamoeba dispar SAW760]>gi|672802742|ref|XP_008856409.1| peptidyl-prolyl cis-trans isomerase, putative [Entamoeba nuttalli P19]>gi|165894249|gb|EDR22309.1| cyclophilin, putative [Entamoeba dispar SAW760]>gi|407042295|gb|EKE41255.1| peptidyl-prolyl cis-trans isomerase, putative [Entamoeba nuttalli P19]	67482289	XP_656494.1	167	1	207	67	135	69	57	62	82.6086956521739	305	1.39734e-33	peptidyl-prolyl cis-trans isomerase [Entamoeba histolytica HM-1:IMSS]>gi|20378989|gb|AAM21054.1|AF498649_2 cyclophilin [Entamoeba histolytica]>gi|2624966|gb|AAB86601.1| cyclophilin [Entamoeba histolytica]>gi|56473697|gb|EAL51109.1| peptidyl-prolyl cis-trans isomerase, putative [Entamoeba histolytica HM-1:IMSS]>gi|449704453|gb|EMD44691.1| peptidylprolyl cis-trans isomerase, putative [Entamoeba histolytica KU27]>gi|459661902|gb|EMH76947.1| peptidyl-prolyl cis-trans isomerase, putative [Entamoeba histolytica HM-1:IMSS-B]>gi|472460760|gb|EMS14295.1| peptidyl-prolyl cis-trans isomerase [Entamoeba histolytica HM-3:IMSS]>gi|480521541|gb|ENY61170.1| peptidyl-prolyl cis-trans isomerase, putative [Entamoeba histolytica HM-1:IMSS-A]>gi|511086318|dbj|BAN39027.1| peptidyl-prolyl cis-trans isomerase, putative [Entamoeba histolytica]	684372189	XP_009164024.1	162	1	204	63	130	68	57	59	83.8235294117647	303	2.84109e-33	hypothetical protein T265_01694 [Opisthorchis viverrini]>gi|663056362|gb|KER32268.1| hypothetical protein T265_01694 [Opisthorchis viverrini]	358337648	GAA55998.1	148	1	204	49	116	68	57	59	83.8235294117647	301	2.92891e-33	peptidyl-prolyl isomerase F (cyclophilin F) [Clonorchis sinensis]	746816471	NP_001290639.1	164	1	207	65	133	69	57	60	82.6086956521739	301	4.504e-33	peptidylprolyl isomerase A (cyclophilin A) [Esox lucius]>gi|225715306|gb|ACO13499.1| Peptidyl-prolyl cis-trans isomerase [Esox lucius]
c72740_g3	6012	815822203	XP_012232369.1	2782	46	5709	875	2782	1959	1367	1517	69.7805002552323	5998	0	PREDICTED: nucleosome-remodeling factor subunit NURF301 isoform X1 [Linepithema humile]>gi|815822205|ref|XP_012232370.1| PREDICTED: nucleosome-remodeling factor subunit NURF301 isoform X1 [Linepithema humile]	752877939	XP_011256427.1	2745	46	5709	875	2745	1939	1350	1505	69.6235172769469	5925	0	PREDICTED: nucleosome-remodeling factor subunit NURF301 isoform X1 [Camponotus floridanus]	815822207	XP_012232371.1	2771	46	5709	875	2771	1959	1356	1506	69.218989280245	5920	0	PREDICTED: nucleosome-remodeling factor subunit NURF301 isoform X2 [Linepithema humile]	769868947	XP_011646534.1	2745	46	5709	870	2745	1941	1367	1522	70.4276146316332	5910	0	PREDICTED: nucleosome-remodeling factor subunit NURF301 isoform X3 [Pogonomyrmex barbatus]	752877941	XP_011256428.1	2744	46	5709	875	2744	1939	1349	1504	69.5719443011862	5908	0	PREDICTED: nucleosome-remodeling factor subunit NURF301 isoform X2 [Camponotus floridanus]	307180228	EFN68261.1	3651	46	5706	875	2744	1938	1351	1504	69.7110423116615	5904	0	Nucleosome-remodeling factor subunit NURF301 [Camponotus floridanus]	769868943	XP_011646531.1	2766	46	5709	870	2766	1943	1366	1533	70.3036541430777	5902	0	PREDICTED: nucleosome-remodeling factor subunit NURF301 isoform X1 [Pogonomyrmex barbatus]	815822209	XP_012232372.1	2767	46	5709	875	2767	1959	1352	1503	69.0148034711588	5899	0	PREDICTED: nucleosome-remodeling factor subunit NURF301 isoform X3 [Linepithema humile]	817065962	XP_012254799.1	2767	46	5709	890	2767	1943	1332	1496	68.5537828100875	5860	0	PREDICTED: nucleosome-remodeling factor subunit NURF301 isoform X1 [Athalia rosae]	752877943	XP_011256429.1	2734	46	5709	875	2734	1939	1339	1494	69.0562145435792	5847	0	PREDICTED: nucleosome-remodeling factor subunit NURF301 isoform X3 [Camponotus floridanus]
c126745_g1	364	541981142	XP_005442856.1	728	171	362	5	76	72	40	47	55.5555555555556	206	1.18749e-16	PREDICTED: NADH-ubiquinone oxidoreductase 75 kDa subunit, mitochondrial isoform X1 [Falco cherrug]	529434605	XP_005237082.1	728	171	362	5	76	72	40	47	55.5555555555556	206	1.25795e-16	PREDICTED: NADH-ubiquinone oxidoreductase 75 kDa subunit, mitochondrial isoform X1 [Falco peregrinus]	823464064	XP_012430409.1	165	201	362	3	56	54	37	40	68.5185185185185	195	1.52846e-16	PREDICTED: NADH-ubiquinone oxidoreductase 75 kDa subunit, mitochondrial-like [Taeniopygia guttata]	548510477	XP_005750570.1	731	174	362	24	79	63	38	44	60.3174603174603	198	1.16972e-15	PREDICTED: NADH-ubiquinone oxidoreductase 75 kDa subunit, mitochondrial-like [Pundamilia nyererei]>gi|836008550|ref|XP_012771537.1| PREDICTED: NADH-ubiquinone oxidoreductase 75 kDa subunit, mitochondrial-like [Maylandia zebra]	554877877	XP_005948784.1	731	174	362	24	79	63	38	44	60.3174603174603	198	1.19235e-15	PREDICTED: NADH-ubiquinone oxidoreductase 75 kDa subunit, mitochondrial-like [Haplochromis burtoni]	432849890	XP_004066663.1	731	174	362	24	79	63	37	45	58.7301587301587	198	1.31223e-15	PREDICTED: NADH-ubiquinone oxidoreductase 75 kDa subunit, mitochondrial-like [Oryzias latipes]	699655470	XP_009897359.1	728	198	362	22	76	55	36	40	65.4545454545455	197	1.66107e-15	PREDICTED: NADH-ubiquinone oxidoreductase 75 kDa subunit, mitochondrial isoform X1 [Picoides pubescens]>gi|678199296|gb|KFV66278.1| hypothetical protein N307_04166 [Picoides pubescens]	224055350	XP_002186826.1	728	198	362	22	76	55	37	40	67.2727272727273	197	1.66107e-15	PREDICTED: NADH-ubiquinone oxidoreductase 75 kDa subunit, mitochondrial [Taeniopygia guttata]	699601762	XP_009870264.1	728	192	362	20	76	57	36	41	63.1578947368421	197	1.6932e-15	PREDICTED: NADH-ubiquinone oxidoreductase 75 kDa subunit, mitochondrial isoform X1 [Apaloderma vittatum]>gi|677307745|gb|KFP90173.1| hypothetical protein N311_10225 [Apaloderma vittatum]	704287138	XP_010157886.1	728	180	362	16	76	61	36	43	59.0163934426229	197	1.74255e-15	PREDICTED: NADH-ubiquinone oxidoreductase 75 kDa subunit, mitochondrial isoform X1 [Eurypyga helias]>gi|678988577|gb|KFV96521.1| hypothetical protein N326_10081 [Eurypyga helias]
c64731_g1	2293	826465665	XP_012535091.1	409	571	1314	1	245	248	144	189	58.0645161290323	694	6.21698e-113	PREDICTED: NAD kinase 2, mitochondrial [Monomorium pharaonis]	746856210	XP_011058788.1	409	571	1314	1	245	248	149	191	60.0806451612903	713	1.65888e-111	PREDICTED: NAD kinase 2, mitochondrial [Acromyrmex echinatior]	332022569	EGI62871.1	416	607	1314	19	252	236	144	186	61.0169491525424	709	5.49165e-111	UPF0465 protein C5orf33-like protein [Acromyrmex echinatior]	801400734	XP_012060884.1	408	571	1314	1	245	248	146	189	58.8709677419355	708	5.67796e-111	PREDICTED: NAD kinase 2, mitochondrial [Atta cephalotes]	805801521	XP_012144689.1	409	571	1314	1	245	250	146	184	58.4	682	6.22161e-111	PREDICTED: NAD kinase 2, mitochondrial [Megachile rotundata]	759053829	XP_011336098.1	410	571	1314	1	248	249	145	187	58.2329317269076	719	2.82499e-110	PREDICTED: NAD kinase 2, mitochondrial [Cerapachys biroi]>gi|607361846|gb|EZA56110.1| hypothetical protein X777_03591 [Cerapachys biroi]	815799244	XP_012220253.1	412	616	1314	15	248	234	139	178	59.4017094017094	687	1.18034e-109	PREDICTED: NAD kinase 2, mitochondrial isoform X3 [Linepithema humile]	780660663	XP_011692742.1	413	571	1314	1	250	251	142	185	56.5737051792829	698	1.3595e-109	PREDICTED: NAD kinase 2, mitochondrial isoform X1 [Wasmannia auropunctata]	751224366	XP_011165519.1	409	571	1314	1	246	248	143	187	57.6612903225806	692	1.61891e-109	PREDICTED: NAD kinase 2, mitochondrial [Solenopsis invicta]	340709795	XP_003393486.1	411	571	1314	1	248	249	147	186	59.0361445783133	702	1.91169e-109	PREDICTED: NAD kinase 2, mitochondrial-like [Bombus terrestris]
c53839_g1	862	801367828	XP_012055470.1	417	510	815	1	102	102	94	97	92.156862745098	520	1.94777e-59	PREDICTED: probable JmjC domain-containing histone demethylation protein 2C [Atta cephalotes]	815913392	XP_012242039.1	2881	510	815	1	102	102	96	97	94.1176470588235	547	2.28926e-59	PREDICTED: LOW QUALITY PROTEIN: probable JmjC domain-containing histone demethylation protein 2C [Bombus impatiens]	808127421	XP_012166655.1	2951	510	815	1	102	102	96	97	94.1176470588235	547	2.341e-59	PREDICTED: probable JmjC domain-containing histone demethylation protein 2C isoform X2 [Bombus terrestris]	808127419	XP_012166654.1	2952	510	815	1	102	102	96	97	94.1176470588235	547	2.34142e-59	PREDICTED: probable JmjC domain-containing histone demethylation protein 2C isoform X1 [Bombus terrestris]	808127425	XP_012166657.1	2946	510	815	1	102	102	96	97	94.1176470588235	547	2.45357e-59	PREDICTED: probable JmjC domain-containing histone demethylation protein 2C isoform X4 [Bombus terrestris]	808127423	XP_012166656.1	2946	510	815	1	102	102	96	97	94.1176470588235	547	2.45357e-59	PREDICTED: probable JmjC domain-containing histone demethylation protein 2C isoform X3 [Bombus terrestris]	572304834	XP_006618367.1	388	510	815	1	102	102	95	96	93.1372549019608	517	2.91386e-59	PREDICTED: probable JmjC domain-containing histone demethylation protein 2C-like [Apis dorsata]	815799502	XP_012220388.1	484	510	815	1	102	102	93	97	91.1764705882353	521	5.22381e-59	PREDICTED: probable JmjC domain-containing histone demethylation protein 2C isoform X2 [Linepithema humile]	815799500	XP_012220387.1	485	510	815	1	102	102	93	97	91.1764705882353	521	5.33127e-59	PREDICTED: probable JmjC domain-containing histone demethylation protein 2C isoform X1 [Linepithema humile]	820853621	XP_012344179.1	380	510	815	1	102	102	95	96	93.1372549019608	514	5.84533e-59	PREDICTED: probable JmjC domain-containing histone demethylation protein 2C [Apis florea]
c72951_g1	845	769856543	XP_011639874.1	692	20	772	342	597	257	160	206	62.2568093385214	847	4.76684e-105	PREDICTED: esterase FE4-like [Pogonomyrmex barbatus]	752873757	XP_011254172.1	690	20	772	337	592	257	155	200	60.3112840466926	818	8.24311e-101	PREDICTED: esterase E4 [Camponotus floridanus]>gi|307182557|gb|EFN69750.1| Carboxylesterase 3 [Camponotus floridanus]	826489827	XP_012539857.1	688	20	772	337	592	257	154	201	59.9221789883268	817	1.06017e-100	PREDICTED: pyrethroid hydrolase Ces2a [Monomorium pharaonis]	751215387	XP_011160598.1	685	20	772	337	590	255	151	203	59.2156862745098	811	9.7548e-100	PREDICTED: liver carboxylesterase 2-like [Solenopsis invicta]>gi|322794741|gb|EFZ17688.1| hypothetical protein SINV_01026, partial [Solenopsis invicta]	746837279	XP_011049132.1	691	20	772	337	592	257	150	200	58.3657587548638	803	1.67009e-98	PREDICTED: liver carboxylesterase 1-like [Acromyrmex echinatior]>gi|332028825|gb|EGI68854.1| Carboxylesterase 3 [Acromyrmex echinatior]	861659986	KMR04806.1	646	20	772	298	549	255	147	200	57.6470588235294	792	2.30495e-97	carboxylesterase 3 [Lasius niger]	795109674	XP_011882207.1	694	20	772	345	597	254	144	198	56.6929133858268	794	3.7754e-97	PREDICTED: carboxylesterase 1E [Vollenhovia emeryi]	780620983	XP_011707314.1	703	20	772	355	608	255	144	198	56.4705882352941	793	5.07972e-97	PREDICTED: carboxylesterase 1E [Wasmannia auropunctata]	607356428	EZA50950.1	521	20	772	174	429	257	145	192	56.420233463035	761	3.38098e-94	Neuroligin-4, X-linked [Cerapachys biroi]	801403161	XP_012061580.1	689	20	772	334	588	257	149	199	57.9766536964981	768	1.84864e-93	PREDICTED: carboxylesterase 1E-like [Atta cephalotes]
c188881_g1	249	831778976	XP_012755576.1	211	4	249	53	134	82	43	60	52.4390243902439	231	4.67942e-22	hypothetical protein SAMD00019534_046320 [Acytostelium subglobosum LB1]>gi|735856208|dbj|GAM21457.1| hypothetical protein SAMD00019534_046320 [Acytostelium subglobosum LB1]	66806409	XP_636927.1	215	4	249	53	134	82	41	63	50	232	4.78644e-22	SNF7 family protein [Dictyostelium discoideum AX4]>gi|74852802|sp|Q54JK4.1|CHMP5_DICDI RecName: Full=Charged multivesicular body protein 5; AltName: Full=Vacuolar protein-sorting-associated protein 60>gi|60465331|gb|EAL63422.1| SNF7 family protein [Dictyostelium discoideum AX4]	281208644	EFA82820.1	224	4	249	66	147	82	42	59	51.219512195122	231	6.28312e-22	SNF7 family protein [Polysphondylium pallidum PN500]	330805027	XP_003290489.1	212	4	249	52	133	82	39	63	47.5609756097561	226	2.64018e-21	hypothetical protein DICPUDRAFT_56726 [Dictyostelium purpureum]>gi|325079368|gb|EGC32971.1| hypothetical protein DICPUDRAFT_56726 [Dictyostelium purpureum]	831290504	XP_012676747.1	220	4	246	55	135	81	43	60	53.0864197530864	220	2.31213e-20	PREDICTED: charged multivesicular body protein 5 [Clupea harengus]	831790347	XP_012759358.1	219	4	249	64	145	82	40	58	48.780487804878	219	3.54992e-20	hypothetical protein SAMD00019534_004710 [Acytostelium subglobosum LB1]>gi|735859990|dbj|GAM17296.1| hypothetical protein SAMD00019534_004710 [Acytostelium subglobosum LB1]	313227487	CBY22634.1	217	4	246	55	135	81	40	60	49.3827160493827	218	4.42436e-20	unnamed protein product [Oikopleura dioica]	597797329	XP_007260234.1	219	4	246	54	134	81	42	60	51.8518518518518	216	7.66677e-20	PREDICTED: charged multivesicular body protein 5-like [Astyanax mexicanus]	676431413	XP_009046243.1	220	4	246	55	135	81	43	57	53.0864197530864	215	1.19395e-19	hypothetical protein LOTGIDRAFT_212293 [Lottia gigantea]>gi|556114121|gb|ESP02773.1| hypothetical protein LOTGIDRAFT_212293 [Lottia gigantea]	675386065	KFM78962.1	220	4	246	55	135	81	43	59	53.0864197530864	213	2.1392e-19	Charged multivesicular body protein 5, partial [Stegodyphus mimosarum]
c69835_g1	1329	805824329	XP_012152109.1	1299	80	391	216	322	112	53	71	47.3214285714286	224	1.01911e-16	PREDICTED: uncharacterized protein LOC105664026 [Megachile rotundata]	817201056	XP_012276265.1	1186	74	664	148	316	201	69	102	34.3283582089552	223	1.44749e-16	PREDICTED: uncharacterized protein LOC105697485 [Orussus abietinus]	815921061	XP_012245436.1	1429	77	391	229	336	113	52	72	46.0176991150442	204	3.89224e-14	PREDICTED: uncharacterized protein LOC105681250 isoform X1 [Bombus impatiens]	815921063	XP_012245437.1	1158	77	391	229	336	113	52	72	46.0176991150442	204	3.96955e-14	PREDICTED: uncharacterized protein LOC105681250 isoform X2 [Bombus impatiens]	571524107	XP_006562787.1	1356	113	388	239	329	95	46	59	48.4210526315789	194	6.99693e-13	PREDICTED: uncharacterized protein LOC102655228 [Apis mellifera]	815790760	XP_012215949.1	2887	125	667	1747	1895	190	59	90	31.0526315789474	155	4.06666e-08	PREDICTED: uncharacterized protein LOC105668260 isoform X2 [Linepithema humile]	769846102	XP_011634340.1	1253	125	676	126	272	192	58	87	30.2083333333333	152	7.86666e-08	PREDICTED: uncharacterized protein LOC105425321 [Pogonomyrmex barbatus]	332021189	EGI61574.1	2364	110	667	1271	1413	189	54	85	28.5714285714286	152	7.90922e-08	FERM and PDZ domain-containing protein 2, partial [Acromyrmex echinatior]	801395840	XP_012058429.1	1180	128	667	142	276	191	55	80	28.7958115183246	150	1.35288e-07	PREDICTED: origin recognition complex subunit 1-like [Atta cephalotes]	749733723	XP_011147467.1	1313	143	661	138	279	173	58	79	33.5260115606936	147	3.41818e-07	PREDICTED: uncharacterized protein LOC105187979 [Harpegnathos saltator]>gi|307213603|gb|EFN88989.1| hypothetical protein EAI_11782 [Harpegnathos saltator]
c84089_g1	265	706151288	XP_010206924.1	560	2	265	164	251	88	61	69	69.3181818181818	338	9.03155e-36	PREDICTED: CD109 antigen, partial [Colius striatus]	677486181	KFQ75586.1	1031	2	265	546	633	88	61	70	69.3181818181818	342	2.20246e-35	CD109 antigen, partial [Phaethon lepturus]	723138413	XP_010285993.1	1084	2	265	539	626	88	61	70	69.3181818181818	342	2.53377e-35	PREDICTED: CD109 antigen, partial [Phaethon lepturus]	678995324	KFW00477.1	830	2	265	345	432	88	61	69	69.3181818181818	338	6.00282e-35	CD109 antigen, partial [Fulmarus glacialis]	677470844	KFQ60258.1	1139	2	265	654	741	88	61	69	69.3181818181818	338	8.9149e-35	CD109 antigen, partial [Pelecanus crispus]	697019534	XP_009571222.1	922	2	265	370	457	88	61	69	69.3181818181818	337	9.85661e-35	PREDICTED: CD109 antigen, partial [Fulmarus glacialis]	694642315	XP_009479085.1	1199	2	265	653	740	88	61	69	69.3181818181818	338	9.90983e-35	PREDICTED: CD109 antigen, partial [Pelecanus crispus]	695160444	XP_009508405.1	1227	2	265	877	964	88	61	69	69.3181818181818	338	1.01487e-34	PREDICTED: CD109 antigen, partial [Phalacrocorax carbo]	675631144	XP_008944148.1	1241	2	265	695	782	88	61	69	69.3181818181818	338	1.07738e-34	PREDICTED: CD109 antigen, partial [Merops nubicus]	677454960	KFQ44374.1	890	2	265	408	495	88	61	69	69.3181818181818	336	1.11889e-34	CD109 antigen, partial [Nestor notabilis]
c64014_g1	1155	815896689	XP_012248441.1	338	113	1096	14	337	329	222	263	67.4772036474164	1103	2.14157e-146	PREDICTED: uncharacterized protein LOC100747310 isoform X2 [Bombus impatiens]	808121848	XP_012164262.1	338	113	1096	14	337	329	223	264	67.7811550151976	1102	2.52146e-146	PREDICTED: uncharacterized protein LOC100642516 isoform X2 [Bombus terrestris]	815896687	XP_012248435.1	355	113	1096	31	354	329	222	263	67.4772036474164	1102	4.89032e-146	PREDICTED: uncharacterized protein LOC100747310 isoform X1 [Bombus impatiens]	808121846	XP_012164261.1	355	113	1096	31	354	329	223	264	67.7811550151976	1101	6.56073e-146	PREDICTED: uncharacterized protein LOC100642516 isoform X1 [Bombus terrestris]	571530008	XP_006567877.1	337	113	1096	14	336	328	218	250	66.4634146341463	1067	5.22999e-141	PREDICTED: uncharacterized protein LOC100577717 isoform X2 [Apis mellifera]>gi|571530011|ref|XP_006567878.1| PREDICTED: uncharacterized protein LOC100577717 isoform X3 [Apis mellifera]	328788319	XP_003251106.1	354	113	1096	31	353	328	218	250	66.4634146341463	1067	8.48966e-141	PREDICTED: uncharacterized protein LOC100577717 isoform X1 [Apis mellifera]	572271500	XP_006613690.1	355	113	1096	31	354	329	215	250	65.3495440729483	1062	6.15494e-140	PREDICTED: uncharacterized protein LOC102681151 [Apis dorsata]	780673446	XP_011695821.1	349	113	1096	23	349	328	205	245	62.5	1054	6.82279e-139	PREDICTED: uncharacterized protein LOC105454699 [Wasmannia auropunctata]	820857989	XP_003696430.2	350	113	1096	31	349	328	213	244	64.9390243902439	1053	9.67708e-139	PREDICTED: uncharacterized protein LOC100872661 [Apis florea]	769860877	XP_011642191.1	353	113	1096	26	353	328	205	241	62.5	1043	3.36603e-137	PREDICTED: uncharacterized protein LOC105430361 [Pogonomyrmex barbatus]>gi|769860879|ref|XP_011642192.1| PREDICTED: uncharacterized protein LOC105430361 [Pogonomyrmex barbatus]
c69086_g2	3996	769838352	XP_011630332.1	874	322	2946	1	874	875	779	833	89.0285714285714	3725	0	PREDICTED: coatomer subunit gamma [Pogonomyrmex barbatus]	752880788	XP_011257977.1	874	322	2946	1	874	875	780	832	89.1428571428571	3721	0	PREDICTED: coatomer subunit gamma [Camponotus floridanus]>gi|307178478|gb|EFN67167.1| Coatomer subunit gamma-2 [Camponotus floridanus]	861632917	KMQ90780.1	874	322	2946	1	874	875	778	832	88.9142857142857	3713	0	coatomer subunit gamma-2 [Lasius niger]	751235870	XP_011171736.1	874	322	2946	1	874	875	777	833	88.8	3712	0	PREDICTED: coatomer subunit gamma [Solenopsis invicta]	780631360	XP_011685547.1	874	322	2946	1	874	875	774	832	88.4571428571429	3700	0	PREDICTED: coatomer subunit gamma [Wasmannia auropunctata]	795026645	XP_011862013.1	874	322	2946	1	874	875	774	831	88.4571428571429	3696	0	PREDICTED: coatomer subunit gamma [Vollenhovia emeryi]	749793145	XP_011149849.1	874	322	2946	1	874	875	773	828	88.3428571428571	3690	0	PREDICTED: coatomer subunit gamma [Harpegnathos saltator]>gi|749793147|ref|XP_011149850.1| PREDICTED: coatomer subunit gamma [Harpegnathos saltator]>gi|307195785|gb|EFN77599.1| Coatomer subunit gamma-2 [Harpegnathos saltator]	826407914	XP_012523080.1	874	322	2946	1	874	875	773	827	88.3428571428571	3678	0	PREDICTED: coatomer subunit gamma [Monomorium pharaonis]	322781557	EFZ10235.1	889	322	2946	1	889	890	777	833	87.3033707865169	3675	0	hypothetical protein SINV_06617, partial [Solenopsis invicta]	571575903	XP_006559437.1	876	322	2946	1	876	876	773	824	88.2420091324201	3665	0	PREDICTED: coatomer subunit gamma isoform X2 [Apis mellifera]
c73396_g1	6299	350414724	XP_003490399.1	1713	479	5599	4	1701	1716	1183	1425	68.9393939393939	6115	0	PREDICTED: DNA-directed RNA polymerase I subunit RPA1 [Bombus impatiens]	340715117	XP_003396066.1	1713	479	5599	4	1701	1716	1175	1418	68.4731934731935	6095	0	PREDICTED: LOW QUALITY PROTEIN: DNA-directed RNA polymerase I subunit RPA1 [Bombus terrestris]	572260960	XP_006608785.1	1707	479	5599	4	1697	1708	1187	1418	69.4964871194379	6021	0	PREDICTED: DNA-directed RNA polymerase I subunit RPA1-like [Apis dorsata]	328784193	XP_001121092.2	1708	479	5599	4	1698	1711	1192	1414	69.666861484512	6016	0	PREDICTED: DNA-directed RNA polymerase I subunit RPA1 [Apis mellifera]	380020146	XP_003693956.1	1706	479	5599	4	1697	1715	1174	1403	68.4548104956268	6002	0	PREDICTED: LOW QUALITY PROTEIN: DNA-directed RNA polymerase I subunit RPA1 [Apis florea]	383860778	XP_003705866.1	1702	479	5590	8	1690	1714	1173	1407	68.436406067678	6000	0	PREDICTED: DNA-directed RNA polymerase I subunit RPA1 [Megachile rotundata]	749778426	XP_011143918.1	1707	479	5602	1	1707	1722	1155	1397	67.0731707317073	5886	0	PREDICTED: DNA-directed RNA polymerase I subunit RPA1 isoform X1 [Harpegnathos saltator]	817182718	XP_012272524.1	1698	479	5590	7	1698	1709	1147	1390	67.1152720889409	5865	0	PREDICTED: DNA-directed RNA polymerase I subunit RPA1 [Orussus abietinus]>gi|817182720|ref|XP_012272534.1| PREDICTED: DNA-directed RNA polymerase I subunit RPA1 [Orussus abietinus]	307202220	EFN81707.1	1687	479	5542	2	1687	1701	1143	1381	67.1957671957672	5832	0	DNA-directed RNA polymerase I subunit RPA1 [Harpegnathos saltator]	345483754	XP_001602617.2	1706	479	5602	1	1690	1710	1121	1383	65.5555555555556	5801	0	PREDICTED: DNA-directed RNA polymerase I subunit RPA1 isoform X1 [Nasonia vitripennis]
c51383_g1	3351	340719926	XP_003398395.1	496	1640	3121	1	496	496	420	458	84.6774193548387	2103	0	PREDICTED: sodium-dependent phosphate transporter 2 [Bombus terrestris]>gi|808130844|ref|XP_012168123.1| PREDICTED: sodium-dependent phosphate transporter 2 [Bombus terrestris]>gi|808130846|ref|XP_012168124.1| PREDICTED: sodium-dependent phosphate transporter 2 [Bombus terrestris]>gi|808130849|ref|XP_012168125.1| PREDICTED: sodium-dependent phosphate transporter 2 [Bombus terrestris]>gi|808130851|ref|XP_012168126.1| PREDICTED: sodium-dependent phosphate transporter 2 [Bombus terrestris]>gi|808130853|ref|XP_012168127.1| PREDICTED: sodium-dependent phosphate transporter 2 [Bombus terrestris]>gi|808130855|ref|XP_012168128.1| PREDICTED: sodium-dependent phosphate transporter 2 [Bombus terrestris]	815907315	XP_012239405.1	496	1640	3121	1	496	496	419	458	84.4758064516129	2098	0	PREDICTED: sodium-dependent phosphate transporter 2 [Bombus impatiens]>gi|815907317|ref|XP_012239406.1| PREDICTED: sodium-dependent phosphate transporter 2 [Bombus impatiens]>gi|815907319|ref|XP_012239407.1| PREDICTED: sodium-dependent phosphate transporter 2 [Bombus impatiens]>gi|815907321|ref|XP_012239409.1| PREDICTED: sodium-dependent phosphate transporter 2 [Bombus impatiens]>gi|815907323|ref|XP_012239410.1| PREDICTED: sodium-dependent phosphate transporter 2 [Bombus impatiens]>gi|815907325|ref|XP_012239411.1| PREDICTED: sodium-dependent phosphate transporter 2 [Bombus impatiens]	48099304	XP_392582.1	497	1640	3121	1	497	498	416	455	83.5341365461847	2090	0	PREDICTED: sodium-dependent phosphate transporter 2-like [Apis mellifera]	380019826	XP_003693802.1	496	1640	3121	1	496	497	416	455	83.7022132796781	2088	0	PREDICTED: sodium-dependent phosphate transporter 2 [Apis florea]	572268926	XP_006612495.1	496	1640	3121	1	496	497	415	454	83.5010060362173	2085	0	PREDICTED: sodium-dependent phosphate transporter 2-like [Apis dorsata]	383862675	XP_003706809.1	500	1640	3121	1	500	501	410	454	81.8363273453094	2030	0	PREDICTED: sodium-dependent phosphate transporter 2 [Megachile rotundata]>gi|805817006|ref|XP_012148926.1| PREDICTED: sodium-dependent phosphate transporter 2 [Megachile rotundata]>gi|805817009|ref|XP_012148927.1| PREDICTED: sodium-dependent phosphate transporter 2 [Megachile rotundata]>gi|805817012|ref|XP_012148928.1| PREDICTED: sodium-dependent phosphate transporter 2 [Megachile rotundata]>gi|805817015|ref|XP_012148929.1| PREDICTED: sodium-dependent phosphate transporter 2 [Megachile rotundata]>gi|805817018|ref|XP_012148931.1| PREDICTED: sodium-dependent phosphate transporter 2 [Megachile rotundata]>gi|805817022|ref|XP_012148932.1| PREDICTED: sodium-dependent phosphate transporter 2 [Megachile rotundata]>gi|805817025|ref|XP_012148933.1| PREDICTED: sodium-dependent phosphate transporter 2 [Megachile rotundata]>gi|805817029|ref|XP_012148934.1| PREDICTED: sodium-dependent phosphate transporter 2 [Megachile rotundata]>gi|805817032|ref|XP_012148935.1| PREDICTED: sodium-dependent phosphate transporter 2 [Megachile rotundata]>gi|805817035|ref|XP_012148937.1| PREDICTED: sodium-dependent phosphate transporter 2 [Megachile rotundata]>gi|805817038|ref|XP_012148938.1| PREDICTED: sodium-dependent phosphate transporter 2 [Megachile rotundata]	769846950	XP_011634791.1	503	1640	3121	1	503	503	407	445	80.9145129224652	2024	0	PREDICTED: sodium-dependent phosphate transporter 1-B [Pogonomyrmex barbatus]>gi|769846952|ref|XP_011634793.1| PREDICTED: sodium-dependent phosphate transporter 1-B [Pogonomyrmex barbatus]>gi|769846954|ref|XP_011634794.1| PREDICTED: sodium-dependent phosphate transporter 1-B [Pogonomyrmex barbatus]	746833101	XP_011061633.1	502	1640	3121	1	502	502	395	443	78.6852589641434	1979	0	PREDICTED: sodium-dependent phosphate transporter 1-B isoform X1 [Acromyrmex echinatior]	752899308	XP_011268038.1	502	1640	3121	1	502	502	404	447	80.4780876494024	1975	0	PREDICTED: sodium-dependent phosphate transporter 1-A [Camponotus floridanus]>gi|307165843|gb|EFN60206.1| Sodium-dependent phosphate transporter 1-A [Camponotus floridanus]	795034360	XP_011864583.1	503	1640	3121	1	503	503	397	442	78.9264413518887	1974	0	PREDICTED: sodium-dependent phosphate transporter 1-A isoform X1 [Vollenhovia emeryi]>gi|795034364|ref|XP_011864584.1| PREDICTED: sodium-dependent phosphate transporter 1-A isoform X1 [Vollenhovia emeryi]
c40999_g1	515	768405059	XP_011598615.1	320	158	493	220	320	112	37	58	33.0357142857143	136	1.73994e-07	PREDICTED: 25-hydroxyvitamin D-1 alpha hydroxylase, mitochondrial, partial [Aquila chrysaetos canadensis]	309357000	CAP36604.2	502	164	514	266	377	122	38	66	31.1475409836066	134	5.16552e-07	Protein CBR-CYP-29A4 [Caenorhabditis briggsae]	594201516	AHL89000.1	490	125	514	243	370	139	40	71	28.7769784172662	134	5.62815e-07	cytochrome p450 3047B1 [Brachionus sp. 'koreanus']	820148831	KKX14899.1	420	41	514	142	288	163	48	84	29.4478527607362	132	8.74882e-07	25-hydroxyvitamin D-1 alpha hydroxylase, mitochondrial-like [Scleropages formosus]	239939043	ACS36164.1	215	251	514	7	87	88	30	47	34.0909090909091	128	1.13092e-06	cytochrome P450 25A [Tigriopus japonicus]	308487469	XP_003105930.1	492	164	514	231	342	122	38	64	31.1475409836066	131	1.18566e-06	CRE-CYP-29A4 protein [Caenorhabditis remanei]>gi|308254986|gb|EFO98938.1| CRE-CYP-29A4 protein [Caenorhabditis remanei]	677167335	KFP45560.1	429	236	514	234	315	93	31	53	33.3333333333333	131	1.18876e-06	hypothetical protein N324_02626, partial [Chlamydotis macqueenii]	675416010	XP_008921232.1	466	236	514	256	337	93	32	53	34.4086021505376	130	1.45797e-06	PREDICTED: sterol 26-hydroxylase, mitochondrial [Manacus vitellinus]	705702080	XP_010126260.1	482	236	514	234	315	93	31	53	33.3333333333333	130	1.49845e-06	PREDICTED: sterol 26-hydroxylase, mitochondrial [Chlamydotis macqueenii]	341891510	EGT47445.1	503	164	514	267	378	122	40	63	32.7868852459016	130	1.51775e-06	CBN-CYP-29A3 protein [Caenorhabditis brenneri]
c163039_g1	268	820866175	XP_012349531.1	234	169	267	202	234	33	33	33	100	160	7.46849e-12	PREDICTED: LOW QUALITY PROTEIN: zinc finger Ran-binding domain-containing protein 2 [Apis florea]	328778157	XP_392865.2	234	169	267	202	234	33	33	33	100	160	7.46849e-12	PREDICTED: zinc finger Ran-binding domain-containing protein 2-like isoform X3 [Apis mellifera]>gi|571538009|ref|XP_006559227.1| PREDICTED: zinc finger Ran-binding domain-containing protein 2-like isoform X1 [Apis mellifera]	572258708	XP_006607726.1	234	169	267	202	234	33	33	33	100	159	7.76979e-12	PREDICTED: zinc finger Ran-binding domain-containing protein 2-like isoform X1 [Apis dorsata]>gi|572258710|ref|XP_006607727.1| PREDICTED: zinc finger Ran-binding domain-containing protein 2-like isoform X2 [Apis dorsata]	808126998	XP_012166480.1	237	169	267	205	237	33	31	32	93.9393939393939	154	4.27021e-11	PREDICTED: zinc finger Ran-binding domain-containing protein 2 [Bombus terrestris]>gi|808127000|ref|XP_012166481.1| PREDICTED: zinc finger Ran-binding domain-containing protein 2 [Bombus terrestris]>gi|808127002|ref|XP_012166482.1| PREDICTED: zinc finger Ran-binding domain-containing protein 2 [Bombus terrestris]	350407313	XP_003488050.1	237	169	267	205	237	33	31	32	93.9393939393939	154	4.35664e-11	PREDICTED: zinc finger Ran-binding domain-containing protein 2 [Bombus impatiens]>gi|815906154|ref|XP_012238897.1| PREDICTED: zinc finger Ran-binding domain-containing protein 2 [Bombus impatiens]>gi|815906156|ref|XP_012238898.1| PREDICTED: zinc finger Ran-binding domain-containing protein 2 [Bombus impatiens]	383856032	XP_003703514.1	239	169	267	207	239	33	31	32	93.9393939393939	153	6.69838e-11	PREDICTED: zinc finger Ran-binding domain-containing protein 2 [Megachile rotundata]>gi|805789117|ref|XP_012141368.1| PREDICTED: zinc finger Ran-binding domain-containing protein 2 [Megachile rotundata]>gi|805789128|ref|XP_012141369.1| PREDICTED: zinc finger Ran-binding domain-containing protein 2 [Megachile rotundata]
c96169_g1	490	759075809	XP_011347618.1	429	2	490	76	238	177	129	138	72.8813559322034	542	1.84915e-64	PREDICTED: LOW QUALITY PROTEIN: transcription factor SOX-9-like [Cerapachys biroi]	861634053	KMQ91147.1	359	2	490	7	169	177	136	143	76.8361581920904	536	2.86035e-64	transcription factor sox-8 [Lasius niger]	769854348	XP_011638703.1	432	2	490	79	241	177	132	144	74.5762711864407	541	3.31022e-64	PREDICTED: transcription factor SOX-9-like isoform X1 [Pogonomyrmex barbatus]>gi|769854350|ref|XP_011638704.1| PREDICTED: transcription factor SOX-9-like isoform X1 [Pogonomyrmex barbatus]	307166149	EFN60398.1	373	2	490	22	184	177	136	143	76.8361581920904	535	5.08548e-64	Transcription factor SOX-8 [Camponotus floridanus]	826476478	XP_012537202.1	390	2	490	37	199	177	133	143	75.1412429378531	536	5.84322e-64	PREDICTED: transcription factor SOX-9-like, partial [Monomorium pharaonis]	607354165	EZA48828.1	454	2	490	101	263	177	129	138	72.8813559322034	540	5.96752e-64	Transcription factor Sox-8 [Cerapachys biroi]	746865499	XP_011063784.1	433	2	490	80	242	177	133	143	75.1412429378531	536	1.44399e-63	PREDICTED: transcription factor SOX-9-like isoform X1 [Acromyrmex echinatior]	332019145	EGI59657.1	431	2	490	78	240	177	133	143	75.1412429378531	536	1.51729e-63	Transcription factor Sox-10 [Acromyrmex echinatior]	752898828	XP_011267783.1	425	2	490	74	236	177	136	143	76.8361581920904	535	1.63247e-63	PREDICTED: transcription factor SOX-9-like [Camponotus floridanus]	801369536	XP_012057873.1	429	2	490	78	240	177	133	143	75.1412429378531	536	1.69942e-63	PREDICTED: transcription factor SOX-9-like [Atta cephalotes]
c80429_g1	226	571503892	XP_006568667.1	430	2	226	181	255	75	75	75	100	407	3.72888e-46	PREDICTED: tRNA-dihydrouridine(16/17) synthase [NAD(P)(+)]-like isoform X4 [Apis mellifera]>gi|571503896|ref|XP_006568668.1| PREDICTED: tRNA-dihydrouridine(16/17) synthase [NAD(P)(+)]-like isoform X5 [Apis mellifera]	572298772	XP_006615528.1	376	2	226	228	302	75	73	75	97.3333333333333	400	1.4821e-45	PREDICTED: tRNA-dihydrouridine(16/17) synthase [NAD(P)(+)]-like isoform X5 [Apis dorsata]	380019158	XP_003693481.1	477	2	226	228	302	75	73	75	97.3333333333333	403	2.94198e-45	PREDICTED: tRNA-dihydrouridine(16/17) synthase [NAD(P)(+)]-like isoform X1 [Apis florea]	820848292	XP_012341954.1	476	2	226	228	302	75	73	75	97.3333333333333	403	3.25313e-45	PREDICTED: tRNA-dihydrouridine(16/17) synthase [NAD(P)(+)]-like isoform X2 [Apis florea]	820848294	XP_012341955.1	430	2	226	181	255	75	73	75	97.3333333333333	401	3.37239e-45	PREDICTED: tRNA-dihydrouridine(16/17) synthase [NAD(P)(+)]-like isoform X3 [Apis florea]>gi|820848296|ref|XP_012341956.1| PREDICTED: tRNA-dihydrouridine(16/17) synthase [NAD(P)(+)]-like isoform X3 [Apis florea]	572298770	XP_006615527.1	430	2	226	181	255	75	73	75	97.3333333333333	400	4.42223e-45	PREDICTED: tRNA-dihydrouridine(16/17) synthase [NAD(P)(+)]-like isoform X4 [Apis dorsata]	572298768	XP_006615526.1	476	2	226	228	302	75	73	75	97.3333333333333	402	4.66462e-45	PREDICTED: tRNA-dihydrouridine(16/17) synthase [NAD(P)(+)]-like isoform X3 [Apis dorsata]	572298764	XP_006615524.1	477	2	226	228	302	75	73	75	97.3333333333333	402	4.77272e-45	PREDICTED: tRNA-dihydrouridine(16/17) synthase [NAD(P)(+)]-like isoform X1 [Apis dorsata]>gi|572298766|ref|XP_006615525.1| PREDICTED: tRNA-dihydrouridine(16/17) synthase [NAD(P)(+)]-like isoform X2 [Apis dorsata]	815894031	XP_012236776.1	828	2	226	579	653	75	70	73	93.3333333333333	397	2.28039e-43	PREDICTED: tRNA-dihydrouridine(16/17) synthase [NAD(P)(+)]-like isoform X1 [Bombus impatiens]>gi|815894033|ref|XP_012236780.1| PREDICTED: tRNA-dihydrouridine(16/17) synthase [NAD(P)(+)]-like isoform X1 [Bombus impatiens]>gi|815894035|ref|XP_012236785.1| PREDICTED: tRNA-dihydrouridine(16/17) synthase [NAD(P)(+)]-like isoform X1 [Bombus impatiens]>gi|815894037|ref|XP_012236793.1| PREDICTED: tRNA-dihydrouridine(16/17) synthase [NAD(P)(+)]-like isoform X1 [Bombus impatiens]>gi|815894039|ref|XP_012236797.1| PREDICTED: tRNA-dihydrouridine(16/17) synthase [NAD(P)(+)]-like isoform X1 [Bombus impatiens]	815894052	XP_012236839.1	506	2	226	257	331	75	70	73	93.3333333333333	382	3.69055e-42	PREDICTED: tRNA-dihydrouridine(16/17) synthase [NAD(P)(+)]-like isoform X6 [Bombus impatiens]
c68889_g1	2331	805769712	XP_012136188.1	595	1	141	359	408	50	37	40	74	149	3.67976e-07	PREDICTED: collagen alpha chain CG42342 isoform X4 [Megachile rotundata]	307208347	EFN85754.1	315	4	150	1	52	52	37	41	71.1538461538462	145	4.81769e-07	hypothetical protein EAI_09917 [Harpegnathos saltator]	805769707	XP_012136187.1	631	1	141	359	408	50	37	40	74	148	5.03981e-07	PREDICTED: collagen alpha chain CG42342 isoform X3 [Megachile rotundata]	805769694	XP_012136186.1	679	1	141	359	408	50	37	40	74	147	6.86891e-07	PREDICTED: collagen alpha chain CG42342 isoform X2 [Megachile rotundata]	805769681	XP_003701358.2	701	1	141	359	408	50	37	40	74	147	7.42072e-07	PREDICTED: collagen alpha chain CG42342 isoform X1 [Megachile rotundata]	746859816	XP_011060725.1	583	4	141	361	409	49	37	38	75.5102040816327	146	8.44094e-07	PREDICTED: collagen alpha chain CG42342 isoform X11 [Acromyrmex echinatior]	749750500	XP_011137511.1	674	4	141	333	381	49	37	39	75.5102040816327	145	1.04182e-06	PREDICTED: collagen alpha chain CG42342 isoform X1 [Harpegnathos saltator]	749750502	XP_011137512.1	663	4	141	333	381	49	37	39	75.5102040816327	145	1.19456e-06	PREDICTED: collagen alpha chain CG42342 isoform X2 [Harpegnathos saltator]	746859804	XP_011060719.1	691	4	141	361	409	49	37	38	75.5102040816327	144	1.42572e-06	PREDICTED: collagen alpha chain CG42342 isoform X5 [Acromyrmex echinatior]	746859810	XP_011060722.1	679	4	141	337	385	49	37	38	75.5102040816327	144	1.47447e-06	PREDICTED: collagen alpha chain CG42342 isoform X8 [Acromyrmex echinatior]
c71371_g1	2283	805807022	XP_012146200.1	2029	232	2262	5	677	678	566	616	83.4808259587021	2819	0	PREDICTED: uncharacterized protein LOC100881505 isoform X3 [Megachile rotundata]	805807016	XP_012146199.1	2180	232	2262	156	828	678	566	616	83.4808259587021	2814	0	PREDICTED: uncharacterized protein LOC100881505 isoform X1 [Megachile rotundata]	805807019	XP_003705668.2	2042	235	2262	19	690	677	565	615	83.4564254062038	2811	0	PREDICTED: uncharacterized protein LOC100881505 isoform X2 [Megachile rotundata]	815902530	XP_012237308.1	2054	217	2262	9	687	684	569	614	83.187134502924	2747	0	PREDICTED: uncharacterized protein LOC100747839 isoform X1 [Bombus impatiens]	808126339	XP_012166197.1	2054	235	2262	14	686	678	567	611	83.6283185840708	2744	0	PREDICTED: LOW QUALITY PROTEIN: uncharacterized protein LOC100650079, partial [Bombus terrestris]	805807025	XP_012146201.1	2013	268	2262	1	661	666	554	604	83.1831831831832	2742	0	PREDICTED: uncharacterized protein LOC100881505 isoform X4 [Megachile rotundata]>gi|805807028|ref|XP_012146202.1| PREDICTED: uncharacterized protein LOC100881505 isoform X4 [Megachile rotundata]	749747102	XP_011135662.1	2121	232	2262	3	689	696	552	599	79.3103448275862	2686	0	PREDICTED: protein Shroom [Harpegnathos saltator]	815902532	XP_012237309.1	2029	268	2262	1	662	667	557	601	83.5082458770615	2680	0	PREDICTED: uncharacterized protein LOC100747839 isoform X2 [Bombus impatiens]>gi|815902534|ref|XP_012237311.1| PREDICTED: uncharacterized protein LOC100747839 isoform X2 [Bombus impatiens]	571540846	XP_006569465.1	2365	232	2262	228	921	699	555	607	79.3991416309013	2672	0	PREDICTED: uncharacterized protein LOC408897 [Apis mellifera]	307210426	EFN86986.1	1291	232	2262	34	720	696	552	599	79.3103448275862	2668	0	hypothetical protein EAI_01321 [Harpegnathos saltator]
c50045_g1	1857	805802470	XP_012144951.1	500	770	1642	211	500	291	229	265	78.6941580756014	1278	0	PREDICTED: angiogenic factor with G patch and FHA domains 1 isoform X3 [Megachile rotundata]	805802473	XP_012144952.1	497	770	1642	208	497	291	229	265	78.6941580756014	1279	0	PREDICTED: angiogenic factor with G patch and FHA domains 1 isoform X4 [Megachile rotundata]	759046996	XP_011332504.1	507	770	1642	216	506	291	221	252	75.9450171821306	1217	3.37623e-175	PREDICTED: angiogenic factor with G patch and FHA domains 1 isoform X2 [Cerapachys biroi]	752869612	XP_011251925.1	501	776	1636	214	499	287	213	249	74.2160278745645	1175	3.03357e-172	PREDICTED: angiogenic factor with G patch and FHA domains 1 isoform X2 [Camponotus floridanus]	780641109	XP_011688024.1	497	770	1642	207	497	291	214	250	73.5395189003437	1173	1.68254e-166	PREDICTED: angiogenic factor with G patch and FHA domains 1 isoform X2 [Wasmannia auropunctata]	805802467	XP_012144950.1	525	797	1642	245	525	282	222	257	78.7234042553192	1239	9.26009e-161	PREDICTED: angiogenic factor with G patch and FHA domains 1 isoform X2 [Megachile rotundata]	805802461	XP_012144948.1	528	797	1642	248	528	282	222	257	78.7234042553192	1240	9.68052e-161	PREDICTED: angiogenic factor with G patch and FHA domains 1 isoform X1 [Megachile rotundata]>gi|805802464|ref|XP_012144949.1| PREDICTED: angiogenic factor with G patch and FHA domains 1 isoform X1 [Megachile rotundata]	815910046	XP_012240601.1	536	797	1642	253	533	282	218	249	77.3049645390071	1208	7.12378e-156	PREDICTED: angiogenic factor with G patch and FHA domains 1 isoform X3 [Bombus impatiens]	815910044	XP_012240600.1	555	797	1642	272	552	282	218	249	77.3049645390071	1207	1.54563e-155	PREDICTED: angiogenic factor with G patch and FHA domains 1 isoform X2 [Bombus impatiens]	815910042	XP_012240599.1	562	797	1642	279	559	282	218	249	77.3049645390071	1207	2.29858e-155	PREDICTED: angiogenic factor with G patch and FHA domains 1 isoform X1 [Bombus impatiens]
c8022_g1	334	676460273	XP_009055569.1	551	5	322	309	413	106	70	90	66.0377358490566	387	4.16798e-42	hypothetical protein LOTGIDRAFT_209470, partial [Lottia gigantea]>gi|556105301|gb|ESO93953.1| hypothetical protein LOTGIDRAFT_209470, partial [Lottia gigantea]	156368516	XP_001627739.1	515	2	322	309	415	107	66	92	61.6822429906542	386	4.25941e-42	predicted protein [Nematostella vectensis]>gi|156214658|gb|EDO35639.1| predicted protein [Nematostella vectensis]	861643258	KMQ94260.1	384	2	322	143	249	107	66	83	61.6822429906542	379	9.60993e-42	glycerol kinase 3 [Lasius niger]	871212581	XP_012946792.1	549	11	322	310	413	104	68	89	65.3846153846154	384	1.20538e-41	PREDICTED: glycerol kinase-like [Aplysia californica]	66814176	XP_641267.1	539	8	328	338	444	107	66	85	61.6822429906542	382	2.31226e-41	hypothetical protein DDB_G0280371 [Dictyostelium discoideum AX4]>gi|74897203|sp|Q54VT8.1|GLPK_DICDI RecName: Full=Probable glycerol kinase; Short=GK; Short=Glycerokinase; AltName: Full=ATP:glycerol 3-phosphotransferase>gi|60469418|gb|EAL67412.1| hypothetical protein DDB_G0280371 [Dictyostelium discoideum AX4]	755978089	XP_011308473.1	601	2	322	356	462	107	66	86	61.6822429906542	381	4.27889e-41	PREDICTED: glycerol kinase isoform X1 [Fopius arisanus]	391331182	XP_003740029.1	566	2	322	318	424	107	67	86	62.6168224299065	380	4.66748e-41	PREDICTED: putative glycerol kinase 3-like [Metaseiulus occidentalis]	755978093	XP_011308474.1	578	2	322	333	439	107	66	86	61.6822429906542	380	4.79266e-41	PREDICTED: glycerol kinase isoform X2 [Fopius arisanus]	470249879	XP_004367171.1	623	20	328	426	528	103	70	83	67.9611650485437	380	6.11153e-41	Glycerol kinase 2 [Dictyostelium fasciculatum]>gi|328871818|gb|EGG20188.1| Glycerol kinase 2 [Dictyostelium fasciculatum]	344247750	EGW03854.1	273	11	322	89	192	104	63	86	60.5769230769231	367	6.25159e-41	Glycerol kinase [Cricetulus griseus]
c116831_g1	697	289177154	NP_001165993.1	552	142	696	1	185	185	121	146	65.4054054054054	657	4.03935e-79	cytochrome P450 4G44 [Nasonia vitripennis]	817207942	XP_012279963.1	559	142	693	1	184	184	118	146	64.1304347826087	649	6.96669e-78	PREDICTED: cytochrome P450 4g15-like [Orussus abietinus]	383850343	XP_003700755.1	561	142	696	1	185	185	113	141	61.0810810810811	646	1.97647e-77	PREDICTED: cytochrome P450 4g15-like [Megachile rotundata]	665797309	XP_008546475.1	492	139	696	2	187	186	111	142	59.6774193548387	625	5.00207e-75	PREDICTED: cytochrome P450 4g15 isoform X2 [Microplitis demolitor]	817054899	XP_012268240.1	557	142	696	1	185	185	110	145	59.4594594594595	629	6.38469e-75	PREDICTED: cytochrome P450 4g15-like [Athalia rosae]	665797307	XP_008546474.1	548	139	696	2	187	186	111	142	59.6774193548387	625	1.75564e-74	PREDICTED: cytochrome P450 4g15 isoform X1 [Microplitis demolitor]	755924099	XP_011313833.1	552	142	696	1	187	187	115	144	61.4973262032086	617	3.45699e-73	PREDICTED: cytochrome P450 4g15-like [Fopius arisanus]	766938036	XP_011501501.1	550	142	696	1	186	186	111	141	59.6774193548387	616	3.96408e-73	PREDICTED: cytochrome P450 4g15-like [Ceratosolen solmsi marchali]	307207753	EFN85371.1	387	139	696	2	188	187	99	132	52.9411764705882	552	2.55458e-65	Cytochrome P450 4g15 [Harpegnathos saltator]	749751614	XP_011138120.1	393	139	696	2	188	187	99	132	52.9411764705882	552	2.94341e-65	PREDICTED: cytochrome P450 4g15-like [Harpegnathos saltator]
c71125_g4	3701	752869124	XP_011251663.1	434	640	2034	1	434	465	295	347	63.4408602150538	1501	0	PREDICTED: cytochrome b5-related protein-like isoform X2 [Camponotus floridanus]	752869126	XP_011251664.1	425	640	1989	5	425	450	291	338	64.6666666666667	1489	0	PREDICTED: cytochrome b5-related protein-like isoform X3 [Camponotus floridanus]>gi|752869128|ref|XP_011251665.1| PREDICTED: cytochrome b5-related protein-like isoform X3 [Camponotus floridanus]	820854082	XP_012344381.1	427	640	1998	3	427	453	280	341	61.8101545253863	1488	0	PREDICTED: cytochrome b5-related protein [Apis florea]	749735371	XP_011153851.1	447	640	2046	8	447	470	290	341	61.7021276595745	1487	0	PREDICTED: cytochrome b5-related protein-like isoform X1 [Harpegnathos saltator]>gi|307212785|gb|EFN88456.1| Cytochrome b5-related protein [Harpegnathos saltator]	749735375	XP_011153853.1	426	640	1989	5	426	450	284	332	63.1111111111111	1484	0	PREDICTED: cytochrome b5-related protein-like isoform X3 [Harpegnathos saltator]>gi|749735377|ref|XP_011153854.1| PREDICTED: cytochrome b5-related protein-like isoform X3 [Harpegnathos saltator]	749735373	XP_011153852.1	439	640	1989	18	439	450	284	332	63.1111111111111	1484	0	PREDICTED: cytochrome b5-related protein-like isoform X2 [Harpegnathos saltator]	340718036	XP_003397478.1	433	649	2001	2	424	451	283	335	62.7494456762749	1480	0	PREDICTED: LOW QUALITY PROTEIN: cytochrome b5-related protein-like [Bombus terrestris]	752869122	XP_011251662.1	447	640	2049	8	447	470	293	346	62.3404255319149	1479	0	PREDICTED: cytochrome b5-related protein-like isoform X1 [Camponotus floridanus]	815917858	XP_012243992.1	427	640	2001	2	427	454	282	333	62.1145374449339	1454	0	PREDICTED: cytochrome b5-related protein [Bombus impatiens]>gi|815917860|ref|XP_012243993.1| PREDICTED: cytochrome b5-related protein [Bombus impatiens]>gi|815917862|ref|XP_012243994.1| PREDICTED: cytochrome b5-related protein [Bombus impatiens]	751228276	XP_011167538.1	424	640	1989	5	424	450	276	331	61.3333333333333	1446	0	PREDICTED: cytochrome b5-related protein-like [Solenopsis invicta]>gi|322786876|gb|EFZ13140.1| hypothetical protein SINV_08652, partial [Solenopsis invicta]
c67725_g1	1544	572296942	XP_006614701.1	400	46	1245	1	395	409	288	325	70.4156479217604	1495	0	PREDICTED: progestin and adipoQ receptor family member 3-like isoform X3 [Apis dorsata]	571523660	XP_006562705.1	396	46	1245	1	391	409	286	323	69.9266503667482	1485	0	PREDICTED: progestin and adipoQ receptor family member 3-like isoform X3 [Apis mellifera]	572296929	XP_006614699.1	352	46	1071	1	350	351	271	303	77.2079772079772	1443	0	PREDICTED: progestin and adipoQ receptor family member 3-like isoform X1 [Apis dorsata]>gi|572296940|ref|XP_006614700.1| PREDICTED: progestin and adipoQ receptor family member 3-like isoform X2 [Apis dorsata]	380021446	XP_003694576.1	352	46	1071	1	350	351	271	303	77.2079772079772	1441	0	PREDICTED: progestin and adipoQ receptor family member 3 [Apis florea]>gi|820851832|ref|XP_012343430.1| PREDICTED: progestin and adipoQ receptor family member 3 [Apis florea]	571523652	XP_006562703.1	352	46	1071	1	350	351	270	303	76.9230769230769	1441	0	PREDICTED: progestin and adipoQ receptor family member 3-like isoform X1 [Apis mellifera]>gi|571523656|ref|XP_006562704.1| PREDICTED: progestin and adipoQ receptor family member 3-like isoform X2 [Apis mellifera]	340712976	XP_003395028.1	353	46	1074	1	352	357	280	307	78.4313725490196	1440	0	PREDICTED: progestin and adipoQ receptor family member 3 [Bombus terrestris]	350420039	XP_003492378.1	353	46	1074	1	352	357	280	305	78.4313725490196	1437	0	PREDICTED: progestin and adipoQ receptor family member 3 [Bombus impatiens]	307213621	EFN89007.1	387	49	1242	1	384	405	273	321	67.4074074074074	1398	0	Progestin and adipoQ receptor family member 3 [Harpegnathos saltator]	805791387	XP_012141994.1	349	46	1074	1	348	352	268	301	76.1363636363636	1389	0	PREDICTED: progestin and adipoQ receptor family member 3 isoform X1 [Megachile rotundata]	780635312	XP_011686506.1	345	46	1074	1	345	349	256	295	73.352435530086	1382	0	PREDICTED: progestin and adipoQ receptor family member 3 [Wasmannia auropunctata]>gi|780635317|ref|XP_011686507.1| PREDICTED: progestin and adipoQ receptor family member 3 [Wasmannia auropunctata]
c95633_g1	267	588294489	AHK23026.1	4889	3	263	41	127	87	52	68	59.7701149425287	267	5.22937e-25	beta-1,3-glucan-binding protein precursor [Astacus astacus]	871278983	XP_012946660.1	204	9	260	47	139	93	32	54	34.4086021505376	162	3.02806e-12	PREDICTED: vitellogenin-like, partial [Aplysia californica]	762128528	XP_011447369.1	800	6	245	46	136	91	31	55	34.0659340659341	153	5.35907e-10	PREDICTED: apolipophorins-like [Crassostrea gigas]	871270780	XP_012945015.1	4367	9	260	46	138	93	31	54	33.3333333333333	154	5.39078e-10	PREDICTED: uncharacterized protein LOC101850683 [Aplysia californica]	405952560	EKC20356.1	473	6	245	29	119	91	30	54	32.967032967033	149	1.22579e-09	Vitellogenin [Crassostrea gigas]	871252626	XP_005104888.2	3667	3	245	46	136	91	32	53	35.1648351648352	150	1.8056e-09	PREDICTED: uncharacterized protein LOC101854594 [Aplysia californica]	321454784	EFX65940.1	1095	9	263	15	110	96	33	55	34.375	149	1.97378e-09	hypothetical protein DAPPUDRAFT_332702 [Daphnia pulex]	405952567	EKC20363.1	2533	6	260	19	114	96	32	58	33.3333333333333	146	5.48165e-09	hypothetical protein CGI_10006238 [Crassostrea gigas]	321477259	EFX88218.1	2596	3	263	49	147	99	34	58	34.3434343434343	142	1.67442e-08	hypothetical protein DAPPUDRAFT_311786 [Daphnia pulex]	507144243	AGM37974.1	1155	6	251	47	139	93	29	52	31.1827956989247	138	5.37814e-08	apolipophorin [Hyriopsis cumingii]
c64546_g1	2297	815913957	XP_012242284.1	333	701	1342	119	332	215	187	201	86.9767441860465	794	3.31189e-126	PREDICTED: UDP-galactose translocator [Bombus impatiens]>gi|815913959|ref|XP_012242285.1| PREDICTED: UDP-galactose translocator [Bombus impatiens]>gi|815913961|ref|XP_012242286.1| PREDICTED: UDP-galactose translocator [Bombus impatiens]	66533109	XP_624386.1	332	701	1342	118	331	215	184	200	85.5813953488372	786	3.42369e-126	PREDICTED: UDP-galactose translocator [Apis mellifera]	795025086	XP_011861489.1	333	701	1342	119	332	215	181	198	84.1860465116279	770	9.10726e-126	PREDICTED: UDP-galactose translocator isoform X2 [Vollenhovia emeryi]>gi|795025089|ref|XP_011861490.1| PREDICTED: UDP-galactose translocator isoform X2 [Vollenhovia emeryi]>gi|795025092|ref|XP_011861491.1| PREDICTED: UDP-galactose translocator isoform X2 [Vollenhovia emeryi]	808123601	XP_012165022.1	333	701	1342	119	332	215	186	200	86.5116279069767	788	5.06708e-125	PREDICTED: UDP-galactose translocator [Bombus terrestris]>gi|808123603|ref|XP_012165023.1| PREDICTED: UDP-galactose translocator [Bombus terrestris]	820838401	XP_012350252.1	332	701	1342	118	331	215	183	201	85.1162790697674	779	7.05996e-125	PREDICTED: UDP-galactose translocator [Apis florea]	795025083	XP_011861488.1	345	701	1342	131	344	215	181	198	84.1860465116279	771	3.99165e-124	PREDICTED: UDP-galactose translocator isoform X1 [Vollenhovia emeryi]	572264965	XP_006610632.1	332	701	1342	118	331	215	183	199	85.1162790697674	777	5.75133e-124	PREDICTED: UDP-galactose translocator-like [Apis dorsata]	826408214	XP_012524693.1	333	701	1342	119	332	215	178	197	82.7906976744186	760	7.13458e-124	PREDICTED: UDP-galactose translocator [Monomorium pharaonis]	801370981	XP_012061162.1	333	701	1342	119	332	215	179	195	83.2558139534884	762	7.88088e-124	PREDICTED: UDP-galactose translocator [Atta cephalotes]	746851962	XP_011056520.1	333	701	1342	119	332	215	179	195	83.2558139534884	762	9.85802e-124	PREDICTED: UDP-galactose translocator [Acromyrmex echinatior]>gi|746851964|ref|XP_011056521.1| PREDICTED: UDP-galactose translocator [Acromyrmex echinatior]
c169545_g1	283	156337751	XP_001619875.1	158	87	263	100	158	59	40	46	67.7966101694915	221	9.57451e-21	hypothetical protein NEMVEDRAFT_v1g149991 [Nematostella vectensis]>gi|156203861|gb|EDO27775.1| predicted protein, partial [Nematostella vectensis]
c64243_g1	692	193875830	ACF24551.1	197	188	544	78	188	120	51	76	42.5	246	1.79423e-22	chloroplast thioredoxin F-type [Gymnochlora stellata]	471408560	XP_004385862.1	242	176	685	72	238	174	59	89	33.9080459770115	222	8.76861e-19	PREDICTED: thioredoxin domain-containing protein 2 [Trichechus manatus latirostris]	731249377	XP_010637609.1	105	176	475	2	101	101	43	66	42.5742574257426	214	9.08635e-19	PREDICTED: thioredoxin [Fukomys damarensis]	296190552	XP_002743237.1	105	176	475	2	101	101	44	66	43.5643564356436	214	1.00547e-18	PREDICTED: thioredoxin [Callithrix jacchus]>gi|20140745|sp|Q9BDJ3.3|THIO_CALJA RecName: Full=Thioredoxin; Short=Trx>gi|13560979|gb|AAK30295.1|AF353204_1 thioredoxin [Callithrix jacchus]	403266218	XP_003925290.1	105	176	475	2	101	101	44	66	43.5643564356436	214	1.03648e-18	PREDICTED: thioredoxin [Saimiri boliviensis boliviensis]	196016644	XP_002118173.1	109	173	463	7	104	99	39	69	39.3939393939394	214	1.10517e-18	hypothetical protein TRIADDRAFT_62217 [Trichoplax adhaerens]>gi|190579222|gb|EDV19322.1| hypothetical protein TRIADDRAFT_62217 [Trichoplax adhaerens]	512972162	XP_004848195.1	105	176	475	2	101	101	43	66	42.5742574257426	212	1.8449e-18	PREDICTED: thioredoxin [Heterocephalus glaber]	507546180	XP_004657053.1	105	176	460	8	101	95	42	61	44.2105263157895	211	2.44802e-18	PREDICTED: thioredoxin [Jaculus jaculus]	533135861	XP_005382796.1	105	176	460	8	101	95	41	62	43.1578947368421	210	3.41548e-18	PREDICTED: thioredoxin isoform X1 [Chinchilla lanigera]	852769734	XP_012878787.1	105	176	475	2	101	101	44	66	43.5643564356436	209	3.85486e-18	PREDICTED: thioredoxin [Dipodomys ordii]
c13713_g2	411	749723324	KII70055.1	179	3	206	104	176	75	31	47	41.3333333333333	122	2.16917e-06	Aldo-keto reductase family 1 member C23-like protein [Thelohanellus kitauei]
c113879_g1	233	383853670	XP_003702345.1	439	134	232	123	155	33	19	25	57.5757575757576	133	8.78992e-08	PREDICTED: sequestosome-1 [Megachile rotundata]	380026233	XP_003696858.1	401	134	232	134	166	33	19	24	57.5757575757576	132	1.22907e-07	PREDICTED: sequestosome-1 [Apis florea]	328788866	XP_392222.3	401	134	232	134	166	33	19	24	57.5757575757576	132	1.40693e-07	PREDICTED: sequestosome-1 [Apis mellifera]	815929067	XP_012248990.1	391	134	232	115	147	33	19	24	57.5757575757576	129	2.66023e-07	PREDICTED: sequestosome-1 [Bombus impatiens]	572313548	XP_006622470.1	401	134	232	134	166	33	19	24	57.5757575757576	129	2.87193e-07	PREDICTED: sequestosome-1-like [Apis dorsata]	808116081	XP_012175274.1	391	134	232	115	147	33	19	24	57.5757575757576	127	5.48078e-07	PREDICTED: sequestosome-1 [Bombus terrestris]	768417235	XP_011549241.1	304	125	232	114	149	36	19	25	52.7777777777778	125	7.36621e-07	PREDICTED: uncharacterized protein LOC105381250 [Plutella xylostella]	260832926	XP_002611408.1	554	113	232	124	163	40	21	26	52.5	127	7.4975e-07	hypothetical protein BRAFLDRAFT_117230 [Branchiostoma floridae]>gi|229296779|gb|EEN67418.1| hypothetical protein BRAFLDRAFT_117230 [Branchiostoma floridae]	225711546	ACO11619.1	426	80	232	122	174	55	25	34	45.4545454545455	126	8.29795e-07	Sequestosome-1 [Caligus rogercresseyi]	837838104	XP_012786527.1	400	134	232	140	172	33	21	23	63.6363636363636	126	9.08342e-07	PREDICTED: sequestosome-1 isoform X2 [Ochotona princeps]
c112480_g1	221	110768082	XP_623660.2	298	1	219	125	197	73	73	73	100	352	3.37131e-39	PREDICTED: E3 ubiquitin-protein ligase CHIP-like isoformX1 [Apis mellifera]>gi|571556634|ref|XP_006557521.1| PREDICTED: E3 ubiquitin-protein ligase CHIP-like isoform X2 [Apis mellifera]	572297705	XP_006615031.1	298	1	219	125	197	73	71	72	97.2602739726027	347	2.15418e-38	PREDICTED: E3 ubiquitin-protein ligase CHIP-like isoform X1 [Apis dorsata]>gi|572297707|ref|XP_006615032.1| PREDICTED: E3 ubiquitin-protein ligase CHIP-like isoform X2 [Apis dorsata]	820843823	XP_012340110.1	298	1	216	125	196	72	70	71	97.2222222222222	343	9.28407e-38	PREDICTED: LOW QUALITY PROTEIN: E3 ubiquitin-protein ligase CHIP [Apis florea]	805780174	XP_012138952.1	319	1	219	146	218	73	63	65	86.3013698630137	299	2.49567e-31	PREDICTED: E3 ubiquitin-protein ligase CHIP isoform X1 [Megachile rotundata]>gi|805780176|ref|XP_012138953.1| PREDICTED: E3 ubiquitin-protein ligase CHIP isoform X1 [Megachile rotundata]>gi|805780178|ref|XP_012138954.1| PREDICTED: E3 ubiquitin-protein ligase CHIP isoform X1 [Megachile rotundata]	383854110	XP_003702565.1	298	1	219	125	197	73	63	65	86.3013698630137	298	2.87132e-31	PREDICTED: E3 ubiquitin-protein ligase CHIP isoform X2 [Megachile rotundata]	815918508	XP_012244285.1	298	1	195	125	189	65	61	61	93.8461538461538	296	5.65154e-31	PREDICTED: E3 ubiquitin-protein ligase CHIP [Bombus impatiens]>gi|815918510|ref|XP_012244287.1| PREDICTED: E3 ubiquitin-protein ligase CHIP [Bombus impatiens]	340715824	XP_003396408.1	298	1	195	125	189	65	61	61	93.8461538461538	296	5.7107e-31	PREDICTED: E3 ubiquitin-protein ligase CHIP [Bombus terrestris]>gi|808124573|ref|XP_012165440.1| PREDICTED: E3 ubiquitin-protein ligase CHIP [Bombus terrestris]>gi|808124576|ref|XP_012165441.1| PREDICTED: E3 ubiquitin-protein ligase CHIP [Bombus terrestris]	749734160	XP_011149853.1	294	1	219	125	193	73	53	62	72.6027397260274	246	6.76828e-24	PREDICTED: E3 ubiquitin-protein ligase CHIP [Harpegnathos saltator]>gi|749734162|ref|XP_011149861.1| PREDICTED: E3 ubiquitin-protein ligase CHIP [Harpegnathos saltator]>gi|307213388|gb|EFN88824.1| STIP1-like proteiny and U box-containing protein 1 [Harpegnathos saltator]	752882144	XP_011258707.1	294	1	219	125	193	73	52	64	71.2328767123288	246	6.97637e-24	PREDICTED: E3 ubiquitin-protein ligase CHIP [Camponotus floridanus]>gi|307177671|gb|EFN66717.1| STIP1-like proteiny and U box-containing protein 1 [Camponotus floridanus]	861642830	KMQ94094.1	294	1	219	125	193	73	53	63	72.6027397260274	244	1.61086e-23	stip1-like proteiny and u box-containing protein 1 protein [Lasius niger]
c73786_g1	1720	857977746	CEO96295.1	476	169	1587	5	476	473	346	387	73.1501057082452	1756	0	hypothetical protein PBRA_004966 [Plasmodiophora brassicae]	873235877	CEL99707.1	475	175	1587	5	475	472	337	389	71.3983050847458	1730	0	unnamed protein product [Vitrella brassicaformis CCMP3155]	675119990	XP_008881882.1	477	169	1587	4	477	474	326	387	68.7763713080169	1728	0	adenosylhomocysteinase, putative [Hammondia hammondi]>gi|661339322|gb|KEP67447.1| adenosylhomocysteinase, putative [Hammondia hammondi]	820700876	CEL76609.1	477	169	1587	4	477	474	324	389	68.3544303797468	1724	0	TPA: adenosylhomocysteinase, putative [Toxoplasma gondii VEG]	237833761	XP_002366178.1	477	169	1587	4	477	474	324	388	68.3544303797468	1723	0	adenosylhomocysteinase, putative [Toxoplasma gondii ME49]	557736591	ESS32583.1	588	169	1587	115	588	474	324	389	68.3544303797468	1727	0	putative adenosylhomocysteinase [Toxoplasma gondii VEG]	527310373	EPT27008.1	588	169	1587	115	588	474	324	388	68.3544303797468	1727	0	adenosylhomocysteinase, putative [Toxoplasma gondii ME49]>gi|672273530|gb|KFG45555.1| putative adenosylhomocysteinase [Toxoplasma gondii GAB2-2007-GAL-DOM2]	672575583	KFH13893.1	588	169	1587	115	588	474	324	388	68.3544303797468	1727	0	putative adenosylhomocysteinase [Toxoplasma gondii MAS]	672286935	KFG55060.1	588	169	1587	115	588	474	324	388	68.3544303797468	1726	0	putative adenosylhomocysteinase [Toxoplasma gondii FOU]	523575348	EPR62066.1	588	169	1587	115	588	474	324	388	68.3544303797468	1726	0	putative adenosylhomocysteinase [Toxoplasma gondii GT1]
c72819_g1	2974	815814661	XP_012228359.1	757	410	2518	34	757	728	482	580	66.2087912087912	2634	0	PREDICTED: vitamin K-dependent gamma-carboxylase [Linepithema humile]	759064572	XP_011341692.1	770	410	2518	37	770	734	480	579	65.3950953678474	2620	0	PREDICTED: vitamin K-dependent gamma-carboxylase [Cerapachys biroi]>gi|759064574|ref|XP_011341693.1| PREDICTED: vitamin K-dependent gamma-carboxylase [Cerapachys biroi]>gi|607358135|gb|EZA52552.1| Vitamin K-dependent gamma-carboxylase [Cerapachys biroi]	752860933	XP_011254703.1	769	329	2518	6	769	766	489	591	63.8381201044386	2613	0	PREDICTED: vitamin K-dependent gamma-carboxylase [Camponotus floridanus]	307190467	EFN74492.1	747	329	2518	6	747	748	485	582	64.8395721925134	2606	0	Vitamin K-dependent gamma-carboxylase [Camponotus floridanus]	805764071	XP_012134614.1	720	401	2518	19	720	714	473	575	66.2464985994398	2594	0	PREDICTED: vitamin K-dependent gamma-carboxylase [Megachile rotundata]	572300733	XP_006616444.1	732	413	2512	35	730	703	460	561	65.4338549075391	2582	0	PREDICTED: vitamin K-dependent gamma-carboxylase-like isoform X1 [Apis dorsata]>gi|572300735|ref|XP_006616445.1| PREDICTED: vitamin K-dependent gamma-carboxylase-like isoform X2 [Apis dorsata]	380029110	XP_003698225.1	725	428	2512	36	723	696	463	561	66.5229885057471	2561	0	PREDICTED: vitamin K-dependent gamma-carboxylase [Apis florea]	328781855	XP_624258.3	731	413	2512	32	729	700	454	554	64.8571428571429	2558	0	PREDICTED: vitamin K-dependent gamma-carboxylase isoformX2 [Apis mellifera]>gi|571564359|ref|XP_006562320.1| PREDICTED: vitamin K-dependent gamma-carboxylase isoform X3 [Apis mellifera]	795092532	XP_011879674.1	762	431	2521	38	762	729	469	557	64.3347050754458	2557	0	PREDICTED: vitamin K-dependent gamma-carboxylase isoform X1 [Vollenhovia emeryi]>gi|795092538|ref|XP_011879675.1| PREDICTED: vitamin K-dependent gamma-carboxylase isoform X1 [Vollenhovia emeryi]	340722162	XP_003399478.1	731	329	2512	5	729	730	462	572	63.2876712328767	2555	0	PREDICTED: vitamin K-dependent gamma-carboxylase [Bombus terrestris]
c107186_g1	203	759041083	XP_011329350.1	485	1	201	344	410	67	67	67	100	361	2.49648e-39	PREDICTED: transcription factor Dp-1 [Cerapachys biroi]>gi|607365967|gb|EZA60139.1| Transcription factor Dp-1 [Cerapachys biroi]	572269639	XP_006612834.1	474	1	201	333	399	67	67	67	100	360	2.7827e-39	PREDICTED: transcription factor Dp-1-like [Apis dorsata]	820854781	XP_012344673.1	473	1	201	332	398	67	67	67	100	360	2.78862e-39	PREDICTED: LOW QUALITY PROTEIN: transcription factor Dp-1 [Apis florea]	340709415	XP_003393305.1	475	1	201	334	400	67	67	67	100	360	2.8331e-39	PREDICTED: transcription factor Dp-1 [Bombus terrestris]>gi|350407142|ref|XP_003487998.1| PREDICTED: transcription factor Dp-1 [Bombus impatiens]	383856553	XP_003703772.1	473	1	201	332	398	67	67	67	100	360	2.96248e-39	PREDICTED: transcription factor Dp-1 isoform X2 [Megachile rotundata]	805790825	XP_012141840.1	476	1	201	335	401	67	67	67	100	360	3.2545e-39	PREDICTED: transcription factor Dp-1 isoform X1 [Megachile rotundata]	815822895	XP_012232744.1	483	1	201	342	408	67	66	66	98.5074626865672	355	1.32685e-38	PREDICTED: transcription factor Dp-1 isoform X1 [Linepithema humile]	780708325	XP_011703787.1	481	1	201	340	406	67	66	67	98.5074626865672	355	1.37649e-38	PREDICTED: transcription factor Dp-1 [Wasmannia auropunctata]	815822897	XP_012232745.1	482	1	201	341	407	67	66	66	98.5074626865672	355	1.38575e-38	PREDICTED: transcription factor Dp-1 isoform X2 [Linepithema humile]	749734542	XP_011151836.1	467	1	201	326	392	67	66	66	98.5074626865672	354	1.55092e-38	PREDICTED: transcription factor Dp-1 isoform X2 [Harpegnathos saltator]
c70790_g1	2145	815792572	XP_012216886.1	560	341	1912	35	550	528	288	372	54.5454545454545	1406	0	PREDICTED: esterase E4-like [Linepithema humile]	759074878	XP_011347136.1	541	341	1936	17	539	536	287	375	53.544776119403	1403	0	PREDICTED: esterase E4-like [Cerapachys biroi]	795034874	XP_011864759.1	549	341	1912	24	539	528	285	369	53.9772727272727	1401	0	PREDICTED: esterase E4-like [Vollenhovia emeryi]	826448355	XP_012531741.1	534	341	1939	5	526	537	285	370	53.072625698324	1382	0	PREDICTED: esterase E4-like isoform X1 [Monomorium pharaonis]>gi|826448360|ref|XP_012531742.1| PREDICTED: esterase E4-like isoform X1 [Monomorium pharaonis]	307172720	EFN64026.1	528	341	1915	5	520	529	280	368	52.930056710775	1380	1.61966e-180	Esterase E4 [Camponotus floridanus]	752889338	XP_011262613.1	534	341	1915	11	526	529	280	368	52.930056710775	1381	1.79955e-180	PREDICTED: esterase E4-like [Camponotus floridanus]	572306377	XP_006619081.1	528	341	1918	5	521	529	273	358	51.6068052930057	1356	6.92524e-177	PREDICTED: esterase FE4-like isoform X1 [Apis dorsata]	817185843	XP_012287397.1	534	335	1897	3	511	521	269	355	51.6314779270633	1341	1.47019e-174	PREDICTED: esterase FE4-like [Orussus abietinus]	572306379	XP_006619082.1	527	341	1888	5	511	519	268	353	51.6377649325626	1332	3.20992e-173	PREDICTED: esterase FE4-like isoform X2 [Apis dorsata]	805799235	XP_012144069.1	554	341	1891	35	541	519	268	345	51.6377649325626	1326	4.79065e-172	PREDICTED: esterase FE4-like isoform X1 [Megachile rotundata]>gi|805799238|ref|XP_003704799.2| PREDICTED: esterase FE4-like isoform X2 [Megachile rotundata]
c121180_g1	252	237832129	XP_002365362.1	293	60	251	215	275	64	37	44	57.8125	192	3.38385e-16	Gbp1p protein, putative [Toxoplasma gondii ME49]>gi|523575912|gb|EPR62614.1| RNA recognition motif-containing protein [Toxoplasma gondii GT1]>gi|527313024|gb|EPT29653.1| RNA recognition motif-containing protein [Toxoplasma gondii ME49]>gi|557735880|gb|ESS31891.1| RNA recognition motif-containing protein [Toxoplasma gondii VEG]>gi|672260531|gb|KFG35110.1| RNA recognition motif-containing protein [Toxoplasma gondii p89]>gi|672278660|gb|KFG49645.1| RNA recognition motif-containing protein [Toxoplasma gondii GAB2-2007-GAL-DOM2]>gi|672283005|gb|KFG52656.1| RNA recognition motif-containing protein [Toxoplasma gondii FOU]>gi|672302511|gb|KFG65502.1| RNA recognition motif-containing protein [Toxoplasma gondii RUB]>gi|672567878|gb|KFH07730.1| RNA recognition motif-containing protein [Toxoplasma gondii MAS]>gi|672571233|gb|KFH10400.1| RNA recognition motif-containing protein [Toxoplasma gondii VAND]>gi|820698455|tpe|CEL74187.1| TPA: Gbp1p protein, putative [Toxoplasma gondii VEG]	675121934	XP_008882854.1	293	60	251	215	275	64	37	44	57.8125	192	3.52131e-16	RNA recognition motif-containing protein [Hammondia hammondi]>gi|661338019|gb|KEP66146.1| RNA recognition motif-containing protein [Hammondia hammondi]	401406638	XP_003882768.1	294	60	251	216	276	64	38	44	59.375	191	3.83796e-16	putative Gbp1p protein [Neospora caninum Liverpool]>gi|325117184|emb|CBZ52736.1| putative Gbp1p protein [Neospora caninum Liverpool]>gi|820690973|tpe|CEL66717.1| TPA: Gbp1p protein, putative [Neospora caninum Liverpool]	470423427	XP_004337597.1	212	66	251	135	193	62	34	43	54.8387096774194	177	2.60782e-14	hypothetical protein ACA1_164640 [Acanthamoeba castellanii str. Neff]>gi|440794423|gb|ELR15584.1| hypothetical protein ACA1_164640 [Acanthamoeba castellanii str. Neff]	873237520	CEL97671.1	265	60	251	186	246	64	35	44	54.6875	176	4.2221e-14	unnamed protein product [Vitrella brassicaformis CCMP3155]	557207304	CDJ59836.1	197	60	251	118	178	64	35	41	54.6875	173	7.89742e-14	Gbp1p protein, putative [Eimeria maxima]	357017625	AET50841.1	240	60	251	161	221	64	36	42	56.25	173	9.2091e-14	hypothetical protein [Eimeria tenella]	557137214	CDJ37022.1	192	60	251	113	173	64	35	41	54.6875	169	2.30101e-13	Gbp1p protein, putative [Eimeria tenella]	557155627	CDJ54226.1	329	60	251	250	310	64	36	41	56.25	172	3.55151e-13	Gbp1p protein, putative [Eimeria brunetti]	557126575	CDI76147.1	246	60	251	167	227	64	34	41	53.125	167	5.75037e-13	Gbp1p protein, putative [Eimeria acervulina]
c48125_g1	438	360043465	CCD78878.1	172	1	411	4	140	137	98	113	71.5328467153285	520	1.35683e-64	phosphoglycerate kinase [Schistosoma mansoni]	226475592	CAX77845.1	243	1	411	4	140	137	97	114	70.8029197080292	519	1.65034e-63	phosphoglycerate kinase 1 [Schistosoma japonicum]	29841448	AAP06480.1	417	1	426	1	141	142	102	117	71.830985915493	533	1.80768e-63	similar to GenBank Accession Number L36833 phosphoglycerate kinase in Schistosoma mansoni [Schistosoma japonicum]	226475590	CAX77844.1	416	1	411	4	140	137	99	114	72.2627737226277	529	5.59255e-63	phosphoglycerate kinase 1 [Schistosoma japonicum]>gi|226475594|emb|CAX77846.1| phosphoglycerate kinase 1 [Schistosoma japonicum]	226474462	CAX71717.1	319	1	411	4	140	137	97	114	70.8029197080292	520	1.24404e-62	phosphoglycerate kinase 1 [Schistosoma japonicum]	844858676	XP_012797420.1	269	1	411	4	140	137	97	114	70.8029197080292	515	1.37837e-62	Phosphoglycerate kinase [Schistosoma haematobium]>gi|685962192|gb|KGB37658.1| Phosphoglycerate kinase [Schistosoma haematobium]	226474470	CAX71721.1	416	1	411	4	140	137	98	114	71.5328467153285	525	2.23956e-62	phosphoglycerate kinase 1 [Schistosoma japonicum]	226474466	CAX71719.1	220	1	411	4	140	137	96	113	70.0729927007299	510	2.3308e-62	phosphoglycerate kinase 1 [Schistosoma japonicum]	226475578	CAX77838.1	416	1	411	4	140	137	98	114	71.5328467153285	525	2.80203e-62	phosphoglycerate kinase 1 [Schistosoma japonicum]	1172460	P41759.1	416	1	411	4	140	137	98	113	71.5328467153285	523	4.02724e-62	RecName: Full=Phosphoglycerate kinase>gi|556413|gb|AAA93516.1| phosphoglycerate kinase [Schistosoma mansoni]
c89900_g1	253	391329023	XP_003738977.1	849	2	253	675	759	85	44	59	51.7647058823529	171	1.87646e-12	PREDICTED: dipeptidyl peptidase 8 [Metaseiulus occidentalis]	390339384	XP_782251.3	845	2	247	671	753	83	42	55	50.6024096385542	165	1.18448e-11	PREDICTED: dipeptidyl peptidase 9 [Strongylocentrotus purpuratus]	242018757	XP_002429840.1	837	2	253	663	747	85	44	57	51.7647058823529	164	1.34732e-11	Dipeptidyl peptidase, putative [Pediculus humanus corporis]>gi|212514858|gb|EEB17102.1| Dipeptidyl peptidase, putative [Pediculus humanus corporis]	156717592	NP_001096336.1	888	2	250	699	782	84	44	58	52.3809523809524	162	2.73045e-11	dipeptidyl peptidase 8 [Xenopus (Silurana) tropicalis]>gi|847108108|ref|XP_012813880.1| PREDICTED: dipeptidyl peptidase 8 isoform X2 [Xenopus (Silurana) tropicalis]>gi|134025546|gb|AAI35770.1| LOC100124922 protein [Xenopus (Silurana) tropicalis]	847108105	XP_012813879.1	893	2	250	704	787	84	44	58	52.3809523809524	162	2.73751e-11	PREDICTED: dipeptidyl peptidase 8 isoform X1 [Xenopus (Silurana) tropicalis]	602669596	XP_007440333.1	884	2	250	699	782	84	43	59	51.1904761904762	162	2.99728e-11	PREDICTED: dipeptidyl peptidase 8-like isoform X1 [Python bivittatus]	820130064	KKX05804.1	529	2	253	344	428	85	43	57	50.5882352941176	158	6.09833e-11	dipeptidyl peptidase 9 isoform X3 [Scleropages formosus]	769866969	XP_011645483.1	851	2	253	677	761	85	43	57	50.5882352941176	159	6.31087e-11	PREDICTED: LOW QUALITY PROTEIN: dipeptidyl peptidase 9-like [Pogonomyrmex barbatus]	746867139	XP_011064660.1	851	2	253	677	761	85	43	56	50.5882352941176	158	9.15063e-11	PREDICTED: dipeptidyl peptidase 9 [Acromyrmex echinatior]>gi|332018479|gb|EGI59069.1| Dipeptidyl peptidase 9 [Acromyrmex echinatior]	350421554	XP_003492882.1	849	2	253	675	759	85	41	58	48.2352941176471	158	9.22794e-11	PREDICTED: dipeptidyl peptidase 9 [Bombus impatiens]
c66903_g1	2436	307179275	EFN67661.1	631	1238	2386	247	631	393	213	283	54.1984732824427	1109	2.42003e-137	SET and MYND domain-containing protein 4 [Camponotus floridanus]	752879796	XP_011257438.1	674	1238	2386	290	674	393	213	283	54.1984732824427	1110	6.32978e-137	PREDICTED: SET and MYND domain-containing protein 4-like [Camponotus floridanus]	383864965	XP_003707948.1	674	1238	2383	291	673	385	203	268	52.7272727272727	1099	3.12838e-135	PREDICTED: SET and MYND domain-containing protein 4-like [Megachile rotundata]	801399476	XP_012060249.1	660	1238	2386	290	660	386	208	270	53.8860103626943	1093	1.21909e-134	PREDICTED: SET and MYND domain-containing protein 4-like [Atta cephalotes]	815796842	XP_012219094.1	633	1238	2386	248	633	395	214	272	54.1772151898734	1077	1.5687e-132	PREDICTED: SET and MYND domain-containing protein DDB_G0273589-like isoform X3 [Linepithema humile]>gi|815796844|ref|XP_012219095.1| PREDICTED: SET and MYND domain-containing protein DDB_G0273589-like isoform X3 [Linepithema humile]>gi|815796846|ref|XP_012219096.1| PREDICTED: SET and MYND domain-containing protein DDB_G0273589-like isoform X3 [Linepithema humile]>gi|815796848|ref|XP_012219098.1| PREDICTED: SET and MYND domain-containing protein DDB_G0273589-like isoform X3 [Linepithema humile]	749794389	XP_011150523.1	701	1238	2386	313	701	395	205	269	51.8987341772152	1081	2.28042e-132	PREDICTED: SET and MYND domain-containing protein 4-like isoform X1 [Harpegnathos saltator]>gi|749794391|ref|XP_011150525.1| PREDICTED: SET and MYND domain-containing protein 4-like isoform X1 [Harpegnathos saltator]>gi|749794393|ref|XP_011150526.1| PREDICTED: SET and MYND domain-containing protein 4-like isoform X1 [Harpegnathos saltator]	749794395	XP_011150527.1	693	1238	2386	305	693	395	205	269	51.8987341772152	1080	3.09647e-132	PREDICTED: SET and MYND domain-containing protein 4-like isoform X2 [Harpegnathos saltator]>gi|307195197|gb|EFN77181.1| SET and MYND domain-containing protein 4 [Harpegnathos saltator]	815796838	XP_012219092.1	675	1238	2386	290	675	395	214	272	54.1772151898734	1077	4.49058e-132	PREDICTED: SET and MYND domain-containing protein DDB_G0273589-like isoform X2 [Linepithema humile]	815796836	XP_012219091.1	675	1238	2386	290	675	395	214	272	54.1772151898734	1077	4.6358e-132	PREDICTED: SET and MYND domain-containing protein DDB_G0273589-like isoform X1 [Linepithema humile]>gi|815796840|ref|XP_012219093.1| PREDICTED: SET and MYND domain-containing protein DDB_G0273589-like isoform X1 [Linepithema humile]	332023172	EGI63428.1	624	1238	2386	246	624	392	207	271	52.8061224489796	1071	8.16084e-132	SET and MYND domain-containing protein 4 [Acromyrmex echinatior]
c107675_g1	239	338224284	AEI88031.1	123	2	238	13	91	79	73	78	92.4050632911392	397	8.54056e-48	ATP synthase subunit b [Scylla paramamosain]	307695436	ADN84933.1	210	2	238	109	187	79	73	77	92.4050632911392	402	1.8964e-47	V ATPase B, partial [Helicoverpa armigera]	765167143	XP_011492274.1	247	2	238	121	199	79	73	77	92.4050632911392	405	2.1979e-47	PREDICTED: V-type proton ATPase subunit B isoform X2 [Oryzias latipes]	648215723	NP_001280473.1	212	2	238	41	119	79	74	77	93.6708860759494	400	3.74966e-47	uncharacterized protein LOC100169462 [Acyrthosiphon pisum]>gi|239791525|dbj|BAH72215.1| ACYPI010077 [Acyrthosiphon pisum]	51705459	AAU09451.1	242	2	238	148	226	79	73	77	92.4050632911392	402	4.51022e-47	vacuolar H+-ATPase B2 [Dasyatis sabina]	719743663	XP_010210492.1	105	2	238	14	92	79	73	77	92.4050632911392	391	4.71441e-47	PREDICTED: V-type proton ATPase subunit B-like [Tinamus guttatus]	297493654	ADI40549.1	271	2	238	126	204	79	73	77	92.4050632911392	404	5.6801e-47	lysosomal H+-transporting ATPase 56/58kDa, V1 subunit B2 [Miniopterus schreibersii]	297493656	ADI40550.1	269	2	238	124	202	79	73	77	92.4050632911392	403	5.88596e-47	lysosomal H+-transporting ATPase 56/58kDa, V1 subunit B2 [Cynopterus sphinx]	765167141	XP_011492273.1	291	2	238	121	199	79	73	77	92.4050632911392	405	6.59539e-47	PREDICTED: V-type proton ATPase subunit B isoform X1 [Oryzias latipes]	736236884	XP_010783876.1	249	2	238	103	181	79	72	77	91.1392405063291	401	8.24401e-47	PREDICTED: V-type proton ATPase subunit B [Notothenia coriiceps]
c4038_g1	391	678308622	CDW90314.1	732	3	218	656	727	72	46	54	63.8888888888889	222	9.99104e-19	vacuolar h+-translocating inorganic pyrophosphatase [Stylonychia lemnae]	118356655	XP_001011583.1	772	3	197	696	761	66	44	51	66.6666666666667	216	7.16792e-18	vacuolar H+-translocating inorganic pyrophosphatase [Tetrahymena thermophila SB210]>gi|89293350|gb|EAR91338.1| vacuolar H+-translocating inorganic pyrophosphatase [Tetrahymena thermophila SB210]	403347831	EJY73348.1	737	3	218	659	730	72	44	53	61.1111111111111	213	1.90991e-17	Inorganic pyrophosphatase [Oxytricha trifallax]	528272523	EPY42123.1	190	3	218	119	189	74	46	55	62.1621621621622	203	2.15692e-17	hypothetical protein AGDE_01800 [Angomonas deanei]	471223260	XP_004030412.1	759	3	197	686	751	66	43	51	65.1515151515152	212	2.36111e-17	inorganic pyrophosphatase, putative [Ichthyophthirius multifiliis]>gi|340502493|gb|EGR29176.1| inorganic pyrophosphatase, putative [Ichthyophthirius multifiliis]	471224888	XP_004031183.1	773	3	209	703	771	71	48	55	67.6056338028169	211	2.85543e-17	inorganic h+ pyrophosphatase, putative [Ichthyophthirius multifiliis]>gi|340503350|gb|EGR29947.1| inorganic h+ pyrophosphatase, putative [Ichthyophthirius multifiliis]	569386409	ETO16925.1	670	3	272	542	615	90	50	59	55.5555555555556	210	3.49045e-17	hypothetical protein RFI_20413 [Reticulomyxa filosa]	342183101	CCC92581.1	169	3	212	101	169	71	46	53	64.7887323943662	200	4.00784e-17	unnamed protein product [Trypanosoma congolense IL3000]	145528548	XP_001450068.1	734	3	203	664	731	68	45	52	66.1764705882353	210	4.13818e-17	hypothetical protein [Paramecium tetraurelia strain d4-2]>gi|124417668|emb|CAK82671.1| unnamed protein product [Paramecium tetraurelia]	145488601	XP_001430304.1	736	3	203	665	732	68	45	51	66.1764705882353	209	5.74973e-17	hypothetical protein [Paramecium tetraurelia strain d4-2]>gi|124397401|emb|CAK62906.1| unnamed protein product [Paramecium tetraurelia]
c64119_g1	5407	749732681	XP_011141643.1	618	2444	3898	137	618	485	434	462	89.4845360824742	2379	0	PREDICTED: probable sodium/potassium/calcium exchanger CG1090 [Harpegnathos saltator]	815799521	XP_012220398.1	648	2444	3898	156	648	497	444	465	89.3360160965795	2372	0	PREDICTED: probable sodium/potassium/calcium exchanger CG1090 isoform X2 [Linepithema humile]	815799523	XP_012220399.1	637	2444	3898	145	637	497	444	465	89.3360160965795	2370	0	PREDICTED: probable sodium/potassium/calcium exchanger CG1090 isoform X3 [Linepithema humile]	815799519	XP_012220397.1	669	2444	3898	177	669	497	444	465	89.3360160965795	2367	0	PREDICTED: probable sodium/potassium/calcium exchanger CG1090 isoform X1 [Linepithema humile]	307214397	EFN89468.1	493	2444	3898	12	493	485	434	462	89.4845360824742	2361	0	Sodium/potassium/calcium exchanger 5 [Harpegnathos saltator]	795035463	XP_011864949.1	713	2444	3898	224	713	494	437	464	88.4615384615385	2359	0	PREDICTED: probable sodium/potassium/calcium exchanger CG1090 [Vollenhovia emeryi]	801367854	XP_012055619.1	640	2444	3898	147	640	498	437	463	87.7510040160643	2354	0	PREDICTED: probable sodium/potassium/calcium exchanger CG1090 [Atta cephalotes]	861645383	KMQ95077.1	643	2444	3898	152	643	495	436	461	88.0808080808081	2348	0	putative sodium potassium calcium exchanger [Lasius niger]	826471538	XP_012536231.1	630	2456	3898	145	630	490	434	460	88.5714285714286	2337	0	PREDICTED: probable sodium/potassium/calcium exchanger CG1090 [Monomorium pharaonis]	752885798	XP_011260694.1	665	2444	3898	178	665	492	433	461	88.0081300813008	2336	0	PREDICTED: probable sodium/potassium/calcium exchanger CG1090 [Camponotus floridanus]
c142858_g1	222	699594450	XP_009867639.1	98	14	199	37	98	62	60	61	96.7741935483871	327	1.17845e-37	PREDICTED: GTPase HRas, partial [Apaloderma vittatum]	852774804	XP_012880553.1	163	14	202	37	99	63	61	62	96.8253968253968	332	1.36285e-37	PREDICTED: GTPase KRas isoform X3 [Dipodomys ordii]	1109580	AAA83021.1	97	14	196	37	97	61	60	61	98.3606557377049	324	2.97691e-37	RAS, partial [Microgadus tomcod]>gi|678173975|gb|KFV41971.1| GTPase KRas, partial [Gavia stellata]	731199853	XP_010613536.1	160	14	196	37	97	61	60	61	98.3606557377049	329	3.77702e-37	PREDICTED: GTPase KRas isoform X2 [Fukomys damarensis]	1109582	AAA83022.1	140	14	196	32	92	61	60	61	98.3606557377049	327	4.16868e-37	RAS, partial [Microgadus tomcod]	344241758	EGV97861.1	155	14	196	37	97	61	60	61	98.3606557377049	328	4.17954e-37	GTPase KRas [Cricetulus griseus]	699687686	XP_009904305.1	136	14	196	37	97	61	60	61	98.3606557377049	326	4.33985e-37	PREDICTED: GTPase KRas [Picoides pubescens]	704281891	XP_010156828.1	151	17	196	1	60	60	60	60	100	328	4.45247e-37	PREDICTED: GTPase KRas, partial [Eurypyga helias]>gi|678987812|gb|KFV96090.1| GTPase KRas, partial [Eurypyga helias]	537135139	ERE66117.1	167	14	196	49	109	61	60	61	98.3606557377049	329	4.51482e-37	GTPase KRas-like isoform 2 [Cricetulus griseus]	213478	AAA49429.1	137	17	196	1	60	60	60	60	100	326	4.55986e-37	ras-1 protein, partial [Oncorhynchus mykiss]
c55994_g2	1858	195164327	XP_002023000.1	269	2	652	53	269	217	217	217	100	1022	7.93668e-132	GL16409 [Drosophila persimilis]>gi|194105062|gb|EDW27105.1| GL16409 [Drosophila persimilis]	156544994	XP_001608055.1	405	2	652	189	405	217	216	216	99.5391705069124	1030	5.47737e-131	PREDICTED: 26S protease regulatory subunit 8 [Nasonia vitripennis]	646718561	KDR20973.1	399	2	652	183	399	217	217	217	100	1028	7.69779e-131	hypothetical protein L798_04485, partial [Zootermopsis nevadensis]	170048670	XP_001870728.1	402	2	652	186	402	217	217	217	100	1028	7.88347e-131	26S protease regulatory subunit 8 [Culex quinquefasciatus]>gi|167870706|gb|EDS34089.1| 26S protease regulatory subunit 8 [Culex quinquefasciatus]	512906261	XP_004926152.1	403	2	652	187	403	217	217	217	100	1028	7.88923e-131	PREDICTED: 26S protease regulatory subunit 8 [Bombyx mori]	157106669	XP_001649429.1	403	2	652	187	403	217	217	217	100	1028	8.14838e-131	AAEL014723-PA [Aedes aegypti]>gi|157136893|ref|XP_001663850.1| AAEL013676-PA [Aedes aegypti]>gi|108868799|gb|EAT33024.1| AAEL014723-PA [Aedes aegypti]>gi|108869833|gb|EAT34058.1| AAEL013676-PA [Aedes aegypti]	759064033	XP_011341411.1	405	2	652	189	405	217	217	217	100	1028	8.70476e-131	PREDICTED: 26S protease regulatory subunit 8 [Cerapachys biroi]	749744290	XP_011154641.1	405	2	652	189	405	217	217	217	100	1028	1.01218e-130	PREDICTED: 26S protease regulatory subunit 8 [Harpegnathos saltator]>gi|307212064|gb|EFN87947.1| 26S protease regulatory subunit 8 [Harpegnathos saltator]	780625167	XP_011708228.1	405	2	652	189	405	217	217	217	100	1028	1.03422e-130	PREDICTED: 26S protease regulatory subunit 8 [Wasmannia auropunctata]	1709799	P54814.1	402	2	652	186	402	217	217	217	100	1027	1.06592e-130	RecName: Full=26S protease regulatory subunit 8; AltName: Full=Protein 18-56 [Manduca sexta]>gi|1167963|gb|AAC46996.1| 18-56 protein [Manduca sexta]
c161931_g1	203	291001879	XP_002683506.1	435	3	194	271	330	64	25	41	39.0625	129	2.7467e-07	predicted protein [Naegleria gruberi]>gi|284097135|gb|EFC50762.1| predicted protein [Naegleria gruberi]	802675016	KKA68138.1	309	3	188	247	307	64	24	45	37.5	125	5.9379e-07	ero-1 [Pristionchus pacificus]	167519845	XP_001744262.1	458	3	188	322	381	63	24	42	38.0952380952381	118	8.628e-06	hypothetical protein [Monosiga brevicollis MX1]>gi|163777348|gb|EDQ90965.1| predicted protein [Monosiga brevicollis MX1]
c68310_g1	853	780686289	XP_011698612.1	244	100	534	10	154	145	56	89	38.6206896551724	233	1.12922e-23	PREDICTED: uncharacterized protein LOC105456349 isoform X1 [Wasmannia auropunctata]	780686296	XP_011698613.1	231	100	534	10	154	145	56	89	38.6206896551724	233	1.21817e-23	PREDICTED: uncharacterized protein LOC105456349 isoform X2 [Wasmannia auropunctata]	340715781	XP_003396387.1	201	88	534	1	149	149	56	96	37.5838926174497	238	4.28024e-23	PREDICTED: uncharacterized protein LOC100652119 [Bombus terrestris]	815918785	XP_012244404.1	201	88	534	1	149	149	56	96	37.5838926174497	238	4.60944e-23	PREDICTED: uncharacterized protein LOC105681138 [Bombus impatiens]	805776648	XP_003702183.2	197	88	534	1	149	149	57	99	38.255033557047	238	9.15361e-22	PREDICTED: uncharacterized protein LOC100878922 [Megachile rotundata]	795020709	XP_011860015.1	189	97	534	6	151	146	50	87	34.2465753424658	198	2.26848e-20	PREDICTED: uncharacterized protein LOC105557390 [Vollenhovia emeryi]>gi|795020712|ref|XP_011860016.1| PREDICTED: uncharacterized protein LOC105557390 [Vollenhovia emeryi]>gi|795020715|ref|XP_011860017.1| PREDICTED: uncharacterized protein LOC105557390 [Vollenhovia emeryi]	820847609	XP_012341680.1	196	88	534	1	149	149	56	97	37.5838926174497	220	1.04486e-19	PREDICTED: uncharacterized protein LOC100865788, partial [Apis florea]	759045806	XP_011331865.1	196	133	534	5	138	134	52	80	38.8059701492537	195	5.49614e-19	PREDICTED: uncharacterized protein LOC105276168 [Cerapachys biroi]>gi|759045808|ref|XP_011331866.1| PREDICTED: uncharacterized protein LOC105276168 [Cerapachys biroi]>gi|607364511|gb|EZA58723.1| hypothetical protein X777_14892 [Cerapachys biroi]	752889748	XP_011262839.1	197	244	534	56	152	97	44	61	45.360824742268	192	4.53774e-18	PREDICTED: uncharacterized protein LOC105255314 [Camponotus floridanus]	746837418	XP_011049205.1	201	97	507	6	142	137	51	84	37.2262773722628	181	3.19925e-17	PREDICTED: uncharacterized protein LOC105142963 [Acromyrmex echinatior]
c156680_g1	275	470363163	XP_004365533.1	127	2	241	2	81	80	73	76	91.25	316	2.8245e-35	ribosomal protein L7 [Capsaspora owczarzaki ATCC 30864]>gi|765548507|gb|KJE89128.1| ribosomal protein L7 [Capsaspora owczarzaki ATCC 30864]	147906322	NP_001080724.1	128	2	247	1	82	82	70	76	85.3658536585366	309	2.92987e-34	NHP2 non-histone chromosome protein 2-like 1 [Xenopus laevis]>gi|28302201|gb|AAH46579.1| Hoip-prov protein [Xenopus laevis]	260824285	XP_002607098.1	131	2	244	4	85	82	72	79	87.8048780487805	309	3.0139e-34	hypothetical protein BRAFLDRAFT_68109 [Branchiostoma floridae]>gi|229292444|gb|EEN63108.1| hypothetical protein BRAFLDRAFT_68109 [Branchiostoma floridae]	156371704	XP_001628902.1	128	2	247	1	82	82	69	76	84.1463414634146	307	6.65615e-34	predicted protein [Nematostella vectensis]>gi|156215890|gb|EDO36839.1| predicted protein [Nematostella vectensis]	597740247	XP_007232283.1	128	2	247	1	82	82	70	75	85.3658536585366	304	1.41708e-33	PREDICTED: NHP2-like protein 1-like [Astyanax mexicanus]	469664385	AGH70147.1	128	2	247	1	82	82	70	74	85.3658536585366	304	1.56164e-33	NHP2-like protein 1 [Placozoa sp. H4]	701337374	XP_009962440.1	141	2	271	3	95	93	72	81	77.4193548387097	304	2.12796e-33	PREDICTED: NHP2-like protein 1 [Tyto alba]	514687637	XP_004991395.1	128	2	247	1	82	82	70	77	85.3658536585366	303	2.27844e-33	hoip-prov protein [Salpingoeca rosetta]>gi|326430911|gb|EGD76481.1| hoip-prov protein [Salpingoeca rosetta]	443701423	ELT99904.1	128	2	247	1	82	82	71	74	86.5853658536585	303	2.30316e-33	hypothetical protein CAPTEDRAFT_158856 [Capitella teleta]	291242664	XP_002741224.1	129	2	247	1	83	83	72	77	86.7469879518072	303	2.31622e-33	PREDICTED: NHP2-like protein 1-like [Saccoglossus kowalevskii]
c74890_g1	714	328785416	XP_001120669.2	498	1	357	380	498	119	119	119	100	647	4.28199e-78	PREDICTED: leucine-rich repeat neuronal protein 1-like [Apis mellifera]	572299002	XP_006615642.1	502	1	354	383	500	118	107	112	90.6779661016949	595	1.98208e-70	PREDICTED: leucine-rich repeat neuronal protein 1-like [Apis dorsata]	820853615	XP_012344176.1	503	1	354	383	501	119	101	107	84.8739495798319	540	3.10519e-62	PREDICTED: leucine-rich repeat neuronal protein 1-like [Apis florea]	780692649	XP_011700003.1	487	1	354	368	485	118	82	95	69.4915254237288	467	7.60049e-52	PREDICTED: protein slit-like [Wasmannia auropunctata]	801388083	XP_012056986.1	491	1	354	371	489	119	82	97	68.9075630252101	467	1.05576e-51	PREDICTED: leucine-rich repeat neuronal protein 2-like [Atta cephalotes]	751198617	XP_011157014.1	487	1	354	368	485	118	79	95	66.9491525423729	464	2.75846e-51	PREDICTED: protein slit-like [Solenopsis invicta]	805800396	XP_012144395.1	523	1	354	403	520	118	78	98	66.1016949152542	459	2.16725e-50	PREDICTED: carboxypeptidase N subunit 2-like [Megachile rotundata]	746859674	XP_011060646.1	493	1	354	373	491	119	79	96	66.3865546218487	456	3.34697e-50	PREDICTED: leucine-rich repeat neuronal protein 2-like [Acromyrmex echinatior]>gi|332021343|gb|EGI61717.1| Leucine-rich repeat neuronal protein 2 [Acromyrmex echinatior]	769866151	XP_011645048.1	491	1	354	373	490	118	77	95	65.2542372881356	453	9.41155e-50	PREDICTED: leucine-rich repeat neuronal protein 2-like [Pogonomyrmex barbatus]	826438986	XP_012529913.1	488	1	354	369	486	118	77	95	65.2542372881356	451	1.81246e-49	PREDICTED: slit homolog 1 protein-like [Monomorium pharaonis]
c69819_g1	4779	805755351	XP_012140762.1	5750	58	4749	2891	4451	1589	1103	1264	69.4147262429201	4123	0	PREDICTED: histone-lysine N-methyltransferase 2C-like [Megachile rotundata]	808142329	XP_012172628.1	5538	58	4749	2665	4221	1584	1102	1269	69.5707070707071	4105	0	PREDICTED: histone-lysine N-methyltransferase 2C-like isoform X10 [Bombus terrestris]	808142331	XP_012172629.1	5687	58	4749	2826	4382	1584	1102	1269	69.5707070707071	4100	0	PREDICTED: histone-lysine N-methyltransferase 2C-like isoform X11 [Bombus terrestris]	808142327	XP_012172627.1	5699	58	4749	2826	4382	1584	1102	1269	69.5707070707071	4100	0	PREDICTED: histone-lysine N-methyltransferase 2C-like isoform X9 [Bombus terrestris]	808142325	XP_012172626.1	5725	58	4749	2852	4408	1584	1102	1269	69.5707070707071	4100	0	PREDICTED: histone-lysine N-methyltransferase 2C-like isoform X8 [Bombus terrestris]	808142323	XP_012172625.1	5735	58	4749	2862	4418	1584	1102	1269	69.5707070707071	4099	0	PREDICTED: histone-lysine N-methyltransferase 2C-like isoform X7 [Bombus terrestris]	808142313	XP_012172620.1	5776	58	4749	2903	4459	1584	1102	1269	69.5707070707071	4099	0	PREDICTED: histone-lysine N-methyltransferase 2C-like isoform X2 [Bombus terrestris]	808142319	XP_012172623.1	5768	58	4749	2907	4463	1584	1102	1269	69.5707070707071	4097	0	PREDICTED: histone-lysine N-methyltransferase 2C-like isoform X5 [Bombus terrestris]	808142321	XP_012172624.1	5759	58	4749	2886	4442	1584	1102	1269	69.5707070707071	4096	0	PREDICTED: histone-lysine N-methyltransferase 2C-like isoform X6 [Bombus terrestris]	808142317	XP_012172622.1	5770	58	4749	2897	4453	1584	1102	1269	69.5707070707071	4096	0	PREDICTED: histone-lysine N-methyltransferase 2C-like isoform X4 [Bombus terrestris]
c70296_g1	1117	291221134	XP_002730573.1	233	407	1072	7	228	223	97	146	43.4977578475336	490	4.37738e-56	PREDICTED: exosome complex component RRP40-like [Saccoglossus kowalevskii]	470517392	XP_004353201.1	233	401	1063	9	225	221	102	143	46.1538461538462	476	6.37128e-54	exosome component 3, putative [Acanthamoeba castellanii str. Neff]>gi|440802744|gb|ELR23673.1| exosome component 3, putative [Acanthamoeba castellanii str. Neff]	768437243	XP_011560150.1	236	425	1063	10	220	214	91	135	42.5233644859813	456	5.7237e-51	PREDICTED: exosome complex component RRP40-like [Plutella xylostella]	221121750	XP_002163201.1	246	398	1063	16	240	225	92	137	40.8888888888889	456	7.27199e-51	PREDICTED: exosome complex component RRP40-like [Hydra vulgaris]	524890247	XP_005101671.1	239	398	1063	11	233	224	96	138	42.8571428571429	455	8.0298e-51	PREDICTED: exosome complex component RRP40-like [Aplysia californica]	290977236	XP_002671344.1	253	404	1063	13	247	237	108	149	45.5696202531646	454	1.51401e-50	predicted protein [Naegleria gruberi]>gi|284084912|gb|EFC38600.1| predicted protein [Naegleria gruberi]	831773082	XP_012753802.1	240	452	1072	7	210	208	91	129	43.75	451	3.2957e-50	hypothetical protein SAMD00019534_065280 [Acytostelium subglobosum LB1]>gi|735854434|dbj|GAM23353.1| hypothetical protein SAMD00019534_065280 [Acytostelium subglobosum LB1]	281202144	EFA76349.1	245	434	1063	10	216	211	93	130	44.0758293838863	451	3.41072e-50	Putative nuclease [Polysphondylium pallidum PN500]	780018362	XP_781285.4	245	407	1063	14	233	221	93	134	42.0814479638009	443	5.02328e-49	PREDICTED: exosome complex component RRP40 isoform X2 [Strongylocentrotus purpuratus]	780018350	XP_003729944.2	245	407	1063	14	233	221	92	134	41.6289592760181	441	1.2173e-48	PREDICTED: exosome complex component RRP40 isoform X1 [Strongylocentrotus purpuratus]
c122677_g1	269	805824646	XP_012152262.1	391	3	269	100	188	89	89	89	100	487	6.05181e-58	PREDICTED: probable histone-binding protein Caf1 isoform X4 [Megachile rotundata]	380019039	XP_003693425.1	427	3	269	136	224	89	89	89	100	488	1.09933e-57	PREDICTED: LOW QUALITY PROTEIN: probable histone-binding protein Caf1 [Apis florea]	66534191	XP_624580.1	427	3	269	136	224	89	89	89	100	488	1.12294e-57	PREDICTED: probable histone-binding protein Caf1 [Apis mellifera]>gi|340711092|ref|XP_003394115.1| PREDICTED: probable histone-binding protein Caf1 [Bombus terrestris]>gi|350405600|ref|XP_003487490.1| PREDICTED: probable histone-binding protein Caf1 [Bombus impatiens]>gi|383865389|ref|XP_003708156.1| PREDICTED: probable histone-binding protein Caf1 isoform X2 [Megachile rotundata]>gi|572267695|ref|XP_006611914.1| PREDICTED: probable histone-binding protein Caf1-like [Apis dorsata]	805824644	XP_012152261.1	424	3	269	133	221	89	89	89	100	487	1.27491e-57	PREDICTED: probable histone-binding protein Caf1 isoform X3 [Megachile rotundata]	805824641	XP_012152259.1	454	3	269	163	251	89	89	89	100	487	2.33006e-57	PREDICTED: probable histone-binding protein Caf1 isoform X1 [Megachile rotundata]	752888607	XP_011262226.1	362	3	269	137	225	89	87	87	97.752808988764	474	2.56104e-56	PREDICTED: histone-binding protein RBBP4 [Camponotus floridanus]	607351229	EZA46717.1	391	3	269	100	188	89	87	87	97.752808988764	475	4.17573e-56	putative histone-binding protein Caf1 [Cerapachys biroi]	332372836	AEE61560.1	433	3	269	140	228	89	87	87	97.752808988764	477	4.22644e-56	unknown [Dendroctonus ponderosae]>gi|478250744|gb|ENN71236.1| hypothetical protein YQE_12164, partial [Dendroctonus ponderosae]>gi|546675526|gb|ERL86699.1| hypothetical protein D910_04105 [Dendroctonus ponderosae]	769845626	XP_011634082.1	391	3	269	100	188	89	87	87	97.752808988764	475	4.26569e-56	PREDICTED: probable histone-binding protein Caf1 isoform X2 [Pogonomyrmex barbatus]	780650056	XP_011690156.1	512	3	269	221	309	89	87	87	97.752808988764	482	4.30709e-56	PREDICTED: probable histone-binding protein Caf1 isoform X3 [Wasmannia auropunctata]
c24375_g1	264	322789330	EFZ14642.1	869	3	263	134	220	87	57	72	65.5172413793103	329	1.00543e-33	hypothetical protein SINV_05756, partial [Solenopsis invicta]	751223580	XP_011165083.1	932	3	263	197	283	87	57	72	65.5172413793103	329	1.00993e-33	PREDICTED: puromycin-sensitive aminopeptidase isoform X1 [Solenopsis invicta]	769847834	XP_011635269.1	867	3	260	135	220	86	57	72	66.2790697674419	329	1.09304e-33	PREDICTED: puromycin-sensitive aminopeptidase [Pogonomyrmex barbatus]	752869837	XP_011252045.1	938	3	260	205	290	86	57	71	66.2790697674419	328	1.7995e-33	PREDICTED: puromycin-sensitive aminopeptidase [Camponotus floridanus]>gi|307185036|gb|EFN71265.1| Puromycin-sensitive aminopeptidase [Camponotus floridanus]	795029187	XP_011862862.1	958	3	260	225	310	86	58	71	67.4418604651163	327	2.42545e-33	PREDICTED: puromycin-sensitive aminopeptidase isoform X1 [Vollenhovia emeryi]	826417446	XP_012523521.1	938	3	263	205	291	87	57	72	65.5172413793103	325	4.29114e-33	PREDICTED: puromycin-sensitive aminopeptidase isoform X1 [Monomorium pharaonis]	307204507	EFN83187.1	866	3	260	135	220	86	56	70	65.1162790697674	324	5.28022e-33	Puromycin-sensitive aminopeptidase [Harpegnathos saltator]	749765754	XP_011141430.1	927	3	260	196	281	86	56	70	65.1162790697674	324	5.69399e-33	PREDICTED: puromycin-sensitive aminopeptidase [Harpegnathos saltator]	801382565	XP_012054396.1	930	3	260	197	282	86	58	70	67.4418604651163	322	1.13404e-32	PREDICTED: puromycin-sensitive aminopeptidase [Atta cephalotes]	572308783	XP_006620201.1	751	3	260	19	104	86	56	71	65.1162790697674	320	1.21169e-32	PREDICTED: puromycin-sensitive aminopeptidase-like isoform X3 [Apis dorsata]
c184063_g1	431	524909399	XP_005109747.1	457	6	344	164	268	113	35	59	30.9734513274336	162	6.89993e-11	PREDICTED: sulfotransferase family cytosolic 1B member 1-like [Aplysia californica]	675363810	KFM56712.1	300	21	386	7	122	123	38	65	30.8943089430894	158	1.01117e-10	Sulfotransferase family cytosolic 1B member 1, partial [Stegodyphus mimosarum]	725565373	XP_003926862.2	303	12	341	28	128	115	40	59	34.7826086956522	149	2.11088e-09	PREDICTED: sulfotransferase 6B1 [Saimiri boliviensis boliviensis]	543732983	XP_005507511.1	291	6	344	8	112	113	35	64	30.9734513274336	148	2.49664e-09	PREDICTED: amine sulfotransferase-like isoform X1 [Columba livia]>gi|543732985|ref|XP_005507512.1| PREDICTED: amine sulfotransferase-like isoform X2 [Columba livia]	449277982	EMC85982.1	296	6	344	13	117	113	35	64	30.9734513274336	148	2.65376e-09	Amine sulfotransferase, partial [Columba livia]	640777644	XP_008056947.1	100	12	281	11	90	94	35	51	37.2340425531915	140	4.26796e-09	PREDICTED: sulfotransferase 6B1 [Tarsius syrichta]	826320638	XP_012509275.1	303	12	344	27	128	116	39	56	33.6206896551724	145	6.79492e-09	PREDICTED: sulfotransferase 6B1 isoform X1 [Propithecus coquereli]	817186113	XP_012287549.1	314	9	281	48	138	91	28	46	30.7692307692308	145	7.47505e-09	PREDICTED: sulfotransferase family cytosolic 1B member 1-like isoform X2 [Orussus abietinus]	544481897	XP_005576179.1	301	12	344	27	128	116	41	57	35.3448275862069	143	1.11117e-08	PREDICTED: sulfotransferase 6B1 [Macaca fascicularis]	719766286	XP_010217659.1	302	12	395	9	128	131	42	70	32.0610687022901	143	1.17627e-08	PREDICTED: sulfotransferase 6B1, partial [Tinamus guttatus]
c65856_g1	462	167522399	XP_001745537.1	130	62	436	4	126	125	55	78	44	273	7.10214e-28	hypothetical protein [Monosiga brevicollis MX1]>gi|163775886|gb|EDQ89508.1| predicted protein [Monosiga brevicollis MX1]	857969752	CEP03760.1	126	59	433	1	123	126	58	77	46.031746031746	267	4.8072e-27	hypothetical protein PBRA_003367 [Plasmodiophora brassicae]	873237989	CEL96782.1	130	71	445	5	130	127	53	76	41.7322834645669	261	4.07478e-26	unnamed protein product [Vitrella brassicaformis CCMP3155]	507635756	XP_004628995.1	163	20	436	19	156	141	56	87	39.7163120567376	260	1.15815e-25	PREDICTED: ribonuclease UK114-like [Octodon degus]	118387590	XP_001026899.1	148	2	436	1	146	149	54	91	36.241610738255	256	3.07062e-25	endoribonuclease L-PSP protein [Tetrahymena thermophila SB210]>gi|89308666|gb|EAS06654.1| endoribonuclease L-PSP protein [Tetrahymena thermophila SB210]	514689210	XP_004992180.1	162	14	436	20	159	142	55	80	38.7323943661972	254	8.08003e-25	endoribonuclease L-PSP [Salpingoeca rosetta]>gi|326429557|gb|EGD75127.1| endoribonuclease L-PSP [Salpingoeca rosetta]	754344663	XP_004348931.2	213	71	436	90	210	122	51	74	41.8032786885246	252	4.69619e-24	endoribonuclease L-PSP [Capsaspora owczarzaki ATCC 30864]>gi|765550341|gb|KJE90962.1| endoribonuclease L-PSP [Capsaspora owczarzaki ATCC 30864]	391343668	XP_003746129.1	148	29	457	10	148	144	54	85	37.5	247	6.74703e-24	PREDICTED: ribonuclease UK114-like [Metaseiulus occidentalis]	857973105	CEP00386.1	173	38	436	38	169	133	49	78	36.8421052631579	249	6.76192e-24	hypothetical protein PBRA_001440 [Plasmodiophora brassicae]	471229518	XP_004035611.1	147	29	436	5	143	140	53	80	37.8571428571429	246	8.22604e-24	hypothetical protein IMG5_095210 [Ichthyophthirius multifiliis]>gi|340505840|gb|EGR32125.1| hypothetical protein IMG5_095210 [Ichthyophthirius multifiliis]
c108996_g1	207	805794523	XP_012142769.1	107	47	202	1	52	52	31	46	59.6153846153846	167	8.88087e-14	PREDICTED: uncharacterized protein LOC105662719 [Megachile rotundata]	808137476	XP_012170997.1	146	59	205	4	52	49	29	41	59.1836734693878	153	1.97951e-11	PREDICTED: uncharacterized protein LOC100650700 isoform X2 [Bombus terrestris]	815928045	XP_012248526.1	128	59	205	4	52	49	29	40	59.1836734693878	152	2.1823e-11	PREDICTED: uncharacterized protein LOC100740074 isoform X3 [Bombus impatiens]
c167113_g1	222	470525543	XP_004356618.1	489	1	180	301	360	60	29	42	48.3333333333333	158	4.10069e-11	aspartic proteinase, partial [Acanthamoeba castellanii str. Neff]>gi|440803835|gb|ELR24718.1| aspartic proteinase, partial [Acanthamoeba castellanii str. Neff]	765557331	KJE97625.1	507	1	195	314	378	65	26	40	40	134	7.92855e-08	lysosomal aspartic protease [Capsaspora owczarzaki ATCC 30864]	470291129	XP_004343311.1	462	1	201	269	335	67	26	41	38.8059701492537	129	3.33009e-07	lysosomal aspartic protease [Capsaspora owczarzaki ATCC 30864]
c189144_g1	285	350427174	XP_003494676.1	504	4	231	387	462	76	36	41	47.3684210526316	164	1.48237e-11	PREDICTED: dicarboxylate transporter 1, chloroplastic-like [Bombus impatiens]	820847498	XP_012341636.1	341	37	282	237	316	82	36	45	43.9024390243902	154	1.72379e-10	PREDICTED: dicarboxylate transporter 2.1, chloroplastic-like [Apis florea]	873220184	CEM36116.1	516	7	234	403	478	76	30	45	39.4736842105263	124	2.70178e-06	unnamed protein product [Vitrella brassicaformis CCMP3155]	294867946	XP_002765307.1	521	7	279	398	483	92	32	45	34.7826086956522	123	3.94807e-06	conserved hypothetical protein [Perkinsus marinus ATCC 50983]>gi|294867956|ref|XP_002765312.1| conserved hypothetical protein [Perkinsus marinus ATCC 50983]>gi|239865320|gb|EEQ98024.1| conserved hypothetical protein [Perkinsus marinus ATCC 50983]>gi|239865325|gb|EEQ98029.1| conserved hypothetical protein [Perkinsus marinus ATCC 50983]	294955624	XP_002788598.1	517	10	210	413	478	67	27	36	40.2985074626866	120	8.5872e-06	conserved hypothetical protein [Perkinsus marinus ATCC 50983]>gi|239904139|gb|EER20394.1| conserved hypothetical protein [Perkinsus marinus ATCC 50983]
c58459_g2	984	328778400	XP_624824.3	186	232	789	1	186	186	185	186	99.4623655913979	993	4.55136e-133	PREDICTED: ADP-ribosylation factor-like protein 8B-A-like isoform X3 [Apis mellifera]>gi|380014351|ref|XP_003691198.1| PREDICTED: ADP-ribosylation factor-like protein 8B-A [Apis florea]>gi|571576027|ref|XP_006559468.1| PREDICTED: ADP-ribosylation factor-like protein 8B-A-like isoform X1 [Apis mellifera]>gi|571576029|ref|XP_006559469.1| PREDICTED: ADP-ribosylation factor-like protein 8B-A-like isoform X2 [Apis mellifera]>gi|572266268|ref|XP_006611248.1| PREDICTED: ADP-ribosylation factor-like protein 8B-A-like [Apis dorsata]>gi|820839769|ref|XP_012350821.1| PREDICTED: ADP-ribosylation factor-like protein 8B-A [Apis florea]>gi|820839771|ref|XP_012350822.1| PREDICTED: ADP-ribosylation factor-like protein 8B-A [Apis florea]	759039083	XP_011352102.1	186	232	789	1	186	186	185	186	99.4623655913979	992	7.19677e-133	PREDICTED: ADP-ribosylation factor-like protein 8B-A [Cerapachys biroi]>gi|607366566|gb|EZA60728.1| ADP-ribosylation factor-like protein 8B-A [Cerapachys biroi]	746850548	XP_011055760.1	186	232	789	1	186	186	184	186	98.9247311827957	991	9.76788e-133	PREDICTED: ADP-ribosylation factor-like protein 8B-A [Acromyrmex echinatior]>gi|749734601|ref|XP_011152139.1| PREDICTED: ADP-ribosylation factor-like protein 8B-A [Harpegnathos saltator]>gi|751223831|ref|XP_011165226.1| PREDICTED: ADP-ribosylation factor-like protein 8B-A [Solenopsis invicta]>gi|752859519|ref|XP_011250814.1| PREDICTED: ADP-ribosylation factor-like protein 8B-A [Camponotus floridanus]>gi|752859521|ref|XP_011250894.1| PREDICTED: ADP-ribosylation factor-like protein 8B-A [Camponotus floridanus]>gi|769835077|ref|XP_011647642.1| PREDICTED: ADP-ribosylation factor-like protein 8B-A [Pogonomyrmex barbatus]>gi|780686801|ref|XP_011698725.1| PREDICTED: ADP-ribosylation factor-like protein 8B-A [Wasmannia auropunctata]>gi|801367508|ref|XP_012064376.1| PREDICTED: ADP-ribosylation factor-like protein 8B-A [Atta cephalotes]>gi|307191544|gb|EFN75047.1| ADP-ribosylation factor-like protein 8B [Camponotus floridanus]>gi|307213231|gb|EFN88726.1| ADP-ribosylation factor-like protein 8B [Harpegnathos saltator]>gi|322789178|gb|EFZ14564.1| hypothetical protein SINV_09699, partial [Solenopsis invicta]	383849649	XP_003700457.1	186	232	789	1	186	186	184	186	98.9247311827957	991	1.22828e-132	PREDICTED: ADP-ribosylation factor-like protein 8B-A [Megachile rotundata]	795053702	XP_011870932.1	186	232	789	1	186	186	183	185	98.3870967741936	985	8.28699e-132	PREDICTED: ADP-ribosylation factor-like protein 8B-A [Vollenhovia emeryi]>gi|815800202|ref|XP_012220754.1| PREDICTED: ADP-ribosylation factor-like protein 8B-A [Linepithema humile]>gi|826421562|ref|XP_012525746.1| PREDICTED: ADP-ribosylation factor-like protein 8B-A [Monomorium pharaonis]	646717245	KDR20181.1	186	232	789	1	186	186	182	185	97.8494623655914	982	2.2855e-131	ADP-ribosylation factor-like protein 8B-A [Zootermopsis nevadensis]	755926433	XP_011301254.1	186	232	789	1	186	186	182	185	97.8494623655914	982	2.72132e-131	PREDICTED: ADP-ribosylation factor-like protein 8B-A [Fopius arisanus]	340722296	XP_003399543.1	186	232	789	1	186	186	183	185	98.3870967741936	980	5.29363e-131	PREDICTED: ADP-ribosylation factor-like protein 8B-A [Bombus terrestris]>gi|350416614|ref|XP_003491018.1| PREDICTED: ADP-ribosylation factor-like protein 8B-A [Bombus impatiens]	817188344	XP_012288734.1	186	232	789	1	186	186	181	185	97.3118279569892	979	6.44205e-131	PREDICTED: ADP-ribosylation factor-like protein 8B-A isoform X2 [Orussus abietinus]	156553597	XP_001599316.1	186	232	789	1	186	186	180	184	96.7741935483871	974	4.63901e-130	PREDICTED: ADP-ribosylation factor-like protein 8B-A [Nasonia vitripennis]
c62128_g1	454	871232087	XP_005098204.2	405	265	453	76	140	65	42	50	64.6153846153846	232	1.76533e-20	PREDICTED: lysosomal aspartic protease-like [Aplysia californica]	336454162	AEI58895.1	392	265	453	60	124	65	41	52	63.0769230769231	230	2.98509e-20	cathepsin D [Pteria penguin]	56118817	NP_001008172.1	421	196	453	38	125	89	45	62	50.561797752809	230	4.26627e-20	MGC89016 protein precursor [Xenopus (Silurana) tropicalis]>gi|51950197|gb|AAH82490.1| MGC89016 protein [Xenopus (Silurana) tropicalis]	315274255	ADU03675.1	398	133	453	30	129	109	49	64	44.954128440367	228	5.35587e-20	putative cathepsin D3 [Ixodes ricinus]	241813645	XP_002416518.1	392	133	453	24	123	109	49	64	44.954128440367	228	6.10163e-20	aspartic protease, putative [Ixodes scapularis]>gi|215510982|gb|EEC20435.1| aspartic protease, putative [Ixodes scapularis]	195997283	XP_002108510.1	389	205	453	28	123	96	49	63	51.0416666666667	228	6.41932e-20	expressed hypothetical protein [Trichoplax adhaerens]>gi|190589286|gb|EDV29308.1| expressed hypothetical protein [Trichoplax adhaerens]	123431419	XP_001308165.1	370	262	453	47	110	64	40	51	62.5	226	8.8378e-20	Clan AA, family A1, cathepsin D-like aspartic peptidase [Trichomonas vaginalis G3]>gi|121889831|gb|EAX95235.1| Clan AA, family A1, cathepsin D-like aspartic peptidase [Trichomonas vaginalis G3]	356984214	AET43952.1	96	241	453	4	76	73	42	51	57.5342465753425	213	1.95791e-19	cathepsin D, partial [Reishia clavigera]	576694392	EUB57981.1	425	256	453	60	127	68	41	51	60.2941176470588	225	2.30864e-19	Lysosomal aspartic protease [Echinococcus granulosus]	674567874	CDS16987.1	423	256	453	58	125	68	41	51	60.2941176470588	225	2.42539e-19	cathepsin d lysosomal aspartyl protease [Echinococcus granulosus]
c152752_g1	239	572272860	XP_006614268.1	461	3	236	54	131	78	75	77	96.1538461538462	397	1.97258e-44	PREDICTED: probable cytochrome P450 6a14-like [Apis dorsata]	380021415	XP_003694561.1	499	3	236	54	131	78	70	75	89.7435897435898	384	2.20777e-42	PREDICTED: probable cytochrome P450 6a14 [Apis florea]	571568769	XP_006565135.1	1013	3	239	568	646	79	72	77	91.1392405063291	392	2.65889e-42	PREDICTED: uncharacterized protein LOC726690 [Apis mellifera]	380021398	XP_003694553.1	498	3	239	54	132	79	49	63	62.0253164556962	280	6.51425e-28	PREDICTED: probable cytochrome P450 6a14 [Apis florea]	572272857	XP_006614267.1	500	3	236	54	131	78	50	62	64.1025641025641	277	1.80984e-27	PREDICTED: cytochrome P450 6A1-like isoform X2 [Apis dorsata]	571568841	XP_623427.3	997	3	239	553	631	79	48	63	60.7594936708861	276	1.45405e-26	PREDICTED: uncharacterized protein LOC551028 isoform 1 [Apis mellifera]	350426697	XP_003494516.1	500	3	236	54	131	78	45	62	57.6923076923077	256	1.66576e-24	PREDICTED: cytochrome P450 6a2-like [Bombus impatiens]	808137699	XP_003400129.2	1040	3	236	54	131	78	48	61	61.5384615384615	260	1.88257e-24	PREDICTED: uncharacterized protein LOC100647549 [Bombus terrestris]	340723507	XP_003400131.1	500	3	236	54	131	78	45	61	57.6923076923077	253	4.44225e-24	PREDICTED: cytochrome P450 6a2-like [Bombus terrestris]>gi|808137140|ref|XP_012170860.1| PREDICTED: cytochrome P450 6a2-like [Bombus terrestris]	383857573	XP_003704279.1	501	3	239	57	135	79	47	63	59.4936708860759	252	5.66957e-24	PREDICTED: probable cytochrome P450 6a23 [Megachile rotundata]>gi|805795670|ref|XP_012143067.1| PREDICTED: probable cytochrome P450 6a23 [Megachile rotundata]
c58472_g1	1650	746858637	XP_011060084.1	245	540	1286	1	245	250	130	178	52	700	6.06649e-85	PREDICTED: circadian clock-controlled protein-like isoform X1 [Acromyrmex echinatior]>gi|332021734|gb|EGI62089.1| Circadian clock-controlled protein [Acromyrmex echinatior]	746858639	XP_011060085.1	244	540	1286	1	244	250	129	177	51.6	694	4.0529e-84	PREDICTED: circadian clock-controlled protein-like isoform X2 [Acromyrmex echinatior]	808129692	XP_012167652.1	247	540	1286	1	247	250	127	170	50.8	680	5.47644e-82	PREDICTED: circadian clock-controlled protein-like [Bombus terrestris]	350399054	XP_003485401.1	247	540	1286	1	247	250	126	170	50.4	678	1.11825e-81	PREDICTED: circadian clock-controlled protein-like [Bombus impatiens]	826409625	XP_012533904.1	244	540	1286	1	244	250	127	176	50.8	676	1.74792e-81	PREDICTED: uncharacterized protein LOC105835308 [Monomorium pharaonis]	805755220	XP_012140383.1	247	615	1286	24	247	224	118	163	52.6785714285714	675	2.70731e-81	PREDICTED: circadian clock-controlled protein-like [Megachile rotundata]	769840035	XP_011631188.1	244	540	1286	1	244	250	127	170	50.8	666	6.88666e-80	PREDICTED: circadian clock-controlled protein-like [Pogonomyrmex barbatus]	801383313	XP_012054810.1	222	624	1286	2	222	221	118	160	53.393665158371	663	7.93047e-80	PREDICTED: circadian clock-controlled protein-like [Atta cephalotes]	795093345	XP_011879790.1	244	540	1286	1	244	250	121	174	48.4	660	4.38606e-79	PREDICTED: circadian clock-controlled protein-like [Vollenhovia emeryi]	817199335	XP_012275346.1	247	552	1286	4	247	245	116	168	47.3469387755102	659	8.04431e-79	PREDICTED: uncharacterized protein LOC105697001 [Orussus abietinus]
c12783_g1	249	571547030	XP_006569886.1	875	49	249	541	607	67	64	65	95.5223880597015	345	5.80658e-36	PREDICTED: LOW QUALITY PROTEIN: regulator of G-protein signaling 11-like [Apis mellifera]	820854050	XP_012344367.1	873	49	249	536	602	67	61	64	91.044776119403	329	8.93482e-34	PREDICTED: LOW QUALITY PROTEIN: regulator of G-protein signaling 11 [Apis florea]	572297603	XP_006614985.1	764	49	249	435	498	67	59	61	88.0597014925373	310	2.29463e-31	PREDICTED: regulator of G-protein signaling 11-like isoform X11 [Apis dorsata]	572297601	XP_006614984.1	766	49	249	437	500	67	59	61	88.0597014925373	310	2.35414e-31	PREDICTED: regulator of G-protein signaling 11-like isoform X10 [Apis dorsata]	572297599	XP_006614983.1	868	49	249	539	602	67	59	61	88.0597014925373	310	3.02262e-31	PREDICTED: regulator of G-protein signaling 11-like isoform X9 [Apis dorsata]	572297593	XP_006614980.1	889	49	249	560	623	67	59	61	88.0597014925373	310	3.37278e-31	PREDICTED: regulator of G-protein signaling 11-like isoform X6 [Apis dorsata]	572297597	XP_006614982.1	886	49	249	557	620	67	59	61	88.0597014925373	310	3.52156e-31	PREDICTED: regulator of G-protein signaling 11-like isoform X8 [Apis dorsata]	572297595	XP_006614981.1	888	49	249	559	622	67	59	61	88.0597014925373	310	3.56966e-31	PREDICTED: regulator of G-protein signaling 11-like isoform X7 [Apis dorsata]	572297589	XP_006614978.1	899	49	249	570	633	67	59	61	88.0597014925373	310	3.60783e-31	PREDICTED: regulator of G-protein signaling 11-like isoform X4 [Apis dorsata]	572297591	XP_006614979.1	897	49	249	568	631	67	59	61	88.0597014925373	310	3.70156e-31	PREDICTED: regulator of G-protein signaling 11-like isoform X5 [Apis dorsata]
c88824_g1	221	817059073	XP_012251030.1	1492	6	221	1047	1121	75	41	50	54.6666666666667	213	3.42126e-18	PREDICTED: ALK tyrosine kinase receptor [Athalia rosae]	572277263	XP_006614481.1	1494	6	221	1033	1107	75	41	51	54.6666666666667	213	4.14746e-18	PREDICTED: ALK tyrosine kinase receptor-like [Apis dorsata]	861634570	KMQ91292.1	1041	6	221	567	641	75	41	49	54.6666666666667	211	5.89431e-18	alk tyrosine kinase receptor-like protein [Lasius niger]	769836929	XP_011629638.1	1498	6	221	1040	1114	75	41	49	54.6666666666667	210	1.04329e-17	PREDICTED: ALK tyrosine kinase receptor [Pogonomyrmex barbatus]	307180354	EFN68380.1	1510	6	221	1006	1080	75	41	49	54.6666666666667	209	1.2796e-17	ALK tyrosine kinase receptor [Camponotus floridanus]	752877308	XP_011256083.1	1334	6	221	866	940	75	41	49	54.6666666666667	209	1.37429e-17	PREDICTED: leukocyte tyrosine kinase receptor-like isoform X2 [Camponotus floridanus]	801374669	XP_012063067.1	1506	6	221	1044	1118	75	41	49	54.6666666666667	208	1.75482e-17	PREDICTED: ALK tyrosine kinase receptor [Atta cephalotes]	752877306	XP_011256082.1	1531	6	221	1063	1137	75	41	49	54.6666666666667	208	1.76411e-17	PREDICTED: ALK tyrosine kinase receptor-like isoform X1 [Camponotus floridanus]	571511133	XP_006559149.1	1478	6	221	1019	1093	75	40	50	53.3333333333333	207	2.13345e-17	PREDICTED: ALK tyrosine kinase receptor-like isoform X2 [Apis mellifera]	820861655	XP_012347610.1	1417	6	221	1040	1114	75	40	50	53.3333333333333	207	2.14382e-17	PREDICTED: leukocyte tyrosine kinase receptor isoform X4 [Apis florea]
c78782_g1	371	694526414	XP_009492711.1	330	2	301	73	172	100	37	66	37	199	1.7452e-16	hypothetical protein H696_00560 [Fonticula alba]>gi|627951221|gb|KCV73010.1| hypothetical protein H696_00560 [Fonticula alba]	607365354	EZA59552.1	306	2	298	61	157	100	38	63	38	176	1.93227e-13	DNA-directed RNA polymerase III subunit RPC6 [Cerapachys biroi]	749751738	XP_011138186.1	331	2	298	77	175	99	34	66	34.3434343434343	177	2.22659e-13	PREDICTED: probable DNA-directed RNA polymerase III subunit RPC6 [Harpegnathos saltator]>gi|307207698|gb|EFN85335.1| DNA-directed RNA polymerase III subunit RPC6 [Harpegnathos saltator]	759043085	XP_011330409.1	338	2	298	93	189	100	38	63	38	176	3.08415e-13	PREDICTED: probable DNA-directed RNA polymerase III subunit RPC6 [Cerapachys biroi]	817219419	XP_012285446.1	312	2	310	65	162	103	37	64	35.9223300970874	175	3.15662e-13	PREDICTED: DNA-directed RNA polymerase III subunit RPC6 isoform X2 [Orussus abietinus]	817219416	XP_012285444.1	313	2	310	66	163	103	37	64	35.9223300970874	174	4.08169e-13	PREDICTED: probable DNA-directed RNA polymerase III subunit RPC6 isoform X1 [Orussus abietinus]	873241403	CEL92516.1	316	2	226	91	165	75	29	49	38.6666666666667	170	1.5295e-12	unnamed protein product [Vitrella brassicaformis CCMP3155]	350410921	XP_003489178.1	311	2	358	50	161	119	40	71	33.6134453781513	169	1.93262e-12	PREDICTED: DNA-directed RNA polymerase III subunit RPC6 [Bombus impatiens]>gi|815910098|ref|XP_012240622.1| PREDICTED: DNA-directed RNA polymerase III subunit RPC6 [Bombus impatiens]	817086822	XP_012266158.1	311	2	310	64	161	103	36	62	34.9514563106796	169	1.95241e-12	PREDICTED: probable DNA-directed RNA polymerase III subunit RPC6 [Athalia rosae]	156551159	XP_001604309.1	305	2	358	43	154	119	40	69	33.6134453781513	169	2.24434e-12	PREDICTED: probable DNA-directed RNA polymerase III subunit RPC6 [Nasonia vitripennis]
c124511_g1	232	556735272	XP_005963252.1	394	3	230	313	388	76	38	53	50	209	2.69304e-18	PREDICTED: mitogen-activated protein kinase 3 [Pantholops hodgsonii]	803197720	XP_011960186.1	403	3	230	322	397	76	38	53	50	208	3.29383e-18	PREDICTED: mitogen-activated protein kinase 3 isoform X1 [Ovis aries]	754344951	XP_004349328.2	408	3	221	274	346	73	40	54	54.7945205479452	207	5.91611e-18	extracellular signal-regulated protein kinase [Capsaspora owczarzaki ATCC 30864]>gi|765550823|gb|KJE91444.1| CMGC/MAPK protein kinase [Capsaspora owczarzaki ATCC 30864]	742107865	XP_010835733.1	495	3	230	414	489	76	38	53	50	209	6.16791e-18	PREDICTED: mitogen-activated protein kinase 3 [Bison bison bison]	594677265	XP_007186424.1	265	3	230	184	259	76	38	53	50	201	1.25334e-17	PREDICTED: mitogen-activated protein kinase 3 isoform X1 [Balaenoptera acutorostrata scammoni]>gi|594677267|ref|XP_007186425.1| PREDICTED: mitogen-activated protein kinase 3 isoform X2 [Balaenoptera acutorostrata scammoni]	555964961	XP_005894541.1	325	3	230	244	319	76	38	53	50	201	1.66451e-17	PREDICTED: mitogen-activated protein kinase 3 [Bos mutus]	440907057	ELR57249.1	336	3	230	255	330	76	38	53	50	201	1.75015e-17	Mitogen-activated protein kinase 3, partial [Bos mutus]	602680059	XP_007452842.1	325	3	230	244	319	76	38	53	50	201	1.75073e-17	PREDICTED: mitogen-activated protein kinase 3 [Lipotes vexillifer]	158517957	NP_001103488.1	362	3	230	281	356	76	38	53	50	201	2.14595e-17	mitogen-activated protein kinase 3 [Bos taurus]>gi|296473287|tpg|DAA15402.1| TPA: mitogen-activated protein kinase 3 [Bos taurus]	548521728	XP_005698057.1	367	3	230	286	361	76	38	53	50	201	2.42034e-17	PREDICTED: mitogen-activated protein kinase 3 [Capra hircus]
c187459_g1	356	528263279	EPY39150.1	405	2	268	314	403	90	52	67	57.7777777777778	284	3.69238e-28	argininosuccinate synthase [Angomonas deanei]>gi|528266980|gb|EPY40308.1| argininosuccinate synthase [Angomonas deanei]>gi|529495151|gb|AGT02467.1| argininosuccinate synthase [Angomonas deanei]	529498056	AGT02755.1	460	2	259	369	455	87	51	67	58.6206896551724	283	6.36845e-28	argininosuccinate synthase [Angomonas desouzai]	401422327	XP_003875651.1	419	2	256	324	409	86	51	65	59.3023255813954	278	3.19595e-27	putative argininosuccinate synthase [Leishmania mexicana MHOM/GT/2001/U1103]>gi|322491890|emb|CBZ27163.1| putative argininosuccinate synthase [Leishmania mexicana MHOM/GT/2001/U1103]	529496839	AGT02650.1	414	2	256	319	404	86	50	66	58.1395348837209	278	3.29227e-27	argininosuccinate synthase [Crithidia acanthocephali]	528232066	EPY26781.1	272	2	256	181	266	86	50	63	58.1395348837209	272	5.33955e-27	argininosuccinate synthase [Strigomonas culicis]	529497728	AGT02709.1	405	2	256	314	399	86	50	64	58.1395348837209	272	1.70553e-26	argininosuccinate synthase [Strigomonas galati]	157869598	XP_001683350.1	419	2	265	324	412	89	51	65	57.3033707865169	272	1.78726e-26	putative argininosuccinate synthase [Leishmania major strain Friedlin]>gi|68126415|emb|CAJ03985.1| putative argininosuccinate synthase [Leishmania major strain Friedlin]	379647467	AFD04704.1	418	2	259	324	410	87	48	66	55.1724137931034	268	6.86675e-26	argininosuccinate synthase [Leishmania donovani]	146087041	XP_001465707.1	418	2	259	324	410	87	48	66	55.1724137931034	268	8.04165e-26	putative argininosuccinate synthase [Leishmania infantum JPCM5]>gi|398015484|ref|XP_003860931.1| argininosuccinate synthase, putative [Leishmania donovani]>gi|134069807|emb|CAM68133.1| putative argininosuccinate synthase [Leishmania infantum JPCM5]>gi|322499155|emb|CBZ34226.1| argininosuccinate synthase, putative [Leishmania donovani]	528204950	EPY14983.1	429	2	256	338	423	86	50	63	58.1395348837209	268	8.11006e-26	argininosuccinate synthase [Strigomonas culicis]>gi|528241568|gb|EPY30868.1| argininosuccinate synthase [Strigomonas culicis]>gi|529494510|gb|AGT02404.1| argininosuccinate synthase [Strigomonas culicis]
c153612_g1	226	571510116	XP_006571685.1	2852	3	224	1444	1517	74	73	74	98.6486486486486	352	1.14555e-36	PREDICTED: PHD finger protein rhinoceros [Apis mellifera]	572269643	XP_006612836.1	2885	3	215	1440	1510	71	68	70	95.7746478873239	249	8.09752e-23	PREDICTED: PHD finger protein rhinoceros-like isoform X1 [Apis dorsata]>gi|572269645|ref|XP_006612837.1| PREDICTED: PHD finger protein rhinoceros-like isoform X2 [Apis dorsata]>gi|572269647|ref|XP_006612838.1| PREDICTED: PHD finger protein rhinoceros-like isoform X3 [Apis dorsata]>gi|572269649|ref|XP_006612839.1| PREDICTED: PHD finger protein rhinoceros-like isoform X4 [Apis dorsata]>gi|572269651|ref|XP_006612840.1| PREDICTED: PHD finger protein rhinoceros-like isoform X5 [Apis dorsata]	815905804	XP_012238754.1	2906	3	224	1448	1521	74	49	63	66.2162162162162	233	1.08002e-20	PREDICTED: PHD finger protein rhinoceros [Bombus impatiens]>gi|815905806|ref|XP_012238755.1| PREDICTED: PHD finger protein rhinoceros [Bombus impatiens]>gi|815905808|ref|XP_012238756.1| PREDICTED: PHD finger protein rhinoceros [Bombus impatiens]	808114181	XP_012167290.1	2902	3	224	1443	1516	74	49	63	66.2162162162162	232	1.28314e-20	PREDICTED: LOW QUALITY PROTEIN: PHD finger protein rhinoceros [Bombus terrestris]	820854489	XP_012344551.1	2893	3	215	1447	1517	71	62	65	87.3239436619718	224	1.44892e-19	PREDICTED: LOW QUALITY PROTEIN: PHD finger protein rhinoceros [Apis florea]	805790802	XP_012141835.1	2910	3	224	1464	1533	74	40	58	54.0540540540541	187	1.25642e-14	PREDICTED: PHD finger protein rhinoceros [Megachile rotundata]>gi|805790805|ref|XP_012141836.1| PREDICTED: PHD finger protein rhinoceros [Megachile rotundata]>gi|805790808|ref|XP_012141838.1| PREDICTED: PHD finger protein rhinoceros [Megachile rotundata]>gi|805790812|ref|XP_012141839.1| PREDICTED: PHD finger protein rhinoceros [Megachile rotundata]
c188765_g1	245	470432047	XP_004338460.1	210	4	234	44	125	82	35	46	42.6829268292683	144	6.88329e-10	protozoan/cyanobacterial globin family subfamily protein [Acanthamoeba castellanii str. Neff]>gi|440795318|gb|ELR16447.1| protozoan/cyanobacterial globin family subfamily protein [Acanthamoeba castellanii str. Neff]
c61391_g1	1540	817202286	XP_012276927.1	411	285	1421	1	411	415	192	257	46.2650602409639	949	2.82067e-120	PREDICTED: apoptosis 1 inhibitor isoform X2 [Orussus abietinus]>gi|817202288|ref|XP_012276928.1| PREDICTED: apoptosis 1 inhibitor isoform X2 [Orussus abietinus]>gi|817202290|ref|XP_012276929.1| PREDICTED: apoptosis 1 inhibitor isoform X2 [Orussus abietinus]	817202284	XP_012276925.1	454	198	1421	15	454	444	199	267	44.8198198198198	952	3.36969e-120	PREDICTED: apoptosis 1 inhibitor isoform X1 [Orussus abietinus]	820863019	XP_012348205.1	401	285	1421	1	401	407	190	252	46.6830466830467	946	5.88307e-120	PREDICTED: apoptosis 1 inhibitor-like [Apis florea]>gi|820863021|ref|XP_012348206.1| PREDICTED: apoptosis 1 inhibitor-like [Apis florea]>gi|820863023|ref|XP_012348207.1| PREDICTED: apoptosis 1 inhibitor-like [Apis florea]	572314547	XP_006622945.1	401	285	1421	1	401	407	191	253	46.9287469287469	943	1.4716e-119	PREDICTED: apoptosis 2 inhibitor-like isoform X1 [Apis dorsata]>gi|572314549|ref|XP_006622946.1| PREDICTED: apoptosis 2 inhibitor-like isoform X2 [Apis dorsata]	805822927	XP_012151450.1	421	282	1421	13	421	414	188	258	45.4106280193237	940	9.04499e-119	PREDICTED: baculoviral IAP repeat-containing protein 3 isoform X2 [Megachile rotundata]	805822925	XP_003707941.2	428	282	1421	20	428	414	188	258	45.4106280193237	940	1.05886e-118	PREDICTED: baculoviral IAP repeat-containing protein 3 isoform X1 [Megachile rotundata]	571506210	XP_006570777.1	401	285	1421	1	401	407	190	252	46.6830466830467	937	1.0939e-118	PREDICTED: apoptosis 2 inhibitor-like [Apis mellifera]	805822929	XP_012151451.1	408	285	1421	1	408	413	188	257	45.5205811138014	938	1.12804e-118	PREDICTED: baculoviral IAP repeat-containing protein 3 isoform X3 [Megachile rotundata]	350419054	XP_003492055.1	406	285	1418	1	405	410	182	254	44.390243902439	906	5.69639e-114	PREDICTED: apoptosis 1 inhibitor-like isoform X1 [Bombus impatiens]	815919861	XP_012244888.1	389	390	1418	21	388	372	174	241	46.7741935483871	904	6.52868e-114	PREDICTED: apoptosis 1 inhibitor-like isoform X2 [Bombus impatiens]
c87121_g1	270	571573231	XP_006557651.1	806	1	270	466	555	90	90	90	100	476	3.01686e-54	PREDICTED: protein FAM160B1-like isoform X2 [Apis mellifera]	110763115	XP_392047.3	839	1	270	499	588	90	90	90	100	476	3.66354e-54	PREDICTED: protein FAM160B1-like isoform X3 [Apis mellifera]	820855469	XP_003695960.2	840	1	270	500	589	90	90	90	100	475	4.83571e-54	PREDICTED: LOW QUALITY PROTEIN: protein FAM160B1-like [Apis florea]	572318362	XP_006624755.1	838	1	270	498	587	90	90	90	100	475	4.96805e-54	PREDICTED: protein FAM160B1-like [Apis dorsata]	571573228	XP_006557650.1	847	1	270	507	596	90	90	90	100	475	5.55205e-54	PREDICTED: protein FAM160B1-like isoform X1 [Apis mellifera]	815903537	XP_012237748.1	806	1	270	465	554	90	86	89	95.5555555555556	464	1.49877e-52	PREDICTED: protein FAM160B1-like isoform X4 [Bombus impatiens]	350405240	XP_003487370.1	839	1	270	498	587	90	86	89	95.5555555555556	465	1.51945e-52	PREDICTED: protein FAM160B1-like isoform X2 [Bombus impatiens]	815903535	XP_012237747.1	834	1	270	493	582	90	86	89	95.5555555555556	464	1.63587e-52	PREDICTED: protein FAM160B1-like isoform X3 [Bombus impatiens]	815903532	XP_012237746.1	848	1	270	507	596	90	86	89	95.5555555555556	464	2.16095e-52	PREDICTED: protein FAM160B1-like isoform X1 [Bombus impatiens]	808142231	XP_012172579.1	806	1	270	465	554	90	85	89	94.4444444444444	462	2.75993e-52	PREDICTED: protein FAM160B1-like isoform X4 [Bombus terrestris]
c124356_g1	339	769858625	XP_011640997.1	229	3	338	98	209	112	110	111	98.2142857142857	585	3.35013e-74	PREDICTED: 26S protease regulatory subunit 10B [Pogonomyrmex barbatus]	322788826	EFZ14394.1	148	3	338	17	128	112	110	111	98.2142857142857	577	3.93598e-74	hypothetical protein SINV_16028, partial [Solenopsis invicta]	383856518	XP_003703755.1	393	3	338	262	373	112	111	111	99.1071428571429	587	1.89279e-72	PREDICTED: 26S protease regulatory subunit 10B [Megachile rotundata]	607365971	EZA60143.1	266	3	338	135	246	112	110	111	98.2142857142857	575	3.12698e-72	26S protease regulatory subunit 10B [Cerapachys biroi]	755945555	XP_011299835.1	393	3	338	262	373	112	110	111	98.2142857142857	584	6.45353e-72	PREDICTED: 26S protease regulatory subunit 10B [Fopius arisanus]	766935849	XP_011500309.1	393	3	338	262	373	112	110	111	98.2142857142857	583	8.91165e-72	PREDICTED: 26S protease regulatory subunit 10B [Ceratosolen solmsi marchali]	156547510	XP_001603936.1	393	3	338	262	373	112	110	111	98.2142857142857	583	9.50582e-72	PREDICTED: 26S protease regulatory subunit 10B [Nasonia vitripennis]>gi|645005147|ref|XP_008217678.1| PREDICTED: 26S protease regulatory subunit 10B [Nasonia vitripennis]>gi|645005149|ref|XP_008217679.1| PREDICTED: 26S protease regulatory subunit 10B [Nasonia vitripennis]	646705737	KDR13296.1	392	3	338	261	372	112	109	111	97.3214285714286	580	2.03073e-71	26S protease regulatory subunit S10B [Zootermopsis nevadensis]	815813168	XP_012227568.1	393	3	338	262	373	112	110	111	98.2142857142857	579	3.00482e-71	PREDICTED: 26S protease regulatory subunit 10B [Linepithema humile]	795068913	XP_011874906.1	393	3	338	262	373	112	110	111	98.2142857142857	579	3.00482e-71	PREDICTED: 26S protease regulatory subunit 10B [Vollenhovia emeryi]
c90556_g1	291	402697437	AFQ90905.1	133	1	291	25	121	97	82	89	84.5360824742268	456	2.86725e-56	RAS oncogene family protein, partial [Malaclemys terrapin]	340546053	AEK51825.1	133	1	291	25	121	97	82	89	84.5360824742268	456	3.06064e-56	RAS oncogene family protein RAB1A [Ichthyophis bannanicus]	541040827	ERG80218.1	202	1	291	62	158	97	83	90	85.5670103092783	461	5.06568e-56	ras-related protein rab-1a [Ascaris suum]	403072080	4FMD	164	1	291	53	149	97	82	89	84.5360824742268	456	7.23628e-56	Chain F, Espg-Rab1 Complex Structure At 3.05 A	75812956	NP_001028800.1	173	1	291	33	129	97	82	89	84.5360824742268	457	7.56759e-56	ras-related protein Rab-1A [Bos taurus]>gi|472355789|ref|XP_004397541.1| PREDICTED: ras-related protein Rab-1A isoform X2 [Odobenus rosmarus divergens]>gi|555963063|ref|XP_005893618.1| PREDICTED: ras-related protein Rab-1A isoform X2 [Bos mutus]>gi|560958226|ref|XP_006201576.1| PREDICTED: ras-related protein Rab-1A isoform X2 [Vicugna pacos]>gi|594058868|ref|XP_006053588.1| PREDICTED: ras-related protein Rab-1A isoform X2 [Bubalus bubalis]>gi|602707801|ref|XP_007464168.1| PREDICTED: ras-related protein Rab-1A isoform X2 [Lipotes vexillifer]>gi|635080342|ref|XP_007968627.1| PREDICTED: ras-related protein Rab-1A isoform X2 [Chlorocebus sabaeus]>gi|73586795|gb|AAI03437.1| RAB1A, member RAS oncogene family [Bos taurus]>gi|148675883|gb|EDL07830.1| RAB1, member RAS oncogene family, isoform CRA_b [Mus musculus]>gi|149044749|gb|EDL97935.1| rCG23301, isoform CRA_c [Rattus norvegicus]>gi|296482422|tpg|DAA24537.1| TPA: GTP binding protein Rab1a [Bos taurus]	426335755	XP_004029375.1	189	1	291	49	145	97	82	89	84.5360824742268	458	8.46499e-56	PREDICTED: ras-related protein Rab-1A [Gorilla gorilla gorilla]	698389852	XP_009805154.1	173	1	291	33	129	97	82	89	84.5360824742268	456	8.9061e-56	PREDICTED: ras-related protein Rab-1A, partial [Gavia stellata]>gi|678181812|gb|KFV49534.1| Ras-related protein Rab-1A, partial [Gavia stellata]	281354391	EFB29975.1	173	1	291	33	129	97	82	89	84.5360824742268	456	1.02562e-55	hypothetical protein PANDA_017521, partial [Ailuropoda melanoleuca]	403072064	4FMB	171	1	291	60	156	97	82	89	84.5360824742268	456	1.04168e-55	Chain B, Vira-Rab1 Complex Structure>gi|403072066|pdb|4FMB|D Chain D, Vira-Rab1 Complex Structure>gi|403072068|pdb|4FMB|F Chain F, Vira-Rab1 Complex Structure	821012261	XP_012356561.1	187	1	291	47	143	97	82	89	84.5360824742268	457	1.12828e-55	PREDICTED: ras-related protein Rab-1A [Nomascus leucogenys]
c58047_g1	2578	795117080	XP_011883292.1	549	397	2079	1	549	562	356	420	63.3451957295374	1838	0	PREDICTED: putative phospholipase B-like lamina ancestor [Vollenhovia emeryi]	780695625	XP_011700719.1	550	397	2079	1	550	564	352	420	62.4113475177305	1814	0	PREDICTED: putative phospholipase B-like lamina ancestor [Wasmannia auropunctata]	815765857	XP_012216141.1	548	397	2076	1	547	567	347	422	61.1992945326279	1804	0	PREDICTED: putative phospholipase B-like lamina ancestor [Linepithema humile]>gi|815765859|ref|XP_012216151.1| PREDICTED: putative phospholipase B-like lamina ancestor [Linepithema humile]	746847224	XP_011053978.1	549	397	2079	1	549	562	349	420	62.0996441281139	1803	0	PREDICTED: putative phospholipase B-like lamina ancestor [Acromyrmex echinatior]>gi|332025506|gb|EGI65669.1| Putative phospholipase B-like lamina ancestor [Acromyrmex echinatior]	751227602	XP_011167263.1	551	397	2079	1	551	564	356	423	63.1205673758865	1797	0	PREDICTED: putative phospholipase B-like lamina ancestor [Solenopsis invicta]	572300310	XP_006616257.1	544	397	2079	1	544	561	345	415	61.4973262032086	1784	0	PREDICTED: putative phospholipase B-like lamina ancestor-like isoform X1 [Apis dorsata]	110755280	XP_393495.3	544	397	2079	1	544	561	343	415	61.1408199643494	1773	0	PREDICTED: putative phospholipase B-like lamina ancestor-like isoform X2 [Apis mellifera]	380030435	XP_003698854.1	544	397	2079	1	544	561	343	412	61.1408199643494	1764	0	PREDICTED: putative phospholipase B-like lamina ancestor isoform X1 [Apis florea]	749731956	XP_011137627.1	572	397	2079	1	572	581	349	416	60.0688468158348	1766	0	PREDICTED: putative phospholipase B-like lamina ancestor isoform X2 [Harpegnathos saltator]>gi|307214880|gb|EFN89748.1| Putative phospholipase B-like lamina ancestor [Harpegnathos saltator]	817199317	XP_012275336.1	552	397	2079	1	552	562	342	411	60.8540925266904	1763	0	PREDICTED: putative phospholipase B-like lamina ancestor [Orussus abietinus]
c135193_g1	230	443704900	ELU01713.1	176	48	227	31	88	60	25	38	41.6666666666667	121	6.59647e-07	hypothetical protein CAPTEDRAFT_26724, partial [Capitella teleta]	780051518	XP_011669239.1	617	3	224	514	585	76	28	42	36.8421052631579	123	2.90367e-06	PREDICTED: ankyrin-1-like [Strongylocentrotus purpuratus]	780159725	XP_011682882.1	1003	3	224	750	821	76	27	43	35.5263157894737	119	9.99892e-06	PREDICTED: serine/threonine-protein phosphatase 6 regulatory ankyrin repeat subunit B-like [Strongylocentrotus purpuratus]
c86895_g1	393	817079433	XP_012262132.1	562	1	336	283	392	112	52	74	46.4285714285714	198	1.22443e-15	PREDICTED: organic cation transporter protein [Athalia rosae]>gi|817079435|ref|XP_012262133.1| PREDICTED: organic cation transporter protein [Athalia rosae]>gi|817079437|ref|XP_012262134.1| PREDICTED: organic cation transporter protein [Athalia rosae]>gi|817079439|ref|XP_012262136.1| PREDICTED: organic cation transporter protein [Athalia rosae]	817183903	XP_012278937.1	555	1	333	276	386	112	56	76	50	196	2.57529e-15	PREDICTED: organic cation transporter protein-like [Orussus abietinus]	350416531	XP_003490978.1	557	1	333	283	387	113	56	76	49.5575221238938	183	1.12074e-13	PREDICTED: organic cation transporter protein-like [Bombus impatiens]>gi|815916151|ref|XP_012243248.1| PREDICTED: organic cation transporter protein-like [Bombus impatiens]>gi|815916153|ref|XP_012243249.1| PREDICTED: organic cation transporter protein-like [Bombus impatiens]>gi|815916155|ref|XP_012243250.1| PREDICTED: organic cation transporter protein-like [Bombus impatiens]	340722166	XP_003399480.1	557	1	333	283	387	113	53	77	46.9026548672566	179	4.61568e-13	PREDICTED: organic cation transporter protein-like isoform X1 [Bombus terrestris]>gi|340722168|ref|XP_003399481.1| PREDICTED: organic cation transporter protein-like isoform X1 [Bombus terrestris]>gi|808134979|ref|XP_012169922.1| PREDICTED: organic cation transporter protein-like isoform X1 [Bombus terrestris]>gi|808134981|ref|XP_012169923.1| PREDICTED: organic cation transporter protein-like isoform X1 [Bombus terrestris]>gi|808134984|ref|XP_012169924.1| PREDICTED: organic cation transporter protein-like isoform X1 [Bombus terrestris]	808134986	XP_012169925.1	523	1	333	283	387	113	53	77	46.9026548672566	175	1.18417e-12	PREDICTED: organic cation transporter protein-like isoform X2 [Bombus terrestris]	345479914	XP_001607406.2	559	4	336	284	385	111	50	70	45.045045045045	175	1.3749e-12	PREDICTED: organic cation transporter protein [Nasonia vitripennis]	571564353	XP_006562318.1	568	1	336	284	400	122	54	81	44.2622950819672	172	4.33931e-12	PREDICTED: organic cation transporter protein-like [Apis mellifera]	820863698	XP_012348496.1	580	1	336	294	410	122	57	74	46.7213114754098	171	5.83995e-12	PREDICTED: organic cation transporter protein [Apis florea]	755953290	XP_011302376.1	564	10	336	276	379	110	50	73	45.4545454545455	168	1.25704e-11	PREDICTED: organic cation transporter protein [Fopius arisanus]	572300723	XP_006616439.1	566	1	336	282	396	117	55	74	47.008547008547	168	1.32282e-11	PREDICTED: organic cation transporter protein-like [Apis dorsata]
c135025_g1	296	831753180	XP_012747737.1	202	15	209	72	137	66	40	49	60.6060606060606	205	3.99046e-18	hypothetical protein SAMD00019534_124860 [Acytostelium subglobosum LB1]>gi|735848566|dbj|GAM29310.1| hypothetical protein SAMD00019534_124860 [Acytostelium subglobosum LB1]	66802470	XP_635107.1	203	21	209	73	136	64	38	47	59.375	200	2.4579e-17	small GTPase [Dictyostelium discoideum AX4]>gi|60463433|gb|EAL61618.1| small GTPase [Dictyostelium discoideum AX4]	330802506	XP_003289257.1	203	21	209	73	136	64	38	47	59.375	200	2.50841e-17	spg1, Ras superfamily GTPase [Dictyostelium purpureum]>gi|325080659|gb|EGC34205.1| spg1, Ras superfamily GTPase [Dictyostelium purpureum]	281202275	EFA76480.1	204	15	209	74	139	66	38	48	57.5757575757576	200	2.64309e-17	small GTPase [Polysphondylium pallidum PN500]	694537452	XP_009495896.1	209	18	209	79	143	65	36	49	55.3846153846154	199	2.94024e-17	septum-promoting GTP-binding protein 1 [Fonticula alba]>gi|627947375|gb|KCV69331.1| septum-promoting GTP-binding protein 1 [Fonticula alba]	470272907	XP_004363256.1	204	15	209	74	139	66	38	48	57.5757575757576	199	2.9858e-17	small GTPase [Dictyostelium fasciculatum]>gi|328877042|gb|EGG25405.1| small GTPase [Dictyostelium fasciculatum]	470291667	XP_004343442.1	218	18	209	88	152	65	37	46	56.9230769230769	191	4.27456e-16	sid3 [Capsaspora owczarzaki ATCC 30864]>gi|765556789|gb|KJE97098.1| sid3 [Capsaspora owczarzaki ATCC 30864]	857977541	CEO96577.1	212	18	203	82	143	62	32	42	51.6129032258064	182	8.40675e-15	hypothetical protein PBRA_005186 [Plasmodiophora brassicae]	159114236	XP_001707343.1	196	6	203	64	129	66	26	45	39.3939393939394	161	4.86728e-12	Tem-1-like protein [Giardia lamblia ATCC 50803]>gi|157435447|gb|EDO79669.1| Tem-1-like protein [Giardia lamblia ATCC 50803]>gi|308161347|gb|EFO63799.1| Tem-1-like protein [Giardia lamblia P15]>gi|559174149|gb|ESU36808.1| GTP-binding protein TEM1 [Giardia intestinalis]	28396142	AAO39054.1	206	6	203	74	139	66	26	45	39.3939393939394	161	5.28615e-12	Tem-1-like protein [Giardia intestinalis]
c69271_g1	3458	383849822	XP_003700534.1	247	2460	3200	1	247	247	225	235	91.0931174089069	1178	1.70778e-149	PREDICTED: triosephosphate isomerase [Megachile rotundata]	769835002	XP_011647603.1	295	2457	3197	48	294	247	220	234	89.0688259109312	1180	5.23206e-149	PREDICTED: triosephosphate isomerase isoform X1 [Pogonomyrmex barbatus]	815799964	XP_012220627.1	247	2460	3197	1	246	246	218	233	88.6178861788618	1175	5.59401e-149	PREDICTED: triosephosphate isomerase [Linepithema humile]	815919536	XP_012244746.1	247	2460	3200	1	247	247	222	232	89.8785425101215	1172	1.40577e-148	PREDICTED: triosephosphate isomerase [Bombus impatiens]	380014259	XP_003691157.1	247	2460	3200	1	247	247	218	235	88.2591093117409	1171	2.43825e-148	PREDICTED: triosephosphate isomerase [Apis florea]	808135488	XP_012170151.1	247	2460	3200	1	247	247	222	233	89.8785425101215	1170	3.0779e-148	PREDICTED: triosephosphate isomerase [Bombus terrestris]	769835004	XP_011647604.1	247	2460	3197	1	246	246	219	233	89.0243902439024	1169	4.05341e-148	PREDICTED: triosephosphate isomerase isoform X2 [Pogonomyrmex barbatus]	780687089	XP_011698775.1	247	2460	3197	1	246	246	217	231	88.2113821138211	1166	1.24515e-147	PREDICTED: triosephosphate isomerase [Wasmannia auropunctata]	759062072	XP_011340384.1	247	2460	3197	1	246	246	219	229	89.0243902439024	1163	3.4037e-147	PREDICTED: triosephosphate isomerase [Cerapachys biroi]>gi|607358951|gb|EZA53337.1| Triosephosphate isomerase [Cerapachys biroi]	795043028	XP_011867461.1	299	2457	3197	51	297	247	218	230	88.2591093117409	1168	4.11572e-147	PREDICTED: triosephosphate isomerase [Vollenhovia emeryi]
c159246_g1	358	471411797	XP_004387450.1	325	1	126	80	121	42	21	30	50	134	1.43442e-07	PREDICTED: cytochrome c1, heme protein, mitochondrial [Trichechus manatus latirostris]	512950755	XP_004837814.1	325	1	126	80	121	42	21	30	50	134	1.47618e-07	PREDICTED: cytochrome c1, heme protein, mitochondrial [Heterocephalus glaber]	156349514	XP_001622089.1	251	1	192	8	67	64	30	37	46.875	132	1.74109e-07	predicted protein [Nematostella vectensis]>gi|156208511|gb|EDO29989.1| predicted protein [Nematostella vectensis]	351713981	EHB16900.1	266	1	126	21	62	42	21	30	50	132	2.03163e-07	Cytochrome c1, heme protein, mitochondrial [Heterocephalus glaber]	334326313	XP_001371129.2	320	1	126	75	116	42	20	28	47.6190476190476	132	2.84258e-07	PREDICTED: cytochrome c1, heme protein, mitochondrial-like isoform X1 [Monodelphis domestica]	612010694	XP_007488797.1	307	1	126	62	103	42	20	28	47.6190476190476	131	3.45102e-07	PREDICTED: cytochrome c1, heme protein, mitochondrial-like isoform X2 [Monodelphis domestica]	340385681	XP_003391337.1	295	1	111	55	91	37	18	28	48.6486486486487	129	5.21769e-07	PREDICTED: cytochrome c1, heme protein, mitochondrial-like [Amphimedon queenslandica]	340377664	XP_003387349.1	295	1	111	55	91	37	18	28	48.6486486486487	129	5.21769e-07	PREDICTED: cytochrome c1, heme protein, mitochondrial-like [Amphimedon queenslandica]	195998295	XP_002109016.1	247	1	111	6	42	37	19	28	51.3513513513513	127	6.38965e-07	expressed hypothetical protein [Trichoplax adhaerens]>gi|190589792|gb|EDV29814.1| expressed hypothetical protein [Trichoplax adhaerens]	348555937	XP_003463779.1	327	1	126	82	123	42	20	29	47.6190476190476	129	7.7977e-07	PREDICTED: cytochrome c1, heme protein, mitochondrial [Cavia porcellus]
c120588_g1	943	557775685	XP_005187487.1	336	1	756	82	333	252	157	193	62.3015873015873	816	2.84154e-104	PREDICTED: malate dehydrogenase, mitochondrial [Musca domestica]	195036830	XP_001989871.1	336	1	756	82	333	252	153	192	60.7142857142857	814	6.76321e-104	GH18558 [Drosophila grimshawi]>gi|193894067|gb|EDV92933.1| GH18558 [Drosophila grimshawi]	195110579	XP_001999857.1	336	1	756	82	333	252	154	190	61.1111111111111	814	6.83692e-104	GI24757 [Drosophila mojavensis]>gi|193916451|gb|EDW15318.1| GI24757 [Drosophila mojavensis]	340377263	XP_003387149.1	339	1	756	85	335	252	157	195	62.3015873015873	808	4.80185e-103	PREDICTED: malate dehydrogenase, mitochondrial-like [Amphimedon queenslandica]	195450014	XP_002072326.1	336	1	756	82	333	252	153	190	60.7142857142857	808	5.41843e-103	GK22386 [Drosophila willistoni]>gi|194168411|gb|EDW83312.1| GK22386 [Drosophila willistoni]	24647881	NP_650696.1	336	1	756	82	333	252	154	190	61.1111111111111	807	8.26838e-103	malate dehydrogenase 2 [Drosophila melanogaster]>gi|195348921|ref|XP_002040995.1| GM15290 [Drosophila sechellia]>gi|7300357|gb|AAF55516.1| malate dehydrogenase 2 [Drosophila melanogaster]>gi|21430668|gb|AAM51012.1| RE60471p [Drosophila melanogaster]>gi|116875723|gb|ABK30911.1| IP09655p [Drosophila melanogaster]>gi|194122600|gb|EDW44643.1| GM15290 [Drosophila sechellia]>gi|220960460|gb|ACL92766.1| CG7998-PA [synthetic construct]>gi|900913364|gb|KMZ02866.1| uncharacterized protein Dsimw501_GD19217 [Drosophila simulans]	194900262	XP_001979676.1	336	1	756	82	333	252	154	190	61.1111111111111	806	8.5416e-103	GG22759 [Drosophila erecta]>gi|190651379|gb|EDV48634.1| GG22759 [Drosophila erecta]	194764561	XP_001964397.1	336	1	756	82	333	252	153	190	60.7142857142857	806	8.63466e-103	GF23071 [Drosophila ananassae]>gi|190614669|gb|EDV30193.1| GF23071 [Drosophila ananassae]	195392515	XP_002054903.1	336	1	756	82	333	252	153	189	60.7142857142857	804	1.78465e-102	GJ22544 [Drosophila virilis]>gi|194152989|gb|EDW68423.1| GJ22544 [Drosophila virilis]	195497570	XP_002096156.1	336	1	756	82	333	252	153	190	60.7142857142857	801	4.78378e-102	GE25523 [Drosophila yakuba]>gi|194182257|gb|EDW95868.1| GE25523 [Drosophila yakuba]
c179300_g1	258	685827488	CEF62410.1	1292	1	222	1	78	82	32	49	39.0243902439024	130	4.69238e-07	Niemann-Pick C1 protein [Strongyloides ratti]	512846966	XP_004915269.1	1283	1	252	22	108	88	32	47	36.3636363636364	122	6.65102e-06	PREDICTED: Niemann-Pick C1 protein [Xenopus (Silurana) tropicalis]
c180203_g1	264	808119237	XP_012163140.1	877	1	264	540	627	88	87	88	98.8636363636364	489	8.40849e-56	PREDICTED: GTPase-activating Rap/Ran-GAP domain-like protein 3 isoform X6 [Bombus terrestris]	808119235	XP_012163138.1	880	1	264	540	627	88	87	88	98.8636363636364	489	8.50495e-56	PREDICTED: GTPase-activating Rap/Ran-GAP domain-like protein 3 isoform X5 [Bombus terrestris]	571536328	XP_006570945.1	1044	1	264	523	610	88	88	88	100	473	3.71592e-53	PREDICTED: GTPase activating Rap/RanGAP domain-like 3 isoform X2 [Apis mellifera]	572317697	XP_006624441.1	1056	1	264	536	623	88	88	88	100	473	3.76376e-53	PREDICTED: GTPase-activating Rap/Ran-GAP domain-like protein 3-like isoform X1 [Apis dorsata]	572317699	XP_006624442.1	1043	1	264	523	610	88	88	88	100	473	3.89002e-53	PREDICTED: GTPase-activating Rap/Ran-GAP domain-like protein 3-like isoform X2 [Apis dorsata]	571536324	XP_006570944.1	1057	1	264	536	623	88	88	88	100	473	4.00712e-53	PREDICTED: GTPase activating Rap/RanGAP domain-like 3 isoform X1 [Apis mellifera]	572317701	XP_006624443.1	1016	1	264	496	583	88	88	88	100	472	4.09366e-53	PREDICTED: GTPase-activating Rap/Ran-GAP domain-like protein 3-like isoform X3 [Apis dorsata]	328792056	XP_396917.4	1017	1	264	496	583	88	88	88	100	472	4.45117e-53	PREDICTED: GTPase activating Rap/RanGAP domain-like 3 isoform X3 [Apis mellifera]	808119233	XP_012163137.1	1011	1	264	540	627	88	87	88	98.8636363636364	472	4.51205e-53	PREDICTED: GTPase-activating Rap/Ran-GAP domain-like protein 3 isoform X4 [Bombus terrestris]	820844119	XP_012340233.1	1056	1	264	536	623	88	87	88	98.8636363636364	472	5.11169e-53	PREDICTED: LOW QUALITY PROTEIN: GTPase-activating Rap/Ran-GAP domain-like protein 3 [Apis florea]
c117082_g1	376	697889869	XP_009690176.1	160	63	374	1	102	104	58	80	55.7692307692308	350	1.66662e-39	ubiquitin carrier protein [Theileria orientalis strain Shintoku]>gi|403221743|dbj|BAM39875.1| ubiquitin carrier protein [Theileria orientalis strain Shintoku]	510899923	XP_004828703.1	157	63	374	1	102	104	60	77	57.6923076923077	349	2.33396e-39	ubiquitin-conjugating enzyme E2, putative [Babesia equi]>gi|429327277|gb|AFZ79037.1| ubiquitin-conjugating enzyme E2, putative [Babesia equi strain WA]	84995670	XP_952557.1	157	63	374	1	102	104	59	75	56.7307692307692	337	1.21913e-37	ubiquitin-conjugating enzyme e2 [Theileria annulata strain Ankara]>gi|65302718|emb|CAI74825.1| ubiquitin-conjugating enzyme e2, putative [Theileria annulata]	71030166	XP_764725.1	157	63	374	1	102	104	59	73	56.7307692307692	331	1.00632e-36	ubiquitin-protein ligase [Theileria parva strain Muguga]>gi|68351681|gb|EAN32442.1| ubiquitin-protein ligase, putative [Theileria parva]	831789545	XP_012759094.1	148	78	374	3	100	99	60	75	60.6060606060606	324	9.15658e-36	hypothetical protein SAMD00019534_002070, partial [Acytostelium subglobosum LB1]>gi|735859726|dbj|GAM17032.1| hypothetical protein SAMD00019534_002070, partial [Acytostelium subglobosum LB1]	470269320	XP_004362482.1	148	78	374	3	100	99	57	76	57.5757575757576	322	2.14339e-35	putative ubiquitin-conjugating enzyme E2 [Dictyostelium fasciculatum]>gi|328876268|gb|EGG24631.1| putative ubiquitin-conjugating enzyme E2 [Dictyostelium fasciculatum]	66820733	XP_643940.1	149	78	374	3	100	99	57	76	57.5757575757576	319	6.53133e-35	hypothetical protein DDB_G0274313 [Dictyostelium discoideum AX4]>gi|74927178|sp|Q86IZ3.1|UBCX_DICDI RecName: Full=Ubiquitin-conjugating enzyme E2 pex4; AltName: Full=Peroxin-4; AltName: Full=Peroxisome biogenesis factor 4; AltName: Full=Ubiquitin carrier protein pex4>gi|60472096|gb|EAL70049.1| hypothetical protein DDB_G0274313 [Dictyostelium discoideum AX4]	281202293	EFA76498.1	143	87	374	1	95	96	56	73	58.3333333333333	310	9.09926e-34	putative ubiquitin-conjugating enzyme E2 [Polysphondylium pallidum PN500]	209876360	XP_002139622.1	153	63	374	1	102	104	56	74	53.8461538461538	309	2.10469e-33	ubiquitin-conjugating enzyme family protein [Cryptosporidium muris RN66]>gi|209555228|gb|EEA05273.1| ubiquitin-conjugating enzyme family protein [Cryptosporidium muris RN66]	330844975	XP_003294381.1	148	78	374	3	100	99	54	72	54.5454545454545	301	2.47812e-32	hypothetical protein DICPUDRAFT_159372 [Dictyostelium purpureum]>gi|325075168|gb|EGC29093.1| hypothetical protein DICPUDRAFT_159372 [Dictyostelium purpureum]
c144231_g1	221	296489099	DAA31212.1	288	59	196	3	48	46	38	41	82.6086956521739	188	6.41514e-16	TPA: hypothetical protein BOS_3558 [Bos taurus]	820985845	XP_012361945.1	344	54	197	112	159	48	33	39	68.75	162	6.24046e-12	PREDICTED: LOW QUALITY PROTEIN: transcription factor AP-1 [Nomascus leucogenys]
c95392_g1	462	195995779	XP_002107758.1	513	3	449	332	480	149	72	104	48.3221476510067	406	3.18844e-44	hypothetical protein TRIADDRAFT_51591 [Trichoplax adhaerens]>gi|190588534|gb|EDV28556.1| hypothetical protein TRIADDRAFT_51591 [Trichoplax adhaerens]	195995781	XP_002107759.1	503	3	449	328	476	149	75	101	50.3355704697987	403	9.5172e-44	hypothetical protein TRIADDRAFT_18352 [Trichoplax adhaerens]>gi|190588535|gb|EDV28557.1| hypothetical protein TRIADDRAFT_18352 [Trichoplax adhaerens]	195997383	XP_002108560.1	497	3	449	320	468	149	75	99	50.3355704697987	400	2.1177e-43	hypothetical protein TRIADDRAFT_51590 [Trichoplax adhaerens]>gi|190589336|gb|EDV29358.1| hypothetical protein TRIADDRAFT_51590 [Trichoplax adhaerens]	556747227	XP_005969071.1	507	3	431	346	488	143	72	102	50.3496503496504	383	5.20639e-41	PREDICTED: cryptochrome-1-like [Pantholops hodgsonii]	556745698	XP_005968323.1	150	45	431	1	129	129	68	90	52.7131782945737	343	4.49436e-38	PREDICTED: cryptochrome-2-like [Pantholops hodgsonii]	573907353	XP_006641396.1	785	3	461	481	632	154	71	99	46.1038961038961	367	5.39916e-38	PREDICTED: uncharacterized protein LOC102689837 [Lepisosteus oculatus]	662180025	AIE45779.1	259	3	461	17	168	154	66	102	42.8571428571429	339	2.97115e-36	cryptochrome, partial [Platynereis dumerilii]	831327185	XP_012696746.1	716	3	461	423	574	154	69	99	44.8051948051948	349	1.07337e-35	PREDICTED: cryptochrome-1-like [Clupea harengus]	548355516	XP_005729928.1	855	3	461	548	699	154	69	99	44.8051948051948	345	6.74322e-35	PREDICTED: cryptochrome-2-like [Pundamilia nyererei]	734602294	XP_010728095.1	683	3	428	396	535	142	66	90	46.4788732394366	343	7.16108e-35	PREDICTED: cryptochrome-1-like [Larimichthys crocea]
c157396_g1	284	873229191	CEM13947.1	441	9	224	305	376	72	31	51	43.0555555555556	166	5.44615e-12	unnamed protein product [Vitrella brassicaformis CCMP3155]	514696164	XP_004995652.1	495	6	224	298	370	73	32	45	43.8356164383562	163	1.79061e-11	hypothetical protein PTSG_03059 [Salpingoeca rosetta]>gi|326436846|gb|EGD82416.1| hypothetical protein PTSG_03059 [Salpingoeca rosetta]	470392675	XP_004334791.1	494	9	224	257	329	73	32	46	43.8356164383562	157	1.23213e-10	base excision DNA repair protein, HhHGPD subfamily protein [Acanthamoeba castellanii str. Neff]>gi|440791540|gb|ELR12778.1| base excision DNA repair protein, HhHGPD subfamily protein [Acanthamoeba castellanii str. Neff]	873218384	CEM39463.1	445	3	215	276	346	71	28	42	39.4366197183099	138	4.09176e-08	unnamed protein product [Vitrella brassicaformis CCMP3155]	873227862	CEM17483.1	370	45	224	199	258	60	30	37	50	135	7.02311e-08	unnamed protein product [Vitrella brassicaformis CCMP3155]	873233314	CEM03455.1	367	3	224	178	255	78	34	43	43.5897435897436	129	4.38765e-07	unnamed protein product [Vitrella brassicaformis CCMP3155]
c116707_g1	275	452187274	AGG09850.1	82	110	274	28	82	55	35	47	63.6363636363636	200	1.63612e-18	mitochondrial aspartate aminotransferase, partial [Nilaparvata lugens]	332227996	XP_003263176.1	84	110	274	29	83	55	37	46	67.2727272727273	200	1.86687e-18	PREDICTED: aspartate aminotransferase, mitochondrial [Nomascus leucogenys]	532117479	XP_005342923.1	84	110	274	29	83	55	37	45	67.2727272727273	200	2.0333e-18	PREDICTED: aspartate aminotransferase, mitochondrial-like [Ictidomys tridecemlineatus]	697012688	XP_009574764.1	84	110	274	29	83	55	37	45	67.2727272727273	199	2.51715e-18	PREDICTED: aspartate aminotransferase, mitochondrial-like [Fulmarus glacialis]	195438349	XP_002067099.1	424	110	268	371	423	53	38	45	71.6981132075472	209	5.60041e-18	GK24813 [Drosophila willistoni]>gi|194163184|gb|EDW78085.1| GK24813 [Drosophila willistoni]	386777334	AFJ23640.1	188	110	274	134	188	55	38	45	69.0909090909091	201	1.16443e-17	plasma membrane fatty acid binding protein, partial [Lasiurus cinereus]	195387056	XP_002052220.1	427	110	271	373	426	54	39	47	72.2222222222222	206	1.39085e-17	GJ17439 [Drosophila virilis]>gi|194148677|gb|EDW64375.1| GJ17439 [Drosophila virilis]	704570545	XP_010185324.1	116	110	274	61	115	55	36	45	65.4545454545455	196	1.60252e-17	PREDICTED: aspartate aminotransferase, mitochondrial-like [Mesitornis unicolor]	678002763	XP_009078129.1	393	110	274	338	392	55	39	45	70.9090909090909	204	2.58279e-17	PREDICTED: aspartate aminotransferase, mitochondrial [Acanthisitta chloris]	677288588	KFP71016.1	401	110	274	346	400	55	39	45	70.9090909090909	204	2.78071e-17	hypothetical protein N310_05849, partial [Acanthisitta chloris]
c71433_g1	3302	328782025	XP_394510.4	452	466	810	323	437	115	67	87	58.2608695652174	405	7.555e-39	PREDICTED: zinc finger protein 572 [Apis mellifera]	572268629	XP_006612354.1	451	466	810	322	436	115	68	87	59.1304347826087	405	7.72485e-39	PREDICTED: zinc finger protein 572-like [Apis dorsata]	808120467	XP_012163659.1	610	466	810	493	607	115	64	82	55.6521739130435	394	6.57435e-37	PREDICTED: uncharacterized protein LOC100646861 isoform X2 [Bombus terrestris]	808120463	XP_012163657.1	611	466	810	493	607	115	64	82	55.6521739130435	394	6.79148e-37	PREDICTED: uncharacterized protein LOC100646861 isoform X1 [Bombus terrestris]>gi|808120465|ref|XP_012163658.1| PREDICTED: uncharacterized protein LOC100646861 isoform X1 [Bombus terrestris]	805791172	XP_012141932.1	529	445	810	391	512	122	66	84	54.0983606557377	374	1.24452e-34	PREDICTED: B-cell lymphoma 6 protein homolog isoform X1 [Megachile rotundata]	820851849	XP_003694575.2	444	466	810	315	429	115	68	86	59.1304347826087	368	3.79246e-34	PREDICTED: LOW QUALITY PROTEIN: zinc finger protein ZFP69-like [Apis florea]	815915201	XP_012242822.1	610	466	810	493	607	115	65	83	56.5217391304348	366	2.0266e-33	PREDICTED: zinc finger protein YER130C-like isoform X4 [Bombus impatiens]	815915193	XP_012242817.1	611	466	810	493	607	115	65	83	56.5217391304348	366	2.04142e-33	PREDICTED: zinc finger protein YER130C-like isoform X1 [Bombus impatiens]>gi|815915195|ref|XP_012242818.1| PREDICTED: zinc finger protein YER130C-like isoform X2 [Bombus impatiens]>gi|815915197|ref|XP_012242819.1| PREDICTED: zinc finger protein YER130C-like isoform X3 [Bombus impatiens]>gi|815915199|ref|XP_012242820.1| PREDICTED: zinc finger protein YER130C-like isoform X1 [Bombus impatiens]	307169081	EFN61925.1	257	466	822	135	255	122	49	73	40.1639344262295	209	4.19124e-15	Homeotic protein spalt-major [Camponotus floridanus]	752895021	XP_011265713.1	551	466	822	429	549	122	49	73	40.1639344262295	208	4.88004e-14	PREDICTED: protein PFF0380w-like [Camponotus floridanus]
c46816_g1	444	694544671	XP_009497974.1	403	1	441	145	291	147	89	112	60.5442176870748	461	4.83156e-53	succinyl-CoA ligase [ADP-forming] subunit beta, mitochondrial [Fonticula alba]>gi|627945578|gb|KCV67636.1| succinyl-CoA ligase [ADP-forming] subunit beta, mitochondrial [Fonticula alba]	167520005	XP_001744342.1	397	4	432	159	301	143	86	109	60.1398601398601	459	8.73797e-53	hypothetical protein [Monosiga brevicollis MX1]>gi|163777428|gb|EDQ91045.1| predicted protein [Monosiga brevicollis MX1]	291237501	XP_002738684.1	389	4	432	148	290	143	84	106	58.7412587412587	458	1.30329e-52	PREDICTED: succinyl-CoA ligase [GDP-forming] subunit beta, mitochondrial-like [Saccoglossus kowalevskii]	290561006	ADD37905.1	418	1	444	176	323	148	82	111	55.4054054054054	459	1.3143e-52	Succinyl-CoA ligase subunit beta, mitochondrial [Lepeophtheirus salmonis]	857969998	CEP03572.1	422	4	441	181	327	147	89	108	60.5442176870748	458	2.34193e-52	hypothetical protein PBRA_009457 [Plasmodiophora brassicae]	817202644	XP_012277122.1	424	1	444	181	329	149	85	116	57.0469798657718	455	5.85376e-52	PREDICTED: succinyl-CoA ligase [GDP-forming] subunit beta, mitochondrial [Orussus abietinus]>gi|817202646|ref|XP_012277123.1| PREDICTED: succinyl-CoA ligase [GDP-forming] subunit beta, mitochondrial [Orussus abietinus]	321476532	EFX87492.1	420	1	444	180	327	148	84	114	56.7567567567568	454	7.73659e-52	hypothetical protein DAPPUDRAFT_306482 [Daphnia pulex]	662208830	XP_008477987.1	320	4	444	70	216	147	83	112	56.4625850340136	448	7.78453e-52	PREDICTED: probable succinyl-CoA ligase [GDP-forming] subunit beta, mitochondrial [Diaphorina citri]	755941621	XP_011298504.1	423	4	444	181	328	148	86	114	58.1081081081081	454	8.84401e-52	PREDICTED: succinyl-CoA ligase [GDP-forming] subunit beta, mitochondrial [Fopius arisanus]	294941730	XP_002783211.1	421	1	432	183	326	144	85	109	59.0277777777778	454	9.05376e-52	conserved hypothetical protein [Perkinsus marinus ATCC 50983]>gi|239895626|gb|EER15007.1| conserved hypothetical protein [Perkinsus marinus ATCC 50983]
c90088_g1	301	198422315	XP_002126359.1	678	19	297	386	468	93	36	55	38.7096774193548	159	1.15078e-10	PREDICTED: DNA (cytosine-5)-methyltransferase 3A-like [Ciona intestinalis]	554886832	XP_005952975.1	1387	19	297	1078	1161	93	35	52	37.6344086021505	150	1.75817e-09	PREDICTED: DNA (cytosine-5)-methyltransferase 3B-like [Haplochromis burtoni]	548534145	XP_005752217.1	1587	19	297	1278	1361	93	35	52	37.6344086021505	150	1.80851e-09	PREDICTED: uncharacterized protein LOC102213071 [Pundamilia nyererei]	499033905	XP_004567638.1	1606	19	297	1297	1380	93	35	52	37.6344086021505	150	1.81264e-09	PREDICTED: uncharacterized protein LOC101473965 [Maylandia zebra]	542209480	XP_005477828.1	1619	19	297	1308	1391	93	34	52	36.5591397849462	148	3.36383e-09	PREDICTED: uncharacterized protein LOC100692348 isoform X3 [Oreochromis niloticus]>gi|542209482|ref|XP_005477829.1| PREDICTED: uncharacterized protein LOC100692348 isoform X4 [Oreochromis niloticus]	542209478	XP_005477827.1	1623	19	297	1312	1395	93	34	52	36.5591397849462	148	3.36536e-09	PREDICTED: uncharacterized protein LOC100692348 isoform X2 [Oreochromis niloticus]	542209476	XP_005477826.1	1648	19	297	1337	1420	93	34	52	36.5591397849462	148	3.37477e-09	PREDICTED: uncharacterized protein LOC100692348 isoform X1 [Oreochromis niloticus]	528506686	XP_005158902.1	728	19	297	451	534	95	37	54	38.9473684210526	145	7.05912e-09	PREDICTED: DNA (cytosine-5)-methyltransferase 3A isoform X6 [Danio rerio]>gi|190338655|gb|AAI62582.1| Dnmt6 protein [Danio rerio]	66392184	NP_001018150.1	731	19	297	451	534	95	37	54	38.9473684210526	145	7.0739e-09	DNA (cytosine-5)-methyltransferase 3A [Danio rerio]>gi|688595235|ref|XP_009291475.1| PREDICTED: DNA (cytosine-5)-methyltransferase 3A isoform X1 [Danio rerio]>gi|688595237|ref|XP_009291476.1| PREDICTED: DNA (cytosine-5)-methyltransferase 3A isoform X1 [Danio rerio]>gi|688595241|ref|XP_009291477.1| PREDICTED: DNA (cytosine-5)-methyltransferase 3A isoform X1 [Danio rerio]>gi|62433265|dbj|BAD95480.1| DNA methyltransferase [Danio rerio]	688595232	XP_009291474.1	929	19	297	649	732	95	37	54	38.9473684210526	145	7.83831e-09	PREDICTED: DNA (cytosine-5)-methyltransferase 3A isoform X5 [Danio rerio]
c43153_g1	1421	149287251	ABR23529.1	303	93	1001	1	303	303	302	302	99.6699669966997	1228	1.96345e-164	secreted phosphoprotein 1 [Sus scrofa]	47522868	NP_999188.1	303	93	1001	1	303	303	301	301	99.3399339933993	1221	1.62417e-163	osteopontin precursor [Sus scrofa]>gi|545846760|ref|XP_005667061.1| PREDICTED: osteopontin isoform X1 [Sus scrofa]>gi|129262|sp|P14287.1|OSTP_PIG RecName: Full=Osteopontin; AltName: Full=Bone sialoprotein 1; AltName: Full=Secreted phosphoprotein 1; Short=SPP-1; Flags: Precursor>gi|2121|emb|CAA34594.1| unnamed protein product [Sus scrofa]>gi|262204805|dbj|BAI48023.1| secreted phosphoprotein 1 [Sus scrofa]	545846762	XP_005667062.1	302	93	1001	1	302	303	300	300	99.009900990099	1204	6.82473e-161	PREDICTED: osteopontin isoform X2 [Sus scrofa]	545846764	XP_005667063.1	289	93	1001	1	289	303	287	287	94.7194719471947	1126	2.97626e-149	PREDICTED: osteopontin isoform X3 [Sus scrofa]	545846766	XP_005667064.1	276	93	1001	1	276	303	274	274	90.4290429042904	1037	4.13131e-136	PREDICTED: osteopontin isoform X4 [Sus scrofa]	545846768	XP_005667065.1	262	93	1001	1	262	303	260	260	85.8085808580858	954	9.14696e-124	PREDICTED: osteopontin isoform X5 [Sus scrofa]	594672531	XP_007184180.1	303	93	1001	1	303	308	216	238	70.1298701298701	895	3.15574e-114	PREDICTED: osteopontin [Balaenoptera acutorostrata scammoni]	602730664	XP_007450743.1	296	93	1001	1	296	303	210	233	69.3069306930693	872	6.82671e-111	PREDICTED: osteopontin isoform X1 [Lipotes vexillifer]	465987811	XP_004266183.1	298	93	1001	1	298	308	209	234	67.8571428571429	848	3.40308e-107	PREDICTED: osteopontin isoform X1 [Orcinus orca]	593712091	XP_007102588.1	295	93	1001	1	295	303	195	225	64.3564356435644	833	3.92329e-105	PREDICTED: osteopontin [Physeter catodon]
c43114_g1	265	815927617	XP_012248332.1	112	2	220	40	112	73	36	53	49.3150684931507	205	5.1999e-19	PREDICTED: thioredoxin-like [Bombus impatiens]	807032292	XP_012158542.1	123	2	211	50	119	70	36	51	51.4285714285714	205	8.49063e-19	PREDICTED: thioredoxin-like [Ceratitis capitata]	556727502	XP_005959500.1	106	2	208	34	102	69	35	49	50.7246376811594	195	1.46669e-17	PREDICTED: thioredoxin-like [Pantholops hodgsonii]	582045367	4KCA	692	2	196	36	100	65	36	49	55.3846153846154	208	1.90199e-17	Chain A, Crystal Structure Of Endo-1,5-alpha-l-arabinanase From A Bovine Ruminal Metagenomic Library>gi|582045368|pdb|4KCA|B Chain B, Crystal Structure Of Endo-1,5-alpha-l-arabinanase From A Bovine Ruminal Metagenomic Library	669220185	CDW58502.1	532	2	196	36	100	65	36	49	55.3846153846154	205	3.81294e-17	Thioredoxin and ATP-synt ab and Rho N and Rho RNA bind domain containing protein [Trichuris trichiura]	873221665	CEM33101.1	202	2	223	129	202	74	28	51	37.8378378378378	173	8.12445e-14	unnamed protein product [Vitrella brassicaformis CCMP3155]	167537844	XP_001750589.1	102	2	217	32	101	72	30	47	41.6666666666667	154	1.17119e-11	hypothetical protein [Monosiga brevicollis MX1]>gi|163770885|gb|EDQ84562.1| predicted protein [Monosiga brevicollis MX1]	556770615	XP_005980496.1	110	2	196	34	98	65	23	46	35.3846153846154	154	1.42717e-11	PREDICTED: thioredoxin-like [Pantholops hodgsonii]	195398331	XP_002057775.1	106	2	220	35	106	73	32	46	43.8356164383562	152	2.92658e-11	GJ18315 [Drosophila virilis]>gi|194141429|gb|EDW57848.1| GJ18315 [Drosophila virilis]	557755384	XP_005177432.1	106	2	217	35	105	72	32	45	44.4444444444444	152	3.08145e-11	PREDICTED: thioredoxin-2 [Musca domestica]
c192697_g1	244	342181085	CCC90563.1	123	124	231	76	111	36	20	28	55.5555555555556	126	1.38784e-07	unnamed protein product [Trypanosoma congolense IL3000]	788004165	XP_011773530.1	471	124	231	74	109	36	20	28	55.5555555555556	131	2.20653e-07	LOW QUALITY PROTEIN: zinc-finger protein ZPR1, putative [Trypanosoma brucei gambiense DAL972]>gi|261328266|emb|CBH11243.1| zinc-finger protein ZPR1, putative [Trypanosoma brucei gambiense DAL972]	340053710	CCC48003.1	473	124	231	72	107	36	21	28	58.3333333333333	131	2.57985e-07	putative zinc-finger protein ZPR1 [Trypanosoma vivax Y486]	470308622	XP_004363862.1	458	121	219	59	91	33	20	27	60.6060606060606	130	2.8392e-07	zinc finger protein [Capsaspora owczarzaki ATCC 30864]>gi|765551360|gb|KJE91981.1| zinc finger protein [Capsaspora owczarzaki ATCC 30864]	72389298	XP_844944.1	471	124	231	74	109	36	20	28	55.5555555555556	128	5.30341e-07	zinc-finger protein ZPR1 [Trypanosoma brucei brucei TREU927]>gi|62358925|gb|AAX79376.1| zinc-finger protein ZPR1, putative [Trypanosoma brucei]>gi|70801478|gb|AAZ11385.1| zinc-finger protein ZPR1, putative [Trypanosoma brucei brucei TREU927]	686633091	XP_009308991.1	459	124	231	59	94	36	20	27	55.5555555555556	126	1.11121e-06	zinc-finger protein ZPR1 [Trypanosoma grayi]>gi|657142973|gb|KEG12778.1| zinc-finger protein ZPR1 [Trypanosoma grayi]	554931793	ESL06091.1	456	124	231	59	94	36	19	27	52.7777777777778	126	1.15896e-06	zinc-finger protein ZPR1 [Trypanosoma rangeli SC58]	156340363	XP_001620430.1	93	121	234	46	83	38	19	28	50	116	2.50373e-06	hypothetical protein NEMVEDRAFT_v1g148188 [Nematostella vectensis]>gi|156205342|gb|EDO28330.1| predicted protein [Nematostella vectensis]	528228084	EPY25194.1	434	124	231	54	89	36	19	27	52.7777777777778	118	9.40437e-06	zinc-finger protein ZPR1 [Angomonas deanei]
c67318_g1	4762	755990856	XP_011312671.1	204	1	285	116	204	95	77	82	81.0526315789474	297	1.64631e-26	PREDICTED: protein alan shepard-like isoform X1 [Fopius arisanus]	572303155	XP_006617570.1	352	1	240	274	352	80	67	71	83.75	300	7.65767e-26	PREDICTED: protein alan shepard-like isoform X2 [Apis dorsata]	572303153	XP_006617569.1	350	1	240	272	350	80	67	71	83.75	300	7.69221e-26	PREDICTED: protein alan shepard-like isoform X1 [Apis dorsata]	820864855	XP_012348986.1	407	1	240	329	407	80	67	71	83.75	301	1.08891e-25	PREDICTED: protein alan shepard isoform X2 [Apis florea]	805810583	XP_012147174.1	355	1	240	276	355	80	66	70	82.5	299	1.1148e-25	PREDICTED: protein alan shepard isoform X9 [Megachile rotundata]	805810580	XP_012147173.1	357	1	240	278	357	80	66	70	82.5	299	1.15947e-25	PREDICTED: protein alan shepard isoform X8 [Megachile rotundata]	805810561	XP_012147166.1	406	1	240	327	406	80	66	70	82.5	299	1.63595e-25	PREDICTED: protein alan shepard isoform X2 [Megachile rotundata]	805810555	XP_012147165.1	408	1	240	329	408	80	66	70	82.5	299	1.65637e-25	PREDICTED: protein alan shepard isoform X1 [Megachile rotundata]	805810574	XP_012147171.1	399	1	240	320	399	80	66	70	82.5	299	1.66244e-25	PREDICTED: protein alan shepard isoform X6 [Megachile rotundata]	805810564	XP_012147167.1	404	1	240	325	404	80	66	70	82.5	299	1.70291e-25	PREDICTED: protein alan shepard isoform X3 [Megachile rotundata]
c88319_g1	436	354683899	AER35078.1	791	2	436	63	207	145	117	135	80.6896551724138	652	5.69173e-78	cell division cycle protein 48 [Dictyostelium lacteum]	66806375	XP_636910.1	793	2	436	65	209	145	117	135	80.6896551724138	652	5.97583e-78	cell division cycle protein 48 [Dictyostelium discoideum AX4]>gi|4996891|gb|AAB40928.2| cell division cycle protein 48 [Dictyostelium discoideum]>gi|60465285|gb|EAL63377.1| cell division cycle protein 48 [Dictyostelium discoideum AX4]	470247102	XP_004357262.1	798	2	436	64	208	145	115	135	79.3103448275862	651	1.14263e-77	cell division cycle protein 48 [Dictyostelium fasciculatum]>gi|328870426|gb|EGG18800.1| cell division cycle protein 48 [Dictyostelium fasciculatum]	736185994	XP_010770092.1	345	2	436	66	211	146	108	133	73.972602739726	620	2.08619e-77	PREDICTED: transitional endoplasmic reticulum ATPase-like [Notothenia coriiceps]	281204558	EFA78753.1	791	2	436	63	207	145	116	133	80	646	4.10513e-77	cell division cycle protein 48 [Polysphondylium pallidum PN500]	330805727	XP_003290830.1	792	2	436	65	209	145	116	134	80	646	4.38248e-77	cell division cycle protein 48 [Dictyostelium purpureum]>gi|325079040|gb|EGC32661.1| cell division cycle protein 48 [Dictyostelium purpureum]	253722570	2PJH	193	2	436	46	191	146	107	131	73.2876712328767	599	3.25369e-76	Chain B, Strctural Model Of The P97 N Domain- Npl4 Ubd Complex	259089391	NP_001158521.1	323	2	436	66	211	146	107	132	73.2876712328767	610	3.87272e-76	Transitional endoplasmic reticulum ATPase [Oncorhynchus mykiss]>gi|225703688|gb|ACO07690.1| Transitional endoplasmic reticulum ATPase [Oncorhynchus mykiss]	831774355	XP_012754187.1	793	2	436	64	208	145	113	133	77.9310344827586	640	3.88462e-76	hypothetical protein SAMD00019534_061350 [Acytostelium subglobosum LB1]>gi|355336750|gb|AER57860.1| cell division cycle protein 48 [Acytostelium subglobosum]>gi|735854819|dbj|GAM22960.1| hypothetical protein SAMD00019534_061350 [Acytostelium subglobosum LB1]	831785569	XP_012757829.1	789	2	436	64	208	145	112	133	77.2413793103448	640	3.99991e-76	hypothetical protein SAMD00019534_017840 [Acytostelium subglobosum LB1]>gi|735858461|dbj|GAM18609.1| hypothetical protein SAMD00019534_017840 [Acytostelium subglobosum LB1]
c104952_g1	258	67514200	AAH98193.1	321	2	256	18	102	85	68	72	80	343	2.33609e-37	AU042671 protein, partial [Mus musculus]	26331942	BAC29701.1	383	2	256	80	164	85	68	72	80	342	7.1852e-37	unnamed protein product [Mus musculus]	29835218	AAH51044.1	533	2	256	230	314	85	68	72	80	344	1.12872e-36	AU042671 protein [Mus musculus]	18088942	AAH21144.1	740	2	256	436	520	85	69	72	81.1764705882353	348	1.37082e-36	C12orf51 protein, partial [Homo sapiens]	26332130	BAC29795.1	827	2	256	524	608	85	68	72	80	346	4.38766e-36	unnamed protein product [Mus musculus]	300669718	Q9Y4D8.5	3996	2	256	3692	3776	85	69	72	81.1764705882353	350	4.53321e-36	RecName: Full=Probable E3 ubiquitin-protein ligase HECTD4; AltName: Full=HECT domain-containing protein 4	119618404	EAW97998.1	3811	2	256	3507	3591	85	69	72	81.1764705882353	349	4.71278e-36	chromosome 12 open reading frame 51, isoform CRA_a [Homo sapiens]	355786543	EHH66726.1	3000	2	256	2696	2780	85	69	72	81.1764705882353	349	5.45562e-36	hypothetical protein EGM_03771 [Macaca fascicularis]	635068342	XP_008002970.1	4425	2	256	4121	4205	85	69	72	81.1764705882353	349	5.54236e-36	PREDICTED: probable E3 ubiquitin-protein ligase HECTD4 isoform X2 [Chlorocebus sabaeus]	544473052	XP_005572350.1	4196	2	256	3892	3976	85	69	72	81.1764705882353	349	5.54462e-36	PREDICTED: probable E3 ubiquitin-protein ligase HECTD4 isoform X3 [Macaca fascicularis]
c149399_g1	217	159163947	2CTM	95	146	217	25	48	24	24	24	100	123	2.24149e-07	Chain A, Solution Structure Of The 14th Kh Type I Domain From Human Vigilin	602675189	XP_007443077.1	220	146	217	88	111	24	24	24	100	125	3.01328e-07	PREDICTED: vigilin-like, partial [Python bivittatus]	741875632	XP_010825499.1	334	146	217	202	225	24	24	24	100	127	3.78988e-07	PREDICTED: vigilin isoform X2 [Bos taurus]	640786103	XP_008048787.1	124	143	217	40	64	25	24	24	96	121	4.07889e-07	PREDICTED: vigilin-like, partial [Tarsius syrichta]	699575136	XP_009875981.1	357	143	217	225	249	25	24	24	96	123	1.32151e-06	PREDICTED: LOW QUALITY PROTEIN: vigilin-like, partial [Apaloderma vittatum]	345317665	XP_003429912.1	110	149	217	88	110	23	23	23	100	117	1.44798e-06	PREDICTED: vigilin-like, partial [Ornithorhynchus anatinus]	826344886	XP_012517870.1	430	143	217	298	322	25	24	24	96	122	2.33106e-06	PREDICTED: vigilin-like, partial [Propithecus coquereli]	704556138	XP_010181261.1	1197	143	217	1065	1089	25	24	24	96	124	2.4489e-06	PREDICTED: vigilin isoform X2 [Mesitornis unicolor]	675620429	XP_008938229.1	1198	143	217	1066	1090	25	24	24	96	124	2.44932e-06	PREDICTED: vigilin isoform X2 [Merops nubicus]	694638126	XP_009477569.1	1193	143	217	1061	1085	25	24	24	96	124	2.47022e-06	PREDICTED: vigilin isoform X2 [Pelecanus crispus]
c126603_g1	257	295291556	ADF87491.1	220	2	160	9	62	54	23	35	42.5925925925926	119	2.9645e-06	ferritin 2 [Eriocheir sinensis]
c73517_g1	3640	571548335	XP_006561654.1	693	350	1624	1	425	426	265	327	62.206572769953	1318	0	PREDICTED: ATP-binding cassette sub-family B member 8, mitochondrial-like isoform X1 [Apis mellifera]	350427088	XP_003494648.1	695	464	1624	40	427	388	256	311	65.979381443299	1320	0	PREDICTED: ATP-binding cassette sub-family B member 8, mitochondrial [Bombus impatiens]	383858748	XP_003704861.1	694	356	1624	4	426	424	263	329	62.0283018867924	1293	0	PREDICTED: ATP-binding cassette sub-family B member 8, mitochondrial [Megachile rotundata]	815820658	XP_012231550.1	693	350	1624	1	425	426	267	330	62.6760563380282	1259	0	PREDICTED: ATP-binding cassette sub-family B member 8, mitochondrial isoform X1 [Linepithema humile]	749734279	XP_011150511.1	692	350	1624	1	424	425	258	324	60.7058823529412	1275	0	PREDICTED: ATP-binding cassette sub-family B member 8, mitochondrial [Harpegnathos saltator]	572270070	XP_006613037.1	693	350	1624	1	425	426	262	326	61.5023474178404	1301	0	PREDICTED: ATP-binding cassette sub-family B member 8, mitochondrial-like isoform X1 [Apis dorsata]	340718242	XP_003397580.1	693	350	1624	1	425	426	264	322	61.9718309859155	1301	0	PREDICTED: LOW QUALITY PROTEIN: ATP-binding cassette sub-family B member 8, mitochondrial [Bombus terrestris]	752860853	XP_011254233.1	694	350	1624	1	426	427	266	332	62.2950819672131	1221	0	PREDICTED: ATP-binding cassette sub-family B member 8, mitochondrial [Camponotus floridanus]	801384051	XP_012055219.1	696	350	1624	1	428	430	259	328	60.2325581395349	1233	0	PREDICTED: ATP-binding cassette sub-family B member 8, mitochondrial [Atta cephalotes]	820861764	XP_012347655.1	1116	572	1624	15	364	351	243	290	69.2307692307692	1251	0	PREDICTED: ATP-binding cassette sub-family B member 8, mitochondrial-like [Apis florea]
c109154_g1	410	571534573	XP_006565425.1	930	2	349	801	916	116	116	116	100	426	4.31725e-46	PREDICTED: N-acetyltransferase 10-like [Apis mellifera]	572271802	XP_006613834.1	1000	2	349	871	987	117	110	113	94.017094017094	391	3.16773e-41	PREDICTED: N-acetyltransferase 10-like [Apis dorsata]	380020031	XP_003693902.1	1011	2	349	881	997	117	108	112	92.3076923076923	372	1.35278e-38	PREDICTED: N-acetyltransferase 10 [Apis florea]	815913732	XP_012242187.1	1010	2	319	881	986	106	88	98	83.0188679245283	311	2.49534e-30	PREDICTED: N-acetyltransferase 10 [Bombus impatiens]	808123273	XP_012164880.1	1021	2	319	881	986	106	88	98	83.0188679245283	309	3.79747e-30	PREDICTED: N-acetyltransferase 10 [Bombus terrestris]	805808898	XP_012146702.1	1014	2	334	884	994	111	84	99	75.6756756756757	290	1.38279e-27	PREDICTED: N-acetyltransferase 10 [Megachile rotundata]	322800479	EFZ21483.1	978	2	349	850	965	116	77	96	66.3793103448276	248	5.41031e-22	hypothetical protein SINV_12928, partial [Solenopsis invicta]	861659968	KMR04795.1	1002	2	346	872	986	115	73	95	63.4782608695652	248	5.41359e-22	n-acetyltransferase 10 [Lasius niger]	751203935	XP_011175501.1	1014	2	349	886	1001	116	77	96	66.3793103448276	248	6.31033e-22	PREDICTED: N-acetyltransferase 10 [Solenopsis invicta]>gi|751203937|ref|XP_011175502.1| PREDICTED: N-acetyltransferase 10 [Solenopsis invicta]	795028227	XP_011862544.1	1014	2	319	886	991	106	73	92	68.8679245283019	237	1.75311e-20	PREDICTED: N-acetyltransferase 10 [Vollenhovia emeryi]
c39114_g1	250	571538808	XP_006562551.1	700	49	207	46	98	53	53	53	100	127	9.52525e-07	PREDICTED: serine/threonine-protein kinase PRP4 homolog isoform X1 [Apis mellifera]	571538811	XP_006562552.1	686	49	207	46	98	53	53	53	100	127	9.71068e-07	PREDICTED: serine/threonine-protein kinase PRP4 homolog isoform X2 [Apis mellifera]	572318287	XP_006624719.1	1026	49	207	46	98	53	53	53	100	126	1.6179e-06	PREDICTED: LOW QUALITY PROTEIN: serine/threonine-protein kinase PRP4 homolog [Apis dorsata]	380022948	XP_003695295.1	1030	49	207	46	98	53	52	53	98.1132075471698	124	2.628e-06	PREDICTED: serine/threonine-protein kinase PRP4 homolog isoform X1 [Apis florea]>gi|820853793|ref|XP_012344249.1| PREDICTED: serine/threonine-protein kinase PRP4 homolog isoform X1 [Apis florea]>gi|820853795|ref|XP_012344250.1| PREDICTED: serine/threonine-protein kinase PRP4 homolog isoform X1 [Apis florea]>gi|820853798|ref|XP_012344251.1| PREDICTED: serine/threonine-protein kinase PRP4 homolog isoform X1 [Apis florea]>gi|820853800|ref|XP_012344252.1| PREDICTED: serine/threonine-protein kinase PRP4 homolog isoform X1 [Apis florea]>gi|820853802|ref|XP_012344253.1| PREDICTED: serine/threonine-protein kinase PRP4 homolog isoform X1 [Apis florea]>gi|820853804|ref|XP_012344254.1| PREDICTED: serine/threonine-protein kinase PRP4 homolog isoform X1 [Apis florea]>gi|820853806|ref|XP_012344255.1| PREDICTED: serine/threonine-protein kinase PRP4 homolog isoform X1 [Apis florea]>gi|820853808|ref|XP_012344256.1| PREDICTED: serine/threonine-protein kinase PRP4 homolog isoform X1 [Apis florea]>gi|820853810|ref|XP_012344258.1| PREDICTED: serine/threonine-protein kinase PRP4 homolog isoform X1 [Apis florea]>gi|820853812|ref|XP_012344259.1| PREDICTED: serine/threonine-protein kinase PRP4 homolog isoform X1 [Apis florea]>gi|820853814|ref|XP_012344260.1| PREDICTED: serine/threonine-protein kinase PRP4 homolog isoform X1 [Apis florea]>gi|820853816|ref|XP_012344261.1| PREDICTED: serine/threonine-protein kinase PRP4 homolog isoform X1 [Apis florea]	820853818	XP_012344262.1	1016	49	207	46	98	53	52	53	98.1132075471698	124	2.79521e-06	PREDICTED: serine/threonine-protein kinase PRP4 homolog isoform X2 [Apis florea]
c142069_g1	286	665812042	XP_008554518.1	490	3	221	8	83	76	43	56	56.578947368421	221	2.21396e-19	PREDICTED: myocyte-specific enhancer factor 2 isoform X4 [Microplitis demolitor]	665812040	XP_008554517.1	491	3	221	8	83	76	43	56	56.578947368421	221	2.22705e-19	PREDICTED: myocyte-specific enhancer factor 2 isoform X3 [Microplitis demolitor]	665812038	XP_008554516.1	494	3	221	8	83	76	43	56	56.578947368421	221	2.26595e-19	PREDICTED: myocyte-specific enhancer factor 2 isoform X2 [Microplitis demolitor]	665812036	XP_008554515.1	495	3	221	8	83	76	43	56	56.578947368421	221	2.27881e-19	PREDICTED: myocyte-specific enhancer factor 2 isoform X1 [Microplitis demolitor]	692348889	AIS22052.1	472	3	179	53	111	59	39	49	66.1016949152542	216	8.96e-19	myocyte enhancer factor 2B [Monopterus albus]	576698686	EUB62218.1	661	3	173	1	57	57	39	49	68.4210526315789	217	1.6072e-18	Myocyte-specific enhancer factor 2C [Echinococcus granulosus]	560137990	CDJ83475.1	265	3	173	1	57	57	37	48	64.9122807017544	209	1.61325e-18	Transcription factor domain containing protein [Haemonchus contortus]	674259509	CDJ05275.1	671	3	173	1	57	57	39	49	68.4210526315789	217	1.63985e-18	myocyte enhancer factor 2 splice variant II [Echinococcus multilocularis]>gi|674572132|emb|CDS42557.1| myocyte enhancer factor 2 splice variant II [Echinococcus multilocularis]	674568397	CDS17515.1	671	3	173	1	57	57	39	49	68.4210526315789	217	1.63985e-18	myocyte enhancer factor 2 splice variant II [Echinococcus granulosus]	674594582	CDS26664.1	685	3	173	1	57	57	39	49	68.4210526315789	217	1.68422e-18	myocyte enhancer factor 2 splice variant II [Hymenolepis microstoma]
c69404_g1	971	820843479	XP_012339953.1	690	62	916	1	269	285	234	251	82.1052631578947	1239	5.75518e-163	PREDICTED: ATPase family AAA domain-containing protein 2-like [Apis florea]	322787491	EFZ13579.1	381	68	919	4	258	284	226	245	79.5774647887324	1201	1.27414e-161	hypothetical protein SINV_12241, partial [Solenopsis invicta]	805819265	XP_012149776.1	665	62	919	1	257	286	227	244	79.3706293706294	1215	8.54438e-160	PREDICTED: ATPase family AAA domain-containing protein 2-like isoform X2 [Megachile rotundata]	826421243	XP_012525576.1	619	68	919	4	258	284	227	243	79.9295774647887	1202	2.4075e-158	PREDICTED: ATPase family AAA domain-containing protein 2-like isoform X2 [Monomorium pharaonis]	752867410	XP_011250732.1	653	62	916	1	256	285	228	244	80	1204	2.68883e-158	PREDICTED: ATPase family AAA domain-containing protein 2-like [Camponotus floridanus]	780661123	XP_011692849.1	621	74	919	7	259	282	226	244	80.1418439716312	1200	4.40434e-158	PREDICTED: ATPase family AAA domain-containing protein 2-like isoform X2 [Wasmannia auropunctata]	817182781	XP_012272865.1	666	62	919	1	257	286	220	244	76.9230769230769	1203	5.63573e-158	PREDICTED: ATPase family AAA domain-containing protein 2-like [Orussus abietinus]	780661119	XP_011692848.1	656	74	919	7	259	282	226	244	80.1418439716312	1202	7.00572e-158	PREDICTED: ATPase family AAA domain-containing protein 2-like isoform X1 [Wasmannia auropunctata]	815916340	XP_012243336.1	587	62	919	1	257	286	224	243	78.3216783216783	1195	8.11328e-158	PREDICTED: ATPase family AAA domain-containing protein 2-like [Bombus impatiens]	808148676	XP_012175320.1	576	62	919	1	257	286	223	242	77.972027972028	1191	2.82871e-157	PREDICTED: ATPase family AAA domain-containing protein 2-like [Bombus terrestris]
c82550_g1	243	198466814	XP_002134706.1	307	8	205	217	281	66	38	50	57.5757575757576	248	5.86876e-24	GA29310 [Drosophila pseudoobscura pseudoobscura]>gi|198149569|gb|EDY73333.1| GA29310 [Drosophila pseudoobscura pseudoobscura]	198461141	XP_002135891.1	364	8	241	244	320	78	40	51	51.2820512820513	242	5.20364e-23	GA22538 [Drosophila pseudoobscura pseudoobscura]>gi|198139679|gb|EDY70778.1| GA22538 [Drosophila pseudoobscura pseudoobscura]	195176417	XP_002028762.1	202	8	205	87	151	66	38	50	57.5757575757576	230	6.13471e-22	GL13636 [Drosophila persimilis]>gi|194114382|gb|EDW36425.1| GL13636 [Drosophila persimilis]	195467352	XP_002076019.1	358	8	217	247	315	70	37	49	52.8571428571429	233	7.76477e-22	GK21198 [Drosophila willistoni]>gi|194172104|gb|EDW87005.1| GK21198 [Drosophila willistoni]	195181276	XP_002029168.1	274	8	205	159	223	66	36	48	54.5454545454545	230	1.23397e-21	GL21038 [Drosophila persimilis]>gi|194112757|gb|EDW34800.1| GL21038 [Drosophila persimilis]	195184925	XP_002029243.1	197	8	205	87	151	66	37	49	56.0606060606061	222	8.06372e-21	GL15391 [Drosophila persimilis]>gi|194114684|gb|EDW36727.1| GL15391 [Drosophila persimilis]	198461191	XP_002135885.1	397	8	205	282	346	66	36	47	54.5454545454545	226	1.2073e-20	GA25166 [Drosophila pseudoobscura pseudoobscura]>gi|198139668|gb|EDY70771.1| GA25166 [Drosophila pseudoobscura pseudoobscura]	198475705	XP_002132479.1	252	8	241	114	191	79	42	52	53.1645569620253	222	1.66374e-20	GA27739 [Drosophila pseudoobscura pseudoobscura]>gi|198137923|gb|EDY69881.1| GA27739 [Drosophila pseudoobscura pseudoobscura]	198477615	XP_002136524.1	252	8	241	114	191	79	42	52	53.1645569620253	222	1.82222e-20	GA23346 [Drosophila pseudoobscura pseudoobscura]>gi|198142810|gb|EDY71523.1| GA23346 [Drosophila pseudoobscura pseudoobscura]	198477298	XP_002136666.1	630	8	226	508	580	74	40	51	54.0540540540541	226	4.93368e-20	GA27870 [Drosophila pseudoobscura pseudoobscura]>gi|198142962|gb|EDY71674.1| GA27870 [Drosophila pseudoobscura pseudoobscura]
c60091_g1	2447	340714610	XP_003395819.1	440	178	1425	25	440	416	416	416	100	2108	0	PREDICTED: 26S protease regulatory subunit 4 [Bombus terrestris]>gi|350410918|ref|XP_003489177.1| PREDICTED: 26S protease regulatory subunit 4 [Bombus impatiens]	66509032	XP_623527.1	440	178	1425	25	440	416	416	416	100	2106	0	PREDICTED: 26S protease regulatory subunit 4 isoform 1 [Apis mellifera]	380025926	XP_003696714.1	440	178	1425	25	440	416	416	416	100	2104	0	PREDICTED: 26S protease regulatory subunit 4 [Apis florea]>gi|572315498|ref|XP_006623398.1| PREDICTED: 26S protease regulatory subunit 4-like [Apis dorsata]	307199279	EFN79932.1	486	178	1425	71	486	416	414	415	99.5192307692308	2103	0	26S protease regulatory subunit 4 [Harpegnathos saltator]	752885359	XP_011260462.1	440	178	1425	25	440	416	414	415	99.5192307692308	2097	0	PREDICTED: 26S protease regulatory subunit 4 [Camponotus floridanus]>gi|307175886|gb|EFN65701.1| 26S protease regulatory subunit 4 [Camponotus floridanus]>gi|861648317|gb|KMQ96298.1| 26s protease regulatory subunit 4 [Lasius niger]	749785187	XP_011146352.1	439	178	1425	24	439	416	414	415	99.5192307692308	2096	0	PREDICTED: 26S protease regulatory subunit 4 [Harpegnathos saltator]	759068591	XP_011343804.1	440	178	1425	25	440	416	414	415	99.5192307692308	2096	0	PREDICTED: 26S protease regulatory subunit 4 [Cerapachys biroi]>gi|607356788|gb|EZA51286.1| 26S protease regulatory subunit [Cerapachys biroi]	805820481	XP_012150316.1	440	178	1425	25	440	416	414	415	99.5192307692308	2095	0	PREDICTED: 26S protease regulatory subunit 4 [Megachile rotundata]	746831098	XP_011051171.1	440	178	1425	25	440	416	413	415	99.2788461538462	2094	0	PREDICTED: 26S protease regulatory subunit 4 [Acromyrmex echinatior]>gi|751228740|ref|XP_011167793.1| PREDICTED: 26S protease regulatory subunit 4 [Solenopsis invicta]>gi|780635879|ref|XP_011686647.1| PREDICTED: 26S protease regulatory subunit 4 [Wasmannia auropunctata]>gi|795110472|ref|XP_011882329.1| PREDICTED: 26S protease regulatory subunit 4 [Vollenhovia emeryi]>gi|815815761|ref|XP_012228950.1| PREDICTED: 26S protease regulatory subunit 4 [Linepithema humile]>gi|826498185|ref|XP_012541481.1| PREDICTED: 26S protease regulatory subunit 4 [Monomorium pharaonis]	332031295	EGI70823.1	439	178	1425	24	439	416	413	415	99.2788461538462	2094	0	26S protease regulatory subunit 4, partial [Acromyrmex echinatior]
c177835_g1	1089	749790751	XP_011148587.1	130	172	561	1	130	130	127	128	97.6923076923077	675	3.67829e-85	PREDICTED: nuclear envelope phosphatase-regulatory subunit 1 isoform X2 [Harpegnathos saltator]>gi|307197077|gb|EFN78445.1| Transmembrane protein 188 [Harpegnathos saltator]	749790745	XP_011148585.1	137	172	561	1	137	137	127	128	92.7007299270073	658	1.63226e-82	PREDICTED: nuclear envelope phosphatase-regulatory subunit 1 isoform X1 [Harpegnathos saltator]>gi|749790748|ref|XP_011148586.1| PREDICTED: nuclear envelope phosphatase-regulatory subunit 1 isoform X1 [Harpegnathos saltator]	861659577	KMR04553.1	130	172	561	1	130	130	122	125	93.8461538461538	654	4.04373e-82	transmembrane protein 188 [Lasius niger]	752891632	XP_011263865.1	130	172	561	1	130	130	122	124	93.8461538461538	650	2.00479e-81	PREDICTED: nuclear envelope phosphatase-regulatory subunit 1 isoform X2 [Camponotus floridanus]>gi|307171058|gb|EFN63101.1| Transmembrane protein 188 [Camponotus floridanus]	815795200	XP_012218249.1	130	172	561	1	130	130	122	124	93.8461538461538	648	3.40592e-81	PREDICTED: nuclear envelope phosphatase-regulatory subunit 1 [Linepithema humile]>gi|815795202|ref|XP_012218250.1| PREDICTED: nuclear envelope phosphatase-regulatory subunit 1 [Linepithema humile]	780622060	XP_011707566.1	140	172	561	11	140	130	121	124	93.0769230769231	647	6.96735e-81	PREDICTED: nuclear envelope phosphatase-regulatory subunit 1 [Wasmannia auropunctata]	383852832	XP_003701929.1	130	172	561	1	130	130	123	123	94.6153846153846	646	7.83233e-81	PREDICTED: nuclear envelope phosphatase-regulatory subunit 1 isoform X1 [Megachile rotundata]	751216545	XP_011161223.1	130	172	561	1	130	130	121	124	93.0769230769231	646	8.2675e-81	PREDICTED: nuclear envelope phosphatase-regulatory subunit 1 [Solenopsis invicta]>gi|751216547|ref|XP_011161224.1| PREDICTED: nuclear envelope phosphatase-regulatory subunit 1 [Solenopsis invicta]>gi|751216549|ref|XP_011161225.1| PREDICTED: nuclear envelope phosphatase-regulatory subunit 1 [Solenopsis invicta]>gi|801375597|ref|XP_012063583.1| PREDICTED: nuclear envelope phosphatase-regulatory subunit 1 isoform X2 [Atta cephalotes]>gi|826411003|ref|XP_012542516.1| PREDICTED: nuclear envelope phosphatase-regulatory subunit 1 [Monomorium pharaonis]	817081518	XP_012263277.1	130	172	561	1	130	130	119	125	91.5384615384615	645	9.01459e-81	PREDICTED: nuclear envelope phosphatase-regulatory subunit 1 [Athalia rosae]	817192970	XP_012271932.1	130	172	561	1	130	130	121	124	93.0769230769231	642	2.8362e-80	PREDICTED: nuclear envelope phosphatase-regulatory subunit 1 [Orussus abietinus]
c68514_g1	1187	820836273	XP_012344769.1	446	109	1080	131	446	324	268	280	82.7160493827161	1156	9.35143e-153	PREDICTED: protein glass-like isoform X2 [Apis florea]	820836271	XP_012344763.1	455	112	1080	141	455	323	268	279	82.9721362229102	1149	1.77017e-151	PREDICTED: protein glass-like isoform X1 [Apis florea]	383862193	XP_003706568.1	445	109	1080	131	445	324	268	280	82.7160493827161	1143	8.49968e-151	PREDICTED: protein glass-like [Megachile rotundata]	340717094	XP_003397023.1	445	109	1080	131	445	324	266	277	82.0987654320988	1139	3.27052e-150	PREDICTED: protein glass-like isoform X2 [Bombus terrestris]	350413432	XP_003489990.1	445	109	1080	131	445	324	265	277	81.7901234567901	1136	1.01254e-149	PREDICTED: protein glass-like [Bombus impatiens]	572306895	XP_006619329.1	444	109	1080	131	444	324	267	277	82.4074074074074	1134	2.38736e-149	PREDICTED: protein glass-like isoform X2 [Apis dorsata]	572306893	XP_006619328.1	453	112	1080	141	453	323	267	276	82.6625386996904	1127	3.55017e-148	PREDICTED: protein glass-like isoform X1 [Apis dorsata]	665796100	XP_008545824.1	446	109	1080	135	446	325	254	267	78.1538461538461	1109	1.14347e-145	PREDICTED: protein glass-like [Microplitis demolitor]	817067255	XP_012255510.1	429	109	1080	130	429	324	250	263	77.1604938271605	1096	6.10073e-144	PREDICTED: protein glass-like [Athalia rosae]	817186109	XP_012287546.1	442	109	1080	131	442	324	260	272	80.2469135802469	1095	1.46407e-143	PREDICTED: protein glass [Orussus abietinus]
c44769_g1	426	808127946	XP_012166883.1	463	68	334	375	463	89	77	87	86.5168539325843	458	3.97959e-52	PREDICTED: longitudinals lacking protein, isoform G-like isoform X31 [Bombus terrestris]	571551098	XP_006567624.1	464	68	334	376	464	89	75	86	84.2696629213483	450	4.80203e-51	PREDICTED: longitudinals lacking protein, isoforms N/O/W/X/Y-like isoform X85 [Apis mellifera]	572303620	XP_006617791.1	158	68	340	68	158	91	75	87	82.4175824175824	422	4.37253e-50	PREDICTED: zinc finger protein 211-like [Apis dorsata]	805821430	XP_012150760.1	467	68	340	377	467	91	74	84	81.3186813186813	438	3.69886e-49	PREDICTED: longitudinals lacking protein, isoform G-like isoform X33 [Megachile rotundata]	571550902	XP_006567580.1	517	68	334	429	517	89	75	86	84.2696629213483	440	3.97804e-49	PREDICTED: longitudinals lacking protein, isoforms N/O/W/X/Y-like isoform X41 [Apis mellifera]	322794742	EFZ17689.1	90	68	340	1	90	91	74	83	81.3186813186813	394	1.14523e-46	hypothetical protein SINV_01050, partial [Solenopsis invicta]	769856838	XP_011640028.1	464	83	340	375	460	86	73	80	84.8837209302326	419	1.71517e-46	PREDICTED: longitudinals lacking protein, isoforms A/B/D/L isoform X35 [Pogonomyrmex barbatus]	749754912	XP_011139912.1	515	89	340	421	509	89	73	80	82.0224719101124	417	6.13495e-46	PREDICTED: longitudinals lacking protein, isoforms A/B/D/L isoform X26 [Harpegnathos saltator]	826407487	XP_012543182.1	118	83	355	24	114	91	73	81	80.2197802197802	388	1.99058e-45	PREDICTED: longitudinals lacking protein, isoform G-like [Monomorium pharaonis]	817190042	XP_012270373.1	471	98	340	378	458	81	68	76	83.9506172839506	410	3.40111e-45	PREDICTED: longitudinals lacking protein, isoform G isoform X27 [Orussus abietinus]
c109878_g1	255	48138819	XP_393426.1	249	106	255	1	50	50	50	50	100	262	3.18194e-26	PREDICTED: vesicle-associated membrane protein/synaptobrevin-binding protein [Apis mellifera]>gi|380018008|ref|XP_003692932.1| PREDICTED: vesicle-associated membrane protein-associated protein B [Apis florea]>gi|572306201|ref|XP_006618998.1| PREDICTED: vesicle-associated membrane protein/synaptobrevin-binding protein-like [Apis dorsata]	340716823	XP_003396892.1	249	106	255	1	50	50	46	47	92	239	6.28235e-23	PREDICTED: vesicle-associated membrane protein/synaptobrevin-binding protein [Bombus terrestris]	805797827	XP_012143667.1	263	106	255	1	50	50	44	48	88	237	1.56514e-22	PREDICTED: vesicle-associated membrane protein-associated protein B isoform X2 [Megachile rotundata]	350402882	XP_003486636.1	249	106	255	1	50	50	45	47	90	235	2.72313e-22	PREDICTED: vesicle-associated membrane protein/synaptobrevin-binding protein [Bombus impatiens]	749792580	XP_011149543.1	257	106	255	1	50	50	40	43	80	213	3.56971e-19	PREDICTED: vesicle-associated membrane protein-associated protein A isoform X2 [Harpegnathos saltator]>gi|307196092|gb|EFN77801.1| Vesicle-associated membrane protein-associated protein A [Harpegnathos saltator]	749792578	XP_011149542.1	265	106	255	1	50	50	40	43	80	213	4.11187e-19	PREDICTED: vesicle-associated membrane protein-associated protein B isoform X1 [Harpegnathos saltator]	759071964	XP_011345592.1	267	112	255	11	58	48	41	44	85.4166666666667	213	4.2863e-19	PREDICTED: vesicle-associated membrane protein-associated protein B/C [Cerapachys biroi]	755938974	XP_011297613.1	259	106	255	1	50	50	42	43	84	211	7.05592e-19	PREDICTED: vesicle-associated membrane protein-associated protein B isoform X2 [Fopius arisanus]	817067545	XP_012255669.1	253	106	255	1	49	50	41	44	82	208	1.68033e-18	PREDICTED: vesicle-associated membrane protein-associated protein A-like [Athalia rosae]	665804948	XP_008550643.1	258	106	255	1	50	50	39	42	78	207	2.7642e-18	PREDICTED: vesicle-associated membrane protein-associated protein B [Microplitis demolitor]>gi|665804950|ref|XP_008550644.1| PREDICTED: vesicle-associated membrane protein-associated protein B [Microplitis demolitor]>gi|665804952|ref|XP_008550645.1| PREDICTED: vesicle-associated membrane protein-associated protein B [Microplitis demolitor]
c135692_g1	326	290978688	XP_002672067.1	418	7	324	265	365	107	48	68	44.8598130841121	200	1.97469e-16	predicted protein [Naegleria gruberi]>gi|284085641|gb|EFC39323.1| predicted protein [Naegleria gruberi]	340373727	XP_003385391.1	592	1	324	410	508	116	42	59	36.2068965517241	196	1.38081e-15	PREDICTED: probable inactive purple acid phosphatase 27 [Amphimedon queenslandica]	156402548	XP_001639652.1	378	1	324	230	324	109	38	58	34.8623853211009	185	1.83922e-14	predicted protein [Nematostella vectensis]>gi|156226782|gb|EDO47589.1| predicted protein, partial [Nematostella vectensis]	290972670	XP_002669074.1	1090	4	324	290	395	112	39	64	34.8214285714286	185	6.01854e-14	predicted protein [Naegleria gruberi]>gi|284082616|gb|EFC36330.1| predicted protein [Naegleria gruberi]	66812572	XP_640465.1	594	1	324	432	530	109	43	61	39.4495412844037	177	4.57824e-13	hypothetical protein DDB_G0281861 [Dictyostelium discoideum AX4]>gi|60468486|gb|EAL66490.1| hypothetical protein DDB_G0281861 [Dictyostelium discoideum AX4]	569374336	ETO12490.1	632	1	288	478	570	96	34	53	35.4166666666667	172	2.2332e-12	hypothetical protein RFI_24884 [Reticulomyxa filosa]	167516070	XP_001742376.1	1447	1	324	1289	1387	108	39	52	36.1111111111111	171	4.02171e-12	hypothetical protein [Monosiga brevicollis MX1]>gi|163779000|gb|EDQ92614.1| predicted protein [Monosiga brevicollis MX1]	514685527	XP_004990342.1	569	1	318	409	516	109	40	58	36.697247706422	169	5.30148e-12	hypothetical protein PTSG_08549 [Salpingoeca rosetta]>gi|326431884|gb|EGD77454.1| hypothetical protein PTSG_08549 [Salpingoeca rosetta]	470514671	XP_004352814.1	516	1	324	352	453	110	43	63	39.0909090909091	168	6.76239e-12	Ser/Thr phosphatase family superfamily protein [Acanthamoeba castellanii str. Neff]>gi|440802357|gb|ELR23286.1| Ser/Thr phosphatase family superfamily protein [Acanthamoeba castellanii str. Neff]	749722461	KII69413.1	574	1	324	407	515	115	39	60	33.9130434782609	168	7.62508e-12	putative inactive purple acid phosphatase 9 [Thelohanellus kitauei]
c68456_g1	3726	749788103	XP_011147518.1	1900	143	3688	11	1205	1230	659	827	53.5772357723577	2548	0	PREDICTED: serine/arginine repetitive matrix protein 2-like isoform X4 [Harpegnathos saltator]	749788095	XP_011147515.1	1912	488	3688	168	1217	1084	631	770	58.210332103321	2536	0	PREDICTED: serine/arginine repetitive matrix protein 2-like isoform X1 [Harpegnathos saltator]	749788097	XP_011147516.1	1911	488	3688	168	1216	1084	631	770	58.210332103321	2525	0	PREDICTED: serine/arginine repetitive matrix protein 2-like isoform X2 [Harpegnathos saltator]	307198171	EFN79192.1	1909	488	3688	168	1214	1084	630	768	58.1180811808118	2517	0	Uncharacterized protein C4orf8 [Harpegnathos saltator]	749788100	XP_011147517.1	1909	488	3688	168	1214	1084	631	767	58.210332103321	2515	0	PREDICTED: serine/arginine repetitive matrix protein 2-like isoform X3 [Harpegnathos saltator]	752887985	XP_011261887.1	1913	467	3694	206	1265	1089	619	754	56.8411386593205	2514	0	PREDICTED: uncharacterized protein LOC105254722 isoform X4 [Camponotus floridanus]>gi|307173768|gb|EFN64555.1| Uncharacterized protein C4orf8 [Camponotus floridanus]	752887983	XP_011261886.1	1914	467	3694	206	1266	1090	620	755	56.8807339449541	2511	0	PREDICTED: uncharacterized protein LOC105254722 isoform X3 [Camponotus floridanus]	752887981	XP_011261885.1	1915	467	3694	206	1267	1089	619	753	56.8411386593205	2511	0	PREDICTED: uncharacterized protein LOC105254722 isoform X2 [Camponotus floridanus]	752887979	XP_011261884.1	1916	467	3694	206	1268	1090	620	754	56.8807339449541	2510	0	PREDICTED: uncharacterized protein LOC105254722 isoform X1 [Camponotus floridanus]	752887991	XP_011261890.1	1847	467	3694	206	1268	1090	620	754	56.8807339449541	2509	0	PREDICTED: uncharacterized protein LOC105254722 isoform X7 [Camponotus floridanus]
c85260_g1	261	188501474	ACD54606.1	472	19	261	304	377	81	25	47	30.8641975308642	137	4.47086e-08	UDP-glucosyl transferase-like protein [Adineta vaga]	188501454	ACD54587.1	472	19	261	304	377	81	25	47	30.8641975308642	137	4.47086e-08	UDP-glucosyl transferase-like protein [Adineta vaga]	749157223	XP_011130240.1	460	1	258	284	383	100	32	50	32	134	9.18987e-08	UDP-glucosyltransferase [Gregarina niphandrodes]>gi|608674092|gb|EZG67407.1| UDP-glucosyltransferase [Gregarina niphandrodes]	749157403	XP_011130330.1	466	1	258	287	382	96	35	50	36.4583333333333	132	1.90119e-07	glucosyltransferase, partial [Gregarina niphandrodes]>gi|608673707|gb|EZG67107.1| glucosyltransferase, partial [Gregarina niphandrodes]	749161683	XP_011132470.1	170	88	258	34	88	58	25	35	43.1034482758621	122	6.08932e-07	UDP-glycosyltransferase [Gregarina niphandrodes]>gi|608650243|gb|EZG45594.1| UDP-glycosyltransferase [Gregarina niphandrodes]	685834936	CEF69857.1	524	19	261	322	392	81	26	42	32.0987654320988	127	1.09186e-06	UDP-glucuronosyl/UDP-glucosyltransferase family-containing protein [Strongyloides ratti]	676495470	XP_009066902.1	356	127	261	182	226	45	25	30	55.5555555555556	124	1.53473e-06	hypothetical protein LOTGIDRAFT_170025 [Lottia gigantea]>gi|556093745|gb|ESO82398.1| hypothetical protein LOTGIDRAFT_170025 [Lottia gigantea]
c22258_g1	1105	572298218	XP_006615268.1	334	1	945	20	334	315	308	313	97.7777777777778	1576	0	PREDICTED: uncharacterized protein LOC102679862 [Apis dorsata]	820840546	XP_012351136.1	311	13	945	1	311	311	303	308	97.427652733119	1545	0	PREDICTED: uncharacterized protein LOC100873036 [Apis florea]	350412822	XP_003489775.1	310	13	945	1	310	311	238	278	76.5273311897106	1228	3.98722e-166	PREDICTED: uncharacterized protein LOC100745137 [Bombus impatiens]	808116378	XP_012175638.1	310	13	945	1	310	311	237	277	76.2057877813505	1218	1.62883e-164	PREDICTED: uncharacterized protein LOC105667095 [Bombus terrestris]	383853632	XP_003702326.1	311	13	942	1	310	310	223	273	71.9354838709677	1182	5.22626e-159	PREDICTED: uncharacterized protein LOC100876308 isoform X1 [Megachile rotundata]	805778102	XP_012138430.1	298	52	942	1	297	297	212	261	71.3804713804714	1122	3.62253e-150	PREDICTED: uncharacterized protein LOC100876308 isoform X2 [Megachile rotundata]	795068181	XP_011874759.1	306	13	924	2	300	313	113	165	36.1022364217252	352	2.76162e-35	PREDICTED: uncharacterized protein LOC105565844 [Vollenhovia emeryi]	815801592	XP_012221461.1	307	22	933	5	307	312	99	166	31.7307692307692	352	3.11874e-35	PREDICTED: uncharacterized protein LOC105671683 [Linepithema humile]	817209431	XP_012280767.1	313	13	927	1	309	316	97	158	30.6962025316456	343	5.52855e-34	PREDICTED: uncharacterized protein LOC105699917 isoform X5 [Orussus abietinus]>gi|817209433|ref|XP_012280768.1| PREDICTED: uncharacterized protein LOC105699917 isoform X5 [Orussus abietinus]	817209421	XP_012280761.1	350	10	927	37	346	314	94	158	29.9363057324841	345	6.49057e-34	PREDICTED: uncharacterized protein LOC105699917 isoform X1 [Orussus abietinus]>gi|817209423|ref|XP_012280762.1| PREDICTED: uncharacterized protein LOC105699917 isoform X1 [Orussus abietinus]
c37749_g1	1908	332017458	EGI58181.1	588	90	1793	1	571	572	376	457	65.7342657342657	2017	0	Maltase 1 [Acromyrmex echinatior]	746869886	XP_011066112.1	646	90	1793	1	571	572	376	457	65.7342657342657	2021	0	PREDICTED: maltase 1-like [Acromyrmex echinatior]	751230792	XP_011168920.1	649	90	1793	1	579	579	371	449	64.0759930915371	2006	0	PREDICTED: LOW QUALITY PROTEIN: alpha-glucosidase-like [Solenopsis invicta]	795041059	XP_011866809.1	640	90	1793	1	573	574	371	457	64.6341463414634	2004	0	PREDICTED: alpha-glucosidase-like [Vollenhovia emeryi]	780690038	XP_011699400.1	642	90	1793	1	571	572	370	455	64.6853146853147	2004	0	PREDICTED: maltase A1-like [Wasmannia auropunctata]	815929118	XP_012249008.1	614	108	1793	8	568	562	355	454	63.1672597864769	1998	0	PREDICTED: maltase A3-like [Bombus impatiens]>gi|815929120|ref|XP_012249009.1| PREDICTED: maltase A3-like [Bombus impatiens]>gi|815929122|ref|XP_012249010.1| PREDICTED: maltase A3-like [Bombus impatiens]	805819985	XP_003707415.2	617	144	1793	25	573	550	359	453	65.2727272727273	1999	0	PREDICTED: maltase A3-like isoform X1 [Megachile rotundata]>gi|805819991|ref|XP_012150101.1| PREDICTED: maltase A3-like isoform X3 [Megachile rotundata]	759058143	XP_011338298.1	692	90	1793	1	569	572	367	457	64.1608391608392	2005	0	PREDICTED: alpha-glucosidase-like isoform X1 [Cerapachys biroi]>gi|759058145|ref|XP_011338299.1| PREDICTED: alpha-glucosidase-like isoform X1 [Cerapachys biroi]	759058147	XP_011338300.1	657	90	1793	1	569	572	365	455	63.8111888111888	2001	0	PREDICTED: alpha-glucosidase-like isoform X2 [Cerapachys biroi]>gi|607360511|gb|EZA54842.1| Maltase [Cerapachys biroi]	805819987	XP_012150099.1	612	144	1793	20	568	550	359	453	65.2727272727273	1995	0	PREDICTED: maltase A3-like isoform X2 [Megachile rotundata]>gi|805819989|ref|XP_012150100.1| PREDICTED: maltase A3-like isoform X2 [Megachile rotundata]
c86062_g1	217	857979737	CEO94395.1	103	4	216	8	78	71	49	62	69.0140845070423	263	5.47761e-28	hypothetical protein PBRA_000180 [Plasmodiophora brassicae]	66359918	XP_627137.1	135	4	216	13	83	71	47	56	66.1971830985916	260	3.26131e-27	cold shock RNA binding domain of the OB fold [Cryptosporidium parvum Iowa II]>gi|46228824|gb|EAK89694.1| cold shock RNA binding domain of the OB fold [Cryptosporidium parvum Iowa II]	67602636	XP_666494.1	127	4	216	5	75	71	47	56	66.1971830985916	259	4.09322e-27	glycogen debranching enzyme [Cryptosporidium hominis TU502]	857977989	CEO95964.1	112	4	216	9	79	71	49	60	69.0140845070423	257	5.97988e-27	hypothetical protein PBRA_004654 [Plasmodiophora brassicae]	557139471	CDJ38976.1	190	1	216	24	94	72	50	60	69.4444444444444	260	1.26993e-26	glycine-rich protein 2, putative [Eimeria tenella]>gi|557231520|emb|CDJ68953.1| glycine-rich protein 2, putative [Eimeria necatrix]	557202640	CDI86259.1	251	1	216	42	112	72	49	59	68.0555555555556	263	1.69159e-26	glycine-rich protein 2, putative [Eimeria praecox]	873234967	CEM01560.1	174	1	216	5	76	72	50	57	69.4444444444444	253	1.12312e-25	unnamed protein product [Vitrella brassicaformis CCMP3155]	209877068	XP_002139976.1	119	4	216	5	75	71	46	53	64.7887323943662	249	1.13572e-25	cold-shock DNA-binding domain-containing protein [Cryptosporidium muris RN66]>gi|209555582|gb|EEA05627.1| cold-shock DNA-binding domain-containing protein [Cryptosporidium muris RN66]	557191223	CDJ58674.1	319	1	216	101	171	72	49	60	68.0555555555556	257	2.90206e-25	glycine-rich protein 2, putative [Eimeria maxima]	557123415	CDI79158.1	233	1	216	23	93	72	49	60	68.0555555555556	253	3.54561e-25	glycine-rich protein 2, putative [Eimeria acervulina]
c72635_g2	827	307195829	EFN77633.1	374	336	713	1	128	129	60	82	46.5116279069767	296	8.32273e-28	hypothetical protein EAI_04578 [Harpegnathos saltator]	826417591	XP_012523601.1	390	348	713	4	128	126	62	82	49.2063492063492	296	8.33398e-28	PREDICTED: uncharacterized protein LOC105829370 [Monomorium pharaonis]	749793074	XP_011149814.1	388	336	713	1	128	129	60	82	46.5116279069767	295	9.50555e-28	PREDICTED: uncharacterized protein LOC105189426 [Harpegnathos saltator]	746840304	XP_011050376.1	388	348	713	4	128	125	59	80	47.2	295	1.12024e-27	PREDICTED: uncharacterized protein LOC105143625 [Acromyrmex echinatior]	769861254	XP_011642393.1	317	348	713	4	128	126	60	81	47.6190476190476	290	2.34936e-27	PREDICTED: uncharacterized protein LOC105430499 [Pogonomyrmex barbatus]	780655678	XP_011691521.1	388	348	713	4	128	126	62	81	49.2063492063492	291	3.395e-27	PREDICTED: uncharacterized protein LOC105452257 [Wasmannia auropunctata]	332028172	EGI68223.1	384	351	713	1	124	124	58	79	46.7741935483871	290	5.30578e-27	hypothetical protein G5I_03319 [Acromyrmex echinatior]	815809385	XP_012225562.1	387	348	785	4	147	150	65	87	43.3333333333333	288	8.32894e-27	PREDICTED: uncharacterized protein LOC105674062 [Linepithema humile]>gi|815809387|ref|XP_012225564.1| PREDICTED: uncharacterized protein LOC105674062 [Linepithema humile]	751227062	XP_011166992.1	389	348	713	4	128	126	61	81	48.4126984126984	288	9.82412e-27	PREDICTED: uncharacterized protein LOC105200892 [Solenopsis invicta]	805814237	XP_003706560.2	367	351	713	2	124	123	56	76	45.5284552845528	287	1.10238e-26	PREDICTED: uncharacterized protein LOC100881582 [Megachile rotundata]>gi|805814240|ref|XP_012148154.1| PREDICTED: uncharacterized protein LOC100881582 [Megachile rotundata]
c68843_g2	1366	795013507	XP_011883556.1	431	820	1272	99	262	185	67	92	36.2162162162162	208	5.75194e-15	PREDICTED: uncharacterized protein LOC105570728 [Vollenhovia emeryi]	391338132	XP_003743415.1	359	820	996	93	153	61	26	38	42.6229508196721	115	8.83119e-09	PREDICTED: uncharacterized protein LOC100902989 [Metaseiulus occidentalis]	391339732	XP_003744201.1	354	820	984	230	286	57	32	41	56.140350877193	145	2.76764e-07	PREDICTED: uncharacterized protein LOC100902024 [Metaseiulus occidentalis]	391344916	XP_003746740.1	494	820	984	230	286	57	32	41	56.140350877193	145	3.84379e-07	PREDICTED: uncharacterized protein LOC100897935 [Metaseiulus occidentalis]	641654190	XP_008179111.1	472	1183	1272	101	130	30	14	19	46.6666666666667	73	2.99892e-06	PREDICTED: uncharacterized protein LOC103308118 [Acyrthosiphon pisum]	391335701	XP_003742228.1	497	820	1263	130	291	162	44	80	27.1604938271605	136	4.79881e-06	PREDICTED: uncharacterized protein LOC100899883 [Metaseiulus occidentalis]	641657798	XP_008180479.1	1572	820	972	117	169	53	26	37	49.0566037735849	108	5.65373e-06	PREDICTED: BAI1-associated protein 3 [Acyrthosiphon pisum]	307194258	EFN76654.1	74	1	78	28	53	26	20	22	76.9230769230769	93	6.5024e-06	Histone-lysine N-methyltransferase SETMAR, partial [Harpegnathos saltator]
c59741_g1	492	762135008	XP_011450742.1	149	44	478	5	149	145	129	141	88.9655172413793	630	3.22804e-81	PREDICTED: 40S ribosomal protein S16 [Crassostrea gigas]>gi|405958969|gb|EKC25047.1| 40S ribosomal protein S16 [Crassostrea gigas]	524908509	XP_005109349.1	146	44	481	1	146	146	128	140	87.6712328767123	628	5.27272e-81	PREDICTED: 40S ribosomal protein S16 [Aplysia californica]	675304785	AIL82397.1	148	44	487	1	148	148	123	140	83.1081081081081	615	5.90842e-79	UNVERIFIED: ribosomal protein S16, partial [Mytilus trossulus]	188572395	ACD65104.1	146	44	481	1	146	146	123	138	84.2465753424658	605	1.60513e-77	putative 40S ribosomal protein RPS16 [Novocrania anomala]	166796835	AAI59439.1	160	44	490	12	160	149	122	138	81.8791946308725	602	6.96203e-77	Rps16 protein [Rattus norvegicus]	39850096	AAH64030.1	161	44	490	13	161	149	122	138	81.8791946308725	602	7.19156e-77	Rps16 protein, partial [Rattus norvegicus]	225707990	ACO09841.1	146	44	481	1	146	146	122	137	83.5616438356164	601	7.21891e-77	40S ribosomal protein S16 [Osmerus mordax]	54261550	AAH84715.1	159	44	490	11	159	149	122	138	81.8791946308725	602	8.02277e-77	Rps16 protein, partial [Rattus norvegicus]	573891692	XP_006633603.1	146	44	481	1	146	146	123	136	84.2465753424658	601	8.31725e-77	PREDICTED: 40S ribosomal protein S16-like [Lepisosteus oculatus]	443730971	ELU16265.1	147	44	472	5	147	143	121	136	84.6153846153846	600	9.79086e-77	hypothetical protein CAPTEDRAFT_153161 [Capitella teleta]
c64009_g1	789	808135427	XP_012170121.1	258	1	714	21	258	238	232	236	97.4789915966387	539	1.86546e-64	PREDICTED: nuclease-sensitive element-binding protein 1 isoform X2 [Bombus terrestris]	815919525	XP_012244740.1	258	1	714	21	258	238	233	236	97.8991596638655	538	2.36393e-64	PREDICTED: nuclease-sensitive element-binding protein 1 isoform X2 [Bombus impatiens]	110763831	XP_393344.3	279	1	714	21	279	259	238	238	91.8918918918919	514	2.16109e-60	PREDICTED: nuclease-sensitive element-binding protein 1 isoform X6 [Apis mellifera]>gi|572314308|ref|XP_006622830.1| PREDICTED: nuclease-sensitive element-binding protein 1-like isoform X1 [Apis dorsata]>gi|820840032|ref|XP_012350927.1| PREDICTED: Y-box factor homolog isoform X1 [Apis florea]	340723184	XP_003399975.1	279	1	714	21	279	259	232	236	89.5752895752896	507	2.09937e-59	PREDICTED: nuclease-sensitive element-binding protein 1 isoform X1 [Bombus terrestris]	815919523	XP_012244739.1	279	1	714	21	279	259	233	236	89.96138996139	506	3.0882e-59	PREDICTED: nuclease-sensitive element-binding protein 1 isoform X1 [Bombus impatiens]	571575465	XP_006557747.1	304	1	504	21	188	168	168	168	100	499	6.92211e-58	PREDICTED: nuclease-sensitive element-binding protein 1 isoform X1 [Apis mellifera]	571575474	XP_006557751.1	251	1	714	21	251	238	231	231	97.0588235294118	490	2.81265e-57	PREDICTED: nuclease-sensitive element-binding protein 1 isoform X5 [Apis mellifera]>gi|572314314|ref|XP_006622833.1| PREDICTED: nuclease-sensitive element-binding protein 1-like isoform X4 [Apis dorsata]>gi|820840038|ref|XP_012350931.1| PREDICTED: nuclease-sensitive element-binding protein 1 isoform X4 [Apis florea]	571575470	XP_006557749.1	272	1	714	21	272	259	231	231	89.1891891891892	459	2.1997e-52	PREDICTED: nuclease-sensitive element-binding protein 1 isoform X3 [Apis mellifera]>gi|572314310|ref|XP_006622831.1| PREDICTED: nuclease-sensitive element-binding protein 1-like isoform X2 [Apis dorsata]>gi|820840034|ref|XP_012350928.1| PREDICTED: Y-box factor homolog isoform X2 [Apis florea]	746847731	XP_011054243.1	262	1	714	21	262	242	186	196	76.8595041322314	454	8.67438e-52	PREDICTED: nuclease-sensitive element-binding protein 1 isoform X3 [Acromyrmex echinatior]	751199595	XP_011157514.1	261	1	714	21	261	241	186	195	77.1784232365145	453	1.55123e-51	PREDICTED: nuclease-sensitive element-binding protein 1 isoform X3 [Solenopsis invicta]
c146147_g1	291	313236094	CBY11419.1	204	72	290	81	153	73	27	37	36.986301369863	128	1.7712e-07	unnamed protein product [Oikopleura dioica]	313221288	CBY32045.1	278	72	266	155	219	65	25	34	38.4615384615385	122	2.44399e-06	unnamed protein product [Oikopleura dioica]
c73456_g1	4616	808135211	XP_003399556.2	1321	2397	4403	36	706	680	523	566	76.9117647058824	2489	0	PREDICTED: phosphoinositide 3-kinase adapter protein 1 [Bombus terrestris]	805822817	XP_012151401.1	1305	2397	4403	33	702	678	539	579	79.4985250737463	2437	0	PREDICTED: phosphoinositide 3-kinase adapter protein 1 isoform X3 [Megachile rotundata]	805822819	XP_012151402.1	1305	2397	4403	33	702	678	539	579	79.4985250737463	2436	0	PREDICTED: phosphoinositide 3-kinase adapter protein 1 isoform X4 [Megachile rotundata]	805822815	XP_012151400.1	1306	2397	4403	33	706	682	538	578	78.8856304985337	2416	0	PREDICTED: phosphoinositide 3-kinase adapter protein 1 isoform X2 [Megachile rotundata]	805822807	XP_012151396.1	1309	2397	4403	33	706	682	538	578	78.8856304985337	2414	0	PREDICTED: phosphoinositide 3-kinase adapter protein 1 isoform X1 [Megachile rotundata]>gi|805822809|ref|XP_012151397.1| PREDICTED: phosphoinositide 3-kinase adapter protein 1 isoform X1 [Megachile rotundata]>gi|805822811|ref|XP_012151398.1| PREDICTED: phosphoinositide 3-kinase adapter protein 1 isoform X1 [Megachile rotundata]>gi|805822813|ref|XP_012151399.1| PREDICTED: phosphoinositide 3-kinase adapter protein 1 isoform X1 [Megachile rotundata]	820857525	XP_012345868.1	1289	2397	4406	31	679	689	498	540	72.2786647314949	2341	0	PREDICTED: phosphoinositide 3-kinase adapter protein 1 isoform X2 [Apis florea]	820857523	XP_012345867.1	1311	2397	4406	53	701	689	498	540	72.2786647314949	2341	0	PREDICTED: phosphoinositide 3-kinase adapter protein 1 isoform X1 [Apis florea]	861647067	KMQ95764.1	648	2379	4226	34	648	621	448	511	72.1417069243156	2252	0	phosphoinositide 3-kinase adapter protein 1 [Lasius niger]	571531462	XP_394598.5	1318	2397	4187	102	704	613	471	516	76.8352365415987	2306	0	PREDICTED: phosphoinositide 3-kinase adapter protein 1-like isoform X3 [Apis mellifera]	571531467	XP_006570009.1	1314	2397	4187	102	708	617	470	515	76.1750405186386	2286	0	PREDICTED: phosphoinositide 3-kinase adapter protein 1-like isoform X2 [Apis mellifera]
c172077_g1	251	48095204	XP_392257.1	315	2	166	1	55	55	55	55	100	290	8.75489e-30	PREDICTED: sodium/potassium-transporting ATPase subunit beta-2-like [Apis mellifera]	380013839	XP_003690953.1	315	2	166	1	55	55	55	55	100	289	9.9069e-30	PREDICTED: sodium/potassium-transporting ATPase subunit beta-2-like [Apis florea]	350401355	XP_003486126.1	315	2	166	1	55	55	54	55	98.1818181818182	287	2.01559e-29	PREDICTED: sodium/potassium-transporting ATPase subunit beta-2-like isoform X1 [Bombus impatiens]	340729126	XP_003402859.1	315	2	166	1	55	55	54	55	98.1818181818182	287	2.25704e-29	PREDICTED: sodium/potassium-transporting ATPase subunit beta-2-like isoform X1 [Bombus terrestris]	769848644	XP_011635689.1	314	2	166	1	55	55	54	55	98.1818181818182	286	3.43193e-29	PREDICTED: sodium/potassium-transporting ATPase subunit beta-2 [Pogonomyrmex barbatus]	795041654	XP_011867008.1	314	2	166	1	55	55	53	55	96.3636363636364	284	5.39399e-29	PREDICTED: sodium/potassium-transporting ATPase subunit beta-2 [Vollenhovia emeryi]	815800783	XP_012221048.1	315	2	166	1	55	55	54	54	98.1818181818182	284	6.1149e-29	PREDICTED: sodium/potassium-transporting ATPase subunit beta-2 [Linepithema humile]	751228003	XP_011167391.1	314	2	166	1	55	55	53	55	96.3636363636364	284	6.62389e-29	PREDICTED: sodium/potassium-transporting ATPase subunit beta-2 [Solenopsis invicta]>gi|322787042|gb|EFZ13266.1| hypothetical protein SINV_11685, partial [Solenopsis invicta]	780696232	XP_011700863.1	314	2	166	1	55	55	52	55	94.5454545454545	283	6.9016e-29	PREDICTED: sodium/potassium-transporting ATPase subunit beta-2 [Wasmannia auropunctata]	861649391	KMQ96792.1	315	2	166	1	55	55	53	54	96.3636363636364	282	9.60411e-29	sodium potassium-transporting atpase subunit beta-2-like protein [Lasius niger]
c54317_g1	715	470527604	XP_004357186.1	363	228	713	202	363	162	108	129	66.6666666666667	601	7.21842e-73	glutamine synthetase [Acanthamoeba castellanii str. Neff]>gi|440804153|gb|ELR25031.1| glutamine synthetase [Acanthamoeba castellanii str. Neff]	857972446	CEP01483.1	354	228	713	192	353	162	105	127	64.8148148148148	591	2.4216e-71	hypothetical protein PBRA_002089 [Plasmodiophora brassicae]	675883222	XP_009027113.1	360	228	713	194	359	166	109	125	65.6626506024096	574	9.42743e-69	hypothetical protein HELRODRAFT_186030 [Helobdella robusta]>gi|555691517|gb|ESN94749.1| hypothetical protein HELRODRAFT_186030 [Helobdella robusta]	585686711	XP_006820374.1	369	228	713	195	360	166	100	127	60.2409638554217	566	1.62576e-67	PREDICTED: glutamine synthetase-like [Saccoglossus kowalevskii]	676426168	XP_009044537.1	359	228	713	193	358	166	107	125	64.4578313253012	563	3.30126e-67	hypothetical protein LOTGIDRAFT_230064 [Lottia gigantea]>gi|556116376|gb|ESP05028.1| hypothetical protein LOTGIDRAFT_230064 [Lottia gigantea]	291235975	XP_002737927.1	362	222	713	195	362	168	107	123	63.6904761904762	562	5.37664e-67	PREDICTED: glutamine synthetase-like [Saccoglossus kowalevskii]	676426165	XP_009044536.1	361	222	713	194	361	168	107	125	63.6904761904762	560	1.10859e-66	hypothetical protein LOTGIDRAFT_184997 [Lottia gigantea]>gi|556116375|gb|ESP05027.1| hypothetical protein LOTGIDRAFT_184997 [Lottia gigantea]	768196418	KJH52133.1	381	228	713	197	362	166	105	122	63.2530120481928	561	1.45187e-66	glutamine synthetase, beta-grasp domain protein [Dictyocaulus viviparus]	560134659	CDJ85110.1	270	228	713	86	251	166	105	123	63.2530120481928	551	2.0412e-66	Glutamine synthetase domain containing protein, partial [Haemonchus contortus]	831486996	XP_012705678.1	373	222	713	196	363	168	104	125	61.9047619047619	558	2.51933e-66	PREDICTED: glutamine synthetase-like [Fundulus heteroclitus]
c166475_g1	304	240849227	NP_001155405.1	130	2	256	46	130	85	85	85	100	451	1.86746e-55	ribosomal protein S15A-like [Acyrthosiphon pisum]>gi|239789757|dbj|BAH71481.1| ACYPI000930 [Acyrthosiphon pisum]	769114025	AJW31525.1	130	2	256	46	130	85	84	85	98.8235294117647	448	5.02459e-55	ribosomal protein S15A [Phylloxera sp. HZ-2015]	307214885	EFN89753.1	130	2	256	46	130	85	81	83	95.2941176470588	432	1.51412e-52	40S ribosomal protein S15a [Harpegnathos saltator]	62083449	AAX62449.1	130	2	256	46	130	85	79	84	92.9411764705882	431	2.0086e-52	ribosomal protein S15A [Lysiphlebus testaceipes]	749731970	XP_011137703.1	172	2	256	88	172	85	81	83	95.2941176470588	434	2.22501e-52	PREDICTED: 40S ribosomal protein S15Aa [Harpegnathos saltator]	663070889	NP_001284622.1	130	2	256	46	130	85	80	83	94.1176470588235	430	2.49632e-52	40S ribosomal protein S15Aa [Diaphorina citri]>gi|662213748|ref|XP_008480674.1| PREDICTED: 40S ribosomal protein S15Aa isoform X2 [Diaphorina citri]>gi|662213750|ref|XP_008480675.1| PREDICTED: 40S ribosomal protein S15Aa isoform X3 [Diaphorina citri]>gi|110671418|gb|ABG81960.1| putative ribosomal protein S15A [Diaphorina citri]	242003930	XP_002422912.1	130	2	256	46	130	85	80	82	94.1176470588235	430	2.55118e-52	40S ribosomal protein S15A, putative [Pediculus humanus corporis]>gi|212505805|gb|EEB10174.1| 40S ribosomal protein S15A, putative [Pediculus humanus corporis]	322790861	EFZ15546.1	131	2	256	47	131	85	80	83	94.1176470588235	430	2.86835e-52	hypothetical protein SINV_12532, partial [Solenopsis invicta]	157361525	ABV44720.1	130	2	256	46	130	85	80	83	94.1176470588235	430	2.87518e-52	40S ribosomal protein S15-like protein [Phlebotomus papatasi]	746859537	XP_011060571.1	130	2	256	46	130	85	80	83	94.1176470588235	429	3.3843e-52	PREDICTED: 40S ribosomal protein S15Aa [Acromyrmex echinatior]>gi|780655986|ref|XP_011691595.1| PREDICTED: 40S ribosomal protein S15Aa [Wasmannia auropunctata]>gi|801385317|ref|XP_012055916.1| PREDICTED: 40S ribosomal protein S15Aa [Atta cephalotes]>gi|801385319|ref|XP_012055917.1| PREDICTED: 40S ribosomal protein S15Aa [Atta cephalotes]>gi|332021448|gb|EGI61816.1| 40S ribosomal protein S15a [Acromyrmex echinatior]
c160523_g1	266	405978682	EKC43052.1	1598	2	265	453	540	88	46	57	52.2727272727273	124	3.68932e-06	Collagen alpha-1(IV) chain [Crassostrea gigas]	762092498	XP_011428680.1	1762	2	265	418	505	88	46	57	52.2727272727273	123	4.49646e-06	PREDICTED: collagen alpha-1(IV) chain-like isoform X1 [Crassostrea gigas]>gi|762092500|ref|XP_011428681.1| PREDICTED: collagen alpha-1(IV) chain-like isoform X2 [Crassostrea gigas]
c109840_g1	332	796536107	AKA60071.1	475	81	332	1	84	84	75	81	89.2857142857143	320	5.6696e-33	ribulose-1,5-bisphosphate carboxylase/oxygenase large subunit (chloroplast) [Picomonas sp. DN1]	553832043	AGY61412.1	475	108	332	9	83	75	67	72	89.3333333333333	274	1.29736e-26	ribulose-1,5-bisphosphate carboxylase/oxygenase large subunit [Lotharella sp. CCMP622]	115443582	YP_778601.1	475	108	332	9	83	75	67	72	89.3333333333333	274	1.32395e-26	ribulose-1,5-bisphosphate carboxylase/oxygenase large subunit [Bigelowiella natans]>gi|122239916|sp|Q06J26.1|RBL_BIGNA RecName: Full=Ribulose bisphosphate carboxylase large chain; Short=RuBisCO large subunit (chloroplast) [Bigelowiella natans]>gi|110810227|gb|ABG91433.1| ribulose-1,5-bisphosphate carboxylase/oxygenase large subunit [Bigelowiella natans]	45360382	AAS59274.1	346	192	332	1	47	47	45	46	95.7446808510638	153	3.9777e-10	ribulose-1,5-bisphosphate carboxylase/oxygenase large subunit [Strombidium sp. HZ-2009b]	45360388	AAS59277.1	346	192	332	1	47	47	45	46	95.7446808510638	153	4.05662e-10	ribulose-1,5-bisphosphate carboxylase/oxygenase large subunit [Strombidium sp. HZ-2009b]	45360372	AAS59269.1	345	192	332	1	47	47	45	46	95.7446808510638	152	4.44707e-10	ribulose-1,5-bisphosphate carboxylase/oxygenase large subunit [Strombidium sp. HZ-2009b]>gi|45360374|gb|AAS59270.1| ribulose-1,5-bisphosphate carboxylase/oxygenase large subunit, partial (chloroplast) [Strombidium sp. HZ-2009b]>gi|45360380|gb|AAS59273.1| ribulose-1,5-bisphosphate carboxylase/oxygenase large subunit, partial (chloroplast) [Strombidium sp. HZ-2009b]>gi|45360396|gb|AAS59281.1| ribulose-1,5-bisphosphate carboxylase/oxygenase large subunit, partial (chloroplast) [Strombidium sp. HZ-2009b]>gi|45360404|gb|AAS59285.1| ribulose-1,5-bisphosphate carboxylase/oxygenase large subunit [cf. Enteromorpha sp. 'Dublin Bay']	45360390	AAS59278.1	345	192	332	1	47	47	45	46	95.7446808510638	152	4.49097e-10	ribulose-1,5-bisphosphate carboxylase/oxygenase large subunit [Strombidium sp. HZ-2009b]	45360376	AAS59271.1	345	192	332	1	47	47	45	46	95.7446808510638	152	4.49097e-10	ribulose-1,5-bisphosphate carboxylase/oxygenase large subunit [Strombidium sp. HZ-2009b]>gi|45360378|gb|AAS59272.1| ribulose-1,5-bisphosphate carboxylase/oxygenase large subunit, partial (chloroplast) [Strombidium sp. HZ-2009b]>gi|45360392|gb|AAS59279.1| ribulose-1,5-bisphosphate carboxylase/oxygenase large subunit, partial (chloroplast) [Strombidium sp. HZ-2009b]>gi|45360394|gb|AAS59280.1| ribulose-1,5-bisphosphate carboxylase/oxygenase large subunit, partial (chloroplast) [Strombidium sp. HZ-2009b]>gi|45360408|gb|AAS59287.1| ribulose-1,5-bisphosphate carboxylase/oxygenase large subunit [cf. Enteromorpha sp. 'Galway Bay']>gi|45360410|gb|AAS59288.1| ribulose-1,5-bisphosphate carboxylase/oxygenase large subunit [cf. Enteromorpha sp. 'Galway Bay']	45360412	AAS59289.1	345	192	332	1	47	47	45	46	95.7446808510638	152	4.5353e-10	ribulose-1,5-bisphosphate carboxylase/oxygenase large subunit, partial (chloroplast) [Strombidium rassoulzadegani]	45360384	AAS59275.1	345	192	332	1	47	47	45	46	95.7446808510638	152	5.25494e-10	ribulose-1,5-bisphosphate carboxylase/oxygenase large subunit [Strombidium sp. HZ-2009b]
c181551_g1	350	602683837	XP_007454174.1	149	3	308	18	117	102	48	72	47.0588235294118	244	5.46882e-24	PREDICTED: catabolic 3-dehydroquinase 1-like [Lipotes vexillifer]	556755497	XP_005973102.1	147	3	305	18	116	101	54	68	53.4653465346535	240	2.48735e-23	PREDICTED: catabolic 3-dehydroquinase-like [Pantholops hodgsonii]	556759870	XP_005975258.1	145	3	308	19	119	102	47	66	46.078431372549	232	2.93415e-22	PREDICTED: catabolic 3-dehydroquinase-like [Pantholops hodgsonii]	556736947	XP_005964064.1	415	15	305	289	384	98	47	61	47.9591836734694	208	1.69985e-17	PREDICTED: uncharacterized protein LOC102341256 [Pantholops hodgsonii]	556761301	XP_005975959.1	151	3	308	18	117	104	42	60	40.3846153846154	183	4.47877e-15	PREDICTED: catabolic 3-dehydroquinase-like [Pantholops hodgsonii]	498975489	XP_004528081.1	149	12	305	19	114	98	35	52	35.7142857142857	152	1.17035e-10	PREDICTED: catabolic 3-dehydroquinase-like [Ceratitis capitata]
c9325_g1	1533	780693507	XP_011700211.1	430	73	1332	3	413	420	296	349	70.4761904761905	1649	0	PREDICTED: protein yellow-like [Wasmannia auropunctata]>gi|780693511|ref|XP_011700212.1| PREDICTED: protein yellow-like [Wasmannia auropunctata]	815769171	XP_012234692.1	428	73	1332	1	411	420	296	347	70.4761904761905	1637	0	PREDICTED: protein yellow-like [Linepithema humile]>gi|815769173|ref|XP_012234693.1| PREDICTED: protein yellow-like [Linepithema humile]>gi|815769175|ref|XP_012234694.1| PREDICTED: protein yellow-like [Linepithema humile]	571572473	XP_006565008.1	431	139	1335	16	415	400	294	340	73.5	1637	0	PREDICTED: protein yellow [Apis mellifera]	795020291	XP_011859871.1	429	103	1332	5	412	410	294	342	71.7073170731707	1635	0	PREDICTED: protein yellow-like [Vollenhovia emeryi]	572265828	XP_006611041.1	431	139	1311	16	406	391	290	337	74.1687979539642	1634	0	PREDICTED: protein yellow-like [Apis dorsata]	746842783	XP_011051614.1	431	73	1338	3	416	422	291	350	68.957345971564	1629	0	PREDICTED: protein yellow-like [Acromyrmex echinatior]	749753064	XP_011138906.1	428	73	1338	1	413	422	297	342	70.3791469194313	1626	0	PREDICTED: protein yellow-like [Harpegnathos saltator]>gi|749753066|ref|XP_011138907.1| PREDICTED: protein yellow-like [Harpegnathos saltator]>gi|749753068|ref|XP_011138909.1| PREDICTED: protein yellow-like [Harpegnathos saltator]>gi|749753070|ref|XP_011138910.1| PREDICTED: protein yellow-like [Harpegnathos saltator]>gi|307207002|gb|EFN84825.1| Protein yellow [Harpegnathos saltator]	808138943	XP_012171647.1	429	73	1326	1	409	418	297	340	71.0526315789474	1626	0	PREDICTED: protein yellow [Bombus terrestris]	759036190	XP_011343281.1	429	103	1338	4	414	412	293	343	71.1165048543689	1623	0	PREDICTED: protein yellow-like [Cerapachys biroi]>gi|759036192|ref|XP_011343288.1| PREDICTED: protein yellow-like [Cerapachys biroi]>gi|607367591|gb|EZA61730.1| Protein yellow [Cerapachys biroi]	350398370	XP_003485173.1	429	73	1326	1	409	418	295	337	70.5741626794258	1613	0	PREDICTED: protein yellow-like [Bombus impatiens]
c77476_g1	243	281206030	EFA80219.1	1163	2	226	762	840	79	39	55	49.3670886075949	204	8.41498e-17	putative WRKY transcription factor [Polysphondylium pallidum PN500]	831790809	XP_012759509.1	692	2	220	407	481	75	35	47	46.6666666666667	179	1.08944e-13	hypothetical protein SAMD00019534_006220 [Acytostelium subglobosum LB1]>gi|735860141|dbj|GAM17447.1| hypothetical protein SAMD00019534_006220 [Acytostelium subglobosum LB1]	470264611	XP_004361256.1	1015	2	181	640	701	62	35	43	56.4516129032258	177	2.79564e-13	putative WRKY transcription factor [Dictyostelium fasciculatum]>gi|328875040|gb|EGG23405.1| putative WRKY transcription factor [Dictyostelium fasciculatum]	330794250	XP_003285193.1	66	2	157	14	66	53	33	38	62.2641509433962	159	1.07442e-12	hypothetical protein DICPUDRAFT_13896 [Dictyostelium purpureum]>gi|325084914|gb|EGC38332.1| hypothetical protein DICPUDRAFT_13896, partial [Dictyostelium purpureum]	111226830	XP_643786.2	1271	2	160	821	873	53	32	35	60.377358490566	152	6.3215e-10	hypothetical protein DDB_G0275267 [Dictyostelium discoideum AX4]>gi|122057322|sp|Q554C5.2|WRKY1_DICDI RecName: Full=Probable WRKY transcription factor protein 1; AltName: Full=WRKY domain-containing protein 1>gi|90970792|gb|EAL69914.2| hypothetical protein DDB_G0275267 [Dictyostelium discoideum AX4]	470418870	XP_004337134.1	960	2	157	463	517	55	32	40	58.1818181818182	150	1.10478e-09	transcription factor WRKY23, putative [Acanthamoeba castellanii str. Neff]>gi|440793950|gb|ELR15121.1| transcription factor WRKY23, putative [Acanthamoeba castellanii str. Neff]	831781188	XP_012756280.1	230	2	157	22	73	52	25	34	48.0769230769231	130	8.61021e-08	hypothetical protein SAMD00019534_043210 [Acytostelium subglobosum LB1]>gi|735856912|dbj|GAM21146.1| hypothetical protein SAMD00019534_043210 [Acytostelium subglobosum LB1]	330794248	XP_003285192.1	213	2	160	67	117	54	27	36	50	126	2.27105e-07	hypothetical protein DICPUDRAFT_86591 [Dictyostelium purpureum]>gi|325084913|gb|EGC38331.1| hypothetical protein DICPUDRAFT_86591 [Dictyostelium purpureum]	694535181	XP_009495248.1	1589	2	178	248	308	61	26	42	42.6229508196721	131	3.1249e-07	hypothetical protein H696_03083 [Fonticula alba]>gi|627948824|gb|KCV70732.1| hypothetical protein H696_03083 [Fonticula alba]	559183431	ESU45290.1	915	2	181	350	408	60	23	36	38.3333333333333	125	1.76102e-06	WRKY DNA-binding domain protein [Giardia intestinalis]
c46141_g1	2312	805793843	XP_003704149.2	438	661	1920	20	438	420	296	353	70.4761904761905	1625	0	PREDICTED: decaprenyl-diphosphate synthase subunit 1 [Megachile rotundata]	817213999	XP_012283253.1	407	697	1920	1	407	408	279	341	68.3823529411765	1565	0	PREDICTED: decaprenyl-diphosphate synthase subunit 1 isoform X1 [Orussus abietinus]	340726208	XP_003401453.1	407	697	1920	1	407	408	282	341	69.1176470588235	1563	0	PREDICTED: decaprenyl-diphosphate synthase subunit 1 [Bombus terrestris]	350405488	XP_003487449.1	407	697	1920	1	407	408	281	341	68.8725490196078	1562	0	PREDICTED: decaprenyl-diphosphate synthase subunit 1 [Bombus impatiens]	795074377	XP_011875992.1	408	697	1920	1	408	409	276	346	67.481662591687	1552	0	PREDICTED: decaprenyl-diphosphate synthase subunit 1 [Vollenhovia emeryi]	759077874	XP_011348717.1	408	697	1920	1	408	409	279	342	68.2151589242054	1550	0	PREDICTED: decaprenyl-diphosphate synthase subunit 1 [Cerapachys biroi]	752885952	XP_011260781.1	408	697	1920	1	408	409	282	343	68.9486552567237	1547	0	PREDICTED: decaprenyl-diphosphate synthase subunit 1 [Camponotus floridanus]	780665912	XP_011694039.1	409	697	1920	1	409	410	274	346	66.8292682926829	1537	0	PREDICTED: decaprenyl-diphosphate synthase subunit 1 [Wasmannia auropunctata]	769845062	XP_011633789.1	408	697	1920	1	408	409	278	342	67.9706601466993	1534	0	PREDICTED: decaprenyl-diphosphate synthase subunit 1 [Pogonomyrmex barbatus]	815791073	XP_012216105.1	408	697	1920	1	408	409	275	344	67.2371638141809	1533	0	PREDICTED: decaprenyl-diphosphate synthase subunit 1 [Linepithema humile]
c63955_g1	1754	826489026	XP_012539697.1	460	146	1525	22	455	485	176	260	36.2886597938144	563	5.8275e-62	PREDICTED: uncharacterized protein LOC105838580 isoform X1 [Monomorium pharaonis]	383862097	XP_003706520.1	425	152	1525	1	414	472	164	251	34.7457627118644	559	9.48992e-62	PREDICTED: uncharacterized protein LOC100877110 [Megachile rotundata]	801392413	XP_012057894.1	448	158	1525	8	448	496	179	267	36.0887096774194	559	1.42227e-61	PREDICTED: uncharacterized protein LOC105621028 [Atta cephalotes]	332025783	EGI65940.1	446	158	1525	11	446	493	165	249	33.4685598377282	559	1.71895e-61	hypothetical protein G5I_05528 [Acromyrmex echinatior]	780637001	XP_011686965.1	505	131	1525	61	502	497	171	258	34.4064386317907	562	2.42999e-61	PREDICTED: uncharacterized protein LOC105449430 [Wasmannia auropunctata]	746846550	XP_011053611.1	436	158	1525	11	436	496	166	241	33.4677419354839	552	1.23641e-60	PREDICTED: uncharacterized protein LOC105145625 [Acromyrmex echinatior]	769861448	XP_011642497.1	447	152	1525	20	446	493	174	267	35.2941176470588	526	8.10284e-57	PREDICTED: uncharacterized protein LOC105430576 [Pogonomyrmex barbatus]	795032622	XP_011863995.1	436	158	1513	11	431	480	166	240	34.5833333333333	519	6.84691e-56	PREDICTED: uncharacterized protein LOC105559941 isoform X1 [Vollenhovia emeryi]	815825004	XP_012233864.1	436	152	1531	2	434	487	165	249	33.8809034907598	514	2.83658e-55	PREDICTED: uncharacterized protein LOC105678796 [Linepithema humile]	751234414	XP_011170935.1	467	158	1525	25	463	491	163	254	33.1975560081466	512	1.10864e-54	PREDICTED: uncharacterized protein LOC105203746 [Solenopsis invicta]
c66554_g1	491	391341478	XP_003745057.1	357	135	317	274	339	66	29	40	43.9393939393939	123	3.49054e-10	PREDICTED: uncharacterized protein LOC100899567 [Metaseiulus occidentalis]	391328693	XP_003738819.1	180	135	317	87	152	66	29	40	43.9393939393939	121	4.96057e-10	PREDICTED: uncharacterized protein LOC100901472 [Metaseiulus occidentalis]	391338756	XP_003743721.1	703	51	317	569	660	94	35	50	37.2340425531915	122	5.2629e-10	PREDICTED: uncharacterized protein LOC100902271 [Metaseiulus occidentalis]	391332261	XP_003740554.1	181	138	317	98	162	65	29	40	44.6153846153846	120	5.55839e-10	PREDICTED: uncharacterized protein LOC100903783 [Metaseiulus occidentalis]	391333164	XP_003740991.1	716	138	320	632	697	66	29	40	43.9393939393939	122	5.66031e-10	PREDICTED: uncharacterized protein LOC100904406 [Metaseiulus occidentalis]	391340319	XP_003744490.1	710	138	320	511	576	66	29	40	43.9393939393939	128	7.90669e-10	PREDICTED: uncharacterized protein LOC100897549 [Metaseiulus occidentalis]	391339375	XP_003744027.1	346	135	317	96	161	66	29	39	43.9393939393939	117	2.43048e-09	PREDICTED: uncharacterized protein LOC100899331 [Metaseiulus occidentalis]	675887694	XP_009029349.1	506	334	486	385	434	51	23	32	45.0980392156863	108	9.11185e-09	hypothetical protein HELRODRAFT_165255 [Helobdella robusta]>gi|555689863|gb|ESN93095.1| hypothetical protein HELRODRAFT_165255 [Helobdella robusta]	223587758	CAR82249.1	434	123	332	336	413	78	32	40	41.025641025641	104	1.06046e-08	hypothetical protein [Cotesia congregata]	675866418	XP_009018769.1	531	298	486	395	455	66	24	39	36.3636363636364	101	1.42294e-08	hypothetical protein HELRODRAFT_173956 [Helobdella robusta]>gi|555699843|gb|ESO03076.1| hypothetical protein HELRODRAFT_173956 [Helobdella robusta]
c177434_g1	346	572311315	XP_006621387.1	602	1	345	155	269	115	112	115	97.3913043478261	616	1.64093e-74	PREDICTED: uncharacterized protein LOC102676743 [Apis dorsata]	380018635	XP_003693232.1	711	1	345	264	378	115	111	114	96.5217391304348	609	1.05102e-72	PREDICTED: uncharacterized protein LOC100866302 [Apis florea]	328791371	XP_391881.3	713	1	345	266	380	115	109	111	94.7826086956522	590	5.62341e-70	PREDICTED: uncharacterized protein LOC408329 [Apis mellifera]	808132089	XP_012168656.1	583	1	345	145	259	115	101	107	87.8260869565217	564	4.59786e-67	PREDICTED: uncharacterized protein LOC100644853 isoform X2 [Bombus terrestris]	815911621	XP_012241264.1	697	1	345	252	366	115	103	107	89.5652173913044	569	5.36688e-67	PREDICTED: LOW QUALITY PROTEIN: uncharacterized protein LOC100747209 [Bombus impatiens]	340720503	XP_003398676.1	690	1	345	252	366	115	101	107	87.8260869565217	563	2.9463e-66	PREDICTED: uncharacterized protein LOC100644853 isoform X1 [Bombus terrestris]	805752967	XP_012154403.1	660	1	345	229	343	115	97	105	84.3478260869565	539	6.65698e-63	PREDICTED: uncharacterized protein LOC100875253 [Megachile rotundata]	759055673	XP_011337070.1	671	1	345	232	346	115	88	96	76.5217391304348	490	5.63007e-56	PREDICTED: uncharacterized protein LOC105279176 [Cerapachys biroi]>gi|759055675|ref|XP_011337071.1| PREDICTED: uncharacterized protein LOC105279176 [Cerapachys biroi]>gi|759055677|ref|XP_011337072.1| PREDICTED: uncharacterized protein LOC105279176 [Cerapachys biroi]>gi|607361134|gb|EZA55434.1| hypothetical protein X777_04395 [Cerapachys biroi]	861630149	KMQ89957.1	601	1	345	162	276	115	86	96	74.7826086956522	486	1.14854e-55	hypothetical protein RF55_10343 [Lasius niger]	780704862	XP_011702960.1	589	1	345	150	264	115	89	96	77.3913043478261	484	1.68833e-55	PREDICTED: uncharacterized protein LOC105459001 isoform X2 [Wasmannia auropunctata]
c49882_g1	1266	820837507	XP_012349888.1	557	38	784	278	520	249	227	230	91.1646586345382	1094	2.45041e-141	PREDICTED: flocculation protein FLO11-like [Apis florea]	805807212	XP_003705704.2	575	38	784	296	538	249	227	230	91.1646586345382	1094	3.82488e-141	PREDICTED: max-binding protein MNT-like [Megachile rotundata]	759060264	XP_011339423.1	661	38	784	381	624	250	229	232	91.6	1095	3.46327e-140	PREDICTED: flocculation protein FLO11-like isoform X3 [Cerapachys biroi]	861640144	KMQ93092.1	293	38	784	40	283	250	224	228	89.6	1057	1.57242e-139	phosphorylase b kinase gamma catalytic skeletal muscle isoform, partial [Lasius niger]	815780953	XP_012214495.1	677	38	784	395	638	250	228	231	91.2	1092	1.66416e-139	PREDICTED: max-binding protein MNT-like isoform X5 [Linepithema humile]	759060260	XP_011339420.1	781	38	784	501	744	250	229	232	91.6	1100	1.73911e-139	PREDICTED: max-binding protein MNT-like isoform X1 [Cerapachys biroi]	815780935	XP_012214491.1	795	38	784	513	756	250	228	231	91.2	1096	8.45844e-139	PREDICTED: nuclear fragile X mental retardation-interacting protein 2-like isoform X3 [Linepithema humile]>gi|815780941|ref|XP_012214493.1| PREDICTED: nuclear fragile X mental retardation-interacting protein 2-like isoform X3 [Linepithema humile]	607359592	EZA53946.1	746	38	784	466	709	250	229	232	91.6	1093	8.5328e-139	Max-binding protein MNT [Cerapachys biroi]	759060262	XP_011339421.1	747	38	784	467	710	250	229	232	91.6	1093	9.05516e-139	PREDICTED: flocculation protein FLO11-like isoform X2 [Cerapachys biroi]	815780928	XP_012214490.1	843	38	784	561	804	250	228	231	91.2	1098	1.90245e-138	PREDICTED: nuclear fragile X mental retardation-interacting protein 2-like isoform X2 [Linepithema humile]
c64767_g1	2544	749793536	XP_011150063.1	353	423	1484	1	353	355	271	301	76.3380281690141	1360	2.1942e-178	PREDICTED: acyl-CoA-binding domain-containing protein 4 [Harpegnathos saltator]>gi|307195682|gb|EFN77524.1| Acyl-CoA-binding domain-containing protein 4 [Harpegnathos saltator]	752887282	XP_011261509.1	353	423	1484	1	353	355	271	302	76.3380281690141	1352	4.18752e-177	PREDICTED: acyl-CoA-binding domain-containing protein 4 [Camponotus floridanus]>gi|307174135|gb|EFN64793.1| Acyl-CoA-binding domain-containing protein 5 [Camponotus floridanus]	826468601	XP_012535659.1	352	423	1484	1	352	355	273	296	76.9014084507042	1342	1.32227e-175	PREDICTED: acyl-CoA-binding domain-containing protein 4 [Monomorium pharaonis]	815819084	XP_012230707.1	351	423	1484	1	351	355	269	294	75.7746478873239	1328	1.55697e-173	PREDICTED: acyl-CoA-binding domain-containing protein 4 [Linepithema humile]	769851382	XP_011637127.1	347	423	1484	1	347	355	271	298	76.3380281690141	1323	7.11496e-173	PREDICTED: acyl-CoA-binding domain-containing protein 4 isoform X1 [Pogonomyrmex barbatus]	801376743	XP_012064219.1	353	423	1484	1	353	355	268	294	75.4929577464789	1317	6.35072e-172	PREDICTED: acyl-CoA-binding domain-containing protein 5 [Atta cephalotes]	759041870	XP_011329768.1	353	423	1484	1	353	355	266	299	74.9295774647887	1317	6.84901e-172	PREDICTED: acyl-CoA-binding domain-containing protein 4 [Cerapachys biroi]>gi|607365765|gb|EZA59945.1| Acyl-CoA-binding domain-containing protein [Cerapachys biroi]	780693085	XP_011700100.1	352	423	1484	1	352	356	267	292	75	1308	1.71906e-170	PREDICTED: acyl-CoA-binding domain-containing protein 4 [Wasmannia auropunctata]	795051021	XP_011870062.1	353	423	1484	1	353	355	263	293	74.0845070422535	1305	4.36114e-170	PREDICTED: acyl-CoA-binding domain-containing protein 4 [Vollenhovia emeryi]	383865761	XP_003708341.1	354	423	1484	1	354	356	250	285	70.2247191011236	1301	1.85659e-169	PREDICTED: acyl-CoA-binding domain-containing protein 5A isoform X2 [Megachile rotundata]
c52395_g1	1278	817076056	XP_012260282.1	154	509	796	59	154	96	92	95	95.8333333333333	490	3.13769e-67	PREDICTED: golgin subfamily A member 7 isoform X1 [Athalia rosae]	571573821	XP_001122074.2	166	446	832	38	166	129	100	112	77.5193798449613	540	9.34933e-64	PREDICTED: LOW QUALITY PROTEIN: golgin subfamily A member 7B-like isoform 1 [Apis mellifera]>gi|572262070|ref|XP_006609301.1| PREDICTED: LOW QUALITY PROTEIN: golgin subfamily A member 7B-like [Apis dorsata]	156537333	XP_001606312.1	151	509	796	56	151	96	91	95	94.7916666666667	489	3.82938e-63	PREDICTED: golgin subfamily A member 7 [Nasonia vitripennis]	766933766	XP_011499171.1	151	509	796	56	151	96	91	95	94.7916666666667	490	8.49089e-63	PREDICTED: golgin subfamily A member 7 [Ceratosolen solmsi marchali]	817076058	XP_012260283.1	140	509	796	45	140	96	92	95	95.8333333333333	490	1.30641e-58	PREDICTED: golgin subfamily A member 7 isoform X2 [Athalia rosae]	383851753	XP_003701396.1	154	446	796	38	154	117	91	103	77.7777777777778	499	7.00396e-58	PREDICTED: golgin subfamily A member 7 [Megachile rotundata]	340726071	XP_003401386.1	154	446	796	38	154	117	91	101	77.7777777777778	495	3.23143e-57	PREDICTED: golgin subfamily A member 7 isoform X2 [Bombus terrestris]>gi|350425934|ref|XP_003494278.1| PREDICTED: golgin subfamily A member 7 isoform X2 [Bombus impatiens]	350425931	XP_003494277.1	161	446	796	45	161	117	91	101	77.7777777777778	494	5.7634e-57	PREDICTED: golgin subfamily A member 7 isoform X1 [Bombus impatiens]>gi|808141672|ref|XP_012172344.1| PREDICTED: golgin subfamily A member 7 isoform X1 [Bombus terrestris]	380024401	XP_003695987.1	154	446	796	38	154	117	91	102	77.7777777777778	492	8.4883e-57	PREDICTED: golgin subfamily A member 7 [Apis florea]	817187633	XP_012288373.1	154	446	796	38	154	117	90	104	76.9230769230769	490	1.74633e-56	PREDICTED: golgin subfamily A member 7 [Orussus abietinus]
c78367_g1	427	831784984	XP_012757643.1	220	80	271	3	67	65	28	42	43.0769230769231	132	1.93014e-07	hypothetical protein SAMD00019534_015980 [Acytostelium subglobosum LB1]>gi|735858275|dbj|GAM18423.1| hypothetical protein SAMD00019534_015980 [Acytostelium subglobosum LB1]	389611107	BAM19164.1	223	77	301	1	74	75	31	44	41.3333333333333	131	2.33832e-07	elongation factor 1 beta [Papilio polytes]	149287044	ABR23421.1	219	77	289	1	74	74	28	46	37.8378378378378	130	3.16153e-07	elongation factor 1-beta [Ornithodoros parkeri]	66810023	XP_638735.1	216	80	271	3	66	64	25	43	39.0625	129	3.99439e-07	elongation factor 1b [Dictyostelium discoideum AX4]>gi|75022097|sp|Q9GRF8.1|EF1B_DICDI RecName: Full=Elongation factor 1-beta; AltName: Full=DdEF-1 beta>gi|10801150|gb|AAG23402.1|U15926_1 elongation factor 1 beta [Dictyostelium discoideum]>gi|60467327|gb|EAL65358.1| elongation factor 1b [Dictyostelium discoideum AX4]	221123731	XP_002162369.1	220	83	292	3	74	73	27	46	36.986301369863	129	4.43252e-07	PREDICTED: elongation factor 1-beta-like [Hydra vulgaris]	523575546	EPR62260.1	328	50	274	81	154	75	26	48	34.6666666666667	132	4.66085e-07	EF-1 guanine nucleotide exchange domain-containing protein [Toxoplasma gondii GT1]>gi|672281723|gb|KFG51773.1| EF-1 guanine nucleotide exchange domain-containing protein [Toxoplasma gondii FOU]>gi|672570340|gb|KFH09685.1| EF-1 guanine nucleotide exchange domain-containing protein [Toxoplasma gondii MAS]>gi|672574659|gb|KFH13120.1| EF-1 guanine nucleotide exchange domain-containing protein [Toxoplasma gondii VAND]	672296409	KFG60895.1	328	50	274	81	154	75	26	48	34.6666666666667	132	4.74915e-07	EF-1 guanine nucleotide exchange domain-containing protein [Toxoplasma gondii RUB]	557736653	ESS32644.1	349	50	274	102	175	75	26	48	34.6666666666667	132	4.94945e-07	EF-1 guanine nucleotide exchange domain-containing protein [Toxoplasma gondii VEG]>gi|672269943|gb|KFG42660.1| EF-1 guanine nucleotide exchange domain-containing protein [Toxoplasma gondii p89]	672273284	KFG45349.1	328	50	274	81	154	75	26	48	34.6666666666667	131	5.07153e-07	EF-1 guanine nucleotide exchange domain-containing protein [Toxoplasma gondii GAB2-2007-GAL-DOM2]	675120250	XP_008882012.1	376	50	274	129	202	75	26	48	34.6666666666667	132	5.14417e-07	EF-1 guanine nucleotide exchange domain-containing protein [Hammondia hammondi]>gi|661339452|gb|KEP67577.1| EF-1 guanine nucleotide exchange domain-containing protein [Hammondia hammondi]
c67128_g1	3955	815812145	XP_012227018.1	1878	862	3834	888	1878	1006	782	860	77.7335984095428	3652	0	PREDICTED: inactive rhomboid protein 1 isoform X2 [Linepithema humile]	815812141	XP_012227015.1	1881	862	3834	888	1881	1009	782	860	77.5024777006938	3638	0	PREDICTED: inactive rhomboid protein 1 isoform X1 [Linepithema humile]>gi|815812143|ref|XP_012227017.1| PREDICTED: inactive rhomboid protein 1 isoform X1 [Linepithema humile]	820860686	XP_003697473.2	1830	868	3834	859	1830	990	775	853	78.2828282828283	3610	0	PREDICTED: inactive rhomboid protein 1 [Apis florea]	826501522	XP_012542118.1	1896	862	3834	900	1896	1011	773	850	76.4589515331355	3603	0	PREDICTED: inactive rhomboid protein 1-like [Monomorium pharaonis]	815812147	XP_012227019.1	1869	862	3834	888	1869	1006	776	852	77.1371769383698	3598	0	PREDICTED: inactive rhomboid protein 1 isoform X3 [Linepithema humile]	751209055	XP_011157170.1	1884	862	3834	897	1884	1013	777	851	76.7028627838105	3592	0	PREDICTED: inactive rhomboid protein 1 [Solenopsis invicta]	571569141	XP_006557632.1	1854	868	3834	886	1854	990	782	858	78.989898989899	3588	0	PREDICTED: LOW QUALITY PROTEIN: inactive rhomboid protein 1 [Apis mellifera]	572266984	XP_006611580.1	1851	868	3834	883	1851	990	785	858	79.2929292929293	3586	0	PREDICTED: LOW QUALITY PROTEIN: inactive rhomboid protein 1-like [Apis dorsata]	746851232	XP_011056129.1	1886	862	3834	896	1886	1013	770	847	76.0118460019743	3569	0	PREDICTED: inactive rhomboid protein 1 [Acromyrmex echinatior]	759057528	XP_011338018.1	1891	862	3834	898	1891	1007	757	839	75.1737835153923	3533	0	PREDICTED: inactive rhomboid protein 1 isoform X2 [Cerapachys biroi]
c30515_g1	735	571566596	XP_006558538.1	226	271	735	72	226	155	155	155	100	825	2.94906e-108	PREDICTED: putative gamma-glutamylcyclotransferase CG2811-like isoform X4 [Apis mellifera]	66522157	XP_623476.1	202	271	735	48	202	155	155	155	100	820	6.1221e-108	PREDICTED: putative gamma-glutamylcyclotransferase CG2811-like isoformX2 [Apis mellifera]	572304058	XP_006618002.1	242	271	735	88	242	155	153	154	98.7096774193548	814	1.86586e-106	PREDICTED: putative gamma-glutamylcyclotransferase CG2811-like isoform X2 [Apis dorsata]	820866084	XP_012349488.1	242	271	735	88	242	155	151	152	97.4193548387097	805	4.78892e-105	PREDICTED: putative gamma-glutamylcyclotransferase CG2811 isoform X2 [Apis florea]	820866096	XP_012349495.1	172	271	735	18	172	155	151	152	97.4193548387097	797	6.87604e-105	PREDICTED: putative gamma-glutamylcyclotransferase CG2811 isoform X4 [Apis florea]	571566593	XP_006558537.1	229	307	735	72	214	143	143	143	100	764	4.78213e-99	PREDICTED: putative gamma-glutamylcyclotransferase CG2811-like isoform X3 [Apis mellifera]	571566599	XP_006558539.1	205	307	735	48	190	143	143	143	100	760	1.0031e-98	PREDICTED: putative gamma-glutamylcyclotransferase CG2811-like isoform X5 [Apis mellifera]	572304056	XP_006618001.1	245	307	735	88	230	143	141	142	98.6013986013986	754	3.32685e-97	PREDICTED: putative gamma-glutamylcyclotransferase CG2811-like isoform X1 [Apis dorsata]	820866082	XP_012349487.1	245	307	735	88	230	143	139	140	97.2027972027972	745	6.69181e-96	PREDICTED: putative gamma-glutamylcyclotransferase CG2811 isoform X1 [Apis florea]	820866086	XP_012349489.1	175	307	735	18	160	143	139	140	97.2027972027972	738	6.70589e-96	PREDICTED: putative gamma-glutamylcyclotransferase CG2811 isoform X3 [Apis florea]>gi|820866088|ref|XP_012349490.1| PREDICTED: putative gamma-glutamylcyclotransferase CG2811 isoform X3 [Apis florea]>gi|820866090|ref|XP_012349491.1| PREDICTED: putative gamma-glutamylcyclotransferase CG2811 isoform X3 [Apis florea]>gi|820866092|ref|XP_012349492.1| PREDICTED: putative gamma-glutamylcyclotransferase CG2811 isoform X3 [Apis florea]>gi|820866094|ref|XP_012349494.1| PREDICTED: putative gamma-glutamylcyclotransferase CG2811 isoform X3 [Apis florea]
c120440_g1	357	571538569	XP_006560220.1	188	1	357	62	180	119	119	119	100	621	5.35155e-80	PREDICTED: low-density lipoprotein receptor-like isoform X2 [Apis mellifera]	571538566	XP_006560219.1	218	1	357	92	210	119	119	119	100	623	6.57195e-80	PREDICTED: low-density lipoprotein receptor-like isoform X1 [Apis mellifera]	380022974	XP_003695308.1	221	1	357	93	211	119	104	111	87.3949579831933	563	8.48038e-71	PREDICTED: prion-like-(Q/N-rich) domain-bearing protein 25 [Apis florea]	572308611	XP_006620121.1	151	13	357	24	139	116	103	109	88.7931034482759	546	2.90602e-69	PREDICTED: prion-like-(Q/N-rich) domain-bearing protein 25-like isoform X2 [Apis dorsata]	572308609	XP_006620120.1	219	13	357	92	207	116	103	109	88.7931034482759	547	1.92398e-68	PREDICTED: prion-like-(Q/N-rich) domain-bearing protein 25-like isoform X1 [Apis dorsata]	340730006	XP_003403283.1	220	1	357	92	212	121	83	99	68.5950413223141	446	3.30419e-53	PREDICTED: tenascin-like [Bombus terrestris]	815922811	XP_003492890.2	224	1	357	96	216	121	80	99	66.1157024793389	438	4.89793e-52	PREDICTED: tenascin-like [Bombus impatiens]	383856326	XP_003703660.1	221	43	357	91	195	105	64	80	60.952380952381	355	1.49078e-39	PREDICTED: tenascin-R-like [Megachile rotundata]	795029795	XP_011863060.1	224	1	357	90	212	123	71	88	57.7235772357724	342	1.3524e-37	PREDICTED: tenascin-like [Vollenhovia emeryi]	815804237	XP_012222829.1	222	1	357	90	210	121	67	84	55.3719008264463	333	2.88815e-36	PREDICTED: cell death abnormality protein 1-like [Linepithema humile]
c71212_g1	1197	350414218	XP_003490243.1	133	42	299	48	133	86	79	83	91.8604651162791	417	2.68733e-53	PREDICTED: transmembrane protein 230 isoform X1 [Bombus impatiens]	340717797	XP_003397362.1	133	42	299	48	133	86	79	83	91.8604651162791	417	2.77791e-53	PREDICTED: transmembrane protein 230 isoform X1 [Bombus terrestris]	795073098	XP_011875745.1	133	42	299	48	133	86	78	83	90.6976744186046	413	3.11968e-53	PREDICTED: transmembrane protein 230 isoform X1 [Vollenhovia emeryi]	751208391	XP_011156801.1	133	42	299	48	133	86	78	83	90.6976744186046	412	3.4459e-53	PREDICTED: transmembrane protein 230 isoform X1 [Solenopsis invicta]	749792354	XP_011149416.1	167	42	299	82	167	86	77	83	89.5348837209302	414	6.32933e-53	PREDICTED: transmembrane protein 230 isoform X1 [Harpegnathos saltator]	769869168	XP_011646655.1	133	42	299	48	133	86	78	83	90.6976744186046	413	8.5749e-53	PREDICTED: transmembrane protein 230 isoform X1 [Pogonomyrmex barbatus]	749792358	XP_011149419.1	133	42	299	48	133	86	77	83	89.5348837209302	409	1.2246e-52	PREDICTED: transmembrane protein 230 isoform X3 [Harpegnathos saltator]	383855942	XP_003703469.1	132	42	299	47	132	86	75	81	87.2093023255814	405	2.15148e-52	PREDICTED: transmembrane protein 230 isoform X1 [Megachile rotundata]>gi|805788446|ref|XP_012141189.1| PREDICTED: transmembrane protein 230 isoform X1 [Megachile rotundata]	749792356	XP_011149417.1	134	42	299	49	134	86	77	83	89.5348837209302	410	2.78169e-52	PREDICTED: transmembrane protein 230 isoform X2 [Harpegnathos saltator]	572316451	XP_006623851.1	143	42	299	58	143	86	76	81	88.3720930232558	405	2.82818e-52	PREDICTED: transmembrane protein 230-like isoform X1 [Apis dorsata]
c69332_g1	7184	795044564	XP_011867962.1	1986	481	4356	695	1986	1292	1034	1114	80.030959752322	2937	0	PREDICTED: collagen alpha-1(IV) chain isoform X1 [Vollenhovia emeryi]	826418053	XP_012523843.1	1951	481	4356	660	1951	1292	1043	1115	80.7275541795666	2924	0	PREDICTED: collagen alpha-1(IV) chain [Monomorium pharaonis]	307200815	EFN80868.1	2021	481	4356	730	2021	1292	1024	1115	79.2569659442725	2889	0	Collagen alpha-1(IV) chain [Harpegnathos saltator]	861645359	KMQ95068.1	1387	481	4356	96	1387	1292	1022	1111	79.1021671826625	2887	0	collagen alpha-1 chain, partial [Lasius niger]	749781458	XP_011145011.1	2020	481	4356	729	2020	1292	1024	1115	79.2569659442725	2887	0	PREDICTED: collagen alpha-1(IV) chain [Harpegnathos saltator]	759076036	XP_011347739.1	1964	481	4356	672	1964	1293	1020	1101	78.8863109048724	2880	0	PREDICTED: LOW QUALITY PROTEIN: collagen alpha-1(IV) chain-like [Cerapachys biroi]	755932415	XP_011314318.1	1946	481	4356	655	1946	1292	984	1070	76.1609907120743	2842	0	PREDICTED: collagen alpha-1(IV) chain [Fopius arisanus]	805797319	XP_012143530.1	1959	481	4356	668	1959	1292	1026	1093	79.4117647058823	2762	0	PREDICTED: collagen alpha-1(IV) chain [Megachile rotundata]	815810243	XP_012226018.1	1994	481	4356	703	1994	1292	1033	1115	79.953560371517	2759	0	PREDICTED: collagen alpha-1(IV) chain [Linepithema humile]	817223151	XP_012286886.1	1884	481	4356	593	1884	1292	1000	1077	77.3993808049536	2748	0	PREDICTED: collagen alpha-1(IV) chain [Orussus abietinus]
c186897_g1	353	156362157	XP_001625647.1	263	8	352	14	128	115	89	102	77.3913043478261	497	2.5675e-60	predicted protein [Nematostella vectensis]>gi|156212490|gb|EDO33547.1| predicted protein [Nematostella vectensis]	478529086	XP_004438716.1	263	2	352	12	128	117	87	100	74.3589743589744	480	7.37573e-58	PREDICTED: 40S ribosomal protein S4, X isoform-like [Ceratotherium simum simum]	209737924	ACI69831.1	172	2	352	12	128	117	83	98	70.9401709401709	466	6.38135e-57	40S ribosomal protein S4 [Salmo salar]	554576526	XP_005880123.1	288	2	352	12	128	117	87	99	74.3589743589744	474	1.05502e-56	PREDICTED: 40S ribosomal protein S4, X isoform-like isoform X1 [Myotis brandtii]>gi|554576528|ref|XP_005880124.1| PREDICTED: 40S ribosomal protein S4, X isoform-like isoform X2 [Myotis brandtii]	676579127	KFO69844.1	228	2	352	11	127	117	86	99	73.5042735042735	470	1.07183e-56	40S ribosomal protein S4, partial [Cuculus canorus]	724929467	XP_010383061.1	208	2	352	12	128	117	85	98	72.6495726495726	468	1.08221e-56	PREDICTED: 40S ribosomal protein S4, X isoform-like [Rhinopithecus roxellana]	119592222	EAW71816.1	231	2	352	12	128	117	85	98	72.6495726495726	469	1.59977e-56	ribosomal protein S4, X-linked, isoform CRA_b, partial [Homo sapiens]	350539629	NP_001233602.1	263	2	352	12	128	117	85	98	72.6495726495726	470	2.30726e-56	40S ribosomal protein S4 [Cricetulus griseus]>gi|1350996|sp|P47961.2|RS4_CRIGR RecName: Full=40S ribosomal protein S4 [Cricetulus griseus]>gi|453574|dbj|BAA05485.1| ribosomal protein S4 [Cricetulus griseus]	641733200	XP_008157005.1	263	2	352	12	128	117	86	98	73.5042735042735	470	2.33229e-56	PREDICTED: 40S ribosomal protein S4, X isoform-like [Eptesicus fuscus]	724796656	XP_010358394.1	235	2	352	12	128	117	85	98	72.6495726495726	468	2.48288e-56	PREDICTED: 40S ribosomal protein S4-like [Rhinopithecus roxellana]
c72308_g1	1360	780664379	XP_011693658.1	652	5	1120	280	652	374	274	323	73.2620320855615	1334	9.4796e-176	PREDICTED: serine/threonine-protein kinase fused isoform X3 [Wasmannia auropunctata]	751211072	XP_011158261.1	542	2	1120	169	542	375	270	319	72	1320	3.89704e-175	PREDICTED: serine/threonine-protein kinase fused-like, partial [Solenopsis invicta]	780664370	XP_011693656.1	781	5	1120	409	781	374	274	323	73.2620320855615	1334	6.18842e-174	PREDICTED: serine/threonine-protein kinase fused isoform X1 [Wasmannia auropunctata]	861641895	KMQ93718.1	711	2	1138	332	711	381	278	317	72.9658792650919	1314	6.14348e-172	serine threonine-protein kinase 36 [Lasius niger]	795026373	XP_011861915.1	783	2	1120	410	783	375	270	319	72	1311	1.4958e-170	PREDICTED: serine/threonine-protein kinase fused [Vollenhovia emeryi]	826413708	XP_012521501.1	782	2	1120	409	782	376	271	319	72.0744680851064	1307	6.03863e-170	PREDICTED: serine/threonine-protein kinase fused isoform X2 [Monomorium pharaonis]	752860782	XP_011253795.1	656	2	1138	279	656	382	276	319	72.2513089005236	1295	8.65213e-170	PREDICTED: serine/threonine-protein kinase fused isoform X2 [Camponotus floridanus]	815814227	XP_012228130.1	663	8	1132	282	661	381	272	315	71.3910761154856	1293	2.37248e-169	PREDICTED: serine/threonine-protein kinase fused isoform X3 [Linepithema humile]	746871316	XP_011066879.1	651	83	1120	305	651	348	263	305	75.5747126436782	1285	2.2923e-168	PREDICTED: serine/threonine-protein kinase fused isoform X2 [Acromyrmex echinatior]	752860780	XP_011253786.1	785	2	1138	408	785	382	276	319	72.2513089005236	1297	2.53e-168	PREDICTED: serine/threonine-protein kinase fused isoform X1 [Camponotus floridanus]
c132797_g1	246	780668312	XP_011694614.1	296	26	244	222	295	74	43	62	58.1081081081081	237	1.87439e-22	PREDICTED: odorant receptor 4-like [Wasmannia auropunctata]	769839679	XP_011631007.1	298	38	244	224	293	70	45	61	64.2857142857143	235	3.22308e-22	PREDICTED: odorant receptor 4 [Pogonomyrmex barbatus]	751199266	XP_011155617.1	262	38	244	188	257	70	42	60	60	230	1.45231e-21	PREDICTED: odorant receptor 45b-like [Solenopsis invicta]	746867853	XP_011065037.1	261	38	244	187	256	70	42	59	60	229	1.98879e-21	PREDICTED: odorant receptor 22c-like [Acromyrmex echinatior]	795027806	XP_011862399.1	379	38	244	305	374	70	42	61	60	230	2.58709e-21	PREDICTED: odorant receptor 4-like isoform X2 [Vollenhovia emeryi]	307203449	EFN82521.1	95	62	244	32	92	61	38	53	62.2950819672131	219	2.92552e-21	Odorant receptor 2a, partial [Harpegnathos saltator]	795027803	XP_011862398.1	395	38	244	321	390	70	42	61	60	229	4.68722e-21	PREDICTED: odorant receptor 4-like isoform X1 [Vollenhovia emeryi]	795027844	XP_011862412.1	390	38	244	316	385	70	43	59	61.4285714285714	227	8.4811e-21	PREDICTED: odorant receptor 67c-like [Vollenhovia emeryi]	780668317	XP_011694616.1	287	38	244	213	282	70	43	59	61.4285714285714	224	9.63607e-21	PREDICTED: odorant receptor 4-like [Wasmannia auropunctata]	815798670	XP_012219955.1	614	38	244	540	609	70	43	62	61.4285714285714	231	1.05181e-20	PREDICTED: odorant receptor 22c-like [Linepithema humile]
c91331_g1	347	572270564	XP_006613275.1	610	2	346	110	224	115	115	115	100	613	4.10126e-74	PREDICTED: alkyldihydroxyacetonephosphate synthase-like [Apis dorsata]	820838174	XP_012350156.1	610	2	346	110	224	115	114	115	99.1304347826087	611	7.97319e-74	PREDICTED: alkyldihydroxyacetonephosphate synthase isoform X1 [Apis florea]	820838176	XP_012350157.1	594	2	346	94	208	115	114	115	99.1304347826087	610	8.01608e-74	PREDICTED: alkyldihydroxyacetonephosphate synthase isoform X2 [Apis florea]	571500154	XP_003249334.2	567	11	346	70	181	112	110	110	98.2142857142857	588	9.09832e-71	PREDICTED: alkyldihydroxyacetonephosphate synthase-like [Apis mellifera]	340716727	XP_003396846.1	610	2	346	110	224	115	104	109	90.4347826086957	568	1.53413e-67	PREDICTED: alkyldihydroxyacetonephosphate synthase [Bombus terrestris]	350421779	XP_003492954.1	610	2	346	110	224	115	103	109	89.5652173913044	567	2.03569e-67	PREDICTED: alkyldihydroxyacetonephosphate synthase [Bombus impatiens]	805798976	XP_012144004.1	566	2	346	66	180	115	95	108	82.6086956521739	533	9.9722e-63	PREDICTED: alkyldihydroxyacetonephosphate synthase isoform X3 [Megachile rotundata]>gi|805798979|ref|XP_012144005.1| PREDICTED: alkyldihydroxyacetonephosphate synthase isoform X3 [Megachile rotundata]	805798972	XP_012144003.1	581	2	346	81	195	115	95	108	82.6086956521739	532	1.75874e-62	PREDICTED: alkyldihydroxyacetonephosphate synthase isoform X2 [Megachile rotundata]	383858628	XP_003704801.1	610	2	346	110	224	115	95	108	82.6086956521739	532	2.50736e-62	PREDICTED: alkyldihydroxyacetonephosphate synthase isoform X1 [Megachile rotundata]	780673551	XP_011695845.1	609	2	346	110	224	115	88	103	76.5217391304348	501	6.97712e-58	PREDICTED: alkyldihydroxyacetonephosphate synthase [Wasmannia auropunctata]
c128373_g1	215	66826057	XP_646383.1	364	23	214	172	235	64	26	39	40.625	131	1.3045e-07	cellular retinaldehyde-binding/triple function domain-containing protein [Dictyostelium discoideum AX4]>gi|74858509|sp|Q55CU8.1|RSC5_DICDI RecName: Full=Random slug protein 5; AltName: Full=CRAL-TRIO domain-containing protein 5>gi|60474004|gb|EAL71941.1| cellular retinaldehyde-binding/triple function domain-containing protein [Dictyostelium discoideum AX4]	2367396	AAB69635.1	324	23	214	172	235	64	26	39	40.625	129	1.93906e-07	random slug cDNA5 protein [Dictyostelium discoideum]	290999381	XP_002682258.1	308	2	214	146	217	72	26	35	36.1111111111111	128	2.86922e-07	hypothetical protein NAEGRDRAFT_78034 [Naegleria gruberi]>gi|284095885|gb|EFC49514.1| hypothetical protein NAEGRDRAFT_78034 [Naegleria gruberi]	290971277	XP_002668443.1	268	2	214	146	217	72	26	35	36.1111111111111	126	3.67615e-07	predicted protein [Naegleria gruberi]>gi|284081854|gb|EFC35699.1| predicted protein, partial [Naegleria gruberi]	290976995	XP_002671224.1	288	35	214	159	218	60	24	35	40	123	1.2648e-06	predicted protein [Naegleria gruberi]>gi|284084791|gb|EFC38480.1| predicted protein [Naegleria gruberi]	403376537	EJY88249.1	656	2	214	540	610	71	21	40	29.5774647887324	125	1.39025e-06	hypothetical protein OXYTRI_18834 [Oxytricha trifallax]
c11827_g1	747	431832960	AGA17871.1	675	2	745	115	362	248	234	245	94.3548387096774	1200	1.09312e-158	hemocyanin subunit 1 [Macrobrachium nipponense]	390517060	CCF55383.1	670	2	745	115	362	248	201	226	81.0483870967742	1045	2.15238e-135	hemocyanin gamma subunit 1 [Atyopsis moluccensis]	327533501	AEA92687.1	387	2	745	125	372	248	195	221	78.6290322580645	1016	7.46726e-135	hemocyanin [Penaeus monodon]	395454927	CCC55785.1	667	2	745	115	362	248	201	222	81.0483870967742	1034	1.00493e-133	hemocyanin, partial [Caridina multidentata]	390517068	CCF55387.1	670	2	745	115	362	248	201	222	81.0483870967742	1032	1.73761e-133	hemocyanin gamma subunit 1 [Caridina multidentata]	629633484	AHY86475.1	677	5	745	121	367	247	199	222	80.5668016194332	1033	1.93637e-133	hemocyanin subunit L1, partial [Litopenaeus vannamei]	629633486	AHY86476.1	676	2	745	120	367	248	196	224	79.0322580645161	1030	4.55996e-133	hemocyanin subunit L2, partial [Litopenaeus vannamei]	629633476	AHY86471.1	677	5	745	121	367	247	198	220	80.1619433198381	1025	2.52019e-132	hemocyanin subunit L1, partial [Litopenaeus vannamei]	325462537	ADZ15149.1	672	5	745	116	362	247	198	220	80.1619433198381	1024	2.93629e-132	hemocyanin [Litopenaeus vannamei]	683524602	AIN41163.1	672	2	745	114	361	248	195	222	78.6290322580645	1022	6.45107e-132	hemocyanin [Litopenaeus vannamei]
c6426_g1	311	751219644	XP_011162917.1	249	33	281	9	91	83	40	53	48.1927710843374	197	1.00783e-16	PREDICTED: ferritin, heavy subunit-like [Solenopsis invicta]	322792063	EFZ16155.1	260	33	281	9	91	83	40	53	48.1927710843374	197	1.06066e-16	hypothetical protein SINV_01485, partial [Solenopsis invicta]	795084558	XP_011878104.1	249	153	281	49	91	43	33	38	76.7441860465116	196	1.49377e-16	PREDICTED: ferritin, heavy subunit-like [Vollenhovia emeryi]	759070183	XP_011344663.1	253	84	284	30	96	67	35	49	52.2388059701493	192	5.55184e-16	PREDICTED: ferritin, heavy subunit-like [Cerapachys biroi]	780650898	XP_011690350.1	249	150	281	50	93	44	32	36	72.7272727272727	191	6.01923e-16	PREDICTED: ferritin, heavy subunit-like [Wasmannia auropunctata]	746872917	XP_011067746.1	230	150	281	1	44	44	33	38	75	191	6.51849e-16	PREDICTED: ferritin, heavy subunit-like [Acromyrmex echinatior]	861659862	KMR04729.1	203	150	281	1	44	44	31	38	70.4545454545455	190	7.42015e-16	heavy subunit-like protein [Lasius niger]	340710784	XP_003393964.1	253	153	281	53	95	43	31	38	72.0930232558139	181	1.55508e-14	PREDICTED: soma ferritin-like [Bombus terrestris]	350415663	XP_003490710.1	270	153	281	53	95	43	30	37	69.7674418604651	177	6.68726e-14	PREDICTED: soma ferritin-like [Bombus impatiens]	817053854	XP_012264247.1	250	141	281	52	98	47	31	34	65.9574468085106	167	1.38624e-12	PREDICTED: soma ferritin-like [Athalia rosae]
c72731_g1	7591	147902613	NP_001011626.2	126	6895	7272	1	126	126	124	124	98.4126984126984	652	9.53398e-75	profilin [Apis mellifera]>gi|148231752|ref|NP_001091636.1| profilin [Apis mellifera]>gi|380017335|ref|XP_003692613.1| PREDICTED: profilin [Apis florea]>gi|571542252|ref|XP_006559485.1| PREDICTED: profilin isoform X1 [Apis mellifera]>gi|571542255|ref|XP_006559486.1| PREDICTED: profilin isoform X2 [Apis mellifera]>gi|571542259|ref|XP_006559487.1| PREDICTED: profilin isoform X3 [Apis mellifera]>gi|572257766|ref|XP_006607280.1| PREDICTED: profilin-like isoform X1 [Apis dorsata]>gi|572257768|ref|XP_006607281.1| PREDICTED: profilin-like isoform X2 [Apis dorsata]>gi|572257770|ref|XP_006607282.1| PREDICTED: profilin-like isoform X3 [Apis dorsata]>gi|572257772|ref|XP_006607283.1| PREDICTED: profilin-like isoform X4 [Apis dorsata]>gi|820844446|ref|XP_012340360.1| PREDICTED: profilin [Apis florea]	340727038	XP_003401858.1	126	6895	7272	1	126	126	124	124	98.4126984126984	651	1.5024e-74	PREDICTED: profilin [Bombus terrestris]>gi|350403356|ref|XP_003486777.1| PREDICTED: profilin [Bombus impatiens]>gi|808143808|ref|XP_012173260.1| PREDICTED: profilin [Bombus terrestris]>gi|808143811|ref|XP_012173261.1| PREDICTED: profilin [Bombus terrestris]>gi|815901409|ref|XP_012236800.1| PREDICTED: profilin [Bombus impatiens]>gi|815901411|ref|XP_012236801.1| PREDICTED: profilin [Bombus impatiens]	746837036	XP_011069247.1	126	6895	7272	1	126	126	122	124	96.8253968253968	644	1.1351e-73	PREDICTED: profilin [Acromyrmex echinatior]>gi|769866067|ref|XP_011645001.1| PREDICTED: profilin [Pogonomyrmex barbatus]>gi|780660780|ref|XP_011692771.1| PREDICTED: profilin [Wasmannia auropunctata]>gi|795023967|ref|XP_011861120.1| PREDICTED: profilin [Vollenhovia emeryi]>gi|801388196|ref|XP_012057013.1| PREDICTED: profilin [Atta cephalotes]>gi|815800080|ref|XP_012220688.1| PREDICTED: profilin [Linepithema humile]>gi|815800082|ref|XP_012220689.1| PREDICTED: profilin [Linepithema humile]>gi|815800084|ref|XP_012220690.1| PREDICTED: profilin [Linepithema humile]>gi|826501255|ref|XP_012542066.1| PREDICTED: profilin [Monomorium pharaonis]	282165794	NP_001164136.1	126	6895	7272	1	126	126	120	125	95.2380952380952	642	2.41424e-73	chickadee [Tribolium castaneum]	817070585	XP_012257321.1	126	6895	7272	1	126	126	122	124	96.8253968253968	642	2.73782e-73	PREDICTED: profilin [Athalia rosae]>gi|817070587|ref|XP_012257322.1| PREDICTED: profilin [Athalia rosae]>gi|817070589|ref|XP_012257323.1| PREDICTED: profilin [Athalia rosae]	759061995	XP_011340342.1	126	6895	7272	1	126	126	121	123	96.031746031746	641	3.13494e-73	PREDICTED: profilin [Cerapachys biroi]>gi|607358924|gb|EZA53310.1| Profilin [Cerapachys biroi]	332375314	AEE62798.1	126	6895	7272	1	126	126	120	124	95.2380952380952	638	8.01288e-73	unknown [Dendroctonus ponderosae]>gi|478257029|gb|ENN77193.1| hypothetical protein YQE_06331, partial [Dendroctonus ponderosae]	752888148	XP_011261977.1	126	6895	7272	1	126	126	120	124	95.2380952380952	638	9.5371e-73	PREDICTED: profilin [Camponotus floridanus]>gi|307173635|gb|EFN64486.1| Profilin [Camponotus floridanus]	646709902	KDR15557.1	126	6895	7272	1	126	126	120	124	95.2380952380952	637	1.20296e-72	Profilin [Zootermopsis nevadensis]	332372969	AEE61626.1	126	6895	7272	1	126	126	119	125	94.4444444444444	637	1.20296e-72	unknown [Dendroctonus ponderosae]
c13717_g1	223	571575601	XP_006557802.1	345	3	221	197	269	73	73	73	100	388	5.46977e-44	PREDICTED: cathepsin L-like isoform X1 [Apis mellifera]	571575603	XP_006557803.1	313	3	221	165	237	73	73	73	100	384	8.39676e-44	PREDICTED: cathepsin L-like isoform X2 [Apis mellifera]	572318967	XP_006625043.1	345	3	221	197	269	73	73	73	100	386	1.00002e-43	PREDICTED: cathepsin L-like isoform X1 [Apis dorsata]>gi|572318969|ref|XP_006625044.1| PREDICTED: cathepsin L-like isoform X2 [Apis dorsata]	572318971	XP_006625045.1	313	3	221	165	237	73	73	73	100	384	1.07251e-43	PREDICTED: cathepsin L-like isoform X3 [Apis dorsata]	380014284	XP_003691169.1	345	3	221	197	269	73	72	73	98.6301369863014	382	3.91455e-43	PREDICTED: cathepsin L1 [Apis florea]	340727787	XP_003402217.1	343	3	221	197	269	73	65	68	89.041095890411	345	8.96923e-38	PREDICTED: cathepsin L [Bombus terrestris]>gi|808144755|ref|XP_012173653.1| PREDICTED: cathepsin L [Bombus terrestris]	350412176	XP_003489564.1	343	3	221	197	269	73	65	68	89.041095890411	345	9.75292e-38	PREDICTED: cathepsin L [Bombus impatiens]	801398213	XP_012059550.1	337	3	221	194	266	73	61	68	83.5616438356164	338	7.93331e-37	PREDICTED: cathepsin L1 [Atta cephalotes]	752886333	XP_011260988.1	248	3	221	127	199	73	61	67	83.5616438356164	332	1.00285e-36	PREDICTED: cathepsin L-like [Camponotus floridanus]	815792869	XP_012217041.1	337	3	221	194	266	73	61	67	83.5616438356164	336	1.53339e-36	PREDICTED: cathepsin L [Linepithema humile]>gi|815792871|ref|XP_012217042.1| PREDICTED: cathepsin L [Linepithema humile]
c120110_g1	244	118137707	2F3J	177	10	243	41	113	81	38	45	46.9135802469136	158	7.01201e-12	Chain A, The Solution Structure Of The Ref2-I Mrna Export Factor (Residues 1-155)	300085579	ADJ67482.1	218	10	243	27	99	81	38	45	46.9135802469136	158	8.96172e-12	RNA and export factor binding protein 2 [Mus musculus]	148238335	NP_062357.3	218	10	243	27	99	81	38	45	46.9135802469136	158	9.13928e-12	aly/REF export factor 2 [Mus musculus]>gi|148707130|gb|EDL39077.1| RNA and export factor binding protein 2 [Mus musculus]	68534069	AAH99405.1	218	10	243	27	99	81	38	45	46.9135802469136	158	9.22937e-12	RNA and export factor binding protein 2 [Mus musculus]	48474967	Q9JJW6.1	218	10	243	27	99	81	38	45	46.9135802469136	158	9.22937e-12	RecName: Full=Aly/REF export factor 2; AltName: Full=Alyref; AltName: Full=RNA and export factor-binding protein 2>gi|7159945|emb|CAB76384.1| RNA and export factor binding protein 2-I [Mus musculus]	26339222	BAC33282.1	218	10	243	27	99	81	38	45	46.9135802469136	158	9.78896e-12	unnamed protein product [Mus musculus]	637268383	XP_008102800.1	255	43	243	72	130	67	33	41	49.2537313432836	155	3.46392e-11	PREDICTED: LOW QUALITY PROTEIN: THO complex subunit 4 [Anolis carolinensis]	530578380	XP_005283119.1	257	43	243	71	129	67	33	41	49.2537313432836	154	3.9295e-11	PREDICTED: LOW QUALITY PROTEIN: THO complex subunit 4 [Chrysemys picta bellii]	197127309	ACH43807.1	254	43	243	69	127	67	33	41	49.2537313432836	154	4.11581e-11	putative disulfide-isomerase precursor [Taeniopygia guttata]>gi|197127310|gb|ACH43808.1| putative disulfide-isomerase precursor [Taeniopygia guttata]	251765071	B5FXN8.1	254	43	243	69	127	67	33	41	49.2537313432836	154	4.11581e-11	RecName: Full=THO complex subunit 4; Short=Tho4; AltName: Full=Aly/REF export factor [Taeniopygia guttata]>gi|197127301|gb|ACH43799.1| putative disulfide-isomerase precursor [Taeniopygia guttata]>gi|197127302|gb|ACH43800.1| putative disulfide-isomerase precursor [Taeniopygia guttata]>gi|197127303|gb|ACH43801.1| putative disulfide-isomerase precursor [Taeniopygia guttata]>gi|197127304|gb|ACH43802.1| putative disulfide-isomerase precursor [Taeniopygia guttata]>gi|197127306|gb|ACH43804.1| putative disulfide-isomerase precursor [Taeniopygia guttata]
c33270_g1	266	470303475	XP_004347920.1	351	75	266	38	106	69	36	50	52.1739130434783	132	1.42314e-07	mitogen-activated protein kinase 2 [Capsaspora owczarzaki ATCC 30864]>gi|765552666|gb|KJE93287.1| CMGC/MAPK/P38 protein kinase [Capsaspora owczarzaki ATCC 30864]>gi|765552667|gb|KJE93288.1| CMGC/MAPK/P38 protein kinase, variant [Capsaspora owczarzaki ATCC 30864]	755949040	XP_011300985.1	359	75	266	37	105	69	41	50	59.4202898550725	129	3.59181e-07	PREDICTED: mitogen-activated protein kinase 14B-like isoform X1 [Fopius arisanus]	755949044	XP_011300986.1	359	75	266	37	105	69	41	50	59.4202898550725	129	3.73272e-07	PREDICTED: mitogen-activated protein kinase 14B-like isoform X2 [Fopius arisanus]	260814380	XP_002601893.1	209	72	266	43	112	70	31	44	44.2857142857143	120	2.06631e-06	hypothetical protein BRAFLDRAFT_86371 [Branchiostoma floridae]>gi|229287196|gb|EEN57905.1| hypothetical protein BRAFLDRAFT_86371 [Branchiostoma floridae]	675372328	KFM65230.1	141	69	266	38	108	71	36	47	50.7042253521127	116	3.81859e-06	Mitogen-activated protein kinase 14, partial [Stegodyphus mimosarum]	374676376	AEZ56939.1	363	75	266	38	106	69	37	48	53.6231884057971	120	5.15891e-06	p38MAPK [Amphibalanus amphitrite]>gi|529485219|gb|AGT02389.1| p38MAPK [Amphibalanus amphitrite]	470252198	XP_004359196.1	525	69	266	164	233	70	37	46	52.8571428571429	121	5.4786e-06	extracellular signal-regulated protein kinase [Dictyostelium fasciculatum]>gi|328872979|gb|EGG21346.1| extracellular signal-regulated protein kinase [Dictyostelium fasciculatum]
c67347_g1	1890	815911429	XP_012241179.1	388	98	1309	1	388	405	334	362	82.4691358024691	1811	0	PREDICTED: cyclin-dependent kinase-like 4 isoform X2 [Bombus impatiens]	808122455	XP_012164520.1	388	98	1309	1	388	405	332	362	81.9753086419753	1807	0	PREDICTED: cyclin-dependent kinase-like 4 isoform X2 [Bombus terrestris]	805760082	XP_012153627.1	387	98	1309	1	387	404	328	359	81.1881188118812	1803	0	PREDICTED: cyclin-dependent kinase-like 4 isoform X1 [Megachile rotundata]	749774965	XP_011142669.1	384	104	1309	1	384	402	332	356	82.5870646766169	1785	0	PREDICTED: cyclin-dependent kinase-like 4 isoform X1 [Harpegnathos saltator]	820860658	XP_012347170.1	386	107	1309	1	384	401	328	356	81.7955112219451	1784	0	PREDICTED: cyclin-dependent kinase-like 4 isoform X2 [Apis florea]	795052618	XP_011870574.1	384	104	1309	1	384	402	330	354	82.089552238806	1784	0	PREDICTED: cyclin-dependent kinase-like 4 isoform X4 [Vollenhovia emeryi]	572302687	XP_006617352.1	386	107	1309	1	384	401	327	355	81.5461346633416	1781	0	PREDICTED: cyclin-dependent kinase-like 1-like isoform X2 [Apis dorsata]	780673387	XP_011695810.1	384	104	1309	1	384	402	329	354	81.8407960199005	1778	0	PREDICTED: cyclin-dependent kinase-like 4 isoform X2 [Wasmannia auropunctata]	571526805	XP_006559847.1	386	107	1309	1	384	401	326	355	81.2967581047382	1777	0	PREDICTED: cyclin-dependent kinase-like 1-like isoform X1 [Apis mellifera]	769860857	XP_011642180.1	383	104	1309	1	383	402	329	352	81.8407960199005	1771	0	PREDICTED: cyclin-dependent kinase-like 4 isoform X2 [Pogonomyrmex barbatus]
c154479_g1	435	808136238	XP_012170479.1	352	117	257	1	47	47	43	43	91.4893617021277	240	8.42481e-22	PREDICTED: protein roadkill-like isoform X3 [Bombus terrestris]	808136211	XP_012170464.1	384	117	257	1	47	47	43	43	91.4893617021277	240	9.32204e-22	PREDICTED: uncharacterized protein LOC100650936 isoform X1 [Bombus terrestris]>gi|808136213|ref|XP_012170465.1| PREDICTED: uncharacterized protein LOC100650936 isoform X1 [Bombus terrestris]>gi|808136215|ref|XP_012170466.1| PREDICTED: uncharacterized protein LOC100650936 isoform X1 [Bombus terrestris]	815901736	XP_012236953.1	352	117	257	1	47	47	42	42	89.3617021276596	229	2.14133e-20	PREDICTED: protein roadkill-like isoform X3 [Bombus impatiens]	815901715	XP_012236943.1	384	117	257	1	47	47	42	42	89.3617021276596	229	3.08075e-20	PREDICTED: uncharacterized protein LOC100742540 isoform X1 [Bombus impatiens]>gi|815901717|ref|XP_012236944.1| PREDICTED: uncharacterized protein LOC100742540 isoform X1 [Bombus impatiens]>gi|815901719|ref|XP_012236945.1| PREDICTED: uncharacterized protein LOC100742540 isoform X1 [Bombus impatiens]>gi|815901721|ref|XP_012236946.1| PREDICTED: uncharacterized protein LOC100742540 isoform X1 [Bombus impatiens]
c57685_g1	380	281212157	EFA86317.1	441	2	184	376	436	61	38	52	62.2950819672131	225	1.21216e-19	aspartate aminotransferase [Polysphondylium pallidum PN500]	470244898	XP_004356181.1	440	2	193	374	437	64	37	53	57.8125	221	5.01937e-19	aspartate aminotransferase [Dictyostelium fasciculatum]>gi|328869319|gb|EGG17697.1| aspartate aminotransferase [Dictyostelium fasciculatum]	556996657	XP_006014677.1	422	2	193	358	421	64	38	51	59.375	220	5.50822e-19	PREDICTED: LOW QUALITY PROTEIN: glutamic-oxaloacetic transaminase 1, soluble [Latimeria chalumnae]	597757407	XP_007240436.1	410	2	193	346	409	64	37	50	57.8125	218	7.34668e-19	PREDICTED: aspartate aminotransferase, cytoplasmic [Astyanax mexicanus]	734597569	XP_010742897.1	410	2	193	346	409	64	38	50	59.375	218	8.21966e-19	PREDICTED: aspartate aminotransferase, cytoplasmic-like [Larimichthys crocea]	657545246	XP_008277968.1	410	2	193	346	409	64	37	50	57.8125	218	9.77697e-19	PREDICTED: aspartate aminotransferase, cytoplasmic [Stegastes partitus]	808880098	KKF28043.1	410	2	193	346	409	64	38	50	59.375	218	9.87725e-19	Aspartate aminotransferase, cytoplasmic [Larimichthys crocea]	658889997	XP_008427861.1	410	2	193	346	409	64	36	50	56.25	218	9.87725e-19	PREDICTED: aspartate aminotransferase, cytoplasmic [Poecilia reticulata]	432903716	XP_004077195.1	410	2	193	346	409	64	36	51	56.25	217	1.32782e-18	PREDICTED: aspartate aminotransferase, cytoplasmic [Oryzias latipes]	558177230	XP_006126436.1	383	2	190	319	381	63	37	50	58.7301587301587	215	1.5842e-18	PREDICTED: aspartate aminotransferase, cytoplasmic-like, partial [Pelodiscus sinensis]
c101704_g1	354	571525200	XP_006567258.1	730	1	354	500	617	118	118	118	100	622	1.73339e-74	PREDICTED: vacuolar protein sorting-associated protein 16 homolog isoform X2 [Apis mellifera]	572302949	XP_006617477.1	729	1	354	499	616	118	118	118	100	622	1.85572e-74	PREDICTED: vacuolar protein sorting-associated protein 16 homolog isoform X3 [Apis dorsata]	572302947	XP_006617476.1	798	1	354	568	685	118	118	118	100	623	3.21638e-74	PREDICTED: vacuolar protein sorting-associated protein 16 homolog isoform X2 [Apis dorsata]	571525197	XP_006567257.1	799	1	354	569	686	118	118	118	100	623	3.46199e-74	PREDICTED: vacuolar protein sorting-associated protein 16 homolog isoform X1 [Apis mellifera]	66506640	XP_392642.2	835	1	354	605	722	118	118	118	100	623	4.90807e-74	PREDICTED: vacuolar protein sorting-associated protein 16 homolog isoform X3 [Apis mellifera]	572302945	XP_006617475.1	834	1	354	604	721	118	118	118	100	623	5.66018e-74	PREDICTED: vacuolar protein sorting-associated protein 16 homolog isoform X1 [Apis dorsata]	820835579	XP_012341859.1	725	1	354	605	722	118	117	117	99.1525423728814	616	1.17067e-73	PREDICTED: vacuolar protein sorting-associated protein 16 homolog isoform X3 [Apis florea]	820835577	XP_012341852.1	730	1	354	500	617	118	117	117	99.1525423728814	616	1.65034e-73	PREDICTED: vacuolar protein sorting-associated protein 16 homolog isoform X2 [Apis florea]	380011841	XP_003690002.1	835	1	354	605	722	118	117	117	99.1525423728814	616	4.74878e-73	PREDICTED: vacuolar protein sorting-associated protein 16 homolog isoform X1 [Apis florea]>gi|820835575|ref|XP_012341846.1| PREDICTED: vacuolar protein sorting-associated protein 16 homolog isoform X1 [Apis florea]	815908045	XP_012239731.1	721	1	354	491	608	118	108	113	91.5254237288136	575	1.10468e-67	PREDICTED: vacuolar protein sorting-associated protein 16 homolog isoform X2 [Bombus impatiens]
c186851_g1	243	873242371	CEL91800.1	520	14	223	57	131	75	32	48	42.6666666666667	151	4.90358e-10	unnamed protein product [Vitrella brassicaformis CCMP3155]	290985489	XP_002675458.1	485	107	241	38	82	45	21	32	46.6666666666667	135	6.17053e-08	retinal pigment epithelial membrane protein [Naegleria gruberi]>gi|284089054|gb|EFC42714.1| retinal pigment epithelial membrane protein [Naegleria gruberi]
c121537_g1	237	294931754	XP_002780000.1	333	6	233	18	91	76	31	46	40.7894736842105	147	8.4969e-10	thiolproteinase SmTP1, putative [Perkinsus marinus ATCC 50983]>gi|239889783|gb|EER11795.1| thiolproteinase SmTP1, putative [Perkinsus marinus ATCC 50983]	761910154	XP_011404441.1	855	27	206	547	609	63	27	44	42.8571428571429	149	1.14267e-09	PREDICTED: leucine aminopeptidase 2-like [Amphimedon queenslandica]	145476509	XP_001424277.1	306	18	212	28	92	65	28	40	43.0769230769231	144	1.7732e-09	hypothetical protein [Paramecium tetraurelia strain d4-2]>gi|124391340|emb|CAK56879.1| unnamed protein product [Paramecium tetraurelia]	294873510	XP_002766655.1	185	81	197	43	81	39	25	31	64.1025641025641	140	1.85046e-09	cysteine protease, putative [Perkinsus marinus ATCC 50983]>gi|239867704|gb|EEQ99372.1| cysteine protease, putative [Perkinsus marinus ATCC 50983]	294887130	XP_002771984.1	333	6	233	18	91	76	31	46	40.7894736842105	144	2.16311e-09	thiolproteinase SmTP1, putative [Perkinsus marinus ATCC 50983]>gi|239875865|gb|EER03800.1| thiolproteinase SmTP1, putative [Perkinsus marinus ATCC 50983]	857971841	CEP01856.1	342	3	206	28	96	69	28	41	40.5797101449275	144	2.56496e-09	hypothetical protein PBRA_008799 [Plasmodiophora brassicae]	294927285	XP_002779100.1	281	6	233	18	91	76	30	45	39.4736842105263	142	3.30874e-09	thiolproteinase SmTP1, putative [Perkinsus marinus ATCC 50983]>gi|239888083|gb|EER10895.1| thiolproteinase SmTP1, putative, partial [Perkinsus marinus ATCC 50983]	470482350	XP_004343021.1	348	3	206	30	96	68	25	44	36.7647058823529	143	3.55564e-09	cathepsin L, putative [Acanthamoeba castellanii str. Neff]>gi|440799425|gb|ELR20475.1| cathepsin L, putative [Acanthamoeba castellanii str. Neff]	294891525	XP_002773617.1	339	9	197	21	81	64	30	42	46.875	143	3.5652e-09	thiolproteinase SmTP1, putative [Perkinsus marinus ATCC 50983]>gi|239878801|gb|EER05433.1| thiolproteinase SmTP1, putative [Perkinsus marinus ATCC 50983]	294920165	XP_002778551.1	296	84	197	44	81	38	25	30	65.7894736842105	141	4.27254e-09	thiolproteinase SmTP1, putative [Perkinsus marinus ATCC 50983]>gi|239887114|gb|EER10346.1| thiolproteinase SmTP1, putative [Perkinsus marinus ATCC 50983]
c188280_g1	351	873242437	CEL91676.1	354	62	349	103	198	96	62	73	64.5833333333333	322	1.24457e-33	unnamed protein product [Vitrella brassicaformis CCMP3155]	765551217	KJE91838.1	624	62	346	370	464	95	49	71	51.5789473684211	281	4.94073e-27	hypothetical protein CAOG_009597 [Capsaspora owczarzaki ATCC 30864]	470308108	XP_004363752.1	1210	62	346	370	464	95	49	71	51.5789473684211	282	1.04135e-26	anthranilate synthase component II [Capsaspora owczarzaki ATCC 30864]	826419042	XP_012524391.1	272	59	346	68	163	96	55	75	57.2916666666667	267	3.33336e-26	PREDICTED: anthranilate phosphoribosyltransferase, chloroplastic-like, partial [Monomorium pharaonis]	602711768	XP_007466119.1	314	65	346	63	156	94	48	71	51.063829787234	268	3.59979e-26	PREDICTED: anthranilate phosphoribosyltransferase, chloroplastic-like [Lipotes vexillifer]	556763301	XP_005976934.1	343	71	346	96	187	92	57	70	61.9565217391304	266	7.41615e-26	PREDICTED: anthranilate phosphoribosyltransferase, chloroplastic-like [Pantholops hodgsonii]	514691319	XP_004993233.1	1349	62	346	142	236	95	48	67	50.5263157894737	258	1.76171e-23	anthranilate synthase [Salpingoeca rosetta]>gi|326428763|gb|EGD74333.1| anthranilate synthase [Salpingoeca rosetta]	556753365	XP_005972061.1	328	62	346	76	170	95	49	66	51.5789473684211	249	1.99712e-23	PREDICTED: anthranilate phosphoribosyltransferase, chloroplastic-like [Pantholops hodgsonii]	669221376	CDW57319.1	906	59	349	654	750	97	47	66	48.4536082474227	250	1.66278e-22	Chorismate bind and GATase and Glycos trans 3N an d Anth synt I N and Glycos transf 3 domain containing prote in [Trichuris trichiura]	470489486	XP_004344889.1	706	62	346	454	549	96	44	66	45.8333333333333	245	4.91055e-22	anthranilate phosphoribosyltransferase [Acanthamoeba castellanii str. Neff]>gi|440800103|gb|ELR21146.1| anthranilate phosphoribosyltransferase [Acanthamoeba castellanii str. Neff]
c73395_g2	8899	817211998	XP_012282164.1	2762	1260	8672	1	2484	2486	2173	2303	87.4094931617056	11570	0	PREDICTED: neurofibromin isoform X2 [Orussus abietinus]	817212000	XP_012282166.1	2757	1254	8672	1	2490	2492	2173	2304	87.199036918138	11564	0	PREDICTED: neurofibromin isoform X3 [Orussus abietinus]	817211994	XP_012282162.1	2766	1260	8672	1	2488	2490	2173	2303	87.2690763052209	11562	0	PREDICTED: neurofibromin isoform X1 [Orussus abietinus]>gi|817211996|ref|XP_012282163.1| PREDICTED: neurofibromin isoform X1 [Orussus abietinus]	817212004	XP_012282168.1	2737	1260	8672	1	2488	2490	2173	2303	87.2690763052209	11555	0	PREDICTED: neurofibromin isoform X5 [Orussus abietinus]	817212002	XP_012282167.1	2752	1260	8672	1	2474	2490	2163	2291	86.8674698795181	11478	0	PREDICTED: neurofibromin isoform X4 [Orussus abietinus]	817212006	XP_012282169.1	2733	1260	8573	1	2455	2457	2145	2274	87.3015873015873	11397	0	PREDICTED: neurofibromin isoform X6 [Orussus abietinus]	571577802	XP_006572183.1	2745	1254	8672	1	2483	2488	2136	2290	85.8520900321543	11390	0	PREDICTED: neurofibromin isoform X2 [Apis mellifera]	815896832	XP_003485458.2	2487	1257	8672	1	2482	2487	2141	2289	86.0876558102131	11387	0	PREDICTED: neurofibromin [Bombus impatiens]	571577800	XP_006572182.1	2754	1257	8672	1	2482	2487	2136	2289	85.8866103739445	11384	0	PREDICTED: neurofibromin isoform X1 [Apis mellifera]	808145052	XP_012173774.1	2767	1254	8672	1	2483	2488	2138	2286	85.9324758842444	11383	0	PREDICTED: neurofibromin isoform X2 [Bombus terrestris]
c193903_g1	238	196012188	XP_002115957.1	741	3	170	306	360	56	37	42	66.0714285714286	201	1.12656e-16	hypothetical protein TRIADDRAFT_29967 [Trichoplax adhaerens]>gi|190581733|gb|EDV21809.1| hypothetical protein TRIADDRAFT_29967 [Trichoplax adhaerens]	780005446	XP_788443.4	321	3	173	121	176	57	37	42	64.9122807017544	190	5.23633e-16	PREDICTED: putative neutral ceramidase C, partial [Strongylocentrotus purpuratus]	676488144	XP_009064524.1	680	24	170	261	309	49	35	37	71.4285714285714	195	8.08544e-16	hypothetical protein LOTGIDRAFT_131742 [Lottia gigantea]>gi|556096070|gb|ESO84722.1| hypothetical protein LOTGIDRAFT_131742 [Lottia gigantea]	241794388	XP_002400661.1	503	3	170	69	123	56	36	40	64.2857142857143	193	9.76342e-16	ceramidase, putative [Ixodes scapularis]>gi|215510812|gb|EEC20265.1| ceramidase, putative, partial [Ixodes scapularis]	360044568	CCD82116.1	607	3	170	269	323	56	35	40	62.5	189	4.51444e-15	ceramidase [Schistosoma mansoni]	226467574	CAX69663.1	514	3	170	268	322	56	35	40	62.5	188	5.20493e-15	Ceramidase [Schistosoma japonicum]	844874476	XP_012801286.1	567	3	170	209	263	56	35	40	62.5	187	7.80369e-15	Neutral ceramidase [Schistosoma haematobium]>gi|685967640|gb|KGB41512.1| Neutral ceramidase [Schistosoma haematobium]	762143197	XP_011454842.1	740	24	173	265	314	50	33	37	66	186	1.21182e-14	PREDICTED: neutral ceramidase-like [Crassostrea gigas]>gi|405976244|gb|EKC40757.1| Neutral ceramidase B [Crassostrea gigas]	321474951	EFX85915.1	704	24	170	264	312	49	30	38	61.2244897959184	183	3.0555e-14	hypothetical protein DAPPUDRAFT_309109 [Daphnia pulex]	684383765	XP_009167643.1	708	3	191	255	316	63	34	41	53.968253968254	183	3.19087e-14	hypothetical protein T265_13542 [Opisthorchis viverrini]>gi|663052672|gb|KER28637.1| hypothetical protein T265_13542 [Opisthorchis viverrini]
c18706_g1	297	470460122	XP_004341425.1	918	7	228	813	884	74	28	44	37.8378378378378	123	5.26612e-06	Sel1 repeat/Ubox domain containing protein [Acanthamoeba castellanii str. Neff]>gi|440798272|gb|ELR19340.1| Sel1 repeat/Ubox domain containing protein [Acanthamoeba castellanii str. Neff]
c69669_g1	1734	571565473	XP_006566949.1	581	204	1700	58	552	499	448	471	89.7795591182365	2289	0	PREDICTED: alkaline phosphatase, tissue-nonspecific isozyme-like isoform X5 [Apis mellifera]	572271079	XP_006613517.1	504	204	1652	1	479	483	438	460	90.6832298136646	2243	0	PREDICTED: alkaline phosphatase, tissue-nonspecific isozyme-like [Apis dorsata]	808136614	XP_012170634.1	508	192	1652	1	483	487	431	456	88.5010266940452	2239	0	PREDICTED: alkaline phosphatase-like [Bombus terrestris]	759034955	XP_011336525.1	613	207	1706	60	560	502	439	469	87.4501992031873	2232	0	PREDICTED: alkaline phosphatase-like isoform X1 [Cerapachys biroi]	780654755	XP_011691305.1	598	198	1706	57	559	504	435	464	86.3095238095238	2228	0	PREDICTED: alkaline phosphatase-like [Wasmannia auropunctata]	759034957	XP_011336534.1	553	207	1703	1	500	501	439	468	87.624750499002	2228	0	PREDICTED: alkaline phosphatase-like isoform X2 [Cerapachys biroi]	795097662	XP_011880447.1	600	186	1706	56	560	508	436	466	85.8267716535433	2220	0	PREDICTED: alkaline phosphatase-like [Vollenhovia emeryi]	751199514	XP_011156958.1	601	207	1706	57	556	501	434	464	86.626746506986	2218	0	PREDICTED: alkaline phosphatase-like [Solenopsis invicta]	826431523	XP_012528437.1	602	189	1706	57	561	507	428	459	84.4181459566075	2217	0	PREDICTED: alkaline phosphatase-like [Monomorium pharaonis]	817203730	XP_012277705.1	579	204	1706	58	552	501	428	464	85.4291417165669	2209	0	PREDICTED: alkaline phosphatase-like [Orussus abietinus]
c120805_g1	220	160948230	CAO94716.1	127	5	220	11	82	72	45	56	62.5	256	1.27364e-26	putative ribosomal protein S24 [Pomphorhynchus laevis]	734559225	KHN85657.1	154	2	220	38	110	73	48	58	65.7534246575342	256	2.22612e-26	40S ribosomal protein S24 [Toxocara canis]	114153130	ABI52731.1	133	2	220	15	87	73	47	56	64.3835616438356	253	3.53376e-26	40S ribosomal protein S24 [Argas monolakensis]	63334183	AAY40467.1	134	2	220	15	87	73	47	56	64.3835616438356	253	4.58724e-26	ribosomal protein S24 [Dermacentor variabilis]	514698332	XP_004996735.1	129	2	220	14	86	73	46	58	63.013698630137	251	7.71173e-26	40S ribosomal protein S24 [Salpingoeca rosetta]>gi|326435961|gb|EGD81531.1| 40S ribosomal protein S24 [Salpingoeca rosetta]	62083467	AAX62458.1	133	2	220	16	88	73	47	57	64.3835616438356	251	8.70242e-26	ribosomal protein S24 [Lysiphlebus testaceipes]	67083939	AAY66904.1	120	2	220	2	74	73	47	55	64.3835616438356	249	1.06403e-25	ribosomal protein S24 [Ixodes scapularis]	121543803	ABM55566.1	134	2	220	16	88	73	47	59	64.3835616438356	250	1.12938e-25	ribosomal protein S24-like protein [Maconellicoccus hirsutus]	159145692	ABW90383.1	132	2	220	15	87	73	46	55	63.013698630137	249	1.81813e-25	putative ribosomal protein S24 [Sipunculus nudus]	156373973	XP_001629584.1	132	2	220	15	87	73	45	58	61.6438356164384	248	2.42866e-25	predicted protein [Nematostella vectensis]>gi|156216587|gb|EDO37521.1| predicted protein [Nematostella vectensis]
c72663_g1	2241	817060716	XP_012251928.1	364	771	1799	18	364	347	209	263	60.2305475504323	1133	2.32969e-145	PREDICTED: venom protease-like [Athalia rosae]	795038929	XP_011866109.1	365	795	1799	25	365	341	202	264	59.2375366568915	1105	3.33783e-141	PREDICTED: venom protease-like [Vollenhovia emeryi]>gi|795038932|ref|XP_011866110.1| PREDICTED: venom protease-like [Vollenhovia emeryi]	746848977	XP_011054914.1	367	777	1799	21	367	349	202	268	57.8796561604584	1101	1.49436e-140	PREDICTED: venom protease-like [Acromyrmex echinatior]	332025031	EGI65218.1	345	795	1799	3	345	343	200	265	58.3090379008746	1097	2.72291e-140	Proclotting enzyme, partial [Acromyrmex echinatior]	801377169	XP_012064455.1	368	777	1799	21	368	350	201	266	57.4285714285714	1095	9.62118e-140	PREDICTED: venom protease-like [Atta cephalotes]	665786819	XP_008554287.1	371	795	1796	28	370	343	198	261	57.7259475218659	1083	8.64914e-138	PREDICTED: venom protease-like [Microplitis demolitor]	815820993	XP_012231729.1	369	792	1799	22	369	348	202	256	58.0459770114943	1080	1.99275e-137	PREDICTED: venom protease-like [Linepithema humile]	826422686	XP_012526355.1	370	795	1799	25	370	346	203	257	58.6705202312139	1070	6.08001e-136	PREDICTED: venom protease-like [Monomorium pharaonis]	769833956	XP_011647067.1	370	795	1799	25	370	346	199	259	57.514450867052	1069	1.0859e-135	PREDICTED: venom serine protease Bi-VSP-like [Pogonomyrmex barbatus]	749774000	XP_011142320.1	366	774	1799	18	366	349	191	259	54.7277936962751	1065	3.66899e-135	PREDICTED: venom serine protease Bi-VSP-like [Harpegnathos saltator]
c63995_g1	5542	815916689	XP_012243481.1	2055	2105	4690	1	860	870	708	769	81.3793103448276	3705	0	PREDICTED: histone acetyltransferase KAT6B-like isoform X2 [Bombus impatiens]	751209310	XP_011157305.1	1983	2105	5485	1	1140	1169	790	908	67.579127459367	3664	0	PREDICTED: histone acetyltransferase KAT6B isoform X2 [Solenopsis invicta]	815818916	XP_012230626.1	1937	2105	4792	1	868	897	692	766	77.1460423634337	3559	0	PREDICTED: histone acetyltransferase KAT6B isoform X2 [Linepithema humile]	752865703	XP_011269310.1	1943	2105	4792	1	869	897	700	768	78.0379041248606	3525	0	PREDICTED: histone acetyltransferase KAT6B isoform X2 [Camponotus floridanus]	780692975	XP_011700075.1	1997	2105	4792	1	933	952	689	769	72.3739495798319	3452	0	PREDICTED: histone acetyltransferase KAT6B isoform X2 [Wasmannia auropunctata]	795050908	XP_011870027.1	1965	2105	4792	1	908	923	692	767	74.9729144095341	3441	0	PREDICTED: histone acetyltransferase KAT6B-like isoform X2 [Vollenhovia emeryi]	826421169	XP_012525536.1	1990	2105	4792	1	911	927	681	765	73.462783171521	3419	0	PREDICTED: histone acetyltransferase KAT6B isoform X2 [Monomorium pharaonis]	817189268	XP_012289237.1	2026	2105	4468	1	782	794	639	696	80.4785894206549	3405	0	PREDICTED: histone acetyltransferase KAT6B isoform X2 [Orussus abietinus]	746830857	XP_011049994.1	1950	2105	4792	1	884	905	669	757	73.9226519337017	3382	0	PREDICTED: histone acetyltransferase KAT6B isoform X2 [Acromyrmex echinatior]	645001183	XP_008209415.1	2181	2111	4354	2	786	797	572	634	71.7691342534504	3021	0	PREDICTED: histone acetyltransferase KAT6B-like isoform X3 [Nasonia vitripennis]
c73280_g4	1394	769851858	XP_011637372.1	422	180	1394	1	405	405	357	380	88.1481481481482	1897	0	PREDICTED: Down syndrome cell adhesion molecule-like protein Dscam2, partial [Pogonomyrmex barbatus]	826496073	XP_012541068.1	1857	180	1394	1	405	405	358	381	88.3950617283951	1905	0	PREDICTED: Down syndrome cell adhesion molecule-like protein Dscam2 isoform X3 [Monomorium pharaonis]	826496068	XP_012541067.1	1954	180	1394	1	405	405	358	381	88.3950617283951	1908	0	PREDICTED: Down syndrome cell adhesion molecule-like protein Dscam2 isoform X2 [Monomorium pharaonis]	826496061	XP_012541065.1	1983	180	1394	1	405	405	358	381	88.3950617283951	1908	0	PREDICTED: Down syndrome cell adhesion molecule-like protein Dscam2 isoform X1 [Monomorium pharaonis]	795096524	XP_011880276.1	1858	180	1394	1	405	405	358	380	88.3950617283951	1900	0	PREDICTED: Down syndrome cell adhesion molecule-like protein Dscam2 isoform X3 [Vollenhovia emeryi]	795096528	XP_011880278.1	1854	180	1394	1	405	405	358	380	88.3950617283951	1900	0	PREDICTED: Down syndrome cell adhesion molecule-like protein Dscam2 isoform X4 [Vollenhovia emeryi]	751211920	XP_011158714.1	1983	180	1394	1	405	405	358	380	88.3950617283951	1905	0	PREDICTED: Down syndrome cell adhesion molecule-like protein Dscam2 [Solenopsis invicta]	795096521	XP_011880275.1	1952	180	1394	1	405	405	358	380	88.3950617283951	1902	0	PREDICTED: Down syndrome cell adhesion molecule-like protein Dscam2 isoform X2 [Vollenhovia emeryi]	746845981	XP_011053295.1	1966	180	1394	1	405	405	358	380	88.3950617283951	1902	0	PREDICTED: LOW QUALITY PROTEIN: Down syndrome cell adhesion molecule-like protein Dscam2 [Acromyrmex echinatior]	795096511	XP_011880273.1	1956	180	1394	1	405	405	358	380	88.3950617283951	1901	0	PREDICTED: Down syndrome cell adhesion molecule-like protein Dscam2 isoform X1 [Vollenhovia emeryi]>gi|795096516|ref|XP_011880274.1| PREDICTED: Down syndrome cell adhesion molecule-like protein Dscam2 isoform X1 [Vollenhovia emeryi]
c86537_g1	340	281203280	EFA77480.1	419	180	338	361	417	57	28	37	49.1228070175439	127	1.6197e-06	TMS membrane protein [Polysphondylium pallidum PN500]	118351590	XP_001009070.1	461	177	338	405	460	56	24	36	42.8571428571429	124	3.85886e-06	TMS membrane protein/tumor differentially protein [Tetrahymena thermophila SB210]>gi|89290837|gb|EAR88825.1| TMS membrane protein/tumor differentially protein [Tetrahymena thermophila SB210]	831754111	XP_012748016.1	339	183	338	282	336	55	28	35	50.9090909090909	122	5.58867e-06	hypothetical protein SAMD00019534_121860, partial [Acytostelium subglobosum LB1]>gi|735848845|dbj|GAM29010.1| hypothetical protein SAMD00019534_121860, partial [Acytostelium subglobosum LB1]	449687636	XP_002157067.2	423	177	335	370	422	53	20	34	37.7358490566038	122	5.62359e-06	PREDICTED: probable serine incorporator, partial [Hydra vulgaris]
c135612_g1	232	734558239	KHN84818.1	600	4	207	520	587	68	24	40	35.2941176470588	126	1.20151e-06	Proton myo-inositol cotransporter [Toxocara canis]
c75652_g1	368	110760721	XP_001121505.1	102	100	345	21	102	82	82	82	100	436	3.4454e-53	PREDICTED: lipopolysaccharide-induced tumor necrosis factor-alpha factor homolog isoform X1 [Apis mellifera]	571557829	XP_006559074.1	101	100	345	20	101	82	82	82	100	436	3.53121e-53	PREDICTED: lipopolysaccharide-induced tumor necrosis factor-alpha factor homolog isoform X2 [Apis mellifera]	820848592	XP_003693736.2	116	100	345	35	116	82	78	79	95.1219512195122	416	5.55016e-50	PREDICTED: lipopolysaccharide-induced tumor necrosis factor-alpha factor homolog [Apis florea]	572315397	XP_006623352.1	121	100	345	40	121	82	77	80	93.9024390243902	415	9.4259e-50	PREDICTED: lipopolysaccharide-induced tumor necrosis factor-alpha factor homolog [Apis dorsata]	752884642	XP_011260070.1	141	121	345	67	141	75	57	66	76	326	4.18787e-36	PREDICTED: cell death-inducing p53-target protein 1 homolog [Camponotus floridanus]	805826261	XP_012153001.1	116	106	345	37	116	80	57	64	71.25	323	5.93807e-36	PREDICTED: lipopolysaccharide-induced tumor necrosis factor-alpha factor homolog [Megachile rotundata]>gi|805826263|ref|XP_012153002.1| PREDICTED: lipopolysaccharide-induced tumor necrosis factor-alpha factor homolog [Megachile rotundata]	752884540	XP_011260014.1	112	121	345	38	112	75	56	65	74.6666666666667	321	9.11003e-36	PREDICTED: lipopolysaccharide-induced tumor necrosis factor-alpha factor homolog [Camponotus floridanus]>gi|752884542|ref|XP_011260015.1| PREDICTED: lipopolysaccharide-induced tumor necrosis factor-alpha factor homolog [Camponotus floridanus]	307176261	EFN65892.1	110	121	345	36	110	75	56	65	74.6666666666667	321	1.06917e-35	hypothetical protein EAG_09195 [Camponotus floridanus]	752884538	XP_011260013.1	115	106	345	36	115	80	56	66	70	318	2.56194e-35	PREDICTED: lipopolysaccharide-induced tumor necrosis factor-alpha factor homolog [Camponotus floridanus]	307176258	EFN65889.1	112	106	345	33	112	80	56	66	70	317	3.43824e-35	hypothetical protein EAG_09192 [Camponotus floridanus]
c59874_g1	666	572301294	XP_006616706.1	1086	3	665	526	746	221	220	220	99.5475113122172	1068	5.80108e-135	PREDICTED: ATP-citrate synthase-like isoform X1 [Apis dorsata]>gi|572301296|ref|XP_006616707.1| PREDICTED: ATP-citrate synthase-like isoform X2 [Apis dorsata]	340725045	XP_003400885.1	1086	3	665	526	746	221	211	219	95.4751131221719	1036	2.82155e-130	PREDICTED: ATP-citrate synthase [Bombus terrestris]>gi|808139160|ref|XP_012171736.1| PREDICTED: ATP-citrate synthase [Bombus terrestris]>gi|808139162|ref|XP_012171737.1| PREDICTED: ATP-citrate synthase [Bombus terrestris]	383865717	XP_003708319.1	1086	3	665	526	746	221	209	217	94.5701357466063	1034	5.14383e-130	PREDICTED: ATP-citrate synthase [Megachile rotundata]>gi|805825143|ref|XP_012152486.1| PREDICTED: ATP-citrate synthase [Megachile rotundata]	350398404	XP_003485182.1	1086	3	665	526	746	221	210	218	95.0226244343891	1030	2.13212e-129	PREDICTED: ATP-citrate synthase [Bombus impatiens]>gi|815895616|ref|XP_012243814.1| PREDICTED: ATP-citrate synthase [Bombus impatiens]>gi|815895619|ref|XP_012243828.1| PREDICTED: ATP-citrate synthase [Bombus impatiens]	780720496	XP_011706797.1	660	3	665	244	464	221	201	211	90.9502262443439	1000	3.56715e-129	PREDICTED: ATP-citrate synthase, partial [Wasmannia auropunctata]	820850634	XP_003694439.2	1086	3	665	526	746	221	218	219	98.6425339366516	1010	1.54662e-126	PREDICTED: LOW QUALITY PROTEIN: ATP-citrate synthase [Apis florea]	751204475	XP_011175791.1	986	3	665	528	748	221	202	213	91.4027149321267	1004	1.81321e-126	PREDICTED: ATP-citrate synthase [Solenopsis invicta]	307181417	EFN69012.1	819	3	665	526	746	221	197	211	89.1402714932127	987	1.52684e-125	ATP-citrate synthase [Camponotus floridanus]	759076338	XP_011347897.1	1085	3	665	525	745	221	200	212	90.4977375565611	995	2.61372e-124	PREDICTED: ATP-citrate synthase [Cerapachys biroi]>gi|759076340|ref|XP_011347898.1| PREDICTED: ATP-citrate synthase [Cerapachys biroi]>gi|759076342|ref|XP_011347899.1| PREDICTED: ATP-citrate synthase [Cerapachys biroi]>gi|759076344|ref|XP_011347900.1| PREDICTED: ATP-citrate synthase [Cerapachys biroi]>gi|607353919|gb|EZA48609.1| ATP-citrate synthase [Cerapachys biroi]	861636994	KMQ92033.1	1070	3	665	526	746	221	196	213	88.6877828054299	993	4.20656e-124	atp-citrate synthase [Lasius niger]
c178462_g1	261	873232702	CEM04601.1	450	3	257	214	299	86	31	53	36.046511627907	154	2.03893e-10	unnamed protein product [Vitrella brassicaformis CCMP3155]
c46140_g1	885	805773751	XP_012137296.1	263	64	846	1	261	261	212	238	81.2260536398467	1170	3.22036e-159	PREDICTED: aquaporin-11 [Megachile rotundata]	817089070	XP_012267381.1	263	64	846	1	261	261	210	240	80.4597701149425	1169	4.27827e-159	PREDICTED: aquaporin-12A [Athalia rosae]>gi|817089072|ref|XP_012267382.1| PREDICTED: aquaporin-12A [Athalia rosae]	817222423	XP_012286585.1	263	64	846	1	261	261	206	238	78.9272030651341	1150	3.73917e-156	PREDICTED: aquaporin-11 [Orussus abietinus]>gi|817222425|ref|XP_012286586.1| PREDICTED: aquaporin-11 [Orussus abietinus]	808115299	XP_012172177.1	263	64	846	1	261	261	206	234	78.9272030651341	1146	1.6338e-155	PREDICTED: aquaporin-11 [Bombus terrestris]>gi|808115301|ref|XP_012172184.1| PREDICTED: aquaporin-11 [Bombus terrestris]>gi|808115303|ref|XP_012172190.1| PREDICTED: aquaporin-11 [Bombus terrestris]>gi|808115305|ref|XP_012172193.1| PREDICTED: aquaporin-11 [Bombus terrestris]>gi|808115307|ref|XP_012172198.1| PREDICTED: aquaporin-11 [Bombus terrestris]>gi|808115309|ref|XP_012172205.1| PREDICTED: aquaporin-11 [Bombus terrestris]>gi|808115311|ref|XP_012172215.1| PREDICTED: aquaporin-11 [Bombus terrestris]>gi|815913091|ref|XP_012241906.1| PREDICTED: aquaporin-11 isoform X2 [Bombus impatiens]>gi|815913093|ref|XP_012241907.1| PREDICTED: aquaporin-11 isoform X2 [Bombus impatiens]>gi|815913095|ref|XP_012241908.1| PREDICTED: aquaporin-11 isoform X2 [Bombus impatiens]>gi|815913097|ref|XP_012241909.1| PREDICTED: aquaporin-11 isoform X2 [Bombus impatiens]	815913089	XP_012241905.1	294	64	846	32	292	261	206	234	78.9272030651341	1142	1.47814e-154	PREDICTED: aquaporin-11 isoform X1 [Bombus impatiens]	755974604	XP_011307384.1	263	64	846	1	261	261	208	230	79.6934865900383	1133	1.18212e-153	PREDICTED: aquaporin-12A [Fopius arisanus]	571511034	XP_006558407.1	1500	64	846	1238	1498	261	211	235	80.8429118773946	1220	9.06103e-153	PREDICTED: uncharacterized protein LOC726735 [Apis mellifera]	665808426	XP_008552534.1	263	64	846	1	261	261	199	232	76.2452107279694	1108	9.05575e-150	PREDICTED: aquaporin-12 [Microplitis demolitor]	749752555	XP_011138628.1	263	58	846	1	263	263	196	232	74.5247148288973	1094	1.06926e-147	PREDICTED: aquaporin-11-like [Harpegnathos saltator]>gi|749752557|ref|XP_011138629.1| PREDICTED: aquaporin-11-like [Harpegnathos saltator]	665808555	XP_008552605.1	1719	64	846	1457	1717	261	199	232	76.2452107279694	1165	9.83007e-144	PREDICTED: uncharacterized protein LOC103574834 [Microplitis demolitor]
c55168_g1	336	328790061	XP_392304.4	393	83	334	305	388	84	84	84	100	412	1.46734e-46	PREDICTED: neurofilament heavy polypeptide-like isoformX1 [Apis mellifera]>gi|571526019|ref|XP_006569363.1| PREDICTED: neurofilament heavy polypeptide-like isoform X2 [Apis mellifera]>gi|571526021|ref|XP_006569364.1| PREDICTED: neurofilament heavy polypeptide-like isoform X3 [Apis mellifera]>gi|571526047|ref|XP_006569365.1| PREDICTED: neurofilament heavy polypeptide-like isoform X4 [Apis mellifera]>gi|571526051|ref|XP_006569366.1| PREDICTED: neurofilament heavy polypeptide-like isoform X5 [Apis mellifera]>gi|571526055|ref|XP_006569367.1| PREDICTED: neurofilament heavy polypeptide-like isoform X6 [Apis mellifera]	572267318	XP_006611732.1	260	83	334	172	255	84	82	83	97.6190476190476	396	2.27951e-45	PREDICTED: DNA ligase 1-like isoform X1 [Apis dorsata]>gi|572267320|ref|XP_006611733.1| PREDICTED: DNA ligase 1-like isoform X2 [Apis dorsata]>gi|572267322|ref|XP_006611734.1| PREDICTED: DNA ligase 1-like isoform X3 [Apis dorsata]>gi|572267324|ref|XP_006611735.1| PREDICTED: DNA ligase 1-like isoform X4 [Apis dorsata]>gi|572267326|ref|XP_006611736.1| PREDICTED: DNA ligase 1-like isoform X5 [Apis dorsata]>gi|572267328|ref|XP_006611737.1| PREDICTED: DNA ligase 1-like isoform X6 [Apis dorsata]>gi|572267330|ref|XP_006611738.1| PREDICTED: DNA ligase 1-like isoform X7 [Apis dorsata]>gi|572267332|ref|XP_006611739.1| PREDICTED: DNA ligase 1-like isoform X8 [Apis dorsata]	820835512	XP_012341567.1	377	83	334	287	372	86	81	82	94.1860465116279	382	2.80217e-42	PREDICTED: neuromodulin-like isoform X1 [Apis florea]>gi|820835514|ref|XP_012341574.1| PREDICTED: neuromodulin-like isoform X1 [Apis florea]>gi|820835516|ref|XP_012341579.1| PREDICTED: neuromodulin-like isoform X2 [Apis florea]	808145891	XP_012174147.1	960	83	334	874	955	84	73	77	86.9047619047619	328	4.06754e-33	PREDICTED: fibrous sheath CABYR-binding protein-like isoform X3 [Bombus terrestris]	340728294	XP_003402461.1	1077	83	334	991	1072	84	73	77	86.9047619047619	327	5.98736e-33	PREDICTED: microtubule-associated protein futsch-like isoform X1 [Bombus terrestris]>gi|808145882|ref|XP_012174143.1| PREDICTED: microtubule-associated protein futsch-like isoform X1 [Bombus terrestris]>gi|808145885|ref|XP_012174144.1| PREDICTED: microtubule-associated protein futsch-like isoform X1 [Bombus terrestris]>gi|808145887|ref|XP_012174145.1| PREDICTED: microtubule-associated protein futsch-like isoform X1 [Bombus terrestris]	808145889	XP_012174146.1	1076	83	334	990	1071	84	73	77	86.9047619047619	327	6.15713e-33	PREDICTED: microtubule-associated protein futsch-like isoform X2 [Bombus terrestris]	805825766	XP_012152764.1	351	83	334	263	346	85	70	75	82.3529411764706	310	5.54138e-32	PREDICTED: flocculation protein FLO11-like isoform X2 [Megachile rotundata]	383865967	XP_003708443.1	356	83	334	268	351	85	70	75	82.3529411764706	307	1.65284e-31	PREDICTED: brain acid soluble protein 1-like isoform X1 [Megachile rotundata]>gi|805825758|ref|XP_012152760.1| PREDICTED: brain acid soluble protein 1-like isoform X1 [Megachile rotundata]>gi|805825760|ref|XP_012152761.1| PREDICTED: brain acid soluble protein 1-like isoform X1 [Megachile rotundata]>gi|805825762|ref|XP_012152762.1| PREDICTED: brain acid soluble protein 1-like isoform X1 [Megachile rotundata]>gi|805825764|ref|XP_012152763.1| PREDICTED: brain acid soluble protein 1-like isoform X1 [Megachile rotundata]	815901100	XP_012236659.1	1078	83	334	993	1073	84	73	76	86.9047619047619	314	3.95318e-31	PREDICTED: flocculation protein FLO11-like isoform X2 [Bombus impatiens]>gi|815901102|ref|XP_012236660.1| PREDICTED: flocculation protein FLO11-like isoform X2 [Bombus impatiens]	815901104	XP_012236661.1	962	83	334	877	957	84	73	76	86.9047619047619	313	3.9566e-31	PREDICTED: flocculation protein FLO11-like isoform X3 [Bombus impatiens]
c102260_g1	260	873231732	CEM07603.1	364	1	258	210	297	88	41	53	46.5909090909091	207	4.88047e-18	unnamed protein product [Vitrella brassicaformis CCMP3155]	873238298	CEL96006.1	305	16	234	211	283	73	32	45	43.8356164383562	188	1.38691e-15	unnamed protein product [Vitrella brassicaformis CCMP3155]
c144360_g1	298	795043957	XP_011867762.1	330	112	210	166	198	33	29	30	87.8787878787879	144	4.28954e-09	PREDICTED: uncharacterized protein LOC105561958 isoform X1 [Vollenhovia emeryi]	795043960	XP_011867763.1	316	112	210	152	184	33	29	30	87.8787878787879	143	4.48026e-09	PREDICTED: uncharacterized protein LOC105561958 isoform X2 [Vollenhovia emeryi]	780614230	XP_011692048.1	316	112	210	152	184	33	29	30	87.8787878787879	143	4.80197e-09	PREDICTED: uncharacterized protein LOC105452539 isoform X2 [Wasmannia auropunctata]	826493710	XP_012540621.1	188	124	210	152	180	29	28	28	96.551724137931	138	6.02535e-09	PREDICTED: uncharacterized protein LOC105839106, partial [Monomorium pharaonis]	780614226	XP_011692038.1	317	124	210	152	180	29	28	28	96.551724137931	140	1.22342e-08	PREDICTED: uncharacterized protein LOC105452539 isoform X1 [Wasmannia auropunctata]	380015914	XP_003691939.1	311	112	207	148	179	32	28	30	87.5	140	1.3084e-08	PREDICTED: uncharacterized protein LOC100863284 isoform X1 [Apis florea]	571562360	XP_006570365.1	311	112	207	148	179	32	28	30	87.5	140	1.41596e-08	PREDICTED: uncharacterized protein LOC552799 isoform X1 [Apis mellifera]	769844162	XP_011633317.1	318	124	210	153	181	29	28	28	96.551724137931	140	1.42728e-08	PREDICTED: uncharacterized protein LOC105424670 isoform X2 [Pogonomyrmex barbatus]	383864552	XP_003707742.1	311	112	207	148	179	32	28	30	87.5	140	1.4442e-08	PREDICTED: uncharacterized protein LOC100878383 isoform X1 [Megachile rotundata]>gi|805822522|ref|XP_012151262.1| PREDICTED: uncharacterized protein LOC100878383 isoform X1 [Megachile rotundata]>gi|805822524|ref|XP_012151263.1| PREDICTED: uncharacterized protein LOC100878383 isoform X1 [Megachile rotundata]	340721461	XP_003399138.1	311	112	207	148	179	32	28	30	87.5	140	1.4442e-08	PREDICTED: uncharacterized protein LOC100642497 [Bombus terrestris]>gi|808133788|ref|XP_012169404.1| PREDICTED: uncharacterized protein LOC100642497 [Bombus terrestris]>gi|808133791|ref|XP_012169406.1| PREDICTED: uncharacterized protein LOC100642497 [Bombus terrestris]>gi|808133793|ref|XP_012169407.1| PREDICTED: uncharacterized protein LOC100642497 [Bombus terrestris]>gi|808133795|ref|XP_012169408.1| PREDICTED: uncharacterized protein LOC100642497 [Bombus terrestris]>gi|815905658|ref|XP_012238682.1| PREDICTED: uncharacterized protein LOC100748959 [Bombus impatiens]>gi|815905660|ref|XP_012238683.1| PREDICTED: uncharacterized protein LOC100748959 [Bombus impatiens]>gi|815905662|ref|XP_012238684.1| PREDICTED: uncharacterized protein LOC100748959 [Bombus impatiens]>gi|815905664|ref|XP_012238685.1| PREDICTED: uncharacterized protein LOC100748959 [Bombus impatiens]>gi|815905666|ref|XP_012238686.1| PREDICTED: uncharacterized protein LOC100748959 [Bombus impatiens]
[truncated: 53,386,509 more chars]
