# Supplementary material for: De Novo Transcriptomic Resources in the Brain of Vespa velutina for Invasion Control
Source: Insects. 2020 Feb 3;11(2):101. doi: 10.3390/insects11020101 (PMC7074412; doi:10.3390/insects11020101)
Supplement: Supplementary file 1 [file insects-11-00101-s001.zip › Supplement information/Additional file 4-Table S8-Blast_Nt.xls]

Query id	Query length	Hit1_gi	Hit1_acc	Hit1_length	Hit1_qStart	Hit1_qEnd	Hit1_hStart	Hit1_hEnd	Hit1_alignLength	Hit1_identity	Hit1_positive	Hit1_percentIdentity	Hit1_score	Hit1_eValue	Hit1_description	Hit2_gi	Hit2_acc	Hit2_length	Hit2_qStart	Hit2_qEnd	Hit2_hStart	Hit2_hEnd	Hit2_alignLength	Hit2_identity	Hit2_positive	Hit2_percentIdentity	Hit2_score	Hit2_eValue	Hit2_description	Hit3_gi	Hit3_acc	Hit3_length	Hit3_qStart	Hit3_qEnd	Hit3_hStart	Hit3_hEnd	Hit3_alignLength	Hit3_identity	Hit3_positive	Hit3_percentIdentity	Hit3_score	Hit3_eValue	Hit3_description	Hit4_gi	Hit4_acc	Hit4_length	Hit4_qStart	Hit4_qEnd	Hit4_hStart
c123808_g1	300	690273973	KM068056.1	1568	1	300	1092	1391	300	291	291	97	273	2.13E-139	Camellia oleifera isolate HS968579 diacylglycerol kinase 3 (DGK3) mRNA, complete cds	645240694	XM_008228500.1	1969	1	288	1278	1565	288	243	243	84.375	153	1.09E-72	PREDICTED: Prunus mume diacylglycerol kinase 5-like (LOC103326288), mRNA	568820302	XM_006464599.1	2073	1	285	1379	1663	285	239	239	83.85964912	147	2.35E-69	PREDICTED: Citrus sinensis diacylglycerol kinase 5-like (LOC102622184), transcript variant X2, mRNA	568820300	XM_006464598.1	1915	1	285	1221
c174229_g1	227	571528255	XM_003250384.2	2419	1	227	1690	1916	227	227	227	100	227	5.79E-114	PREDICTED: Apis mellifera hemomucin (Hmu), mRNA	572300898	XM_006616460.1	2338	1	227	1691	1914	227	218	218	96.03524229	198	7.66E-98	PREDICTED: Apis dorsata adipocyte plasma membrane-associated protein-like (LOC102681375), mRNA	820857384	XM_003696173.2	2341	1	227	1690	1919	230	218	218	94.7826087	192	1.66E-94	PREDICTED: Apis florea adipocyte plasma membrane-associated protein-like (LOC100864136), mRNA
c90691_g1	229	685354530	XM_009114127.1	2576	82	223	2335	2489	155	129	129	83.22580645	70	1.10E-26	PREDICTED: Brassica rapa subtilisin-like protease (LOC103837750), transcript variant X2, mRNA	685354527	XM_009114126.1	2525	82	223	2284	2438	155	129	129	83.22580645	70	1.10E-26	PREDICTED: Brassica rapa subtilisin-like protease (LOC103837750), transcript variant X1, mRNA	665899259	AB904499.1	94978	153	229	24040	24115	77	70	70	90.90909091	55	2.41E-18	Cloning vector pTACAtg1 DNA, complete sequence	332002898	CP002688.1	26975502	153	229	26872176
c73903_g3	297	584458492	NG_033929.1	144489	4	297	100393	100686	294	277	277	94.21768707	243	1.00E-122	Homo sapiens ROS proto-oncogene 1 , receptor tyrosine kinase (ROS1), RefSeqGene on chromosome 6	2769644	Z98880.1	108260	4	297	26218	26511	294	277	277	94.21768707	243	1.00E-122	Human DNA sequence from clone RP1-179P9 on chromosome 6q22, complete sequence	15808443	AC083813.29	216123	1	297	2810	3106	297	271	271	91.24579125	219	2.20E-109	Homo sapiens 12q BAC RP11-304C10 (Roswell Park Cancer Institute Human BAC Library) complete sequence	14589759	AC013280.6	175047	1	297	97585
c61377_g1	1036	820860387	XM_012491591.1	657	27	209	412	595	187	171	171	91.44385027	135	4.13E-62	PREDICTED: Apis florea homeobox protein CDX-2-like (LOC105736540), mRNA	571554354	XM_624652.4	4028	16	183	85	250	168	156	156	92.85714286	131	6.91E-60	PREDICTED: Apis mellifera chitin deacetylase-like 5 (Cda5), transcript variant X2, mRNA	571554351	XM_006566025.1	4007	16	183	64	229	168	156	156	92.85714286	131	6.91E-60	PREDICTED: Apis mellifera chitin deacetylase-like 5 (Cda5), transcript variant X1, mRNA	815922336	XM_012390572.1	4309	40	209	1
c15871_g1	203	820864163	XM_012493242.1	4000	1	201	3456	3656	201	199	199	99.00497512	195	3.12E-96	PREDICTED: Apis florea uncharacterized LOC100865520 (LOC100865520), transcript variant X4, mRNA	820864157	XM_012493239.1	3712	1	201	3168	3368	201	199	199	99.00497512	195	3.12E-96	PREDICTED: Apis florea uncharacterized LOC100865520 (LOC100865520), transcript variant X1, mRNA	572261447	XM_006608945.1	4409	1	201	3457	3657	201	197	197	98.00995025	189	6.76E-93	PREDICTED: Apis dorsata uncharacterized LOC102673501 (LOC102673501), mRNA	571564059	XR_120066.2	4047	1	203	3501
c1222_g1	486	752883469	XM_011261133.1	1417	1	429	511	939	429	376	376	87.64568765	270	1.68E-137	PREDICTED: Camponotus floridanus ras-related protein Rab-35 (LOC105253245), mRNA	815808251	XM_012369533.1	2878	1	429	573	1001	429	373	373	86.94638695	261	1.69E-132	PREDICTED: Linepithema humile ras-related protein Rab-35 (LOC105673712), mRNA	769850890	XM_011638566.1	1846	1	429	644	1072	429	372	372	86.71328671	258	7.87E-131	PREDICTED: Pogonomyrmex barbatus ras-related protein Rab-35 (LOC105427035), mRNA	751221091	XM_011165413.1	2863	1	429	638
c17473_g1	767	805808919	XM_003705810.2	798	187	701	67	581	519	418	418	80.53949904	212	4.75E-105	PREDICTED: Megachile rotundata probable ribosome biogenesis protein RLP24 (LOC100876175), mRNA	759053540	XM_011337640.1	862	262	702	139	580	443	343	343	77.42663657	141	1.40E-65	PREDICTED: Cerapachys biroi probable ribosome biogenesis protein RLP24 (LOC105278500), mRNA
c64580_g5	3375	572262104	XM_006609255.1	1635	1639	3182	2	1549	1556	1212	1212	77.89203085	514	0	PREDICTED: Apis dorsata cytosol aminopeptidase-like (LOC102677912), transcript variant X1, mRNA	572262106	XM_006609256.1	1611	1639	3147	15	1525	1520	1178	1178	77.5	484	0	PREDICTED: Apis dorsata cytosol aminopeptidase-like (LOC102677912), transcript variant X2, mRNA	571574003	XM_006560708.1	1661	1639	3147	15	1521	1526	1177	1177	77.12975098	462	0	PREDICTED: Apis mellifera cytosol aminopeptidase-like (LOC552109), mRNA	572262108	XM_006609257.1	1431	1639	2965	19
c3931_g1	351	571554801	XM_006566098.1	4126	1	351	2600	2950	351	351	351	100	351	0	PREDICTED: Apis mellifera 14-3-3 protein zeta-like (LOC102655329), transcript variant X7, mRNA	571554798	XM_006566097.1	4126	1	351	2600	2950	351	351	351	100	351	0	PREDICTED: Apis mellifera 14-3-3 protein zeta-like (LOC102655329), transcript variant X6, mRNA	571554795	XM_006566096.1	4126	1	351	2600	2950	351	351	351	100	351	0	PREDICTED: Apis mellifera 14-3-3 protein zeta-like (LOC102655329), transcript variant X5, mRNA	571554792	XM_006566095.1	4028	1	351	2502
c189571_g1	241	723746414	XM_004251215.2	912	1	236	61	294	237	213	213	89.87341772	163	2.34E-78	PREDICTED: Solanum lycopersicum ATP synthase subunit d, mitochondrial-like (LOC101248453), mRNA	565346719	XM_006340333.1	917	1	236	64	297	237	213	213	89.87341772	163	2.34E-78	PREDICTED: Solanum tuberosum ATP synthase subunit d, mitochondrial-like (LOC102603904), mRNA	225314290	AK321036.1	926	1	236	66	299	237	213	213	89.87341772	163	2.34E-78	Solanum lycopersicum cDNA, clone: LEFL1017BB09, HTC in leaf	148537374	AK246140.1	858	1	236	38
c120518_g1	339	571527454	XM_624969.4	3520	1	339	797	1135	339	339	339	100	339	4.99E-176	PREDICTED: Apis mellifera cactin protein (cactin), transcript variant 2, mRNA	572272268	XM_006613984.1	2745	1	339	813	1151	339	334	334	98.52507375	324	1.09E-167	PREDICTED: Apis dorsata cactin-like (LOC102672705), mRNA	820857638	XM_012490461.1	2264	1	339	524	862	339	332	332	97.93510324	318	2.35E-164	PREDICTED: Apis florea cactin (LOC100872901), transcript variant X3, mRNA	820857636	XM_012490460.1	2483	1	339	743
c132302_g1	203	571499751	XR_407920.1	4996	1	203	3890	4092	203	203	203	100	203	1.12E-100	PREDICTED: Apis mellifera uncharacterized LOC102654719 (LOC102654719), transcript variant X2, ncRNA	571499748	XR_407919.1	5047	1	203	3890	4092	203	203	203	100	203	1.12E-100	PREDICTED: Apis mellifera uncharacterized LOC102654719 (LOC102654719), transcript variant X1, ncRNA
c105845_g1	344	150171508	CU405945.1	681	198	252	276	330	55	49	49	89.09090909	37	3.86E-08	Oryza rufipogon (W1943) cDNA clone: ORW1943C006H24, full insert sequence	116632637	CT832441.1	720	198	252	396	450	55	49	49	89.09090909	37	3.86E-08	Oryza sativa (indica cultivar-group) cDNA clone:OSIGCSN048K14, full insert sequence	116632636	CT832440.1	579	198	252	274	328	55	49	49	89.09090909	37	3.86E-08	Oryza sativa (indica cultivar-group) cDNA clone:OSIGCSN035J03, full insert sequence	116632635	CT832439.1	584	198	252	276
c137066_g1	235	645240208	XM_008228278.1	2427	150	234	1630	1714	85	73	73	85.88235294	49	5.37E-15	PREDICTED: Prunus mume transcription factor GTE4 (LOC103326071), transcript variant X3, mRNA	645240206	XM_008228277.1	2457	150	234	1630	1714	85	73	73	85.88235294	49	5.37E-15	PREDICTED: Prunus mume transcription factor GTE4 (LOC103326071), transcript variant X2, mRNA	645240203	XM_008228276.1	2460	150	234	1630	1714	85	73	73	85.88235294	49	5.37E-15	PREDICTED: Prunus mume transcription factor GTE4 (LOC103326071), transcript variant X1, mRNA	595899700	XM_007213769.1	1666	150	234	1148
c166299_g1	225	767953223	XM_011517132.1	11409	1	225	8085	8309	225	225	225	100	225	7.42E-113	PREDICTED: Homo sapiens plectin (PLEC), transcript variant X14, mRNA	767953222	XM_005250984.3	14673	1	225	11349	11573	225	225	225	100	225	7.42E-113	PREDICTED: Homo sapiens plectin (PLEC), transcript variant X13, mRNA	767953220	XM_011517131.1	14614	1	225	11290	11514	225	225	225	100	225	7.42E-113	PREDICTED: Homo sapiens plectin (PLEC), transcript variant X12, mRNA	767953219	XM_005250983.2	14614	1	225	11290
c61920_g2	270	685349876	XM_009112251.1	401	79	270	172	361	194	182	182	93.81443299	155	7.45E-74	PREDICTED: Brassica rapa translation machinery-associated protein 7-like (LOC103836037), mRNA	685316596	XM_009150664.1	473	24	270	195	445	257	223	223	86.77042802	147	2.09E-69	PREDICTED: Brassica rapa translation machinery-associated protein 7 (LOC103872317), mRNA	727572972	XM_010460748.1	1773	24	258	1066	1311	253	201	201	79.44664032	84	2.19E-34	PREDICTED: Camelina sativa uncharacterized LOC104740214 (LOC104740214), mRNA	567151442	XM_006416866.1	366	173	254	285
c107549_g1	232	571572472	XM_006564945.1	4548	1	232	2524	2755	232	232	232	100	232	9.88E-117	PREDICTED: Apis mellifera yellow-x1 (Y-x1), mRNA
c113614_g1	814	8575610	AF263127.1	394	7	108	141	242	102	90	90	88.23529412	66	7.32E-24	Polybioides tabidus microsatellite 148 sequence
c97423_g1	266	545878243	XM_005672560.1	1114	1	266	526	791	266	266	266	100	266	1.45E-135	PREDICTED: Sus scrofa C1q and tumor necrosis factor related protein 2 (C1QTNF2), transcript variant X3, mRNA	545878241	XM_005672559.1	1163	1	266	575	840	266	266	266	100	266	1.45E-135	PREDICTED: Sus scrofa C1q and tumor necrosis factor related protein 2 (C1QTNF2), transcript variant X2, mRNA	545878239	XM_005672558.1	1372	1	266	784	1049	266	266	266	100	266	1.45E-135	PREDICTED: Sus scrofa C1q and tumor necrosis factor related protein 2 (C1QTNF2), transcript variant X1, mRNA	218664464	NM_001142829.1	932	1	266	498
c73707_g1	1687	169930137	EU401722.1	1740	7	1430	271	1698	1439	1240	1240	86.17095205	829	0	Capsicum annuum chloroplast rubisco activase mRNA, complete cds; nuclear gene for chloroplast product	658002830	XM_008395693.1	1769	307	1687	30	1410	1386	1199	1199	86.50793651	821	0	PREDICTED: Malus x domestica ribulose bisphosphate carboxylase/oxygenase activase, chloroplastic-like (LOC103456062), mRNA	658309544	NM_001293890.1	1853	307	1687	12	1392	1386	1199	1199	86.50793651	820	0	Malus domestica ribulose bisphosphate carboxylase/oxygenase activase, chloroplastic-like (LOC103456062), mRNA >gnl|BL_ORD_ID|80873 M.domestica ribulose-1,5-bisphosphate carboxylase/oxygenase activase mRNA	657985666	XM_008386703.1	1659	340	1433	244
c47738_g1	312	571570110	XM_006560226.1	384	1	196	1	196	196	196	196	100	196	1.42E-96	PREDICTED: Apis mellifera MATH and LRR domain-containing protein PFE0570w-like (LOC102656184), mRNA	805824040	XM_012296583.1	2412	76	142	2279	2346	68	60	60	88.23529412	43	1.60E-11	PREDICTED: Megachile rotundata uncharacterized LOC100882642 (LOC100882642), transcript variant X5, mRNA	805824038	XM_012296581.1	5696	76	142	5563	5630	68	60	60	88.23529412	43	1.60E-11	PREDICTED: Megachile rotundata uncharacterized LOC100882642 (LOC100882642), transcript variant X4, mRNA	805824036	XM_012296580.1	4836	76	142	4703
c116286_g1	564	802628878	XM_012221761.1	1377	7	458	536	990	461	352	352	76.35574837	126	2.20E-57	PREDICTED: Jatropha curcas hepatocyte growth factor-regulated tyrosine kinase substrate (LOC105638046), mRNA	720097661	XM_010249093.1	1138	1	251	627	877	252	202	202	80.15873016	101	1.74E-43	PREDICTED: Nelumbo nucifera vacuolar protein sorting-associated protein 27 (LOC104590426), mRNA	389092476	JQ318705.1	4473	416	459	2519	2562	44	42	42	95.45454545	38	1.83E-08	Morella rubra microsatellite ZJU010 sequence
c62912_g1	354	692944733	KM432729.1	1807	12	220	257	461	212	195	195	91.98113208	156	2.81E-74	Stenamma muralla isolate 20734ste ultra conserved element locus uce-766 genomic sequence	692937190	KM425186.1	2145	12	220	1439	1643	212	195	195	91.98113208	156	2.81E-74	Pogonomyrmex occidentalis isolate 13191pog ultra conserved element locus uce-766 genomic sequence	692927874	KM421050.1	1596	12	220	186	390	212	195	195	91.98113208	156	2.81E-74	Messor piceus isolate 9055mes ultra conserved element locus uce-766 genomic sequence	692913489	KM413926.1	1719	12	220	310
c72176_g1	610	697108904	XM_009610012.1	2904	1	610	1630	2239	610	578	578	94.75409836	514	0	PREDICTED: Nicotiana tomentosiformis elongation factor 2 (LOC104102328), mRNA	565405363	XM_006368007.1	2451	1	610	1415	2024	610	578	578	94.75409836	514	0	PREDICTED: Solanum tuberosum elongation factor 2-like (LOC102589228), partial mRNA	565369939	XM_006351527.1	2884	1	610	1603	2212	610	578	578	94.75409836	514	0	PREDICTED: Solanum tuberosum elongation factor 2-like (LOC102596567), mRNA	565369936	XM_006351526.1	2709	1	610	1581
c52442_g1	1423	697122352	XM_009616868.1	1902	213	1304	606	1698	1093	1034	1034	94.60201281	915	0	PREDICTED: Nicotiana tomentosiformis aldehyde dehydrogenase family 7 member B4 (LOC104107938), transcript variant X1, mRNA	697122354	XM_009616869.1	1897	218	1304	607	1693	1087	1029	1029	94.66421343	913	0	PREDICTED: Nicotiana tomentosiformis aldehyde dehydrogenase family 7 member B4 (LOC104107938), transcript variant X2, mRNA	565351979	XM_006342863.1	1864	213	1304	596	1689	1094	1034	1034	94.51553931	913	0	PREDICTED: Solanum tuberosum aldehyde dehydrogenase family 7 member B4-like (LOC102598345), mRNA	698484903	XM_009790941.1	1968	213	1304	623
c92023_g1	202	571531327	XM_001120336.3	2243	1	202	1009	1212	204	202	202	99.01960784	197	2.40E-97	PREDICTED: Apis mellifera la-related protein 7-like (LOC724474), mRNA	820858400	XM_012490768.1	2163	2	202	998	1201	204	193	193	94.60784314	169	8.82E-82	PREDICTED: Apis florea la-related protein 7 (LOC100865397), mRNA	572312704	XM_006622000.1	2253	1	202	1011	1208	204	192	192	94.11764706	164	5.31E-79	PREDICTED: Apis dorsata la-related protein 7-like (LOC102677997), mRNA
c45650_g1	982	752864904	XM_011270573.1	1907	319	433	93	207	117	102	102	87.17948718	70	5.31E-26	PREDICTED: Camponotus floridanus protein Wnt-6-like (LOC105258968), transcript variant X2, mRNA
c80345_g1	261	628082663	XM_007704992.1	6637	1	260	5296	5555	262	219	219	83.58778626	131	1.57E-60	Cochliobolus sativus ND90Pr hypothetical protein mRNA	628219908	XM_007716462.1	6261	1	260	5149	5408	262	218	218	83.20610687	128	7.32E-59	Bipolaris zeicola 26-R-13 hypothetical protein partial mRNA	627820550	XM_007684925.1	6261	1	260	5149	5408	262	218	218	83.20610687	128	7.32E-59	Bipolaris oryzae ATCC 44560 hypothetical protein partial mRNA	596723015	XM_007286555.1	6312	1	242	5194
c10148_g1	748	571568111	XM_001120136.3	1786	150	748	27	628	602	599	599	99.50166113	591	0	PREDICTED: Apis mellifera lysozyme 2 (Lys-2), mRNA	506614817	KC766307.1	468	146	613	1	468	468	468	468	100	468	0	Apis cerana isolate c10 LYS1 (lys1) gene, partial cds >gnl|BL_ORD_ID|14896964 Apis mellifera isolate C182 LYS1 (lys1) gene, partial cds >gnl|BL_ORD_ID|14896964 Apis mellifera isolate C195 LYS1 (lys1) gene, partial cds >gnl|BL_ORD_ID|14896964 Apis mellifera isolate c197 LYS1 (lys1) gene, partial cds >gnl|BL_ORD_ID|14896964 Apis mellifera isolate C199 LYS1 (lys1) gene, partial cds >gnl|BL_ORD_ID|14…	506614871	KC766334.1	468	146	613	1	468	468	467	467	99.78632479	466	0	Apis mellifera isolate N315 LYS1 (lys1) gene, partial cds	506614825	KC766311.1	468	146	613	1
c133545_g2	767	692928813	KM421525.1	609	381	765	233	604	385	325	325	84.41558442	198	2.88E-97	Metapolybia cingulata isolate 9530met ultra conserved element locus uce-584 genomic sequence	692922437	KM418382.1	213	430	617	1	185	188	170	170	90.42553191	132	1.41E-60	Bombus pensylvanicus isolate 6387bom ultra conserved element locus uce-584 genomic sequence	692922853	KM418594.1	1245	477	626	591	737	151	136	136	90.06622517	103	1.86E-44	Chalybion californicum isolate 6599cha ultra conserved element locus uce-77 genomic sequence	692919734	KM417011.1	600	470	622	195
c94142_g1	266	571532905	XM_006560807.1	1854	1	266	178	443	266	266	266	100	266	1.45E-135	PREDICTED: Apis mellifera alpha-glucosidase (Hbg3), transcript variant X3, mRNA	571532901	XM_006560806.1	1855	1	266	179	444	266	266	266	100	266	1.45E-135	PREDICTED: Apis mellifera alpha-glucosidase (Hbg3), transcript variant X2, mRNA	571532898	XM_006560805.1	2076	1	266	400	665	266	266	266	100	266	1.45E-135	PREDICTED: Apis mellifera alpha-glucosidase (Hbg3), transcript variant X1, mRNA	115334605	AB253417.2	27643	1	266	17726
c3527_g1	368	61741087	AY946009.1	1738	185	368	1419	1588	187	146	146	78.07486631	54	1.47E-17	Actinidia deliciosa elongation factor 1 alpha mRNA, complete cds
c118665_g1	305	698518382	XM_009805762.1	3939	1	305	2975	3279	305	274	274	89.83606557	212	1.76E-105	PREDICTED: Nicotiana sylvestris polyadenylate-binding protein-interacting protein 4-like (LOC104249350), transcript variant X3, mRNA	698518380	XM_009805761.1	2558	1	305	1594	1898	305	274	274	89.83606557	212	1.76E-105	PREDICTED: Nicotiana sylvestris polyadenylate-binding protein-interacting protein 4-like (LOC104249350), transcript variant X2, mRNA	698518378	XM_009805760.1	3945	1	305	2981	3285	305	274	274	89.83606557	212	1.76E-105	PREDICTED: Nicotiana sylvestris polyadenylate-binding protein-interacting protein 4-like (LOC104249350), transcript variant X1, mRNA	565352029	XM_006342888.1	2494	1	305	1523
c179988_g1	626	571510530	XR_412224.1	857	2	626	60	684	625	625	625	100	625	0	PREDICTED: Apis mellifera uncharacterized LOC724199 (LOC724199), misc_RNA	572260047	XM_006608289.1	735	5	298	7	302	299	262	262	87.62541806	184	1.41E-89	PREDICTED: Apis dorsata extensin-like (LOC102679180), mRNA
c5492_g1	244	848900887	XM_012995167.1	855	29	244	453	668	219	182	182	83.10502283	105	4.14E-46	PREDICTED: Erythranthe guttatus thioredoxin-like (LOC105970359), mRNA	116637766	CT828723.1	823	69	200	444	575	132	103	103	78.03030303	45	9.34E-13	Oryza sativa (indica cultivar-group) cDNA clone:OSIGCEA012H16, full insert sequence	116312017	CT827956.1	81888	69	200	79201	79332	132	103	103	78.03030303	45	9.34E-13	Oryza sativa genomic DNA, chromosome 4, BAC clone: OSIGBa0155K17, complete sequence	115459581	NM_001059926.1	955	69	200	466
c165827_g1	239	568214276	NM_001287992.1	2735	2	238	1818	2060	243	215	215	88.47736626	156	1.80E-74	Solanum tuberosum BEL1-related homeotic protein 5 (BEL5), mRNA >gnl|BL_ORD_ID|2189092 Solanum tuberosum BEL1-related homeotic protein 5 (Bel5) mRNA, complete cds	187940733	EU686384.1	2683	1	238	1831	2074	244	215	215	88.1147541	154	2.33E-73	Solanum etuberosum BEL5 protein mRNA, complete cds	187940725	EU686380.1	2742	1	238	1831	2074	244	215	215	88.1147541	154	2.33E-73	Solanum palustre BEL5 protein mRNA, complete cds	565390735	XM_006361029.1	2736	2	238	1847
c108164_g1	300	571571441	XM_006563050.1	1644	1	300	459	758	300	299	299	99.66666667	297	9.70E-153	PREDICTED: Apis mellifera thyroid receptor-interacting protein 6-like (LOC412617), transcript variant X4, mRNA	571571437	XM_006563049.1	1627	1	300	377	676	300	299	299	99.66666667	297	9.70E-153	PREDICTED: Apis mellifera thyroid receptor-interacting protein 6-like (LOC412617), transcript variant X3, mRNA	571571433	XM_006563048.1	1685	1	300	435	734	300	299	299	99.66666667	297	9.70E-153	PREDICTED: Apis mellifera thyroid receptor-interacting protein 6-like (LOC412617), transcript variant X2, mRNA	571571430	XM_006563047.1	1709	1	300	459
c93752_g1	618	615478533	XM_007603334.1	1029	1	498	330	827	498	498	498	100	498	0	Colletotrichum fioriniae PJ7 short-chain dehydrogenase mRNA	629692876	XM_007813539.1	909	1	197	511	707	199	149	149	74.87437186	47	2.00E-13	Metarhizium acridum CQMa 102 oxidoreductase partial mRNA
c137403_g1	531	820857487	XM_012490402.1	2749	13	524	2225	2731	513	496	496	96.68615984	458	0	PREDICTED: Apis florea RNA-binding protein Nova-1 (LOC100867619), transcript variant X4, mRNA
c120941_g1	459	731419515	XM_002283015.3	4326	5	459	2330	2784	455	381	381	83.73626374	233	5.85E-117	PREDICTED: Vitis vinifera ABC transporter B family member 19 (LOC100262734), mRNA	700368894	KM035288.1	3780	5	459	2014	2468	455	377	377	82.85714286	221	2.74E-110	Hevea brasiliensis ABC transporter family protein (ABCB19) mRNA, complete cds	566212791	XM_002323811.2	3970	5	459	1990	2444	455	377	377	82.85714286	221	2.74E-110	Populus trichocarpa multidrug resistance P-glycoprotein (POPTR_0017s11750g) mRNA, complete cds	255552899	XM_002517447.1	3780	5	450	2023
c71728_g1	4537	571543216	XM_006559611.1	4596	194	2458	1910	4158	2271	1941	1941	85.46895641	1267	0	PREDICTED: Apis mellifera sister chromatid cohesion protein PDS5 homolog B-A-like (LOC551462), transcript variant X3, mRNA	572305243	XM_006618496.1	4617	194	2458	1909	4157	2272	1936	1936	85.21126761	1249	0	PREDICTED: Apis dorsata sister chromatid cohesion protein PDS5 homolog B-B-like (LOC102673379), transcript variant X4, mRNA	571543213	XM_006559610.1	4611	194	2458	1910	4173	2286	1943	1943	84.99562555	1235	0	PREDICTED: Apis mellifera sister chromatid cohesion protein PDS5 homolog B-A-like (LOC551462), transcript variant X2, mRNA	572305241	XM_006618495.1	4632	194	2458	1909
c133909_g1	214	571511888	XM_006561125.1	6193	1	214	5466	5679	214	214	214	100	214	9.11E-107	PREDICTED: Apis mellifera breast carcinoma-amplified sequence 3 homolog (LOC409039), transcript variant X2, mRNA	571511885	XM_392567.5	6196	1	214	5469	5682	214	214	214	100	214	9.11E-107	PREDICTED: Apis mellifera breast carcinoma-amplified sequence 3 homolog (LOC409039), transcript variant X1, mRNA	572313018	XM_006622150.1	6003	1	213	5457	5668	213	207	207	97.18309859	194	1.20E-95	PREDICTED: Apis dorsata uncharacterized LOC102673827 (LOC102673827), transcript variant X2, mRNA	572313016	XM_006622149.1	6006	1	213	5460
c118026_g1	339	349726446	FQ382656.1	1018	19	315	306	602	299	245	245	81.93979933	135	1.26E-62	Vitis vinifera clone SS0ABG49YK09	349708772	FQ390521.1	902	19	315	160	456	299	245	245	81.93979933	135	1.26E-62	Vitis vinifera clone SS0AEB17YH16	349706396	FQ389916.1	862	19	315	137	433	299	245	245	81.93979933	135	1.26E-62	Vitis vinifera clone SS0AEB19YE23	731373031	XM_002266269.3	1083	19	315	362
c110289_g1	217	740529775	NM_001302907.2	1804	1	215	1325	1539	215	205	205	95.34883721	185	1.22E-90	Solanum lycopersicum sugar transport protein 14 (STP12), mRNA >gnl|BL_ORD_ID|26812804 Solanum lycopersicum STP12 mRNA for sugar transporter 12, complete cds, clone: LEFL1033AG05	663680989	HG975517.1	65026213	1	215	20271026	20271240	215	205	205	95.34883721	185	1.22E-90	Solanum lycopersicum chromosome ch05, complete genome	663673443	HG975444.1	77991103	1	215	26572344	26572558	215	205	205	95.34883721	185	1.22E-90	Solanum pennellii chromosome ch05, complete genome	565341996	XM_006338088.1	1809	1	215	1315
c70279_g2	5587	820860459	XM_003697365.2	1234	81	1271	17	1208	1198	1002	1002	83.639399	603	0	PREDICTED: Apis florea isocitrate dehydrogenase [NAD] subunit gamma, mitochondrial (LOC100863544), transcript variant X2, mRNA	820860460	XM_012491624.1	1214	81	1271	3	1188	1196	998	998	83.44481605	594	0	PREDICTED: Apis florea isocitrate dehydrogenase [NAD] subunit gamma, mitochondrial (LOC100863544), transcript variant X3, mRNA	820860458	XM_003697364.2	1300	114	1271	117	1274	1162	974	974	83.82099828	594	0	PREDICTED: Apis florea isocitrate dehydrogenase [NAD] subunit gamma, mitochondrial (LOC100863544), transcript variant X1, mRNA	572265406	XM_006610777.1	1315	114	1271	126
c140455_g1	215	685280294	XM_009132807.1	989	1	61	706	766	61	58	58	95.08196721	52	1.04E-16	PREDICTED: Brassica rapa transcription factor TCP21 (LOC103855775), mRNA	685379456	XM_009124197.1	1545	1	62	1201	1264	65	60	60	92.30769231	48	1.74E-14	PREDICTED: Brassica rapa transcription factor TCP21-like (LOC103847150), mRNA	199580013	AC189332.2	140945	1	62	2340	2403	65	60	60	92.30769231	48	1.74E-14	Brassica rapa subsp. pekinensis clone KBrB038E05, complete sequence
c131853_g1	266	658063602	XM_008369499.1	1176	1	266	391	656	266	266	266	100	266	1.45E-135	PREDICTED: Malus x domestica uncharacterized LOC103431352 (LOC103431352), mRNA	645233294	XM_008225055.1	1189	2	261	364	623	260	238	238	91.53846154	194	1.53E-95	PREDICTED: Prunus mume uncharacterized LOC103323096 (LOC103323096), mRNA	596287286	XM_007225689.1	1084	2	258	294	550	257	233	233	90.6614786	185	1.54E-90	Prunus persica hypothetical protein (PRUPE_ppa009431mg) mRNA, complete cds	593787919	XM_007156937.1	1100	2	264	272
c186634_g1	207	118482815	EF145135.1	1661	1	205	1003	1207	206	168	168	81.55339806	91	2.08E-38	Populus trichocarpa clone WS01120_M20 unknown mRNA	743867233	XM_011034375.1	1921	1	207	1216	1422	207	168	168	81.15942029	90	7.48E-38	PREDICTED: Populus euphratica F-box/kelch-repeat protein SKIP30-like (LOC105131412), transcript variant X8, mRNA	743867229	XM_011034374.1	1888	1	207	1183	1389	207	168	168	81.15942029	90	7.48E-38	PREDICTED: Populus euphratica F-box/kelch-repeat protein SKIP30-like (LOC105131412), transcript variant X7, mRNA	743867225	XM_011034373.1	1982	1	207	1277
c60767_g1	2094	820863625	XM_003698189.2	961	1230	1984	176	939	766	638	638	83.28981723	375	0	PREDICTED: Apis florea splicing factor U2af 38 kDa subunit (LOC100863709), mRNA	571564621	XM_397281.5	962	1230	1984	177	940	766	636	636	83.02872063	369	0	PREDICTED: Apis mellifera U2 small nuclear riboprotein auxiliary factor 38 (U2af38), mRNA	815925050	XM_003493520.2	999	1261	1985	220	947	728	600	600	82.41758242	342	7.21E-177	PREDICTED: Bombus impatiens splicing factor U2af 38 kDa subunit (LOC100744861), mRNA	808136461	XM_012315182.1	1374	1261	1985	211
c124359_g1	247	567216149	XM_006411641.1	4117	3	247	2220	2464	245	201	201	82.04081633	113	1.50E-50	Eutrema salsugineum hypothetical protein (EUTSA_v10024240mg) mRNA, complete cds	698496970	XM_009796194.1	4199	8	241	2339	2572	234	193	193	82.47863248	111	1.94E-49	PREDICTED: Nicotiana sylvestris coatomer subunit alpha-1-like (LOC104241265), mRNA	697180541	XM_009600956.1	4230	8	241	2335	2568	234	191	191	81.62393162	105	4.19E-46	PREDICTED: Nicotiana tomentosiformis coatomer subunit alpha-1-like (LOC104094934), mRNA
c52458_g1	1472	808124921	XM_012310195.1	1225	449	917	356	824	478	361	361	75.52301255	118	1.67E-52	PREDICTED: Bombus terrestris ubiquinone biosynthesis protein COQ9, mitochondrial (LOC100646710), transcript variant X2, mRNA	815894391	XM_012382809.1	1242	449	917	356	824	473	355	355	75.05285412	115	7.77E-51	PREDICTED: Bombus impatiens ubiquinone biosynthesis protein COQ9, mitochondrial (LOC100747545), transcript variant X2, mRNA	808124920	XM_003396528.2	1205	453	917	340	804	474	357	357	75.3164557	114	2.80E-50	PREDICTED: Bombus terrestris ubiquinone biosynthesis protein COQ9, mitochondrial (LOC100646710), transcript variant X1, mRNA	815894390	XM_003484570.2	1222	453	917	340
c154528_g1	262	731389150	XR_785762.1	2648	1	262	362	623	263	225	225	85.5513308	148	5.60E-70	PREDICTED: Vitis vinifera ARM REPEAT PROTEIN INTERACTING WITH ABF2 (LOC100249437), transcript variant X2, misc_RNA	731389149	XM_002281352.2	2706	1	262	362	623	263	225	225	85.5513308	148	5.60E-70	PREDICTED: Vitis vinifera ARM REPEAT PROTEIN INTERACTING WITH ABF2 (LOC100249437), transcript variant X1, mRNA	802581194	XM_012214193.1	2696	1	251	495	745	251	209	209	83.26693227	125	3.42E-57	PREDICTED: Jatropha curcas ARM REPEAT PROTEIN INTERACTING WITH ABF2 (LOC105631954), transcript variant X2, mRNA	802581192	XM_012214192.1	2601	1	251	495
c51829_g1	205	255584728	XM_002533039.1	849	1	196	34	229	196	169	169	86.2244898	115	9.37E-52	Ricinus communis protein phosphatase 2c, putative, mRNA	731432145	XM_002285073.3	1365	1	204	263	469	207	176	176	85.02415459	112	4.36E-50	PREDICTED: Vitis vinifera probable protein phosphatase 2C 39 (LOC100241870), mRNA	349714593	FQ396964.1	1240	1	204	186	392	207	176	176	85.02415459	112	4.36E-50	Vitis vinifera clone SS0AEB8YE14	147796431	AM466216.2	16751	1	204	3025
c185446_g1	308	692928815	KM421526.1	1385	4	308	549	856	310	291	291	93.87096774	249	4.81E-126	Metapolybia cingulata isolate 9531met ultra conserved element locus uce-1031 genomic sequence	692930302	KM422246.1	1016	22	308	715	1001	288	273	273	94.79166667	242	3.75E-122	Mischocyttarus flavitarsis isolate 10251mis ultra conserved element locus uce-1031 genomic sequence	692939405	KM427401.1	1257	143	308	675	840	167	155	155	92.81437126	130	6.83E-60	Sericomyrmex harekulli isolate 15406ser ultra conserved element locus uce-1031 genomic sequence	692942604	KM430600.1	1069	143	308	528
c163663_g1	302	571557138	XM_006558062.1	4875	1	292	4584	4875	292	292	292	100	292	5.88E-150	PREDICTED: Apis mellifera uncharacterized LOC413054 (LOC413054), transcript variant X2, mRNA	571557135	XM_006558061.1	4973	1	292	4682	4973	292	292	292	100	292	5.88E-150	PREDICTED: Apis mellifera uncharacterized LOC413054 (LOC413054), transcript variant X1, mRNA	572271350	XM_006613559.1	4707	3	198	4514	4707	196	188	188	95.91836735	171	1.08E-82	PREDICTED: Apis dorsata myeloperoxidase-like (LOC102671481), mRNA	572271352	XM_006613560.1	1651	121	302	1469
c177917_g1	217	572314663	XM_006622939.1	2528	3	217	53	267	215	210	210	97.6744186	200	5.62E-99	PREDICTED: Apis dorsata ATP-dependent RNA helicase p62-like (LOC102680221), transcript variant X4, mRNA	572314661	XM_006622938.1	2524	3	217	49	263	215	210	210	97.6744186	200	5.62E-99	PREDICTED: Apis dorsata ATP-dependent RNA helicase p62-like (LOC102680221), transcript variant X3, mRNA	572314659	XM_006622937.1	2629	3	217	154	368	215	210	210	97.6744186	200	5.62E-99	PREDICTED: Apis dorsata ATP-dependent RNA helicase p62-like (LOC102680221), transcript variant X2, mRNA	820843328	XM_012484430.1	2549	3	217	49
c70535_g1	1090	571539410	XM_006564313.1	60634	7	1090	28389	29472	1084	1049	1049	96.77121771	979	0	PREDICTED: Apis mellifera zormin protein (zormin), transcript variant X14, mRNA	571539406	XM_006564312.1	45599	7	1090	13354	14437	1084	1049	1049	96.77121771	979	0	PREDICTED: Apis mellifera zormin protein (zormin), transcript variant X13, mRNA	571539403	XM_006564311.1	47100	7	1090	14855	15938	1084	1049	1049	96.77121771	979	0	PREDICTED: Apis mellifera zormin protein (zormin), transcript variant X12, mRNA	571539400	XM_006564310.1	51476	7	1090	19231
c10511_g1	1350	473205	X78800.1	1375	274	1222	145	1093	955	787	787	82.40837696	445	0	E.gunnii mRNA for mitochondrial malate dehydrogenase	720074618	XM_010280775.1	1438	265	1248	182	1165	984	803	803	81.60569106	441	0	PREDICTED: Nelumbo nucifera malate dehydrogenase, mitochondrial-like (LOC104613084), mRNA	702377370	XM_010064497.1	1342	274	1163	223	1109	893	742	742	83.09070549	435	0	PREDICTED: Eucalyptus grandis malate dehydrogenase, mitochondrial (LOC104450079), mRNA	255566554	XM_002524216.1	1432	274	1256	145
c177391_g1	228	567131725	XM_006392719.1	2860	5	133	122	250	129	115	115	89.14728682	87	3.90E-36	Eutrema salsugineum hypothetical protein (EUTSA_v10011242mg) mRNA, complete cds
c96452_g1	433	764607451	XM_004305546.2	2471	65	394	1903	2232	330	270	270	81.81818182	150	7.57E-71	PREDICTED: Fragaria vesca subsp. vesca primary amine oxidase-like (LOC101305686), mRNA	571567303	XM_003555291.2	2246	50	394	1744	2088	348	282	282	81.03448276	147	3.52E-69	PREDICTED: Glycine max primary amine oxidase-like (LOC100800090), mRNA	764582585	XM_011465842.1	2532	50	354	1974	2279	306	251	251	82.02614379	140	2.74E-65	PREDICTED: Fragaria vesca subsp. vesca primary amine oxidase-like (LOC101307595), mRNA	566184076	XM_002312491.2	2271	62	349	1727
c113587_g1	3242	572313706	XM_006622483.1	2241	698	2323	430	2053	1638	1321	1321	80.64713065	674	0	PREDICTED: Apis dorsata uncharacterized LOC102680145 (LOC102680145), transcript variant X1, mRNA	571505872	XM_624416.4	2251	698	2323	432	2055	1635	1317	1317	80.55045872	671	0	PREDICTED: Apis mellifera suppressor of cytokine signaling 5 (Socs-5), transcript variant X2, mRNA	820862744	XM_012492627.1	2237	698	2323	433	2059	1640	1321	1321	80.54878049	669	0	PREDICTED: Apis florea uncharacterized LOC100870406 (LOC100870406), transcript variant X1, mRNA	815920196	XM_012389624.1	2846	947	2323	669
c65114_g1	3103	828203402	XM_012700477.1	1196	657	845	651	839	192	159	159	82.8125	90	1.31E-36	PREDICTED: Hydra vulgaris enoyl-CoA hydratase, mitochondrial-like (LOC100211063), mRNA	820864568	XM_003698458.2	1226	1756	2394	276	914	648	460	460	70.98765432	75	2.85E-28	PREDICTED: Apis florea uncharacterized LOC100869166 (LOC100869166), mRNA
c87097_g1	204	658038391	XM_008356543.1	767	3	204	519	720	202	200	200	99.00990099	198	6.75E-98	PREDICTED: Malus x domestica 40S ribosomal protein S13 (LOC103418413), mRNA	694420379	XM_009339829.1	754	6	204	522	714	199	175	175	87.93969849	124	9.25E-57	PREDICTED: Pyrus x bretschneideri 40S ribosomal protein S13 (LOC103930485), mRNA	697121811	XM_009616592.1	756	147	204	505	563	59	54	54	91.52542373	43	9.85E-12	PREDICTED: Nicotiana tomentosiformis 40S ribosomal protein S13 (LOC104107716), mRNA	743854741	XM_010942740.1	806	150	195	568
c117163_g1	262	571508704	XM_003251690.2	470	1	262	118	385	268	250	250	93.28358209	211	5.33E-105	PREDICTED: Apis mellifera 39S ribosomal protein L34, mitochondrial-like (LOC100578551), mRNA	572316981	XM_006624038.1	757	1	262	107	374	268	246	246	91.79104478	199	2.50E-98	PREDICTED: Apis dorsata 39S ribosomal protein L34, mitochondrial-like (LOC102681434), mRNA	820854713	XM_012489190.1	326	1	211	30	243	214	196	196	91.58878505	158	1.55E-75	PREDICTED: Apis florea 39S ribosomal protein L34, mitochondrial (LOC100869236), mRNA
c134223_g1	681	752878914	XM_011258662.1	4805	205	282	1	78	78	73	73	93.58974359	63	2.82E-22	PREDICTED: Camponotus floridanus E3 SUMO-protein ligase EGR2-like (LOC105251694), transcript variant X1, mRNA
c126278_g1	204	805757959	XM_012292338.1	5175	16	93	2743	2814	78	66	66	84.61538462	39	1.65E-09	PREDICTED: Megachile rotundata single-stranded DNA-binding protein 3 (LOC100876933), transcript variant X3, mRNA
c80722_g1	342	571485300	XM_003536771.2	2071	12	268	1300	1556	257	214	214	83.26848249	128	9.92E-59	PREDICTED: Glycine max myosin heavy chain, skeletal muscle-like (LOC100798296), mRNA	571570644	XM_003556540.2	1920	5	268	1174	1437	264	217	217	82.1969697	123	5.97E-56	PREDICTED: Glycine max protein anoxia up-regulated-like (LOC100779579), transcript variant X1, mRNA	210145715	AK244406.1	1848	5	268	1088	1351	264	217	217	82.1969697	123	5.97E-56	Glycine max cDNA, clone: GMFL01-02-O20	743899334	XM_011044649.1	2208	25	263	1395
c187294_g1	217	697172013	XM_009596647.1	1664	1	107	472	578	107	99	99	92.52336449	83	6.16E-34	PREDICTED: Nicotiana tomentosiformis ATP-dependent RNA helicase-like protein DB10 (LOC104091325), mRNA	698549418	XM_009770346.1	2438	1	107	473	579	107	98	98	91.58878505	80	2.86E-32	PREDICTED: Nicotiana sylvestris ATP-dependent RNA helicase-like protein DB10 (LOC104219642), transcript variant X2, mRNA	700584604	NM_001302614.1	2378	1	107	420	526	107	98	98	91.58878505	80	2.86E-32	Nicotiana sylvestris ATP-dependent RNA helicase-like protein DB10 (LOC104219642), mRNA >gnl|BL_ORD_ID|89343 Nicotiana sylvestris mRNA for RNA helicase like protein DB10	723750077	XM_010315857.1	2296	143	217	267
c57589_g1	294	571509540	XM_006571494.1	7284	3	294	4219	4510	292	286	286	97.94520548	274	5.79E-140	PREDICTED: Apis mellifera neuroligin 2 (NLG-2), transcript variant X4, mRNA	571509536	XM_006571493.1	7701	3	294	4636	4927	292	286	286	97.94520548	274	5.79E-140	PREDICTED: Apis mellifera neuroligin 2 (NLG-2), transcript variant X3, mRNA	571509533	XM_006571492.1	7269	3	294	4204	4495	292	286	286	97.94520548	274	5.79E-140	PREDICTED: Apis mellifera neuroligin 2 (NLG-2), transcript variant X2, mRNA	571509530	XM_006571491.1	7544	3	294	4479
c70176_g2	3991	769834069	XM_011648826.1	4893	1018	3965	861	3817	2985	2401	2401	80.43551089	1200	0	PREDICTED: Pogonomyrmex barbatus B-box type zinc finger protein ncl-1-like (LOC105433481), mRNA	746871764	XM_011068817.1	7084	1016	3965	889	3842	2982	2382	2382	79.87927565	1152	0	PREDICTED: Acromyrmex echinatior B-box type zinc finger protein ncl-1 (LOC105153776), mRNA	751222280	XM_011166065.1	6292	1018	3965	1380	4337	2981	2368	2368	79.43643073	1114	0	PREDICTED: Solenopsis invicta B-box type zinc finger protein ncl-1-like (LOC105199107), mRNA	801380732	XM_012198820.1	2934	1016	3633	299
c156041_g1	634	565381046	XM_006356832.1	789	5	608	50	647	614	511	511	83.2247557	292	1.31E-149	PREDICTED: Solanum tuberosum protein PHLOEM PROTEIN 2-LIKE A9-like (LOC102578912), mRNA	723667992	XM_004231532.2	829	107	545	215	650	441	374	374	84.80725624	236	1.77E-118	PREDICTED: Solanum lycopersicum protein PHLOEM PROTEIN 2-LIKE A9 (LOC101246577), mRNA	225320871	AK325082.1	820	107	545	118	553	441	374	374	84.80725624	236	1.77E-118	Solanum lycopersicum cDNA, clone: LEFL1091BC11, HTC in leaf	697115232	XM_009613249.1	736	87	614	48
c135871_g1	343	795038549	XM_012010592.1	13863	120	308	8264	8456	196	164	164	83.67346939	95	2.20E-40	PREDICTED: Vollenhovia emeryi protein still life, isoform SIF type 1 (LOC105560991), transcript variant X6, mRNA	795038546	XM_012010591.1	14022	120	308	8423	8615	196	164	164	83.67346939	95	2.20E-40	PREDICTED: Vollenhovia emeryi protein still life, isoform SIF type 1 (LOC105560991), transcript variant X5, mRNA	795038543	XM_012010590.1	14040	120	308	8441	8633	196	164	164	83.67346939	95	2.20E-40	PREDICTED: Vollenhovia emeryi protein still life, isoform SIF type 1 (LOC105560991), transcript variant X4, mRNA	795038540	XM_012010589.1	14043	120	308	8444
c69013_g1	2053	805826924	XM_003708604.2	2306	1	1219	139	1357	1224	978	978	79.90196078	481	0	PREDICTED: Megachile rotundata heat shock 70 kDa protein cognate 4 (LOC100876336), transcript variant X3, mRNA	805826922	XM_012297931.1	2762	1	1219	595	1813	1224	978	978	79.90196078	481	0	PREDICTED: Megachile rotundata heat shock 70 kDa protein cognate 4 (LOC100876336), transcript variant X2, mRNA	805826920	XM_012297930.1	2852	1	1219	685	1903	1224	978	978	79.90196078	481	0	PREDICTED: Megachile rotundata heat shock 70 kDa protein cognate 4 (LOC100876336), transcript variant X1, mRNA	501290072	AK416914.1	2253	5	1218	159
c61150_g1	754	381145558	JQ678763.1	2859	1	754	1830	2580	757	684	684	90.35667107	533	0	Camellia sinensis cell division cycle protein 48 (CDC48) mRNA, complete cds	731399391	XM_002282110.3	2769	1	754	1788	2535	757	654	654	86.39365918	442	0	PREDICTED: Vitis vinifera cell division cycle protein 48 homolog (LOC100265402), mRNA	558633440	KC572082.1	2825	11	753	1846	2579	743	640	640	86.13728129	429	0	Hevea brasiliensis cell division cycle protein 48 mRNA, complete cds	802687060	XM_012227027.1	2830	2	753	1834
c3404_g1	313	657946438	XM_008386525.1	695	1	313	310	622	313	313	313	100	313	1.30E-161	PREDICTED: Malus x domestica EG45-like domain containing protein (LOC103447326), mRNA
c57265_g1	329	820834884	XM_012483428.1	6109	155	231	1	78	78	73	73	93.58974359	62	4.65E-22	PREDICTED: Apis florea uncharacterized LOC100869171 (LOC100869171), mRNA	571576707	XM_006571752.1	4792	167	227	1	61	61	59	59	96.72131148	55	3.62E-18	PREDICTED: Apis mellifera uncharacterized LOC100578680 (LOC100578680), transcript variant X3, mRNA
c107349_g1	208	745753045	XM_002174703.2	724	92	201	429	539	114	91	91	79.8245614	41	1.30E-10	Schizosaccharomyces japonicus yFS275 cyclophilin family peptidyl-prolyl cis-trans isomerase Cyp1 mRNA	694997383	XM_009400812.1	2232	103	201	1661	1760	101	80	80	79.20792079	36	7.85E-08	PREDICTED: Musa acuminata subsp. malaccensis peptidyl-prolyl cis-trans isomerase CYP71 (LOC103983568), transcript variant X2, mRNA	694997381	XM_009400804.1	2302	103	201	1731	1830	101	80	80	79.20792079	36	7.85E-08	PREDICTED: Musa acuminata subsp. malaccensis peptidyl-prolyl cis-trans isomerase CYP71 (LOC103983568), transcript variant X1, mRNA
c192460_g1	232	685259459	XM_009137446.1	1338	1	229	496	724	229	219	219	95.63318777	199	2.18E-98	PREDICTED: Brassica rapa uncharacterized LOC103859860 (LOC103859860), mRNA	332656411	CP002687.1	18585056	1	229	11742551	11742779	229	201	201	87.77292576	145	2.28E-68	Arabidopsis thaliana chromosome 4 sequence	30685717	NM_118341.2	1464	1	229	540	768	229	201	201	87.77292576	145	2.28E-68	Arabidopsis thaliana uncharacterized protein mRNA, complete cds	22136351	AY128854.1	1232	1	229	487
c72740_g3	6012	572260409	XM_006608460.1	9143	1406	5722	4751	9028	4363	3553	3553	81.43479257	1867	0	PREDICTED: Apis dorsata nucleosome-remodeling factor subunit NURF301-like (LOC102678193), transcript variant X2, mRNA	572260408	XR_420683.1	10359	1406	5722	4764	9041	4363	3553	3553	81.43479257	1867	0	PREDICTED: Apis dorsata nucleosome-remodeling factor subunit NURF301-like (LOC102678193), transcript variant X4, misc_RNA	572260406	XM_006608459.1	8418	1406	5722	4048	8325	4363	3553	3553	81.43479257	1867	0	PREDICTED: Apis dorsata nucleosome-remodeling factor subunit NURF301-like (LOC102678193), transcript variant X1, mRNA	820839033	XM_012495061.1	8631	1406	5722	4231
c164336_g1	216	565388471	XM_006359939.1	3339	3	216	1579	1792	214	201	201	93.92523364	175	4.41E-85	PREDICTED: Solanum tuberosum protein MEI2-like 2-like (LOC102598226), mRNA	723734339	XM_010328798.1	3383	3	216	1613	1826	214	195	195	91.12149533	157	4.47E-75	PREDICTED: Solanum lycopersicum protein MEI2-like 2 (LOC101251821), transcript variant X4, mRNA	723734336	XM_010328797.1	3112	3	216	1342	1555	214	195	195	91.12149533	157	4.47E-75	PREDICTED: Solanum lycopersicum protein MEI2-like 2 (LOC101251821), transcript variant X3, mRNA	723734333	XM_010328796.1	3400	3	216	1630
c53438_g2	418	759068789	XM_011345604.1	4300	200	303	2161	2263	104	94	94	90.38461538	73	4.64E-28	PREDICTED: Cerapachys biroi tubulointerstitial nephritis antigen-like (LOC105283128), transcript variant X2, mRNA	759068787	XM_011345603.1	4389	200	303	2250	2352	104	94	94	90.38461538	73	4.64E-28	PREDICTED: Cerapachys biroi tubulointerstitial nephritis antigen-like (LOC105283128), transcript variant X1, mRNA
c95027_g1	411	805793194	XM_012287006.1	2743	154	230	71	147	77	74	74	96.1038961	68	2.74E-25	PREDICTED: Megachile rotundata msx2-interacting protein-like (LOC105662666), mRNA	820838702	XM_012494927.1	2950	154	229	755	830	76	71	71	93.42105263	61	2.13E-21	PREDICTED: Apis florea glycine-rich protein DOT1-like (LOC100865652), mRNA	815903918	XM_012382498.1	2708	154	229	648	723	76	71	71	93.42105263	61	2.13E-21	PREDICTED: Bombus impatiens keratin, type I cytoskeletal 9-like (LOC105680419), mRNA	808117826	XM_012320875.1	4078	154	229	677
c65892_g1	300	749396762	KP090203.1	6615	1	300	6249	6548	300	286	286	95.33333333	258	4.64E-131	Schlumbergera virus X isolate Palma-PE, complete genome	217316800	AY366207.2	6633	1	300	6249	6548	300	285	285	95	255	2.16E-129	Schlumbergera virus X strain K11, complete genome
c64731_g1	2293	692930178	KM422183.1	783	66	233	182	350	169	166	166	98.22485207	159	4.24E-75	Mischocyttarus flavitarsis isolate 10188mis ultra conserved element locus uce-1214 genomic sequence	692912724	KM413539.1	1059	86	214	494	623	130	127	127	97.69230769	120	2.03E-53	Andrena (Melandrena) sp. BF-2014 isolate 1544and ultra conserved element locus uce-1214 genomic sequence	692910923	KM412652.1	643	86	214	188	317	130	127	127	97.69230769	120	2.03E-53	Andrena asteris isolate 657and ultra conserved element locus uce-1214 genomic sequence	692922754	KM418544.1	912	67	210	274
c53839_g1	862	751199935	XM_011161188.1	4795	450	847	1265	1650	398	343	343	86.18090452	227	2.46E-113	PREDICTED: Solenopsis invicta probable JmjC domain-containing histone demethylation protein 2C (LOC105195673), mRNA	746836173	XM_011070488.1	2508	504	847	34	377	344	305	305	88.6627907	227	2.46E-113	PREDICTED: Acromyrmex echinatior probable JmjC domain-containing histone demethylation protein 2C (LOC105154769), mRNA	752893188	XM_011266420.1	12791	503	847	1086	1430	345	304	304	88.11594203	222	1.48E-110	PREDICTED: Camponotus floridanus lysine-specific demethylase 3B (LOC105256483), transcript variant X4, mRNA	752893186	XM_011266419.1	12791	503	847	1086
c10134_g1	348	571551924	XM_001119906.3	9077	79	141	9016	9077	63	59	59	93.65079365	50	2.32E-15	PREDICTED: Apis mellifera uncharacterized LOC724150 (LOC724150), transcript variant X1, mRNA	571551920	XM_006560772.1	8778	79	141	8717	8778	63	59	59	93.65079365	50	2.32E-15	PREDICTED: Apis mellifera uncharacterized LOC724150 (LOC724150), transcript variant X4, mRNA	571551918	XM_006560771.1	8474	79	141	8413	8474	63	59	59	93.65079365	50	2.32E-15	PREDICTED: Apis mellifera uncharacterized LOC724150 (LOC724150), transcript variant X3, mRNA	571551916	XM_006560770.1	7818	79	141	7757
c104672_g1	267	568873847	XM_006489975.1	1373	15	133	711	829	119	104	104	87.39495798	74	7.84E-29	PREDICTED: Citrus sinensis OTU domain-containing protein At3g57810-like (LOC102607992), mRNA	567857611	XM_006421426.1	1374	15	129	719	833	115	101	101	87.82608696	73	2.82E-28	Citrus clementina hypothetical protein (CICLE_v10005351mg) mRNA, complete cds	567857609	XM_006421425.1	1284	15	129	629	743	115	101	101	87.82608696	73	2.82E-28	Citrus clementina hypothetical protein (CICLE_v10005351mg) mRNA, complete cds
c188881_g1	249	802664984	XM_012225693.1	1143	1	249	320	568	249	222	222	89.15662651	168	4.03E-81	PREDICTED: Jatropha curcas charged multivesicular body protein 5-like (LOC105641203), mRNA	703077034	XM_010092186.1	705	1	249	160	408	249	221	221	88.75502008	165	1.87E-79	Morus notabilis Charged multivesicular body protein 5 partial mRNA	590567295	XM_007010413.1	1232	1	249	387	635	249	221	221	88.75502008	165	1.87E-79	Theobroma cacao SNF7 family protein (TCM_044333) mRNA, complete cds	568864161	XM_006485414.1	1054	1	249	279
c146346_g1	273	698536540	XM_009766244.1	843	4	273	219	488	270	242	242	89.62962963	186	4.41E-91	PREDICTED: Nicotiana sylvestris protein DOWNSTREAM OF FLC-like (LOC104216233), mRNA
c137181_g1	489	571559439	XM_003250871.2	4687	1	489	4190	4676	489	485	485	99.18200409	476	0	PREDICTED: Apis mellifera Ral guanine nucleotide exchange factor (Rgl), mRNA
c69086_g2	3996	805762313	XM_012298859.1	3030	318	2949	188	2819	2644	2047	2047	77.42057489	841	0	PREDICTED: Megachile rotundata coatomer subunit gamma (LOC100874880), transcript variant X1, mRNA	805762316	XM_012298860.1	2913	388	2949	141	2702	2574	1990	1990	77.31157731	810	0	PREDICTED: Megachile rotundata coatomer subunit gamma (LOC100874880), transcript variant X2, mRNA	815803361	XM_012366959.1	2851	319	2921	82	2682	2611	2010	2010	76.98199923	799	0	PREDICTED: Linepithema humile coatomer subunit gamma (LOC105672192), mRNA	645024963	XM_008214031.1	3547	317	806	688
c1979_g1	205	255551932	XM_002516965.1	1494	1	195	469	663	196	159	159	81.12244898	84	1.60E-34	Ricinus communis phosphatidylcholine transfer protein, putative, mRNA	568872753	XM_006489467.1	2067	1	203	700	902	206	164	164	79.61165049	77	1.25E-30	PREDICTED: Citrus sinensis uncharacterized LOC102620401 (LOC102620401), mRNA	567854007	XM_006420061.1	1848	1	203	574	776	206	164	164	79.61165049	77	1.25E-30	Citrus clementina hypothetical protein (CICLE_v10005003mg) mRNA, complete cds
c73396_g1	6299	826432511	XM_012673178.1	4665	2477	4828	883	3225	2382	1693	1693	71.07472712	280	6.40E-142	PREDICTED: Monomorium pharaonis DNA-directed RNA polymerase I subunit RPA1 (LOC105832339), partial mRNA
c188604_g1	291	571556076	XM_391829.5	3927	14	291	3650	3927	278	277	277	99.64028777	275	1.59E-140	PREDICTED: Apis mellifera ATP-dependent RNA helicase bel (bel), mRNA	815907615	XM_003488476.2	3797	13	291	3291	3553	281	248	248	88.25622776	172	2.88E-83	PREDICTED: Bombus impatiens putative ATP-dependent RNA helicase Pl10 (LOC100743137), mRNA	808131531	XM_003398017.2	3765	13	291	3282	3544	281	248	248	88.25622776	172	2.88E-83	PREDICTED: Bombus terrestris putative ATP-dependent RNA helicase Pl10 (LOC100650410), mRNA	805754516	XM_003699450.2	9247	126	291	3802
c164630_g1	311	590614144	XM_007022793.1	3376	3	284	1277	1557	284	246	246	86.61971831	167	1.87E-80	Theobroma cacao Dynamin-2A, putative isoform 4 (TCM_026898) mRNA, complete cds	590614141	XM_007022792.1	3455	3	284	1365	1645	284	246	246	86.61971831	167	1.87E-80	Theobroma cacao Dynamin-2A, putative isoform 2 (TCM_026898) mRNA, complete cds	590614137	XM_007022791.1	3466	3	284	1365	1645	284	246	246	86.61971831	167	1.87E-80	Theobroma cacao Dynamin-2A, putative isoform 2 (TCM_026898) mRNA, complete cds	590614134	XM_007022790.1	4314	3	284	1664
c178616_g1	232	697143336	XM_009627481.1	1145	9	158	924	1076	154	134	134	87.01298701	91	2.38E-38	PREDICTED: Nicotiana tomentosiformis phenazine biosynthesis-like domain-containing protein 1 (LOC104116598), mRNA	565378858	XM_006355801.1	826	3	159	394	551	158	136	136	86.07594937	91	2.38E-38	PREDICTED: Solanum tuberosum uncharacterized LOC102605783 (LOC102605783), mRNA	663673454	HG975448.1	84057508	1	98	73887306	73887404	99	92	92	92.92929293	77	1.44E-30	Solanum pennellii chromosome ch09, complete genome	565378862	XM_006355803.1	1124	1	98	898
c93771_g1	337	170676243	EU560899.1	1020	46	158	845	953	115	100	100	86.95652174	66	2.85E-24	Capsicum annuum clone DEG202 MYB transcription factor mRNA, complete cds
c110239_g1	222	820862869	XM_012492681.1	4249	1	222	3755	3977	225	205	205	91.11111111	162	7.67E-78	PREDICTED: Apis florea prolyl 3-hydroxylase 2-like (LOC100864260), mRNA
c84399_g1	252	685270811	XM_009128188.1	3540	1	214	3096	3309	214	205	205	95.79439252	187	1.12E-91	PREDICTED: Brassica rapa sucrose-phosphate synthase 1-like (LOC103851339), mRNA
c51383_g1	3351	820848734	XM_003693754.2	1811	1623	3206	208	1793	1607	1263	1263	78.59365277	553	0	PREDICTED: Apis florea sodium-dependent phosphate transporter 2 (LOC100872729), mRNA	572268925	XM_006612432.1	1826	1623	3133	220	1738	1533	1211	1211	78.99543379	549	0	PREDICTED: Apis dorsata sodium-dependent phosphate transporter 2-like (LOC102673760), mRNA	815907324	XM_012383988.1	2639	1635	3129	992	2492	1513	1196	1196	79.04824851	547	0	PREDICTED: Bombus impatiens sodium-dependent phosphate transporter 2 (LOC100742179), transcript variant X6, mRNA	815907322	XM_012383987.1	2576	1635	3129	929
c163039_g1	268	572258707	XM_006607663.1	2176	1	268	1020	1287	268	266	266	99.25373134	262	2.44E-133	PREDICTED: Apis dorsata zinc finger Ran-binding domain-containing protein 2-like (LOC102677313), transcript variant X1, mRNA	571538005	XM_392865.5	1855	1	268	1072	1339	268	266	266	99.25373134	262	2.44E-133	PREDICTED: Apis mellifera zinc finger Ran-binding domain-containing protein 2-like (LOC409350), transcript variant X3, mRNA	820866174	XM_012494077.1	2198	1	268	1039	1304	268	260	260	97.01492537	243	8.90E-123	PREDICTED: Apis florea zinc finger Ran-binding domain-containing protein 2 (LOC100869529), mRNA	572258709	XM_006607664.1	1942	144	268	1020
c105981_g1	309	815770804	XM_012380133.1	2971	195	301	2354	2467	115	97	97	84.34782609	56	9.38E-19	PREDICTED: Linepithema humile protein hairless (LOC105679846), transcript variant X2, mRNA	815770802	XM_012380132.1	3550	195	301	2933	3046	115	97	97	84.34782609	56	9.38E-19	PREDICTED: Linepithema humile protein hairless (LOC105679846), transcript variant X1, mRNA	769834394	XM_011648994.1	3737	186	270	3141	3233	93	78	78	83.87096774	44	4.39E-12	PREDICTED: Pogonomyrmex barbatus uncharacterized LOC105433605 (LOC105433605), mRNA	795098644	XM_012025203.1	3074	186	270	2483
c96169_g1	490	817079650	XM_012406831.1	2795	1	240	1186	1425	241	194	194	80.49792531	99	1.94E-42	PREDICTED: Athalia rosae putative uncharacterized protein DDB_G0282133 (LOC105689660), mRNA	752898829	XM_011269482.1	2505	26	192	1251	1417	169	132	132	78.10650888	56	1.55E-18	PREDICTED: Camponotus floridanus transcription factor SOX-14-like (LOC105258300), mRNA	755953577	XM_011304171.1	1335	41	139	214	312	99	82	82	82.82828283	48	4.35E-14	PREDICTED: Fopius arisanus transcription factor Sox-17-alpha-B-like (LOC105266209), transcript variant X5, mRNA	755953574	XM_011304170.1	1268	41	139	147
c99556_g1	215	657961811	XM_008374280.1	2625	1	215	976	1190	215	212	212	98.60465116	208	1.98E-103	PREDICTED: Malus x domestica uncharacterized LOC103435858 (LOC103435858), mRNA	694413262	XM_009336628.1	2429	1	214	1025	1238	214	190	190	88.78504673	142	9.70E-67	PREDICTED: Pyrus x bretschneideri uncharacterized LOC103927684 (LOC103927684), mRNA	657951408	XM_008354346.1	2481	1	214	1041	1254	214	190	190	88.78504673	142	9.70E-67	PREDICTED: Malus x domestica uncharacterized LOC103416072 (LOC103416072), mRNA	694314612	XM_009373652.1	1331	1	81	1
c80429_g1	226	571503895	XM_006568605.1	1759	1	226	938	1163	226	226	226	100	226	2.07E-113	PREDICTED: Apis mellifera tRNA-dihydrouridine synthase 1-like (LOC409102), transcript variant X5, mRNA	571503891	XM_006568604.1	1798	1	226	977	1202	226	226	226	100	226	2.07E-113	PREDICTED: Apis mellifera tRNA-dihydrouridine synthase 1-like (LOC409102), transcript variant X4, mRNA	571503888	XM_623796.4	1749	1	226	928	1153	226	226	226	100	226	2.07E-113	PREDICTED: Apis mellifera tRNA-dihydrouridine synthase 1-like (LOC409102), transcript variant X2, mRNA	571503884	XM_006568603.1	1788	1	226	967
c109272_g1	224	685286370	XM_009135863.1	3422	3	222	3095	3315	225	195	195	86.66666667	130	4.77E-60	PREDICTED: Brassica rapa probable LRR receptor-like serine/threonine-protein kinase At4g08850 (LOC103858494), mRNA
c68889_g1	2331	769857030	XM_011641833.1	2188	11	142	1081	1221	141	114	114	80.85106383	55	2.80E-17	PREDICTED: Pogonomyrmex barbatus collagen alpha chain CG42342 (LOC105429092), transcript variant X8, mRNA	769857028	XM_011641832.1	2237	11	142	1085	1225	141	114	114	80.85106383	55	2.80E-17	PREDICTED: Pogonomyrmex barbatus collagen alpha chain CG42342 (LOC105429092), transcript variant X7, mRNA	769857026	XM_011641831.1	2243	11	142	1028	1168	141	114	114	80.85106383	55	2.80E-17	PREDICTED: Pogonomyrmex barbatus collagen alpha chain CG42342 (LOC105429092), transcript variant X6, mRNA	769857024	XM_011641830.1	2272	11	142	1084
c71371_g1	2283	815902531	XM_012381886.1	6860	202	2279	428	2496	2099	1655	1655	78.84707003	741	0	PREDICTED: Bombus impatiens uncharacterized LOC100747839 (LOC100747839), transcript variant X2, mRNA	815902533	XM_012381888.1	6838	230	2279	434	2474	2071	1632	1632	78.80251086	728	0	PREDICTED: Bombus impatiens uncharacterized LOC100747839 (LOC100747839), transcript variant X3, mRNA	815902529	XM_012381885.1	6445	234	2279	45	2081	2067	1628	1628	78.76149008	724	0	PREDICTED: Bombus impatiens uncharacterized LOC100747839 (LOC100747839), transcript variant X1, mRNA	805807024	XM_012290811.1	9104	202	2283	506
c184156_g1	374	752894845	XR_889633.1	1015	305	372	817	884	68	63	63	92.64705882	53	5.39E-17	PREDICTED: Camponotus floridanus uncharacterized LOC105256988 (LOC105256988), ncRNA	815797782	XM_012364138.1	5702	318	372	5091	5145	55	52	52	94.54545455	46	4.20E-13	PREDICTED: Linepithema humile ecdysone-induced protein 74EF isoform A (LOC105670558), transcript variant X8, mRNA	815797780	XM_012364137.1	4686	318	372	4075	4129	55	52	52	94.54545455	46	4.20E-13	PREDICTED: Linepithema humile ecdysone-induced protein 74EF isoform A (LOC105670558), transcript variant X7, mRNA	815797778	XM_012364136.1	4525	318	372	3914
c11160_g1	481	692912042	KM413192.1	770	259	358	304	406	103	99	99	96.11650485	89	6.89E-37	Andrena (Melandrena) sp. BF-2014 isolate 1197and ultra conserved element locus uce-399 genomic sequence	692910731	KM412554.1	615	259	358	308	410	103	99	99	96.11650485	89	6.89E-37	Andrena asteris isolate 559and ultra conserved element locus uce-399 genomic sequence	692923062	KM418700.1	791	253	358	334	439	107	101	101	94.39252336	88	2.48E-36	Chalybion californicum isolate 6705cha ultra conserved element locus uce-399 genomic sequence	692919502	KM416922.1	775	275	362	435
c8022_g1	334	697169245	XM_009595222.1	1928	1	318	1148	1465	318	281	281	88.36477987	207	1.17E-102	PREDICTED: Nicotiana tomentosiformis glycerol kinase (LOC104090167), mRNA	698523756	XM_009760390.1	2061	1	318	1157	1474	318	280	280	88.05031447	204	5.46E-101	PREDICTED: Nicotiana sylvestris glycerol kinase (LOC104211349), mRNA	723686240	XM_004235853.2	1934	1	318	1059	1376	318	278	278	87.42138365	198	1.18E-97	PREDICTED: Solanum lycopersicum glycerol kinase (LOC101259139), mRNA	663680780	HG975515.1	64845585	1	318	60697092
c97340_g1	295	685307449	XM_009146190.1	774	3	295	94	386	296	253	253	85.47297297	164	8.18E-79	PREDICTED: Brassica rapa iron-sulfur assembly protein IscA, chloroplastic-like (LOC103868093), mRNA
c71125_g4	3701	826460306	XM_012678616.1	2393	250	352	2044	2144	103	97	97	94.17475728	84	3.39E-33	PREDICTED: Monomorium pharaonis cytochrome b5-related protein-like (LOC105835382), transcript variant X5, mRNA	826460301	XM_012678615.1	2403	250	352	2054	2154	103	97	97	94.17475728	84	3.39E-33	PREDICTED: Monomorium pharaonis cytochrome b5-related protein-like (LOC105835382), transcript variant X4, mRNA	826460295	XM_012678614.1	2467	250	352	2118	2218	103	97	97	94.17475728	84	3.39E-33	PREDICTED: Monomorium pharaonis cytochrome b5-related protein-like (LOC105835382), transcript variant X3, mRNA	826460290	XM_012678613.1	2519	250	352	2170
c46016_g1	645	571521358	XM_392257.5	7513	1	645	6447	7108	665	628	628	94.43609023	542	0	PREDICTED: Apis mellifera sodium/potassium-transporting ATPase subunit beta-2-like (LOC408722), mRNA	815899209	XM_012394810.1	6839	165	543	5960	6318	381	321	321	84.2519685	189	2.41E-92	PREDICTED: Bombus impatiens sodium/potassium-transporting ATPase subunit beta-2-like (LOC100748203), transcript variant X2, mRNA	815899208	XM_003486078.2	7181	165	543	6302	6660	381	321	321	84.2519685	189	2.41E-92	PREDICTED: Bombus impatiens sodium/potassium-transporting ATPase subunit beta-2-like (LOC100748203), transcript variant X1, mRNA	808146928	XM_012319184.1	6710	165	543	5832
c67725_g1	1544	572296941	XM_006614638.1	1747	230	1058	336	1164	831	663	663	79.7833935	325	1.49E-167	PREDICTED: Apis dorsata progestin and adipoQ receptor family member 3-like (LOC102671166), transcript variant X3, mRNA	572296939	XM_006614637.1	1555	230	1058	593	1421	831	663	663	79.7833935	325	1.49E-167	PREDICTED: Apis dorsata progestin and adipoQ receptor family member 3-like (LOC102671166), transcript variant X2, mRNA	572296928	XM_006614636.1	1298	230	1058	336	1164	831	663	663	79.7833935	325	1.49E-167	PREDICTED: Apis dorsata progestin and adipoQ receptor family member 3-like (LOC102671166), transcript variant X1, mRNA	820851831	XM_012487976.1	1946	230	1058	873
c141727_g1	224	657953510	XM_008364884.1	1762	1	224	1023	1246	224	218	218	97.32142857	208	2.08E-103	PREDICTED: Malus x domestica uncharacterized LOC103426792 (LOC103426792), transcript variant X3, mRNA	657953508	XM_008364878.1	1658	1	224	1023	1246	224	218	218	97.32142857	208	2.08E-103	PREDICTED: Malus x domestica uncharacterized LOC103426792 (LOC103426792), transcript variant X2, mRNA	657953506	XM_008364870.1	1854	1	224	1023	1246	224	218	218	97.32142857	208	2.08E-103	PREDICTED: Malus x domestica uncharacterized LOC103426792 (LOC103426792), transcript variant X1, mRNA	658062583	XM_008368971.1	995	1	224	51
c64546_g1	2297	572264964	XM_006610569.1	1049	734	1344	368	974	616	505	505	81.98051948	276	3.87E-140	PREDICTED: Apis dorsata UDP-galactose translocator-like (LOC102673541), mRNA	571501675	XM_624383.3	1192	734	1344	511	1117	616	502	502	81.49350649	267	3.90E-135	PREDICTED: Apis mellifera CMP-sialic acid/UDP-galactose transporter (Csat), mRNA	820838400	XM_012494798.1	1065	709	1344	385	1019	646	520	520	80.49535604	257	1.41E-129	PREDICTED: Apis florea UDP-galactose translocator (LOC100871684), mRNA
c169545_g1	283	807782544	KP671494.1	1182	1	283	464	746	283	275	275	97.17314488	259	1.21E-131	Solanum tuberosum cultivar Zhongshu No.8 stearoyl-acyl carrier-protein desaturase (SAD) mRNA, complete cds	407032655	JX412962.1	1182	1	283	464	746	283	275	275	97.17314488	259	1.21E-131	Solanum acaule stearoyl-acyl desaturase mRNA, complete cds	565371091	XM_006352083.1	1618	1	283	579	861	283	274	274	96.81978799	256	5.62E-130	PREDICTED: Solanum tuberosum acyl-[acyl-carrier-protein] desaturase, chloroplastic-like (LOC102601511), mRNA	723681568	XM_004234769.2	1635	1	283	606
c64243_g1	692	685266175	XM_009120266.1	732	127	692	64	630	573	527	527	91.97207679	428	0	PREDICTED: Brassica rapa thioredoxin F-type, chloroplastic (LOC103843525), mRNA	2921093	AF018174.1	732	127	692	39	605	573	523	523	91.27399651	416	0	Brassica napus thioredoxin-f mRNA, complete cds	685313472	XM_009149078.1	763	127	687	150	707	565	511	511	90.44247788	397	0	PREDICTED: Brassica rapa thioredoxin F1, chloroplastic (LOC103870898), mRNA	567203928	XM_006408325.1	844	161	686	143
c120235_g1	215	354696019	JN242243.1	1966	2	189	561	748	192	144	144	75	44	2.91E-12	Actinidia chinensis cultivar Hort16A nerolidol synthase (NES1) mRNA, complete cds
c146385_g1	255	723727504	XM_004246378.2	2682	1	255	1418	1672	255	237	237	92.94117647	201	1.87E-99	PREDICTED: Solanum lycopersicum uncharacterized LOC101254022 (LOC101254022), mRNA	663681331	HG975521.1	67665719	1	255	3970908	3971162	255	237	237	92.94117647	201	1.87E-99	Solanum lycopersicum chromosome ch09, complete genome	225321486	AK319353.1	2527	1	255	1344	1598	255	237	237	92.94117647	201	1.87E-99	Solanum lycopersicum cDNA, clone: LEFL1091BD10, HTC in leaf	663673454	HG975448.1	84057508	1	255	4113526
c112480_g1	221	571556633	XM_006557458.1	1091	1	221	428	648	221	220	220	99.54751131	218	5.66E-109	PREDICTED: Apis mellifera STIP1 homology and U box-containing protein 1-like (LOC551229), transcript variant X2, mRNA	571556630	XM_623657.4	1230	1	221	567	787	221	220	220	99.54751131	218	5.66E-109	PREDICTED: Apis mellifera STIP1 homology and U box-containing protein 1-like (LOC551229), transcript variant X1, mRNA	572297706	XM_006614969.1	1102	1	221	439	659	221	219	219	99.09502262	215	2.63E-107	PREDICTED: Apis dorsata E3 ubiquitin-protein ligase CHIP-like (LOC102671207), transcript variant X2, mRNA	572297704	XM_006614968.1	1225	1	221	562
c73786_g1	1720	567856575	XM_006420955.1	1920	166	1607	162	1604	1446	1229	1229	84.99308437	791	0	Citrus clementina hypothetical protein (CICLE_v10004852mg) mRNA, complete cds	645232308	XM_008224585.1	2024	133	1591	227	1685	1460	1237	1237	84.7260274	790	0	PREDICTED: Prunus mume adenosylhomocysteinase (LOC103322659), transcript variant X1, mRNA	596144190	XM_007222548.1	2048	133	1591	91	1549	1462	1238	1238	84.67852257	787	0	Prunus persica hypothetical protein (PRUPE_ppa004934mg) mRNA, complete cds	645232310	XM_008224586.1	1919	133	1585	85
c74343_g1	249	565401674	XM_006366260.1	1258	1	249	116	361	249	221	221	88.75502008	163	2.43E-78	PREDICTED: Solanum tuberosum uncharacterized LOC102600910 (LOC102600910), mRNA	723682623	XM_004235013.2	1441	3	249	157	400	247	217	217	87.85425101	155	6.79E-74	PREDICTED: Solanum lycopersicum uncharacterized LOC101261895 (LOC101261895), mRNA	225320101	AK324471.1	1149	3	249	26	269	247	217	217	87.85425101	155	6.79E-74	Solanum lycopersicum cDNA, clone: LEFL1078AH01, HTC in leaf	697169433	XM_009595315.1	1213	119	249	200
c72819_g1	2974	752860932	XM_011256401.1	2566	462	1259	330	1128	812	621	621	76.47783251	225	1.13E-111	PREDICTED: Camponotus floridanus vitamin K-dependent gamma-carboxylase (LOC105250361), mRNA	572300734	XM_006616382.1	2894	1514	2343	1527	2356	847	629	629	74.26210153	176	1.96E-84	PREDICTED: Apis dorsata vitamin K-dependent gamma-carboxylase-like (LOC102671312), transcript variant X2, mRNA	572300732	XM_006616381.1	2652	1514	2343	1285	2114	847	629	629	74.26210153	176	1.96E-84	PREDICTED: Apis dorsata vitamin K-dependent gamma-carboxylase-like (LOC102671312), transcript variant X1, mRNA	571564361	XM_624255.4	5020	1513	2196	2869
c107186_g1	203	571509955	XM_393377.5	2457	1	203	1412	1614	203	203	203	100	203	1.12E-100	PREDICTED: Apis mellifera DP transcription factor (Dp), mRNA	820854780	XM_012489219.1	2464	1	203	1416	1618	203	202	202	99.50738916	200	5.19E-99	PREDICTED: Apis florea transcription factor Dp-1 (LOC100864406), mRNA	572269638	XM_006612771.1	2467	1	203	1418	1620	203	202	202	99.50738916	200	5.19E-99	PREDICTED: Apis dorsata transcription factor Dp-1-like (LOC102671605), mRNA	808114178	XM_003393257.2	2428	1	203	1382
c121180_g1	252	667663000	XM_008605110.1	1446	78	252	673	847	178	137	137	76.96629213	52	1.25E-16	Beauveria bassiana ARSEF 2860 RNA recognition domain-containing protein partial mRNA
c48125_g1	438	516554168	KF042628.1	606	28	80	263	315	53	51	51	96.22641509	47	1.39E-13	Cyberlindnera saturnus strain CBS 254 isolate PG_C02 phosphoglycerate kinase (PGK1) gene, partial cds	575514918	XM_006686667.1	1251	276	375	51	148	101	83	83	82.17821782	45	1.79E-12	Candida tenuis ATCC 10573 hypothetical protein (CANTEDRAFT_114240), partial mRNA	575514916	XM_006686666.1	2382	276	375	137	234	101	83	83	82.17821782	45	1.79E-12	Candida tenuis ATCC 10573 3-phosphoglycerate kinase (CANTEDRAFT_114240), mRNA	575514440	XM_006686428.1	3406	276	375	3173
c107675_g1	239	747090531	XM_011094654.1	2192	1	239	1192	1430	239	214	214	89.53974895	164	6.43E-79	PREDICTED: Sesamum indicum V-type proton ATPase subunit B 2 (LOC105173017), mRNA	823176309	XM_012630950.1	2090	1	239	1113	1351	240	214	214	89.16666667	161	2.99E-77	PREDICTED: Gossypium raimondii V-type proton ATPase subunit B 1 (LOC105800058), mRNA	731382820	XM_002280255.2	2082	1	237	1133	1369	237	211	211	89.02953586	159	3.87E-76	PREDICTED: Vitis vinifera V-type proton ATPase subunit B 2 (LOC100243574), mRNA	459199	U07053.1	1551	3	239	649
c4038_g1	391	685316697	XM_009150711.1	2665	1	257	2199	2455	257	247	247	96.10894942	227	1.06E-113	PREDICTED: Brassica rapa pyrophosphate-energized vacuolar membrane proton pump 1-like (LOC103872357), mRNA	636536419	KF557584.1	2651	1	257	2223	2480	259	243	243	93.82239382	209	1.08E-103	Olimarabidopsis pumila vacuolar H+-pyrophosphatase mRNA, complete cds	186478530	NM_101437.4	2772	1	371	2218	2612	401	342	342	85.28678304	206	5.02E-102	Arabidopsis thaliana Pyrophosphate-energized vacuolar membrane proton pump 1 mRNA, complete cds	110740839	AK226369.1	2630	1	371	2084
c92832_g1	211	571527574	XM_003249965.2	5957	4	211	2740	2946	210	201	201	95.71428571	180	7.13E-88	PREDICTED: Apis mellifera facilitated trehalose transporter Tret1-2 homolog (LOC100578810), transcript variant X1, mRNA	571527571	XM_006562147.1	6376	4	211	3159	3365	210	201	201	95.71428571	180	7.13E-88	PREDICTED: Apis mellifera facilitated trehalose transporter Tret1-2 homolog (LOC100578810), transcript variant X3, mRNA	571527568	XM_006562146.1	6524	4	211	3307	3513	210	201	201	95.71428571	180	7.13E-88	PREDICTED: Apis mellifera facilitated trehalose transporter Tret1-2 homolog (LOC100578810), transcript variant X2, mRNA
c144784_g1	494	764610889	XM_004303784.2	1848	1	453	756	1212	462	357	357	77.27272727	140	3.16E-65	PREDICTED: Fragaria vesca subsp. vesca uncharacterized LOC101293906 (LOC101293906), mRNA	571514314	XM_006597024.1	1723	1	487	627	1119	497	380	380	76.45875252	139	1.14E-64	PREDICTED: Glycine max uncharacterized LOC100789772 (LOC100789772), transcript variant X2, mRNA	571514311	XM_003546174.2	1729	1	487	633	1125	497	380	380	76.45875252	139	1.14E-64	PREDICTED: Glycine max uncharacterized LOC100789772 (LOC100789772), transcript variant X1, mRNA	255646059	BT098296.1	1631	1	487	567
c115200_g1	296	805815002	XM_012292975.1	4073	125	198	3152	3224	74	63	63	85.13513514	40	7.01E-10	PREDICTED: Megachile rotundata tensin-1-like (LOC100880089), mRNA
c64119_g1	5407	752885797	XM_011262392.1	3517	2461	3892	839	2279	1455	1123	1123	77.18213058	440	0	PREDICTED: Camponotus floridanus probable sodium/potassium/calcium exchanger CG1090 (LOC105253981), mRNA	826471537	XM_012680777.1	6991	2480	3888	2520	3943	1436	1109	1109	77.22841226	435	0	PREDICTED: Monomorium pharaonis probable sodium/potassium/calcium exchanger CG1090 (LOC105836613), mRNA	769859932	XM_011643388.1	3880	2461	3189	1067	1786	730	565	565	77.39726027	229	1.23E-113	PREDICTED: Pogonomyrmex barbatus probable sodium/potassium/calcium exchanger CG1090 (LOC105430057), transcript variant X2, mRNA	769859930	XM_011643387.1	3716	2461	3189	903
c142858_g1	222	440503002	JX512447.1	53713	1	222	27496	27717	222	222	222	100	222	3.40E-111	Homo sapiens v-Ki-ras2 Kirsten rat sarcoma viral oncogene homolog (KRAS) gene, complete cds	176866166	NG_007524.1	52675	1	222	28493	28714	222	222	222	100	222	3.40E-111	Homo sapiens Kirsten rat sarcoma viral oncogene homolog (KRAS), RefSeqGene on chromosome 12	166706780	EU332849.1	49663	1	222	25447	25668	222	222	222	100	222	3.40E-111	Homo sapiens v-Ki-ras2 Kirsten rat sarcoma viral oncogene homolog (KRAS) gene, complete cds	21306554	AC092794.10	125756	1	222	220
c121380_g1	261	755974895	XR_892410.1	630	36	107	228	299	73	64	64	87.67123288	45	1.01E-12	PREDICTED: Fopius arisanus uncharacterized LOC105269143 (LOC105269143), ncRNA
c55994_g2	1858	815896934	XM_012393818.1	1543	1	661	765	1426	662	585	585	88.36858006	430	0	PREDICTED: Bombus impatiens 26S protease regulatory subunit 8 (LOC100745238), mRNA	808133213	XM_003398939.2	1576	1	661	766	1427	662	585	585	88.36858006	430	0	PREDICTED: Bombus terrestris 26S protease regulatory subunit 8 (LOC100643819), mRNA	571558775	XM_006564389.1	1431	1	662	634	1296	663	577	577	87.02865762	404	0	PREDICTED: Apis mellifera 26S protease regulatory subunit 8 (LOC550794), transcript variant X4, mRNA	571558771	XM_006564388.1	1427	1	662	630
c21735_g1	743	808125938	XM_003396839.2	5809	121	217	5696	5798	103	85	85	82.52427184	46	8.72E-13	PREDICTED: Bombus terrestris metastasis suppressor protein 1 (LOC100644258), transcript variant X2, mRNA	808125937	XM_003396838.2	5938	121	217	5825	5927	103	85	85	82.52427184	46	8.72E-13	PREDICTED: Bombus terrestris metastasis suppressor protein 1 (LOC100644258), transcript variant X1, mRNA
c34538_g1	312	697192197	XM_009606885.1	1601	149	312	1233	1396	164	152	152	92.68292683	128	8.96E-59	PREDICTED: Nicotiana tomentosiformis protein YLS2-like (LOC104099782), mRNA
c187283_g1	217	565371980	XM_006352516.1	1402	5	209	1057	1265	210	185	185	88.0952381	132	3.55E-61	PREDICTED: Solanum tuberosum uncharacterized LOC102586397 (LOC102586397), partial mRNA	663673455	HG975449.1	82529941	5	205	536583	536788	206	180	180	87.37864078	125	2.76E-57	Solanum pennellii chromosome ch10, complete genome	723734984	XM_010328921.1	1344	5	175	1106	1281	176	157	157	89.20454545	116	2.78E-52	PREDICTED: Solanum lycopersicum uncharacterized LOC101259984 (LOC101259984), mRNA	697146115	XM_009628903.1	1768	5	180	1229
c161931_g1	203	723714601	XM_004243152.2	1934	1	200	1123	1322	200	193	193	96.5	179	2.45E-87	PREDICTED: Solanum lycopersicum endoplasmic reticulum oxidoreductin-1 (LOC101246644), mRNA	698551154	XM_009770917.1	1911	1	203	1084	1286	203	195	195	96.0591133	179	2.45E-87	PREDICTED: Nicotiana sylvestris endoplasmic reticulum oxidoreductin-1-like (LOC104220107), mRNA	565402623	XM_006366711.1	1914	1	200	1089	1288	200	193	193	96.5	179	2.45E-87	PREDICTED: Solanum tuberosum endoplasmic oxidoreductin-1-like (LOC102578203), mRNA	697184644	XM_009603046.1	1900	1	203	1089
c96331_g1	227	663673445	HG975446.1	79292169	35	150	3004058	3004174	117	103	103	88.03418803	74	6.54E-29	Solanum pennellii chromosome ch07, complete genome	723712769	XM_004242720.2	1741	32	144	289	402	114	100	100	87.71929825	71	3.04E-27	PREDICTED: Solanum lycopersicum beta-1,4-mannosyl-glycoprotein 4-beta-N-acetylglucosaminyltransferase (LOC101244199), transcript variant X1, mRNA	663681165	HG975519.1	65272350	35	144	2740192	2740302	111	97	97	87.38738739	68	1.41E-25	Solanum lycopersicum chromosome ch07, complete genome	723712771	XM_010324990.1	1436	32	127	1
c120597_g1	221	288785290	AK346297.1	2669	1	162	659	823	167	140	140	83.83233533	82	2.26E-33	Sus scrofa mRNA, clone:LVRM10134E01, expressed in liver	371920248	AK394071.1	3940	1	162	3767	3932	168	139	139	82.73809524	77	1.36E-30	Sus scrofa mRNA, clone: LVR010090B06, expressed in liver	326438184	FP102494.4	12285	1	153	10752	10903	155	130	130	83.87096774	77	1.36E-30	Pig DNA sequence from clone CH242-27A16 on chromosome X, complete sequence	291045901	FP102474.7	164606	1	162	47125
c156680_g1	275	565347940	XM_006340917.1	735	1	256	51	306	256	244	244	95.3125	220	5.60E-110	PREDICTED: Solanum tuberosum NHP2-like protein 1-like (LOC102588744), mRNA	723727243	XM_004246345.2	782	1	260	90	349	260	245	245	94.23076923	215	3.37E-107	PREDICTED: Solanum lycopersicum NHP2-like protein 1 (LOC101244799), mRNA	225315597	AK321749.1	756	1	260	51	310	260	245	245	94.23076923	215	3.37E-107	Solanum lycopersicum cDNA, clone: LEFL1029AH08, HTC in leaf	148537737	AK246503.1	644	1	260	30
c77613_g1	255	571570537	XM_393996.5	4253	1	254	434	687	254	254	254	100	254	6.46E-129	PREDICTED: Apis mellifera dentin matrix protein 4-like (LOC410517), mRNA
c74890_g1	714	571564774	XM_001120669.3	1938	1	714	1216	1929	714	714	714	100	714	0	PREDICTED: Apis mellifera slit homolog 3 protein-like (LOC724772), mRNA	572299001	XM_006615579.1	1582	1	374	1203	1580	378	345	345	91.26984127	277	3.24E-141	PREDICTED: Apis dorsata leucine-rich repeat neuronal protein 1-like (LOC102681080), mRNA	820853614	XM_012488722.1	1616	1	354	1243	1599	357	310	310	86.83473389	214	3.40E-106	PREDICTED: Apis florea leucine-rich repeat neuronal protein 1-like (LOC100866855), mRNA
c69819_g1	4779	572299560	XM_006615842.1	18231	3022	4779	9069	10823	1777	1406	1406	79.12211593	643	0	PREDICTED: Apis dorsata histone-lysine N-methyltransferase 2C-like (LOC102678847), transcript variant X12, mRNA	572299558	XM_006615841.1	18473	3022	4779	9311	11065	1777	1406	1406	79.12211593	643	0	PREDICTED: Apis dorsata histone-lysine N-methyltransferase 2C-like (LOC102678847), transcript variant X11, mRNA	572299556	XM_006615840.1	18773	3022	4779	9611	11365	1777	1406	1406	79.12211593	643	0	PREDICTED: Apis dorsata histone-lysine N-methyltransferase 2C-like (LOC102678847), transcript variant X10, mRNA	572299554	XM_006615839.1	18836	3022	4779	9674
c65937_g1	313	571550483	XM_006567432.1	4158	1	313	3648	3963	316	309	309	97.78481013	293	1.70E-150	PREDICTED: Apis mellifera beta-N-acetylglucosaminidase (LOC411490), transcript variant X7, mRNA	571550479	XM_006567431.1	4174	1	313	3664	3979	316	309	309	97.78481013	293	1.70E-150	PREDICTED: Apis mellifera beta-N-acetylglucosaminidase (LOC411490), transcript variant X6, mRNA	571550475	XM_006567430.1	4251	1	313	3741	4056	316	309	309	97.78481013	293	1.70E-150	PREDICTED: Apis mellifera beta-N-acetylglucosaminidase (LOC411490), transcript variant X5, mRNA	571550471	XM_006567429.1	4336	1	313	3826
c70296_g1	1117	731425194	XM_002282599.3	1128	386	1064	105	783	680	580	580	85.29411765	379	0	PREDICTED: Vitis vinifera putative exosome complex component rrp40 (LOC100241656), mRNA	743849785	XR_842879.1	1302	394	600	743	948	207	170	170	82.12560386	95	7.69E-40	PREDICTED: Populus euphratica uncharacterized LOC105128548 (LOC105128548), ncRNA	566206643	XM_002321558.2	237	395	600	32	237	207	170	170	82.12560386	95	7.69E-40	Populus trichocarpa hypothetical protein (POPTR_0015s08670g) mRNA, partial cds	123675967	AM485227.1	31232	510	602	30028
c89266_g1	269	697125177	XM_009618309.1	2281	1	269	1803	2069	271	236	236	87.08487085	163	2.65E-78	PREDICTED: Nicotiana tomentosiformis uncharacterized LOC104109105 (LOC104109105), transcript variant X2, mRNA	697125175	XM_009618308.1	2304	1	269	1826	2092	271	236	236	87.08487085	163	2.65E-78	PREDICTED: Nicotiana tomentosiformis uncharacterized LOC104109105 (LOC104109105), transcript variant X1, mRNA	698485951	XM_009791433.1	2683	1	269	2200	2467	273	235	235	86.08058608	154	2.67E-73	PREDICTED: Nicotiana sylvestris uncharacterized LOC104237312 (LOC104237312), mRNA
c122677_g1	269	571577376	XM_624577.4	1882	1	269	561	829	269	268	268	99.62825279	266	1.46E-135	PREDICTED: Apis mellifera chromatin assembly factor 1 subunit (Caf1), mRNA	572267694	XM_006611851.1	1848	1	269	559	827	269	266	266	98.88475836	260	3.17E-132	PREDICTED: Apis dorsata probable histone-binding protein Caf1-like (LOC102679983), mRNA	820847485	XM_003693377.2	1878	1	269	556	824	269	264	264	98.14126394	254	6.86E-129	PREDICTED: Apis florea probable histone-binding protein Caf1 (LOC100871885), mRNA	815904267	XM_003487442.2	2310	1	269	520
c24375_g1	264	568840990	XM_006474385.1	3026	1	264	506	769	265	232	232	87.54716981	165	2.00E-79	PREDICTED: Citrus sinensis aminopeptidase M1-like (LOC102628994), mRNA	567922081	XM_006452984.1	3117	1	264	536	799	265	232	232	87.54716981	165	2.00E-79	Citrus clementina hypothetical protein (CICLE_v10007414mg) mRNA, complete cds	567922079	XM_006452983.1	2769	1	264	536	799	265	232	232	87.54716981	165	2.00E-79	Citrus clementina hypothetical protein (CICLE_v10007414mg) mRNA, complete cds	123679821	AM473392.1	11823	1	264	9260
c89984_g1	265	815768068	XM_012373769.1	4868	2	163	852	1010	163	141	141	86.50306748	94	5.92E-40	PREDICTED: Linepithema humile protein Wnt-6 (LOC105676116), transcript variant X2, mRNA	815768066	XM_012373759.1	4923	2	163	850	1008	163	141	141	86.50306748	94	5.92E-40	PREDICTED: Linepithema humile protein Wnt-6 (LOC105676116), transcript variant X1, mRNA	780706676	XM_011705079.1	3467	39	163	248	372	125	114	114	91.2	92	7.66E-39	PREDICTED: Wasmannia auropunctata protein Wnt-6-like (LOC105459222), mRNA	752864902	XM_011270572.1	2671	39	163	187
c115949_g1	430	349706135	FQ384674.1	1538	23	381	156	516	365	288	288	78.90410959	129	3.54E-59	Vitis vinifera clone SS0AAG14YK10	731427676	XM_010665767.1	1691	23	381	322	682	365	287	287	78.63013699	126	1.65E-57	PREDICTED: Vitis vinifera Aux/IAA protein (LOC100232909), transcript variant X3, mRNA	731427674	XM_010665766.1	1824	23	381	455	815	365	287	287	78.63013699	126	1.65E-57	PREDICTED: Vitis vinifera Aux/IAA protein (LOC100232909), transcript variant X2, mRNA	731427672	XM_010665764.1	1712	23	381	343
c183249_g1	229	565370546	XM_006351819.1	584	13	224	250	461	212	197	197	92.9245283	167	1.32E-80	PREDICTED: Solanum tuberosum selenoprotein K-like (LOC102587611), mRNA	723742411	XM_004250283.2	659	13	227	282	495	215	193	193	89.76744186	148	4.82E-70	PREDICTED: Solanum lycopersicum selenoprotein K (LOC101250268), mRNA	225316853	AK322607.1	542	13	227	209	422	215	193	193	89.76744186	148	4.82E-70	Solanum lycopersicum cDNA, clone: LEFL1039DD12, HTC in leaf	124222258	AK224852.2	474	13	227	168
c167113_g1	222	731327356	XM_010676180.1	1938	1	182	1059	1240	182	155	155	85.16483516	101	6.23E-44	PREDICTED: Beta vulgaris subsp. vulgaris aspartic proteinase-like (LOC104890627), mRNA
c189144_g1	285	595865051	XM_007211820.1	2158	1	285	1312	1596	285	251	251	88.07017544	183	2.16E-89	Prunus persica hypothetical protein (PRUPE_ppa003549mg) mRNA, complete cds	645241900	XM_008229077.1	2544	1	285	1574	1858	285	249	249	87.36842105	177	4.67E-86	PREDICTED: Prunus mume dicarboxylate transporter 1, chloroplastic (LOC103326829), mRNA	731392845	XM_002282773.3	2324	1	279	1682	1960	279	239	239	85.66308244	159	4.73E-76	PREDICTED: Vitis vinifera dicarboxylate transporter 1, chloroplastic (LOC100253664), mRNA	349704963	FQ383917.1	2230	1	279	1610
c58459_g2	984	571576028	XM_006559406.1	1376	70	789	252	974	731	603	603	82.48974008	337	2.00E-174	PREDICTED: Apis mellifera ADP-ribosylation factor-like protein 8B-A-like (LOC552448), transcript variant X2, mRNA	571576026	XM_006559405.1	1386	70	789	262	984	731	603	603	82.48974008	337	2.00E-174	PREDICTED: Apis mellifera ADP-ribosylation factor-like protein 8B-A-like (LOC552448), transcript variant X1, mRNA	571576025	XM_624821.4	1453	70	789	329	1051	731	603	603	82.48974008	337	2.00E-174	PREDICTED: Apis mellifera ADP-ribosylation factor-like protein 8B-A-like (LOC552448), transcript variant X3, mRNA	572266267	XM_006611185.1	1392	70	789	257
c171869_g1	221	15668129	AC019186.9	167101	1	221	18057	18277	221	221	221	100	221	1.22E-110	Homo sapiens BAC clone RP11-301K6 from 2, complete sequence
c4382_g1	204	571521663	XM_003249045.2	4166	1	194	3062	3256	197	191	191	96.95431472	176	1.15E-85	PREDICTED: Apis mellifera protein FAM46A-like (LOC411557), transcript variant X1, mRNA	571521658	XM_003249046.2	3973	1	194	2869	3063	197	191	191	96.95431472	176	1.15E-85	PREDICTED: Apis mellifera protein FAM46A-like (LOC411557), transcript variant X2, mRNA	571521652	XM_006557331.1	4172	1	194	3068	3262	197	191	191	96.95431472	176	1.15E-85	PREDICTED: Apis mellifera protein FAM46A-like (LOC411557), transcript variant X3, mRNA
c83880_g1	333	749755201	XM_011141770.1	1824	19	188	1174	1367	194	154	154	79.3814433	62	4.71E-22	PREDICTED: Harpegnathos saltator histidine-rich glycoprotein-like (LOC105183543), mRNA
c38635_g1	278	808144937	XR_001099547.1	4805	146	275	1202	1334	133	119	119	89.47368421	89	3.77E-37	PREDICTED: Bombus terrestris uncharacterized LOC105666707 (LOC105666707), transcript variant X2, ncRNA	808144936	XR_001099546.1	3508	146	275	1202	1334	133	119	119	89.47368421	89	3.77E-37	PREDICTED: Bombus terrestris uncharacterized LOC105666707 (LOC105666707), transcript variant X1, ncRNA
c175464_g1	328	731189470	KJ174516.1	2042	1	328	1630	1957	328	327	327	99.69512195	325	2.92E-168	Lycium chinense zeta-carotene desaturase mRNA, complete cds	723218789	KF957707.1	1767	191	328	1630	1767	138	138	138	100	138	2.62E-64	Lycium ruthenicum zeta-carotene desaturase (ZDS) mRNA, complete cds	569533220	KC810881.1	672	191	328	535	672	138	138	138	100	138	2.62E-64	Lycium chinense epsilon-carotene desaturase (ZDS) mRNA, partial cds	723218741	KF957683.1	1767	191	328	1630
c152752_g1	239	572272859	XM_006614205.1	1601	1	237	231	467	237	229	229	96.62447257	213	3.71E-106	PREDICTED: Apis dorsata probable cytochrome P450 6a14-like (LOC102681329), mRNA	571568768	XM_006565072.1	3558	1	239	1973	2211	239	224	224	93.72384937	194	1.35E-95	PREDICTED: Apis mellifera cytochrome P450 6AS3 (CYP6AS3), mRNA
c36962_g1	255	572313972	XR_422677.1	826	1	199	7	204	199	194	194	97.48743719	183	1.90E-89	PREDICTED: Apis dorsata uncharacterized LOC102673782 (LOC102673782), ncRNA
c79582_g1	222	685294895	XM_009140084.1	2626	1	222	1886	2107	222	210	210	94.59459459	186	3.50E-91	PREDICTED: Brassica rapa subtilisin-like protease (LOC103862383), mRNA	199579907	AC189222.2	163034	1	222	93106	93327	222	210	210	94.59459459	186	3.50E-91	Brassica rapa subsp. pekinensis clone KBrB010M19, complete sequence	567217073	XM_006412103.1	2307	1	220	1838	2057	220	198	198	90	154	2.15E-73	Eutrema salsugineum hypothetical protein (EUTSA_v10026999mg) mRNA, complete cds
c149951_g1	226	300709222	XM_002996732.1	525	1	178	347	525	179	177	177	98.88268156	172	2.16E-83	Nosema ceranae BRL01 hypothetical protein (NCER_100104) mRNA, complete cds
c58472_g1	1650	769852650	XM_011639503.1	2290	51	417	865	1231	368	311	311	84.51086957	196	8.20E-96	PREDICTED: Pogonomyrmex barbatus uncharacterized LOC105427655 (LOC105427655), mRNA	820834328	XM_012486081.1	1575	52	417	234	599	367	307	307	83.65122616	186	2.97E-90	PREDICTED: Apis florea uncharacterized LOC100867506 (LOC100867506), transcript variant X2, mRNA	820834327	XM_003689542.2	1613	52	417	272	637	367	307	307	83.65122616	186	2.97E-90	PREDICTED: Apis florea uncharacterized LOC100867506 (LOC100867506), transcript variant X1, mRNA	571551291	XM_006557795.1	1844	52	417	458
c35336_g1	420	572304927	XM_006618349.1	2653	1	420	1742	2161	420	415	415	98.80952381	405	0	PREDICTED: Apis dorsata DAZ-associated protein 2-like (LOC102676692), transcript variant X2, mRNA	571571777	XM_006564828.1	3684	1	420	2579	2999	421	414	414	98.33729216	399	0	PREDICTED: Apis mellifera uncharacterized LOC550799 (LOC550799), transcript variant X5, mRNA	571571773	XM_006564827.1	3765	1	420	2660	3080	421	414	414	98.33729216	399	0	PREDICTED: Apis mellifera uncharacterized LOC550799 (LOC550799), transcript variant X4, mRNA	571571769	XM_006564826.1	3111	1	420	1739
c12783_g1	249	571547029	XM_006569823.1	8961	1	249	2877	3125	249	243	243	97.59036145	231	3.83E-116	PREDICTED: Apis mellifera regulator of G-protein signaling 11-like (LOC725485), mRNA	820854049	XM_012488913.1	3160	2	249	2090	2337	248	230	230	92.74193548	194	1.42E-95	PREDICTED: Apis florea regulator of G-protein signaling 11 (LOC100868173), mRNA	572297602	XM_006614922.1	2589	2	249	1492	1730	248	224	224	90.32258065	171	8.66E-83	PREDICTED: Apis dorsata regulator of G-protein signaling 11-like (LOC102675687), transcript variant X11, mRNA	572297600	XM_006614921.1	2601	2	249	1504
c122721_g1	271	723692767	XM_004237482.2	1132	1	81	846	926	81	70	70	86.41975309	48	2.26E-14	PREDICTED: Solanum lycopersicum protein TONNEAU 1a-like (LOC101253887), mRNA	703117926	XM_010103187.1	789	1	82	698	779	82	68	68	82.92682927	40	6.34E-10	Morus notabilis FGFR1 oncogene partner partial mRNA	663680879	HG975516.1	64069666	1	49	42295537	42295585	49	46	46	93.87755102	40	6.34E-10	Solanum lycopersicum chromosome ch04, complete genome	663673442	HG975443.1	77197300	1	49	51745466
c124511_g1	232	685304978	XM_009144961.1	1679	1	230	1260	1489	230	214	214	93.04347826	182	6.16E-89	PREDICTED: Brassica rapa mitogen-activated protein kinase 12 (LOC103866947), mRNA	727449952	XM_010508301.1	1532	1	230	1144	1373	230	213	213	92.60869565	179	2.86E-87	PREDICTED: Camelina sativa mitogen-activated protein kinase 12-like (LOC104783182), mRNA	297828332	XM_002882003.1	1221	1	230	985	1214	231	213	213	92.20779221	176	1.33E-85	Arabidopsis lyrata subsp. lyrata hypothetical protein, mRNA	727452512	XM_010509765.1	1352	1	230	943
c187459_g1	356	349705690	FQ384230.1	1001	1	261	449	709	261	229	229	87.7394636	165	2.80E-79	Vitis vinifera clone SS0AAG27YK09	147856238	AM481171.2	47502	2	261	41801	42060	260	227	227	87.30769231	162	1.30E-77	Vitis vinifera contig VV78X276913.12, whole genome shotgun sequence	731426780	XM_002283503.3	1802	2	261	1273	1532	260	227	227	87.30769231	161	4.69E-77	PREDICTED: Vitis vinifera argininosuccinate synthase, chloroplastic (LOC100266261), mRNA	703132897	XM_010106932.1	2778	2	261	2509
c153612_g1	226	571510115	XM_006571622.1	9469	1	226	4745	4970	226	225	225	99.55752212	223	9.65E-112	PREDICTED: Apis mellifera PHD finger protein rhinoceros (rno), mRNA	572269650	XM_006612777.1	10372	1	223	5264	5486	223	216	216	96.86098655	202	4.55E-100	PREDICTED: Apis dorsata PHD finger protein rhinoceros-like (LOC102671883), transcript variant X5, mRNA	572269648	XM_006612776.1	9983	1	223	4788	5010	223	216	216	96.86098655	202	4.55E-100	PREDICTED: Apis dorsata PHD finger protein rhinoceros-like (LOC102671883), transcript variant X4, mRNA	572269646	XM_006612775.1	10317	1	223	5264
c188765_g1	245	568844563	XM_006476095.1	767	1	215	234	448	215	190	190	88.37209302	140	1.45E-65	PREDICTED: Citrus sinensis uncharacterized LOC102620448 (LOC102620448), mRNA	567917205	XM_006450546.1	1081	1	215	255	469	215	190	190	88.37209302	140	1.45E-65	Citrus clementina hypothetical protein (CICLE_v10009715mg) mRNA, complete cds	567917203	XM_006450545.1	747	1	215	255	469	215	190	190	88.37209302	140	1.45E-65	Citrus clementina hypothetical protein (CICLE_v10009715mg) mRNA, complete cds	747070060	XM_011083535.1	887	3	245	375
c57463_g1	391	572299363	XM_006615752.1	1234	1	391	526	911	393	376	376	95.67430025	337	7.55E-175	PREDICTED: Apis dorsata myosin light chain alkali-like (LOC102679625), transcript variant X3, mRNA	571563562	XM_393544.5	1427	1	391	678	1060	396	369	369	93.18181818	306	1.29E-157	PREDICTED: Apis mellifera myosin light chain alkali-like (LOC410058), transcript variant X4, mRNA	820856129	XM_003696115.2	1059	4	391	675	1059	393	360	360	91.60305344	287	4.71E-147	PREDICTED: Apis florea myosin light chain alkali (LOC100866744), transcript variant X2, mRNA	572299361	XM_006615751.1	1166	1	323	526
c87121_g1	270	571573230	XM_006557588.1	3278	2	270	2004	2272	269	268	268	99.62825279	266	1.47E-135	PREDICTED: Apis mellifera uncharacterized LOC408504 (LOC408504), transcript variant X2, mRNA	571573229	XM_392047.5	3085	2	270	1811	2079	269	268	268	99.62825279	266	1.47E-135	PREDICTED: Apis mellifera uncharacterized LOC408504 (LOC408504), transcript variant X3, mRNA	571573227	XM_006557587.1	2793	2	270	1519	1787	269	268	268	99.62825279	266	1.47E-135	PREDICTED: Apis mellifera uncharacterized LOC408504 (LOC408504), transcript variant X1, mRNA	820855468	XM_003695912.2	3090	2	270	1817
c124356_g1	339	572316983	XM_006624039.1	1316	1	339	818	1156	339	337	337	99.4100295	333	1.08E-172	PREDICTED: Apis dorsata 26S protease regulatory subunit 10B-like (LOC102681574), mRNA	571508697	XM_006571330.1	1552	1	339	815	1153	339	335	335	98.820059	327	2.34E-169	PREDICTED: Apis mellifera 26S protease regulatory subunit 10B (LOC551386), mRNA	820854705	XM_012489186.1	1369	1	339	818	1156	339	333	333	98.2300885	321	5.06E-166	PREDICTED: Apis florea 26S protease regulatory subunit 10B (LOC100868464), mRNA	808113086	XM_012321067.1	1407	4	339	832
c90556_g1	291	255539910	XM_002510974.1	819	1	291	184	474	291	248	248	85.2233677	162	1.04E-77	Ricinus communis protein with unknown function, mRNA	729353850	XM_010546051.1	775	1	291	328	618	291	240	240	82.4742268	138	2.29E-64	PREDICTED: Tarenaya hassleriana ras-related protein RABD2a (LOC104816998), mRNA	21206845	AY103767.1	1117	1	276	384	660	277	222	222	80.14440433	111	2.34E-49	Zea mays PCO152592 mRNA sequence	242384229	FP092873.1	982	1	291	336
c58047_g1	2578	820865526	XM_003698806.2	2267	306	1335	311	1328	1043	795	795	76.22243528	280	2.60E-142	PREDICTED: Apis florea putative phospholipase B-like lamina ancestor (LOC100866990), transcript variant X1, mRNA	805792877	XM_003704025.2	2202	59	968	16	911	920	712	712	77.39130435	279	9.36E-142	PREDICTED: Megachile rotundata putative phospholipase B-like lamina ancestor (LOC100875682), mRNA	571519273	XM_393495.5	2262	306	1335	307	1321	1040	791	791	76.05769231	275	1.57E-139	PREDICTED: Apis mellifera putative phospholipase B-like lamina ancestor-like (LOC410007), transcript variant X2, mRNA	572300311	XM_006616195.1	2216	306	1030	352
c157700_g1	273	571568234	XM_397038.5	7299	1	273	4787	5059	273	271	271	99.26739927	267	4.14E-136	PREDICTED: Apis mellifera venus kinase receptor (Vkr), transcript variant X2, mRNA	571568231	XM_006562750.1	6718	1	273	4206	4478	273	271	271	99.26739927	267	4.14E-136	PREDICTED: Apis mellifera venus kinase receptor (Vkr), transcript variant X1, mRNA
c135025_g1	296	703083045	XM_010093811.1	870	1	178	509	686	178	157	157	88.20224719	115	1.42E-51	Morus notabilis Septum-promoting GTP-binding protein 1 partial mRNA	566154883	XM_006370602.1	1299	16	191	575	750	176	154	154	87.5	110	8.57E-49	Populus trichocarpa hypothetical protein (POPTR_0001s44670g) mRNA, complete cds	743930109	XM_011010996.1	970	22	191	637	806	170	145	145	85.29411765	95	1.87E-40	PREDICTED: Populus euphratica septum-promoting GTP-binding protein 1 (LOC105114448), transcript variant X2, mRNA	743930107	XM_011010995.1	1347	22	191	634
c69271_g1	3458	805761991	XM_003700486.2	967	2456	3201	148	892	750	629	629	83.86666667	382	0	PREDICTED: Megachile rotundata triosephosphate isomerase (LOC100879250), mRNA	645024507	XM_008215656.1	938	2455	3205	159	909	754	598	598	79.31034483	283	7.53E-144	PREDICTED: Nasonia vitripennis triosephosphate isomerase (LOC100114064), transcript variant X3, mRNA	645024504	XM_008215655.1	942	2455	3205	163	913	754	598	598	79.31034483	283	7.53E-144	PREDICTED: Nasonia vitripennis triosephosphate isomerase (LOC100114064), transcript variant X2, mRNA	645024501	XM_008215654.1	1033	2455	3205	254
c159246_g1	358	615464681	XM_007598988.1	957	1	321	1	321	321	321	321	100	321	5.38E-166	Colletotrichum fioriniae PJ7 cytochrome c1 mRNA	596694474	XM_007281313.1	960	1	321	1	324	326	298	298	91.41104294	238	7.41E-120	Colletotrichum gloeosporioides Nara gc5 cytochrome c1 (CGGC5_10006), partial mRNA	827057257	XM_008092056.1	960	1	321	1	324	324	295	295	91.04938272	235	3.45E-118	Colletotrichum graminicola M1.001 cytochrome C1 family protein partial mRNA	302414937	XM_003005255.1	957	1	321	1
c106340_g1	237	636589404	XM_008027850.1	5633	31	77	5375	5421	48	46	46	95.83333333	41	1.51E-10	Setosphaeria turcica Et28A hypothetical protein mRNA
c167611_g1	261	692935956	KM424452.1	2031	54	188	1643	1772	136	117	117	86.02941176	75	2.12E-29	Orthogonalys pulchella isolate 12457ort ultra conserved element locus uce-1287 genomic sequence
c120588_g1	943	685268579	XM_009127107.1	1376	1	922	404	1330	931	868	868	93.23308271	735	0	PREDICTED: Brassica rapa malate dehydrogenase 2, glyoxysomal (LOC103850366), mRNA	685379657	XM_009124284.1	1360	1	925	363	1281	931	842	842	90.44038668	655	0	PREDICTED: Brassica rapa malate dehydrogenase 2, glyoxysomal-like (LOC103847223), transcript variant X1, mRNA	1050434	X92512.1	1288	1	847	301	1145	852	780	780	91.54929577	630	0	B.napus mRNA for glyoxysomal malate dehydrogenase	145357822	NM_121003.3	1390	1	909	422
c179300_g1	258	731427417	XM_010665672.1	4445	1	244	274	517	245	212	212	86.53061224	145	2.56E-68	PREDICTED: Vitis vinifera Niemann-Pick C1 protein (LOC100242789), mRNA	694437836	XM_009347647.1	4392	5	239	261	495	235	191	191	81.27659574	103	5.71E-45	PREDICTED: Pyrus x bretschneideri Niemann-Pick C1 protein (LOC103937702), mRNA	658027016	XM_008350715.1	2562	5	239	221	455	235	191	191	81.27659574	103	5.71E-45	PREDICTED: Malus x domestica Niemann-Pick C1 protein-like (LOC103412117), mRNA	657980851	XM_008384208.1	4302	5	239	88
c180203_g1	264	572317700	XM_006624380.1	3425	1	264	1683	1946	264	260	260	98.48484848	252	8.69E-128	PREDICTED: Apis dorsata GTPase-activating Rap/Ran-GAP domain-like protein 3-like (LOC102678737), transcript variant X3, mRNA	572317698	XM_006624379.1	3396	1	264	1654	1917	264	260	260	98.48484848	252	8.69E-128	PREDICTED: Apis dorsata GTPase-activating Rap/Ran-GAP domain-like protein 3-like (LOC102678737), transcript variant X2, mRNA	572317696	XM_006624378.1	3467	1	264	1725	1988	264	260	260	98.48484848	252	8.69E-128	PREDICTED: Apis dorsata GTPase-activating Rap/Ran-GAP domain-like protein 3-like (LOC102678737), transcript variant X1, mRNA	571536330	XM_396917.5	4466	10	264	1866
c117082_g1	376	731385468	XM_002284032.3	986	57	376	269	590	322	291	291	90.37267081	228	2.83E-114	PREDICTED: Vitis vinifera protein PEROXIN-4 (LOC100254379), transcript variant X2, mRNA	731385467	XM_002284026.3	880	57	376	163	484	322	291	291	90.37267081	228	2.83E-114	PREDICTED: Vitis vinifera protein PEROXIN-4 (LOC100254379), transcript variant X1, mRNA	349727294	FQ388876.1	826	57	376	133	454	322	291	291	90.37267081	228	2.83E-114	Vitis vinifera clone SS0AEB21YJ16	349724728	FQ388562.1	800	57	376	215
c144231_g1	221	759169520	XM_011377064.1	2710	1	221	2108	2327	221	211	211	95.47511312	190	2.08E-93	PREDICTED: Pteropus vampyrus jun proto-oncogene (JUN), mRNA	667278299	XM_008575095.1	3155	1	221	1995	2214	221	209	209	94.57013575	184	4.50E-90	PREDICTED: Galeopterus variegatus jun proto-oncogene (JUN), mRNA	558158052	XM_006096110.1	1276	1	221	677	896	221	209	209	94.57013575	184	4.50E-90	PREDICTED: Myotis lucifugus jun proto-oncogene (JUN), mRNA	554550780	XM_005869841.1	1551	1	221	952
c95392_g1	462	697138638	XM_009625102.1	2370	3	459	1109	1565	457	432	432	94.52954048	382	0	PREDICTED: Nicotiana tomentosiformis cryptochrome-1 (LOC104114616), transcript variant X4, mRNA	697138636	XM_009625101.1	2949	3	459	1688	2144	457	432	432	94.52954048	382	0	PREDICTED: Nicotiana tomentosiformis cryptochrome-1 (LOC104114616), transcript variant X3, mRNA	697138634	XM_009625100.1	2409	3	459	1148	1604	457	432	432	94.52954048	382	0	PREDICTED: Nicotiana tomentosiformis cryptochrome-1 (LOC104114616), transcript variant X2, mRNA	697138632	XM_009625099.1	3170	3	459	1909
c157396_g1	284	595820633	XM_007204625.1	4889	1	281	3167	3447	281	241	241	85.76512456	161	3.65E-77	Prunus persica hypothetical protein (PRUPE_ppa000163mg) mRNA, complete cds	823174656	XR_001135651.1	6573	3	277	4735	5009	276	236	236	85.50724638	155	7.89E-74	PREDICTED: Gossypium raimondii protein ROS1-like (LOC105799704), transcript variant X5, misc_RNA	823174652	XM_012630391.1	6528	3	277	4653	4927	276	236	236	85.50724638	155	7.89E-74	PREDICTED: Gossypium raimondii protein ROS1-like (LOC105799704), transcript variant X4, mRNA	823174649	XM_012630390.1	6543	3	277	4668
c116707_g1	275	317038293	XM_001401965.2	1575	104	275	1256	1427	172	148	148	86.04651163	100	2.85E-43	Aspergillus niger CBS 513.88 aspartate aminotransferase, mRNA	134074527	AM270079.1	215932	104	196	215035	215127	93	82	82	88.17204301	60	4.91E-21	Aspergillus niger contig An04c0180, complete genome
c46816_g1	444	126131925	XM_001382451.1	1364	1	429	553	981	429	367	367	85.54778555	243	1.56E-122	Scheffersomyces stipitis CBS 6054 succinate--CoA ligase (GDP-forming) beta chain (LSC2) partial mRNA	126094052	CP000496.1	2740984	1	429	1390221	1390649	429	367	367	85.54778555	243	1.56E-122	Scheffersomyces stipitis CBS 6054 chromosome 2, complete sequence	260945462	XM_002616983.1	1278	1	444	544	987	445	376	376	84.49438202	237	3.37E-119	Clavispora lusitaniae ATCC 42720 conserved hypothetical protein, mRNA	575518512	XM_006688464.1	1471	1	402	741
c90088_g1	301	657974793	XM_008381012.1	2384	46	301	1825	2080	256	234	234	91.40625	191	8.19E-94	PREDICTED: Malus x domestica DNA (cytosine-5)-methyltransferase DRM2-like (LOC103442237), transcript variant X2, mRNA	657974791	XM_008381011.1	2424	46	301	1825	2080	256	234	234	91.40625	191	8.19E-94	PREDICTED: Malus x domestica DNA (cytosine-5)-methyltransferase DRM2-like (LOC103442237), transcript variant X1, mRNA	694411480	XM_009335827.1	2378	16	301	1792	2077	286	251	251	87.76223776	181	2.97E-88	PREDICTED: Pyrus x bretschneideri DNA (cytosine-5)-methyltransferase DRM2 (LOC103926943), mRNA	568832137	XM_006470237.1	1949	31	296	1444
c118706_g1	267	565359995	XR_367291.1	1208	2	267	485	750	266	255	255	95.86466165	233	3.21E-117	PREDICTED: Solanum tuberosum tropinone reductase-like 3-like (LOC102598148), misc_RNA	565360073	XM_006346744.1	1938	2	267	1464	1729	266	254	254	95.4887218	230	1.49E-115	PREDICTED: Solanum tuberosum probable LRR receptor-like serine/threonine-protein kinase At3g47570-like (LOC102584499), mRNA	723689163	XM_004236627.2	1367	1	267	623	889	267	250	250	93.6329588	216	9.06E-108	PREDICTED: Solanum lycopersicum tropinone reductase-like 3 (LOC101264111), mRNA	225319035	AK329613.1	1150	1	267	418
c43153_g1	1421	371911130	AK391533.1	1450	1	1421	7	1428	1422	1418	1418	99.71870605	1409	0	Sus scrofa mRNA, clone: DCI010103B10, expressed in dendritic cells (immature)	371911039	AK391442.1	1458	1	1421	6	1427	1422	1418	1418	99.71870605	1409	0	Sus scrofa mRNA, clone: DCI010079E08, expressed in dendritic cells (immature)	47522867	NM_214023.1	1430	1	1421	6	1427	1422	1418	1418	99.71870605	1409	0	Sus scrofa secreted phosphoprotein 1 (SPP1), mRNA >gnl|BL_ORD_ID|647 Porcine Spp1 gene for SPPI (osteopontin)	371909985	AK391196.1	1461	1	1421	9
c43114_g1	265	657979510	XM_008383497.1	846	1	265	491	752	265	260	260	98.11320755	249	4.06E-126	PREDICTED: Malus x domestica thioredoxin M-type, chloroplastic-like (LOC103444549), mRNA	694405750	XM_009379436.1	798	1	265	461	725	265	258	258	97.35849057	244	2.44E-123	PREDICTED: Pyrus x bretschneideri thioredoxin M-type, chloroplastic-like (LOC103966287), mRNA	694450222	XM_009352293.1	831	1	265	497	757	265	256	256	96.60377358	236	6.84E-119	PREDICTED: Pyrus x bretschneideri thioredoxin M-type, chloroplastic-like (LOC103942091), mRNA >gnl|BL_ORD_ID|24699877 PREDICTED: Pyrus x bretschneideri thioredoxin M-type, chloroplastic-like (LOC103942095), mRNA	694362442	XM_009362431.1	831	1	265	497
c192697_g1	244	659118317	XM_008460837.1	1683	131	219	401	489	89	83	83	93.25842697	71	3.29E-27	PREDICTED: Cucumis melo zinc finger protein ZPR1-like (LOC103498281), transcript variant X2, mRNA	659118315	XM_008460836.1	2010	131	219	399	487	89	83	83	93.25842697	71	3.29E-27	PREDICTED: Cucumis melo zinc finger protein ZPR1-like (LOC103498281), transcript variant X1, mRNA	731371326	XM_010650501.1	1910	131	219	294	382	89	80	80	89.88764045	62	3.31E-22	PREDICTED: Vitis vinifera zinc finger protein ZPR1 (LOC100254202), transcript variant X2, mRNA	731371323	XM_002276969.2	2076	131	219	290
c67318_g1	4762	815896199	XM_012390945.1	5202	1	778	2732	3518	797	678	678	85.06900878	425	0	PREDICTED: Bombus impatiens protein alan shepard (LOC100744046), mRNA	808118539	XM_012321165.1	3896	1	778	3068	3854	797	673	673	84.44165621	410	0	PREDICTED: Bombus terrestris protein alan shepard (LOC100642240), transcript variant X6, mRNA	808118538	XM_003394549.2	3898	1	778	3070	3856	797	673	673	84.44165621	410	0	PREDICTED: Bombus terrestris protein alan shepard (LOC100642240), transcript variant X5, mRNA	808118536	XM_012321164.1	3930	1	778	3102
c88319_g1	436	381145558	JQ678763.1	2859	1	436	366	801	436	409	409	93.80733945	355	0	Camellia sinensis cell division cycle protein 48 (CDC48) mRNA, complete cds	747093627	XM_011096326.1	2731	2	436	343	777	436	380	380	87.1559633	267	6.96E-136	PREDICTED: Sesamum indicum cell division cycle protein 48 homolog (LOC105174282), mRNA	595836585	XM_007207226.1	1998	1	430	323	752	430	374	374	86.97674419	262	4.19E-133	Prunus persica hypothetical protein (PRUPE_ppa001607m2g) mRNA, partial cds	764617215	XM_004304403.2	2774	2	430	305
c104952_g1	258	27375026	AC073575.30	173718	1	258	13570	13827	258	258	258	100	258	3.91E-131	Homo sapiens 12 PAC RP1-267L14 (Roswell Park Cancer Institute Human PAC Library) complete sequence	359718911	NM_001109662.3	15450	62	258	12332	12528	197	197	197	100	197	3.18E-97	Homo sapiens HECT domain containing E3 ubiquitin protein ligase 4 (HECTD4), mRNA	168273045	AB384506.1	9017	62	258	8093	8289	197	197	197	100	197	3.18E-97	Synthetic construct DNA, clone: pF1KA0614, Homo sapiens KIAA0614 gene for KIAA0614 protein, complete cds, without stop codon, in Flexi system	18088941	BC021144.1	4305	62	258	1304
c149399_g1	217	21751427	AK092755.1	1857	1	217	254	470	217	217	217	100	217	1.99E-108	Homo sapiens cDNA FLJ35436 fis, clone SMINT2002778	27657616	AC104841.6	133221	1	217	118802	119018	217	217	217	100	217	1.99E-108	Homo sapiens BAC clone RP11-475G3 from 2, complete sequence	767917823	XM_011511061.1	5070	146	217	3629	3700	72	72	72	100	72	8.02E-28	PREDICTED: Homo sapiens high density lipoprotein binding protein (HDLBP), transcript variant X9, mRNA	767917821	XM_011511060.1	4474	146	217	3684
c48634_g1	210	820857014	XR_001112515.1	1947	2	207	468	662	207	189	189	91.30434783	146	5.64E-69	PREDICTED: Apis florea uncharacterized LOC105736296 (LOC105736296), ncRNA	572310866	XR_422557.1	872	1	207	291	485	208	188	188	90.38461538	141	3.39E-66	PREDICTED: Apis dorsata uncharacterized LOC102671631 (LOC102671631), transcript variant X2, ncRNA	572310865	XR_422556.1	1032	1	207	451	645	208	188	188	90.38461538	141	3.39E-66	PREDICTED: Apis dorsata uncharacterized LOC102671631 (LOC102671631), transcript variant X1, ncRNA	815917169	XM_012388265.1	7683	55	165	7157
c73517_g1	3640	529202214	CP006620.1	2994661	2179	2229	142871	142921	51	47	47	92.15686275	39	3.45E-08	Enterococcus faecium Aus0085, complete genome	445187230	CP004063.1	2635572	2179	2229	149557	149607	51	47	47	92.15686275	39	3.45E-08	Enterococcus faecium NRRL B-2354, complete genome	388532432	CP003583.1	2698137	2179	2229	149466	149516	51	47	47	92.15686275	39	3.45E-08	Enterococcus faecium DO, complete genome	378937014	CP003351.1	2955294	2179	2229	184558
c109154_g1	410	571534572	XM_006565362.1	3034	1	410	2557	2966	410	410	410	100	410	0	PREDICTED: Apis mellifera n-acetyltransferase 10-like (LOC724656), mRNA	572271801	XM_006613771.1	3238	1	410	2766	3175	413	396	396	95.88377724	359	0	PREDICTED: Apis dorsata N-acetyltransferase 10-like (LOC102677333), mRNA	820849412	XM_003693854.2	3239	1	410	2786	3198	413	392	392	94.91525424	348	0	PREDICTED: Apis florea N-acetyltransferase 10 (LOC100866267), mRNA
c39114_g1	250	571538810	XM_006562489.1	2242	1	250	251	500	250	249	249	99.6	247	4.91E-125	PREDICTED: Apis mellifera uncharacterized LOC725406 (LOC725406), transcript variant X2, mRNA	571538807	XM_006562488.1	2278	1	250	245	494	250	249	249	99.6	247	4.91E-125	PREDICTED: Apis mellifera uncharacterized LOC725406 (LOC725406), transcript variant X1, mRNA	572318286	XM_006624656.1	4087	4	250	210	456	247	243	243	98.3805668	235	2.30E-118	PREDICTED: Apis dorsata serine/threonine-protein kinase PRP4 homolog (LOC102679225), mRNA	820853817	XM_012488808.1	4388	1	250	483
c142069_g1	286	685874321	KM027370.1	909	1	286	27	312	286	283	283	98.95104895	277	1.21E-141	Camellia japonica AG mRNA, complete cds	645237868	XM_008227187.1	869	1	202	159	358	202	173	173	85.64356436	114	4.92E-51	PREDICTED: Prunus mume floral homeotic protein AGAMOUS (LOC103325053), transcript variant X4, mRNA	645237866	XM_008227186.1	1218	1	202	159	358	202	173	173	85.64356436	114	4.92E-51	PREDICTED: Prunus mume floral homeotic protein AGAMOUS (LOC103325053), transcript variant X3, mRNA	645237863	XM_008227185.1	1214	1	202	152
c190292_g1	220	658036161	XM_008355405.1	1077	1	220	260	479	220	219	219	99.54545455	218	5.63E-109	PREDICTED: Malus x domestica protein YLS9-like (LOC103417214), mRNA	694445071	XM_009350734.1	1044	1	220	241	460	220	217	217	98.63636364	211	4.38E-105	PREDICTED: Pyrus x bretschneideri protein YLS9-like (LOC103940588), mRNA	694388408	XM_009371639.1	1068	1	220	303	522	220	216	216	98.18181818	208	2.04E-103	PREDICTED: Pyrus x bretschneideri protein YLS9-like (LOC103959285), mRNA	694399317	XM_009376515.1	847	1	220	213
c69404_g1	971	657790682	XM_008323941.1	4366	561	682	1232	1352	125	99	99	79.2	43	5.36E-11	PREDICTED: Cynoglossus semilaevis ATPase family, AAA domain containing 2 (atad2), transcript variant X9, mRNA	657790680	XM_008323940.1	4661	561	682	1527	1647	125	99	99	79.2	43	5.36E-11	PREDICTED: Cynoglossus semilaevis ATPase family, AAA domain containing 2 (atad2), transcript variant X8, mRNA	657790678	XM_008323939.1	4724	561	682	1590	1710	125	99	99	79.2	43	5.36E-11	PREDICTED: Cynoglossus semilaevis ATPase family, AAA domain containing 2 (atad2), transcript variant X7, mRNA	657790676	XM_008323938.1	4994	561	682	1962
c25438_g1	451	751229351	XM_011169831.1	5653	56	200	146	287	147	127	127	86.39455782	83	1.39E-33	PREDICTED: Solenopsis invicta serine/threonine-protein kinase tousled-like 2 (LOC105201701), transcript variant X4, mRNA	815819087	XM_012375286.1	7032	52	177	714	841	130	115	115	88.46153846	82	5.00E-33	PREDICTED: Linepithema humile serine/threonine-protein kinase tousled-like 2 (LOC105677013), transcript variant X2, mRNA	815819085	XM_012375285.1	7111	52	177	714	841	130	115	115	88.46153846	82	5.00E-33	PREDICTED: Linepithema humile serine/threonine-protein kinase tousled-like 2 (LOC105677013), transcript variant X1, mRNA	746842305	XM_011053057.1	6520	64	177	338
c104243_g1	202	694397982	XM_009375921.1	2187	1	202	523	724	202	194	194	96.03960396	178	8.76E-87	PREDICTED: Pyrus x bretschneideri putative proline-rich receptor-like protein kinase PERK6 (LOC103963143), mRNA	694437400	XM_009347457.1	2330	1	202	511	721	211	183	183	86.72985782	122	1.18E-55	PREDICTED: Pyrus x bretschneideri putative proline-rich receptor-like protein kinase PERK6 (LOC103937511), mRNA	657968441	XM_008377702.1	2577	62	202	815	955	141	127	127	90.07092199	99	7.22E-43	PREDICTED: Malus x domestica putative proline-rich receptor-like protein kinase PERK6 (LOC103439151), mRNA
c60091_g1	2447	820857310	XM_003696666.2	1501	103	1429	98	1424	1328	1168	1168	87.95180723	847	0	PREDICTED: Apis florea 26S protease regulatory subunit 4 (LOC100870039), mRNA	571530353	XM_623524.4	1811	103	1429	86	1412	1327	1166	1166	87.86737001	844	0	PREDICTED: Apis mellifera proteasome 26S subunit subunit 4 ATPase (Pros26.4), transcript variant 1, mRNA	572315497	XM_006623335.1	1793	103	1429	87	1413	1328	1166	1166	87.80120482	841	0	PREDICTED: Apis dorsata 26S protease regulatory subunit 4-like (LOC102673349), mRNA	815910096	XM_003489129.2	1797	102	1429	76
c21621_g1	231	224923133	AC235369.1	151815	1	231	44370	44602	234	218	218	93.16239316	184	4.74E-90	Glycine max strain Williams 82 clone GM_WBb0103K07, complete sequence	224923049	AC235285.1	160198	1	231	21469	21701	234	218	218	93.16239316	184	4.74E-90	Glycine max strain Williams 82 clone GM_WBb0052P20, complete sequence	224923128	AC235364.1	178156	1	231	19605	19835	233	216	216	92.70386266	180	7.93E-88	Glycine max strain Williams 82 clone GM_WBb0100H11, complete sequence	224923086	AC235322.1	146395	1	231	77226
c113425_g1	274	658046359	XM_008360639.1	3084	1	274	2767	3040	274	271	271	98.90510949	267	4.16E-136	PREDICTED: Malus x domestica linoleate 13S-lipoxygenase 2-1, chloroplastic-like (LOC103422578), mRNA	694376674	XM_009366450.1	3073	4	274	2761	3031	271	266	266	98.15498155	256	5.42E-130	PREDICTED: Pyrus x bretschneideri linoleate 13S-lipoxygenase 2-1, chloroplastic-like (LOC103954616), mRNA	694376639	XM_009366441.1	3073	4	274	2761	3031	271	266	266	98.15498155	256	5.42E-130	PREDICTED: Pyrus x bretschneideri linoleate 13S-lipoxygenase 2-1, chloroplastic-like (LOC103954602), mRNA	657984721	XM_008386234.1	4633	2	274	4301
c109878_g1	255	820845785	XM_003692884.2	1908	1	255	150	404	255	254	254	99.60784314	252	8.35E-128	PREDICTED: Apis florea vesicle-associated membrane protein-associated protein B (LOC100866070), mRNA	572306200	XM_006618935.1	1894	1	255	143	397	255	254	254	99.60784314	252	8.35E-128	PREDICTED: Apis dorsata vesicle-associated membrane protein/synaptobrevin-binding protein-like (LOC102675053), mRNA	571539503	XM_393426.5	1902	1	255	148	402	255	253	253	99.21568627	249	3.89E-126	PREDICTED: Apis mellifera vesicle-associated membrane protein-associated protein A (Vapa), mRNA	808125951	XM_003396844.2	1910	4	255	153
c135692_g1	326	225313869	AK327616.1	2263	1	324	1461	1784	324	311	311	95.98765432	285	4.99E-146	Solanum lycopersicum cDNA, clone: LEFL2034C23, HTC in fruit	565393580	XM_006362391.1	2030	1	326	1374	1699	326	312	312	95.70552147	284	1.79E-145	PREDICTED: Solanum tuberosum probable inactive purple acid phosphatase 27-like (LOC102606267), mRNA	723712983	XM_010325036.1	2213	1	324	1393	1716	324	310	310	95.67901235	282	2.32E-144	PREDICTED: Solanum lycopersicum probable inactive purple acid phosphatase 27 (LOC101256393), mRNA	565393578	XM_006362390.1	2277	1	326	1449
c144737_g1	349	685364181	XM_009118048.1	982	4	289	421	700	286	261	261	91.25874126	208	3.42E-103	PREDICTED: Brassica rapa uncharacterized LOC103841504 (LOC103841504), mRNA	685296571	XM_009140877.1	904	4	334	307	625	331	289	289	87.31117825	199	3.45E-98	PREDICTED: Brassica rapa uncharacterized LOC103863124 (LOC103863124), mRNA	567184615	XM_006402971.1	966	1	261	340	597	261	235	235	90.03831418	181	3.50E-88	Eutrema salsugineum hypothetical protein (EUTSA_v10006239mg) mRNA, complete cds
c137144_g1	295	697142545	XM_009627084.1	440	1	250	61	306	253	220	220	86.95652174	149	1.78E-70	PREDICTED: Nicotiana tomentosiformis pre-mRNA-processing factor 39 (LOC104116261), mRNA	698562298	XM_009774072.1	320	1	136	134	269	139	121	121	87.05035971	82	3.13E-33	PREDICTED: Nicotiana sylvestris nucleolar protein 58 (LOC104222777), mRNA	727423517	XM_010447836.1	554	1	71	124	194	72	64	64	88.88888889	47	8.97E-14	PREDICTED: Camelina sativa UPF0329 protein ECU05_1680/ECU11_0050-like (LOC104728922), mRNA
c144676_g1	225	657988973	XM_008388451.1	1604	1	225	233	457	225	222	222	98.66666667	216	7.47E-108	PREDICTED: Malus x domestica exopolygalacturonase-like (LOC103449163), transcript variant X2, mRNA	657988971	XM_008388450.1	1757	1	225	233	457	225	222	222	98.66666667	216	7.47E-108	PREDICTED: Malus x domestica exopolygalacturonase-like (LOC103449163), transcript variant X1, mRNA
c85260_g1	261	209954714	AB360624.1	1413	1	261	907	1167	261	257	257	98.46743295	249	3.99E-126	Lycium barbarum UGT86A4 mRNA for UDP-glucose:glucosyltransferase, complete cds	764615783	XM_004304283.2	2120	170	209	1477	1516	40	39	39	97.5	37	2.83E-08	PREDICTED: Fragaria vesca subsp. vesca UDP-glycosyltransferase 73D1 (LOC101302853), mRNA	255556777	XM_002519376.1	1479	170	211	1070	1111	42	40	40	95.23809524	36	1.02E-07	Ricinus communis UDP-glucosyltransferase, putative, mRNA
c22258_g1	1105	820840545	XM_012495682.1	1164	1	1089	85	1161	1091	1024	1024	93.8588451	882	0	PREDICTED: Apis florea uncharacterized LOC100873036 (LOC100873036), mRNA	572298217	XM_006615205.1	1036	1	959	78	1036	959	922	922	96.14181439	848	0	PREDICTED: Apis dorsata uncharacterized LOC102679862 (LOC102679862), mRNA	571512897	XM_392231.5	1172	1	1102	75	1172	1112	1010	1010	90.82733813	794	0	PREDICTED: Apis mellifera uncharacterized LOC408695 (LOC408695), mRNA
c167273_g1	243	545883297	XM_003360170.3	4393	1	243	2529	2771	243	243	243	100	243	7.96E-123	PREDICTED: Sus scrofa kelch repeat and BTB (POZ) domain containing 2 (KBTBD2), mRNA	288782370	AK350842.1	1183	14	243	1	230	230	230	230	100	230	1.34E-115	Sus scrofa mRNA, clone:TCH010040H12, expressed in trachea	803214376	XM_012112183.1	3396	3	232	2483	2713	231	217	217	93.93939394	188	2.99E-92	PREDICTED: Ovis aries musimon kelch repeat and BTB (POZ) domain containing 2 (KBTBD2), transcript variant X5, mRNA	803214374	XM_012112182.1	3717	3	232	2804
c37749_g1	1908	808122408	XM_003395509.2	4480	165	1616	454	1902	1474	1072	1072	72.72727273	244	1.97E-122	PREDICTED: Bombus terrestris uncharacterized LOC100650521 (LOC100650521), mRNA
c97957_g1	253	615443252	XM_007592314.1	705	174	253	573	652	80	80	80	100	80	3.41E-32	Colletotrichum fioriniae PJ7 Ras family protein mRNA
c59741_g1	492	13124860	AY027434.1	534	41	240	264	463	201	164	164	81.5920398	89	7.05E-37	Heteropneustes fossilis ribosomal protein S16 mRNA, complete cds	698401130	XM_009810525.1	443	41	295	135	389	256	197	197	76.953125	78	9.19E-31	PREDICTED: Gavia stellata ribosomal protein S16 (RPS16), mRNA	684381084	XM_009168559.1	687	41	259	469	687	221	171	171	77.37556561	69	9.26E-26	Opisthorchis viverrini hypothetical protein partial mRNA	747084422	XM_011091318.1	664	43	246	354
c42220_g1	234	572271589	XM_006613669.1	3815	3	234	3580	3811	232	229	229	98.70689655	223	1.00E-111	PREDICTED: Apis dorsata solute carrier family 12 member 6-like (LOC102674871), transcript variant X6, mRNA	572271587	XM_006613668.1	3918	3	234	3683	3914	232	229	229	98.70689655	223	1.00E-111	PREDICTED: Apis dorsata solute carrier family 12 member 6-like (LOC102674871), transcript variant X5, mRNA	572271585	XM_006613667.1	3841	3	234	3606	3837	232	229	229	98.70689655	223	1.00E-111	PREDICTED: Apis dorsata solute carrier family 12 member 6-like (LOC102674871), transcript variant X4, mRNA	572271583	XM_006613666.1	3851	3	234	3616
c101009_g1	208	658017062	XM_008345669.1	1376	1	208	120	327	208	208	208	100	208	1.91E-103	PREDICTED: Malus x domestica 2-alkenal reductase (NADP(+)-dependent)-like (LOC103406678), transcript variant X2, mRNA	658017060	XM_008345668.1	1379	1	208	114	321	208	208	208	100	208	1.91E-103	PREDICTED: Malus x domestica 2-alkenal reductase (NADP(+)-dependent)-like (LOC103406678), transcript variant X1, mRNA	694380200	XM_009367971.1	1371	1	208	105	312	208	204	204	98.07692308	196	8.94E-97	PREDICTED: Pyrus x bretschneideri 2-alkenal reductase (NADP(+)-dependent)-like (LOC103956039), mRNA	645275956	XM_008244839.1	1399	1	208	98
c64009_g1	789	571575471	XM_006557687.1	2149	1	789	230	1018	789	788	788	99.87325729	786	0	PREDICTED: Apis mellifera ypsilon schachtel (yps), transcript variant X4, mRNA	572314311	XM_006622769.1	3064	1	789	391	1178	789	786	786	99.61977186	779	0	PREDICTED: Apis dorsata nuclease-sensitive element-binding protein 1-like (LOC102681001), transcript variant X3, mRNA	820840035	XM_012495476.1	1094	1	789	229	1016	789	785	785	99.49302915	776	0	PREDICTED: Apis florea nuclease-sensitive element-binding protein 1 (LOC100863011), transcript variant X3, mRNA	571575473	XM_006557688.1	2128	1	789	230
c146147_g1	291	565396472	XM_006363782.1	2264	1	291	962	1252	291	259	259	89.00343643	195	4.71E-96	PREDICTED: Solanum tuberosum probable polygalacturonase-like (LOC102599672), mRNA	698509047	XM_009801455.1	1695	1	291	546	836	291	256	256	87.97250859	186	4.75E-91	PREDICTED: Nicotiana sylvestris probable polygalacturonase At3g15720 (LOC104245787), transcript variant X1, mRNA	698509049	XM_009801456.1	1697	1	291	548	838	291	254	254	87.28522337	180	1.03E-87	PREDICTED: Nicotiana sylvestris probable polygalacturonase At3g15720 (LOC104245787), transcript variant X2, mRNA	731324004	XM_010674432.1	1711	1	280	573
c101464_g1	394	820841358	XM_012483606.1	3345	93	163	2584	2657	74	66	66	89.18918919	48	3.44E-14	PREDICTED: Apis florea gastrula zinc finger protein XlCGF58.1-like (LOC100867273), transcript variant X1, mRNA	820841349	XM_012483602.1	4293	93	163	4183	4256	74	66	66	89.18918919	48	3.44E-14	PREDICTED: Apis florea trimethylguanosine synthase (LOC100867154), mRNA	572299915	XM_006616006.1	4444	93	163	4334	4407	74	66	66	89.18918919	48	3.44E-14	PREDICTED: Apis dorsata trimethylguanosine synthase-like (LOC102677753), transcript variant X2, mRNA	572299913	XM_006616005.1	4275	93	163	4165
c73456_g1	4616	759053077	XM_011337391.1	6232	2397	3252	1611	2466	857	664	664	77.47957993	277	2.18E-140	PREDICTED: Cerapachys biroi phosphoinositide 3-kinase adapter protein 1 (LOC105278355), mRNA	769855098	XM_011640808.1	4506	2086	2141	2552	2606	56	53	53	94.64285714	46	5.63E-12	PREDICTED: Pogonomyrmex barbatus uncharacterized LOC105428464 (LOC105428464), mRNA	752880889	XM_011259727.1	5275	2086	2141	2737	2795	59	54	54	91.52542373	42	9.42E-10	PREDICTED: Camponotus floridanus phosphoinositide 3-kinase adapter protein 1 (LOC105252378), transcript variant X4, mRNA	752880887	XM_011259726.1	4111	2086	2141	2200
c175979_g1	336	572267391	XM_006611706.1	11177	8	336	10061	10385	329	320	320	97.26443769	300	2.37E-154	PREDICTED: Apis dorsata ankyrin repeat and KH domain-containing protein mask-like (LOC102672143), mRNA	571526239	XM_006569340.1	10386	55	336	10105	10386	282	282	282	100	282	2.40E-144	PREDICTED: Apis mellifera multiple ankyrin repeats single KH domain (mask), mRNA
c172077_g1	251	571521358	XM_392257.5	7513	1	250	219	469	252	243	243	96.42857143	223	1.08E-111	PREDICTED: Apis mellifera sodium/potassium-transporting ATPase subunit beta-2-like (LOC408722), mRNA	820839093	XM_003690905.2	1466	1	250	238	483	250	240	240	96	218	6.52E-109	PREDICTED: Apis florea sodium/potassium-transporting ATPase subunit beta-2-like (LOC100869332), mRNA	572297368	XR_421668.1	1305	1	251	256	502	251	239	239	95.21912351	213	3.93E-106	PREDICTED: Apis dorsata sodium/potassium-transporting ATPase subunit beta-2-like (LOC102673902), misc_RNA	808146925	XM_003402811.2	7165	1	196	319
c54317_g1	715	685384114	XM_009126019.1	1598	120	715	857	1452	596	579	579	97.14765101	545	0	PREDICTED: Brassica rapa glutamine synthetase, chloroplastic (LOC103849205), mRNA	166406193	EU239243.1	1497	120	715	800	1395	596	579	579	97.14765101	545	0	Brassica rapa subsp. chinensis chloroplast glutamine synthetase mRNA, complete cds; nuclear gene for chloroplast product	296222	X72751.1	1575	120	715	834	1429	596	579	579	97.14765101	545	0	B.napus mRNA for plastidic glutamine synthetase isoform (BnGSR1-1) related to the A-genome type of Brassica campestris	685343109	XM_009109769.1	1559	164	715	890
c166475_g1	304	402744570	NM_001161933.2	783	2	304	252	551	303	276	276	91.08910891	220	6.27E-110	Acyrthosiphon pisum ribosomal protein S15A-like (LOC100159571), mRNA	239789756	AK340990.1	784	2	304	253	552	303	276	276	91.08910891	220	6.27E-110	Acyrthosiphon pisum ACYPI000930 mRNA, clone: 301A19, complete cds, full-insert cDNA sequence based on the ESTs (5'-EST:FF306530, 3'-EST:FF307926)	769114024	KJ820730.1	559	5	287	238	518	283	249	249	87.98586572	180	1.08E-87	Phylloxera sp. HZ-2015 ribosomal protein S15A mRNA, complete cds	242003929	XM_002422867.1	393	2	259	136
c180691_g1	230	685286820	XM_009136093.1	2489	36	230	2135	2325	195	181	181	92.82051282	151	1.04E-71	PREDICTED: Brassica rapa two pore calcium channel protein 1-like (LOC103858693), mRNA	685266816	XM_009123502.1	2566	69	230	2206	2367	162	157	157	96.91358025	147	1.74E-69	PREDICTED: Brassica rapa two pore calcium channel protein 1 (LOC103846557), mRNA	222422930	AK316725.1	2456	80	230	2081	2231	151	146	146	96.68874172	136	2.27E-63	Arabidopsis thaliana AT4G03560 mRNA, complete cds, clone: RAFL09-62-L08	186511501	NM_116594.4	2674	80	230	2237
c94631_g1	263	327412638	FR828552.1	1199	1	257	334	590	258	227	227	87.98449612	164	7.18E-79	Rosa hybrid cultivar mRNA for putative MYB transcription factor (myb1 gene), cultivar Yellow Island	595806147	XM_007202340.1	1037	1	260	223	482	260	226	226	86.92307692	158	1.55E-75	Prunus persica hypothetical protein (PRUPE_ppa009512mg) mRNA, complete cds	645270758	XM_008242379.1	975	1	260	128	387	260	225	225	86.53846154	155	7.23E-74	PREDICTED: Prunus mume protein PHR1-LIKE 1-like (LOC103339100), transcript variant X2, mRNA	645270756	XM_008242378.1	1291	1	260	444
c109840_g1	332	347453990	JN563930.1	160743	1	332	57480	57811	332	330	330	99.39759036	326	8.22E-169	Synthetic construct Nicotiana undulata chloroplast clone pCK2-6, complete sequence	347453879	JN563929.1	155863	1	332	57480	57811	332	330	330	99.39759036	326	8.22E-169	Nicotiana undulata chloroplast, complete genome	80750899	AB240139.1	155745	1	332	57403	57734	332	330	330	99.39759036	326	8.22E-169	Nicotiana tomentosiformis chloroplast DNA, complete sequence	20068310	AJ316582.1	156687	1	332	57168
c11647_g1	1031	692937945	KM425941.1	1093	33	134	553	652	103	89	89	86.40776699	59	7.28E-20	Sapyga pumila isolate 13946sap ultra conserved element locus uce-1151 genomic sequence	692931248	KM422746.1	834	35	104	696	767	73	68	68	93.15068493	56	3.39E-18	Nasonia vitripennis isolate 10751nas ultra conserved element locus uce-1151 genomic sequence
c9142_g1	319	692912012	KM413176.1	743	63	319	454	695	266	219	219	82.33082707	108	1.20E-47	Andrena (Melandrena) sp. BF-2014 isolate 1181and ultra conserved element locus uce-1445 genomic sequence	692938621	KM426617.1	846	245	319	680	753	75	72	72	96	65	9.65E-24	Scolia verticalis isolate 14622sco ultra conserved element locus uce-1445 genomic sequence	692923375	KM418860.1	943	249	319	384	454	71	69	69	97.18309859	65	9.65E-24	Chalybion californicum isolate 6865cha ultra conserved element locus uce-1445 genomic sequence	692935535	KM424232.1	232	252	319	7
c9325_g1	1533	571572472	XM_006564945.1	4548	241	1193	864	1816	964	703	703	72.9253112	170	2.16E-81	PREDICTED: Apis mellifera yellow-x1 (Y-x1), mRNA	572265827	XM_006610978.1	2050	138	1193	655	1710	1071	771	771	71.98879552	156	1.31E-73	PREDICTED: Apis dorsata protein yellow-like (LOC102680789), mRNA	820852771	XM_012488362.1	1921	138	1193	617	1669	1065	762	762	71.54929577	145	1.70E-67	PREDICTED: Apis florea protein yellow-like (LOC100866077), mRNA
c151293_g1	242	795108604	XM_012026664.1	3903	50	116	1213	1280	69	60	60	86.95652174	40	5.57E-10	PREDICTED: Vollenhovia emeryi SPARC (LOC105569875), transcript variant X2, mRNA	795108596	XM_012026663.1	4342	50	116	1213	1280	69	60	60	86.95652174	40	5.57E-10	PREDICTED: Vollenhovia emeryi SPARC (LOC105569875), transcript variant X1, mRNA	755927082	XM_011304727.1	5400	65	114	5349	5396	50	47	47	94	40	5.57E-10	PREDICTED: Fopius arisanus ras GTPase-activating protein-binding protein 2 (LOC105266506), transcript variant X3, mRNA	755927079	XM_011304717.1	5676	65	114	5625
c110267_g1	244	371913661	AK389371.1	2901	1	244	953	1196	244	244	244	100	244	2.22E-123	Sus scrofa mRNA, clone: ADR010056F09, expressed in adrenal gland	115548409	AK235026.1	2821	1	244	865	1108	244	244	244	100	244	2.22E-123	Sus scrofa mRNA, clone:OVRM10042E03, expressed in ovary	371911038	AK391441.1	1806	1	85	1	86	86	85	85	98.8372093	82	2.52E-33	Sus scrofa mRNA, clone: DCI010079C12, expressed in dendritic cells (immature)
c77476_g1	243	731399025	XM_010655170.1	2104	2	234	1017	1249	233	194	194	83.26180258	116	3.16E-52	PREDICTED: Vitis vinifera WRKY transcription factor 44 (LOC100256868), transcript variant X4, mRNA	731399023	XM_010655169.1	2267	2	234	1180	1412	233	194	194	83.26180258	116	3.16E-52	PREDICTED: Vitis vinifera WRKY transcription factor 44 (LOC100256868), transcript variant X3, mRNA	731399021	XM_010655168.1	2109	2	234	1022	1254	233	194	194	83.26180258	116	3.16E-52	PREDICTED: Vitis vinifera WRKY transcription factor 44 (LOC100256868), transcript variant X2, mRNA	731399020	XM_002275942.3	2315	2	234	1228
c46141_g1	2312	808142426	XM_003401405.2	2898	629	1884	80	1331	1282	928	928	72.38689548	192	1.93E-93	PREDICTED: Bombus terrestris decaprenyl-diphosphate synthase subunit 1 (LOC100649860), mRNA	815903790	XM_003487401.2	1597	629	1879	90	1336	1274	920	920	72.21350078	187	1.16E-90	PREDICTED: Bombus impatiens decaprenyl-diphosphate synthase subunit 1 (LOC100745933), mRNA	805793842	XM_003704101.2	4011	626	1814	266	1449	1203	867	867	72.06982544	178	1.17E-85	PREDICTED: Megachile rotundata decaprenyl-diphosphate synthase subunit 1 (LOC100875046), mRNA	820850567	XM_003694297.2	2075	623	1814	92
c138596_g1	274	685335364	XM_009106839.1	1008	1	267	624	890	267	257	257	96.25468165	237	1.98E-119	PREDICTED: Brassica rapa histidine-rich glycoprotein (LOC103831004), transcript variant X2, mRNA	685335361	XM_009106838.1	1030	1	267	646	912	267	257	257	96.25468165	237	1.98E-119	PREDICTED: Brassica rapa histidine-rich glycoprotein (LOC103831004), transcript variant X1, mRNA	685273081	XM_009129337.1	945	1	258	524	788	267	216	216	80.8988764	108	1.02E-47	PREDICTED: Brassica rapa histidine-rich glycoprotein-like (LOC103852433), mRNA
c172243_g1	232	571574309	XM_006563325.1	24536	1	232	7653	7884	232	232	232	100	232	9.88E-117	PREDICTED: Apis mellifera transcription factor mblk-1-like (Mblk-1), transcript variant X3, mRNA	571574307	XM_006563324.1	25195	1	232	8312	8543	232	232	232	100	232	9.88E-117	PREDICTED: Apis mellifera transcription factor mblk-1-like (Mblk-1), transcript variant X2, mRNA	571574305	XM_006563323.1	24736	1	232	7853	8084	232	232	232	100	232	9.88E-117	PREDICTED: Apis mellifera transcription factor mblk-1-like (Mblk-1), transcript variant X1, mRNA	58585199	NM_001011629.1	14440	1	232	7896
c115435_g1	264	657956588	XM_008371558.1	1144	1	264	816	1075	264	258	258	97.72727273	245	6.77E-124	PREDICTED: Malus x domestica cell number regulator 8-like (LOC103433314), mRNA	658040090	XM_008357417.1	1155	1	264	816	1075	264	258	258	97.72727273	244	2.43E-123	PREDICTED: Malus x domestica cell number regulator 8-like (LOC103419307), mRNA	694353448	XM_009359881.1	1135	1	264	808	1068	265	251	251	94.71698113	220	5.34E-110	PREDICTED: Pyrus x bretschneideri cell number regulator 8 (LOC103948813), mRNA	645220220	XM_008241026.1	1142	1	260	867
c28651_g1	241	571506999	XM_006570867.1	17113	87	211	115	240	126	111	111	88.0952381	80	3.22E-32	PREDICTED: Apis mellifera cadherin-related tumor suppressor fat (ft), mRNA	808113407	XM_003393042.2	18101	87	131	1	45	45	45	45	100	45	9.21E-13	PREDICTED: Bombus terrestris cadherin-related tumor suppressor (LOC100651028), mRNA
c177434_g1	346	820846570	XM_003693184.2	2201	1	344	838	1181	344	325	325	94.47674419	287	4.12E-147	PREDICTED: Apis florea uncharacterized LOC100866302 (LOC100866302), mRNA	572311314	XM_006621324.1	2096	1	346	537	882	346	325	325	93.93063584	283	6.89E-145	PREDICTED: Apis dorsata uncharacterized LOC102676743 (LOC102676743), mRNA	571562851	XM_391881.5	2889	1	344	1348	1691	345	313	313	90.72463768	248	1.97E-125	PREDICTED: Apis mellifera uncharacterized LOC408329 (LOC408329), mRNA
c146708_g1	377	805796256	XM_003704397.2	3180	1	60	272	328	60	57	57	95	49	9.10E-15	PREDICTED: Megachile rotundata nascent polypeptide-associated complex subunit alpha, muscle-specific form-like (LOC100880494), transcript variant X2, mRNA
c49882_g1	1266	780676539	XM_011698263.1	3305	38	931	1371	2244	897	695	695	77.48049052	278	1.63E-141	PREDICTED: Wasmannia auropunctata putative mediator of RNA polymerase II transcription subunit 26 (LOC105455161), transcript variant X3, mRNA	780676534	XM_011698262.1	3936	38	931	2002	2875	897	695	695	77.48049052	278	1.63E-141	PREDICTED: Wasmannia auropunctata putative mediator of RNA polymerase II transcription subunit 26 (LOC105455161), transcript variant X2, mRNA	780676530	XM_011698260.1	3570	38	931	1636	2509	897	695	695	77.48049052	278	1.63E-141	PREDICTED: Wasmannia auropunctata putative mediator of RNA polymerase II transcription subunit 26 (LOC105455161), transcript variant X1, mRNA	746841856	XM_011052820.1	3333	38	931	2199
c64767_g1	2544	820850877	XM_012487580.1	1870	415	1490	27	1090	1089	841	841	77.22681359	326	6.89E-168	PREDICTED: Apis florea acyl-CoA-binding domain-containing protein 4 (LOC100870702), transcript variant X3, mRNA	820850875	XM_012487579.1	1892	415	1490	49	1112	1089	841	841	77.22681359	326	6.89E-168	PREDICTED: Apis florea acyl-CoA-binding domain-containing protein 4 (LOC100870702), transcript variant X2, mRNA	820850873	XM_012487578.1	1945	415	1490	102	1165	1089	841	841	77.22681359	326	6.89E-168	PREDICTED: Apis florea acyl-CoA-binding domain-containing protein 4 (LOC100870702), transcript variant X1, mRNA	572301353	XM_006616673.1	1329	415	1490	46
c52395_g1	1278	808141673	XM_003401338.2	2771	279	900	192	789	623	492	492	78.97271268	217	1.34E-107	PREDICTED: Bombus terrestris golgin subfamily A member 7 (LOC100651620), transcript variant X2, mRNA	815927593	XM_003494230.2	2780	294	900	222	804	608	481	481	79.11184211	214	6.22E-106	PREDICTED: Bombus impatiens golgin subfamily A member 7 (LOC100740923), transcript variant X2, mRNA	815927592	XM_003494229.2	2743	318	900	209	767	584	458	458	78.42465753	193	2.93E-94	PREDICTED: Bombus impatiens golgin subfamily A member 7 (LOC100740923), transcript variant X1, mRNA	808141671	XM_012316954.1	2752	318	900	212
c78367_g1	427	802621435	XM_012220598.1	1149	70	426	162	518	363	276	276	76.03305785	96	7.78E-41	PREDICTED: Jatropha curcas elongation factor 1-beta-like (LOC105637180), mRNA	720034538	XM_010268447.1	1051	82	426	118	463	354	263	263	74.29378531	72	1.71E-27	PREDICTED: Nelumbo nucifera elongation factor 1-beta 2-like (LOC104604180), mRNA
c67128_g1	3955	820860685	XM_003697425.2	6701	1410	3864	3096	5520	2469	1877	1877	76.02268125	664	0	PREDICTED: Apis florea inactive rhomboid protein 1 (LOC100871710), mRNA	808140326	XM_012316507.1	10349	2764	3864	6523	7623	1103	877	877	79.51042611	423	0	PREDICTED: Bombus terrestris inactive rhomboid protein 1 (LOC100644578), transcript variant X5, mRNA	808140301	XM_012316505.1	9212	2764	3864	5386	6486	1103	877	877	79.51042611	423	0	PREDICTED: Bombus terrestris inactive rhomboid protein 1 (LOC100644578), transcript variant X3, mRNA	808140299	XM_012316504.1	10418	2764	3864	6592
c30515_g1	735	571566601	XM_623473.4	1891	1	735	211	927	740	701	701	94.72972973	609	0	PREDICTED: Apis mellifera putative gamma-glutamylcyclotransferase CG2811-like (LOC550955), transcript variant X2, mRNA	571566595	XM_006558475.1	1916	1	735	236	952	740	701	701	94.72972973	609	0	PREDICTED: Apis mellifera putative gamma-glutamylcyclotransferase CG2811-like (LOC550955), transcript variant X4, mRNA	572304057	XM_006617939.1	1114	1	735	262	977	740	685	685	92.56756757	560	0	PREDICTED: Apis dorsata putative gamma-glutamylcyclotransferase CG2811-like (LOC102681639), transcript variant X2, mRNA	820866095	XM_012494041.1	1571	2	732	716
c37823_g1	320	759064891	XM_011343562.1	8052	205	264	540	600	61	58	58	95.08196721	51	5.87E-16	PREDICTED: Cerapachys biroi uncharacterized LOC105281957 (LOC105281957), mRNA
c120440_g1	357	571538568	XM_006560157.1	817	1	357	272	628	357	357	357	100	357	0	PREDICTED: Apis mellifera uncharacterized LOC100577875 (LOC100577875), transcript variant X2, mRNA	571538565	XM_006560156.1	1209	1	357	532	888	357	357	357	100	357	0	PREDICTED: Apis mellifera uncharacterized LOC100577875 (LOC100577875), transcript variant X1, mRNA	820853735	XM_003695260.2	952	1	357	376	732	358	335	335	93.57541899	288	1.18E-147	PREDICTED: Apis florea prion-like-(Q/N-rich) domain-bearing protein 25 (LOC100863261), mRNA	572308610	XM_006620058.1	663	1	357	208
c71212_g1	1197	780698902	XM_011703200.1	744	38	301	257	520	264	218	218	82.57575758	126	4.82E-57	PREDICTED: Wasmannia auropunctata transmembrane protein 230 (LOC105458126), mRNA	817215438	XM_012428434.1	1055	358	438	192	271	81	69	69	85.18518519	44	1.85E-11	PREDICTED: Orussus abietinus transmembrane protein 230 (LOC105701579), mRNA	817083347	XM_012408853.1	1865	347	442	221	316	96	77	77	80.20833333	39	1.11E-08	PREDICTED: Athalia rosae transmembrane protein 230 (LOC105690772), transcript variant X3, mRNA	817083345	XM_012408852.1	1866	347	442	222
c69332_g1	7184	826418052	XM_012668389.1	7063	477	5601	956	6078	5162	3933	3933	76.19139868	1437	0	PREDICTED: Monomorium pharaonis collagen alpha-1(IV) chain (LOC105829493), mRNA	751217638	XM_011163520.1	7083	477	5607	1027	6154	5167	3907	3907	75.61447649	1349	0	PREDICTED: Solenopsis invicta collagen alpha-1(IV) chain (LOC105197228), mRNA	815810242	XM_012370595.1	7137	477	5642	1040	6202	5206	3906	3906	75.02881291	1264	0	PREDICTED: Linepithema humile collagen alpha-1(IV) chain (LOC105674347), mRNA	805797318	XM_012288140.1	7066	477	5728	1106
c103098_g1	242	545893263	XM_005658075.1	1502	1	242	1050	1291	242	242	242	100	242	2.85E-122	PREDICTED: Sus scrofa proteasome (prosome, macropain) 26S subunit, non-ATPase, 7 (PSMD7), transcript variant X1, mRNA	545893266	XM_005658076.1	1552	1	242	1100	1341	242	242	242	100	242	2.85E-122	PREDICTED: Sus scrofa proteasome (prosome, macropain) 26S subunit, non-ATPase, 7 (PSMD7), transcript variant X2, mRNA	115552982	AK239568.1	1617	1	242	1136	1377	242	242	242	100	242	2.85E-122	Sus scrofa mRNA, clone:THY010113C12, expressed in thymus	52350721	AY609436.1	1608	1	242	1124
c175918_g1	476	820863158	XR_001112816.1	418	291	332	96	137	42	41	41	97.61904762	39	4.25E-09	PREDICTED: Apis florea uncharacterized LOC105736734 (LOC105736734), ncRNA	808127362	XM_012311238.1	10082	291	332	5942	5983	42	41	41	97.61904762	39	4.25E-09	PREDICTED: Bombus terrestris LIM domain-binding protein 2 (LOC100651883), transcript variant X5, mRNA	808127361	XM_003397307.2	10550	291	332	6410	6451	42	41	41	97.61904762	39	4.25E-09	PREDICTED: Bombus terrestris LIM domain-binding protein 2 (LOC100651883), transcript variant X4, mRNA	808127359	XM_012311237.1	10629	291	332	6489
c91331_g1	347	820838175	XM_012494703.1	2429	1	347	632	978	347	339	339	97.6945245	323	4.02E-167	PREDICTED: Apis florea alkyldihydroxyacetonephosphate synthase (LOC100872281), transcript variant X2, mRNA	820838173	XM_012494702.1	2490	1	347	693	1039	347	339	339	97.6945245	323	4.02E-167	PREDICTED: Apis florea alkyldihydroxyacetonephosphate synthase (LOC100872281), transcript variant X1, mRNA	572270563	XM_006613212.1	2441	1	347	641	987	347	337	337	97.11815562	317	8.69E-164	PREDICTED: Apis dorsata alkyldihydroxyacetonephosphate synthase-like (LOC102681073), mRNA	571500153	XM_003249286.2	2175	3	347	379
c83277_g1	237	565495847	XM_006305501.1	3327	1	237	156	392	240	211	211	87.91666667	150	3.86E-71	Capsella rubella hypothetical protein (CARUB_v10010146mg) mRNA, complete cds	727579296	XM_010464053.1	871	1	237	197	439	246	212	212	86.17886179	138	1.81E-64	PREDICTED: Camelina sativa uncharacterized LOC104742956 (LOC104742956), mRNA	567131396	XM_006392623.1	1538	1	237	146	382	241	208	208	86.30705394	138	1.81E-64	Eutrema salsugineum hypothetical protein (EUTSA_v10011744mg) mRNA, complete cds	727441058	XM_010503719.1	849	1	237	151
c128373_g1	215	685370021	XM_009120577.1	1136	1	215	562	776	215	210	210	97.6744186	200	5.55E-99	PREDICTED: Brassica rapa random slug protein 5-like (LOC103843802), mRNA	685372208	XM_009121466.1	1123	1	207	626	832	207	189	189	91.30434783	153	7.44E-73	PREDICTED: Brassica rapa random slug protein 5 (LOC103844666), mRNA	567156729	XM_006418377.1	1203	1	215	620	834	215	191	191	88.8372093	143	2.70E-67	Eutrema salsugineum hypothetical protein (EUTSA_v10008535mg) mRNA, complete cds	145334957	NM_100045.4	1203	2	215	611
c165840_g1	414	615459582	XM_007597402.1	321	58	378	1	321	321	320	320	99.68847352	318	2.93E-164	Colletotrichum fioriniae PJ7 hypothetical protein mRNA	631233102	XM_007913283.1	510	121	370	189	438	253	201	201	79.44664032	94	9.73E-40	Togninia minima UCRPA7 putative 4-coumarate:coenzyme a ligase protein mRNA
c11827_g1	747	431832959	JX456149.1	2163	1	747	362	1108	747	709	709	94.91298527	633	0	Macrobrachium nipponense hemocyanin subunit 1 mRNA, complete cds	390517059	HE650711.1	2148	10	741	366	1097	733	578	578	78.85402456	267	1.23E-135	Atyopsis moluccensis mRNA for hemocyanin gamma subunit 1 (HcC1 gene)	390517067	HE650715.1	2131	17	744	373	1100	729	566	566	77.64060357	239	4.52E-120	Caridina multidentata mRNA for hemocyanin gamma subunit 1 (HcC1 gene) >gnl|BL_ORD_ID|13076159 Caridina multidentata mRNA for hemocyanin (Hc gene)	289169088	FM999831.1	2115	29	328	358
c3421_g1	811	692928493	KM421361.1	1174	1	574	4	585	615	482	482	78.37398374	179	1.11E-86	Metapolybia cingulata isolate 9366met ultra conserved element locus uce-617 genomic sequence	692930574	KM422384.1	1298	1	585	103	707	629	480	480	76.31160572	148	1.90E-69	Mischocyttarus flavitarsis isolate 10389mis ultra conserved element locus uce-617 genomic sequence	692938327	KM426323.1	1355	1	73	707	779	73	70	70	95.89041096	64	9.43E-23	Sapyga pumila isolate 14328sap ultra conserved element locus uce-617 genomic sequence	692920074	KM417182.1	783	1	62	296
c72731_g1	7591	759061994	XM_011342040.1	5372	6892	7372	53	536	487	419	419	86.03696099	278	9.99E-141	PREDICTED: Cerapachys biroi profilin (LOC105281075), mRNA	780660779	XM_011694469.1	653	6892	7372	13	499	492	422	422	85.77235772	274	1.67E-138	PREDICTED: Wasmannia auropunctata profilin (LOC105452915), mRNA	746837035	XM_011070945.1	5371	6892	7372	62	546	489	419	419	85.68507157	273	6.02E-138	PREDICTED: Acromyrmex echinatior profilin (LOC105155053), mRNA	815800083	XM_012365267.1	973	6892	7372	13
c43986_g2	351	826442240	XM_012675099.1	3748	95	193	1	99	99	93	93	93.93939394	81	1.37E-32	PREDICTED: Monomorium pharaonis nascent polypeptide-associated complex subunit alpha, muscle-specific form-like (LOC105833384), partial mRNA	571508999	XM_006571386.1	4587	95	183	1	89	89	84	84	94.38202247	74	1.07E-28	PREDICTED: Apis mellifera mucin-5AC-like (LOC102654846), mRNA	759055548	XM_011338703.1	3936	95	179	3	87	85	81	81	95.29411765	73	3.83E-28	PREDICTED: Cerapachys biroi caskin-2-like (LOC105279134), mRNA
c13717_g1	223	571575602	XM_006557740.1	1104	1	220	498	717	220	219	219	99.54545455	217	2.06E-108	PREDICTED: Apis mellifera cathepsin L-like (LOC552756), transcript variant X2, mRNA	571575600	XM_006557739.1	1391	1	220	785	1004	220	219	219	99.54545455	217	2.06E-108	PREDICTED: Apis mellifera cathepsin L-like (LOC552756), transcript variant X1, mRNA	572318970	XM_006624982.1	1100	1	223	498	720	223	218	218	97.75784753	208	2.07E-103	PREDICTED: Apis dorsata cathepsin L-like (LOC102675569), transcript variant X3, mRNA	572318968	XM_006624981.1	1207	1	223	605
c77896_g1	268	565366333	XM_006349786.1	1748	1	267	900	1160	267	232	232	86.89138577	159	4.42E-76	PREDICTED: Solanum tuberosum serine carboxypeptidase-like 33-like (LOC102587500), mRNA	723752967	XM_004252885.2	1704	1	267	856	1116	269	233	233	86.61710037	156	2.05E-74	PREDICTED: Solanum lycopersicum serine carboxypeptidase-like 33 (LOC101244564), mRNA	225311671	AK326606.1	1717	1	267	861	1121	269	233	233	86.61710037	156	2.05E-74	Solanum lycopersicum cDNA, clone: LEFL2010I11, HTC in fruit	47105414	BT013999.1	1709	1	267	853
c18152_g1	313	571503095	XM_393110.5	5052	1	313	3798	4110	313	312	312	99.68051118	310	6.03E-160	PREDICTED: Apis mellifera ubiquitin-conjugating enzyme E2 Q2-like (LOC409607), transcript variant X2, mRNA	826428653	XM_012672407.1	7090	165	228	5069	5132	64	57	57	89.0625	43	1.60E-11	PREDICTED: Monomorium pharaonis ubiquitin-conjugating enzyme E2 Q2 (LOC105831925), transcript variant X4, mRNA	826428640	XM_012672406.1	7099	165	228	5078	5141	64	57	57	89.0625	43	1.60E-11	PREDICTED: Monomorium pharaonis ubiquitin-conjugating enzyme E2 Q2 (LOC105831925), transcript variant X1, mRNA	780604806	XM_011708574.1	5905	165	228	3857
c134682_g1	616	685330490	XM_009104950.1	922	1	616	250	861	617	568	568	92.05834684	467	0	PREDICTED: Brassica rapa uncharacterized LOC103829290 (LOC103829290), transcript variant X3, mRNA	685330487	XM_009104949.1	988	1	616	316	927	617	568	568	92.05834684	467	0	PREDICTED: Brassica rapa uncharacterized LOC103829290 (LOC103829290), transcript variant X2, mRNA	685330485	XM_009104948.1	1142	1	616	470	1081	617	568	568	92.05834684	467	0	PREDICTED: Brassica rapa uncharacterized LOC103829290 (LOC103829290), transcript variant X1, mRNA	79350418	NM_102159.2	1211	60	616	582
c120110_g1	244	698513531	XM_009803402.1	1117	7	244	215	462	248	218	218	87.90322581	153	8.58E-73	PREDICTED: Nicotiana sylvestris THO complex subunit 4A (LOC104247393), mRNA	697168297	XM_009594732.1	1138	7	244	236	483	248	216	216	87.09677419	147	1.86E-69	PREDICTED: Nicotiana tomentosiformis THO complex subunit 4A (LOC104089764), mRNA	565395518	XM_006363324.1	1402	25	244	158	377	220	195	195	88.63636364	145	2.40E-68	PREDICTED: Solanum tuberosum THO complex subunit 4-like (LOC102591640), mRNA	723746679	XM_004251275.2	1428	26	244	450
c33270_g1	266	615463709	XM_007598689.1	1074	68	266	109	307	199	197	197	98.99497487	193	5.50E-95	Colletotrichum fioriniae PJ7 hypothetical protein mRNA	758993792	XM_957070.3	2877	74	260	1137	1323	187	163	163	87.1657754	115	1.26E-51	Neurospora crassa OR74A mitogen-activated protein kinase (os-2), mRNA	698985997	XM_009851678.1	2222	74	260	358	544	187	163	163	87.1657754	115	1.26E-51	Neurospora tetrasperma FGSC 2508 mitogen-activated protein kinase mRNA	15077321	AF297031.1	1607	74	260	488
c79503_g1	274	571576032	XR_408378.1	3846	1	274	3563	3836	274	274	274	100	274	5.34E-140	PREDICTED: Apis mellifera uncharacterized LOC102656506 (LOC102656506), ncRNA	815916115	XM_012387809.1	4954	94	247	3161	3309	158	122	122	77.21518987	43	1.38E-11	PREDICTED: Bombus impatiens elongation of very long chain fatty acids protein AAEL008004 (LOC100743508), mRNA	808134778	XM_003399474.2	5556	94	177	3831	3910	85	71	71	83.52941176	40	6.42E-10	PREDICTED: Bombus terrestris elongation of very long chain fatty acids protein AAEL008004 (LOC100651171), mRNA
c130053_g1	240	572310100	XM_006620758.1	1381	1	232	1158	1381	232	224	224	96.55172414	204	3.75E-101	PREDICTED: Apis dorsata ubiquitin-conjugating enzyme E2 H-like (LOC102680813), mRNA	571512512	XM_006564718.1	10940	1	240	1165	1422	258	240	240	93.02325581	195	3.78E-96	PREDICTED: Apis mellifera Ubc-E2H protein (Ubc-E2H), mRNA	820840295	XM_012495572.1	1430	1	240	1155	1386	242	228	228	94.21487603	194	1.36E-95	PREDICTED: Apis florea ubiquitin-conjugating enzyme E2 H (LOC100871330), mRNA	692922253	KM418285.1	765	1	167	390
c154479_g1	435	571565014	XM_006565240.1	2652	1	357	36	392	357	357	357	100	357	0	PREDICTED: Apis mellifera TD and POZ domain-containing protein 5-like (LOC100577913), transcript variant X2, mRNA	815901735	XM_012381530.1	1881	6	257	528	779	253	237	237	93.67588933	204	7.29E-101	PREDICTED: Bombus impatiens protein roadkill-like (LOC100742540), transcript variant X12, mRNA	815901720	XM_012381523.1	1824	6	257	375	626	253	237	237	93.67588933	204	7.29E-101	PREDICTED: Bombus impatiens protein roadkill-like (LOC100742540), transcript variant X4, mRNA	815901718	XM_012381522.1	2670	6	257	1221
c57685_g1	380	255551035	XM_002516520.1	1323	1	186	1125	1310	186	166	166	89.24731183	126	1.44E-57	Ricinus communis aspartate aminotransferase, putative, mRNA	645226440	XM_008221820.1	1713	1	193	1277	1469	193	167	167	86.52849741	115	1.88E-51	PREDICTED: Prunus mume aspartate aminotransferase, cytoplasmic (LOC103320184), mRNA	596163682	XM_007222896.1	1776	1	193	1282	1474	193	167	167	86.52849741	115	1.88E-51	Prunus persica hypothetical protein (PRUPE_ppa005315mg) mRNA, complete cds	452090847	JX876820.1	1725	1	193	1282
c101704_g1	354	571525199	XM_006567195.1	2655	1	354	1754	2107	354	354	354	100	354	0	PREDICTED: Apis mellifera vacuolar protein sorting 16A (Vps16A), transcript variant X2, mRNA	571525196	XM_006567194.1	2663	1	354	1762	2115	354	354	354	100	354	0	PREDICTED: Apis mellifera vacuolar protein sorting 16A (Vps16A), transcript variant X1, mRNA	571525194	XM_392642.4	2911	1	354	2010	2363	354	354	354	100	354	0	PREDICTED: Apis mellifera vacuolar protein sorting 16A (Vps16A), transcript variant X3, mRNA	572302948	XM_006617414.1	2657	1	354	1751
c186851_g1	243	685295620	XM_009140428.1	1824	1	243	296	538	243	231	231	95.0617284	207	8.19E-103	PREDICTED: Brassica rapa carotenoid 9,10(9',10')-cleavage dioxygenase 1 (LOC103862738), mRNA	345451239	HQ260430.1	2129	1	243	255	497	243	231	231	95.0617284	207	8.19E-103	Brassica napus carotenoid cleavage dioxygenase (CDD1) mRNA, complete cds	567182008	XM_006402201.1	2227	1	243	287	529	243	229	229	94.23868313	201	1.77E-99	Eutrema salsugineum hypothetical protein (EUTSA_v10005877mg) mRNA, complete cds	567182004	XM_006402200.1	2318	1	243	287
c121537_g1	237	171702830	AB331916.1	2157	1	237	101	337	237	229	229	96.62447257	213	3.67E-106	Brassica oleracea var. italica BoCP3 gene for cysteine protease, partial cds	18141284	AF454958.1	1830	1	237	142	378	237	229	229	96.62447257	213	3.67E-106	Brassica oleracea senescence-associated cysteine protease (CP3) mRNA, complete cds	685381849	XM_009125200.1	1612	1	237	175	411	237	228	228	96.20253165	210	1.71E-104	PREDICTED: Brassica rapa cysteine proteinase RD21a-like (LOC103848250), mRNA	171702842	AB331922.1	2208	1	237	101
c188280_g1	351	703152297	XM_010112063.1	1206	23	351	406	734	329	279	279	84.80243161	179	4.55E-87	Morus notabilis Anthranilate phosphoribosyltransferase partial mRNA	702256764	XM_010029246.1	1614	23	351	527	855	331	265	265	80.06042296	131	2.19E-60	PREDICTED: Eucalyptus grandis anthranilate phosphoribosyltransferase, chloroplastic (LOC104418032), mRNA
c73395_g2	8899	820859700	XM_012491300.1	10029	1256	8784	23	7584	7606	6116	6116	80.41020247	3075	0	PREDICTED: Apis florea neurofibromin (LOC100864027), mRNA	571577799	XM_006572119.1	8597	1256	8784	12	7570	7599	6107	6107	80.36583761	3068	0	PREDICTED: Apis mellifera neurofibromin 1 (Nf1), transcript variant X1, mRNA	571577801	XM_006572120.1	8570	1257	8784	12	7569	7598	6106	6106	80.36325349	3067	0	PREDICTED: Apis mellifera neurofibromin 1 (Nf1), transcript variant X2, mRNA	572317627	XM_006624345.1	8566	1257	8778	23
c193903_g1	238	685302022	XM_009143466.1	2651	1	164	1194	1357	167	136	136	81.43712575	71	3.20E-27	PREDICTED: Brassica rapa neutral ceramidase-like (LOC103865645), mRNA	110797190	AC189510.1	135640	1	164	108519	108682	167	136	136	81.43712575	71	3.20E-27	Brassica rapa subsp. pekinensis clone KBrB089D07, complete sequence	156144828	EF104590.1	4103	31	170	3837	3976	143	117	117	81.81818182	62	3.22E-22	Arabidopsis arenosa clone E22_20 genomic sequence
c155097_g1	242	723693698	XM_010321757.1	2250	77	242	1881	2042	168	152	152	90.47619048	116	3.14E-52	PREDICTED: Solanum lycopersicum AREB-like protein (AREB), transcript variant X1, mRNA	663680879	HG975516.1	64069666	77	242	61099138	61099299	168	152	152	90.47619048	116	3.14E-52	Solanum lycopersicum chromosome ch04, complete genome	663673442	HG975443.1	77197300	77	242	73993390	73993552	169	152	152	89.9408284	113	1.46E-50	Solanum pennellii chromosome ch04, complete genome	225314541	AK327891.1	1800	77	242	1461
c86548_g1	246	685330961	XM_009105124.1	507	1	246	151	403	253	241	241	95.256917	213	3.84E-106	PREDICTED: Brassica rapa uncharacterized LOC103829464 (LOC103829464), mRNA	727434360	XM_010500119.1	582	16	180	243	419	177	143	143	80.79096045	69	4.30E-26	PREDICTED: Camelina sativa transcription factor SOX-4 (LOC104776111), transcript variant X3, mRNA	727434358	XM_010500118.1	792	16	180	453	629	177	143	143	80.79096045	69	4.30E-26	PREDICTED: Camelina sativa transcription factor SOX-4 (LOC104776111), transcript variant X2, mRNA	727434356	XM_010500117.1	616	16	180	277
c115689_g1	330	692920004	KM417147.1	891	175	302	326	453	128	125	125	97.65625	119	9.61E-54	Aporus niger isolate 5152apo ultra conserved element locus uce-1063 genomic sequence	692938713	KM426709.1	1584	175	302	836	963	128	123	123	96.09375	113	2.08E-50	Scolia verticalis isolate 14714sco ultra conserved element locus uce-1063 genomic sequence	692935668	KM424300.1	1525	192	298	584	690	107	104	104	97.19626168	98	4.53E-42	Orthogonalys pulchella isolate 12305ort ultra conserved element locus uce-1063 genomic sequence	692923318	KM418830.1	337	193	295	79
c120485_g1	519	571500046	XM_397273.5	4015	1	519	234	752	519	519	519	100	519	0	PREDICTED: Apis mellifera atypical protein kinase C (aPKC), transcript variant X1, mRNA	571500049	XM_006558603.1	3115	199	519	1	321	321	321	321	100	321	8.02E-166	PREDICTED: Apis mellifera atypical protein kinase C (aPKC), transcript variant X2, mRNA	820837694	XM_012494503.1	3206	243	519	3	278	277	267	267	96.3898917	246	3.95E-124	PREDICTED: Apis florea atypical protein kinase C (LOC100869256), mRNA	815927796	XM_003494322.2	4603	286	490	659
c123837_g1	221	685333629	XM_009106169.1	4687	4	221	4181	4398	218	201	201	92.20183486	167	1.27E-80	PREDICTED: Brassica rapa ABC transporter G family member 36 (LOC103830393), mRNA	727594294	XM_010471876.1	4740	1	221	4269	4489	221	182	182	82.35294118	104	1.33E-45	PREDICTED: Camelina sativa ABC transporter G family member 36 (LOC104750125), mRNA	685349881	XM_009112254.1	4497	15	212	4119	4316	199	148	148	74.3718593	45	8.37E-13	PREDICTED: Brassica rapa ABC transporter G family member 35-like (LOC103836039), mRNA	731371047	XM_010667615.1	4799	157	212	4336
c120805_g1	220	374106403	CP002707.1	911446	1	220	288635	288854	220	198	198	90	154	2.13E-73	Ashbya gossypii FDAG1 chromosome III, complete sequence	299788702	AE016816.3	907494	1	220	288535	288754	220	198	198	90	154	2.13E-73	Ashbya gossypii ATCC 10895 chromosome III, complete sequence	47063852	NM_208714.1	408	1	220	39	258	220	198	198	90	154	2.13E-73	Ashbya gossypii ATCC 10895 40S ribosomal protein S24 (AGOS_ACL043W) mRNA, complete cds	255710764	XM_002551620.1	408	1	220	39
c144112_g1	216	731421456	XM_002272987.3	1842	9	216	1130	1337	208	172	172	82.69230769	100	2.17E-43	PREDICTED: Vitis vinifera tRNA-specific adenosine deaminase 1 (LOC100253329), transcript variant X6, mRNA	731421454	XM_010663454.1	1526	9	216	1118	1325	208	172	172	82.69230769	100	2.17E-43	PREDICTED: Vitis vinifera tRNA-specific adenosine deaminase 1 (LOC100253329), transcript variant X5, mRNA	731421452	XM_010663453.1	1845	9	216	1133	1340	208	172	172	82.69230769	100	2.17E-43	PREDICTED: Vitis vinifera tRNA-specific adenosine deaminase 1 (LOC100253329), transcript variant X4, mRNA	731421450	XM_010663452.1	1556	9	216	1148
c72663_g1	2241	805795282	XM_012287582.1	9721	2015	2095	9116	9191	83	69	69	83.13253012	36	9.83E-07	PREDICTED: Megachile rotundata calmodulin-binding transcription activator 2 (LOC100875570), transcript variant X5, mRNA	805795280	XM_003704188.2	9693	2015	2095	9088	9163	83	69	69	83.13253012	36	9.83E-07	PREDICTED: Megachile rotundata calmodulin-binding transcription activator 2 (LOC100875570), transcript variant X4, mRNA	571567201	XM_006560064.1	7360	2015	2095	5715	5790	83	69	69	83.13253012	36	9.83E-07	PREDICTED: Apis mellifera RING finger protein nhl-1-like (LOC408420), transcript variant X7, mRNA	571567197	XM_006560063.1	7486	2015	2095	5841
c63995_g1	5542	751209309	XM_011159003.1	7921	2104	4390	720	2955	2302	1729	1729	75.10860122	542	0	PREDICTED: Solenopsis invicta histone acetyltransferase KAT6B (LOC105194206), transcript variant X5, mRNA	795050907	XM_012014637.1	8586	2104	4419	1511	3791	2329	1743	1743	74.83898669	540	0	PREDICTED: Vollenhovia emeryi histone acetyltransferase KAT6A-like (LOC105563229), transcript variant X3, mRNA	780692974	XM_011701773.1	7582	2104	4419	440	2720	2333	1728	1728	74.06772396	483	0	PREDICTED: Wasmannia auropunctata histone acetyltransferase KAT6B (LOC105457224), transcript variant X3, mRNA	820852151	XM_012488112.1	5741	3404	4403	4213
c73280_g4	1394	805777326	XM_012282828.1	5816	109	1394	48	1333	1290	1015	1015	78.68217054	461	0	PREDICTED: Megachile rotundata Down syndrome cell adhesion molecule-like protein Dscam2 (LOC100879920), transcript variant X2, mRNA	815928984	XM_012393532.1	7073	114	1394	1	1281	1285	1011	1011	78.6770428	459	0	PREDICTED: Bombus impatiens Down syndrome cell adhesion molecule-like protein Dscam2 (LOC100745559), mRNA	805777335	XM_012282832.1	4764	144	1394	191	1441	1254	985	985	78.54864434	444	0	PREDICTED: Megachile rotundata Down syndrome cell adhesion molecule-like protein Dscam2 (LOC100879920), transcript variant X5, mRNA	805777332	XM_012282831.1	5852	144	1394	191
c86537_g1	340	565348883	XM_006341368.1	1635	55	338	1255	1541	287	257	257	89.54703833	195	5.61E-96	PREDICTED: Solanum tuberosum probable serine incorporator-like (LOC102593199), transcript variant X2, mRNA	565348881	XM_006341367.1	1641	55	338	1261	1547	287	257	257	89.54703833	195	5.61E-96	PREDICTED: Solanum tuberosum probable serine incorporator-like (LOC102593199), transcript variant X1, mRNA	697123379	XM_009617386.1	1751	56	340	1283	1565	285	246	246	86.31578947	167	2.06E-80	PREDICTED: Nicotiana tomentosiformis probable serine incorporator (LOC104108369), transcript variant X3, mRNA	697123377	XM_009617385.1	1760	56	340	1292
c75652_g1	368	571557828	XM_006559011.1	768	1	368	130	499	370	365	365	98.64864865	354	0	PREDICTED: Apis mellifera lipopolysaccharide-induced tumor necrosis factor-alpha factor homolog (LOC725688), transcript variant X2, mRNA	571557823	XM_001121505.3	771	1	368	130	502	373	365	365	97.85522788	346	7.02E-180	PREDICTED: Apis mellifera lipopolysaccharide-induced tumor necrosis factor-alpha factor homolog (LOC725688), transcript variant X1, mRNA	572315396	XM_006623289.1	419	1	368	10	386	377	345	345	91.51193634	276	5.74E-141	PREDICTED: Apis dorsata lipopolysaccharide-induced tumor necrosis factor-alpha factor homolog (LOC102678369), mRNA	820848591	XM_003693688.2	578	1	367	27
c59874_g1	666	571571516	XM_006563066.1	4033	1	666	1710	2375	666	653	653	98.04804805	627	0	PREDICTED: Apis mellifera ATP citrate lyase (ATPCL), transcript variant X2, mRNA	571571513	XM_623080.4	4240	1	666	1917	2582	666	653	653	98.04804805	627	0	PREDICTED: Apis mellifera ATP citrate lyase (ATPCL), transcript variant X1, mRNA	572301295	XM_006616644.1	3538	1	666	1719	2384	666	648	648	97.2972973	612	0	PREDICTED: Apis dorsata ATP-citrate synthase-like (LOC102681904), transcript variant X2, mRNA	572301293	XM_006616643.1	3731	1	666	1912
c120383_g1	334	685267865	XM_009126780.1	770	1	334	248	581	334	320	320	95.80838323	292	6.58E-150	PREDICTED: Brassica rapa V-type proton ATPase subunit G1-like (LOC103850074), transcript variant X2, mRNA	685267863	XM_009126779.1	644	1	334	117	450	334	320	320	95.80838323	292	6.58E-150	PREDICTED: Brassica rapa V-type proton ATPase subunit G1-like (LOC103850074), transcript variant X1, mRNA	685313661	XM_009149181.1	577	1	334	38	371	334	317	317	94.91017964	283	6.63E-145	PREDICTED: Brassica rapa V-type proton ATPase subunit G1 (LOC103870977), transcript variant X2, mRNA	685313659	XM_009149180.1	644	1	334	105
c178462_g1	261	769794182	XM_011630486.1	1418	3	261	480	738	260	213	213	81.92307692	118	2.65E-53	PREDICTED: Amborella trichopoda uncharacterized LOC18448805 (LOC18448805), mRNA	747057496	XM_011076749.1	1261	6	254	322	570	253	208	208	82.21343874	114	4.44E-51	PREDICTED: Sesamum indicum uncharacterized LOC105159633 (LOC105159633), transcript variant X5, mRNA	747057494	XM_011076748.1	1271	6	254	322	570	253	208	208	82.21343874	114	4.44E-51	PREDICTED: Sesamum indicum uncharacterized LOC105159633 (LOC105159633), transcript variant X4, mRNA	747057492	XM_011076747.1	1071	6	254	322
c36360_g1	366	759044943	XR_893307.1	2505	114	226	1839	1949	113	94	94	83.18584071	55	4.07E-18	PREDICTED: Cerapachys biroi uncharacterized LOC105275902 (LOC105275902), transcript variant X1, ncRNA
c55168_g1	336	571526054	XM_006569304.1	1807	1	336	1034	1369	336	335	335	99.70238095	333	1.07E-172	PREDICTED: Apis mellifera uncharacterized LOC408772 (LOC408772), transcript variant X6, mRNA	571526050	XM_006569303.1	1908	1	336	1135	1470	336	335	335	99.70238095	333	1.07E-172	PREDICTED: Apis mellifera uncharacterized LOC408772 (LOC408772), transcript variant X5, mRNA	571526046	XM_006569302.1	2172	1	336	1399	1734	336	335	335	99.70238095	333	1.07E-172	PREDICTED: Apis mellifera uncharacterized LOC408772 (LOC408772), transcript variant X4, mRNA	571526041	XM_392304.5	2034	1	336	1261
c102260_g1	260	685355919	XM_009114672.1	1015	1	260	539	798	260	252	252	96.92307692	236	6.70E-119	PREDICTED: Brassica rapa beta-carotene isomerase D27, chloroplastic-like (LOC103838251), mRNA	685355532	XM_009114528.1	1016	1	257	558	814	257	243	243	94.55252918	215	3.16E-107	PREDICTED: Brassica rapa beta-carotene isomerase D27, chloroplastic-like (LOC103838102), mRNA	567127066	XM_006391648.1	1173	1	257	604	860	257	241	241	93.77431907	209	6.84E-104	Eutrema salsugineum hypothetical protein (EUTSA_v10023652mg) mRNA, complete cds	727651827	XM_010498327.1	1172	1	257	590
c144360_g1	298	815905665	XM_012383263.1	3090	124	207	1094	1177	84	79	79	94.04761905	69	5.34E-26	PREDICTED: Bombus impatiens uncharacterized LOC100748959 (LOC100748959), transcript variant X5, mRNA	815905663	XM_012383262.1	3323	124	207	1327	1410	84	79	79	94.04761905	69	5.34E-26	PREDICTED: Bombus impatiens uncharacterized LOC100748959 (LOC100748959), transcript variant X4, mRNA	815905661	XM_012383261.1	3380	124	207	1384	1467	84	79	79	94.04761905	69	5.34E-26	PREDICTED: Bombus impatiens uncharacterized LOC100748959 (LOC100748959), transcript variant X3, mRNA	815905659	XM_012383260.1	3280	124	207	1284
c106381_g1	206	371913341	AB609993.1	614	1	189	238	423	189	166	166	87.83068783	118	2.02E-53	Castanea crenata mRNA, microsatellite: PEA40, complete sequence	703088961	XM_010095370.1	657	5	198	7	197	194	167	167	86.08247423	111	1.58E-49	Morus notabilis hypothetical protein partial mRNA	570362516	KF728565.1	632	101	206	527	632	106	106	106	100	106	9.49E-47	Camellia sinensis cultivar Yabukita microsatellite CsR4162 sequence	568846836	XM_006477186.1	1109	2	198	109
c53967_g1	828	746865966	XM_011065726.1	9950	39	544	953	1434	508	385	385	75.78740157	125	1.19E-56	PREDICTED: Acromyrmex echinatior uncharacterized LOC105151802 (LOC105151802), transcript variant X7, mRNA	746865964	XM_011065725.1	10136	39	544	953	1434	508	385	385	75.78740157	125	1.19E-56	PREDICTED: Acromyrmex echinatior uncharacterized LOC105151802 (LOC105151802), transcript variant X6, mRNA	746865962	XM_011065724.1	10139	39	544	953	1434	508	385	385	75.78740157	125	1.19E-56	PREDICTED: Acromyrmex echinatior uncharacterized LOC105151802 (LOC105151802), transcript variant X5, mRNA	746865960	XM_011065723.1	10139	39	544	953
c59132_g1	623	805797965	XM_012288319.1	2019	388	623	583	818	236	205	205	86.86440678	143	8.67E-67	PREDICTED: Megachile rotundata ras-related protein Rab-21 (LOC100882370), transcript variant X2, mRNA	805797963	XM_003704576.2	2123	388	623	687	922	236	205	205	86.86440678	143	8.67E-67	PREDICTED: Megachile rotundata ras-related protein Rab-21 (LOC100882370), transcript variant X1, mRNA	826453563	XM_012677282.1	1524	388	623	876	1111	236	197	197	83.47457627	119	1.90E-53	PREDICTED: Monomorium pharaonis ras-related protein Rab-21 (LOC105834641), transcript variant X2, mRNA	826453558	XM_012677281.1	1276	388	623	628
c71881_g2	5654	820859062	XM_012491045.1	5545	2621	5635	232	3255	3060	2458	2458	80.32679739	1213	0	PREDICTED: Apis florea RIMS-binding protein 2-like (LOC100863906), transcript variant X2, mRNA	805771288	XM_012281226.1	11457	2621	5635	4647	7670	3054	2440	2440	79.89521938	1177	0	PREDICTED: Megachile rotundata uncharacterized LOC100881742 (LOC100881742), transcript variant X2, mRNA	572313162	XM_006622221.1	5412	2621	5635	115	3132	3054	2436	2436	79.76424361	1162	0	PREDICTED: Apis dorsata uncharacterized LOC102671593 (LOC102671593), mRNA	801383807	XM_012199694.1	4473	2621	5583	5
c65715_g1	1717	571500282	XM_006559859.1	1818	516	1696	194	1386	1196	998	998	83.44481605	593	0	PREDICTED: Apis mellifera uncharacterized LOC551450 (LOC551450), transcript variant X2, mRNA	571500278	XM_006559858.1	1840	516	1696	216	1408	1196	998	998	83.44481605	593	0	PREDICTED: Apis mellifera uncharacterized LOC551450 (LOC551450), transcript variant X1, mRNA	815927869	XM_012393025.1	2017	516	1696	413	1605	1194	989	989	82.83082077	572	0	PREDICTED: Bombus impatiens uncharacterized LOC100741601 (LOC100741601), transcript variant X3, mRNA	815927867	XM_012393024.1	2014	516	1696	412
c185297_g1	239	60459396	AY829647.1	836	3	238	506	749	246	213	213	86.58536585	141	3.93E-66	Capsicum annuum probable glutathione-S-transferase mRNA, complete cds	565404492	XM_006367610.1	993	15	239	625	840	226	184	184	81.4159292	94	5.26E-40	PREDICTED: Solanum tuberosum probable glutathione S-transferase-like (LOC102600356), mRNA	663673454	HG975448.1	84057508	15	234	5167053	5167278	228	184	184	80.70175439	91	2.45E-38	Solanum pennellii chromosome ch09, complete genome	565404486	XM_006367607.1	856	24	237	523
c182738_g1	350	685379970	XM_009124415.1	1204	1	350	576	925	350	333	333	95.14285714	299	8.90E-154	PREDICTED: Brassica rapa uncharacterized LOC103847353 (LOC103847353), mRNA	685279734	XM_009132541.1	1286	1	350	596	945	350	327	327	93.42857143	281	9.03E-144	PREDICTED: Brassica rapa uncharacterized LOC103855546 (LOC103855546), mRNA	567170071	XM_006398785.1	1316	1	350	579	929	351	325	325	92.59259259	272	9.09E-139	Eutrema salsugineum hypothetical protein (EUTSA_v10014048mg) mRNA, complete cds	240256259	NM_120469.6	1213	1	350	570
c71357_g1	596	731423168	XM_010664087.1	756	54	424	106	475	372	331	331	88.97849462	247	1.27E-124	PREDICTED: Vitis vinifera 40S ribosomal protein S20-2-like (LOC100258347), transcript variant X2, mRNA	731423167	XM_002265311.3	769	54	424	119	488	372	331	331	88.97849462	247	1.27E-124	PREDICTED: Vitis vinifera 40S ribosomal protein S20-2-like (LOC100258347), transcript variant X1, mRNA	349719435	FQ397736.1	666	54	424	74	443	372	331	331	88.97849462	247	1.27E-124	Vitis vinifera clone SS0AEB5YN19	349718069	FQ387268.1	738	54	424	74
c137336_g1	213	565349862	XM_006341837.1	4932	1	213	1227	1439	213	201	201	94.36619718	177	3.35E-86	PREDICTED: Solanum tuberosum uncharacterized LOC102602002 (LOC102602002), mRNA	697121063	XM_009616207.1	5198	1	213	1418	1630	213	199	199	93.42723005	171	7.26E-83	PREDICTED: Nicotiana tomentosiformis uncharacterized LOC104107410 (LOC104107410), mRNA	723750202	XM_010315877.1	4644	1	210	864	1073	210	196	196	93.33333333	168	3.38E-81	PREDICTED: Solanum lycopersicum uncharacterized LOC101253869 (LOC101253869), transcript variant X6, mRNA	723750199	XM_010315876.1	4628	1	210	848
c131895_g1	311	685385208	XM_009126366.1	1813	2	311	1269	1578	310	281	281	90.64516129	223	1.38E-111	PREDICTED: Brassica rapa ammonium transporter 1 member 1 (LOC103849623), mRNA	297805019	XM_002870348.1	1648	9	311	1195	1497	303	270	270	89.10891089	204	5.04E-101	Arabidopsis lyrata subsp. lyrata AMT1_1, mRNA	332656411	CP002687.1	18585056	9	311	7859392	7859694	303	269	269	88.77887789	201	2.35E-99	Arabidopsis thaliana chromosome 4 sequence	30682507	NM_117425.2	1736	9	311	1210
c76341_g1	452	658011483	XM_008342765.1	2005	1	452	1399	1850	452	450	450	99.55752212	448	0	PREDICTED: Malus x domestica FRIGIDA-like protein 4a (LOC103403921), mRNA	694388255	XM_009371569.1	1988	1	452	1378	1829	452	445	445	98.45132743	431	0	PREDICTED: Pyrus x bretschneideri FRIGIDA-like protein 4a (LOC103959223), mRNA	657997025	XM_008392669.1	2029	3	450	1412	1863	455	417	417	91.64835165	336	3.18E-174	PREDICTED: Malus x domestica FRIGIDA-like protein 4a (LOC103453121), mRNA	596287033	XM_007225650.1	2004	3	448	1377
c60616_g1	2825	820841566	XM_012483685.1	1344	577	1392	428	1242	819	684	684	83.51648352	410	0	PREDICTED: Apis florea uncharacterized LOC100867353 (LOC100867353), mRNA	571522157	XM_395613.5	2032	516	1382	364	1230	869	715	715	82.27848101	405	0	PREDICTED: Apis mellifera uncharacterized LOC412149 (LOC412149), transcript variant X2, mRNA	571522160	XM_006558711.1	1926	656	1382	398	1124	729	610	610	83.67626886	370	0	PREDICTED: Apis mellifera uncharacterized LOC412149 (LOC412149), transcript variant X1, mRNA	815916911	XM_003491189.2	2015	516	1382	356
c180516_g1	263	357508330	XM_003624406.1	1608	43	150	1402	1509	108	89	89	82.40740741	51	4.70E-16	Medicago truncatula Palmitoyltransferase ZDHHC9 (MTR_7g083480) mRNA, complete cds	186452954	AC133780.33	129665	43	150	100417	100524	108	89	89	82.40740741	51	4.70E-16	Medicago truncatula clone mth2-27f3, complete sequence	823168283	XM_012628457.1	1973	55	146	1483	1574	92	78	78	84.7826087	50	1.69E-15	PREDICTED: Gossypium raimondii probable protein S-acyltransferase 7 (LOC105798406), mRNA
c42175_g1	610	359493777	XM_003634619.1	814	45	491	46	492	450	377	377	83.77777778	228	4.76E-114	PREDICTED: Vitis vinifera multiprotein-bridging factor 1a (LOC100854999), mRNA	225315544	AK321697.1	930	81	483	86	488	403	337	337	83.62282878	205	2.90E-101	Solanum lycopersicum cDNA, clone: LEFL1027DD10, HTC in leaf	698476397	XM_009787219.1	757	80	483	97	500	404	337	337	83.41584158	203	3.76E-100	PREDICTED: Nicotiana sylvestris multiprotein-bridging factor 1b-like (LOC104233774), mRNA	697154939	XM_009633414.1	777	80	483	97
c72123_g4	1868	805804595	XM_012290153.1	2866	255	1868	348	1961	1615	1410	1410	87.30650155	999	0	PREDICTED: Megachile rotundata acetylcholine receptor subunit alpha-like (LOC100883853), transcript variant X4, mRNA	805804589	XM_012290151.1	3026	255	1868	508	2121	1615	1410	1410	87.30650155	999	0	PREDICTED: Megachile rotundata acetylcholine receptor subunit alpha-like (LOC100883853), transcript variant X2, mRNA	805804586	XM_012290150.1	3170	255	1868	652	2265	1615	1410	1410	87.30650155	999	0	PREDICTED: Megachile rotundata acetylcholine receptor subunit alpha-like (LOC100883853), transcript variant X1, mRNA	805804592	XM_003705323.2	3261	274	1868	762
c93657_g1	803	755982338	XM_011311570.1	2674	226	307	2358	2442	85	78	78	91.76470588	62	1.21E-21	PREDICTED: Fopius arisanus uncharacterized LOC105270545 (LOC105270545), transcript variant X2, mRNA	755982335	XM_011311569.1	2809	226	307	2493	2577	85	78	78	91.76470588	62	1.21E-21	PREDICTED: Fopius arisanus uncharacterized LOC105270545 (LOC105270545), transcript variant X1, mRNA	759040305	XM_011330633.1	13762	224	331	13651	13758	114	98	98	85.96491228	60	1.56E-20	PREDICTED: Cerapachys biroi RNA polymerase II elongation factor Ell (LOC105274472), mRNA
c11576_g1	355	571550240	XM_394771.5	16665	1	355	6578	6936	360	347	347	96.38888889	318	2.48E-164	PREDICTED: Apis mellifera insulin receptor B (IR-B), transcript variant 1, mRNA
c69807_g2	600	194716544	EU856536.1	953	18	566	19	568	554	505	505	91.15523466	402	0	Camellia oleifera calmodulin mRNA, complete cds	223452000	FJ649316.1	1024	42	549	41	550	510	470	470	92.15686275	389	0	Camellia oleifera calmodulin 2 mRNA, complete cds	645242045	XR_513741.1	970	31	527	159	660	502	449	449	89.44223108	340	2.57E-176	PREDICTED: Prunus mume calmodulin-7-like (LOC103326899), misc_RNA	349724256	FQ388292.1	917	11	508	92
c175090_g1	367	159906223	DQ901954.2	2655	1	158	2411	2568	158	148	148	93.67088608	128	1.07E-58	Aureobasidium pullulans putative delta-9 desaturase (Ole1) gene, complete cds
c6642_g1	221	571539410	XM_006564313.1	60634	4	221	59990	60208	222	210	210	94.59459459	182	5.82E-89	PREDICTED: Apis mellifera zormin protein (zormin), transcript variant X14, mRNA	571539406	XM_006564312.1	45599	4	221	44955	45173	222	210	210	94.59459459	182	5.82E-89	PREDICTED: Apis mellifera zormin protein (zormin), transcript variant X13, mRNA	571539403	XM_006564311.1	47100	4	221	46456	46674	222	210	210	94.59459459	182	5.82E-89	PREDICTED: Apis mellifera zormin protein (zormin), transcript variant X12, mRNA	571539400	XM_006564310.1	51476	4	221	50832
c160322_g1	208	815816014	XM_012373658.1	2875	81	155	2209	2284	76	72	72	94.73684211	63	7.68E-23	PREDICTED: Linepithema humile paired box protein Pax-6-like (LOC105676067), partial mRNA	826447356	XM_012676097.1	5299	81	155	4644	4719	76	71	71	93.42105263	60	3.58E-21	PREDICTED: Monomorium pharaonis paired box protein Pax-6-like (LOC105833958), transcript variant X3, mRNA	826447351	XM_012676096.1	5322	81	155	4667	4742	76	71	71	93.42105263	60	3.58E-21	PREDICTED: Monomorium pharaonis paired box protein Pax-6-like (LOC105833958), transcript variant X2, mRNA	826447346	XM_012676095.1	5325	81	155	4670
c30109_g1	1179	731412252	XM_002268609.2	1335	5	1116	80	1180	1125	937	937	83.28888889	542	0	PREDICTED: Vitis vinifera 60S acidic ribosomal protein P0 (LOC100250067), mRNA	349724862	FQ393610.1	1238	5	1116	61	1161	1125	937	937	83.28888889	542	0	Vitis vinifera clone SS0AFA25YC04	349719367	FQ397669.1	1307	5	1116	63	1163	1125	937	937	83.28888889	542	0	Vitis vinifera clone SS0AEB6YB14	349723822	FQ388056.1	1352	5	1116	63
c60265_g2	522	658047461	XM_008361191.1	1914	1	516	812	1327	517	420	420	81.23791103	226	5.21E-113	PREDICTED: Malus x domestica pectinesterase-like (LOC103423120), mRNA	645258935	XM_008236899.1	2211	1	521	1101	1621	524	422	422	80.53435115	215	6.79E-107	PREDICTED: Prunus mume pectinesterase-like (LOC103333987), mRNA	595796636	XM_007201117.1	1753	1	521	799	1319	524	422	422	80.53435115	215	6.79E-107	Prunus persica hypothetical protein (PRUPE_ppa003400mg) mRNA, complete cds	747065933	XM_011081327.1	1929	5	514	838
c71202_g1	422	220683832	FJ546425.1	198	70	258	1	198	198	165	165	83.33333333	94	9.93E-40	Solanum nigrum metallothionein (MT3c) mRNA, complete cds
c26452_g1	206	743863777	XM_011033441.1	1425	3	196	552	744	196	170	170	86.73469388	115	9.42E-52	PREDICTED: Populus euphratica mRNA-decapping enzyme subunit 2-like (LOC105130773), mRNA	566182242	XM_002311055.2	1482	3	196	570	762	196	170	170	86.73469388	115	9.42E-52	Populus trichocarpa MutT/nudix family protein (POPTR_0008s03940g) mRNA, complete cds	590565025	XM_007009771.1	1371	3	206	418	620	204	167	167	81.8627451	92	5.75E-39	Theobroma cacao Decapping 2 isoform 2 (TCM_043141) mRNA, complete cds	590565021	XM_007009770.1	2341	3	206	604
c2816_g1	246	571528223	XM_006564206.1	6054	1	246	4187	4432	246	244	244	99.18699187	240	3.75E-121	PREDICTED: Apis mellifera uncharacterized LOC409456 (LOC409456), mRNA	572300880	XM_006616451.1	6063	1	246	4189	4440	252	242	242	96.03174603	219	1.77E-109	PREDICTED: Apis dorsata AT-rich interactive domain-containing protein 4B-like (LOC102680052), mRNA	820857847	XM_012490538.1	6590	1	246	4186	4437	253	240	240	94.86166008	210	1.78E-104	PREDICTED: Apis florea AT-rich interactive domain-containing protein 4B (LOC100872819), mRNA
c70450_g2	2479	759072806	XM_011347728.1	1238	1256	2221	133	1098	968	732	732	75.61983471	258	4.25E-130	PREDICTED: Cerapachys biroi annexin B9-like (LOC105284327), transcript variant X4, mRNA	749795100	XM_011152618.1	1337	1255	2218	202	1165	969	726	726	74.92260062	235	2.59E-117	PREDICTED: Harpegnathos saltator annexin B9-like (LOC105190105), transcript variant X5, mRNA	749795094	XM_011152616.1	1294	1255	2218	160	1123	969	726	726	74.92260062	235	2.59E-117	PREDICTED: Harpegnathos saltator annexin B9-like (LOC105190105), transcript variant X1, mRNA	749795099	XR_850313.1	1512	1255	1315	1273
c68047_g1	4219	572313310	XM_006622290.1	4127	1367	4053	1308	3958	2719	2121	2121	78.00662008	875	0	PREDICTED: Apis dorsata dentin sialophosphoprotein-like (LOC102680584), transcript variant X2, mRNA	571515712	XM_006569000.1	4366	1367	4053	1300	3947	2717	2116	2116	77.88001472	864	0	PREDICTED: Apis mellifera uncharacterized LOC409221 (LOC409221), transcript variant X2, mRNA	572313312	XR_422649.1	4001	1367	3961	1308	3866	2627	2047	2047	77.92158356	837	0	PREDICTED: Apis dorsata dentin sialophosphoprotein-like (LOC102680584), transcript variant X3, misc_RNA	571515714	XR_411317.1	3990	1367	3961	1300
c43533_g1	477	780684993	XR_975218.1	1047	301	433	720	845	133	117	117	87.96992481	81	1.91E-32	PREDICTED: Wasmannia auropunctata uncharacterized LOC105456193 (LOC105456193), ncRNA	769838013	XR_967259.1	815	299	433	535	665	138	117	117	84.7826087	70	2.49E-26	PREDICTED: Pogonomyrmex barbatus uncharacterized LOC105422480 (LOC105422480), ncRNA	759064341	XR_894367.1	15217	299	433	10973	11105	140	118	118	84.28571429	68	3.22E-25	PREDICTED: Cerapachys biroi uncharacterized LOC105281788 (LOC105281788), ncRNA
c194014_g1	225	571542289	XM_006559431.1	2541	1	225	596	820	225	219	219	97.33333333	207	7.53E-103	PREDICTED: Apis mellifera alanine aminotransferase 2-like (LOC409196), mRNA	572258017	XM_006607335.1	2915	1	225	1063	1287	225	218	218	96.88888889	204	3.50E-101	PREDICTED: Apis dorsata alanine aminotransferase 2-like (LOC102670596), transcript variant X4, mRNA	572258015	XM_006607334.1	2823	1	225	971	1195	225	218	218	96.88888889	204	3.50E-101	PREDICTED: Apis dorsata alanine aminotransferase 2-like (LOC102670596), transcript variant X3, mRNA	572258013	XM_006607333.1	2687	1	225	835
c53602_g1	2143	752870174	XM_011253928.1	1921	96	1461	280	1645	1369	1113	1113	81.30021914	598	0	PREDICTED: Camponotus floridanus tubulin beta chain-like (LOC105248886), mRNA	820835534	XM_012486225.1	1830	92	1460	442	1809	1369	1105	1105	80.71585099	576	0	PREDICTED: Apis florea tubulin beta chain-like (LOC100870644), mRNA	755975313	XM_011309307.1	1928	97	1460	120	1483	1366	1076	1076	78.77013177	494	0	PREDICTED: Fopius arisanus tubulin beta chain-like (LOC105269228), mRNA	676472385	XM_009061227.1	1665	92	1412	38
c86496_g1	204	850485665	CP011894.1	94836416	1	204	29468826	29469021	205	170	170	82.92682927	95	1.22E-40	Ovis canadensis canadensis isolate 43U chromosome 9 sequence
c149190_g1	244	808123230	XM_012309472.1	16632	12	244	15402	15634	233	220	220	94.42060086	194	1.39E-95	PREDICTED: Bombus terrestris neurogenic protein mastermind (LOC100648747), transcript variant X8, mRNA	808123228	XM_012309471.1	16635	12	244	15405	15637	233	220	220	94.42060086	194	1.39E-95	PREDICTED: Bombus terrestris neurogenic protein mastermind (LOC100648747), transcript variant X7, mRNA	808123226	XM_012309470.1	12080	12	244	10850	11082	233	220	220	94.42060086	194	1.39E-95	PREDICTED: Bombus terrestris neurogenic protein mastermind (LOC100648747), transcript variant X6, mRNA	808123224	XM_012309469.1	12083	12	244	10853
c136074_g1	637	697160400	XM_009590679.1	3499	1	574	2814	3387	582	526	526	90.37800687	406	0	PREDICTED: Nicotiana tomentosiformis plasma membrane ATPase 4 (LOC104086431), mRNA	19703	X66737.1	3321	21	567	2682	3239	565	503	503	89.02654867	366	0	N.plumbaginifolia pma4 mRNA for plasma membrane H+-ATPase	698505653	XM_009799963.1	3408	1	574	2809	3391	590	517	517	87.62711864	359	0	PREDICTED: Nicotiana sylvestris plasma membrane ATPase 4 (LOC104244523), mRNA	663673445	HG975446.1	79292169	3	565	8407141
c173010_g1	235	698490907	XM_009793599.1	1536	1	235	663	897	235	227	227	96.59574468	211	4.73E-105	PREDICTED: Nicotiana sylvestris uncharacterized LOC104239067 (LOC104239067), mRNA	671775185	KJ808742.1	1332	1	235	596	830	235	227	227	96.59574468	211	4.73E-105	Nicotiana tabacum transaldolase mRNA, complete cds	697147334	XM_009629528.1	1532	1	235	657	891	235	226	226	96.17021277	208	2.20E-103	PREDICTED: Nicotiana tomentosiformis uncharacterized LOC104118307 (LOC104118307), mRNA	77999310	DQ228353.1	1571	1	231	625
c119292_g1	535	399923581	NG_007726.3	244589	1	535	158703	159237	535	534	534	99.81308411	532	0	Homo sapiens epidermal growth factor receptor (EGFR), RefSeqGene (LRG_304) on chromosome 7	11494376	AF288738.1	197496	1	535	162841	163375	535	534	534	99.81308411	532	0	Homo sapiens epidermal growth factor receptor (EGFR) gene, complete cds, alternatively spliced; and 5S ribosomal RNA gene, complete sequence	46241839	AY588246.1	192168	1	535	155559	156093	535	534	534	99.81308411	532	0	Homo sapiens epidermal growth factor receptor (erythroblastic leukemia viral (v-erb-b) oncogene homolog, avian) (EGFR) gene, complete cds	12002219	AF125539.1	3707	1	535	2860
c117491_g1	497	729370900	XM_010549786.1	768	1	455	161	615	458	375	375	81.87772926	206	6.50E-102	PREDICTED: Tarenaya hassleriana peptidyl-prolyl cis-trans isomerase-like (LOC104819636), mRNA	426207765	KC163211.1	519	2	444	67	509	445	366	366	82.24719101	206	6.50E-102	Aeschynomene evenia voucher CIAT 8242 cyclophilin 1 (CYP1) gene, complete cds >gnl|BL_ORD_ID|13902183 Aeschynomene evenia voucher CIAT 8244 cyclophilin 1 (CYP1) gene, complete cds	426207759	KC163208.1	519	2	444	67	509	445	366	366	82.24719101	206	6.50E-102	Aeschynomene evenia voucher CIAT 7560 cyclophilin 1 (CYP1) gene, complete cds >gnl|BL_ORD_ID|13902182 Aeschynomene evenia voucher CIAT 7562 cyclophilin 1 (CYP1) gene, complete cds >gnl|BL_ORD_ID|13902182 Aeschynomene evenia voucher IRFL 6945 cyclophilin 1 (CYP1) gene, complete cds >gnl|BL_ORD_ID|13902182 Aeschynomene evenia voucher CIAT 18989 cyclophilin 1 (CYP1) gene, complete cds	443578567	KC294548.1	519	28	444	93
c98685_g1	332	307352164	HM143922.2	1002	8	262	715	969	256	199	199	77.734375	84	2.77E-34	Eriocheir sinensis glyceraldehyde-3-phosphate dehydrogenase mRNA, complete cds	296785435	HM053701.1	1491	8	262	780	1034	256	199	199	77.734375	84	2.77E-34	Eriocheir sinensis glyceraldehyde 3-phosphate dehydrogenase mRNA, complete cds	765335158	XM_011494725.1	1594	54	262	798	1006	209	167	167	79.90430622	83	9.95E-34	Aedes aegypti AAEL016984-RB mRNA	765335156	XM_011494724.1	1608	54	262	812
c69921_g1	1285	565399611	XM_006365280.1	1280	1	778	196	961	796	656	656	82.4120603	352	0	PREDICTED: Solanum tuberosum ethylene-responsive transcription factor 5-like (LOC102587899), mRNA	723702142	XM_004239936.2	1485	240	776	555	1103	552	473	473	85.6884058	306	4.50E-157	PREDICTED: Solanum lycopersicum ethylene-responsive transcription factor 5 (LOC543634), mRNA	663680989	HG975517.1	65026213	240	776	61534490	61535038	552	473	473	85.6884058	306	4.50E-157	Solanum lycopersicum chromosome ch05, complete genome	225320373	AK324846.1	1164	240	776	560
c180747_g1	236	694385971	XM_009370523.1	3205	1	236	2896	3131	237	220	220	92.82700422	185	1.35E-90	PREDICTED: Pyrus x bretschneideri ATP-dependent Clp protease ATP-binding subunit clpA homolog CD4B, chloroplastic-like (LOC103958271), mRNA	694452501	XM_009352908.1	2116	1	236	1714	1948	239	211	211	88.28451883	151	1.07E-71	PREDICTED: Pyrus x bretschneideri ATP-dependent Clp protease ATP-binding subunit clpA homolog CD4B, chloroplastic (LOC103942721), partial mRNA	694419094	XM_009339241.1	3295	1	236	2896	3130	239	210	210	87.86610879	148	4.99E-70	PREDICTED: Pyrus x bretschneideri ATP-dependent Clp protease ATP-binding subunit clpA homolog CD4B, chloroplastic-like (LOC103929965), transcript variant X2, mRNA	694419091	XM_009339240.1	3287	1	236	2888
c179713_g1	259	571535002	XM_006565411.1	5335	1	259	4178	4436	259	259	259	100	259	1.09E-131	PREDICTED: Apis mellifera protein groucho (gro), transcript variant X3, mRNA	571534999	XM_006565410.1	6136	1	259	4979	5237	259	259	259	100	259	1.09E-131	PREDICTED: Apis mellifera protein groucho (gro), transcript variant X2, mRNA	571534995	XM_392421.5	6153	1	259	4996	5254	259	259	259	100	259	1.09E-131	PREDICTED: Apis mellifera protein groucho (gro), transcript variant X1, mRNA
c74295_g1	712	299885090	FP927814.1	1026	173	712	265	771	540	444	444	82.22222222	235	7.19E-118	Acyrthosiphon pisum mRNA, clone: ACI0AAB1YH18, full-insert cDNA sequence based on ESTs (5'-EST:ACI0AAB1YH18AAM1, 3'-EST ACI0AAB1YH18BBM1)	288558736	NM_001172261.1	1084	173	712	307	813	540	444	444	82.22222222	235	7.19E-118	Acyrthosiphon pisum RR1 cuticle protein 8 (cprr1-8), mRNA	71041135	DQ108939.1	1065	173	712	297	809	540	443	443	82.03703704	235	7.19E-118	Myzus persicae RR1 cuticle protein 2 mRNA, complete cds	641660907	XM_008183441.1	1025	173	642	318
c94622_g1	258	571544624	XM_006564507.1	2075	1	258	1531	1788	258	251	251	97.28682171	237	1.85E-119	PREDICTED: Apis mellifera ubiquitin-like modifier-activating enzyme atg7-like (LOC726637), transcript variant X3, mRNA	571544620	XM_006564506.1	2366	1	258	1822	2079	258	251	251	97.28682171	237	1.85E-119	PREDICTED: Apis mellifera ubiquitin-like modifier-activating enzyme atg7-like (LOC726637), transcript variant X2, mRNA	571544616	XM_001122360.3	2404	1	258	1860	2117	258	251	251	97.28682171	237	1.85E-119	PREDICTED: Apis mellifera ubiquitin-like modifier-activating enzyme atg7-like (LOC726637), transcript variant X1, mRNA	572258462	XM_006607546.1	2071	1	258	1531
c131845_g1	214	615457114	XM_007596634.1	843	1	214	510	723	214	213	213	99.53271028	211	4.24E-105	Colletotrichum fioriniae PJ7 hypothetical protein mRNA
c88521_g1	221	731389133	XM_002277809.3	1409	3	221	923	1141	220	188	188	85.45454545	123	3.65E-56	PREDICTED: Vitis vinifera putative methyltransferase C9orf114 (LOC100242495), mRNA	645232646	XM_008224740.1	1534	27	221	902	1096	195	167	167	85.64102564	111	1.71E-49	PREDICTED: Prunus mume uncharacterized protein C9orf114 (LOC103322804), mRNA	596135950	XM_007222263.1	1078	27	221	852	1046	195	167	167	85.64102564	111	1.71E-49	Prunus persica hypothetical protein (PRUPE_ppa008088mg) mRNA, complete cds	720000203	XM_010257650.1	1652	35	221	943
c68771_g1	4260	826478774	XM_012682202.1	3113	3263	3438	2686	2861	176	149	149	84.65909091	95	3.00E-39	PREDICTED: Monomorium pharaonis extracellular matrix protein 2 (LOC105837428), transcript variant X2, mRNA	826478769	XM_012682201.1	3064	3263	3438	2637	2812	176	149	149	84.65909091	95	3.00E-39	PREDICTED: Monomorium pharaonis extracellular matrix protein 2 (LOC105837428), transcript variant X1, mRNA
c42218_g1	335	658047092	XM_008360998.1	2332	26	198	1414	1586	173	148	148	85.54913295	98	4.61E-42	PREDICTED: Malus x domestica F-box protein At2g26850-like (LOC103422933), transcript variant X2, mRNA	658047090	XM_008360997.1	2504	26	198	1586	1758	173	148	148	85.54913295	98	4.61E-42	PREDICTED: Malus x domestica F-box protein At2g26850-like (LOC103422933), transcript variant X1, mRNA	694448013	XM_009351731.1	2529	26	198	1642	1814	173	147	147	84.97109827	95	2.14E-40	PREDICTED: Pyrus x bretschneideri F-box protein At2g26850-like (LOC103941524), mRNA
c69855_g1	879	590578583	XM_007013489.1	971	1	363	203	568	369	301	301	81.57181572	160	4.41E-76	Theobroma cacao Uncharacterized protein (TCM_047111) mRNA, partial cds	590578580	XM_007013488.1	1139	1	363	500	865	369	301	301	81.57181572	160	4.41E-76	Theobroma cacao Bifunctional inhibitor/lipid-transfer protein/seed storage 2S albumin superfamily protein isoform 3 (TCM_038152) mRNA, partial cds	590578574	XM_007013486.1	975	1	363	404	768	369	301	301	81.57181572	160	4.41E-76	Theobroma cacao Bifunctional inhibitor/lipid-transfer protein/seed storage 2S albumin superfamily protein isoform 1 (TCM_038152) mRNA, complete cds	590578577	XM_007013487.1	1141	1	363	500
c114828_g1	876	815916906	XM_012388151.1	6675	321	556	5218	5453	238	201	201	84.45378151	125	1.26E-56	PREDICTED: Bombus impatiens protogenin-like (LOC100742155), transcript variant X2, mRNA	815916905	XM_003491190.2	6678	321	556	5221	5456	238	201	201	84.45378151	125	1.26E-56	PREDICTED: Bombus impatiens protogenin-like (LOC100742155), transcript variant X1, mRNA	808120152	XM_012308142.1	7344	321	556	5196	5431	238	201	201	84.45378151	125	1.26E-56	PREDICTED: Bombus terrestris protogenin-like (LOC100644286), transcript variant X2, mRNA	808120151	XM_003395052.2	7347	321	556	5199
c146404_g1	282	572266788	XM_006611423.1	847	1	282	7	288	282	275	275	97.5177305	261	9.30E-133	PREDICTED: Apis dorsata enhancer of split mbeta protein-like (LOC102681802), mRNA	820860928	XM_003697408.2	1538	1	282	260	541	282	271	271	96.09929078	249	4.36E-126	PREDICTED: Apis florea enhancer of split mbeta protein-like (LOC100869241), mRNA	571569429	XM_001120327.3	1565	1	280	260	539	280	269	269	96.07142857	247	5.64E-125	PREDICTED: Apis mellifera enhancer of split mbeta protein-like (LOC724465), mRNA	808138455	XM_003400496.2	1431	2	282	261
c655_g1	1002	805794498	XM_012287371.1	3067	364	462	172	270	99	90	90	90.90909091	72	4.19E-27	PREDICTED: Megachile rotundata transcription factor Sox-2 (LOC100878525), transcript variant X4, mRNA	805794496	XM_012287370.1	3161	364	462	172	270	99	90	90	90.90909091	72	4.19E-27	PREDICTED: Megachile rotundata transcription factor Sox-2 (LOC100878525), transcript variant X3, mRNA	805794494	XR_001096252.1	3209	364	462	172	270	99	90	90	90.90909091	72	4.19E-27	PREDICTED: Megachile rotundata transcription factor Sox-2 (LOC100878525), transcript variant X2, misc_RNA	805794491	XM_003704129.2	4435	364	462	172
c73412_g1	5686	752885533	XR_889407.1	3810	3807	4940	253	1404	1159	899	899	77.56686799	363	0	PREDICTED: Camponotus floridanus uncharacterized LOC105253902 (LOC105253902), transcript variant X2, misc_RNA	752885531	XM_011262252.1	4376	3807	4940	253	1404	1159	899	899	77.56686799	363	0	PREDICTED: Camponotus floridanus uncharacterized LOC105253902 (LOC105253902), transcript variant X1, mRNA	801384320	XM_012199978.1	3453	3794	4936	1	1152	1164	899	899	77.23367698	352	0	PREDICTED: Atta cephalotes uncharacterized LOC105618438 (LOC105618438), mRNA	769864819	XM_011646010.1	4028	3954	4939	298
c174671_g1	273	759035989	XM_011343883.1	8942	138	193	646	701	56	53	53	94.64285714	47	8.21E-14	PREDICTED: Cerapachys biroi protein tramtrack, beta isoform (LOC105282109), transcript variant X7, mRNA	759035987	XM_011343873.1	8036	138	193	647	702	56	53	53	94.64285714	47	8.21E-14	PREDICTED: Cerapachys biroi protein tramtrack, beta isoform (LOC105282109), transcript variant X6, mRNA	759035985	XM_011343867.1	5354	138	193	637	692	56	53	53	94.64285714	47	8.21E-14	PREDICTED: Cerapachys biroi protein tramtrack, beta isoform (LOC105282109), transcript variant X5, mRNA	759035977	XM_011343839.1	6100	138	193	657
c184780_g1	239	723752196	XM_010316284.1	1301	1	238	539	785	247	217	217	87.85425101	152	3.01E-72	PREDICTED: Solanum lycopersicum uncharacterized LOC101249158 (LOC101249158), transcript variant X2, mRNA	723752194	XM_004252669.2	1396	1	238	634	880	247	217	217	87.85425101	152	3.01E-72	PREDICTED: Solanum lycopersicum uncharacterized LOC101249158 (LOC101249158), transcript variant X1, mRNA	225320543	AK324632.1	1398	1	238	628	874	247	217	217	87.85425101	152	3.01E-72	Solanum lycopersicum cDNA, clone: LEFL1080BD05, HTC in leaf	565401878	XM_006366358.1	1279	1	238	604
c45763_g1	470	229892213	NM_001160052.1	2920	1	470	1144	1613	470	468	468	99.57446809	464	0	Apis mellifera heat shock 70 kDa protein cognate 3 (Hsc70-3), mRNA	572267135	XM_006611583.1	2692	1	470	1138	1607	470	464	464	98.72340426	452	0	PREDICTED: Apis dorsata heat shock 70 kDa protein cognate 3-like (LOC102680505), transcript variant X2, mRNA	572267133	XM_006611582.1	2576	1	470	1022	1491	470	464	464	98.72340426	452	0	PREDICTED: Apis dorsata heat shock 70 kDa protein cognate 3-like (LOC102680505), transcript variant X1, mRNA	820864944	XM_012493570.1	2683	1	470	1129
c88912_g1	257	565361090	XM_006347232.1	968	10	257	72	319	248	241	241	97.17741935	227	6.65E-114	PREDICTED: Solanum tuberosum Golgi apparatus membrane protein-like protein ECHIDNA-like (LOC102598155), mRNA	723707908	XM_004241363.2	1004	10	257	103	350	248	239	239	96.37096774	221	1.44E-110	PREDICTED: Solanum lycopersicum Golgi apparatus membrane protein-like protein ECHIDNA (LOC101252784), mRNA	225317309	AK322865.1	876	10	257	60	307	248	239	239	96.37096774	221	1.44E-110	Solanum lycopersicum cDNA, clone: LEFL1044CD02, HTC in leaf	698505116	XM_009799722.1	1013	10	257	144
c92125_g1	217	697190853	XM_009606198.1	1028	1	217	228	444	217	214	214	98.61751152	208	2.01E-103	PREDICTED: Nicotiana tomentosiformis UMP-CMP kinase 3 {ECO:0000255|HAMAP-Rule:MF_03172} (LOC104099261), transcript variant X3, mRNA	697190851	XM_009606197.1	1053	1	217	253	469	217	214	214	98.61751152	208	2.01E-103	PREDICTED: Nicotiana tomentosiformis UMP-CMP kinase 3 {ECO:0000255|HAMAP-Rule:MF_03172} (LOC104099261), transcript variant X2, mRNA	697190849	XM_009606196.1	943	1	217	143	359	217	214	214	98.61751152	208	2.01E-103	PREDICTED: Nicotiana tomentosiformis UMP-CMP kinase 3 {ECO:0000255|HAMAP-Rule:MF_03172} (LOC104099261), transcript variant X1, mRNA	698526751	XM_009761913.1	1014	1	217	204
c60258_g1	3211	820842502	XM_003691768.2	3448	232	2864	213	2834	2637	2150	2150	81.53204399	1166	0	PREDICTED: Apis florea 26S proteasome non-ATPase regulatory subunit 2-like (LOC100867085), mRNA	571561025	XM_624298.4	3032	232	2864	214	2838	2637	2149	2149	81.49412211	1165	0	PREDICTED: Apis mellifera 26S proteasome non-ATPase regulatory subunit 2 (Psmd2), mRNA	572307379	XM_006619490.1	3032	232	2864	214	2838	2637	2143	2143	81.26659082	1147	0	PREDICTED: Apis dorsata 26S proteasome non-ATPase regulatory subunit 2-like (LOC102678360), mRNA	808131890	XM_003398688.2	3377	235	2860	181
c71477_g1	3611	805784915	XM_012284829.1	2856	2052	3304	257	1509	1254	1037	1037	82.6953748	602	0	PREDICTED: Megachile rotundata ribosomal protein S6 kinase beta-1-like (LOC100876507), transcript variant X3, mRNA	805784912	XM_012284827.1	2876	2052	3304	277	1529	1254	1037	1037	82.6953748	602	0	PREDICTED: Megachile rotundata ribosomal protein S6 kinase beta-1-like (LOC100876507), transcript variant X2, mRNA	805784910	XM_003703033.2	2903	2052	3304	304	1556	1254	1037	1037	82.6953748	602	0	PREDICTED: Megachile rotundata ribosomal protein S6 kinase beta-1-like (LOC100876507), transcript variant X1, mRNA	815894059	XM_012381458.1	3869	2052	3296	372
c71976_g1	460	260944737	XM_002616621.1	390	60	442	8	390	383	352	352	91.90600522	290	1.21E-148	Clavispora lusitaniae ATCC 42720 60S ribosomal protein L32, mRNA	598073062	XM_007377298.1	423	60	431	52	423	372	327	327	87.90322581	237	3.50E-119	Spathaspora passalidarum NRRL Y-27907 hypothetical protein (SPAPADRAFT_57180), partial mRNA	598073060	XM_007377297.1	3721	60	431	3307	3678	372	327	327	87.90322581	237	3.50E-119	Spathaspora passalidarum NRRL Y-27907 hypothetical protein (SPAPADRAFT_68493), mRNA	448102961	XM_004199873.1	396	60	431	25
c72407_g1	6405	324120747	AB598725.1	3590	3047	6338	299	3590	3292	3243	3243	98.51154313	3145	0	Vespa analis insularis DPD1 mRNA for DNA polymerase delta catalytic subunit, complete cds, isolate: E-76	572297310	XM_006614788.1	3348	3045	6163	222	3340	3138	2526	2526	80.49713193	1283	0	PREDICTED: Apis dorsata DNA polymerase delta catalytic subunit-like (LOC102681813), transcript variant X2, mRNA	572297312	XM_006614789.1	3184	3047	6163	60	3176	3136	2524	2524	80.48469388	1281	0	PREDICTED: Apis dorsata DNA polymerase delta catalytic subunit-like (LOC102681813), transcript variant X3, mRNA	572297308	XM_006614787.1	3502	3047	6163	260
c53509_g1	262	571525571	XM_006567266.1	2897	6	262	2251	2507	257	251	251	97.66536965	239	1.45E-120	PREDICTED: Apis mellifera long-chain fatty acid transport protein 4-like (LOC408920), mRNA	572307761	XM_006619666.1	1875	6	262	1560	1808	257	244	244	94.94163424	214	1.15E-106	PREDICTED: Apis dorsata long-chain fatty acid transport protein 4-like (LOC102677672), transcript variant X2, mRNA >gnl|BL_ORD_ID|17367665 PREDICTED: Apis dorsata long-chain fatty acid transport protein 4-like (LOC102677672), transcript variant X3, mRNA	572307759	XM_006619665.1	2379	6	262	2064	2312	257	244	244	94.94163424	214	1.15E-106	PREDICTED: Apis dorsata long-chain fatty acid transport protein 4-like (LOC102677672), transcript variant X1, mRNA	820851502	XM_012487839.1	2888	1	262	2088
c167539_g1	225	571538774	XM_006560850.1	21594	1	225	5784	6008	225	225	225	100	225	7.42E-113	PREDICTED: Apis mellifera uncharacterized LOC725131 (LOC725131), mRNA	820853634	XM_012488733.1	17172	5	225	5710	5930	221	215	215	97.28506787	203	1.26E-100	PREDICTED: Apis florea microtubule-associated protein futsch (LOC100864198), mRNA	572308624	XM_006620065.1	18263	1	225	6255	6479	225	216	216	96	198	7.58E-98	PREDICTED: Apis dorsata microtubule-associated protein futsch-like (LOC102671372), mRNA
c143134_g1	274	545810917	XM_005661410.1	3170	1	274	2533	2806	274	274	274	100	274	5.34E-140	PREDICTED: Sus scrofa polypyrimidine tract binding protein 1 (PTBP1), transcript variant X1, mRNA	115550985	AK238846.1	2052	1	274	1492	1765	274	274	274	100	274	5.34E-140	Sus scrofa mRNA, clone:THY010036D12, expressed in thymus	115550919	AK238780.1	1444	1	274	877	1150	274	274	274	100	274	5.34E-140	Sus scrofa mRNA, clone:THY010030A02, expressed in thymus	288778211	AK348036.1	3093	1	274	2538
c135704_g1	252	571562312	XM_006570293.1	554	1	240	315	554	240	240	240	100	240	3.86E-121	PREDICTED: Apis mellifera uncharacterized LOC726757 (LOC726757), transcript variant X2, mRNA	571562309	XM_001122477.3	561	1	240	322	561	240	240	240	100	240	3.86E-121	PREDICTED: Apis mellifera uncharacterized LOC726757 (LOC726757), transcript variant X1, mRNA	572311725	XM_006621527.1	456	1	252	205	455	252	247	247	98.01587302	236	6.46E-119	PREDICTED: Apis dorsata uncharacterized LOC102676744 (LOC102676744), transcript variant X2, mRNA	572311723	XM_006621526.1	482	1	252	231
c102809_g1	273	572313976	XR_422679.1	775	2	273	65	320	274	250	250	91.24087591	192	2.04E-94	PREDICTED: Apis dorsata uncharacterized LOC102674187 (LOC102674187), ncRNA
c286_g1	211	615418356	XM_007585767.1	3285	16	152	1102	1238	139	110	110	79.13669065	50	1.32E-15	Neofusicoccum parvum UCRNP2 putative abc transporter protein mRNA
c21725_g1	262	545836397	XR_304197.1	1110	1	254	415	668	254	253	253	99.60629921	251	3.10E-127	PREDICTED: Sus scrofa tetraspanin 1 (TSPAN1), transcript variant X2, misc_RNA	545836394	XM_005665450.1	1450	1	254	548	801	254	253	253	99.60629921	251	3.10E-127	PREDICTED: Sus scrofa tetraspanin 1 (TSPAN1), transcript variant X1, mRNA	371918562	AK399249.1	1275	1	254	355	608	254	253	253	99.60629921	251	3.10E-127	Sus scrofa mRNA, clone: SMG010085F11, expressed in submaxillary gland	288782344	AK350816.1	1451	1	254	529
c186854_g1	418	752869625	XR_889001.1	781	143	208	637	705	69	61	61	88.4057971	43	2.20E-11	PREDICTED: Camponotus floridanus uncharacterized LOC105248695 (LOC105248695), transcript variant X2, ncRNA	752869624	XR_889000.1	744	143	208	637	705	69	61	61	88.4057971	43	2.20E-11	PREDICTED: Camponotus floridanus uncharacterized LOC105248695 (LOC105248695), transcript variant X1, ncRNA
c124625_g1	229	743777285	XM_010920768.1	1023	8	229	226	447	222	189	189	85.13513514	123	3.81E-56	PREDICTED: Elaeis guineensis 60S ribosomal protein L9 (LOC105043279), mRNA	729296024	XM_010543902.1	827	8	229	234	455	222	189	189	85.13513514	123	3.81E-56	PREDICTED: Tarenaya hassleriana 60S ribosomal protein L9-1 (LOC104815490), mRNA	732556527	KJ535307.1	1233	7	216	134	343	210	180	180	85.71428571	120	1.77E-54	Duabanga grandiflora isolate DuaGC1 ribosomal protein L9 gene, partial cds	764641439	XM_004309455.2	829	1	211	227
c70796_g1	2363	572268296	XM_006612138.1	2094	782	2073	132	1417	1296	1091	1091	84.18209877	674	0	PREDICTED: Apis dorsata cell division cycle protein 16 homolog (LOC102680842), transcript variant X1, mRNA	820841709	XM_003691694.2	2073	782	2073	112	1397	1296	1086	1086	83.7962963	659	0	PREDICTED: Apis florea cell division cycle protein 16 homolog (LOC100867121), transcript variant X1, mRNA	571522163	XM_623313.3	2098	782	2073	136	1421	1297	1085	1085	83.65458751	653	0	PREDICTED: Apis mellifera cell division cycle protein 16 homolog (LOC550920), transcript variant X2, mRNA	815916963	XM_003491192.2	2322	782	2077	317
c182639_g1	244	694391921	XM_009373184.1	2071	2	244	1179	1421	243	236	236	97.11934156	222	3.77E-111	PREDICTED: Pyrus x bretschneideri probable chlorophyll(ide) b reductase NYC1, chloroplastic (LOC103960702), mRNA	658004520	XM_008339161.1	2188	2	244	1327	1569	243	225	225	92.59259259	190	2.32E-93	PREDICTED: Malus x domestica probable chlorophyll(ide) b reductase NYC1, chloroplastic (LOC103400502), mRNA	595263409	KJ008974.1	2237	2	244	1267	1509	243	223	223	91.76954733	183	1.81E-89	Pyrus x bretschneideri clone 1609 reductase NYC mRNA, complete cds	694397549	XM_009375745.1	2127	2	244	1275
c79168_g1	238	658026944	XM_008350675.1	1951	1	234	832	1065	234	224	224	95.72649573	204	3.72E-101	PREDICTED: Malus x domestica vacuolar proton ATPase a3-like (LOC103412077), mRNA	731185902	KJ195453.1	2502	1	234	711	944	234	223	223	95.2991453	201	1.73E-99	Eriobotrya japonica V-ATPase subunit A3 mRNA, complete cds	694452625	XM_009352942.1	2899	1	234	760	993	234	223	223	95.2991453	201	1.73E-99	PREDICTED: Pyrus x bretschneideri vacuolar proton ATPase a3-like (LOC103942738), mRNA	694395384	XM_009374749.1	2898	1	234	761
c55525_g1	537	692929834	KM422010.1	688	333	537	295	497	210	192	192	91.42857143	150	9.51E-71	Mischocyttarus flavitarsis isolate 10015mis ultra conserved element locus uce-787 genomic sequence	692928481	KM421355.1	1098	349	529	922	1098	181	171	171	94.47513812	149	3.42E-70	Metapolybia cingulata isolate 9360met ultra conserved element locus uce-787 genomic sequence	815821684	XM_012376677.1	5892	373	509	5752	5887	138	132	132	95.65217391	118	5.85E-53	PREDICTED: Linepithema humile otopetrin-2 (LOC105677810), transcript variant X2, mRNA	815821682	XM_012376676.1	6963	373	509	6823
c157234_g1	227	820852553	XR_001112311.1	2317	1	205	975	1177	206	191	191	92.7184466	159	3.66E-76	PREDICTED: Apis florea uncharacterized LOC105735846 (LOC105735846), ncRNA
c68564_g1	490	571567201	XM_006560064.1	7360	1	490	5721	6210	490	489	489	99.79591837	487	0	PREDICTED: Apis mellifera RING finger protein nhl-1-like (LOC408420), transcript variant X7, mRNA	571567197	XM_006560063.1	7486	1	490	5847	6336	490	489	489	99.79591837	487	0	PREDICTED: Apis mellifera RING finger protein nhl-1-like (LOC408420), transcript variant X6, mRNA	805795282	XM_012287582.1	9721	75	490	8770	9185	424	392	392	92.45283019	320	2.72E-165	PREDICTED: Megachile rotundata calmodulin-binding transcription activator 2 (LOC100875570), transcript variant X5, mRNA	805795280	XM_003704188.2	9693	75	490	8742
c147258_g1	258	802733548	XM_012231252.1	2642	16	258	1105	1347	243	207	207	85.18518519	135	9.28E-63	PREDICTED: Jatropha curcas N6-adenosine-methyltransferase MT-A70-like (LOC105645610), mRNA	694355273	XM_009360414.1	2850	29	241	1210	1422	213	180	180	84.50704225	114	4.38E-51	PREDICTED: Pyrus x bretschneideri N6-adenosine-methyltransferase MT-A70-like (LOC103949298), mRNA	828316607	XM_004503353.2	2726	29	258	1164	1390	231	188	188	81.38528139	99	9.55E-43	PREDICTED: Cicer arietinum putative N6-adenosine-methyltransferase MT-A70-like (LOC101513814), mRNA
c186920_g1	261	731376061	XM_010657107.1	2812	1	258	801	1058	263	205	205	77.94676806	84	2.11E-34	PREDICTED: Vitis vinifera urease (LOC100263023), transcript variant X3, mRNA	731376058	XM_002266820.2	2977	1	258	798	1055	263	205	205	77.94676806	84	2.11E-34	PREDICTED: Vitis vinifera urease (LOC100263023), transcript variant X2, mRNA	731376054	XM_010657101.1	2980	1	258	801	1058	263	205	205	77.94676806	84	2.11E-34	PREDICTED: Vitis vinifera urease (LOC100263023), transcript variant X1, mRNA	147782175	AM448189.2	61250	1	109	13916
c73133_g1	260	723666049	XM_004230839.2	1749	6	260	556	810	255	219	219	85.88235294	147	2.00E-69	PREDICTED: Solanum lycopersicum fructose-bisphosphate aldolase 1, chloroplastic (LOC101246870), mRNA	698542869	XM_009768249.1	1492	6	260	387	641	255	218	218	85.49019608	144	9.30E-68	PREDICTED: Nicotiana sylvestris fructose-bisphosphate aldolase 1, chloroplastic-like (LOC104217906), mRNA	294440431	GU144572.1	1509	6	260	382	636	255	218	218	85.49019608	144	9.30E-68	Nicotiana tabacum plastidic aldolase mRNA, complete cds	4827252	AB027002.1	1431	6	260	337
c146812_g1	240	667676433	AE013599.5	25286936	1	240	13860463	13860702	240	237	237	98.75	231	3.68E-116	Drosophila melanogaster chromosome 2R	665400754	NM_001299467.1	1244	1	240	891	1130	240	237	237	98.75	231	3.68E-116	Drosophila melanogaster CG16935 (CG16935), transcript variant B, mRNA	380848804	BT133326.1	1334	1	240	963	1202	240	237	237	98.75	231	3.68E-116	Drosophila melanogaster FI19911 full insert cDNA	281363335	NM_137070.2	1316	1	240	963
c128203_g1	292	571544931	XM_006564559.1	5059	1	169	4891	5059	169	169	169	100	169	1.34E-81	PREDICTED: Apis mellifera uncharacterized LOC413912 (LOC413912), transcript variant X3, mRNA	571544929	XM_397351.5	5390	1	169	5222	5390	169	169	169	100	169	1.34E-81	PREDICTED: Apis mellifera uncharacterized LOC413912 (LOC413912), transcript variant X1, mRNA	571544926	XM_006564558.1	5597	1	169	5429	5597	169	169	169	100	169	1.34E-81	PREDICTED: Apis mellifera uncharacterized LOC413912 (LOC413912), transcript variant X2, mRNA
c59746_g1	2049	749735521	XM_011155630.1	1041	1100	1547	233	680	448	362	362	80.80357143	190	2.21E-92	PREDICTED: Harpegnathos saltator short coiled-coil protein B (LOC105191878), mRNA	751216098	XM_011162683.1	1760	1108	1520	69	481	413	330	330	79.9031477	164	6.28E-78	PREDICTED: Solenopsis invicta short coiled-coil protein B (LOC105196649), mRNA	805815342	XM_012293073.1	1504	50	175	1202	1327	128	119	119	92.96875	99	8.54E-42	PREDICTED: Megachile rotundata fibroblast growth factor 1-like (LOC100876215), transcript variant X3, mRNA	805815340	XM_003706625.2	1786	50	175	1484
c146130_g1	230	371916975	AK399049.1	1842	1	230	530	759	230	230	230	100	230	1.26E-115	Sus scrofa mRNA, clone: OVRM10078B11, expressed in ovary	350529406	NM_001245007.1	1842	1	230	530	759	230	229	229	99.56521739	227	5.88E-114	Sus scrofa basic leucine zipper and W2 domains 2 (BZW2), mRNA >gnl|BL_ORD_ID|3418143 Sus scrofa mRNA, clone:OVR010047E07, expressed in ovary	115553825	AK236830.1	1760	6	230	451	675	225	225	225	100	225	7.61E-113	Sus scrofa mRNA, clone:PBL010019B01, expressed in periphral blood mononuclear cell	803264636	XM_012136657.1	2722	1	230	1425
c189191_g1	207	685264909	XM_009114052.1	1766	2	207	609	814	206	193	193	93.68932039	167	1.17E-80	PREDICTED: Brassica rapa polyol transporter 5 (LOC103837684), mRNA	289629361	AC240102.1	95440	1	204	90984	91187	204	186	186	91.17647059	150	3.31E-71	Sisymbrium irio clone SIR-40E09, complete sequence	289629357	AC240098.1	132632	2	204	47038	47240	203	185	185	91.13300493	149	1.19E-70	Sisymbrium irio clone SIR-19O02, complete sequence
c163678_g1	248	694409935	XM_009381307.1	1215	1	248	847	1086	248	224	224	90.32258065	172	2.40E-83	PREDICTED: Pyrus x bretschneideri soluble inorganic pyrophosphatase 1, chloroplastic-like (LOC103967977), transcript variant X1, mRNA	657999088	XM_008393747.1	1217	1	248	806	1045	248	224	224	90.32258065	172	2.40E-83	PREDICTED: Malus x domestica soluble inorganic pyrophosphatase 1, chloroplastic (LOC103454157), mRNA	694384958	XM_009370074.1	972	80	248	804	972	169	168	168	99.40828402	166	5.19E-80	PREDICTED: Pyrus x bretschneideri soluble inorganic pyrophosphatase 1, chloroplastic-like (LOC103957847), mRNA	694416149	XM_009337934.1	1396	55	248	824
c115516_g1	259	38639840	BK001611.1	3083	1	173	2911	3083	173	173	173	100	173	7.01E-84	TPA_inf: Apis mellifera troponin C type IIb (TpnCIIb) gene, complete cds
c148675_g1	248	694388730	XM_009371768.1	1962	1	248	1662	1909	248	246	246	99.19354839	242	2.93E-122	PREDICTED: Pyrus x bretschneideri probable LRR receptor-like serine/threonine-protein kinase RLK (LOC103959423), mRNA	658011809	XM_008342937.1	2209	1	248	1677	1924	248	244	244	98.38709677	236	6.34E-119	PREDICTED: Malus x domestica probable LRR receptor-like serine/threonine-protein kinase RLK (LOC103404081), mRNA	694367131	XM_009363788.1	1971	1	248	1635	1882	248	238	238	95.96774194	218	6.43E-109	PREDICTED: Pyrus x bretschneideri probable LRR receptor-like serine/threonine-protein kinase RLK (LOC103952231), mRNA	657998075	XM_008393201.1	2240	1	248	1721
c30840_g1	315	571537117	XM_392399.5	3007	1	315	748	1062	315	308	308	97.77777778	294	4.76E-151	PREDICTED: Apis mellifera lissencephaly-1 (Lis-1), mRNA	572301688	XM_006616824.1	1971	1	315	1279	1593	315	306	306	97.14285714	288	1.03E-147	PREDICTED: Apis dorsata lissencephaly-1 homolog (LOC102671444), mRNA	820844049	XM_003692418.2	2844	1	315	1164	1478	315	300	300	95.23809524	270	1.05E-137	PREDICTED: Apis florea lissencephaly-1 homolog (LOC100863926), mRNA	815899416	XM_003486159.2	4214	1	315	1292
c28021_g1	445	218533565	FJ481911.1	2591	1	445	463	907	445	444	444	99.7752809	443	0	Nosema ceranae strain C7 large subunit ribosomal RNA gene, partial sequence	94962170	DQ486027.1	4475	1	445	1753	2195	445	436	436	97.97752809	417	0	Nosema ceranae small subunit ribosomal RNA gene, internal transcribed spacer, and large subunit ribosomal RNA gene, complete sequence	68053514	DQ078785.1	4475	1	445	1754	2195	445	436	436	97.97752809	416	0	Nosema ceranae small subunit ribosomal RNA gene, internal transcribed spacer, and large subunit ribosomal RNA gene, complete sequence	4063830	U90885.1	7292	1	445	1725
c118444_g1	230	731431340	XM_002265987.2	1909	92	226	957	1091	136	118	118	86.76470588	81	8.52E-33	PREDICTED: Vitis vinifera protein NRT1/ PTR FAMILY 5.10 (LOC100261420), mRNA	123716831	AM448107.1	6666	143	226	4112	4195	84	77	77	91.66666667	63	8.65E-23	Vitis vinifera contig VV79X001931.2, whole genome shotgun sequence
c70488_g1	433	442569924	JX983188.1	1640	1	432	71	502	432	359	359	83.10185185	213	7.20E-106	Rehmannia glutinosa 3-ketoacyl-CoA thiolase 1 mRNA, complete cds	440808088	JX290369.1	1713	1	432	71	502	432	359	359	83.10185185	213	7.20E-106	Rehmannia glutinosa 3-ketoacyl-CoA thiolase 2 mRNA, complete cds	747055049	XM_011075460.1	1741	1	432	130	561	432	358	358	82.87037037	210	3.35E-104	PREDICTED: Sesamum indicum 3-ketoacyl-CoA thiolase 2, peroxisomal-like (LOC105158640), mRNA	747087686	XM_011093093.1	1713	1	432	53
c147216_g1	276	572302193	XM_006617061.1	762	1	276	462	737	276	275	275	99.63768116	273	1.94E-139	PREDICTED: Apis dorsata polyadenylate-binding protein-interacting protein 2-like (LOC102679496), transcript variant X4, mRNA	572302189	XM_006617059.1	667	1	276	367	642	276	275	275	99.63768116	273	1.94E-139	PREDICTED: Apis dorsata polyadenylate-binding protein-interacting protein 2-like (LOC102679496), transcript variant X2, mRNA	572302187	XM_006617058.1	733	1	276	433	708	276	275	275	99.63768116	273	1.94E-139	PREDICTED: Apis dorsata polyadenylate-binding protein-interacting protein 2-like (LOC102679496), transcript variant X1, mRNA	571574457	XM_625225.4	1118	1	276	457
c123588_g1	334	565359775	XM_006346606.1	2556	1	330	1908	2237	330	307	307	93.03030303	261	1.12E-132	PREDICTED: Solanum tuberosum uncharacterized LOC102581063 (LOC102581063), mRNA	698512658	XM_009803034.1	1139	1	330	547	876	330	306	306	92.72727273	258	5.23E-131	PREDICTED: Nicotiana sylvestris uncharacterized LOC104247089 (LOC104247089), mRNA	697120391	XM_009615873.1	2566	1	330	2013	2342	330	306	306	92.72727273	258	5.23E-131	PREDICTED: Nicotiana tomentosiformis uncharacterized LOC104107141 (LOC104107141), transcript variant X2, mRNA	697120389	XM_009615872.1	2573	1	330	2020
c68275_g1	1296	815921832	XM_012390343.1	1467	20	236	115	331	218	169	169	77.52293578	70	7.07E-26	PREDICTED: Bombus impatiens sperm-associated antigen 6-like (LOC100749213), transcript variant X2, mRNA	815921831	XM_003492572.2	1775	22	236	425	639	216	167	167	77.31481481	68	9.14E-25	PREDICTED: Bombus impatiens sperm-associated antigen 6-like (LOC100749213), transcript variant X1, mRNA	808137909	XM_003400351.2	2398	22	236	394	608	215	164	164	76.27906977	62	1.98E-21	PREDICTED: Bombus terrestris sperm-associated antigen 6-like (LOC100650417), transcript variant X1, mRNA
c144131_g1	209	23499519	AC060231.8	193519	1	112	142552	142663	112	111	111	99.10714286	109	2.07E-48	Homo sapiens chromosome 10 clone RP11-435G3, complete sequence	20087110	AC022027.7	103493	1	112	34644	34755	112	111	111	99.10714286	109	2.07E-48	Homo sapiens chromosome 10 clone RP11-59J5, complete sequence	118131238	AC187534.3	195833	1	111	79487	79597	111	105	105	94.59459459	93	1.63E-39	Callithrix jacchus BAC clone CH259-36H12 from chromosome unknown, complete sequence	6624135	AC004817.2	128398	108	209	122485
c76518_g1	225	743807082	XM_010929665.1	1375	21	191	188	358	172	136	136	79.06976744	63	8.43E-23	PREDICTED: Elaeis guineensis probable GDP-L-fucose synthase 1 (LOC105049885), mRNA
c154585_g1	1287	769839833	XR_967355.1	2649	507	913	1392	1839	453	345	345	76.1589404	103	3.17E-44	PREDICTED: Pogonomyrmex barbatus uncharacterized LOC105423133 (LOC105423133), ncRNA	746860376	XM_011062725.1	4714	746	896	3805	3973	171	135	135	78.94736842	52	7.11E-16	PREDICTED: Acromyrmex echinatior nardilysin-like (LOC105149956), transcript variant X4, mRNA	746860372	XM_011062723.1	4787	746	896	3878	4046	171	135	135	78.94736842	52	7.11E-16	PREDICTED: Acromyrmex echinatior nardilysin-like (LOC105149956), transcript variant X2, mRNA	746860370	XM_011062722.1	4793	746	896	3884
c89512_g1	202	572299170	XM_006615660.1	2001	1	202	1760	1982	227	194	194	85.46255507	113	1.19E-50	PREDICTED: Apis dorsata ankyrin repeat domain-containing protein 16-like (LOC102679787), mRNA
c33985_g1	229	571500981	XM_006561938.1	1273	1	229	654	882	229	225	225	98.25327511	217	2.12E-108	PREDICTED: Apis mellifera abhydrolase domain-containing protein 11-like (LOC414038), transcript variant X1, mRNA	571500979	XM_397474.5	1291	1	229	672	900	229	225	225	98.25327511	217	2.12E-108	PREDICTED: Apis mellifera abhydrolase domain-containing protein 11-like (LOC414038), transcript variant X2, mRNA	572262513	XM_006609445.1	1272	1	229	650	878	229	222	222	96.94323144	208	2.14E-103	PREDICTED: Apis dorsata alpha/beta hydrolase domain-containing protein 11-like (LOC102671015), transcript variant X2, mRNA	572262511	XM_006609444.1	1290	1	229	668
c20801_g1	657	198400328	FJ014476.1	754	1	657	20	676	657	655	655	99.695586	651	0	Camellia sinensis cold acclimation protein WCOR413-like protein mRNA, complete cds	330318631	HM003263.1	870	1	642	15	656	642	636	636	99.06542056	624	0	Camellia sinensis clone U10BcDNA 0345 cold acclimation protein mRNA, complete cds
c44880_g1	3491	571574476	XM_393165.5	2439	1	195	1122	1326	207	160	160	77.29468599	59	2.52E-19	PREDICTED: Apis mellifera BCL2/adenovirus E1B 19 kDa protein-interacting protein 3-like (LOC409667), transcript variant 1, mRNA	805769916	XM_003701385.2	1713	102	181	1230	1310	81	70	70	86.41975309	47	1.18E-12	PREDICTED: Megachile rotundata BCL2/adenovirus E1B 19 kDa protein-interacting protein 3 (LOC100877801), transcript variant X2, mRNA	805769913	XM_012280852.1	1442	102	181	959	1039	81	70	70	86.41975309	47	1.18E-12	PREDICTED: Megachile rotundata BCL2/adenovirus E1B 19 kDa protein-interacting protein 3 (LOC100877801), transcript variant X1, mRNA	38142558	AC107794.13	183349	2248	2289	37992
c54786_g1	1387	572298832	XM_006615495.1	1143	482	1194	297	1009	716	608	608	84.91620112	389	0	PREDICTED: Apis dorsata corepressor interacting with RBPJ 1-like (LOC102670846), mRNA	820847604	XM_003693591.2	1462	511	1232	186	912	730	617	617	84.52054795	385	0	PREDICTED: Apis florea corepressor interacting with RBPJ 1 (LOC100872127), mRNA	571503869	XM_003251212.2	3074	517	1193	233	912	682	581	581	85.19061584	375	0	PREDICTED: Apis mellifera corepressor interacting with RBPJ 1-like (LOC724875), mRNA	815894066	XM_012381482.1	1812	478	1185	219
c59701_g1	1229	692930605	KM422401.1	1071	890	1225	1	354	355	309	309	87.04225352	207	4.65E-102	Mischocyttarus flavitarsis isolate 10406mis ultra conserved element locus uce-840 genomic sequence	692929474	KM421859.1	816	1027	1219	636	816	193	170	170	88.08290155	118	1.39E-52	Metapolybia cingulata isolate 9864met ultra conserved element locus uce-840 genomic sequence
c141418_g1	297	615445832	XM_007593111.1	1893	1	297	437	733	297	296	296	99.66329966	294	4.46E-151	Colletotrichum fioriniae PJ7 hypothetical protein mRNA
c33201_g1	302	685282859	XM_009134103.1	706	1	302	155	455	304	284	284	93.42105263	241	1.32E-121	PREDICTED: Brassica rapa uncharacterized LOC103856963 (LOC103856963), mRNA	685373370	XM_009121854.1	800	1	302	193	496	308	280	280	90.90909091	219	2.24E-109	PREDICTED: Brassica rapa uncharacterized LOC103845026 (LOC103845026), mRNA	685271858	XM_009128732.1	738	28	302	143	416	277	257	257	92.77978339	214	1.35E-106	PREDICTED: Brassica rapa RPM1-interacting protein 4-like (LOC103851860), mRNA	297793056	XM_002864367.1	778	1	302	182
c170475_g1	289	565402997	XM_006366892.1	1023	1	289	595	887	295	270	270	91.52542373	216	9.91E-108	PREDICTED: Solanum tuberosum 60S ribosomal protein L7-3-like (LOC102594660), mRNA	77999274	DQ228335.1	915	1	289	565	855	294	268	268	91.15646259	212	1.66E-105	Solanum tuberosum clone 145F05 thaliana 60S ribosomal protein L7 (At2g44120) mRNA, complete cds	723712887	XM_004242743.2	1057	1	289	630	920	294	266	266	90.47619048	206	3.59E-102	PREDICTED: Solanum lycopersicum 60S ribosomal protein L7-3 (LOC101251486), mRNA	663681165	HG975519.1	65272350	1	289	3149944
c61291_g1	1721	805755013	XM_003699511.2	3042	612	1501	1505	2367	892	711	711	79.70852018	333	5.95E-172	PREDICTED: Megachile rotundata mothers against decapentaplegic homolog 7 (LOC100880401), mRNA	752891181	XM_011265316.1	3301	647	1500	1734	2566	856	681	681	79.55607477	318	1.30E-163	PREDICTED: Camponotus floridanus mothers against decapentaplegic homolog 6 (LOC105255810), mRNA	749772640	XM_011143533.1	1585	625	1298	643	1316	677	557	557	82.27474151	314	2.17E-161	PREDICTED: Harpegnathos saltator mothers against decapentaplegic homolog 6 (LOC105184636), transcript variant X1, mRNA	815805862	XM_012368261.1	11085	647	1298	3661
c46408_g1	276	571529171	XM_006567665.1	6468	1	276	3647	3919	277	265	265	95.66787004	238	5.54E-120	PREDICTED: Apis mellifera synaptosomal-associated protein 25-like (LOC411114), transcript variant X13, mRNA	571529168	XM_006567664.1	6435	1	276	3614	3886	277	265	265	95.66787004	238	5.54E-120	PREDICTED: Apis mellifera synaptosomal-associated protein 25-like (LOC411114), transcript variant X12, mRNA	571529165	XM_006567663.1	7762	1	276	4701	4973	277	265	265	95.66787004	238	5.54E-120	PREDICTED: Apis mellifera synaptosomal-associated protein 25-like (LOC411114), transcript variant X11, mRNA	571529162	XM_006567662.1	7762	1	276	4701
c167560_g1	248	571533579	XM_624334.4	1701	1	248	1275	1520	251	238	238	94.82071713	208	2.33E-103	PREDICTED: Apis mellifera putative N-acetylglucosamine-6-phosphate deacetylase (LOC551952), mRNA	572315844	XM_006623501.1	1624	1	248	1276	1518	248	230	230	92.74193548	191	6.57E-94	PREDICTED: Apis dorsata putative N-acetylglucosamine-6-phosphate deacetylase-like (LOC102671636), mRNA	820849156	XM_003693999.2	1419	1	156	1259	1414	156	148	148	94.87179487	132	4.13E-61	PREDICTED: Apis florea putative N-acetylglucosamine-6-phosphate deacetylase (LOC100866927), mRNA
c119558_g1	257	615449909	XM_007594391.1	1839	1	189	1	189	189	189	189	100	189	8.86E-93	Colletotrichum fioriniae PJ7 GMC oxidoreductase mRNA
c184191_g1	211	694318810	XM_009346103.1	1925	1	211	1391	1601	211	209	209	99.0521327	205	9.03E-102	PREDICTED: Pyrus x bretschneideri proline transporter 1-like (LOC103936258), mRNA	657945870	XM_008383694.1	1863	2	211	1332	1541	210	207	207	98.57142857	201	1.51E-99	PREDICTED: Malus x domestica proline transporter 1-like (LOC103444741), mRNA	658000881	XM_008394677.1	1920	1	211	1333	1543	211	205	205	97.1563981	193	4.23E-95	PREDICTED: Malus x domestica proline transporter 1 (LOC103455084), mRNA	694320390	XM_009352834.1	1885	1	211	1338
c20815_g1	395	698571685	XM_009776645.1	490	96	309	126	339	214	191	191	89.25233645	145	4.12E-68	PREDICTED: Nicotiana sylvestris trypsin inhibitor 1 (LOC104224920), mRNA	170222	M74102.1	522	96	309	99	312	214	191	191	89.25233645	145	4.12E-68	Nicotiana sylvestris serine proteinase inhibitor I mRNA, complete cds	698571688	XM_009776647.1	506	95	394	144	440	303	249	249	82.17821782	136	4.15E-63	PREDICTED: Nicotiana sylvestris trypsin inhibitor 1-like (LOC104224921), mRNA	697163112	XM_009592079.1	482	96	306	124
c78094_g1	668	815805333	XM_012367981.1	3171	8	622	1453	2067	615	507	507	82.43902439	291	4.98E-149	PREDICTED: Linepithema humile inhibitory POU protein (LOC105672811), mRNA	746834166	XM_011069049.1	1654	11	624	551	1164	615	507	507	82.43902439	290	1.79E-148	PREDICTED: Acromyrmex echinatior inhibitory POU protein (LOC105153901), transcript variant X3, mRNA	746834164	XM_011069042.1	1902	11	624	799	1412	615	507	507	82.43902439	290	1.79E-148	PREDICTED: Acromyrmex echinatior inhibitory POU protein (LOC105153901), transcript variant X2, mRNA	746834162	XM_011069040.1	2019	11	624	916
c178196_g1	431	723665983	XM_004230817.2	2996	1	431	1675	2105	431	409	409	94.89559165	365	0	PREDICTED: Solanum lycopersicum V-type proton ATPase subunit a3 (LOC101265176), mRNA	565392675	XM_006361956.1	3032	1	431	1696	2126	431	409	409	94.89559165	365	0	PREDICTED: Solanum tuberosum vacuolar proton ATPase a3-like (LOC102585214), mRNA	47105135	BT013720.1	3001	1	431	1613	2043	431	409	409	94.89559165	365	0	Lycopersicon esculentum clone 132568R, mRNA sequence	698477567	XM_009787697.1	2952	1	431	1701
c124556_g1	216	572313765	XM_006622511.1	3498	1	216	517	732	216	213	213	98.61111111	207	7.17E-103	PREDICTED: Apis dorsata putative transcriptional regulator cudA-like (LOC102672590), mRNA	571541632	XM_006558215.1	4280	1	213	1601	1813	213	210	210	98.5915493	204	3.34E-101	PREDICTED: Apis mellifera uncharacterized LOC100576405 (LOC100576405), transcript variant X3, mRNA	571541628	XM_006558214.1	5053	1	213	1601	1813	213	210	210	98.5915493	204	3.34E-101	PREDICTED: Apis mellifera uncharacterized LOC100576405 (LOC100576405), transcript variant X2, mRNA	571541625	XM_003249196.2	5095	1	213	1601
c70336_g1	974	571522854	XM_006560586.1	1861	1	974	751	1721	974	969	969	99.48665298	957	0	PREDICTED: Apis mellifera alanine--glyoxylate aminotransferase 2-like (LOC408817), mRNA	572299844	XM_006615975.1	2044	1	974	930	1903	974	938	938	96.30390144	866	0	PREDICTED: Apis dorsata alanine--glyoxylate aminotransferase 2-like (LOC102672982), mRNA	820834546	XM_003689654.2	1873	1	974	758	1731	974	932	932	95.68788501	848	0	PREDICTED: Apis florea alanine--glyoxylate aminotransferase 2-like (LOC100871917), mRNA	808120069	XM_012308108.1	1891	131	970	751
c49539_g1	588	571505834	XM_006570593.1	6068	336	583	3205	3452	248	248	248	100	248	3.49E-125	PREDICTED: Apis mellifera par-1 protein kinase (par-1), transcript variant X10, mRNA	571505830	XM_006570592.1	6086	336	583	3223	3470	248	248	248	100	248	3.49E-125	PREDICTED: Apis mellifera par-1 protein kinase (par-1), transcript variant X9, mRNA	571505826	XM_006570591.1	6254	336	583	3391	3638	248	248	248	100	248	3.49E-125	PREDICTED: Apis mellifera par-1 protein kinase (par-1), transcript variant X8, mRNA	572313682	XM_006622471.1	2900	336	581	2662
c148202_g1	275	393715733	AB445012.1	1583	11	132	1281	1402	123	102	102	82.92682927	59	1.77E-20	Brassica rapa subsp. chinensis TUBA2 mRNA for tubulin, complete cds
c141637_g1	281	628072032	XM_007702480.1	1380	15	279	184	448	265	236	236	89.05660377	178	1.28E-86	Cochliobolus sativus ND90Pr hypothetical protein mRNA	627915802	XM_007693281.1	1074	24	280	1	257	257	228	228	88.71595331	170	3.58E-82	Bipolaris oryzae ATCC 44560 hypothetical protein partial mRNA	628185809	XM_007709175.1	1074	24	280	1	257	257	218	218	84.82490272	140	1.70E-65	Bipolaris zeicola 26-R-13 hypothetical protein partial mRNA	702073506	FO905880.1	571382	31	180	540456
c77673_g1	420	126131597	XM_001382287.1	933	53	420	223	590	368	291	291	79.07608696	137	1.23E-63	Scheffersomyces stipitis CBS 6054 hypothetical protein partial mRNA	126094052	CP000496.1	2740984	53	420	460497	460864	368	291	291	79.07608696	137	1.23E-63	Scheffersomyces stipitis CBS 6054 chromosome 2, complete sequence
c73857_g1	12222	571572988	XM_006565737.1	12512	4766	10560	4867	10691	5852	4544	4544	77.64866712	1886	0	PREDICTED: Apis mellifera serine/threonine-protein kinase SMG1-like (LOC727185), transcript variant X3, mRNA	571572986	XM_006565736.1	12632	4766	10560	4987	10811	5852	4544	4544	77.64866712	1886	0	PREDICTED: Apis mellifera serine/threonine-protein kinase SMG1-like (LOC727185), transcript variant X2, mRNA	571572984	XM_006565735.1	13010	4766	10560	5365	11189	5852	4544	4544	77.64866712	1886	0	PREDICTED: Apis mellifera serine/threonine-protein kinase SMG1-like (LOC727185), transcript variant X1, mRNA	572269463	XM_006612687.1	12511	4766	10560	4864
c97381_g1	226	615453712	XM_007595586.1	1065	1	226	509	734	226	226	226	100	226	2.07E-113	Colletotrichum fioriniae PJ7 hypothetical protein mRNA
c86080_g1	259	571524285	XM_006598734.1	2227	156	231	251	326	76	65	65	85.52631579	43	1.29E-11	PREDICTED: Glycine max MACPF domain-containing protein At4g24290-like (LOC100792953), transcript variant X3, mRNA	571524283	XM_003548288.2	2397	156	231	421	496	76	65	65	85.52631579	43	1.29E-11	PREDICTED: Glycine max MACPF domain-containing protein At4g24290-like (LOC100792953), transcript variant X1, mRNA	571524279	XM_006598733.1	2422	156	231	446	521	76	65	65	85.52631579	43	1.29E-11	PREDICTED: Glycine max MACPF domain-containing protein At4g24290-like (LOC100792953), transcript variant X2, mRNA	571493792	XM_006592597.1	2385	156	231	498
c187774_g1	251	565368219	XM_006350683.1	649	129	251	325	451	127	114	114	89.76377953	86	1.56E-35	PREDICTED: Solanum tuberosum 60S ribosomal protein L35-like (LOC102586719), transcript variant X3, mRNA	225318387	AK329362.1	633	163	251	338	426	89	85	85	95.50561798	77	1.57E-30	Solanum lycopersicum cDNA, clone: LEFL3139D17, HTC in root	225315901	AK328460.1	659	163	251	339	427	89	85	85	95.50561798	77	1.57E-30	Solanum lycopersicum cDNA, clone: LEFL2055D18, HTC in fruit	350539054	NM_001247187.1	657	163	251	329
c84484_g1	247	572313459	XM_006622363.1	2548	1	247	1045	1291	247	242	242	97.9757085	232	1.06E-116	PREDICTED: Apis dorsata excitatory amino acid transporter 2-like (LOC102677449), mRNA	571513381	XM_006568148.1	2394	1	247	1053	1299	247	240	240	97.1659919	226	2.29E-113	PREDICTED: Apis mellifera excitatory amino acid transporter 2 (Eaat-2), transcript variant X1, mRNA	58585133	NM_001011597.1	2673	1	247	1161	1407	247	240	240	97.1659919	226	2.29E-113	Apis mellifera excitatory amino acid transporter 2 (Eaat-2), mRNA >gnl|BL_ORD_ID|322269 Apis mellifera glutamate transporter Am-EAAT (EAAT) mRNA, complete cds	820858771	XM_012490921.1	1848	1	247	943
c112016_g1	349	806638508	NM_001247541.2	1324	1	348	61	411	351	323	323	92.02279202	265	7.05E-135	Solanum lycopersicum xyloglucan endotransglucosylase-hydrolase XTH5 (XTH5), mRNA	225318668	AK323627.1	1310	1	348	61	411	351	323	323	92.02279202	265	7.05E-135	Solanum lycopersicum cDNA, clone: LEFL1061AH10, HTC in leaf	42795459	AY497475.1	1466	1	348	29	379	351	323	323	92.02279202	265	7.05E-135	Lycopersicon esculentum xyloglucan endotransglucosylase-hydrolase XTH5 (XTH5) mRNA, complete cds	565376175	XM_006354526.1	1167	1	349	93
c161996_g1	234	565403146	XM_006366964.1	1600	1	154	1195	1348	154	145	145	94.15584416	127	2.33E-58	PREDICTED: Solanum tuberosum protein pelota-like (LOC102593007), mRNA	698499352	XM_009797205.1	1693	1	226	1209	1428	226	193	193	85.39823009	124	1.09E-56	PREDICTED: Nicotiana sylvestris protein PELOTA 1 (LOC104242181), mRNA	697143316	XM_009627470.1	1729	1	233	1240	1467	233	197	197	84.54935622	122	1.40E-55	PREDICTED: Nicotiana tomentosiformis protein PELOTA 1 (LOC104116584), mRNA	225317332	AK322888.1	1614	1	154	1204
c62657_g1	964	820834559	XM_003689659.2	1415	173	908	632	1361	736	651	651	88.45108696	478	0	PREDICTED: Apis florea ubiquitin-conjugating enzyme E2-17 kDa (LOC100872512), transcript variant X3, mRNA	572299820	XM_006615963.1	1733	173	908	632	1362	736	648	648	88.04347826	469	0	PREDICTED: Apis dorsata ubiquitin-conjugating enzyme E2-17 kDa-like (LOC102671310), transcript variant X2, mRNA	571522874	XM_624237.4	1730	173	908	632	1362	736	648	648	88.04347826	469	0	PREDICTED: Apis mellifera ubiquitin conjugating enzyme (UbcD6), transcript variant 3, mRNA	805754326	XM_003699390.2	1051	183	888	349
c135151_g1	250	545837527	XM_005665605.1	5378	1	250	518	767	250	250	250	100	250	1.06E-126	PREDICTED: Sus scrofa nucleoporin 153kDa (NUP153), transcript variant X10, mRNA	545837524	XM_005665604.1	5684	1	250	824	1073	250	250	250	100	250	1.06E-126	PREDICTED: Sus scrofa nucleoporin 153kDa (NUP153), transcript variant X9, mRNA	545837521	XM_005665603.1	5395	1	250	678	927	250	250	250	100	250	1.06E-126	PREDICTED: Sus scrofa nucleoporin 153kDa (NUP153), transcript variant X8, mRNA	545837518	XM_005665602.1	5700	1	250	840
c131848_g1	227	697169614	XM_009595407.1	3193	1	152	1772	1923	152	126	126	82.89473684	74	6.54E-29	PREDICTED: Nicotiana tomentosiformis uncharacterized LOC104090343 (LOC104090343), mRNA	698481147	XM_009789283.1	2852	1	152	1774	1925	152	125	125	82.23684211	71	3.04E-27	PREDICTED: Nicotiana sylvestris uncharacterized LOC104235495 (LOC104235495), transcript variant X2, mRNA	698481144	XM_009789282.1	3039	1	152	1774	1925	152	125	125	82.23684211	71	3.04E-27	PREDICTED: Nicotiana sylvestris uncharacterized LOC104235495 (LOC104235495), transcript variant X1, mRNA	565371830	XM_006352442.1	2905	1	152	1722
c118851_g1	223	615467403	XM_007599850.1	1326	1	223	150	372	223	223	223	100	223	9.50E-112	Colletotrichum fioriniae PJ7 adenylosuccinate synthetase mRNA	827073197	XM_008099847.1	1284	1	223	108	330	223	207	207	92.82511211	175	4.58E-85	Colletotrichum graminicola M1.001 adenylosuccinate synthetase partial mRNA
c164124_g1	497	802634627	XM_012222711.1	7651	1	411	2090	2500	413	366	366	88.61985472	270	1.72E-137	PREDICTED: Jatropha curcas acetyl-CoA carboxylase 1-like (LOC105638840), mRNA	255545641	XM_002513835.1	6780	2	411	1651	2060	410	363	363	88.53658537	269	6.19E-137	Ricinus communis Homomeric Acetyl-CoA Carboxylase (Hom-ACCase), mRNA	821324800	NM_001308785.1	7715	3	411	2251	2659	411	364	364	88.56447689	268	2.23E-136	Jatropha curcas acetyl-CoA carboxylase 1-like (LOC105638840), mRNA	731428325	XM_010666001.1	7308	1	421	1760
c27927_g1	258	657983981	XM_008385850.1	1099	1	258	51	308	258	257	257	99.6124031	255	1.82E-129	PREDICTED: Malus x domestica uncharacterized LOC103446718 (LOC103446718), mRNA	694309232	XM_009362683.1	1064	1	253	43	296	254	243	243	95.66929134	220	5.20E-110	PREDICTED: Pyrus x bretschneideri uncharacterized LOC103951301 (LOC103951301), mRNA	657959106	XM_008372870.1	1051	1	253	47	300	254	242	242	95.27559055	217	2.42E-108	PREDICTED: Malus x domestica uncharacterized LOC103434506 (LOC103434506), mRNA	645236624	XM_008226605.1	1209	1	250	181
c163816_g1	245	615465451	XM_007599229.1	924	1	212	713	924	212	211	211	99.52830189	209	6.39E-104	Colletotrichum fioriniae PJ7 hypothetical protein mRNA	698995545	XM_009856452.1	1460	6	175	688	857	170	138	138	81.17647059	74	7.10E-29	Neurospora tetrasperma FGSC 2508 tricarboxylate transport protein partial mRNA	367032647	XM_003665559.1	1019	1	172	742	913	173	137	137	79.19075145	64	2.57E-23	Myceliophthora thermophila ATCC 42464 hypothetical protein (MYCTH_2309536) mRNA, complete cds	347011998	CP003006.1	4342007	1	172	3952172
c186405_g1	277	685331595	XM_009105368.1	627	1	277	273	549	282	253	253	89.71631206	190	2.68E-93	PREDICTED: Brassica rapa 60S acidic ribosomal protein P2-2-like (LOC103829681), mRNA	297826178	XM_002880926.1	339	95	274	163	339	181	147	147	81.21546961	76	6.32E-30	Arabidopsis lyrata subsp. lyrata predicted protein, mRNA
c124207_g1	276	189380220	EU714121.1	2465	1	276	6	281	276	272	272	98.55072464	264	1.95E-134	Camellia sinensis beta xylosidase mRNA, complete cds
c123240_g1	259	820863516	XM_003698084.2	2541	1	259	540	798	259	256	256	98.84169884	250	1.10E-126	PREDICTED: Apis florea SH3 domain-binding protein 1-like (LOC100871079), mRNA	571578079	XM_006572207.1	3255	1	259	1335	1593	259	255	255	98.45559846	247	5.12E-125	PREDICTED: Apis mellifera rho GTPase-activating protein 92B ortholog (LOC411535), transcript variant X3, mRNA	571578078	XM_395006.5	3256	1	259	1335	1593	259	255	255	98.45559846	247	5.12E-125	PREDICTED: Apis mellifera rho GTPase-activating protein 92B ortholog (LOC411535), transcript variant X4, mRNA	571578076	XM_006572206.1	3193	1	259	1250
c59667_g1	651	565372689	XM_006352860.1	1605	1	648	920	1582	666	615	615	92.34234234	502	0	PREDICTED: Solanum tuberosum phosphoribulokinase, chloroplastic-like (LOC102591470), mRNA	723725708	XM_004245887.2	1561	1	648	878	1539	665	611	611	91.87969925	493	0	PREDICTED: Solanum lycopersicum phosphoribulokinase, chloroplastic (LOC101255322), mRNA	698483896	XM_009790483.1	1557	20	648	910	1557	652	595	595	91.25766871	467	0	PREDICTED: Nicotiana sylvestris phosphoribulokinase, chloroplastic-like (LOC104236540), mRNA	697118473	XM_009614865.1	1567	24	648	924
c134359_g1	299	685261541	XM_009147589.1	1860	1	294	772	1065	294	283	283	96.2585034	261	9.94E-133	PREDICTED: Brassica rapa U-box domain-containing protein 4 (LOC103869500), mRNA	727555234	XM_010451481.1	1594	6	296	772	1062	291	250	250	85.91065292	168	4.96E-81	PREDICTED: Camelina sativa U-box domain-containing protein 4-like (LOC104731966), transcript variant X2, mRNA	727516875	XM_010436514.1	1847	6	296	801	1091	291	250	250	85.91065292	168	4.96E-81	PREDICTED: Camelina sativa U-box domain-containing protein 4-like (LOC104718722), mRNA	727555232	XM_010451480.1	1828	6	296	771
c175388_g1	279	402770460	JQ014629.1	2603	1	279	617	895	279	278	278	99.64157706	276	4.22E-141	Camellia sinensis hydroxymethylbutenyl diphosphate synthase (HDS) mRNA, complete cds	743902064	XM_011046060.1	2509	2	279	594	871	278	253	253	91.00719424	203	1.60E-100	PREDICTED: Populus euphratica 4-hydroxy-3-methylbut-2-en-1-yl diphosphate synthase, chloroplastic (LOC105139581), transcript variant X2, mRNA	743902062	XM_011046059.1	2521	2	279	606	883	278	253	253	91.00719424	203	1.60E-100	PREDICTED: Populus euphratica 4-hydroxy-3-methylbut-2-en-1-yl diphosphate synthase, chloroplastic (LOC105139581), transcript variant X1, mRNA	566185837	XM_006378908.1	2693	11	279	681
c80282_g1	442	808121169	XM_012308584.1	12498	94	317	9453	9664	224	193	193	86.16071429	125	6.11E-57	PREDICTED: Bombus terrestris centrosomal and chromosomal factor-like (LOC105665737), mRNA	820856911	XR_001112505.1	1085	94	317	238	455	230	193	193	83.91304348	110	1.33E-48	PREDICTED: Apis florea uncharacterized LOC105736288 (LOC105736288), ncRNA	571529193	XM_006567669.1	12128	162	317	10132	10283	156	139	139	89.1025641	103	1.04E-44	PREDICTED: Apis mellifera centrosomal and chromosomal factor-like (LOC102655661), transcript variant X2, mRNA	571529189	XM_006567668.1	12301	162	317	10132
c79070_g1	582	685332373	XM_009105679.1	1406	1	582	611	1192	582	551	551	94.67353952	489	0	PREDICTED: Brassica rapa DJ-1 protein homolog F (LOC103829987), mRNA	567186560	XM_006403494.1	1925	1	582	1063	1644	583	535	535	91.76672384	438	0	Eutrema salsugineum hypothetical protein (EUTSA_v10010428mg) mRNA, complete cds	145339496	NM_115317.5	1593	1	582	741	1325	585	514	514	87.86324786	370	0	Arabidopsis thaliana class I glutamine amidotransferase-like domain-containing protein mRNA, complete cds	30725649	BT008488.1	1200	1	582	552
c70569_g1	2478	752894286	XM_011267019.1	1770	604	2089	142	1627	1493	1146	1146	76.75820496	445	0	PREDICTED: Camponotus floridanus probable methylmalonate-semialdehyde dehydrogenase [acylating], mitochondrial (LOC105256787), transcript variant X1, mRNA	752894288	XM_011267020.1	1653	604	2059	55	1510	1463	1121	1121	76.62337662	430	0	PREDICTED: Camponotus floridanus probable methylmalonate-semialdehyde dehydrogenase [acylating], mitochondrial (LOC105256787), transcript variant X2, mRNA	755991331	XM_011314531.1	1789	595	2059	195	1659	1475	1089	1089	73.83050847	307	2.45E-157	PREDICTED: Fopius arisanus probable methylmalonate-semialdehyde dehydrogenase [acylating], mitochondrial (LOC105272415), mRNA
c144494_g1	213	615446642	XM_007593368.1	996	1	195	802	996	195	194	194	99.48717949	192	1.54E-94	Colletotrichum fioriniae PJ7 DNA-binding protein mRNA
c170655_g1	290	891072437	KP739467.1	3185	1	290	2091	2380	290	289	289	99.65517241	288	9.40E-148	Camellia sinensis alpha-amylase 3 mRNA, complete cds	723796426	LN610505.1	2475	1	290	1342	1631	290	268	268	92.4137931	224	3.55E-112	Rhododendron hybrid cultivar partial mRNA for alpha-amylase (RsAMY gene), cultivar Hellmut Vogel	398363554	JX067527.1	3104	1	290	2012	2301	290	262	262	90.34482759	206	3.60E-102	Actinidia chinensis clone 1475733 alpha-amylase (AMY3) mRNA, complete cds	60652320	AY939871.1	3334	1	290	2033
c69016_g1	6921	820857468	XM_012490393.1	3292	995	3210	693	2905	2221	1777	1777	80.00900495	882	0	PREDICTED: Apis florea tubulin polyglutamylase TTLL5 (LOC100867491), transcript variant X4, mRNA	820857466	XM_012490392.1	3146	995	3210	547	2759	2221	1777	1777	80.00900495	882	0	PREDICTED: Apis florea tubulin polyglutamylase TTLL5 (LOC100867491), transcript variant X3, mRNA	820857463	XM_003696725.2	2957	995	3210	357	2569	2221	1777	1777	80.00900495	882	0	PREDICTED: Apis florea tubulin polyglutamylase TTLL5 (LOC100867491), transcript variant X1, mRNA	820857470	XM_012490395.1	2672	996	3210	358
c187826_g1	242	663673439	HG975440.1	109333515	2	242	56811995	56812235	241	227	227	94.19087137	199	2.28E-98	Solanum pennellii chromosome ch01, complete genome	565362993	XM_006348166.1	1569	1	242	634	875	242	226	226	93.38842975	194	1.37E-95	PREDICTED: Solanum tuberosum E3 ubiquitin-protein ligase RING1-like (LOC102578980), transcript variant X5, mRNA	565362991	XM_006348165.1	1588	1	242	653	894	242	226	226	93.38842975	194	1.37E-95	PREDICTED: Solanum tuberosum E3 ubiquitin-protein ligase RING1-like (LOC102578980), transcript variant X4, mRNA	565362989	XM_006348164.1	1657	1	242	722
c73417_g1	3199	731407646	XM_002263205.2	3319	224	2950	362	3091	2734	2223	2223	81.30943672	1195	0	PREDICTED: Vitis vinifera ATPase 8, plasma membrane-type (LOC100267065), mRNA	747074084	XM_011085721.1	3287	222	3058	151	2987	2841	2285	2285	80.42942626	1169	0	PREDICTED: Sesamum indicum ATPase 8, plasma membrane-type-like (LOC105166384), mRNA	747074086	XM_011085723.1	3162	222	3079	134	2985	2869	2301	2301	80.20216103	1151	0	PREDICTED: Sesamum indicum ATPase 8, plasma membrane-type (LOC105166385), mRNA	747074090	XM_011085725.1	3220	222	3083	128
c117805_g1	710	659092472	XM_008448856.1	1566	539	706	630	794	171	134	134	78.3625731	55	8.26E-18	PREDICTED: Cucumis melo zinc transporter 1 (LOC103489625), mRNA	731384658	XM_002264585.3	1382	627	696	674	743	70	61	61	87.14285714	43	3.87E-11	PREDICTED: Vitis vinifera zinc transporter 8 (LOC100255284), mRNA	349731249	FQ394371.1	1353	627	696	629	698	70	61	61	87.14285714	43	3.87E-11	Vitis vinifera clone SS0AFA21YB20	349724658	FQ388492.1	1369	627	696	641
c69744_g2	421	630036535	XM_007841236.1	279	195	415	55	275	221	176	176	79.63800905	86	2.77E-35	Pestalotiopsis fici W106-1 60S ribosomal protein L43 mRNA	5831227	AL116011.1	420	236	415	73	252	180	148	148	82.22222222	84	3.59E-34	Botrytis cinerea strain T4 cDNA library	5831225	AL116009.1	420	236	415	61	240	180	148	148	82.22222222	84	3.59E-34	Botrytis cinerea strain T4 cDNA library	5830819	AL115603.1	420	236	415	100
c115703_g1	349	325305996	HQ633047.1	129054	240	346	29519	29624	107	101	101	94.39252336	88	1.75E-36	Bombus terrestris clone BAC BT_CBa-88K23 antennapedia-like protein (Antp) gene, complete cds	755975813	XM_011309446.1	6436	225	349	5061	5186	130	107	107	82.30769231	56	1.07E-18	PREDICTED: Fopius arisanus homeotic protein antennapedia (LOC105269306), transcript variant X3, mRNA	755975810	XM_011309445.1	6843	225	349	5468	5593	130	107	107	82.30769231	56	1.07E-18	PREDICTED: Fopius arisanus homeotic protein antennapedia (LOC105269306), transcript variant X2, mRNA	755975807	XM_011309444.1	6884	225	349	5509
c80698_g1	424	615469998	XM_007600660.1	720	1	424	61	484	424	424	424	100	424	0	Colletotrichum fioriniae PJ7 hypothetical protein mRNA
c116481_g1	205	743792933	XM_011047489.1	1990	1	205	937	1141	205	191	191	93.17073171	163	1.94E-78	PREDICTED: Populus euphratica V-type proton ATPase subunit B 2 (LOC105140588), transcript variant X3, mRNA	743792929	XM_011047481.1	2042	1	205	989	1193	205	191	191	93.17073171	163	1.94E-78	PREDICTED: Populus euphratica V-type proton ATPase subunit B 2 (LOC105140588), transcript variant X2, mRNA	743792925	XM_011047473.1	2040	1	205	987	1191	205	191	191	93.17073171	163	1.94E-78	PREDICTED: Populus euphratica V-type proton ATPase subunit B 2 (LOC105140588), transcript variant X1, mRNA	566187903	XM_002313659.2	1963	1	205	957
c164147_g1	201	615458252	XM_007596986.1	1584	1	201	787	987	201	198	198	98.50746269	192	1.44E-94	Colletotrichum fioriniae PJ7 acetyl-CoA hydrolase mRNA	827078189	XM_008102292.1	1581	1	201	787	987	201	188	188	93.53233831	162	6.83E-78	Colletotrichum graminicola M1.001 acetyl-CoA hydrolase/transferase domain-containing protein partial mRNA	596723951	XM_007286738.1	945	8	201	199	392	194	183	183	94.32989691	161	2.46E-77	Colletotrichum gloeosporioides Nara gc5 acetyl- hydrolase (CGGC5_14322), partial mRNA	698989485	XM_009853422.1	2588	1	189	1395
c119552_g1	215	723742504	XM_004250300.2	1293	2	215	517	730	214	208	208	97.19626168	196	9.30E-97	PREDICTED: Solanum lycopersicum eukaryotic translation initiation factor 3 subunit F-like (LOC101255947), mRNA	225318738	AK323697.1	1239	2	215	502	715	214	208	208	97.19626168	196	9.30E-97	Solanum lycopersicum cDNA, clone: LEFL1062CC07, HTC in leaf	565398792	XM_006364888.1	1338	2	213	550	761	212	205	205	96.69811321	191	5.59E-94	PREDICTED: Solanum tuberosum eukaryotic translation initiation factor 3 subunit F-like (LOC102585801), mRNA	698489073	XM_009792809.1	1276	1	215	522
c123114_g1	240	697147954	XM_009629856.1	796	1	109	404	512	109	99	99	90.82568807	79	1.15E-31	PREDICTED: Nicotiana tomentosiformis uncharacterized LOC104118580 (LOC104118580), mRNA	698512414	XM_009802922.1	840	6	109	421	524	104	95	95	91.34615385	77	1.49E-30	PREDICTED: Nicotiana sylvestris uncharacterized LOC104246997 (LOC104246997), mRNA
c178720_g1	287	590681180	XM_007040975.1	2395	114	279	1753	1918	166	151	151	90.96385542	121	6.35E-55	Theobroma cacao N-acetylglucosamine-1-phosphate uridylyltransferase 2 (TCM_006018) mRNA, complete cds
c61187_g1	868	826468031	XM_012680111.1	4029	674	768	1200	1294	95	90	90	94.73684211	80	1.29E-31	PREDICTED: Monomorium pharaonis extended synaptotagmin-2 (LOC105836223), transcript variant X2, mRNA	780648794	XM_011691554.1	3632	674	768	1268	1362	95	88	88	92.63157895	74	2.79E-28	PREDICTED: Wasmannia auropunctata extended synaptotagmin-2 (LOC105451227), transcript variant X1, mRNA
c95460_g1	906	565359608	XM_006346534.1	1150	12	827	143	959	821	754	754	91.83922046	615	0	PREDICTED: Solanum tuberosum uncharacterized LOC102579625 (LOC102579625), mRNA	225315292	AK321445.1	1095	11	827	210	1030	826	749	749	90.6779661	588	0	Solanum lycopersicum cDNA, clone: LEFL1024DD04, HTC in leaf	723750805	XM_004252267.2	1229	11	827	205	1025	826	746	746	90.31476998	579	0	PREDICTED: Solanum lycopersicum uncharacterized LOC101260209 (LOC101260209), mRNA	698441846	XM_009763936.1	1189	7	906	152
c34940_g1	244	697159678	XM_009590311.1	1364	1	243	1071	1306	244	213	213	87.29508197	146	6.68E-69	PREDICTED: Nicotiana tomentosiformis uncharacterized protein DDB_G0292186 (LOC104086125), mRNA
c74220_g1	453	723686978	XM_004235918.2	3138	1	303	2620	2922	303	281	281	92.73927393	237	3.44E-119	PREDICTED: Solanum lycopersicum chaperone protein ClpB1 (LOC101254583), mRNA	663680780	HG975515.1	64845585	1	303	59069418	59069720	303	281	281	92.73927393	237	3.44E-119	Solanum lycopersicum chromosome ch03, complete genome	260903621	AC238569.1	117116	1	303	75172	75474	303	281	281	92.73927393	237	3.44E-119	Solanum lycopersicum chromosome 3 clone C03HBa0074E24, complete sequence	663673441	HG975442.1	75414019	1	303	69444862
c70040_g1	968	284927593	GU361616.1	2228	2	968	1229	2188	971	917	917	94.43872297	801	0	Brassica napus zeaxanthin epoxidase (zep) mRNA, complete cds	685331211	XM_009105212.1	2269	2	965	1279	2234	965	909	909	94.19689119	792	0	PREDICTED: Brassica rapa zeaxanthin epoxidase, chloroplastic (LOC103829545), mRNA	222840529	FJ606830.1	2235	2	922	1218	2140	924	878	878	95.02164502	784	0	Brassica rapa subsp. pekinensis zeaxanthin epoxidase mRNA, complete cds	567136250	XM_006393840.1	2367	2	961	1302
c176153_g1	239	572318643	XM_006624829.1	1638	1	239	637	875	239	230	230	96.23430962	212	1.33E-105	PREDICTED: Apis dorsata elongation of very long chain fatty acids protein AAEL008004-like (LOC102679082), mRNA	571575712	XM_001120770.3	1866	1	239	1435	1673	239	229	229	95.81589958	209	6.21E-104	PREDICTED: Apis mellifera elongation of very long chain fatty acids protein AAEL008004-like (LOC724867), transcript variant X1, mRNA	571575710	XM_006557777.1	1213	1	239	782	1020	239	229	229	95.81589958	209	6.21E-104	PREDICTED: Apis mellifera elongation of very long chain fatty acids protein AAEL008004-like (LOC724867), transcript variant X2, mRNA	820839759	XM_012495364.1	1743	1	239	779
c86988_g1	316	731391408	XM_002275914.3	1858	143	316	520	693	174	157	157	90.22988506	123	5.47E-56	PREDICTED: Vitis vinifera la-related protein 6B (LOC100259405), mRNA	349718146	FQ387345.1	1870	143	316	504	677	174	156	156	89.65517241	120	2.54E-54	Vitis vinifera clone SS0AEB26YM21	590627619	XM_007026427.1	2137	128	302	706	880	175	153	153	87.42857143	109	3.32E-48	Theobroma cacao RNA-binding protein, putative isoform 3 (TCM_021541) mRNA, complete cds	590627615	XM_007026426.1	1356	128	302	307
c166574_g1	201	831490887	XM_012851609.1	1532	1	188	1070	1257	189	150	150	79.36507937	71	2.64E-27	PREDICTED: Fundulus heteroclitus eukaryotic initiation factor 4A-I (LOC105916951), mRNA	148539565	NM_001098446.1	1281	72	201	1056	1185	130	109	109	83.84615385	67	4.41E-25	Strongylocentrotus purpuratus eukaryotic initiation factor 4a (eif4a), mRNA >gnl|BL_ORD_ID|3929933 Strongylocentrotus purpuratus mRNA for eukaryotic initiation factor 4a (eif4a gene)	734622251	XM_010740762.1	2388	1	188	1067	1254	191	146	146	76.43979058	53	2.67E-17	PREDICTED: Larimichthys crocea eukaryotic initiation factor 4A-I (LOC104926819), mRNA	112420280	BT027097.1	1961	76	188	980
c129704_g1	243	571509892	XM_395554.3	7299	1	243	913	1155	243	243	243	100	243	7.96E-123	PREDICTED: Apis mellifera uncharacterized LOC412088 (LOC412088), transcript variant X3, mRNA	571509888	XM_006571580.1	7347	1	243	913	1155	243	243	243	100	243	7.96E-123	PREDICTED: Apis mellifera uncharacterized LOC412088 (LOC412088), transcript variant X2, mRNA	571509884	XM_006571579.1	7368	1	243	913	1155	243	243	243	100	243	7.96E-123	PREDICTED: Apis mellifera uncharacterized LOC412088 (LOC412088), transcript variant X1, mRNA
c63668_g2	1370	820844619	XM_003692505.2	2515	180	866	679	1364	691	566	566	81.91027496	311	7.99E-160	PREDICTED: Apis florea ubiquitin-conjugating enzyme E2 J2-like (LOC100865583), mRNA	572257903	XM_006607283.1	1731	180	866	677	1362	694	567	567	81.70028818	305	1.73E-156	PREDICTED: Apis dorsata ubiquitin-conjugating enzyme E2 J2-like (LOC102675202), mRNA	571542543	XM_396699.5	2934	180	866	678	1363	693	565	565	81.52958153	302	8.05E-155	PREDICTED: Apis mellifera ubiquitin-conjugating enzyme E2 J2-like (LOC413253), mRNA	815910684	XM_003489260.2	2443	184	864	426
c60477_g1	217	92014406	CR352221.10	183589	1	55	150344	150396	56	49	49	87.5	33	3.84E-06	Zebrafish DNA sequence from clone DKEY-87M9 in linkage group 3, complete sequence
c76862_g1	1312	615456084	XM_007596308.1	1143	101	1243	1	1143	1143	1133	1133	99.12510936	1113	0	Colletotrichum fioriniae PJ7 hypothetical protein mRNA	685399469	XM_009220333.1	1179	455	850	409	804	398	314	314	78.89447236	144	5.23E-67	Gaeumannomyces graminis var. tritici R3-111a-1 hypothetical protein partial mRNA	630031999	XM_007839547.1	1140	439	568	676	805	130	102	102	78.46153846	46	1.57E-12	Pestalotiopsis fici W106-1 Sterol 24-C-methyltransferase mRNA	317156709	XM_001825890.2	1522	109	163	1122
c137089_g1	247	731388360	XM_002272352.3	1109	1	230	569	798	232	194	194	83.62068966	116	3.22E-52	PREDICTED: Vitis vinifera uncharacterized protein At3g15000, mitochondrial (LOC100260219), mRNA	147819168	AM430323.2	51876	46	230	18425	18609	187	154	154	82.35294118	86	1.53E-35	Vitis vinifera contig VV78X222883.24, whole genome shotgun sequence	743929697	XM_011010781.1	1166	6	162	540	699	160	135	135	84.375	83	7.12E-34	PREDICTED: Populus euphratica DAG protein, chloroplastic-like (LOC105114276), mRNA	566188563	XM_002315456.2	1067	6	162	492
c100827_g1	263	698533024	XM_009765031.1	2540	1	263	2034	2297	266	239	239	89.84962406	182	7.08E-89	PREDICTED: Nicotiana sylvestris SCY1-like protein 2 (LOC104215271), partial mRNA	697185061	XM_009603257.1	3404	1	263	2898	3161	264	237	237	89.77272727	182	7.08E-89	PREDICTED: Nicotiana tomentosiformis SCY1-like protein 2 (LOC104096824), mRNA	802540501	XM_012221470.1	3549	214	260	2920	2966	47	45	45	95.74468085	41	1.70E-10	PREDICTED: Jatropha curcas SCY1-like protein 2 (LOC105637836), mRNA
c70514_g1	4714	801399863	XM_012205074.1	5868	2191	3999	4066	5868	1813	1418	1418	78.21290678	621	0	PREDICTED: Atta cephalotes uncharacterized LOC105623692 (LOC105623692), mRNA	746831940	XM_011057381.1	8275	2191	3999	4221	6020	1813	1409	1409	77.716492	592	0	PREDICTED: Acromyrmex echinatior uncharacterized LOC105146830 (LOC105146830), mRNA	780660403	XM_011694379.1	9167	2191	3999	6438	8240	1812	1400	1400	77.26269316	570	0	PREDICTED: Wasmannia auropunctata uncharacterized LOC105452864 (LOC105452864), mRNA	826494001	XM_012685223.1	6339	2191	3999	1584
c96473_g1	227	572309967	XM_006620697.1	1830	97	227	1554	1684	131	131	131	100	131	1.35E-60	PREDICTED: Apis dorsata WD repeat domain phosphoinositide-interacting protein 2-like (LOC102672412), transcript variant X2, mRNA	572309965	XM_006620696.1	1887	97	227	1611	1741	131	131	131	100	131	1.35E-60	PREDICTED: Apis dorsata WD repeat domain phosphoinositide-interacting protein 2-like (LOC102672412), transcript variant X1, mRNA	571575252	XM_006563684.1	2072	97	227	1554	1684	131	131	131	100	131	1.35E-60	PREDICTED: Apis mellifera WD repeat domain phosphoinositide-interacting protein 2-like (LOC552201), transcript variant X1, mRNA	571575251	XM_624578.4	2129	97	227	1611
c77712_g1	251	674057871	XM_008837255.1	4343	177	223	2389	2435	47	43	43	91.4893617	35	3.50E-07	PREDICTED: Nannospalax galili ATPase, aminophospholipid transporter, class I, type 8B, member 3 (Atp8b3), mRNA
c44339_g1	513	685276870	XM_009131142.1	807	36	513	315	807	493	439	439	89.04665314	323	6.12E-167	PREDICTED: Brassica rapa 50S ribosomal protein L12-1, chloroplastic (LOC103854212), mRNA	77818288	DQ245605.1	788	36	513	279	769	492	438	438	89.02439024	322	2.20E-166	Zea mays clone 18158 mRNA sequence	685324669	XM_009153669.1	776	145	513	266	635	370	332	332	89.72972973	255	3.87E-129	PREDICTED: Brassica rapa 50S ribosomal protein L12-1, chloroplastic-like (LOC103875187), mRNA	202070635	AC189633.2	132599	145	513	48296
c129544_g1	280	195110496	XM_001999780.1	165	245	278	38	71	34	34	34	100	34	1.42E-06	Drosophila mojavensis GI22872 (Dmoj\GI22872), mRNA
c155075_g1	400	698513685	XM_009803473.1	1360	1	398	904	1310	413	346	346	83.77723971	201	3.10E-99	PREDICTED: Nicotiana sylvestris ocs element-binding factor 1-like (LOC104247451), mRNA	697128608	XM_009620068.1	1339	1	398	908	1312	413	343	343	83.05084746	191	1.12E-93	PREDICTED: Nicotiana tomentosiformis ocs element-binding factor 1-like (LOC104110547), mRNA	418730192	JX683428.1	689	5	330	212	533	339	282	282	83.18584071	153	1.49E-72	Solanum tuberosum clone StDT93 anaerobic basic leucine zipper protein mRNA, complete cds	16580133	AY045572.1	563	1	213	354
c146430_g1	249	571519410	XM_006563961.1	4303	1	249	2331	2579	249	248	248	99.59839357	246	1.76E-124	PREDICTED: Apis mellifera cell division cycle 2-like protein kinase CG7597 ortholog (LOC409965), transcript variant X4, mRNA	571519405	XM_006563960.1	5000	1	249	2331	2579	249	248	248	99.59839357	246	1.76E-124	PREDICTED: Apis mellifera cell division cycle 2-like protein kinase CG7597 ortholog (LOC409965), transcript variant X3, mRNA	571519401	XM_006563959.1	4935	1	249	2331	2579	249	248	248	99.59839357	246	1.76E-124	PREDICTED: Apis mellifera cell division cycle 2-like protein kinase CG7597 ortholog (LOC409965), transcript variant X2, mRNA	571519397	XM_006563958.1	5173	1	249	2331
c104617_g1	214	615452434	XM_007595184.1	1425	1	214	667	880	214	214	214	100	214	9.11E-107	Colletotrichum fioriniae PJ7 GNS1/SUR4 family protein mRNA	827071843	XM_008099185.1	1425	3	214	667	878	212	204	204	96.22641509	188	2.59E-92	Colletotrichum graminicola M1.001 GNS1/SUR4 family protein partial mRNA	596661208	XM_007275079.1	1323	5	214	553	762	210	189	189	90	147	1.60E-69	Colletotrichum gloeosporioides Nara gc5 gns1 sur4 family protein (CGGC5_4607), partial mRNA	630022036	XM_007836120.1	1404	4	214	622
c166371_g1	286	159906223	DQ901954.2	2655	170	286	2539	2655	117	115	115	98.29059829	111	2.29E-49	Aureobasidium pullulans putative delta-9 desaturase (Ole1) gene, complete cds
c31473_g1	1067	330318663	HM003281.1	1105	120	1064	109	1052	945	933	933	98.73015873	908	0	Camellia sinensis clone U10BcDNA 2917 alcohol dehydrogenase mRNA, complete cds	733578671	LN713266.1	26400393	702	895	13996403	13996596	196	147	147	75	47	3.53E-13	Cucumis melo genomic chromosome, chr_12	733601797	LN681929.1	1359905	702	895	1205126	1205319	196	147	147	75	47	3.53E-13	Cucumis melo genomic scaffold, anchoredscaffold00080	659127320	XR_540390.1	934	702	895	167
c172627_g1	228	663673453	HG975447.1	70546659	46	158	66318624	66318735	113	104	104	92.03539823	85	5.04E-35	Solanum pennellii chromosome ch08, complete genome	565386858	XM_006359163.1	841	52	158	99	205	107	99	99	92.52336449	83	6.52E-34	PREDICTED: Solanum tuberosum classical arabinogalactan protein 9-like (LOC102595267), mRNA	663681259	HG975520.1	63035830	50	158	59064384	59064493	110	101	101	91.81818182	82	2.35E-33	Solanum lycopersicum chromosome ch08, complete genome	148538628	AK247394.1	622	50	158	41
c59551_g1	1157	805770182	XM_012280927.1	10060	1052	1157	16	121	106	95	95	89.62264151	73	1.35E-27	PREDICTED: Megachile rotundata uncharacterized LOC100882505 (LOC100882505), transcript variant X10, mRNA	820855603	XM_012489571.1	10260	1070	1157	57	144	88	82	82	93.18181818	70	6.29E-26	PREDICTED: Apis florea uncharacterized LOC100869837 (LOC100869837), mRNA	572261957	XM_006609188.1	9959	1070	1157	44	131	88	82	82	93.18181818	70	6.29E-26	PREDICTED: Apis dorsata mucin-4-like (LOC102680032), transcript variant X6, mRNA	572261955	XM_006609187.1	10079	1070	1157	44
c189939_g1	220	749787086	XM_011148810.1	4493	59	116	4071	4128	58	55	55	94.82758621	49	4.98E-15	PREDICTED: Harpegnathos saltator LIM domain-containing protein jub (LOC105187797), transcript variant X2, mRNA	749787083	XM_011148809.1	4565	59	116	4143	4200	58	55	55	94.82758621	49	4.98E-15	PREDICTED: Harpegnathos saltator LIM domain-containing protein jub (LOC105187797), transcript variant X1, mRNA
c71289_g1	2154	751219170	XM_011164357.1	4122	1829	2083	2556	2813	265	214	214	80.75471698	103	5.37E-44	PREDICTED: Solenopsis invicta ATP-dependent RNA helicase DDX51 (LOC105197806), mRNA	795035507	XM_012009573.1	5267	1830	2082	2529	2786	266	212	212	79.69924812	93	1.95E-38	PREDICTED: Vollenhovia emeryi probable ATP-dependent RNA helicase Dbp73D (LOC105560443), mRNA	766933338	XM_011500633.1	2403	1846	1887	1908	1949	42	41	41	97.61904762	39	2.03E-08	PREDICTED: Ceratosolen solmsi marchali ATP-dependent RNA helicase DDX51 (LOC105363061), mRNA
c183045_g1	236	697093873	XM_009633607.1	1283	30	236	314	520	207	177	177	85.50724638	117	8.54E-53	PREDICTED: Nicotiana tomentosiformis rac-like GTP-binding protein 5 (LOC104121446), transcript variant X3, mRNA	697093871	XM_009633542.1	1248	30	236	279	485	207	177	177	85.50724638	117	8.54E-53	PREDICTED: Nicotiana tomentosiformis rac-like GTP-binding protein 5 (LOC104121446), transcript variant X2, mRNA	697093869	XM_009633482.1	1222	30	236	253	459	207	177	177	85.50724638	117	8.54E-53	PREDICTED: Nicotiana tomentosiformis rac-like GTP-binding protein 5 (LOC104121446), transcript variant X1, mRNA	604724080	KJ145247.1	594	30	236	1
c63111_g1	6836	820840374	XM_012495606.1	6522	2662	6302	692	4309	3668	2871	2871	78.27153762	1238	0	PREDICTED: Apis florea E3 ubiquitin-protein ligase UBR2 (LOC100864659), transcript variant X3, mRNA	820840372	XM_012495605.1	6522	2662	6302	692	4309	3668	2871	2871	78.27153762	1238	0	PREDICTED: Apis florea E3 ubiquitin-protein ligase UBR2 (LOC100864659), transcript variant X2, mRNA	820840371	XM_003691312.2	6506	2662	6302	676	4293	3668	2871	2871	78.27153762	1238	0	PREDICTED: Apis florea E3 ubiquitin-protein ligase UBR2 (LOC100864659), transcript variant X1, mRNA	571512179	XM_394362.4	6588	2662	6302	683
c28763_g1	280	565356065	XM_006344833.1	1492	2	275	1073	1346	274	261	261	95.25547445	235	2.62E-118	PREDICTED: Solanum tuberosum putative ribosomal RNA methyltransferase Nop2-like (LOC102595970), transcript variant X5, mRNA	565356063	XM_006344832.1	1536	2	275	1073	1346	274	261	261	95.25547445	235	2.62E-118	PREDICTED: Solanum tuberosum putative ribosomal RNA methyltransferase Nop2-like (LOC102595970), transcript variant X4, mRNA	565356061	XM_006344831.1	2131	2	275	862	1135	274	261	261	95.25547445	235	2.62E-118	PREDICTED: Solanum tuberosum putative ribosomal RNA methyltransferase Nop2-like (LOC102595970), transcript variant X3, mRNA	565356059	XM_006344830.1	2162	2	275	1073
c172129_g1	230	697171346	XM_009596309.1	2814	76	217	2668	2814	148	130	130	87.83783784	90	8.46E-38	PREDICTED: Nicotiana tomentosiformis phospholipase D delta (LOC104091055), transcript variant X2, mRNA	697171344	XM_009596308.1	3007	76	217	2861	3007	148	130	130	87.83783784	90	8.46E-38	PREDICTED: Nicotiana tomentosiformis phospholipase D delta (LOC104091055), transcript variant X1, mRNA
c91228_g1	204	217075081	BT053241.1	666	6	197	44	229	195	154	154	78.97435897	66	1.61E-24	Medicago truncatula clone MTYFP_FQ_FR_FS1G-P-19 unknown mRNA	388494883	BT135713.1	651	6	197	44	229	195	153	153	78.46153846	63	7.51E-23	Medicago truncatula clone JCVI-FLMt-7N2 unknown mRNA	357477772	XM_003609124.1	941	6	197	45	230	195	153	153	78.46153846	63	7.51E-23	Medicago truncatula H/ACA ribonucleoprotein complex subunit 2-like protein (MTR_4g112780) mRNA, complete cds	719967415	XM_010263495.1	775	2	200	139
c177053_g1	272	663673440	HG975441.1	59803892	1	272	44757948	44758213	272	246	246	90.44117647	191	7.30E-94	Solanum pennellii chromosome ch02, complete genome	723675292	XM_004232986.2	2844	1	272	518	783	272	245	245	90.07352941	188	3.40E-92	PREDICTED: Solanum lycopersicum U-box domain-containing protein 17 (LOC101245319), mRNA	663680699	HG975514.1	49921527	1	272	35933389	35933654	272	245	245	90.07352941	188	3.40E-92	Solanum lycopersicum chromosome ch02, complete genome	225313921	AK327668.1	2608	1	272	395
c107877_g1	230	55418450	AY702979.1	103975	9	230	94159	94380	222	196	196	88.28828829	144	8.11E-68	Capsicum annuum clone YAC YCA22D8 genomic sequence	697134409	XM_009622964.1	2765	22	230	2244	2453	210	183	183	87.14285714	128	6.36E-59	PREDICTED: Nicotiana tomentosiformis G-type lectin S-receptor-like serine/threonine-protein kinase RLK1 (LOC104112922), mRNA	698446710	XM_009771328.1	2763	22	216	2334	2529	196	172	172	87.75510204	123	3.83E-56	PREDICTED: Nicotiana sylvestris G-type lectin S-receptor-like serine/threonine-protein kinase RLK1 (LOC104220452), mRNA
c161850_g1	545	571525755	XM_006567302.1	26326	1	543	17856	18398	543	506	506	93.18600368	432	0	PREDICTED: Apis mellifera short stop (shot), mRNA	820835410	XM_012485681.1	23129	1	543	16196	16738	544	485	485	89.15441176	366	0	PREDICTED: Apis florea uncharacterized LOC100868562 (LOC100868562), mRNA
c12265_g1	1467	572297423	XM_006614838.1	1617	364	1408	1	1014	1050	907	907	86.38095238	600	0	PREDICTED: Apis dorsata ubiquitin-conjugating enzyme E2 G1-like (LOC102677381), mRNA	820838959	XM_003690895.2	1615	365	1408	1	1011	1049	905	905	86.27264061	595	0	PREDICTED: Apis florea ubiquitin-conjugating enzyme E2 G1 (LOC100868155), transcript variant X1, mRNA	815911040	XM_003489402.2	1097	393	1408	7	992	1021	884	884	86.58178257	590	0	PREDICTED: Bombus impatiens ubiquitin-conjugating enzyme E2 G1 (LOC100744895), mRNA	808117128	XM_003394137.2	1093	393	1408	7
c116247_g1	272	77745476	DQ222506.1	1091	1	272	261	532	272	248	248	91.17647059	200	7.25E-99	Solanum tuberosum clone 108F03 ER lumen retaining receptor family-like protein mRNA, complete cds	697116747	XM_009614001.1	1130	3	262	360	619	260	239	239	91.92307692	197	3.37E-97	PREDICTED: Nicotiana tomentosiformis putative ER lumen protein-retaining receptor C28H8.4 (LOC104105647), mRNA	565345904	XM_006339957.1	1104	1	272	281	552	272	247	247	90.80882353	197	3.37E-97	PREDICTED: Solanum tuberosum putative ER lumen protein retaining receptor C28H8.4-like (LOC102597590), mRNA	723729882	XM_004247014.2	1205	1	272	421
c91683_g1	234	545854205	XM_005656828.1	2037	1	234	557	790	234	234	234	100	234	7.71E-118	PREDICTED: Sus scrofa optineurin (OPTN), transcript variant X2, mRNA	545854203	XM_005656827.1	2040	1	234	557	790	234	234	234	100	234	7.71E-118	PREDICTED: Sus scrofa optineurin (OPTN), transcript variant X1, mRNA	371919712	AK400317.1	2610	1	234	530	763	234	234	234	100	234	7.71E-118	Sus scrofa mRNA, clone: BFLT10151G08, expressed in brain (frontal lobe)	371917240	AK400866.1	2567	1	234	483
c87682_g1	214	297826508	XM_002881091.1	1961	1	214	1126	1339	214	204	204	95.3271028	184	4.33E-90	Arabidopsis lyrata subsp. lyrata hypothetical protein, mRNA	727476779	XM_010415905.1	2001	1	214	1166	1379	214	202	202	94.39252336	178	9.38E-87	PREDICTED: Camelina sativa switch-associated protein 70-like (LOC104700388), mRNA	727456723	XM_010511975.1	1972	1	214	1136	1349	214	201	201	93.92523364	175	4.36E-85	PREDICTED: Camelina sativa switch-associated protein 70-like (LOC104786543), mRNA	685300789	XM_009142862.1	1966	1	214	1101
c66869_g2	432	615437355	XM_007590469.1	405	203	432	141	370	230	217	217	94.34782609	191	1.22E-93	Colletotrichum fioriniae PJ7 histone H2A mRNA	596716147	XM_007285287.1	405	203	432	141	370	230	216	216	93.91304348	188	5.67E-92	Colletotrichum gloeosporioides Nara gc5 histone h2a (CGGC5_13259), partial mRNA	255945228	XM_002563336.1	399	204	432	138	366	229	213	213	93.01310044	181	4.42E-88	Penicillium chrysogenum Wisconsin 54-1255 hypothetical protein (Pc20g08590) mRNA, complete cds	367047458	XM_003654061.1	741	205	428	315
c106293_g1	247	692930708	KM422457.1	961	44	223	435	608	182	166	166	91.20879121	129	1.91E-59	Mischocyttarus flavitarsis isolate 10462mis ultra conserved element locus uce-536 genomic sequence	692929276	KM421756.1	719	77	222	268	414	148	141	141	95.27027027	125	3.20E-57	Metapolybia cingulata isolate 9761met ultra conserved element locus uce-536 genomic sequence	692938990	KM426986.1	438	60	217	16	173	159	145	145	91.19496855	116	3.22E-52	Scolia verticalis isolate 14991sco ultra conserved element locus uce-536 genomic sequence	692943850	KM431846.1	791	82	217	192
c160717_g1	451	815903675	XM_012382390.1	3564	119	235	2830	2945	117	107	107	91.45299145	86	2.99E-35	PREDICTED: Bombus impatiens F-box only protein 28 (LOC100746812), transcript variant X5, mRNA	815903669	XM_012382386.1	4490	119	235	3756	3871	117	107	107	91.45299145	86	2.99E-35	PREDICTED: Bombus impatiens F-box only protein 28 (LOC100746812), transcript variant X2, mRNA	808142409	XM_012317275.1	4654	123	235	3921	4032	113	104	104	92.03539823	85	1.08E-34	PREDICTED: Bombus terrestris F-box only protein 28 (LOC100649191), transcript variant X5, mRNA	808142407	XM_012317274.1	4869	123	235	4136
c111628_g1	232	571562764	XM_393466.5	1219	1	232	652	883	232	232	232	100	232	9.88E-117	PREDICTED: Apis mellifera logjam (loj), mRNA	820846885	XM_012485924.1	1242	1	232	653	884	232	228	228	98.27586207	220	4.63E-110	PREDICTED: Apis florea transmembrane emp24 domain-containing protein 5-like (LOC100867129), mRNA	572311422	XM_006621377.1	984	1	232	722	953	232	225	225	96.98275862	211	4.66E-105	PREDICTED: Apis dorsata transmembrane emp24 domain-containing protein 5-like (LOC102671378), mRNA	815911637	XM_003489653.2	1248	1	184	639
c186717_g1	234	590677413	XM_007039948.1	1418	2	231	619	848	231	201	201	87.01298701	140	1.38E-65	Theobroma cacao CLP protease proteolytic subunit 2 (TCM_016095) mRNA, complete cds	571536316	XM_006600756.1	1017	2	228	429	655	227	197	197	86.78414097	137	6.44E-64	PREDICTED: Glycine max ATP-dependent Clp protease proteolytic subunit-related protein 2, chloroplastic-like (LOC100793679), transcript variant X2, mRNA	571536314	XM_003549843.2	1244	2	228	426	652	227	197	197	86.78414097	137	6.44E-64	PREDICTED: Glycine max ATP-dependent Clp protease proteolytic subunit-related protein 2, chloroplastic-like (LOC100793679), transcript variant X1, mRNA	747068669	XM_011082799.1	1116	1	231	324
c190019_g1	242	545825149	XM_005652514.1	2110	1	234	1524	1757	234	228	228	97.43589744	216	8.09E-108	PREDICTED: Sus scrofa keratin 8 (KRT8), transcript variant X1, mRNA	227430406	NM_001159615.1	1709	1	234	1118	1351	234	228	228	97.43589744	216	8.09E-108	Sus scrofa keratin 8 (KRT8), mRNA	545825151	XM_005652515.1	2038	1	233	1446	1678	233	227	227	97.4248927	215	2.91E-107	PREDICTED: Sus scrofa keratin 8 (KRT8), transcript variant X2, mRNA	744584198	XM_010986646.1	1750	1	234	1143
c190506_g1	239	571577270	XM_006571945.1	4618	1	239	4162	4400	239	229	229	95.81589958	209	6.21E-104	PREDICTED: Apis mellifera uncharacterized LOC413984 (LOC413984), transcript variant X4, mRNA	571577268	XM_006571944.1	4629	1	239	4173	4411	239	229	229	95.81589958	209	6.21E-104	PREDICTED: Apis mellifera uncharacterized LOC413984 (LOC413984), transcript variant X3, mRNA	571577266	XM_006571943.1	4814	1	239	4358	4596	239	229	229	95.81589958	209	6.21E-104	PREDICTED: Apis mellifera uncharacterized LOC413984 (LOC413984), transcript variant X2, mRNA	571577264	XM_006571942.1	4825	1	239	4369
c75697_g1	496	572313339	XM_006622304.1	16542	1	496	6773	7268	496	483	483	97.37903226	457	0	PREDICTED: Apis dorsata ryanodine receptor 44F-like (LOC102670778), mRNA	571515905	XM_006569047.1	16709	1	496	6902	7397	496	483	483	97.37903226	457	0	PREDICTED: Apis mellifera ryanodine receptor (RyR), transcript variant X25, mRNA	571515902	XM_006569046.1	16703	1	496	6917	7412	496	483	483	97.37903226	457	0	PREDICTED: Apis mellifera ryanodine receptor (RyR), transcript variant X24, mRNA	571515899	XM_006569045.1	16703	1	496	6917
c69090_g2	406	171683600	XM_001906708.1	306	20	295	34	306	282	214	214	75.88652482	70	2.09E-26	Podospora anserina S mat+ hypothetical protein (PODANSg3776) partial mRNA	573975387	XM_006665576.1	369	237	296	295	354	60	58	58	96.66666667	54	1.64E-17	Cordyceps militaris CM01 mitochondrial F1F0 ATP synthase subunit F Atp17 (CCM_00416), partial mRNA	631392377	XM_007932378.1	396	2	300	9	304	303	221	221	72.93729373	51	7.63E-16	Pseudocercospora fijiensis CIRAD86 hypothetical protein mRNA	156032925	XM_001585250.1	291	237	294	233
c73739_g2	1491	815920490	XM_003492159.2	4057	269	435	2841	3006	170	135	135	79.41176471	61	8.22E-21	PREDICTED: Bombus impatiens protein phosphatase 1 regulatory subunit 42-like (LOC100749179), mRNA	795033671	XM_012008961.1	9386	363	438	7875	7953	79	73	73	92.40506329	59	1.06E-19	PREDICTED: Vollenhovia emeryi uncharacterized LOC105560126 (LOC105560126), transcript variant X6, mRNA	795033668	XM_012008960.1	9405	363	438	7894	7972	79	73	73	92.40506329	59	1.06E-19	PREDICTED: Vollenhovia emeryi uncharacterized LOC105560126 (LOC105560126), transcript variant X5, mRNA	795033665	XM_012008959.1	9487	363	438	7976
c72840_g1	4114	471223534	XM_004030496.1	1423	2921	3072	1016	1166	152	117	117	76.97368421	46	5.01E-12	Ichthyophthirius multifiliis hypothetical protein (IMG5_158860) mRNA, partial cds
c91495_g1	206	747069558	XM_011083276.1	3819	7	206	1310	1509	200	175	175	87.5	125	2.60E-57	PREDICTED: Sesamum indicum cellulose synthase A catalytic subunit 1 [UDP-forming] (LOC105164592), mRNA	698477083	XM_009787479.1	3741	2	206	1214	1418	205	177	177	86.34146341	121	4.35E-55	PREDICTED: Nicotiana sylvestris cellulose synthase A catalytic subunit 1 [UDP-forming] (LOC104233998), mRNA	697177736	XM_009599546.1	3704	2	206	1259	1463	205	177	177	86.34146341	121	4.35E-55	PREDICTED: Nicotiana tomentosiformis cellulose synthase A catalytic subunit 1 [UDP-forming]-like (LOC104093741), mRNA	445566832	KC112993.2	3249	7	206	1064
c89141_g1	212	300708781	XM_002996518.1	483	1	202	282	483	202	202	202	100	202	4.22E-100	Nosema ceranae BRL01 hypothetical protein (NCER_100342) mRNA, complete cds
c118155_g1	260	565389756	XM_006360554.1	876	10	218	29	249	221	187	187	84.61538462	113	1.59E-50	PREDICTED: Solanum tuberosum psbP-like protein 2, chloroplastic-like (LOC102601327), transcript variant X2, mRNA	565389754	XM_006360553.1	885	10	218	29	249	221	187	187	84.61538462	113	1.59E-50	PREDICTED: Solanum tuberosum psbP-like protein 2, chloroplastic-like (LOC102601327), transcript variant X1, mRNA	663673455	HG975449.1	82529941	100	220	66259914	66260037	126	112	112	88.88888889	80	3.51E-32	Solanum pennellii chromosome ch10, complete genome	697117784	XM_009614539.1	809	29	220	14
c128032_g1	382	590615785	XM_007023260.1	4493	26	382	2348	2704	358	297	297	82.96089385	174	3.01E-84	Theobroma cacao TOPLESS-related 1 isoform 1 (TCM_027305) mRNA, complete cds	590615782	XM_007023259.1	3993	26	382	2348	2704	358	297	297	82.96089385	174	3.01E-84	Theobroma cacao TOPLESS-related 1 isoform 1 (TCM_027305) mRNA, complete cds	590615779	XM_007023258.1	4094	26	382	2348	2704	358	297	297	82.96089385	174	3.01E-84	Theobroma cacao TOPLESS-related 1 isoform 1 (TCM_027305) mRNA, complete cds	590615776	XM_007023257.1	4228	26	382	2672
c67490_g2	1165	572317945	XM_006624495.1	1448	152	892	336	1055	742	604	604	81.40161725	316	1.12E-162	PREDICTED: Apis dorsata max-like protein X-like (LOC102682010), mRNA	808142411	XM_003401400.2	1442	152	832	385	1044	681	561	561	82.37885463	310	2.43E-159	PREDICTED: Bombus terrestris max-like protein X (LOC100649312), mRNA	815903819	XM_003487407.2	1448	152	832	387	1046	683	560	560	81.99121523	301	2.45E-154	PREDICTED: Bombus impatiens max-like protein X (LOC100746606), mRNA	766921777	XM_011507119.1	1062	157	709	472
c176196_g1	256	571507409	XM_006571075.1	5372	1	256	3078	3333	256	256	256	100	256	5.01E-130	PREDICTED: Apis mellifera uncharacterized LOC724991 (LOC724991), transcript variant X8, mRNA	820866335	XM_012494146.1	5418	1	256	3081	3346	266	244	244	91.72932331	195	4.07E-96	PREDICTED: Apis florea phosphatidylinositol 4-phosphate 5-kinase type-1 alpha-like (LOC100871009), transcript variant X8, mRNA
c72321_g1	258	571562725	XM_006570400.1	2128	8	258	299	549	251	250	250	99.60159363	248	1.42E-125	PREDICTED: Apis mellifera uncharacterized LOC552459 (LOC552459), transcript variant X9, mRNA	571562723	XM_006570399.1	2131	8	258	299	549	251	250	250	99.60159363	248	1.42E-125	PREDICTED: Apis mellifera uncharacterized LOC552459 (LOC552459), transcript variant X8, mRNA	571562721	XM_006570398.1	2136	8	258	298	548	251	250	250	99.60159363	248	1.42E-125	PREDICTED: Apis mellifera uncharacterized LOC552459 (LOC552459), transcript variant X7, mRNA	571562719	XM_006570397.1	2253	8	258	298
c142016_g1	260	820849084	XM_012486835.1	3915	139	211	10	82	73	66	66	90.4109589	52	1.29E-16	PREDICTED: Apis florea protein groucho (LOC100870908), transcript variant X7, mRNA	820849082	XM_012486834.1	4015	139	211	10	82	73	66	66	90.4109589	52	1.29E-16	PREDICTED: Apis florea protein groucho (LOC100870908), transcript variant X6, mRNA	820849080	XM_012486832.1	4027	139	211	10	82	73	66	66	90.4109589	52	1.29E-16	PREDICTED: Apis florea protein groucho (LOC100870908), transcript variant X5, mRNA	820849079	XM_003693884.2	4110	139	211	10
c77253_g1	676	568214307	NM_001288475.1	1061	1	633	412	1045	644	563	563	87.42236025	390	0	Solanum tuberosum ferritin-2, chloroplastic-like (LOC102581985), mRNA	78191401	DQ235165.1	1064	1	633	415	1048	644	563	563	87.42236025	390	0	Solanum tuberosum clone 153F09 unknown mRNA	723706063	XM_010323864.1	1133	1	550	457	1004	556	486	486	87.41007194	339	1.05E-175	PREDICTED: Solanum lycopersicum ferritin-1, chloroplastic (LOC104647958), mRNA	47105373	BT013958.1	1134	1	550	440
c54802_g1	305	633896400	AB849208.1	1232	2	305	534	845	312	268	268	85.8974359	176	1.81E-85	Diacamma sp. Dis_Ok03 DNA, transposon mariner-like element: Dismar1, partial sequence, clone: Dis_Ok03_06	633896397	AB849205.1	1233	1	305	533	847	315	268	268	85.07936508	169	1.41E-81	Diacamma sp. Dis_Ok03 DNA, transposon mariner-like element: Dismar1, partial sequence, clone: Dis_Ok03_03	815910153	XM_012385218.1	754	3	299	303	611	309	264	264	85.4368932	168	5.07E-81	PREDICTED: Bombus impatiens histone-lysine N-methyltransferase SETMAR-like (LOC100744567), mRNA	633896398	AB849206.1	1223	1	305	534
c1298_g1	470	571576976	XM_006571848.1	1845	1	457	851	1307	457	457	457	100	457	0	PREDICTED: Apis mellifera uncharacterized LOC409784 (LOC409784), transcript variant X7, mRNA	571576974	XM_006571847.1	2308	1	457	1314	1770	457	457	457	100	457	0	PREDICTED: Apis mellifera uncharacterized LOC409784 (LOC409784), transcript variant X6, mRNA	571576972	XM_006571846.1	2316	1	457	1322	1778	457	457	457	100	457	0	PREDICTED: Apis mellifera uncharacterized LOC409784 (LOC409784), transcript variant X5, mRNA	571576970	XM_006571845.1	2247	1	457	1253
c167235_g1	215	568844311	XM_006475970.1	2102	16	145	464	593	131	106	106	80.91603053	55	2.24E-18	PREDICTED: Citrus sinensis ultraviolet-B receptor UVR8-like (LOC102607145), mRNA	593324259	XM_007137163.1	1836	16	86	572	642	72	65	65	90.27777778	50	1.35E-15	Phaseolus vulgaris hypothetical protein (PHAVU_009G110000g) mRNA, complete cds	567917385	XM_006450636.1	2274	16	98	642	724	84	73	73	86.9047619	50	1.35E-15	Citrus clementina hypothetical protein (CICLE_v10008071mg) mRNA, complete cds	571449742	XM_006578171.1	1902	16	86	543
c5736_g1	283	820861189	XM_012491939.1	1536	1	283	939	1221	283	271	271	95.75971731	247	5.66E-125	PREDICTED: Apis florea peroxisomal membrane protein PMP34 (LOC100873025), transcript variant X2, mRNA	820861187	XM_012491938.1	1601	1	283	1004	1286	283	271	271	95.75971731	247	5.66E-125	PREDICTED: Apis florea peroxisomal membrane protein PMP34 (LOC100873025), transcript variant X1, mRNA	572265183	XM_006610670.1	1142	1	283	568	850	283	270	270	95.40636042	244	2.63E-123	PREDICTED: Apis dorsata peroxisomal membrane protein PMP34-like (LOC102674951), transcript variant X3, mRNA	572265181	XM_006610669.1	1173	1	283	599
c64706_g2	353	698493374	XM_009794661.1	1102	171	307	130	261	138	122	122	88.4057971	86	2.29E-35	PREDICTED: Nicotiana sylvestris transcription factor MYB48-like (LOC104239919), mRNA
c59381_g1	218	571573832	XR_408797.1	8671	1	215	5739	5953	215	215	215	100	215	2.59E-107	PREDICTED: Apis mellifera uncharacterized LOC102655362 (LOC102655362), ncRNA
c122268_g1	266	371916156	AK390084.1	2308	1	266	1205	1470	266	266	266	100	266	1.45E-135	Sus scrofa mRNA, clone: BFLT10025C02, expressed in brain (frontal lobe)	343780967	NM_001243569.1	2984	1	266	1206	1471	266	266	266	100	266	1.45E-135	Sus scrofa mediator complex subunit 28 (MED28), mRNA	115548007	AK237991.1	1317	1	266	204	469	266	266	266	100	266	1.45E-135	Sus scrofa mRNA, clone:TCH010025G07, expressed in trachea	288783289	AK345104.1	1107	1	264	1
c828_g1	232	571525697	XM_006567292.1	9465	1	231	1700	1929	231	226	226	97.83549784	215	2.78E-107	PREDICTED: Apis mellifera uncharacterized LOC409981 (LOC409981), mRNA	572307845	XM_006619706.1	12986	1	228	6215	6456	243	216	216	88.88888889	154	2.26E-73	PREDICTED: Apis dorsata ankyrin-2-like (LOC102671181), mRNA	820851638	XM_012487896.1	13447	1	228	6135	6379	246	215	215	87.39837398	143	2.95E-67	PREDICTED: Apis florea ankyrin-2-like (LOC100872575), mRNA
c72341_g2	285	692928761	KM421495.1	393	27	256	1	232	234	220	220	94.01709402	189	9.96E-93	Metapolybia cingulata isolate 9500met ultra conserved element locus uce-1049 genomic sequence	692938837	KM426833.1	1387	30	255	536	758	229	210	210	91.70305677	167	1.69E-80	Scolia verticalis isolate 14838sco ultra conserved element locus uce-1049 genomic sequence	692924632	KM419462.1	1329	27	222	601	793	196	185	185	94.3877551	161	3.66E-77	Chyphotes mellipes isolate 7467chy ultra conserved element locus uce-1049 genomic sequence	815821280	XM_012376462.1	5455	30	256	4863
c177035_g1	431	692929040	KM421640.1	647	28	414	75	425	391	331	331	84.65473146	189	1.57E-92	Metapolybia cingulata isolate 9645met ultra conserved element locus uce-498 genomic sequence	692920252	KM417272.1	926	30	174	460	607	148	142	142	95.94594595	128	1.28E-58	Aporus niger isolate 5277apo ultra conserved element locus uce-498 genomic sequence	692937143	KM425139.1	1044	30	179	408	561	154	145	145	94.15584416	125	5.95E-57	Pogonomyrmex occidentalis isolate 13144pog ultra conserved element locus uce-498 genomic sequence	692925046	KM419672.1	1379	39	177	800
c84622_g1	453	194295449	EU431485.1	1128	1	453	510	962	453	417	417	92.05298013	345	3.16E-179	Helophilus pendulus cytochrome c oxidase subunit I (COI) gene, partial cds; mitochondrial	481042943	KC763508.1	740	1	453	54	506	453	416	416	91.83222958	342	1.47E-177	Eristalis tenax voucher Y679 cytochrome c oxidase subunit I (COI) gene, partial cds; mitochondrial >gnl|BL_ORD_ID|14692777 Eristalis tenax voucher Y680 cytochrome c oxidase subunit I (COI) gene, partial cds; mitochondrial >gnl|BL_ORD_ID|14692777 Eristalis tenax voucher Y682 cytochrome c oxidase subunit I (COI) gene, partial cds; mitochondrial >gnl|BL_ORD_ID|14692777 Eristalis tenax voucher NS436 …	481042941	KC763507.1	760	1	453	74	526	453	416	416	91.83222958	342	1.47E-177	Eristalis tenax voucher NS475 cytochrome c oxidase subunit I (COI) gene, partial cds; mitochondrial	481042939	KC763506.1	684	1	453	74
c98348_g1	257	571575036	XM_006563609.1	2036	1	257	1042	1298	257	255	255	99.22178988	251	3.03E-127	PREDICTED: Apis mellifera NHL repeat containing 2 (Nhlrc2), transcript variant X5, mRNA	571575034	XM_006563608.1	2071	1	257	1077	1333	257	255	255	99.22178988	251	3.03E-127	PREDICTED: Apis mellifera NHL repeat containing 2 (Nhlrc2), transcript variant X4, mRNA	571575032	XM_006563607.1	2548	1	257	1554	1810	257	255	255	99.22178988	251	3.03E-127	PREDICTED: Apis mellifera NHL repeat containing 2 (Nhlrc2), transcript variant X3, mRNA	571575030	XM_006563606.1	2062	1	257	1068
c185318_g1	208	658010885	XM_008342454.1	781	2	208	157	363	207	207	207	100	207	6.86E-103	PREDICTED: Malus x domestica uncharacterized LOC103403607 (LOC103403607), transcript variant X2, mRNA	658010883	XM_008342453.1	783	2	208	165	371	207	207	207	100	207	6.86E-103	PREDICTED: Malus x domestica uncharacterized LOC103403607 (LOC103403607), transcript variant X1, mRNA	694352819	XM_009359680.1	747	2	208	160	366	207	198	198	95.65217391	180	7.01E-88	PREDICTED: Pyrus x bretschneideri uncharacterized LOC103948644 (LOC103948644), mRNA	694428066	XM_009343350.1	973	2	208	172
c95360_g1	412	723720770	XM_004244745.2	2155	1	386	1539	1925	388	366	366	94.32989691	320	2.25E-165	PREDICTED: Solanum lycopersicum uncharacterized LOC101263137 (LOC101263137), mRNA	225317682	AK323039.1	1421	1	386	911	1297	388	366	366	94.32989691	320	2.25E-165	Solanum lycopersicum cDNA, clone: LEFL1047DE05, HTC in leaf	565397349	XM_006364199.1	1992	1	386	1518	1907	390	367	367	94.1025641	319	8.11E-165	PREDICTED: Solanum tuberosum uncharacterized LOC102591205 (LOC102591205), mRNA	698449145	XM_009775322.1	2233	1	386	1667
c158860_g1	205	645275449	XM_008244598.1	1355	2	201	817	1016	200	159	159	79.5	77	1.25E-30	PREDICTED: Prunus mume repetitive proline-rich cell wall protein 1 (LOC103341118), mRNA	595806953	XM_007202462.1	695	2	201	463	662	200	158	158	79	74	5.80E-29	Prunus persica hypothetical protein (PRUPE_ppa010958mg) mRNA, complete cds	148807242	EF640716.1	635	2	201	305	504	200	156	156	78	68	1.26E-25	Prunus dulcis clone Pdbcs-E65 putative lipid transfer protein-like mRNA, partial sequence
c185345_g1	265	848897523	XM_012993395.1	3634	9	249	1275	1515	241	193	193	80.08298755	97	1.27E-41	PREDICTED: Erythranthe guttatus interferon-induced guanylate-binding protein 2 (LOC105968736), mRNA	731346202	XM_010686033.1	3362	6	236	862	1092	235	186	186	79.14893617	84	2.15E-34	PREDICTED: Beta vulgaris subsp. vulgaris interferon-induced guanylate-binding protein 2-like (LOC104898902), transcript variant X2, mRNA	731346200	XM_010686032.1	3846	6	236	1346	1576	235	186	186	79.14893617	84	2.15E-34	PREDICTED: Beta vulgaris subsp. vulgaris interferon-induced guanylate-binding protein 2-like (LOC104898902), transcript variant X1, mRNA
c61012_g1	2516	826418189	XM_012668463.1	6334	448	2270	1242	3064	1826	1479	1479	80.99671413	782	0	PREDICTED: Monomorium pharaonis G protein-coupled receptor kinase 5 (LOC105829530), transcript variant X2, mRNA	826418187	XM_012668461.1	6318	448	2270	1226	3048	1826	1479	1479	80.99671413	782	0	PREDICTED: Monomorium pharaonis G protein-coupled receptor kinase 5 (LOC105829530), transcript variant X1, mRNA	805770292	XM_012280950.1	3033	448	2270	1189	3011	1825	1476	1476	80.87671233	776	0	PREDICTED: Megachile rotundata G protein-coupled receptor kinase 2 (LOC100876902), transcript variant X8, mRNA	759033686	XM_011331620.1	10213	448	2284	3984
c190454_g1	458	571507824	XM_006571157.1	5194	1	458	2334	2791	458	453	453	98.90829694	443	0	PREDICTED: Apis mellifera leucine-rich repeat and calponin homology domain-containing protein 1-like (LOC409027), transcript variant X1, mRNA	571507822	XR_412139.1	10025	1	458	7882	8339	458	453	453	98.90829694	443	0	PREDICTED: Apis mellifera leucine-rich repeat and calponin homology domain-containing protein 1-like (LOC409027), transcript variant X3, misc_RNA	572314014	XM_006622626.1	2763	1	458	2321	2762	462	415	415	89.82683983	309	3.29E-159	PREDICTED: Apis dorsata leucine-rich repeat and calponin homology domain-containing protein 1-like (LOC102676615), mRNA	820836234	XR_001112410.1	4756	1	458	2145
c104031_g1	303	399923581	NG_007726.3	244589	1	303	128150	128452	303	303	303	100	303	4.53E-156	Homo sapiens epidermal growth factor receptor (EGFR), RefSeqGene (LRG_304) on chromosome 7	11494376	AF288738.1	197496	1	303	132288	132590	303	303	303	100	303	4.53E-156	Homo sapiens epidermal growth factor receptor (EGFR) gene, complete cds, alternatively spliced; and 5S ribosomal RNA gene, complete sequence	46241839	AY588246.1	192168	1	303	125005	125307	303	303	303	100	303	4.53E-156	Homo sapiens epidermal growth factor receptor (erythroblastic leukemia viral (v-erb-b) oncogene homolog, avian) (EGFR) gene, complete cds	5931479	AC006977.3	177998	1	303	132288
c47829_g1	277	571434132	XM_003517931.2	1283	38	273	354	589	237	191	191	80.5907173	98	3.72E-42	PREDICTED: Glycine max uncharacterized LOC100812998 (LOC100812998), mRNA	568859248	XM_006483091.1	1395	38	277	342	578	241	194	194	80.49792531	97	1.34E-41	PREDICTED: Citrus sinensis uncharacterized LOC102616509 (LOC102616509), mRNA	567892344	XM_006438630.1	1554	38	277	471	707	241	194	194	80.49792531	97	1.34E-41	Citrus clementina hypothetical protein (CICLE_v10032323mg) mRNA, complete cds	567892342	XM_006438629.1	1581	38	277	498
c129862_g1	278	745751043	XM_002171631.2	763	186	256	233	303	71	62	62	87.32394366	44	3.90E-12	Schizosaccharomyces japonicus yFS275 60S ribosomal protein L19 mRNA
c164704_g1	493	752880755	XM_011259657.1	3191	190	268	2671	2748	79	71	71	89.87341772	54	2.02E-17	PREDICTED: Camponotus floridanus growth/differentiation factor 11 (LOC105252327), mRNA	815818791	XM_012375140.1	5031	190	259	3022	3091	70	63	63	90	49	1.22E-14	PREDICTED: Linepithema humile growth/differentiation factor 11 (LOC105676908), mRNA	780691599	XM_011701466.1	4862	190	259	2817	2886	70	63	63	90	49	1.22E-14	PREDICTED: Wasmannia auropunctata growth/differentiation factor 8 (LOC105457045), mRNA	751237880	XM_011174553.1	4288	197	259	2225
c70608_g1	2783	572262172	XM_006609288.1	3048	111	2483	636	2993	2377	1894	1894	79.68026925	916	0	PREDICTED: Apis dorsata rho-related BTB domain-containing protein 2-like (LOC102671014), transcript variant X3, mRNA	572262170	XM_006609287.1	3224	111	2483	812	3169	2377	1894	1894	79.68026925	916	0	PREDICTED: Apis dorsata rho-related BTB domain-containing protein 2-like (LOC102671014), transcript variant X2, mRNA	572262168	XM_006609286.1	3202	111	2483	790	3147	2377	1894	1894	79.68026925	916	0	PREDICTED: Apis dorsata rho-related BTB domain-containing protein 2-like (LOC102671014), transcript variant X1, mRNA	752892428	XM_011265996.1	3403	111	2505	385
c35968_g1	245	32879790	AB077442.2	1938	1	245	349	593	245	241	241	98.36734694	233	2.91E-117	Malus x domestica SAMDC mRNA for S-adenosylmethionine decarboxylase, complete cds, clone:MdSAMDC2	469939751	KC414856.1	1945	1	245	315	551	245	233	233	95.10204082	205	1.07E-101	Pyrus x bretschneideri cultivar Russet S-adenosylmethionine decarboxylase (SAMDC2) mRNA, complete cds	694396927	XM_009375455.1	1883	1	245	278	510	245	218	218	88.97959184	158	1.43E-75	PREDICTED: Pyrus x bretschneideri S-adenosylmethionine decarboxylase proenzyme-like (LOC103962701), transcript variant X2, mRNA	694396924	XM_009375454.1	1964	1	245	359
c69025_g1	3945	826454630	XM_012677490.1	3559	1074	3205	847	2954	2136	1651	1651	77.29400749	665	0	PREDICTED: Monomorium pharaonis solute carrier family 12 member 9 (LOC105834781), transcript variant X3, mRNA	826454625	XM_012677489.1	3540	1074	3205	828	2935	2136	1651	1651	77.29400749	665	0	PREDICTED: Monomorium pharaonis solute carrier family 12 member 9 (LOC105834781), transcript variant X2, mRNA	826454619	XM_012677488.1	3734	1074	3205	1022	3129	2136	1651	1651	77.29400749	665	0	PREDICTED: Monomorium pharaonis solute carrier family 12 member 9 (LOC105834781), transcript variant X1, mRNA	769830662	XM_011633300.1	3016	237	946	127
c66263_g1	2177	692923603	KM418977.1	990	333	1038	289	990	729	615	615	84.36213992	362	0	Chalybion californicum isolate 6982cha ultra conserved element locus uce-1437 genomic sequence	805796976	XM_012288043.1	6444	67	441	4312	4681	376	355	355	94.41489362	309	1.66E-158	PREDICTED: Megachile rotundata serine/threonine-protein kinase tousled-like 2 (LOC100880983), transcript variant X19, mRNA	805796973	XM_012288041.1	5271	67	441	3139	3508	376	355	355	94.41489362	309	1.66E-158	PREDICTED: Megachile rotundata serine/threonine-protein kinase tousled-like 2 (LOC100880983), transcript variant X18, mRNA	805796970	XM_012288040.1	5458	67	441	3326
c96650_g1	204	685379757	XM_009124324.1	2803	48	154	2616	2718	107	94	94	87.85046729	66	1.61E-24	PREDICTED: Brassica rapa probable disease resistance protein At5g04720 (LOC103847268), mRNA
c71374_g1	5409	769844390	XM_011635140.1	5722	2433	4432	2868	4846	2011	1546	1546	76.87717553	594	0	PREDICTED: Pogonomyrmex barbatus SEC23-interacting protein-like (LOC105424742), mRNA	795087481	XM_012023318.1	4980	2561	4434	2319	4168	1889	1439	1439	76.17787189	512	0	PREDICTED: Vollenhovia emeryi SEC23-interacting protein-like (LOC105567993), transcript variant X3, mRNA	795087471	XM_012023316.1	5252	2561	4434	2591	4440	1889	1439	1439	76.17787189	512	0	PREDICTED: Vollenhovia emeryi SEC23-interacting protein-like (LOC105567993), transcript variant X1, mRNA	805781236	XM_012283840.1	5740	2560	4428	3146
c73684_g1	1219	532212606	KF006992.1	1080	1	930	151	1080	930	926	926	99.56989247	918	0	Camellia sinensis cultivar Longjing43 S-adenosylmethionine decarboxylase mRNA, complete cds	743927885	XM_011009830.1	1784	26	921	650	1542	908	689	689	75.88105727	237	9.70E-119	PREDICTED: Populus euphratica S-adenosylmethionine decarboxylase proenzyme-like (LOC105113597), transcript variant X2, mRNA	743927883	XM_011009829.1	1858	26	921	724	1616	908	689	689	75.88105727	237	9.70E-119	PREDICTED: Populus euphratica S-adenosylmethionine decarboxylase proenzyme-like (LOC105113597), transcript variant X1, mRNA	566165954	XM_002305259.2	1900	26	921	646
c185597_g1	254	21750691	AK092165.1	1794	1	254	405	658	254	254	254	100	254	6.43E-129	Homo sapiens cDNA FLJ34846 fis, clone NT2NE2011485	11178160	AC008074.3	198087	1	254	140263	140516	254	253	253	99.60629921	251	2.99E-127	Homo sapiens BAC clone RP11-568N6 from 2, complete sequence	544481005	XR_283294.1	1680	120	254	1	135	135	129	129	95.55555556	117	9.25E-53	PREDICTED: Macaca fascicularis uncharacterized LOC102126281 (LOC102126281), misc_RNA	850480667	CP011888.1	224538689	29	145	43762159
c55054_g1	434	572306392	XM_006619025.1	29487	1	434	3302	3732	434	410	410	94.47004608	360	0	PREDICTED: Apis dorsata titin-like (LOC102675238), mRNA	571539414	XM_006564314.1	29096	1	434	3308	3741	434	406	406	93.5483871	350	0	PREDICTED: Apis mellifera titin-like (LOC725936), mRNA	820845966	XM_012485523.1	3727	1	434	3295	3727	434	397	397	91.47465438	322	1.84E-166	PREDICTED: Apis florea muscle M-line assembly protein unc-89-like (LOC105735242), mRNA
c83368_g1	211	820855224	XM_012489403.1	1177	7	211	795	1002	209	193	193	92.34449761	158	1.21E-75	PREDICTED: Apis florea uncharacterized LOC105736080 (LOC105736080), mRNA	571573599	XM_006559208.1	2500	61	208	20	167	148	143	143	96.62162162	133	9.55E-62	PREDICTED: Apis mellifera uncharacterized LOC724647 (LOC724647), mRNA	571573586	XM_006559204.1	773	1	119	655	773	119	118	118	99.15966387	116	2.69E-52	PREDICTED: Apis mellifera diamine acetyltransferase 2-like (LOC100578784), transcript variant X2, mRNA
c82447_g1	397	571565525	XM_006566901.1	1162	1	397	96	492	397	394	394	99.24433249	388	0	PREDICTED: Apis mellifera caspase-1-like (LOC100576484), transcript variant X6, mRNA	571565523	XM_006566900.1	1030	1	397	96	492	397	394	394	99.24433249	388	0	PREDICTED: Apis mellifera caspase-1-like (LOC100576484), transcript variant X5, mRNA	571565511	XM_003250928.2	1261	1	397	96	492	397	394	394	99.24433249	388	0	PREDICTED: Apis mellifera caspase-1-like (LOC100576484), transcript variant X1, mRNA	572271076	XM_006613453.1	960	1	397	187
c150279_g1	238	571551613	XM_006559222.1	10147	1	235	9367	9608	242	226	226	93.38842975	190	2.25E-93	PREDICTED: Apis mellifera uncharacterized LOC413510 (LOC413510), mRNA	815907624	XM_003488468.2	9185	1	183	8448	8642	199	164	164	82.4120603	84	1.90E-34	PREDICTED: Bombus impatiens SNF-related serine/threonine-protein kinase (LOC100742095), mRNA
c174807_g1	251	565404536	XM_006367631.1	1038	136	246	563	673	111	100	100	90.09009009	78	4.36E-31	PREDICTED: Solanum tuberosum uncharacterized LOC102582298 (LOC102582298), mRNA
c63540_g1	763	685280894	XM_009133105.1	4433	1	750	3681	4433	753	717	717	95.21912351	643	0	PREDICTED: Brassica rapa magnesium-chelatase subunit ChlH, chloroplastic (LOC103856025), mRNA	567173519	XM_006399795.1	4543	1	743	3735	4472	744	674	674	90.59139785	530	0	Eutrema salsugineum hypothetical protein (EUTSA_v10012443mg) mRNA, complete cds	565457800	XM_006286838.1	4632	1	743	3816	4568	760	676	676	88.94736842	496	0	Capsella rubella hypothetical protein (CARUB_v10000044mg) mRNA, complete cds	199579900	AC189212.2	126175	217	763	97680
c75237_g1	473	697107751	XM_009609422.1	541	3	400	114	538	431	350	350	81.20649652	168	8.21E-81	PREDICTED: Nicotiana tomentosiformis NADH dehydrogenase [ubiquinone] 1 beta subcomplex subunit 3-B (LOC104101884), mRNA	698438371	XM_009806627.1	539	3	400	112	536	431	344	344	79.81438515	150	8.33E-71	PREDICTED: Nicotiana sylvestris NADH dehydrogenase [ubiquinone] 1 beta subcomplex subunit 3-B (LOC104250080), mRNA	565385123	XM_006358407.1	538	183	383	332	538	209	180	180	86.12440191	117	1.84E-52	PREDICTED: Solanum tuberosum NADH dehydrogenase [ubiquinone] 1 beta subcomplex subunit 3-B-like (LOC102588074), mRNA	723663591	XM_004230351.2	531	1	177	116
c174347_g1	1040	820849103	XM_012486843.1	2982	310	425	1077	1192	116	111	111	95.68965517	101	3.30E-43	PREDICTED: Apis florea myb-like protein X (LOC100871420), transcript variant X4, mRNA	820849101	XM_012486842.1	3439	310	425	1039	1154	116	111	111	95.68965517	101	3.30E-43	PREDICTED: Apis florea myb-like protein X (LOC100871420), transcript variant X3, mRNA	820849098	XM_003693887.2	3476	310	425	1076	1191	116	111	111	95.68965517	101	3.30E-43	PREDICTED: Apis florea myb-like protein X (LOC100871420), transcript variant X1, mRNA	815913825	XM_012386802.1	3224	310	425	978
c64089_g1	1868	808148723	XM_003403271.2	6013	670	1502	722	1557	839	677	677	80.69129917	348	2.97E-180	PREDICTED: Bombus terrestris lachesin-like (LOC100649869), mRNA	815927293	XM_003494127.2	3317	670	1502	723	1558	840	677	677	80.5952381	345	1.38E-178	PREDICTED: Bombus impatiens lachesin-like (LOC100748025), mRNA	815788866	XM_012359537.1	2624	704	1505	739	1549	814	660	660	81.08108108	344	4.96E-178	PREDICTED: Linepithema humile lachesin-like (LOC105667631), mRNA	749774483	XM_011144193.1	1884	671	1509	573
c66819_g1	2623	749746732	XM_011137157.1	5295	433	1499	44	1110	1073	833	833	77.63280522	347	1.51E-179	PREDICTED: Harpegnathos saltator synaptotagmin-10-like (LOC105180846), mRNA	752887138	XM_011263130.1	2911	1992	2534	1512	2047	549	432	432	78.68852459	188	3.68E-91	PREDICTED: Camponotus floridanus synaptotagmin-10-like (LOC105254452), mRNA
c64856_g1	233	695722347	4V19	1570	18	233	1355	1570	216	216	216	100	216	7.78E-108	Chain A, Structure Of The Large Subunit Of The Mammalian Mitochondrial Ribosome, Part 1 Of 2	669176308	KJ746666.1	16727	18	233	3738	3953	216	216	216	100	216	7.78E-108	Sus scrofa domesticus breed Mangalica mitochondrion, complete genome	567755268	4CE4	1570	18	233	1355	1570	216	216	216	100	216	7.78E-108	Chain A, 39s Large Subunit Of The Porcine Mitochondrial Ribosome	556571580	KF569218.1	16710	18	233	3729
c119174_g1	274	565368102	XM_006350630.1	6792	1	274	5060	5333	274	252	252	91.97080292	208	2.61E-103	PREDICTED: Solanum tuberosum nuclear-pore anchor-like (LOC102595890), transcript variant X2, mRNA	565368100	XM_006350629.1	6873	1	274	5060	5333	274	252	252	91.97080292	208	2.61E-103	PREDICTED: Solanum tuberosum nuclear-pore anchor-like (LOC102595890), transcript variant X1, mRNA	697167041	XM_009594066.1	6864	1	274	5020	5278	277	239	239	86.28158845	152	3.53E-72	PREDICTED: Nicotiana tomentosiformis nuclear-pore anchor (LOC104089222), mRNA	698432808	XM_009798275.1	6876	1	274	5046
c84447_g1	253	615463669	XM_007598677.1	1047	7	253	213	459	247	246	246	99.5951417	244	2.32E-123	Colletotrichum fioriniae PJ7 succinate-CoA ligase mRNA	596658919	XM_007274643.1	927	1	253	162	414	253	243	243	96.04743083	223	1.09E-111	Colletotrichum gloeosporioides Nara gc5 succinyl- ligase alpha- mitochondrial precursor (CGGC5_4183), partial mRNA	827056601	XM_008091735.1	1002	1	253	162	414	253	239	239	94.46640316	211	5.12E-105	Colletotrichum graminicola M1.001 succinate-CoA ligase partial mRNA	697077067	XM_009654354.1	1165	1	253	325
c9861_g1	534	565376619	XM_006354739.1	3248	1	534	2666	3211	559	492	492	88.01431127	339	8.15E-176	PREDICTED: Solanum tuberosum plasma membrane ATPase 1-like (LOC102592032), mRNA	568215323	NM_001287932.1	3162	1	534	2603	3149	559	490	490	87.65652952	333	1.76E-172	Solanum tuberosum plasma membrane ATPase 1-like (PHA1), mRNA >gnl|BL_ORD_ID|838378 S.tuberosum L. (Desiree) PHA1 mRNA	350535936	NM_001247548.1	3244	1	534	2670	3215	559	485	485	86.76207513	318	3.85E-164	Solanum lycopersicum plasma membrane H+-ATPase (LHA2), mRNA >gnl|BL_ORD_ID|928264 Lycopersicon esculentum plasma membrane H+-ATPase (LHA2) mRNA, complete cds	697113089	XM_009612131.1	3282	200	534	2707
c98334_g1	234	571562383	XM_006570307.1	1893	1	140	1383	1522	140	138	138	98.57142857	134	3.00E-62	PREDICTED: Apis mellifera tubulin-specific chaperone cofactor E-like protein-like (LOC552804), transcript variant X4, mRNA	571562379	XM_006570306.1	4272	1	140	1442	1581	140	138	138	98.57142857	134	3.00E-62	PREDICTED: Apis mellifera tubulin-specific chaperone cofactor E-like protein-like (LOC552804), transcript variant X3, mRNA	571562376	XM_006570305.1	4528	1	140	1698	1837	140	138	138	98.57142857	134	3.00E-62	PREDICTED: Apis mellifera tubulin-specific chaperone cofactor E-like protein-like (LOC552804), transcript variant X2, mRNA	571562374	XM_625179.4	4514	1	140	1684
c84061_g1	319	720066840	XR_737617.1	921	36	319	273	556	288	239	239	82.98611111	137	9.12E-64	PREDICTED: Nelumbo nucifera ankyrin repeat-containing protein P16F5.05c (LOC104611330), transcript variant X2, misc_RNA	720066837	XM_010278343.1	759	36	319	273	556	288	239	239	82.98611111	137	9.12E-64	PREDICTED: Nelumbo nucifera ankyrin repeat-containing protein P16F5.05c (LOC104611330), transcript variant X1, mRNA	697102592	XM_009603618.1	860	84	319	301	536	236	191	191	80.93220339	101	9.38E-44	PREDICTED: Nicotiana tomentosiformis GA-binding protein subunit beta-2 (LOC104097101), mRNA
c24765_g1	266	685306125	XM_009145545.1	1782	1	266	1235	1500	266	251	251	94.36090226	221	1.50E-110	PREDICTED: Brassica rapa protein transport protein Sec61 subunit alpha (LOC103867471), mRNA	685301336	XM_009143116.1	1831	1	266	1245	1510	266	251	251	94.36090226	221	1.50E-110	PREDICTED: Brassica rapa protein transport protein Sec61 subunit alpha-like (LOC103865320), mRNA	685284162	XM_009134732.1	1888	1	266	1301	1566	266	251	251	94.36090226	221	1.50E-110	PREDICTED: Brassica rapa protein transport protein Sec61 subunit alpha-like (LOC103857525), transcript variant X2, mRNA	685284160	XM_009134731.1	1835	1	266	1248
c167485_g1	271	571501787	XM_006563234.1	8647	1	271	6960	7230	271	270	270	99.63099631	268	1.14E-136	PREDICTED: Apis mellifera uncharacterized LOC410070 (LOC410070), transcript variant X2, mRNA	571501784	XM_006563233.1	9664	1	271	6955	7225	271	270	270	99.63099631	268	1.14E-136	PREDICTED: Apis mellifera uncharacterized LOC410070 (LOC410070), transcript variant X1, mRNA	572264908	XM_006610542.1	8241	1	271	6984	7254	271	259	259	95.57195572	235	2.53E-118	PREDICTED: Apis dorsata reticulocyte binding protein 2 homolog b-like (LOC102681619), mRNA	820838241	XM_003690686.2	9659	1	271	6946
c115097_g1	229	698451528	XM_009779519.1	1673	1	226	1251	1473	226	218	218	96.46017699	200	5.98E-99	PREDICTED: Nicotiana sylvestris beclin-1-like protein (LOC104227290), transcript variant X2, mRNA	698451524	XM_009779512.1	1825	1	226	1403	1625	226	218	218	96.46017699	200	5.98E-99	PREDICTED: Nicotiana sylvestris beclin-1-like protein (LOC104227290), transcript variant X1, mRNA	568215424	NM_001288562.1	1759	1	226	1397	1622	226	217	217	96.01769912	199	2.15E-98	Solanum tuberosum beclin-1-like protein-like (LOC102603263), mRNA >gnl|BL_ORD_ID|1964566 Solanum tuberosum mRNA for beclin 1 protein (atg6 gene)	697179245	XM_009600303.1	1845	1	226	1415
c156135_g1	736	260948851	XM_002618677.1	1698	6	706	601	1301	708	525	525	74.15254237	152	1.03E-71	Clavispora lusitaniae ATCC 42720 hypothetical protein, mRNA
c107966_g1	217	723728554	XM_004246669.2	1067	1	154	675	828	154	128	128	83.11688312	76	4.79E-30	PREDICTED: Solanum lycopersicum protein YLS9-like (LOC101264053), mRNA	663681331	HG975521.1	67665719	1	154	749524	749677	154	128	128	83.11688312	76	4.79E-30	Solanum lycopersicum chromosome ch09, complete genome	225318959	AK323917.1	961	1	154	681	834	154	128	128	83.11688312	76	4.79E-30	Solanum lycopersicum cDNA, clone: LEFL1067CB05, HTC in leaf	157838031	EU180574.1	130684	1	154	1789
c190251_g1	205	731398689	XM_002270717.2	2073	1	205	964	1168	205	180	180	87.80487805	130	4.30E-60	PREDICTED: Vitis vinifera serine/threonine-protein kinase HT1 (LOC100244846), mRNA	147819315	AM425338.2	22751	20	205	15432	15617	186	165	165	88.70967742	123	3.34E-56	Vitis vinifera contig VV79X009043.2, whole genome shotgun sequence	719987645	XM_010253778.1	1879	1	205	891	1095	208	175	175	84.13461538	106	9.43E-47	PREDICTED: Nelumbo nucifera serine/threonine-protein kinase HT1 (LOC104593781), mRNA	147779599	AM452543.2	6016	1	204	2497
c71308_g1	2013	820856991	XR_001112512.1	1156	114	879	95	860	766	638	638	83.28981723	382	0	PREDICTED: Apis florea uncharacterized protein C1orf43 homolog (LOC100869278), transcript variant X3, misc_RNA	820856990	XR_001112511.1	1195	114	879	68	833	766	638	638	83.28981723	382	0	PREDICTED: Apis florea uncharacterized protein C1orf43 homolog (LOC100869278), transcript variant X2, misc_RNA	820856989	XM_003696588.2	1310	114	879	95	860	766	638	638	83.28981723	382	0	PREDICTED: Apis florea uncharacterized protein C1orf43 homolog (LOC100869278), transcript variant X1, mRNA	817222457	XM_012431176.1	1405	116	879	111
c73802_g2	386	759068789	XM_011345604.1	4300	290	386	72	166	97	92	92	94.84536082	81	1.52E-32	PREDICTED: Cerapachys biroi tubulointerstitial nephritis antigen-like (LOC105283128), transcript variant X2, mRNA	759068787	XM_011345603.1	4389	290	386	72	166	97	92	92	94.84536082	81	1.52E-32	PREDICTED: Cerapachys biroi tubulointerstitial nephritis antigen-like (LOC105283128), transcript variant X1, mRNA	62990	X55888.1	887	289	386	275	375	101	95	95	94.05940594	81	1.52E-32	Chicken tRNA-Pro(AGG) and tRNA-Pro(CGG) genes	780663192	XM_011695062.1	2554	290	378	455
c177979_g1	433	571567193	XM_006605970.1	1517	1	45	617	661	45	41	41	91.11111111	33	8.30E-06	PREDICTED: Glycine max CRIB domain-containing protein RIC10-like (LOC102660305), mRNA	571484610	XM_003536501.2	1430	1	45	668	712	45	41	41	91.11111111	33	8.30E-06	PREDICTED: Glycine max CRIB domain-containing protein RIC10-like (LOC100788423), mRNA
c113818_g1	233	805809897	XM_012291579.1	9558	39	224	8543	8728	193	167	167	86.52849741	108	8.47E-48	PREDICTED: Megachile rotundata max dimerization protein 1-like (LOC100881213), transcript variant X4, mRNA	805809893	XM_012291578.1	9631	39	224	8616	8801	193	167	167	86.52849741	108	8.47E-48	PREDICTED: Megachile rotundata max dimerization protein 1-like (LOC100881213), transcript variant X3, mRNA	805809890	XM_012291577.1	9577	39	224	8562	8747	193	167	167	86.52849741	108	8.47E-48	PREDICTED: Megachile rotundata max dimerization protein 1-like (LOC100881213), transcript variant X2, mRNA	805809887	XM_012291576.1	9588	39	224	8573
c159628_g1	208	570709914	KF696391.1	2165	1	200	445	644	200	196	196	98	188	2.50E-92	Camellia sinensis trehalase mRNA, complete cds
c105696_g1	218	731418128	XM_010662263.1	15599	30	218	11367	11555	189	170	170	89.94708995	132	3.57E-61	PREDICTED: Vitis vinifera auxin transport protein BIG (LOC100256705), mRNA	821594490	LN846354.1	22682783	40	218	22159054	22159232	179	155	155	86.59217877	107	2.82E-47	Trifolium pratense genome assembly redclover, chromosome : chr6	764614341	XM_011469563.1	16073	44	209	11790	11955	167	147	147	88.0239521	106	1.01E-46	PREDICTED: Fragaria vesca subsp. vesca auxin transport protein BIG (LOC101292150), mRNA	568857774	XM_006482377.1	15593	41	214	11404
c63113_g2	2222	571564895	XM_006565217.1	3507	494	2088	892	2481	1603	1282	1282	79.97504679	629	0	PREDICTED: Apis mellifera protein tyrosine phosphatase-ERK/Enhancer of Ras1 (PTP-ER), transcript variant X4, mRNA	571564883	XM_625068.4	2807	525	2088	224	1781	1571	1260	1260	80.20369192	628	0	PREDICTED: Apis mellifera protein tyrosine phosphatase-ERK/Enhancer of Ras1 (PTP-ER), transcript variant X5, mRNA	820853603	XM_003695159.2	2792	525	2082	109	1663	1569	1259	1259	80.24219248	626	0	PREDICTED: Apis florea tyrosine-protein phosphatase non-receptor type 5-like (LOC100870234), transcript variant X4, mRNA	820853599	XM_012488716.1	2912	525	2082	229
c55070_g1	598	805825476	XM_012297241.1	8028	193	234	404	445	42	41	41	97.61904762	39	5.40E-09	PREDICTED: Megachile rotundata inward rectifier potassium channel 16 (LOC100878943), transcript variant X2, mRNA
c157345_g1	221	571526516	XM_006557227.1	3015	1	221	1037	1257	221	220	220	99.54751131	218	5.66E-109	PREDICTED: Apis mellifera atlastin (atl), transcript variant X2, mRNA	571526511	XM_006557226.1	2984	1	221	1037	1257	221	220	220	99.54751131	218	5.66E-109	PREDICTED: Apis mellifera atlastin (atl), transcript variant X1, mRNA	572302557	XM_006617230.1	3008	1	221	1034	1254	221	219	219	99.09502262	215	2.63E-107	PREDICTED: Apis dorsata atlastin-like (LOC102680760), transcript variant X2, mRNA	572302555	XM_006617229.1	2978	1	221	1034
c154471_g1	220	357462192	XM_003601330.1	2010	6	215	718	927	211	176	176	83.41232227	105	3.69E-46	Medicago truncatula Serine/threonine protein phosphatase 2A 59 kDa regulatory subunit B' gamma isoform (MTR_3g080070) mRNA, complete cds	118026813	CU024869.10	123174	6	215	112420	112629	211	176	176	83.41232227	105	3.69E-46	M.truncatula DNA sequence from clone MTH2-94B15 on chromosome 3, complete sequence	764640983	XM_011472505.1	2461	6	203	1054	1251	198	161	161	81.31313131	87	3.74E-36	PREDICTED: Fragaria vesca subsp. vesca serine/threonine protein phosphatase 2A 59 kDa regulatory subunit B' gamma isoform-like (LOC105353418), mRNA	571484968	XM_006589643.1	2030	1	83	925
c141532_g1	219	21132	X17213.1	1936	1	206	1444	1652	213	193	193	90.61032864	147	1.65E-69	S.alba psbP gene for 23 kDa polypeptide of the oxygen-evolving complex of photosystem II	685351018	XM_009112728.1	1055	1	152	869	1023	155	146	146	94.19354839	126	7.77E-58	PREDICTED: Brassica rapa oxygen-evolving enhancer protein 2, chloroplastic (LOC103836470), mRNA	77818440	DQ245757.1	964	1	144	802	949	148	138	138	93.24324324	116	2.81E-52	Zea mays clone 20159 mRNA sequence	21151	Y07498.1	867	1	142	725
c107718_g1	523	570362364	KF728413.1	337	1	225	1	225	225	221	221	98.22222222	213	8.80E-106	Camellia sinensis cultivar Yabukita microsatellite CsR2053 sequence	828290417	XM_004487595.2	1364	347	522	379	554	177	150	150	84.74576271	95	3.47E-40	PREDICTED: Cicer arietinum vesicle-associated protein 4-1 (LOC101498443), mRNA	697119342	XM_009615325.1	1067	346	522	243	419	177	149	149	84.18079096	93	4.49E-39	PREDICTED: Nicotiana tomentosiformis vesicle-associated protein 4-1-like (LOC104106718), transcript variant X2, mRNA	697119340	XM_009615324.1	1034	346	522	242
c118107_g1	201	723741411	XM_004250035.2	4678	5	201	4201	4397	197	185	185	93.90862944	161	2.46E-77	PREDICTED: Solanum lycopersicum sister chromatid cohesion 1 protein 4 (LOC101252346), transcript variant X3, mRNA	723741408	XM_010314318.1	4516	5	201	4039	4235	197	185	185	93.90862944	161	2.46E-77	PREDICTED: Solanum lycopersicum sister chromatid cohesion 1 protein 4 (LOC101252346), transcript variant X2, mRNA	723741405	XM_010314317.1	4680	5	201	4203	4399	197	185	185	93.90862944	161	2.46E-77	PREDICTED: Solanum lycopersicum sister chromatid cohesion 1 protein 4 (LOC101252346), transcript variant X1, mRNA	565373373	XM_006353187.1	4499	2	201	4042
c73345_g1	7200	572303359	XM_006617603.1	5182	2270	6169	173	4075	3911	3186	3186	81.46254155	1726	0	PREDICTED: Apis dorsata transient receptor potential cation channel trpm-like (LOC102673464), mRNA	571542116	XM_006558895.1	5178	2270	6169	172	4074	3907	3181	3181	81.41796775	1723	0	PREDICTED: Apis mellifera transient receptor potential cation channel, subfamily M, member 3 (Trpm3), transcript variant X8, mRNA	820853975	XM_012488877.1	5429	2421	6169	384	4135	3758	3061	3061	81.45290048	1659	0	PREDICTED: Apis florea transient receptor potential cation channel trpm (LOC100872774), transcript variant X8, mRNA	571542113	XM_006558894.1	5235	2421	6169	380
c106387_g1	296	615460800	XM_007597782.1	186	2	187	1	186	186	184	184	98.92473118	180	1.05E-87	Colletotrichum fioriniae PJ7 H/ACA ribonucleoprotein complex subunit 3 mRNA	685863356	XM_009260436.1	186	2	179	1	178	180	149	149	82.77777778	85	6.76E-35	Fusarium pseudograminearum CS3096 hypothetical protein partial mRNA	573984406	XM_006670061.1	192	2	179	1	178	178	147	147	82.58426966	85	6.76E-35	Cordyceps militaris CM01 H/ACA ribonucleoprotein complex subunit 3 (CCM_04915), partial mRNA	517320210	HF679029.1	3307243	44	176	151194
c158662_g1	283	615471914	XM_007601255.1	1482	1	283	966	1248	283	283	283	100	283	5.50E-145	Colletotrichum fioriniae PJ7 bZIP transcription factor mRNA
c172624_g1	211	572308261	XM_006619899.1	5731	1	211	3584	3794	211	207	207	98.1042654	199	1.95E-98	PREDICTED: Apis dorsata rho GTPase-activating protein 190-like (LOC102672721), transcript variant X4, mRNA	572308259	XM_006619898.1	5743	1	211	3596	3806	211	207	207	98.1042654	199	1.95E-98	PREDICTED: Apis dorsata rho GTPase-activating protein 190-like (LOC102672721), transcript variant X3, mRNA	572308257	XM_006619897.1	5749	1	211	3602	3812	211	207	207	98.1042654	199	1.95E-98	PREDICTED: Apis dorsata rho GTPase-activating protein 190-like (LOC102672721), transcript variant X2, mRNA	572308255	XM_006619896.1	6025	1	211	3878
c168268_g1	218	565367870	XM_006350516.1	3081	1	215	2795	3026	237	192	192	81.01265823	88	1.03E-36	PREDICTED: Solanum tuberosum ATP-dependent zinc metalloprotease FTSH 11, chloroplastic/mitochondrial-like (LOC102585612), mRNA	663673441	HG975442.1	75414019	28	143	1992906	1993020	120	106	106	88.33333333	73	2.24E-28	Solanum pennellii chromosome ch03, complete genome	723679118	XM_004234129.2	3063	28	215	2770	2974	210	167	167	79.52380952	67	4.85E-25	PREDICTED: Solanum lycopersicum ATP-dependent zinc metalloprotease FTSH 11, chloroplastic/mitochondrial (LOC101252055), mRNA	663680780	HG975515.1	64845585	28	215	1902745
c65695_g1	3359	571530834	XM_006569493.1	2699	953	2455	1179	2681	1505	1266	1266	84.11960133	786	0	PREDICTED: Apis mellifera zinc finger protein 91-like (LOC100576600), transcript variant X2, mRNA	571530831	XM_003251353.2	2719	953	2455	1199	2701	1505	1266	1266	84.11960133	786	0	PREDICTED: Apis mellifera zinc finger protein 91-like (LOC100576600), transcript variant X1, mRNA	572304451	XM_006618129.1	2699	953	2455	1179	2681	1506	1266	1266	84.06374502	783	0	PREDICTED: Apis dorsata zinc finger protein 845-like (LOC102681867), transcript variant X2, mRNA	572304449	XM_006618128.1	2719	953	2455	1199
c174584_g1	274	565353791	XM_006343744.1	2547	76	274	2213	2411	201	182	182	90.54726368	142	1.28E-66	PREDICTED: Solanum tuberosum ABC transporter F family member 3-like (LOC102597284), mRNA	697169832	XM_009595528.1	2603	155	274	2179	2299	121	111	111	91.73553719	90	1.03E-37	PREDICTED: Nicotiana tomentosiformis ABC transporter F family member 3 (LOC104090433), mRNA
c84754_g1	215	571568373	XM_006564059.1	4915	4	215	4689	4900	212	212	212	100	212	1.19E-105	PREDICTED: Apis mellifera DEP domain containing 5 (DEPDC5), transcript variant X4, mRNA	571568370	XM_006564058.1	5026	4	215	4800	5011	212	212	212	100	212	1.19E-105	PREDICTED: Apis mellifera DEP domain containing 5 (DEPDC5), transcript variant X3, mRNA	571568366	XM_006564057.1	5035	4	215	4809	5020	212	212	212	100	212	1.19E-105	PREDICTED: Apis mellifera DEP domain containing 5 (DEPDC5), transcript variant X2, mRNA	571568363	XM_006564056.1	5038	4	215	4812
c121251_g1	229	697127208	XM_009619347.1	1809	32	214	702	884	183	145	145	79.23497268	69	3.97E-26	PREDICTED: Nicotiana tomentosiformis uncharacterized LOC104109944 (LOC104109944), transcript variant X2, mRNA	697127206	XM_009619346.1	2169	32	214	1062	1244	183	145	145	79.23497268	69	3.97E-26	PREDICTED: Nicotiana tomentosiformis uncharacterized LOC104109944 (LOC104109944), transcript variant X1, mRNA	698431775	XM_009796669.1	1069	32	186	45	199	155	124	124	80	62	3.09E-22	PREDICTED: Nicotiana sylvestris uncharacterized LOC104241730 (LOC104241730), transcript variant X2, mRNA	698431769	XM_009796664.1	672	32	186	45
c183301_g1	283	645268767	XM_008241465.1	1727	5	283	960	1238	280	240	240	85.71428571	159	4.70E-76	PREDICTED: Prunus mume serine/threonine-protein kinase AtPK1/AtPK6-like (LOC103338273), transcript variant X2, mRNA	645268765	XR_514577.1	1802	5	283	960	1238	280	240	240	85.71428571	159	4.70E-76	PREDICTED: Prunus mume serine/threonine-protein kinase AtPK1/AtPK6-like (LOC103338273), transcript variant X1, misc_RNA	595846271	XM_007209040.1	1608	5	280	848	1124	277	238	238	85.92057762	159	4.70E-76	Prunus persica hypothetical protein (PRUPE_ppa005280mg) mRNA, complete cds	731425383	XM_002280487.3	1678	1	283	942
c80746_g1	292	571523780	XM_624455.4	2972	1	292	479	770	292	287	287	98.28767123	277	1.23E-141	PREDICTED: Apis mellifera uncharacterized protein KIAA0090-like (LOC552077), transcript variant X3, mRNA	572297100	XM_006614698.1	2956	8	292	470	753	285	280	280	98.24561404	269	3.46E-137	PREDICTED: Apis dorsata ER membrane protein complex subunit 1-like (LOC102679370), mRNA	571523776	XM_006562664.1	3005	15	292	547	824	278	274	274	98.56115108	266	1.61E-135	PREDICTED: Apis mellifera uncharacterized protein KIAA0090-like (LOC552077), transcript variant X2, mRNA	571523772	XM_006562663.1	3026	15	292	547
c83439_g1	209	615465061	XM_007599107.1	3288	1	209	1915	2123	209	208	208	99.5215311	206	2.48E-102	Colletotrichum fioriniae PJ7 hypothetical protein mRNA
c54824_g2	229	393716176	AB623920.1	781	1	220	102	321	220	220	220	100	220	4.56E-110	Camellia sinensis DNA, SSR marker, MSE0212	571518720	XM_003546316.2	601	1	105	196	300	105	88	88	83.80952381	54	8.66E-18	PREDICTED: Glycine max dynein light chain 2, cytoplasmic-like (LOC100777142), mRNA	393715643	AB624167.1	666	33	107	49	123	75	67	67	89.33333333	51	4.03E-16	Camellia sinensis DNA, SSR marker, MSG0642	593331004	XM_007138867.1	666	1	103	189
c66004_g1	1755	572305976	XM_006618833.1	3548	874	1320	1004	1450	452	334	334	73.89380531	93	1.58E-38	PREDICTED: Apis dorsata lysophospholipid acyltransferase 2-like (LOC102672214), mRNA	571532460	XM_624718.3	3560	828	1320	956	1449	499	365	365	73.14629259	91	2.04E-37	PREDICTED: Apis mellifera membrane-bound O-acyltransferase domain-containing protein 2-like (LOC552342), mRNA
c145060_g1	313	764606141	XM_011468743.1	4031	1	313	1410	1722	313	278	278	88.81789137	208	3.03E-103	PREDICTED: Fragaria vesca subsp. vesca protein TOPLESS (LOC101309271), transcript variant X2, mRNA	764606133	XM_004303220.2	4034	1	313	1410	1722	313	278	278	88.81789137	208	3.03E-103	PREDICTED: Fragaria vesca subsp. vesca protein TOPLESS (LOC101309271), transcript variant X1, mRNA	719981980	XM_010251988.1	4116	2	313	1365	1676	312	276	276	88.46153846	204	5.08E-101	PREDICTED: Nelumbo nucifera protein TOPLESS-like (LOC104592556), transcript variant X4, mRNA	719981977	XM_010251987.1	4119	2	313	1368
c64293_g1	322	694443697	XM_009350136.1	1824	133	322	219	408	190	173	173	91.05263158	139	7.12E-65	PREDICTED: Pyrus x bretschneideri xylose isomerase-like (LOC103940063), mRNA	694417132	XM_009338381.1	1913	133	322	249	438	190	173	173	91.05263158	139	7.12E-65	PREDICTED: Pyrus x bretschneideri xylose isomerase-like (LOC103929228), mRNA	658059243	XM_008367215.1	1832	133	322	171	360	190	172	172	90.52631579	137	9.22E-64	PREDICTED: Malus x domestica xylose isomerase-like (LOC103429066), transcript variant X2, mRNA	658059241	XM_008367214.1	1925	133	322	264
c18815_g1	1020	795082444	XM_012022284.1	8236	226	395	3229	3400	172	157	157	91.27906977	126	4.09E-57	PREDICTED: Vollenhovia emeryi zinc finger and SCAN domain-containing protein 26-like (LOC105567421), mRNA	826426906	XM_012672065.1	4034	226	395	3766	3937	172	156	156	90.69767442	123	1.91E-55	PREDICTED: Monomorium pharaonis Krueppel-like factor 3 (LOC105831717), transcript variant X2, mRNA	826426901	XM_012672064.1	4998	226	395	4730	4901	172	156	156	90.69767442	123	1.91E-55	PREDICTED: Monomorium pharaonis Krueppel-like factor 3 (LOC105831717), transcript variant X1, mRNA	815802094	XM_012366293.1	5482	226	395	4937
c52992_g1	263	32995229	AK110020.1	3308	1	263	991	1253	266	230	230	86.46616541	155	7.23E-74	Oryza sativa Japonica Group cDNA clone:002-159-H09, full insert sequence	615410307	XM_007583195.1	2964	2	263	872	1133	263	222	222	84.41064639	139	5.67E-65	Neofusicoccum parvum UCRNP2 putative plasma membrane h+-atpase pma1 protein mRNA	628229380	XM_007717992.1	3009	61	263	902	1104	203	177	177	87.19211823	125	3.44E-57	Bipolaris zeicola 26-R-13 hypothetical protein partial mRNA	628086177	XM_007706749.1	3409	61	263	1144
c177449_g1	586	723735135	XM_010328943.1	2984	1	581	2048	2628	581	513	513	88.29604131	377	0	PREDICTED: Solanum lycopersicum protein LHY (LOC101261662), transcript variant X2, mRNA	723735133	XM_004248368.2	2990	1	581	2054	2634	581	513	513	88.29604131	377	0	PREDICTED: Solanum lycopersicum protein LHY (LOC101261662), transcript variant X1, mRNA	225321397	AK319264.1	3372	1	581	2428	3008	581	513	513	88.29604131	377	0	Solanum lycopersicum cDNA, clone: LEFL1031AH11, HTC in leaf	47104327	BT012912.1	2735	1	581	1820
c76263_g1	412	755956099	XM_011305025.1	4961	130	201	4177	4249	73	65	65	89.04109589	48	3.61E-14	PREDICTED: Fopius arisanus nuclear hormone receptor E75-like (LOC105266681), mRNA
c81736_g1	445	571500290	XM_001122063.3	598	1	445	113	557	445	445	445	100	445	0	PREDICTED: Apis mellifera cytochrome b-c1 complex subunit 6, mitochondrial-like (LOC726316), mRNA	820838134	XM_012494690.1	603	1	445	113	559	447	436	436	97.53914989	413	0	PREDICTED: Apis florea cytochrome b-c1 complex subunit 6, mitochondrial (LOC100868633), mRNA	572270832	XM_006613338.1	602	1	445	113	559	447	436	436	97.53914989	413	0	PREDICTED: Apis dorsata cytochrome b-c1 complex subunit 6, mitochondrial-like (LOC102674296), mRNA	808134321	XM_003399261.2	582	89	445	201
c61033_g1	412	393715610	AB624134.1	658	1	347	184	530	347	343	343	98.84726225	335	1.03E-173	Camellia sinensis DNA, SSR marker, MSG0572
c64138_g1	1375	571532909	XM_006560808.1	1918	1	1375	333	1707	1375	1375	1375	100	1375	0	PREDICTED: Apis mellifera alpha glucosidase 2 (AGLU2), transcript variant X1, mRNA	94158853	NM_001040236.1	1767	37	1375	429	1767	1339	1339	1339	100	1339	0	Apis mellifera alpha glucosidase 2 (AGLU2), mRNA	444746599	KC149921.1	1734	37	1374	415	1734	1342	1197	1197	89.195231	894	0	Apis cerana indica alpha glucosidase I mRNA, complete cds	121309829	AB260890.1	1930	2	1374	428
c20988_g1	256	697143077	XR_690851.1	3662	1	254	1505	1758	254	246	246	96.8503937	230	1.42E-115	PREDICTED: Nicotiana tomentosiformis transcriptional corepressor SEUSS-like (LOC104116488), transcript variant X2, misc_RNA	697143075	XM_009627352.1	3752	1	254	1505	1758	254	246	246	96.8503937	230	1.42E-115	PREDICTED: Nicotiana tomentosiformis transcriptional corepressor SEUSS-like (LOC104116488), transcript variant X1, mRNA	698547235	XM_009769666.1	3938	1	254	1717	1970	254	245	245	96.45669291	227	6.62E-114	PREDICTED: Nicotiana sylvestris transcriptional corepressor SEUSS-like (LOC104219031), transcript variant X4, mRNA	698547233	XR_709144.1	3916	1	254	1782
c18357_g1	250	628849558	XM_007774748.1	1041	13	250	42	279	239	203	203	84.93723849	130	5.39E-60	Coniophora puteana RWD-64-598 SS2 glyceraldehyde-3-phosphate dehydrogenase partial mRNA	599121089	XM_007387654.1	1011	4	250	12	258	248	205	205	82.66129032	118	2.52E-53	Punctularia strigosozonata HHB-11173 SS5 glyceraldehyde-3-phosphate dehydrogenase (PUNSTDRAFT_47090), partial mRNA	114155450	AB272086.1	1014	13	246	19	252	234	193	193	82.47863248	111	1.97E-49	Phanerochaete chrysosporium GPD mRNA for glyceraldehyde-3-phosphate dehydrogenase, complete cds, strain: ATCC 34541	169261	M81754.1	1014	13	246	19
c105948_g1	216	571507717	XM_006571133.1	24352	1	215	12948	13162	215	215	215	100	215	2.56E-107	PREDICTED: Apis mellifera nesprin-1-like (LOC551356), mRNA	572260252	XM_006608386.1	30367	1	215	13043	13257	215	205	205	95.34883721	185	1.22E-90	PREDICTED: Apis dorsata nesprin-1-like (LOC102679644), transcript variant X11, mRNA	572260250	XM_006608385.1	37416	1	215	13018	13232	215	205	205	95.34883721	185	1.22E-90	PREDICTED: Apis dorsata nesprin-1-like (LOC102679644), transcript variant X10, mRNA	572260248	XM_006608384.1	39134	1	215	13018
c58754_g1	375	571562387	XR_411807.1	2445	1	374	1894	2267	374	374	374	100	374	0	PREDICTED: Apis mellifera uncharacterized LOC102653963 (LOC102653963), ncRNA	571562379	XM_006570306.1	4272	1	374	3543	3916	374	374	374	100	374	0	PREDICTED: Apis mellifera tubulin-specific chaperone cofactor E-like protein-like (LOC552804), transcript variant X3, mRNA	571562376	XM_006570305.1	4528	1	374	3799	4172	374	374	374	100	374	0	PREDICTED: Apis mellifera tubulin-specific chaperone cofactor E-like protein-like (LOC552804), transcript variant X2, mRNA	571562374	XM_625179.4	4514	1	374	3785
c66830_g1	688	615459826	XM_007597479.1	525	32	496	1	465	465	438	438	94.19354839	384	0	Colletotrichum fioriniae PJ7 ribosomal L18ae protein family mRNA	596666151	XM_007275989.1	555	35	506	34	505	472	432	432	91.52542373	352	0	Colletotrichum gloeosporioides Nara gc5 60s ribosomal protein l20 (CGGC5_589), partial mRNA	827055595	XM_008091239.1	525	32	496	1	465	465	426	426	91.61290323	348	1.06E-180	Colletotrichum graminicola M1.001 ribosomal L18ae protein family partial mRNA	302416134	XM_003005853.1	936	36	546	260
c73826_g5	11285	751198911	XM_011173325.1	10530	7347	10199	206	3052	2881	2076	2076	72.05831309	435	0	PREDICTED: Solenopsis invicta protein SZT2-like (LOC105204237), mRNA	571577602	XM_006572057.1	1198	9191	10177	176	1165	999	745	745	74.57457457	226	1.20E-111	PREDICTED: Apis mellifera protein SZT2-like (LOC726442), mRNA	805766653	XM_012279924.1	9972	1221	1929	8299	9007	715	530	530	74.12587413	154	1.27E-71	PREDICTED: Megachile rotundata protein SZT2-like (LOC100876718), mRNA
c13313_g1	230	300707961	XM_002996125.1	1194	1	230	932	1161	230	229	229	99.56521739	227	5.88E-114	Nosema ceranae BRL01 hypothetical protein (NCER_100776) mRNA, complete cds
c87033_g1	241	689429582	LL904993.1	31730	118	155	7293	7330	38	37	37	97.36842105	35	3.34E-07	Schistocephalus solidus genome assembly S_solidus_NST_G2 ,scaffold SSLN_scaffold0004719
c69926_g1	4712	820838284	XM_012494748.1	4117	516	4057	57	3586	3573	2837	2837	79.40106353	1328	0	PREDICTED: Apis florea protein Daple (LOC100872715), mRNA	572262448	XM_006609414.1	3299	516	3680	119	3277	3192	2539	2539	79.54260652	1203	0	PREDICTED: Apis dorsata girdin-like (LOC102678834), transcript variant X2, mRNA	572262446	XM_006609413.1	3314	516	3680	119	3292	3207	2548	2548	79.4512005	1192	0	PREDICTED: Apis dorsata girdin-like (LOC102678834), transcript variant X1, mRNA	805806655	XM_003705566.2	4293	519	4033	66
c57557_g1	540	571571679	XM_006564806.1	1917	1	540	478	1017	540	539	539	99.81481481	537	0	PREDICTED: Apis mellifera apyrase (LOC408474), transcript variant X2, mRNA	571571675	XM_006564805.1	2011	1	540	572	1111	540	539	539	99.81481481	537	0	PREDICTED: Apis mellifera apyrase (LOC408474), transcript variant X1, mRNA	197116370	NM_001134227.1	1704	1	540	363	902	540	538	538	99.62962963	534	0	Apis mellifera apyrase (LOC408474), mRNA >gnl|BL_ORD_ID|5774800 Apis mellifera apyrase mRNA, complete cds	820852308	XM_003694761.2	1797	1	540	351
c135401_g1	428	47824971	AC149291.1	146091	1	428	102211	102652	446	395	395	88.56502242	282	3.13E-144	Solanum demissum chromosome 5 clone PGEC568H16, complete sequence	47825023	AC149267.1	92340	1	428	87190	87631	446	395	395	88.56502242	282	3.13E-144	Solanum demissum chromosome 5 clone PGEC747E24, complete sequence	47824905	AC149287.1	119525	1	428	72	513	446	395	395	88.56502242	282	3.13E-144	Solanum demissum chromosome 5 clone PGEC568D21, complete sequence	663673443	HG975444.1	77991103	1	428	2238526
c181298_g1	204	5777791	AJ245999.1	971	1	166	698	865	169	147	147	86.98224852	101	5.64E-44	Brassica napus H2A gene for Histone H2A	77817575	DQ244898.1	685	1	166	346	513	169	146	146	86.39053254	98	2.63E-42	Zea mays clone 11651 mRNA sequence	685322810	XM_009152944.1	758	1	164	375	541	167	144	144	86.22754491	96	3.40E-41	PREDICTED: Brassica rapa probable histone H2A.5 (LOC103874518), mRNA	199580355	AC189657.2	112158	1	164	34026
c34869_g1	393	571539684	XR_410293.1	5200	88	162	1831	1904	75	69	69	92	56	1.22E-18	PREDICTED: Apis mellifera uncharacterized LOC725233 (LOC725233), ncRNA
c76653_g1	247	575512266	XM_006685341.1	2181	11	171	1939	2099	161	138	138	85.71428571	92	7.07E-39	Candida tenuis ATCC 10573 hypothetical protein (CANTEDRAFT_104082), partial mRNA	403214625	HE978316.1	1310278	17	181	812493	812657	165	138	138	83.63636364	84	1.98E-34	Kazachstania naganishii CBS 8797 chromosome 3, complete genome	50310652	XM_455348.1	2235	10	232	1992	2214	227	169	169	74.44933921	49	5.66E-15	Kluyveromyces lactis NRRL Y-1140 hypothetical protein partial mRNA	49644219	CR382126.1	2602197	10	232	569794
c158731_g1	274	628073300	XM_007703114.1	1261	1	79	747	825	79	70	70	88.60759494	52	1.37E-16	Cochliobolus sativus ND90Pr hypothetical protein mRNA	627819412	XM_007684356.1	549	1	69	481	549	69	63	63	91.30434783	51	4.93E-16	Bipolaris oryzae ATCC 44560 hypothetical protein partial mRNA	628211728	XM_007715129.1	555	1	69	487	555	69	62	62	89.85507246	48	2.29E-14	Bipolaris zeicola 26-R-13 hypothetical protein partial mRNA	330907661	XM_003295840.1	528	4	53	463
c94758_g1	619	565403136	XM_006366959.1	1362	52	619	775	1352	586	500	500	85.32423208	315	2.09E-162	PREDICTED: Solanum tuberosum dnaJ protein homolog 2-like (LOC102591116), transcript variant X2, mRNA	565403134	XM_006366958.1	1555	52	619	968	1545	586	500	500	85.32423208	315	2.09E-162	PREDICTED: Solanum tuberosum dnaJ protein homolog 2-like (LOC102591116), transcript variant X1, mRNA	723689600	XM_010320985.1	1361	52	619	749	1331	592	499	499	84.29054054	296	7.64E-152	PREDICTED: Solanum lycopersicum dnaJ protein homolog (LOC101252869), transcript variant X2, mRNA	723689598	XM_004236756.2	1601	52	619	989
c92051_g1	272	759044943	XR_893307.1	2505	192	240	705	752	49	47	47	95.91836735	42	4.92E-11	PREDICTED: Cerapachys biroi uncharacterized LOC105275902 (LOC105275902), transcript variant X1, ncRNA
c67786_g1	7440	572303053	XM_006617461.1	4810	2713	7167	1	4497	4533	3719	3719	82.04279726	2034	0	PREDICTED: Apis dorsata vigilin-like (LOC102677935), mRNA	571519498	XM_006563975.1	4912	2713	7172	3	4503	4538	3717	3717	81.90832966	2017	0	PREDICTED: Apis mellifera vigilin-like (LOC412111), transcript variant X1, mRNA	571519496	XM_395577.5	4951	2713	7140	74	4542	4506	3692	3692	81.93519751	2006	0	PREDICTED: Apis mellifera vigilin-like (LOC412111), transcript variant X2, mRNA	820864902	XM_012493551.1	4803	2713	7042	1
c50412_g1	440	565358103	XM_006345807.1	653	37	406	65	440	379	333	333	87.86279683	235	4.32E-118	PREDICTED: Solanum tuberosum probable small nuclear ribonucleoprotein G-like (LOC102582177), mRNA	723701243	XM_004239679.2	564	38	406	71	448	380	329	329	86.57894737	220	9.41E-110	PREDICTED: Solanum lycopersicum probable small nuclear ribonucleoprotein G (LOC101245652), mRNA	698499221	XM_009797150.1	471	21	417	60	462	405	345	345	85.18518519	220	9.41E-110	PREDICTED: Nicotiana sylvestris probable small nuclear ribonucleoprotein G (LOC104242149), mRNA	148537800	AK246566.1	470	38	406	12
c45993_g1	1413	28565122	AY146699.1	776	365	1140	1	776	776	760	760	97.93814433	728	0	Camellia fascicularis clone CfasB1 chalcone synthase (Chs2) gene, exon 2 and partial cds	28565146	AY146711.1	776	365	1140	1	776	776	756	756	97.42268041	716	0	Camellia salicifolia clone CsalB1 chalcone synthase (Chs2) gene, exon 2 and partial cds	28565124	AY146700.1	776	365	1140	1	776	776	731	731	94.20103093	641	0	Camellia fascicularis clone CfasB2 chalcone synthase (Chs2) gene, exon 2 and partial cds	28565148	AY146712.1	776	365	1140	1
c171951_g1	252	565394257	XM_006362715.1	2484	10	252	2130	2370	244	227	227	93.03278689	191	6.69E-94	PREDICTED: Solanum tuberosum ABC transporter F family member 5-like (LOC102587878), mRNA	723692333	XM_004237414.2	2608	10	252	2146	2390	248	230	230	92.74193548	190	2.41E-93	PREDICTED: Solanum lycopersicum ABC transporter F family member 5 (LOC101256375), mRNA	697185124	XM_009603291.1	2502	10	250	2116	2359	247	226	226	91.49797571	179	3.14E-87	PREDICTED: Nicotiana tomentosiformis ABC transporter F family member 5 (LOC104096852), mRNA	663673442	HG975443.1	77197300	10	174	62075309
c180275_g1	440	697142424	XM_009627021.1	3624	1	439	2751	3189	439	380	380	86.56036446	262	4.23E-133	PREDICTED: Nicotiana tomentosiformis 2-oxoglutarate dehydrogenase, mitochondrial-like (LOC104116207), transcript variant X2, mRNA	697142422	XM_009627020.1	3692	1	439	2819	3257	439	380	380	86.56036446	262	4.23E-133	PREDICTED: Nicotiana tomentosiformis 2-oxoglutarate dehydrogenase, mitochondrial-like (LOC104116207), transcript variant X1, mRNA	698505948	XM_009800097.1	3635	1	439	2762	3200	439	377	377	85.87699317	253	4.26E-128	PREDICTED: Nicotiana sylvestris 2-oxoglutarate dehydrogenase, mitochondrial-like (LOC104244628), mRNA	596047499	XM_007220225.1	3066	1	439	2547
c68915_g1	1635	572309130	XM_006620304.1	4136	746	1538	3094	3886	793	626	626	78.9407314	295	7.51E-151	PREDICTED: Apis dorsata flocculation protein FLO11-like (LOC102680013), partial mRNA	820855269	XM_012489425.1	2867	746	1558	1574	2386	813	638	638	78.47478475	288	5.85E-147	PREDICTED: Apis florea serine proteinase stubble (LOC100864886), mRNA	571574132	XM_006561012.1	4915	746	1538	3615	4407	793	619	619	78.05800757	271	1.65E-137	PREDICTED: Apis mellifera serine protease 16 (SP16), transcript variant X3, mRNA	571574130	XM_006561011.1	4105	746	1538	2805
c164489_g1	213	685264844	XM_009113619.1	2178	1	211	1325	1535	211	201	201	95.26066351	181	2.00E-88	PREDICTED: Brassica rapa phosphatidylinositol 3,4,5-trisphosphate 3-phosphatase and dual-specificity protein phosphatase PTEN-like (LOC103837273), mRNA	685310385	XM_009147546.1	2277	5	213	1382	1590	209	185	185	88.51674641	137	5.77E-64	PREDICTED: Brassica rapa phosphatidylinositol 3,4,5-trisphosphate 3-phosphatase and dual-specificity protein phosphatase PTEN-like (LOC103869461), transcript variant X2, mRNA	685310383	XM_009147545.1	2262	5	213	1382	1590	209	185	185	88.51674641	137	5.77E-64	PREDICTED: Brassica rapa phosphatidylinositol 3,4,5-trisphosphate 3-phosphatase and dual-specificity protein phosphatase PTEN-like (LOC103869461), transcript variant X1, mRNA	685310381	XM_009147543.1	2262	5	213	1382
c99636_g1	218	402745414	NM_001162819.2	668	1	215	420	629	215	189	189	87.90697674	134	2.76E-62	Acyrthosiphon pisum ribosomal protein S20-like (LOC100168431), mRNA	239793660	AK343176.1	669	1	215	421	630	215	189	189	87.90697674	134	2.76E-62	Acyrthosiphon pisum ACYPI009132 mRNA, clone: 689A15, complete cds, full-insert cDNA sequence based on the ESTs (5'-EST:FF337365, 3'-EST:FF339280)
c80965_g1	251	699040812	HG970332.1	11760950	36	132	10420316	10420414	100	89	89	89	65	7.36E-24	Fusarium graminearum chromosome 1, complete genome	517316688	HF679027.1	4489497	37	233	1266973	1267170	203	156	156	76.84729064	56	7.41E-19	Fusarium fujikuroi IMI 58289 draft genome, chromosome FFUJ_chr05	758997005	XM_955986.2	2732	37	112	2579	2659	81	69	69	85.18518519	42	4.49E-11	Neurospora crassa OR74A hypothetical protein mRNA	11611439	AL451109.1	74109	37	112	34906
c26486_g1	228	808132857	XM_012313592.1	11713	53	195	11566	11712	148	130	130	87.83783784	91	2.33E-38	PREDICTED: Bombus terrestris RB1-inducible coiled-coil protein 1 (LOC100646958), transcript variant X2, mRNA	808132856	XM_003399204.2	12223	53	195	12076	12222	148	130	130	87.83783784	91	2.33E-38	PREDICTED: Bombus terrestris RB1-inducible coiled-coil protein 1 (LOC100646958), transcript variant X1, mRNA	805822356	XM_003707761.2	6407	55	193	2912	3056	146	125	125	85.61643836	79	1.09E-31	PREDICTED: Megachile rotundata uncharacterized LOC100876634 (LOC100876634), mRNA	759062255	XM_011342174.1	4490	53	192	2736
c145147_g1	433	571517166	XM_003249259.2	4119	1	433	2864	3296	433	433	433	100	433	0	PREDICTED: Apis mellifera zinc finger protein 76-like (LOC100578226), mRNA	820865397	XM_003698605.2	3185	1	433	2683	3115	433	418	418	96.53579677	388	0	PREDICTED: Apis florea zinc finger protein GLI1-like (LOC100868185), mRNA	572267216	XM_006611622.1	3139	1	312	2697	3007	312	301	301	96.47435897	278	5.30E-142	PREDICTED: Apis dorsata zinc finger protein GLI1-like (LOC102673590), mRNA
c189591_g1	248	731382350	XM_010646363.1	1603	1	233	356	588	233	196	196	84.12017167	122	1.49E-55	PREDICTED: Vitis vinifera uncharacterized LOC100245856 (LOC100245856), mRNA	349719009	FQ392534.1	1431	1	233	295	527	233	196	196	84.12017167	122	1.49E-55	Vitis vinifera clone SS0AFA5YE13	349717175	FQ392200.1	1764	1	233	297	529	233	196	196	84.12017167	122	1.49E-55	Vitis vinifera clone SS0AFA7YA07	357517412	XM_003628947.1	1191	1	242	160
c90485_g1	208	571524930	XR_410875.1	3134	16	208	1796	1988	193	193	193	100	193	4.16E-95	PREDICTED: Apis mellifera neurotransmitter transporter 9 (NT-9), transcript variant X4, misc_RNA	571524927	XR_410874.1	3332	16	208	1796	1988	193	193	193	100	193	4.16E-95	PREDICTED: Apis mellifera neurotransmitter transporter 9 (NT-9), transcript variant X3, misc_RNA	571524925	XM_392668.5	3067	16	208	1797	1989	193	193	193	100	193	4.16E-95	PREDICTED: Apis mellifera neurotransmitter transporter 9 (NT-9), transcript variant X2, mRNA	571524922	XM_003250974.2	3088	16	208	1818
c69725_g3	1813	759033426	XR_895545.1	1338	30	129	479	577	100	89	89	89	66	1.67E-23	PREDICTED: Cerapachys biroi uncharacterized LOC105288081 (LOC105288081), ncRNA
c127708_g1	238	121713479	XM_001274350.1	720	7	128	578	699	122	109	109	89.3442623	83	6.82E-34	Aspergillus clavatus NRRL 1 ubiquinol-cytochrome c reductase iron-sulfur subunit precursor (ACLA_013620), partial mRNA	255954596	XM_002568005.1	711	1	148	563	710	151	129	129	85.43046358	82	2.45E-33	Penicillium chrysogenum Wisconsin 54-1255 hypothetical protein (Pc21g10160) mRNA, complete cds	211588786	AM920436.1	5624362	1	148	2374964	2375111	151	129	129	85.43046358	82	2.45E-33	Penicillium chrysogenum Wisconsin 54-1255 complete genome, contig Pc00c21	317158995	XM_001827408.2	1011	7	148	684
c70320_g1	1418	330318485	HM003272.1	1080	335	1414	2	1080	1080	1067	1067	98.7962963	1040	0	Camellia sinensis clone U10BcDNA 0863	300079005	GQ869856.1	1587	77	1405	2	1343	1349	1078	1078	79.91104522	522	0	Actinidia deliciosa ethylene response factor 5 (ERF5) mRNA, complete cds	383875195	JN256073.1	1286	12	1044	44	1087	1056	827	827	78.31439394	351	0	Diospyros kaki ethylene response factor 3 (ERF3) mRNA, partial cds	731401668	XM_002266972.3	1718	61	1104	286
c173772_g1	234	571532750	XR_408592.1	1988	75	210	956	1091	136	120	120	88.23529412	88	1.12E-36	PREDICTED: Apis mellifera uncharacterized LOC102656827 (LOC102656827), ncRNA
c134859_g1	203	571557208	XM_006558548.1	1443	1	203	420	622	203	203	203	100	203	1.12E-100	PREDICTED: Apis mellifera leucine-rich repeat-containing protein C10orf11 homolog (LOC725390), transcript variant X2, mRNA	571557204	XM_006558547.1	2225	1	203	420	622	203	203	203	100	203	1.12E-100	PREDICTED: Apis mellifera leucine-rich repeat-containing protein C10orf11 homolog (LOC725390), transcript variant X1, mRNA	572271241	XM_006613513.1	1436	1	203	424	626	203	195	195	96.0591133	179	2.45E-87	PREDICTED: Apis dorsata leucine-rich repeat-containing protein C10orf11 homolog (LOC102676095), transcript variant X2, mRNA	572271239	XM_006613512.1	1213	1	203	424
c63676_g1	407	571565687	XM_006566933.1	5087	32	277	1237	1483	254	216	216	85.03937008	132	7.18E-61	PREDICTED: Apis mellifera protein suppressor of forked-like (LOC410390), transcript variant X2, mRNA	571565679	XM_006566932.1	4888	32	277	813	1059	254	216	216	85.03937008	132	7.18E-61	PREDICTED: Apis mellifera protein suppressor of forked-like (LOC410390), transcript variant X1, mRNA
c68643_g1	4575	805773540	XM_012281845.1	3924	874	4104	425	3658	3282	2528	2528	77.02620353	970	0	PREDICTED: Megachile rotundata transcription initiation factor TFIID subunit 3 (LOC100876502), transcript variant X7, mRNA	805773537	XM_012281844.1	3941	874	4104	426	3674	3297	2531	2531	76.76675766	942	0	PREDICTED: Megachile rotundata transcription initiation factor TFIID subunit 3 (LOC100876502), transcript variant X6, mRNA	805773552	XM_012281850.1	3334	1468	4104	427	3090	2697	2079	2079	77.08565072	796	0	PREDICTED: Megachile rotundata transcription initiation factor TFIID subunit 3 (LOC100876502), transcript variant X11, mRNA	805773549	XM_012281848.1	3379	1468	4104	427
c79804_g1	236	615477768	XM_007603092.1	1200	1	236	266	501	236	234	234	99.15254237	230	1.30E-115	Colletotrichum fioriniae PJ7 glycosyl hydrolase family 18 mRNA	827065831	XM_008096245.1	1341	5	236	407	638	232	210	210	90.51724138	166	4.92E-80	Colletotrichum graminicola M1.001 glycosyl hydrolase family 18 partial mRNA	336258352	XM_003343944.1	2919	68	102	427	461	35	35	35	100	35	3.27E-07	Sordaria macrospora k-hell hypothetical protein (SMAC_09121), mRNA	256684786	CP001706.1	2749646	67	99	1479448
c60144_g2	295	255730484	XM_002550121.1	972	8	197	743	932	190	160	160	84.21052632	100	3.09E-43	Candida tropicalis MYA-3404 succinyl-CoA ligase alpha-chain, mitochondrial precursor, mRNA
c6159_g1	225	571573069	XM_006565768.1	1991	42	186	1304	1448	145	142	142	97.93103448	136	2.21E-63	PREDICTED: Apis mellifera methylcrotonoyl-CoA carboxylase beta chain, mitochondrial-like (LOC410554), transcript variant X1, mRNA	571573068	XM_394033.4	2164	42	186	1477	1621	145	142	142	97.93103448	136	2.21E-63	PREDICTED: Apis mellifera methylcrotonoyl-CoA carboxylase beta chain, mitochondrial-like (LOC410554), transcript variant X2, mRNA	572310268	XM_006620838.1	2461	42	186	1397	1541	145	138	138	95.17241379	124	1.04E-56	PREDICTED: Apis dorsata methylcrotonoyl-CoA carboxylase beta chain, mitochondrial-like (LOC102679708), mRNA	820852380	XM_003694713.2	1900	42	186	1394
c99071_g1	249	571507804	XR_412138.1	6061	1	249	4878	5126	249	249	249	100	249	3.78E-126	PREDICTED: Apis mellifera sodium bicarbonate cotransporter 3-like (LOC409792), transcript variant X24, misc_RNA	571507802	XR_412137.1	6157	1	249	4974	5222	249	249	249	100	249	3.78E-126	PREDICTED: Apis mellifera sodium bicarbonate cotransporter 3-like (LOC409792), transcript variant X23, misc_RNA	571507796	XM_006571152.1	5837	1	249	4654	4902	249	249	249	100	249	3.78E-126	PREDICTED: Apis mellifera sodium bicarbonate cotransporter 3-like (LOC409792), transcript variant X17, mRNA	571507792	XM_006571151.1	6006	1	249	4823
c135458_g1	253	199580264	AC232547.1	130486	69	242	16133	16308	179	162	162	90.5027933	124	1.18E-56	Brassica rapa subsp. pekinensis clone KBrH009K01, complete sequence	567162686	XM_006396766.1	1569	60	253	1329	1518	196	173	173	88.26530612	123	4.25E-56	Eutrema salsugineum hypothetical protein (EUTSA_v10028695mg) mRNA, complete cds	685286643	XM_009136002.1	1333	69	210	1192	1333	145	131	131	90.34482759	100	2.60E-43	PREDICTED: Brassica rapa PGR5-like protein 1B, chloroplastic (LOC103858614), mRNA
c185226_g1	249	565399004	XM_006364992.1	4599	1	249	2612	2860	249	232	232	93.17269076	198	8.48E-98	PREDICTED: Solanum tuberosum uncharacterized LOC102595305 (LOC102595305), mRNA	663673440	HG975441.1	59803892	1	243	41822880	41823122	244	219	219	89.75409836	168	4.03E-81	Solanum pennellii chromosome ch02, complete genome	698538797	XM_009766949.1	4541	2	249	2628	2875	248	217	217	87.5	155	6.79E-74	PREDICTED: Nicotiana sylvestris serine/threonine-protein kinase pakA-like (LOC104216817), transcript variant X2, mRNA	698538794	XM_009766948.1	4562	2	249	2649
c23390_g1	201	397135915	JQ713064.1	2616	1	130	1322	1451	130	104	104	80	52	9.61E-17	Babjeviella inositovora strain NRRL Y-12698 RNA polymerase I gene, partial cds	374095981	JN680306.1	888	72	128	454	510	57	52	52	91.22807018	42	3.48E-11	Talaromyces derxii strain CBS 412.89 RPB1 gene, partial cds	374093409	JN899299.1	493	72	128	240	296	57	52	52	91.22807018	42	3.48E-11	Talaromyces derxii strain CBS 413.89 RNA polymerase II largest subunit gene, partial cds	452888563	KC202951.1	493	75	136	243
c66062_g1	446	565341885	XM_006338038.1	540	4	314	72	381	311	292	292	93.89067524	253	4.32E-128	PREDICTED: Solanum tuberosum 40S ribosomal protein S21-2-like (LOC102592155), mRNA	723694491	XM_004237915.2	631	4	314	136	444	311	290	290	93.24758842	247	9.35E-125	PREDICTED: Solanum lycopersicum 40S ribosomal protein S21-like (LOC101244950), mRNA	723694493	XM_004237916.2	669	7	307	127	426	301	283	283	94.01993355	246	3.36E-124	PREDICTED: Solanum lycopersicum 40S ribosomal protein S21-like (LOC101245249), mRNA	697122186	XM_009616780.1	627	10	444	127
c114895_g1	576	802592270	XM_012216103.1	2432	137	574	1391	1822	440	354	354	80.45454545	177	1.00E-85	PREDICTED: Jatropha curcas reticulon-like protein B21 (LOC105633502), mRNA	823262092	XM_012608332.1	2284	167	574	1375	1776	410	332	332	80.97560976	171	2.17E-82	PREDICTED: Gossypium raimondii reticulon-like protein B21 (LOC105783116), transcript variant X2, mRNA	823262090	XM_012608331.1	2290	167	574	1381	1782	410	332	332	80.97560976	171	2.17E-82	PREDICTED: Gossypium raimondii reticulon-like protein B21 (LOC105783116), transcript variant X1, mRNA	823262096	XM_012608334.1	2275	195	574	1394
c18870_g1	234	571570197	XM_006562297.1	6107	87	181	1353	1442	97	83	83	85.56701031	50	1.49E-15	PREDICTED: Apis mellifera alpha-catulin-like (LOC552017), transcript variant X2, mRNA
c142733_g1	245	743786808	XM_011030945.1	1356	1	237	372	590	238	182	182	76.47058824	60	4.31E-21	PREDICTED: Populus euphratica transcription factor MYB44-like (LOC105129037), mRNA	566201982	XM_006374809.1	1322	1	237	361	579	238	182	182	76.47058824	60	4.31E-21	Populus trichocarpa hypothetical protein (POPTR_0014s02260g) mRNA, complete cds	115417284	CT029770.1	802	1	237	384	602	238	182	182	76.47058824	60	4.31E-21	Poplar cDNA sequences	270135646	BT102598.1	1576	1	75	404
c155937_g1	296	22595891	AF412946.1	392	1	243	1	244	246	225	225	91.46341463	180	1.05E-87	Vespula vulgaris microsatellite 2 sequence
c190581_g1	230	571567406	XM_006560298.1	8395	1	230	3915	4144	230	230	230	100	230	1.26E-115	PREDICTED: Apis mellifera FoxP protein (Foxp), transcript variant X24, mRNA	571567397	XM_006560297.1	9260	1	230	4780	5009	230	230	230	100	230	1.26E-115	PREDICTED: Apis mellifera FoxP protein (Foxp), transcript variant X23, mRNA	571567394	XM_006560296.1	9545	1	230	5065	5294	230	230	230	100	230	1.26E-115	PREDICTED: Apis mellifera FoxP protein (Foxp), transcript variant X22, mRNA	571567391	XM_006560295.1	8444	1	230	3964
c105189_g1	321	657967046	XM_008376992.1	1386	1	321	868	1188	321	316	316	98.4423676	311	1.73E-160	PREDICTED: Malus x domestica 50S ribosomal protein L1, chloroplastic-like (LOC103438449), mRNA	694384275	XM_009369775.1	1372	1	321	855	1174	322	312	312	96.89440994	290	8.14E-149	PREDICTED: Pyrus x bretschneideri 50S ribosomal protein L1, chloroplastic-like (LOC103957594), transcript variant X2, mRNA	694384274	XR_668727.1	1228	1	321	855	1174	322	312	312	96.89440994	290	8.14E-149	PREDICTED: Pyrus x bretschneideri 50S ribosomal protein L1, chloroplastic-like (LOC103957594), transcript variant X1, misc_RNA	694326942	XM_009356085.1	1372	1	321	844
c150545_g1	285	571549406	XM_006561792.1	3178	1	285	2721	3005	285	285	285	100	285	4.29E-146	PREDICTED: Apis mellifera solute carrier organic anion transporter family member 3A1-like (LOC100577409), transcript variant X2, mRNA	571549402	XM_006561791.1	4413	1	285	3956	4240	285	285	285	100	285	4.29E-146	PREDICTED: Apis mellifera solute carrier organic anion transporter family member 3A1-like (LOC100577409), transcript variant X1, mRNA	571549399	XR_409190.1	9098	1	285	4403	4687	285	285	285	100	285	4.29E-146	PREDICTED: Apis mellifera solute carrier organic anion transporter family member 3A1-like (LOC100577409), transcript variant X3, misc_RNA	808128348	XM_012311677.1	8214	127	262	3222
c93780_g1	225	572301295	XM_006616644.1	3538	1	225	994	1218	225	213	213	94.66666667	189	7.63E-93	PREDICTED: Apis dorsata ATP-citrate synthase-like (LOC102681904), transcript variant X2, mRNA	572301293	XM_006616643.1	3731	1	225	1187	1411	225	213	213	94.66666667	189	7.63E-93	PREDICTED: Apis dorsata ATP-citrate synthase-like (LOC102681904), transcript variant X1, mRNA	820850633	XM_003694391.2	3849	4	225	1191	1412	222	210	210	94.59459459	186	3.55E-91	PREDICTED: Apis florea ATP-citrate synthase (LOC100868129), mRNA	571571516	XM_006563066.1	4033	4	225	985
c189982_g1	317	571564315	XM_006562249.1	10282	1	317	7876	8190	317	312	312	98.42271293	301	6.16E-155	PREDICTED: Apis mellifera uncharacterized LOC410363 (LOC410363), transcript variant X7, mRNA	571564311	XM_006562248.1	12689	1	317	10283	10597	317	312	312	98.42271293	301	6.16E-155	PREDICTED: Apis mellifera uncharacterized LOC410363 (LOC410363), transcript variant X6, mRNA	571564308	XM_006562247.1	12734	1	317	10328	10642	317	312	312	98.42271293	301	6.16E-155	PREDICTED: Apis mellifera uncharacterized LOC410363 (LOC410363), transcript variant X5, mRNA	571564305	XM_006562246.1	13007	1	317	10601
c115664_g1	239	571499974	XR_407960.1	1515	1	239	69	304	241	233	233	96.68049793	213	3.71E-106	PREDICTED: Apis mellifera uncharacterized LOC102656290 (LOC102656290), ncRNA
c172697_g1	309	698492532	XM_009794306.1	1848	1	309	1269	1577	310	293	293	94.51612903	258	4.80E-131	PREDICTED: Nicotiana sylvestris V-type proton ATPase subunit H (LOC104239628), mRNA	565353373	XM_006343545.1	1846	20	309	1248	1537	290	275	275	94.82758621	245	8.08E-124	PREDICTED: Solanum tuberosum V-type proton ATPase subunit H-like (LOC102601902), transcript variant X3, mRNA	565353371	XM_006343544.1	1989	20	309	1391	1680	290	275	275	94.82758621	245	8.08E-124	PREDICTED: Solanum tuberosum V-type proton ATPase subunit H-like (LOC102601902), transcript variant X2, mRNA	565353369	XM_006343543.1	1922	20	309	1324
c164775_g1	253	698583776	XM_009779879.1	2972	1	253	2531	2785	255	241	241	94.50980392	212	1.42E-105	PREDICTED: Nicotiana sylvestris sphingoid long-chain bases kinase 1 (LOC104227600), mRNA	723661732	XM_004229986.2	2976	1	253	2531	2785	255	240	240	94.11764706	209	6.63E-104	PREDICTED: Solanum lycopersicum sphingoid long-chain bases kinase 1 (LOC101267846), mRNA	225322323	AK326339.1	2979	1	253	2526	2780	255	240	240	94.11764706	209	6.63E-104	Solanum lycopersicum cDNA, clone: LEFL2005A22, HTC in fruit	663680609	HG975513.1	90311507	7	253	79348350
c95326_g1	467	571515955	XM_006569055.1	626	1	467	40	505	467	466	466	99.78586724	463	0	PREDICTED: Apis mellifera uncharacterized LOC102653857 (LOC102653857), mRNA	572313367	XM_006622318.1	648	1	467	99	543	467	422	422	90.3640257	321	7.18E-166	PREDICTED: Apis dorsata uncharacterized LOC102672359 (LOC102672359), mRNA	820866570	XM_012494242.1	1537	1	297	1137	1433	297	276	276	92.92929293	234	1.66E-117	PREDICTED: Apis florea uncharacterized LOC105737070 (LOC105737070), mRNA
c31545_g1	653	731381923	XM_002265091.3	2509	149	652	203	705	507	412	412	81.26232742	218	1.85E-108	PREDICTED: Vitis vinifera probable methyltransferase PMT20 (LOC100251016), mRNA	568878441	XM_006492137.1	899	386	652	260	526	267	229	229	85.76779026	153	2.52E-72	PREDICTED: Citrus sinensis probable methyltransferase PMT20-like (LOC102614409), mRNA	568868460	XM_006487447.1	921	386	652	235	501	267	229	229	85.76779026	153	2.52E-72	PREDICTED: Citrus sinensis probable methyltransferase PMT20-like (LOC102627884), mRNA	567880008	XM_006432500.1	2442	386	652	281
c69665_g1	853	571575003	XM_006563597.1	3282	1	853	603	1455	853	851	851	99.76553341	847	0	PREDICTED: Apis mellifera uncharacterized LOC409713 (LOC409713), transcript variant X3, mRNA	571575001	XM_006563596.1	3400	1	853	603	1455	853	851	851	99.76553341	847	0	PREDICTED: Apis mellifera uncharacterized LOC409713 (LOC409713), transcript variant X2, mRNA	571575000	XR_409717.1	3415	1	853	603	1455	853	851	851	99.76553341	847	0	PREDICTED: Apis mellifera uncharacterized LOC409713 (LOC409713), transcript variant X6, misc_RNA	571574998	XM_006563595.1	3415	1	853	603
c32250_g1	268	125995253	AB270792.1	317412	1	268	43401	43668	268	264	264	98.50746269	256	5.28E-130	Malus x domestica MdSFBB9-alpha, S9-RNase, MdSFBB9-beta genes, complete cds, Psi-SFBB9-alpha, Psi-SFBB9-beta pseudogenes	313184297	FN823235.1	132896	1	268	118492	118759	268	263	263	98.13432836	253	2.46E-128	Malus x domestica genomic sequence for BAC clone MC-20 containing a Mal d 1 gene cluster	541903978	KF055410.1	54630	1	268	27763	28030	268	262	262	97.76119403	250	1.14E-126	Malus domestica cultivar GMAL 2473 clone BAC 32A4 Rvi15 scab resistance gene locus, partial sequence	86438843	AM167520.1	104559	1	268	25456
c177382_g1	284	685335364	XM_009106839.1	1008	2	280	530	799	279	229	229	82.07885305	124	1.35E-56	PREDICTED: Brassica rapa histidine-rich glycoprotein (LOC103831004), transcript variant X2, mRNA	685335361	XM_009106838.1	1030	2	280	552	821	279	229	229	82.07885305	124	1.35E-56	PREDICTED: Brassica rapa histidine-rich glycoprotein (LOC103831004), transcript variant X1, mRNA	685335968	XM_009107091.1	931	118	213	538	633	96	91	91	94.79166667	81	1.08E-32	PREDICTED: Brassica rapa histidine-rich glycoprotein-like (LOC103831211), mRNA	199579899	AC232449.1	145929	118	213	105508
c157988_g1	237	658038867	XM_008356777.1	1181	1	237	405	641	237	234	234	98.73417722	231	3.62E-116	PREDICTED: Malus x domestica zinc finger A20 and AN1 domain-containing stress-associated protein 8-like (LOC103418673), transcript variant X3, mRNA	658038865	XM_008356776.1	1042	1	237	266	502	237	234	234	98.73417722	231	3.62E-116	PREDICTED: Malus x domestica zinc finger A20 and AN1 domain-containing stress-associated protein 8-like (LOC103418673), transcript variant X2, mRNA	658038863	XM_008356775.1	1008	1	237	232	468	237	234	234	98.73417722	231	3.62E-116	PREDICTED: Malus x domestica zinc finger A20 and AN1 domain-containing stress-associated protein 8-like (LOC103418673), transcript variant X1, mRNA	694315167	XM_009376286.1	1006	1	237	230
c182043_g1	224	685301130	XM_009143022.1	732	1	206	413	630	221	175	175	79.18552036	74	6.43E-29	PREDICTED: Brassica rapa cytochrome b5 isoform B (LOC103865225), mRNA	199580181	AC189485.2	141310	1	206	31969	32186	221	175	175	79.18552036	74	6.43E-29	Brassica rapa subsp. pekinensis clone KBrB084C18, complete sequence	567211623	XM_006410337.1	747	1	118	374	497	124	106	106	85.48387097	67	5.01E-25	Eutrema salsugineum hypothetical protein (EUTSA_v10017407mg) mRNA, complete cds
c59516_g1	535	571505769	XM_006570579.1	3774	1	535	133	667	535	529	529	98.87850467	517	0	PREDICTED: Apis mellifera trehalose transporter 1 (Tret1), transcript variant X4, mRNA	571505761	XM_006570577.1	4771	1	535	1130	1664	535	529	529	98.87850467	517	0	PREDICTED: Apis mellifera trehalose transporter 1 (Tret1), transcript variant X2, mRNA	571505757	XM_006570576.1	3762	1	535	121	655	535	529	529	98.87850467	517	0	PREDICTED: Apis mellifera trehalose transporter 1 (Tret1), transcript variant X1, mRNA	820862651	XM_012492585.1	1937	1	535	132
c67335_g1	1706	820865176	XM_003698528.2	1667	48	1602	109	1667	1568	1217	1217	77.61479592	504	0	PREDICTED: Apis florea protein FAM73B (LOC100868306), mRNA	572260203	XM_006608362.1	1983	48	1602	323	1881	1566	1213	1213	77.45849298	498	0	PREDICTED: Apis dorsata protein FAM73B-like (LOC102677826), mRNA	571517906	XM_006559774.1	1517	60	1511	59	1514	1464	1139	1139	77.80054645	479	0	PREDICTED: Apis mellifera protein FAM73B-like (LOC410961), mRNA	815900343	XM_003486430.2	2878	64	1530	197
c72515_g1	3929	815794391	XM_012362416.1	4526	172	275	493	596	104	84	84	80.76923077	44	6.19E-11	PREDICTED: Linepithema humile uncharacterized LOC105669450 (LOC105669450), mRNA
c122816_g1	252	571545014	XM_006564578.1	2453	1	252	850	1101	252	251	251	99.6031746	249	3.83E-126	PREDICTED: Apis mellifera coronin-1C-like (LOC412080), transcript variant X5, mRNA	571545011	XM_006564577.1	2545	1	252	942	1193	252	251	251	99.6031746	249	3.83E-126	PREDICTED: Apis mellifera coronin-1C-like (LOC412080), transcript variant X4, mRNA	571545008	XM_006564576.1	2543	1	252	940	1191	252	251	251	99.6031746	249	3.83E-126	PREDICTED: Apis mellifera coronin-1C-like (LOC412080), transcript variant X3, mRNA	571545004	XM_006564575.1	2177	1	252	574
c187088_g1	466	571525613	XM_392446.5	540	1	465	76	540	465	465	465	100	465	0	PREDICTED: Apis mellifera death-associated protein 1-like (LOC408918), mRNA	572307737	XM_006619654.1	553	1	466	76	542	469	454	454	96.80170576	421	0	PREDICTED: Apis dorsata death-associated protein 1-like (LOC102676336), mRNA	820851512	XM_003694575.2	1156	1	466	75	543	471	446	446	94.69214437	392	0	PREDICTED: Apis florea death-associated protein 1 (LOC100872607), mRNA	808119589	XM_003394886.2	926	3	465	58
c157362_g1	249	571553386	XM_623883.4	1141	1	249	757	1005	249	249	249	100	249	3.78E-126	PREDICTED: Apis mellifera pickel (pck), mRNA	572306598	XM_006619125.1	1105	1	249	769	1015	249	240	240	96.38554217	221	1.39E-110	PREDICTED: Apis dorsata uncharacterized LOC102675558 (LOC102675558), mRNA	820864566	XM_003698455.2	1081	1	247	773	1020	257	228	228	88.71595331	160	1.13E-76	PREDICTED: Apis florea uncharacterized LOC100868821 (LOC100868821), mRNA
c64735_g1	4464	805777220	XM_003702223.2	7783	2026	3959	1359	3286	1953	1499	1499	76.75371224	569	0	PREDICTED: Megachile rotundata uncharacterized LOC100879481 (LOC100879481), mRNA	571513719	XM_003251147.2	9100	2197	3956	1342	3101	1776	1374	1374	77.36486486	554	0	PREDICTED: Apis mellifera uncharacterized LOC410867 (LOC410867), mRNA	808115986	XM_003393763.2	8417	2003	3967	1066	3024	1983	1509	1509	76.096823	540	0	PREDICTED: Bombus terrestris uncharacterized LOC100643355 (LOC100643355), mRNA	815928891	XM_012393488.1	8288	2003	3914	991
c50146_g1	678	697147886	XM_009629820.1	1492	1	649	738	1395	659	592	592	89.83308042	452	0	PREDICTED: Nicotiana tomentosiformis bifunctional L-3-cyanoalanine synthase/cysteine synthase 2, mitochondrial (LOC104118550), mRNA	698503234	XM_009798923.1	1336	1	647	665	1317	654	587	587	89.75535168	449	0	PREDICTED: Nicotiana sylvestris bifunctional L-3-cyanoalanine synthase/cysteine synthase 2, mitochondrial (LOC104243686), mRNA	568214843	NM_001288115.1	1250	14	538	615	1139	525	492	492	93.71428571	426	0	Solanum tuberosum bifunctional L-3-cyanoalanine synthase/cysteine synthase 2, mitochondrial-like (PCAS-2), mRNA >gnl|BL_ORD_ID|411260 Solanum tuberosum PCAS-2 mRNA for beta-cyanoalanine synthase like protein, complete cds	723661191	XM_004229861.2	1396	17	538	697
c45585_g1	720	402770458	JQ014628.1	1716	1	718	817	1534	718	716	716	99.72144847	712	0	Camellia sinensis hydroxymethylbutenyl diphosphate reductase (HDR) mRNA, complete cds	658115673	KF319039.1	1398	1	627	772	1398	627	576	576	91.86602871	474	0	Actinidia deliciosa 1-hydroxy-2-methyl-butenyl 4-diphosphate reductase (HDR1) mRNA, complete cds	114329245	DQ864495.1	1686	1	630	852	1482	631	550	550	87.16323296	387	0	Camptotheca acuminata hydroxymethylbutenyl diphosphate reductase (HDR) mRNA, complete cds	349705367	FQ395006.1	1799	4	626	847
c71996_g1	4675	759044771	XM_011333013.1	2955	331	2054	1142	2869	1745	1309	1309	75.01432665	418	0	PREDICTED: Cerapachys biroi annulin (LOC105275854), transcript variant X5, mRNA	759044769	XM_011333012.1	2880	331	2054	1067	2794	1745	1309	1309	75.01432665	418	0	PREDICTED: Cerapachys biroi annulin (LOC105275854), transcript variant X4, mRNA	759044767	XM_011333011.1	2976	331	2054	1163	2890	1745	1309	1309	75.01432665	418	0	PREDICTED: Cerapachys biroi annulin (LOC105275854), transcript variant X3, mRNA	759044765	XM_011333010.1	2393	331	2054	580
c48744_g1	295	357521822	HE612856.1	1377933	205	262	334656	334713	58	52	52	89.65517241	40	6.98E-10	Tetrapisispora phaffii CBS 4417 chromosome 1, complete genome
c180146_g1	219	568864149	XM_006485408.1	2579	1	210	1890	2099	211	181	181	85.78199052	120	1.68E-54	PREDICTED: Citrus sinensis exocyst complex component EXO70A1-like (LOC102629699), mRNA	567906920	XM_006445711.1	2688	1	210	2001	2210	211	181	181	85.78199052	120	1.68E-54	Citrus clementina hypothetical protein (CICLE_v10014543mg) mRNA, complete cds	567906918	XM_006445710.1	2587	1	210	1900	2109	211	181	181	85.78199052	120	1.68E-54	Citrus clementina hypothetical protein (CICLE_v10014543mg) mRNA, complete cds	571483774	XM_003536231.2	2482	1	211	1880
c32406_g1	344	300709275	XM_002996758.1	798	1	344	435	778	344	343	343	99.70930233	341	3.92E-177	Nosema ceranae BRL01 hypothetical protein (NCER_100064) mRNA, complete cds	510795234	KC680555.1	655	59	344	370	655	286	286	286	100	286	1.47E-146	Nosema ceranae isolate lebanon clone 8 hypothetical protein (NCER_100064) gene, partial cds	510795216	KC680546.1	655	59	344	370	655	286	286	286	100	286	1.47E-146	Nosema ceranae isolate France clone 10 hypothetical protein (NCER_100064) gene, partial cds	510795198	KC680537.1	655	59	344	370
c103047_g1	220	571528037	XM_001120452.3	5151	1	220	4915	5134	220	220	220	100	220	4.35E-110	PREDICTED: Apis mellifera uncharacterized LOC724563 (LOC724563), mRNA	572266580	XM_006611325.1	4656	1	220	4421	4640	220	215	215	97.72727273	205	9.48E-102	PREDICTED: Apis dorsata uncharacterized LOC102680883 (LOC102680883), transcript variant X2, mRNA	572266578	XM_006611324.1	5057	1	220	4822	5041	220	215	215	97.72727273	205	9.48E-102	PREDICTED: Apis dorsata uncharacterized LOC102680883 (LOC102680883), transcript variant X1, mRNA	820857131	XM_012490246.1	4604	2	220	4369
c44579_g1	615	571550585	XM_006567452.1	1726	1	615	882	1496	615	607	607	98.69918699	591	0	PREDICTED: Apis mellifera glycerol kinase (LOC408989), transcript variant X3, mRNA	571550582	XM_392521.5	1867	1	615	1023	1637	615	607	607	98.69918699	591	0	PREDICTED: Apis mellifera glycerol kinase (LOC408989), transcript variant X2, mRNA	572303726	XM_006617780.1	1859	1	615	1033	1647	615	598	598	97.23577236	564	0	PREDICTED: Apis dorsata putative glycerol kinase 5-like (LOC102673465), transcript variant X1, mRNA	820836793	XM_003690186.2	1851	3	615	1040
c102298_g1	314	330318482	HM003252.1	463	25	237	32	245	214	205	205	95.79439252	186	5.17E-91	Camellia sinensis clone U10BCDNA 3031	802732170	XM_012230949.1	687	13	230	260	477	219	184	184	84.01826484	113	1.97E-50	PREDICTED: Jatropha curcas uncharacterized LOC105645369 (LOC105645369), transcript variant X2, mRNA	802732165	XM_012230948.1	653	13	230	226	443	219	184	184	84.01826484	113	1.97E-50	PREDICTED: Jatropha curcas uncharacterized LOC105645369 (LOC105645369), transcript variant X1, mRNA	743901324	XM_011045678.1	670	9	215	114
c65040_g1	1594	440204064	JQ786029.1	993	915	981	511	578	68	59	59	86.76470588	40	4.15E-09	Oenoe hybromella voucher Oehy dopa decarboxylase mRNA, partial cds	440203656	JQ785825.1	1281	932	974	816	858	43	40	40	93.02325581	34	8.99E-06	Dicentria violascens voucher Dvac dopa decarboxylase mRNA, partial cds
c121691_g1	217	829150968	XM_001010768.3	492	106	217	81	192	114	91	91	79.8245614	43	1.06E-11	Tetrahymena thermophila SB210 peptidyl-prolyl cis-trans isomerase, cyclophilin-type protein partial mRNA	1045517	U36797.1	617	107	166	73	132	60	52	52	86.66666667	36	8.25E-08	Hirudo medicinalis cyclophilin-A mRNA (hcyp),complete cds
c170493_g1	204	823160145	XM_012624461.1	2354	1	204	1272	1475	204	183	183	89.70588235	141	3.28E-66	PREDICTED: Gossypium raimondii calcium-dependent protein kinase 26 (LOC105795030), mRNA	326632807	HM002634.1	1707	1	204	939	1142	204	181	181	88.7254902	135	7.10E-63	Gossypium hirsutum calcium-dependent protein kinase 5 (CPK5) mRNA, complete cds	566188397	XM_002313538.2	2022	1	204	915	1118	204	175	175	85.78431373	117	7.20E-53	Populus trichocarpa calcium-dependent/calmodulin-independent protein kinase (POPTR_0009s16970g) mRNA, complete cds	743913889	XM_011002566.1	2225	1	204	1297
c71087_g1	813	723690130	XM_010321076.1	861	105	813	75	807	736	649	649	88.17934783	460	0	PREDICTED: Solanum lycopersicum putative 4-hydroxy-4-methyl-2-oxoglutarate aldolase 2 (LOC101260124), mRNA	225320047	AK324417.1	829	105	813	34	766	736	649	649	88.17934783	460	0	Solanum lycopersicum cDNA, clone: LEFL1077CE06, HTC in leaf	663680879	HG975516.1	64069666	105	758	1957447	1958113	669	602	602	89.98505232	459	0	Solanum lycopersicum chromosome ch04, complete genome	148537376	AK246142.1	764	105	758	58
c126871_g1	322	657965398	XM_008376131.1	924	1	314	611	924	314	310	310	98.72611465	306	1.04E-157	PREDICTED: Malus x domestica peptide methionine sulfoxide reductase-like (LOC103437644), mRNA	694411050	XM_009335625.1	929	1	322	594	915	322	307	307	95.34161491	277	1.38E-141	PREDICTED: Pyrus x bretschneideri peptide methionine sulfoxide reductase-like (LOC103926757), mRNA	657965455	XM_008376160.1	564	1	97	468	564	97	95	95	97.93814433	92	9.55E-39	PREDICTED: Malus x domestica uncharacterized LOC103437671 (LOC103437671), mRNA	658022626	XM_008348505.1	711	1	56	618
c84203_g1	254	663673439	HG975440.1	109333515	17	249	99187891	99188129	242	206	206	85.12396694	128	7.10E-59	Solanum pennellii chromosome ch01, complete genome	565362209	XM_006347781.1	3914	17	249	3348	3584	242	205	205	84.7107438	124	1.19E-56	PREDICTED: Solanum tuberosum uncharacterized LOC102585480 (LOC102585480), mRNA	723662288	XM_010314008.1	3985	17	249	3393	3631	244	203	203	83.19672131	113	1.55E-50	PREDICTED: Solanum lycopersicum uncharacterized LOC101260185 (LOC101260185), mRNA	663680609	HG975513.1	90311507	17	249	80600885
c57800_g1	429	795037127	XM_012010120.1	3093	40	163	530	649	125	110	110	88	77	2.85E-30	PREDICTED: Vollenhovia emeryi uncharacterized LOC105560747 (LOC105560747), mRNA	826416089	XM_012667341.1	2019	39	164	138	257	126	110	110	87.3015873	75	3.69E-29	PREDICTED: Monomorium pharaonis uncharacterized LOC105828820 (LOC105828820), mRNA	751237221	XM_011174185.1	2062	40	164	512	629	125	109	109	87.2	73	4.77E-28	PREDICTED: Solenopsis invicta uncharacterized LOC105204907 (LOC105204907), mRNA	815904751	XM_012382855.1	1134	50	159	81
c75137_g1	337	698477894	XM_009787836.1	1505	5	238	147	386	245	198	198	80.81632653	96	6.00E-41	PREDICTED: Nicotiana sylvestris probable mediator of RNA polymerase II transcription subunit 26c (LOC104234301), mRNA
c84493_g1	272	571507714	XM_006571132.1	2073	1	272	686	957	272	271	271	99.63235294	269	3.19E-137	PREDICTED: Apis mellifera uncharacterized LOC102655530 (LOC102655530), mRNA
c71661_g1	547	195610501	EU954963.1	1021	248	547	515	814	300	287	287	95.66666667	261	1.92E-132	Zea mays clone 1496019 40S ribosomal protein S4 mRNA, complete cds	615437297	XM_007590454.1	789	242	547	484	789	306	277	277	90.52287582	219	4.27E-109	Colletotrichum fioriniae PJ7 ribosomal family S4e mRNA	615426963	XM_007588428.1	789	242	547	484	789	306	273	273	89.21568627	207	2.00E-102	Neofusicoccum parvum UCRNP2 putative 40s ribosomal protein s4 protein mRNA	827058208	XM_008092522.1	789	242	532	499
c181751_g1	213	723734384	XM_004248177.2	1543	1	212	624	835	212	197	197	92.9245283	167	1.21E-80	PREDICTED: Solanum lycopersicum peroxisomal (S)-2-hydroxy-acid oxidase GLO1 (LOC100134875), transcript variant X2, mRNA	723734382	XM_004248176.2	1549	1	212	630	841	212	197	197	92.9245283	167	1.21E-80	PREDICTED: Solanum lycopersicum peroxisomal (S)-2-hydroxy-acid oxidase GLO1 (LOC100134875), transcript variant X1, mRNA	225321970	AK325991.1	1522	1	212	594	805	212	197	197	92.9245283	167	1.21E-80	Solanum lycopersicum cDNA, clone: LEFL2001CB07, HTC in fruit	225316256	AK322209.1	1501	1	212	575
c70332_g1	3096	746830378	XM_011068608.1	5475	538	1655	458	1575	1119	901	901	80.51831993	464	0	PREDICTED: Acromyrmex echinatior serine/threonine-protein kinase KIN4 (LOC105153463), transcript variant X4, mRNA	746830376	XM_011068525.1	5239	538	1655	222	1339	1119	901	901	80.51831993	464	0	PREDICTED: Acromyrmex echinatior serine/threonine-protein kinase KIN4 (LOC105153463), transcript variant X3, mRNA	746830374	XM_011068446.1	5491	538	1655	474	1591	1119	901	901	80.51831993	464	0	PREDICTED: Acromyrmex echinatior serine/threonine-protein kinase KIN4 (LOC105153463), transcript variant X2, mRNA	746830372	XM_011068374.1	5518	538	1655	501
c141029_g1	453	565380369	XM_006356514.1	916	1	290	533	824	292	266	266	91.09589041	213	7.56E-106	PREDICTED: Solanum tuberosum caffeoyl-CoA O-methyltransferase 5-like (LOC102595685), mRNA	663673455	HG975449.1	82529941	1	294	58881491	58881789	299	271	271	90.63545151	212	2.72E-105	Solanum pennellii chromosome ch10, complete genome	723736535	XM_004248709.2	1017	1	294	543	837	295	267	267	90.50847458	210	3.52E-104	PREDICTED: Solanum lycopersicum caffeoyl-CoA O-methyltransferase 5 (LOC101253032), mRNA	663681403	HG975522.1	64837920	1	294	43522972
c89498_g1	230	30523875	AL691517.20	174181	1	194	47507	47700	194	192	192	98.96907216	188	2.82E-92	Human DNA sequence from clone ICI-12DB5 on chromosome X, complete sequence	13235051	AL160237.4	206533	4	191	16541	16729	189	163	163	86.24338624	110	6.45E-49	Human chromosome 14 DNA sequence BAC R-388E23 of library RPCI-11 from chromosome 14 of Homo sapiens (Human), complete sequence	195948760	AC206457.4	192572	2	191	64451	64642	193	165	165	85.49222798	107	3.00E-47	Pongo abelii BAC clone CH276-166L18 from chromosome 15, complete sequence	19849370	AC103876.2	113199	4	191	57192
c97355_g1	360	698500059	XM_009797510.1	1148	2	360	673	1025	359	308	308	85.79387187	203	2.13E-100	PREDICTED: Nicotiana sylvestris F-box protein PP2-B15-like (LOC104242457), mRNA	565355663	XM_006344641.1	1027	2	360	607	956	360	302	302	83.88888889	180	1.30E-87	PREDICTED: Solanum tuberosum F-box protein PP2-B15-like (LOC102588660), mRNA	663673439	HG975440.1	109333515	2	360	100581071	100581420	360	301	301	83.61111111	177	6.06E-86	Solanum pennellii chromosome ch01, complete genome	723662988	XM_004230219.2	1066	2	360	516
c125158_g1	210	685312949	XM_009148801.1	1530	12	210	81	279	199	178	178	89.44723618	136	2.04E-63	PREDICTED: Brassica rapa arogenate dehydratase/prephenate dehydratase 2, chloroplastic (LOC103870648), mRNA
c169704_g1	236	571530362	XM_392679.5	2367	1	236	77	312	236	236	236	100	236	6.02E-119	PREDICTED: Apis mellifera dihydrolipoyllysine-residue succinyltransferase component of 2-oxoglutarate dehydrogenase complex, mitochondrial-like (LOC409155), transcript variant X2, mRNA	820857306	XM_003696659.2	1768	1	236	91	326	236	233	233	98.72881356	227	6.06E-114	PREDICTED: Apis florea dihydrolipoyllysine-residue succinyltransferase component of 2-oxoglutarate dehydrogenase complex, mitochondrial (LOC100868703), transcript variant X1, mRNA	572315580	XM_006623376.1	2235	1	236	77	312	236	232	232	98.30508475	224	2.82E-112	PREDICTED: Apis dorsata dihydrolipoyllysine-residue succinyltransferase component of 2-oxoglutarate dehydrogenase complex, mitochondrial-like (LOC102678138), mRNA	815910111	XM_003489128.2	2385	1	236	171
c163098_g1	248	731396307	XM_010654149.1	4771	1	248	3082	3329	248	220	220	88.70967742	164	6.71E-79	PREDICTED: Vitis vinifera CLIP-associated protein (LOC100254930), transcript variant X2, mRNA	731396306	XM_002265331.3	4774	1	248	3085	3332	248	220	220	88.70967742	164	6.71E-79	PREDICTED: Vitis vinifera CLIP-associated protein (LOC100254930), transcript variant X1, mRNA	123659173	AM425413.1	28682	1	248	14749	14996	248	220	220	88.70967742	164	6.71E-79	Vitis vinifera contig VV78X215139.6, whole genome shotgun sequence	694314415	XM_009372801.1	4094	1	244	2596
c77809_g1	249	545836925	XM_005656201.1	3075	1	249	1585	1833	249	248	248	99.59839357	246	1.76E-124	PREDICTED: Sus scrofa CTP synthase 1 (CTPS1), transcript variant X4, mRNA	545836922	XM_005656200.1	2933	1	249	1443	1691	249	248	248	99.59839357	246	1.76E-124	PREDICTED: Sus scrofa CTP synthase 1 (CTPS1), transcript variant X3, mRNA	545836920	XM_003128105.2	2908	1	249	1418	1666	249	248	248	99.59839357	246	1.76E-124	PREDICTED: Sus scrofa CTP synthase 1 (CTPS1), transcript variant X1, mRNA	545836917	XM_005656199.1	2787	1	249	1297
c123728_g1	315	764585305	XM_004299507.2	2066	1	315	844	1158	315	284	284	90.15873016	222	5.04E-111	PREDICTED: Fragaria vesca subsp. vesca ATP synthase subunit beta, mitochondrial-like (LOC101315146), mRNA	731369894	XM_002283915.2	2102	1	315	802	1116	315	284	284	90.15873016	222	5.04E-111	PREDICTED: Vitis vinifera ATP synthase subunit beta, mitochondrial (LOC100261031), mRNA	349724506	FQ393456.1	1961	1	315	627	941	315	284	284	90.15873016	222	5.04E-111	Vitis vinifera clone SS0AFA25YP05	349708326	FQ378333.1	1416	1	315	94
c175001_g1	215	615470938	XM_007600953.1	369	1	215	22	236	215	215	215	100	215	2.55E-107	Colletotrichum fioriniae PJ7 synaptobrevin mRNA	596687578	XM_007280015.1	360	1	215	22	227	215	190	190	88.37209302	135	7.55E-63	Colletotrichum gloeosporioides Nara gc5 synaptobrevin (CGGC5_8891), partial mRNA	827075193	XM_008100820.1	354	52	215	61	224	164	152	152	92.68292683	128	5.88E-59	Colletotrichum graminicola M1.001 synaptobrevin partial mRNA	667652458	XM_008599839.1	567	38	215	50
c154819_g1	521	590706286	XM_007047618.1	2845	1	502	1443	1944	502	442	442	88.04780876	322	2.24E-166	Theobroma cacao Phosphoenolpyruvate carboxykinase 1 (TCM_000904) mRNA, complete cds	731440021	XM_003635567.2	2464	1	517	1357	1874	518	442	442	85.32818533	289	4.95E-148	PREDICTED: Vitis vinifera phosphoenolpyruvate carboxykinase [ATP]-like (LOC100256754), mRNA	823139701	XM_012614262.1	2363	1	515	1217	1732	517	438	438	84.71953578	278	6.45E-142	PREDICTED: Gossypium raimondii phosphoenolpyruvate carboxykinase [ATP] (LOC105787729), mRNA	802570278	XM_012212702.1	2531	1	515	1439
c140522_g1	201	297747262	NM_001185175.1	3164	1	201	2577	2777	201	201	201	100	201	1.43E-99	Sus scrofa pygopus homolog 2 (Drosophila) (PYGO2), mRNA >gnl|BL_ORD_ID|3424961 Sus scrofa mRNA, clone:OVRM10205G03, expressed in ovary	115552024	AK239217.1	1283	1	201	695	895	201	201	201	100	201	1.43E-99	Sus scrofa mRNA, clone:THY010080F11, expressed in thymus >gnl|BL_ORD_ID|3423610 Sus scrofa mRNA, clone:THY010047A10, expressed in thymus
c65005_g2	876	769839079	XM_011632400.1	5472	338	837	470	954	500	415	415	83	237	6.90E-119	PREDICTED: Pogonomyrmex barbatus tensin-1 (LOC105422856), transcript variant X5, mRNA	769839077	XM_011632399.1	5475	338	837	470	954	500	415	415	83	237	6.90E-119	PREDICTED: Pogonomyrmex barbatus tensin-1 (LOC105422856), transcript variant X4, mRNA	769839075	XM_011632398.1	5508	338	837	470	954	500	415	415	83	237	6.90E-119	PREDICTED: Pogonomyrmex barbatus tensin-1 (LOC105422856), transcript variant X3, mRNA	769839073	XM_011632397.1	5562	338	837	470
c44812_g2	2508	808134303	XM_003399248.2	4738	445	1556	1689	2794	1117	866	866	77.52909579	356	0	PREDICTED: Bombus terrestris ski oncogene (LOC100642736), mRNA	815927805	XM_003494321.2	4187	445	1556	2058	3163	1117	864	864	77.35004476	350	0	PREDICTED: Bombus impatiens ski oncogene (LOC100741838), mRNA	752889062	XM_011264160.1	5564	460	1554	1970	3067	1102	837	837	75.95281307	301	5.36E-154	PREDICTED: Camponotus floridanus ski oncogene (LOC105255085), mRNA	572270849	XM_006613346.1	4773	63	221	1273
c160264_g1	273	565359302	XM_006346393.1	1632	20	270	1068	1318	254	223	223	87.79527559	158	1.62E-75	PREDICTED: Solanum tuberosum serine carboxypeptidase-like 26-like (LOC102605850), mRNA	698497232	XM_009796316.1	1711	45	270	1106	1328	228	198	198	86.84210526	134	3.56E-62	PREDICTED: Nicotiana sylvestris serine carboxypeptidase-like 26 (LOC104241377), mRNA	723665556	XM_004230759.2	1625	20	270	1068	1309	255	212	212	83.1372549	117	1.00E-52	PREDICTED: Solanum lycopersicum serine carboxypeptidase-like 26 (LOC101247667), mRNA	225320798	AK325009.1	1846	20	270	1296
c166004_g1	206	685333306	XM_009106042.1	542	2	206	79	283	205	199	199	97.07317073	187	8.90E-92	PREDICTED: Brassica rapa 40S ribosomal protein S27-2 (LOC103830282), mRNA	534471915	KF484783.1	513	1	196	38	234	197	191	191	96.95431472	178	8.96E-87	Sinapis alba clone p31 ribosomal protein S27 mRNA, complete cds	685365279	XM_009118522.1	552	1	206	84	289	206	193	193	93.68932039	167	1.17E-80	PREDICTED: Brassica rapa 40S ribosomal protein S27-2 (LOC103841933), mRNA	297817419	XM_002876547.1	463	1	206	49
c76338_g1	352	571517117	XM_006558435.1	4553	1	352	4079	4433	355	352	352	99.15492958	344	8.64E-179	PREDICTED: Apis mellifera protein FAM102B-like (LOC408759), transcript variant X9, mRNA	571517114	XM_006558434.1	4325	1	352	3851	4205	355	352	352	99.15492958	344	8.64E-179	PREDICTED: Apis mellifera protein FAM102B-like (LOC408759), transcript variant X8, mRNA	571517111	XM_006558433.1	4540	1	352	4066	4420	355	352	352	99.15492958	344	8.64E-179	PREDICTED: Apis mellifera protein FAM102B-like (LOC408759), transcript variant X7, mRNA	571517107	XM_006558432.1	4748	1	352	4274
c136371_g1	359	780635255	XM_011688192.1	1660	64	123	1	60	60	55	55	91.66666667	45	1.44E-12	PREDICTED: Wasmannia auropunctata putative uncharacterized protein DDB_G0268364 (LOC105449186), mRNA
c2015_g1	231	387571557	JQ860361.1	2426	1	231	2150	2379	231	225	225	97.4025974	212	1.29E-105	Camellia japonica phenylalanine ammonia-lyase mRNA, complete cds	251826413	GQ227724.1	2432	1	231	2145	2374	232	224	224	96.55172414	206	2.79E-102	Camellia oleifera phenylalanine ammonia-lyase mRNA, complete cds	729351348	XM_010545242.1	2793	82	217	2355	2490	137	111	111	81.02189781	58	5.23E-20	PREDICTED: Tarenaya hassleriana phenylalanine ammonia-lyase 4 (LOC104816418), mRNA
c177009_g1	236	615470244	XM_007600737.1	990	1	236	697	932	236	236	236	100	236	6.02E-119	Colletotrichum fioriniae PJ7 hypothetical protein mRNA
c59519_g1	4233	571509120	XM_001122939.3	2816	279	2764	164	2633	2492	2046	2046	82.10272873	1140	0	PREDICTED: Apis mellifera protein HIRA homolog (LOC727229), mRNA	572314983	XM_006623092.1	2804	293	2764	162	2621	2478	2035	2035	82.12267958	1137	0	PREDICTED: Apis dorsata protein HIRA homolog (LOC102676161), mRNA	820859539	XM_003697046.2	2889	293	2764	166	2625	2484	2038	2038	82.04508857	1128	0	PREDICTED: Apis florea protein HIRA homolog (LOC100872021), mRNA	805789994	XM_003703712.2	3527	293	2764	480
c136867_g1	312	545837083	XM_005665540.1	2712	1	312	2365	2676	312	312	312	100	312	4.65E-161	PREDICTED: Sus scrofa PRP4 pre-mRNA processing factor 4 homolog B (yeast) (PRPF4B), transcript variant X1, mRNA	545837081	XR_304248.1	2763	1	312	2416	2727	312	312	312	100	312	4.65E-161	PREDICTED: Sus scrofa PRP4 pre-mRNA processing factor 4 homolog B (yeast) (PRPF4B), transcript variant X5, misc_RNA	545837077	XR_304246.1	3550	1	312	2743	3054	312	312	312	100	312	4.65E-161	PREDICTED: Sus scrofa PRP4 pre-mRNA processing factor 4 homolog B (yeast) (PRPF4B), transcript variant X3, misc_RNA	288778272	AK348097.1	3184	1	312	2819
c108984_g1	225	545864346	XM_003132478.2	2832	1	225	1499	1723	225	223	223	99.11111111	219	1.61E-109	PREDICTED: Sus scrofa transmembrane 4 L six family member 1 (TM4SF1), mRNA	466050433	XM_004278187.1	1540	3	223	1269	1490	223	190	190	85.20179372	122	1.34E-55	PREDICTED: Orcinus orca transmembrane 4 L six family member 1 (TM4SF1), mRNA	602722439	XM_007471304.1	1652	3	223	1378	1599	223	189	189	84.75336323	119	6.24E-54	PREDICTED: Lipotes vexillifer transmembrane 4 L six family member 1 (TM4SF1), transcript variant X2, mRNA	593731747	XM_007111348.1	1589	3	223	1316
c11543_g1	556	255069054	AB479997.1	399	39	296	1	263	265	238	238	89.81132075	180	2.08E-87	Pristomyrmex punctatus DNA, microsatellite: ppmb114
c18312_g1	399	723719122	XM_010326138.1	1656	3	398	196	591	400	310	310	77.5	126	1.52E-57	PREDICTED: Solanum lycopersicum beta-glucosidase 18-like (LOC101245862), mRNA	565363318	XM_006348323.1	1539	6	398	151	543	395	304	304	76.96202532	120	3.29E-54	PREDICTED: Solanum tuberosum beta-glucosidase 18-like (LOC102605187), mRNA	645240584	XM_008228451.1	1791	1	398	190	587	404	300	300	74.25742574	86	2.62E-35	PREDICTED: Prunus mume beta-glucosidase 18-like (LOC103326244), transcript variant X2, mRNA	645240582	XM_008228450.1	1797	1	398	196
c56793_g1	1150	692928773	KM421501.1	1009	178	1150	34	1006	973	935	935	96.09455293	859	0	Metapolybia cingulata isolate 9506met ultra conserved element locus uce-731 genomic sequence	692930249	KM422219.1	1228	203	1150	1	951	951	908	908	95.47844374	820	0	Mischocyttarus flavitarsis isolate 10224mis ultra conserved element locus uce-731 genomic sequence	692940314	KM428310.1	2055	69	1148	978	2054	1086	954	954	87.84530387	682	0	Stenamma diecki isolate 16315ste ultra conserved element locus uce-731 genomic sequence	692918074	KM416198.1	1866	97	1148	15
c154335_g1	1255	780630067	XM_011686951.1	11429	411	1196	574	1362	795	586	586	73.71069182	160	6.37E-76	PREDICTED: Wasmannia auropunctata cubilin-like (LOC105448424), mRNA	801371877	XM_012207258.1	11684	411	1199	489	1280	798	583	583	73.05764411	145	1.39E-67	PREDICTED: Atta cephalotes cubilin (LOC105625948), mRNA
c113407_g1	211	759077959	XR_895145.1	5891	82	210	2175	2300	131	115	115	87.78625954	79	9.97E-32	PREDICTED: Cerapachys biroi poly(rC)-binding protein 3 (LOC105285907), transcript variant X6, misc_RNA	815790633	XM_012360462.1	12637	82	210	2033	2159	132	115	115	87.12121212	77	1.29E-30	PREDICTED: Linepithema humile poly(rC)-binding protein 3 (LOC105668221), transcript variant X6, mRNA	826428910	XM_012672456.1	5816	77	210	2494	2626	136	117	117	86.02941176	76	4.64E-30	PREDICTED: Monomorium pharaonis poly(rC)-binding protein 3 (LOC105831942), transcript variant X3, mRNA	751212723	XM_011160848.1	16651	75	210	2378
c41677_g1	630	805819691	XM_012294576.1	3886	524	559	39	74	36	36	36	100	36	2.66E-07	PREDICTED: Megachile rotundata caldesmon-like (LOC100877071), transcript variant X4, mRNA	805819689	XM_012294575.1	3952	524	559	42	77	36	36	36	100	36	2.66E-07	PREDICTED: Megachile rotundata caldesmon-like (LOC100877071), transcript variant X3, mRNA	805819687	XM_012294574.1	3952	524	559	39	74	36	36	36	100	36	2.66E-07	PREDICTED: Megachile rotundata caldesmon-like (LOC100877071), transcript variant X2, mRNA	805819685	XM_012294573.1	3990	524	559	41
c152357_g1	208	151420338	AK251690.1	1570	1	208	660	867	208	208	208	100	208	1.91E-103	Hordeum vulgare subsp. vulgare cDNA clone: FLbaf127c16, mRNA sequence
c174524_g1	288	615476674	XM_007602747.1	459	1	288	83	370	288	288	288	100	288	9.33E-148	Colletotrichum fioriniae PJ7 hypothetical protein mRNA	827070920	XM_008098736.1	474	1	288	98	385	288	260	260	90.27777778	204	4.62E-101	Colletotrichum graminicola M1.001 hypothetical protein partial mRNA	630035730	XM_007840923.1	462	1	287	87	373	288	243	243	84.375	152	3.73E-72	Pestalotiopsis fici W106-1 hypothetical protein mRNA
c127374_g1	285	469469377	KC344277.1	4520	1	285	1567	1851	285	284	284	99.64912281	282	2.00E-144	Camellia sinensis cultivar Longjing 43 auxin response factor 5 mRNA, complete cds	645274296	XM_008244054.1	3492	1	283	721	1006	289	244	244	84.42906574	149	1.71E-70	PREDICTED: Prunus mume auxin response factor 7-like (LOC103340619), transcript variant X3, mRNA	645274294	XM_008244053.1	4454	1	283	1574	1859	289	244	244	84.42906574	149	1.71E-70	PREDICTED: Prunus mume auxin response factor 7-like (LOC103340619), transcript variant X2, mRNA	645274291	XM_008244052.1	4345	1	283	1574
c22251_g1	298	571563866	XM_006560798.1	3448	1	298	3145	3442	298	298	298	100	298	2.68E-153	PREDICTED: Apis mellifera second mitotic wave missing (swm), transcript variant X1, mRNA	571563863	XM_393406.5	3422	1	298	3119	3416	298	298	298	100	298	2.68E-153	PREDICTED: Apis mellifera second mitotic wave missing (swm), transcript variant X2, mRNA	820864133	XM_012493229.1	3461	1	298	3152	3450	299	298	298	99.66555184	295	1.24E-151	PREDICTED: Apis florea RNA-binding protein 26 (LOC100869688), mRNA	572319061	XM_006625024.1	3630	1	298	3135
c67706_g1	3966	572299226	XM_006615687.1	3022	345	3140	6	2787	2802	2403	2403	85.76017131	1592	0	PREDICTED: Apis dorsata AP-1 complex subunit beta-1-like (LOC102671751), transcript variant X2, mRNA	572299224	XM_006615686.1	3049	345	3140	6	2814	2829	2404	2404	84.97702368	1527	0	PREDICTED: Apis dorsata AP-1 complex subunit beta-1-like (LOC102671751), transcript variant X1, mRNA	571512169	XM_006561180.1	3100	345	3140	44	2852	2829	2398	2398	84.76493461	1509	0	PREDICTED: Apis mellifera AP-2 complex subunit beta-like (LOC726187), mRNA	820840376	XM_003691315.2	3191	345	3140	140
c159449_g1	370	565357930	XM_006345721.1	3602	1	365	3207	3590	384	327	327	85.15625	203	2.20E-100	PREDICTED: Solanum tuberosum methyltransferase-like protein 1-like (LOC102581625), mRNA	663673443	HG975444.1	77991103	31	365	77660384	77660721	338	288	288	85.20710059	186	6.20E-91	Solanum pennellii chromosome ch05, complete genome	723700991	XM_010323011.1	3647	30	365	3249	3569	336	272	272	80.95238095	136	3.86E-63	PREDICTED: Solanum lycopersicum methyltransferase-like protein 1 (LOC101249268), transcript variant X2, mRNA	723700989	XM_004239610.2	3621	30	365	3223
c108368_g1	311	572310480	XM_006620932.1	959	1	311	527	837	311	304	304	97.74919614	290	7.86E-149	PREDICTED: Apis dorsata protein takeout-like (LOC102670685), mRNA	571548736	XM_001122741.3	2422	1	311	888	1198	311	300	300	96.46302251	278	3.68E-142	PREDICTED: Apis mellifera protein takeout-like (LOC727028), transcript variant X1, mRNA	820836743	XM_003690151.2	944	1	311	518	828	311	298	298	95.81993569	272	7.97E-139	PREDICTED: Apis florea uncharacterized LOC100868510 (LOC100868510), mRNA	571548738	XM_006561664.1	2410	1	311	895
c53289_g1	2737	820844145	XM_003692385.2	1977	608	2098	142	1629	1498	1226	1226	81.84245661	673	0	PREDICTED: Apis florea DET1 homolog (LOC100869664), mRNA	571536193	XM_623766.4	2206	608	2098	365	1852	1496	1222	1222	81.68449198	667	0	PREDICTED: Apis mellifera abnormal oocyte (abo), mRNA	572302505	XM_006617204.1	2201	608	2098	365	1852	1497	1221	1221	81.56312625	661	0	PREDICTED: Apis dorsata DET1 homolog (LOC102677342), mRNA	815918236	XM_003491537.2	2022	608	2096	1
c116856_g1	225	571500146	XM_006558620.1	2370	1	225	678	905	228	221	221	96.92982456	205	9.73E-102	PREDICTED: Apis mellifera protein KRI1 homolog (LOC724948), partial mRNA	572270508	XM_006613186.1	2439	1	225	753	980	228	216	216	94.73684211	190	2.12E-93	PREDICTED: Apis dorsata protein KRI1 homolog (LOC102677474), mRNA	820837532	XM_012494443.1	2500	1	225	814	1041	228	215	215	94.29824561	187	9.87E-92	PREDICTED: Apis florea protein KRI1 homolog (LOC100868563), mRNA	808129416	XM_012312145.1	2714	35	225	965
c64427_g1	558	260939965	XM_002614237.1	474	94	497	72	474	404	345	345	85.3960396	226	5.60E-113	Clavispora lusitaniae ATCC 42720 ubiquitin-conjugating enzyme E2 4, mRNA	731330849	XM_010678051.1	738	104	539	129	564	442	326	326	73.75565611	88	2.90E-36	PREDICTED: Beta vulgaris subsp. vulgaris ubiquitin-conjugating enzyme E2-17 kDa (LOC104892200), mRNA	723720209	XM_004244577.2	823	151	444	238	532	296	217	217	73.31081081	57	4.95E-19	PREDICTED: Solanum lycopersicum ubiquitin-conjugating enzyme E2 10 (LOC101257090), mRNA	225314839	AK321188.1	801	151	444	150
c72206_g6	3564	780615074	XM_011695764.1	1836	1981	3129	158	1310	1156	969	969	83.82352941	590	0	PREDICTED: Wasmannia auropunctata troponin T (LOC105453592), transcript variant X10, mRNA	746865718	XM_011065593.1	1559	1978	3129	29	1184	1162	974	974	83.82099828	590	0	PREDICTED: Acromyrmex echinatior troponin T, skeletal muscle (LOC105151729), transcript variant X3, mRNA	746865714	XM_011065591.1	1571	1978	3129	41	1196	1162	974	974	83.82099828	590	0	PREDICTED: Acromyrmex echinatior troponin T, skeletal muscle (LOC105151729), transcript variant X1, mRNA	805772851	XM_012281662.1	1796	1985	3128	103
c134579_g1	238	226372946	AC203591.3	41331	1	238	18390	18627	238	238	238	100	238	4.67E-120	Homo sapiens FOSMID clone ABC10-44554900B24 from chromosome 14, complete sequence	210147662	AC226167.3	41331	1	238	22705	22942	238	238	238	100	238	4.67E-120	Homo sapiens FOSMID clone ABC10-44527400F22 from chromosome unknown, complete sequence	8346754	AL355840.2	179937	1	238	75145	75382	238	238	238	100	238	4.67E-120	Human chromosome 14 DNA sequence BAC R-382E15 of library RPCI-11 from chromosome 14 of Homo sapiens (Human), complete sequence	60391707	AB032573.3	6911	201	238	1
c117597_g1	249	568851877	XM_006479549.1	2142	1	248	1116	1363	248	217	217	87.5	155	6.79E-74	PREDICTED: Citrus sinensis histone acetyltransferase GCN5-like (LOC102610789), mRNA	567902903	XM_006443877.1	2139	1	248	1021	1268	248	217	217	87.5	155	6.79E-74	Citrus clementina hypothetical protein (CICLE_v10019527mg) mRNA, complete cds	567902901	XM_006443876.1	2058	1	248	1021	1268	248	217	217	87.5	155	6.79E-74	Citrus clementina hypothetical protein (CICLE_v10019527mg) mRNA, complete cds	590716579	XM_007050375.1	2700	1	239	1193
c40537_g1	216	545848830	XM_005667410.1	6107	1	54	4680	4733	54	54	54	100	54	8.09E-18	PREDICTED: Sus scrofa DEAD (Asp-Glu-Ala-Asp) box helicase 6 (DDX6), transcript variant X4, mRNA	545848828	XM_005667409.1	6184	1	54	4757	4810	54	54	54	100	54	8.09E-18	PREDICTED: Sus scrofa DEAD (Asp-Glu-Ala-Asp) box helicase 6 (DDX6), transcript variant X3, mRNA	545848826	XM_005667408.1	6285	1	54	4858	4911	54	54	54	100	54	8.09E-18	PREDICTED: Sus scrofa DEAD (Asp-Glu-Ala-Asp) box helicase 6 (DDX6), transcript variant X2, mRNA	545848825	XM_003129914.3	6183	1	54	4756
c165494_g1	723	565360626	XM_006347006.1	1298	2	723	503	1244	743	676	676	90.98250336	531	0	PREDICTED: Solanum tuberosum clathrin light chain 1-like (LOC102601027), mRNA	723674567	XM_004232798.2	1370	2	723	543	1276	736	667	667	90.625	521	0	PREDICTED: Solanum lycopersicum clathrin light chain 1-like (LOC101266991), mRNA	225312763	AK320106.1	1296	2	723	525	1258	736	667	667	90.625	521	0	Solanum lycopersicum cDNA, clone: LEFL1005AE09, HTC in leaf	698485832	XM_009791375.1	1298	1	673	516
c16160_g1	404	571539410	XM_006564313.1	60634	1	404	39052	39455	404	395	395	97.77227723	377	0	PREDICTED: Apis mellifera zormin protein (zormin), transcript variant X14, mRNA	571539406	XM_006564312.1	45599	1	404	24017	24420	404	395	395	97.77227723	377	0	PREDICTED: Apis mellifera zormin protein (zormin), transcript variant X13, mRNA	571539403	XM_006564311.1	47100	1	404	25518	25921	404	395	395	97.77227723	377	0	PREDICTED: Apis mellifera zormin protein (zormin), transcript variant X12, mRNA	571539400	XM_006564310.1	51476	1	404	29894
c37908_g1	264	300709241	XM_002996741.1	519	1	264	82	345	264	263	263	99.62121212	261	8.63E-133	Nosema ceranae BRL01 hypothetical protein (NCER_100046) mRNA, complete cds
c116440_g1	364	321251953	XM_003192188.1	429	1	364	33	396	367	311	311	84.74114441	196	1.68E-96	Cryptococcus gattii WM276 structural constituent of ribosome, partial mRNA	799318476	XM_012192042.1	1081	1	364	191	554	366	309	309	84.42622951	193	7.82E-95	Cryptococcus neoformans var. grubii H99 large subunit ribosomal protein L27Ae mRNA	134108289	XM_772003.1	429	1	364	33	396	366	309	309	84.42622951	193	7.82E-95	Cryptococcus neoformans var. neoformans B-3501A 60S ribosomal protein L28, partial mRNA	58263518	XM_569167.1	576	1	364	36
c21930_g1	323	685259815	XM_009139015.1	1169	1	323	722	1043	324	306	306	94.44444444	268	1.39E-136	PREDICTED: Brassica rapa reticulon-like protein B1 (LOC103861311), mRNA	567219811	XM_006413472.1	1575	28	323	1079	1365	296	270	270	91.21621622	213	5.22E-106	Eutrema salsugineum hypothetical protein (EUTSA_v10025959mg) mRNA, complete cds	312282078	AK352819.1	1153	28	323	727	1013	296	270	270	91.21621622	213	5.22E-106	Thellungiella halophila mRNA, complete cds, clone: RTFL01-07-O23	685292900	XM_009139125.1	1084	28	323	668
c60862_g1	3318	815893627	XM_012394026.1	2920	617	1551	353	1287	941	696	696	73.96386823	200	9.95E-98	PREDICTED: Bombus impatiens nuclear factor NF-kappa-B p100 subunit (LOC100745113), transcript variant X2, mRNA	815893625	XM_012394019.1	3164	617	1551	597	1531	941	696	696	73.96386823	200	9.95E-98	PREDICTED: Bombus impatiens nuclear factor NF-kappa-B p100 subunit (LOC100745113), transcript variant X1, mRNA
c132226_g1	241	567127222	XM_006391683.1	2993	1	222	2301	2522	222	206	206	92.79279279	174	1.79E-84	Eutrema salsugineum hypothetical protein (EUTSA_v10023234mg) mRNA, complete cds	739044042	KJ428536.1	1205	1	222	672	893	222	204	204	91.89189189	168	3.88E-81	Cardamine resedifolia voucher CresL-Sta2-2 haplotype 1 heavy metal ATPase5 (HMA5) gene, partial cds >gnl|BL_ORD_ID|28666094 Cardamine resedifolia voucher CresL-Sta2-2 haplotype 2 heavy metal ATPase5 (HMA5) gene, partial cds	739044022	KJ428530.1	1207	1	222	674	895	222	204	204	91.89189189	168	3.88E-81	Cardamine resedifolia voucher CresL-Sta1-1 haplotype 1 heavy metal ATPase5 (HMA5) gene, partial cds >gnl|BL_ORD_ID|28666093 Cardamine resedifolia voucher CresL-Sta1-1 haplotype 2 heavy metal ATPase5 (HMA5) gene, partial cds	739044001	KJ428524.1	1207	1	222	674
c102226_g1	362	698577937	XM_009778308.1	4741	1	362	2028	2389	362	338	338	93.37016575	290	9.30E-149	PREDICTED: Nicotiana sylvestris uncharacterized LOC104226336 (LOC104226336), mRNA	697157869	XR_683840.1	3176	1	362	2059	2420	362	338	338	93.37016575	290	9.30E-149	PREDICTED: Nicotiana tomentosiformis uncharacterized LOC104085378 (LOC104085378), transcript variant X15, misc_RNA	697157868	XR_683839.1	3235	1	362	2059	2420	362	338	338	93.37016575	290	9.30E-149	PREDICTED: Nicotiana tomentosiformis uncharacterized LOC104085378 (LOC104085378), transcript variant X14, misc_RNA	697157867	XR_683838.1	3391	1	362	2059
c69210_g2	805	808137444	XM_012315592.1	3844	451	737	1268	1554	289	232	232	80.27681661	116	1.16E-51	PREDICTED: Bombus terrestris putative uncharacterized protein DDB_G0277255 (LOC100651499), transcript variant X5, mRNA	808137442	XM_012315591.1	3847	451	737	1268	1554	289	232	232	80.27681661	116	1.16E-51	PREDICTED: Bombus terrestris putative uncharacterized protein DDB_G0277255 (LOC100651499), transcript variant X4, mRNA	808137440	XM_012315590.1	5390	451	737	649	935	289	232	232	80.27681661	116	1.16E-51	PREDICTED: Bombus terrestris putative uncharacterized protein DDB_G0277255 (LOC100651499), transcript variant X3, mRNA	808137438	XM_012315589.1	5558	451	737	817
c91327_g1	218	571576846	XM_006571806.1	5581	1	218	1492	1709	218	218	218	100	218	5.57E-109	PREDICTED: Apis mellifera zinc finger protein Xfin-like (LOC726882), transcript variant X2, mRNA	571576845	XM_001122598.3	5579	1	218	1487	1704	218	218	218	100	218	5.57E-109	PREDICTED: Apis mellifera zinc finger protein Xfin-like (LOC726882), transcript variant X1, mRNA	572267823	XM_006611914.1	4391	1	218	1452	1669	218	212	212	97.24770642	200	5.65E-99	PREDICTED: Apis dorsata zinc finger protein 91-like (LOC102675682), transcript variant X2, mRNA	572267821	XM_006611913.1	4393	1	218	1451
c155417_g1	357	68487428	XM_707320.1	3267	12	353	1135	1476	343	271	271	79.00874636	126	1.35E-57	Candida albicans SC5314 probable Isoleucyl-tRNA synthetase (ILS1) mRNA, complete cds >gnl|BL_ORD_ID|2612453 Candida albicans SC5314 probable Isoleucyl-tRNA synthetase (ILS1) mRNA, complete cds	68487430	XM_707321.1	390	12	268	4	260	258	204	204	79.06976744	95	2.30E-40	Candida albicans SC5314 hypothetical protein (CaO19.2139) mRNA, complete cds >gnl|BL_ORD_ID|2612454 Candida albicans SC5314 hypothetical protein (CaO19.9686) mRNA, complete cds	156849084	XM_001647373.1	3219	12	340	1114	1442	329	248	248	75.37993921	86	2.32E-35	Vanderwaltozyma polyspora DSM 70294 hypothetical protein (Kpol_1018p98) partial mRNA	366993842	XM_003676638.1	3216	4	331	1106
c1059_g1	650	571572909	XM_006565700.1	9867	1	650	2140	2789	650	648	648	99.69230769	644	0	PREDICTED: Apis mellifera histone-lysine N-methyltransferase ash1 (ash1), transcript variant X5, mRNA	571572907	XM_006565699.1	9202	1	650	1391	2040	650	648	648	99.69230769	644	0	PREDICTED: Apis mellifera histone-lysine N-methyltransferase ash1 (ash1), transcript variant X4, mRNA	571572905	XM_006565698.1	9206	1	650	1395	2044	650	648	648	99.69230769	644	0	PREDICTED: Apis mellifera histone-lysine N-methyltransferase ash1 (ash1), transcript variant X3, mRNA	571572903	XM_006565697.1	9769	1	650	1958
c135415_g1	242	808113786	XM_012310248.1	4643	1	197	3909	4105	197	186	186	94.41624365	164	6.52E-79	PREDICTED: Bombus terrestris protein kinase C delta type-like (LOC105665919), mRNA	808113782	XM_012310233.1	9588	1	197	1201	1397	197	186	186	94.41624365	164	6.52E-79	PREDICTED: Bombus terrestris phosphatidylinositol 3-kinase regulatory subunit gamma (LOC100643962), transcript variant X4, mRNA	808113781	XR_001098863.1	9659	1	197	1197	1393	197	186	186	94.41624365	164	6.52E-79	PREDICTED: Bombus terrestris phosphatidylinositol 3-kinase regulatory subunit gamma (LOC100643962), transcript variant X3, misc_RNA	808113779	XM_012310223.1	9572	1	197	1050
c176246_g1	275	694943015	XM_009459783.1	945	1	275	508	782	275	274	274	99.63636364	272	6.94E-139	PREDICTED: Pan troglodytes olfactory receptor 51G2-like (LOC466359), mRNA	649112089	KJ894836.1	1077	1	275	576	850	275	274	274	99.63636364	272	6.94E-139	Synthetic construct Homo sapiens clone ccsbBroadEn_04230 OR51G2 gene, encodes complete protein	294997368	AC240573.2	38964	1	275	4972	5246	275	274	274	99.63636364	272	6.94E-139	Homo sapiens FOSMID clone ABC16-1483J21 from chromosome 11, complete sequence	187952450	BC136831.1	1023	1	275	537
c80271_g1	1080	805823774	XM_012296455.1	6023	853	942	5921	6010	93	76	76	81.72043011	39	1.00E-08	PREDICTED: Megachile rotundata protein NDRG3 (LOC100884125), transcript variant X7, mRNA	805823772	XM_012296453.1	6098	853	942	5996	6085	93	76	76	81.72043011	39	1.00E-08	PREDICTED: Megachile rotundata protein NDRG3 (LOC100884125), transcript variant X6, mRNA	805823770	XM_012296452.1	6079	853	942	5977	6066	93	76	76	81.72043011	39	1.00E-08	PREDICTED: Megachile rotundata protein NDRG3 (LOC100884125), transcript variant X5, mRNA	805823767	XM_012296451.1	6419	853	942	6317
c138886_g1	227	685288331	XM_009136868.1	2267	1	226	833	1058	226	213	213	94.24778761	187	9.98E-92	PREDICTED: Brassica rapa sulfite reductase [ferredoxin], chloroplastic-like (LOC103859351), mRNA	685267020	XM_009124516.1	2228	1	226	824	1049	226	207	207	91.59292035	169	1.01E-81	PREDICTED: Brassica rapa sulfite reductase [ferredoxin], chloroplastic-like (LOC103847432), mRNA	567200871	XM_006407481.1	2555	4	226	1010	1232	223	203	203	91.03139013	163	2.19E-78	Eutrema salsugineum hypothetical protein (EUTSA_v10020247mg) mRNA, complete cds	567200867	XM_006407480.1	2463	4	226	918
c114407_g1	598	820859113	XM_012491065.1	3501	125	594	1640	2116	485	387	387	79.79381443	179	8.07E-87	PREDICTED: Apis florea caprin homolog (LOC100866466), mRNA	808146450	XM_003402586.2	3500	125	593	1644	2117	481	383	383	79.62577963	177	1.04E-85	PREDICTED: Bombus terrestris caprin homolog (LOC100649400), mRNA	572309817	XM_006620625.1	3556	125	593	1697	2172	484	385	385	79.54545455	175	1.35E-84	PREDICTED: Apis dorsata caprin homolog (LOC102675140), mRNA	571514668	XM_392611.5	3535	125	593	1677
c9262_g1	241	685312670	XM_009148658.1	514	1	241	61	303	243	229	229	94.23868313	200	6.31E-99	PREDICTED: Brassica rapa DNA-binding protein S1FA3 (LOC103870524), mRNA	685267157	XR_628930.1	499	1	241	72	312	241	223	223	92.53112033	187	1.06E-91	PREDICTED: Brassica rapa uncharacterized LOC103847973 (LOC103847973), ncRNA	567201230	XM_006407580.1	482	1	241	86	326	241	222	222	92.11618257	184	4.95E-90	Eutrema salsugineum hypothetical protein (EUTSA_v10021874mg) mRNA, complete cds
c139184_g1	222	820855523	XM_012489536.1	2924	77	130	217	269	54	50	50	92.59259259	41	1.41E-10	PREDICTED: Apis florea RING finger protein 44 (LOC100863582), transcript variant X3, mRNA	820855521	XM_012489534.1	3108	77	130	227	279	54	50	50	92.59259259	41	1.41E-10	PREDICTED: Apis florea RING finger protein 44 (LOC100863582), transcript variant X2, mRNA	820855519	XM_012489533.1	3247	77	130	227	279	54	50	50	92.59259259	41	1.41E-10	PREDICTED: Apis florea RING finger protein 44 (LOC100863582), transcript variant X1, mRNA	815894617	XM_012383892.1	3141	77	130	203
c90327_g1	282	571551374	XM_006558452.1	4797	41	205	901	1066	166	157	157	94.57831325	138	2.21E-64	PREDICTED: Apis mellifera uncharacterized LOC100578783 (LOC100578783), transcript variant X2, mRNA	571551371	XM_003249263.2	4922	41	205	1026	1191	166	157	157	94.57831325	138	2.21E-64	PREDICTED: Apis mellifera uncharacterized LOC100578783 (LOC100578783), transcript variant X1, mRNA	820841767	XM_012483770.1	960	41	205	466	631	166	156	156	93.97590361	135	1.03E-62	PREDICTED: Apis florea uncharacterized LOC105734864 (LOC105734864), partial mRNA
c154436_g1	213	815909652	XM_012385013.1	2574	1	213	138	347	213	188	188	88.2629108	136	2.08E-63	PREDICTED: Bombus impatiens ATP-binding cassette sub-family B member 7, mitochondrial (LOC100742626), transcript variant X2, mRNA	815909650	XM_012385012.1	2907	1	213	138	347	213	188	188	88.2629108	136	2.08E-63	PREDICTED: Bombus impatiens ATP-binding cassette sub-family B member 7, mitochondrial (LOC100742626), transcript variant X1, mRNA	820841423	XM_012483628.1	2395	5	93	1	90	90	89	89	98.88888889	86	1.29E-35	PREDICTED: Apis florea ATP-binding cassette sub-family B member 7, mitochondrial (LOC100865579), transcript variant X3, mRNA
c136644_g1	550	565371123	XM_006352098.1	1491	1	547	81	627	547	518	518	94.69835466	460	0	PREDICTED: Solanum tuberosum aspartate aminotransferase, cytoplasmic-like (LOC102579446), mRNA	698531025	XM_009764040.1	1474	1	538	60	597	538	511	511	94.98141264	457	0	PREDICTED: Nicotiana sylvestris aspartate aminotransferase, cytoplasmic (LOC104214381), mRNA	697126951	XM_009619211.1	1575	1	538	168	705	538	511	511	94.98141264	457	0	PREDICTED: Nicotiana tomentosiformis aspartate aminotransferase, cytoplasmic (LOC104109843), mRNA	723714375	XM_004243111.2	1668	1	546	174
c21150_g1	320	770112291	KP162177.1	2606	1	216	2050	2265	216	188	188	87.03703704	132	5.51E-61	Camptotheca acuminata NADPH-cytochrome P450 reductase (CPR) mRNA, complete cds	498532455	JX848592.1	2139	1	211	1927	2137	211	171	171	81.04265403	91	3.41E-38	Salvia miltiorrhiza cytochrome P450 reductase (CPR2) mRNA, complete cds
c70639_g1	2973	572307970	XM_006619763.1	2421	997	2612	218	1836	1624	1325	1325	81.58866995	720	0	PREDICTED: Apis dorsata band 4.1-like protein 5-like (LOC102678546), transcript variant X2, mRNA	572307968	XM_006619762.1	2533	997	2612	330	1948	1624	1325	1325	81.58866995	720	0	PREDICTED: Apis dorsata band 4.1-like protein 5-like (LOC102678546), transcript variant X1, mRNA	820862252	XM_012492408.1	2432	997	2612	227	1845	1623	1319	1319	81.26925447	706	0	PREDICTED: Apis florea band 4.1-like protein 5 (LOC100869563), mRNA	805783424	XM_003702795.2	2827	997	2612	100
c163783_g1	253	697185704	XM_009603597.1	2704	5	252	1304	1551	249	202	202	81.12449799	107	3.33E-47	PREDICTED: Nicotiana tomentosiformis probable E3 ubiquitin-protein ligase XBOS32 (LOC104097084), mRNA	253971054	GQ261740.1	1542	5	252	361	608	249	202	202	81.12449799	107	3.33E-47	Nicotiana benthamiana ankyrin repeat-rich protein mRNA, complete cds	568215492	NM_001287908.1	2047	8	252	582	826	246	196	196	79.67479675	95	1.56E-40	Solanum tuberosum probable E3 ubiquitin-protein ligase XBOS32-like (LOC102587672), mRNA >gnl|BL_ORD_ID|4449958 Solanum tuberosum ankyrin repeat-rich protein mRNA, complete cds	747065396	XM_011081031.1	2538	11	249	1095
c94380_g1	317	685319292	XM_009151669.1	2007	1	317	717	1033	317	299	299	94.32176656	263	8.20E-134	PREDICTED: Brassica rapa putative glycerol-3-phosphate transporter 1 (LOC103873246), transcript variant X2, mRNA	685319290	XM_009151668.1	1960	1	317	670	986	317	299	299	94.32176656	263	8.20E-134	PREDICTED: Brassica rapa putative glycerol-3-phosphate transporter 1 (LOC103873246), transcript variant X1, mRNA	567189395	XM_006404318.1	1973	1	317	661	977	317	292	292	92.11356467	242	3.87E-122	Eutrema salsugineum hypothetical protein (EUTSA_v10010285mg) mRNA, complete cds	727443686	XM_010505040.1	2079	7	317	797
c70447_g1	1538	805808741	XM_012291264.1	3511	349	1524	396	1558	1185	949	949	80.08438819	461	0	PREDICTED: Megachile rotundata protein groucho-1-like (LOC100878532), transcript variant X1, mRNA >gnl|BL_ORD_ID|28981632 PREDICTED: Megachile rotundata protein groucho-1-like (LOC100878532), transcript variant X2, mRNA	805808747	XM_012291267.1	3502	349	1524	396	1549	1185	944	944	79.66244726	442	0	PREDICTED: Megachile rotundata protein groucho-1-like (LOC100878532), transcript variant X3, mRNA >gnl|BL_ORD_ID|28981633 PREDICTED: Megachile rotundata protein groucho-1-like (LOC100878532), transcript variant X4, mRNA	805808753	XM_012291269.1	2817	768	1524	115	864	762	607	607	79.65879265	288	5.49E-147	PREDICTED: Megachile rotundata protein groucho-1-like (LOC100878532), transcript variant X5, mRNA	817211810	XM_012426637.1	3107	414	1509	618
c187498_g1	276	571554600	XM_006566069.1	3364	1	276	1348	1623	276	272	272	98.55072464	264	1.95E-134	PREDICTED: Apis mellifera 2-oxoglutarate dehydrogenase, mitochondrial-like (LOC408286), transcript variant X9, mRNA	571554597	XM_006566068.1	3430	1	276	1414	1689	276	272	272	98.55072464	264	1.95E-134	PREDICTED: Apis mellifera 2-oxoglutarate dehydrogenase, mitochondrial-like (LOC408286), transcript variant X8, mRNA	571554594	XM_006566067.1	3529	1	276	1590	1865	276	272	272	98.55072464	264	1.95E-134	PREDICTED: Apis mellifera 2-oxoglutarate dehydrogenase, mitochondrial-like (LOC408286), transcript variant X7, mRNA	571554590	XM_006566066.1	3547	1	276	1608
c76101_g1	287	685367653	XM_009119545.1	742	1	281	211	491	281	269	269	95.72953737	245	7.44E-124	PREDICTED: Brassica rapa 40S ribosomal protein S12-2-like (LOC103842873), mRNA	685316843	XM_009150781.1	634	1	281	197	477	281	269	269	95.72953737	245	7.44E-124	PREDICTED: Brassica rapa 40S ribosomal protein S12-1 (LOC103872393), mRNA	685349795	XM_009112218.1	748	4	281	240	517	278	260	260	93.52517986	224	3.51E-112	PREDICTED: Brassica rapa 40S ribosomal protein S12-2-like (LOC103836011), mRNA	565491527	XM_006303341.1	750	1	281	192
c190411_g1	609	565388286	XM_006359848.1	2020	11	609	988	1586	599	539	539	89.98330551	419	0	PREDICTED: Solanum tuberosum sugar transport protein 13-like (LOC102591841), mRNA	663673454	HG975448.1	84057508	1	609	78949565	78950173	609	535	535	87.84893268	387	0	Solanum pennellii chromosome ch09, complete genome	803378364	NM_001247856.2	2131	5	609	1019	1623	605	532	532	87.9338843	386	0	Solanum lycopersicum hexose transporter protein (ht2), mRNA	663681331	HG975521.1	67665719	5	609	62933921
c68752_g1	6363	817062369	XM_012397413.1	5847	1539	4911	1543	4912	3394	2487	2487	73.27637006	650	0	PREDICTED: Athalia rosae golgi-specific brefeldin A-resistance guanine nucleotide exchange factor 1 (LOC105684222), transcript variant X5, mRNA	817062367	XM_012397412.1	5906	1539	4911	1602	4971	3394	2487	2487	73.27637006	650	0	PREDICTED: Athalia rosae golgi-specific brefeldin A-resistance guanine nucleotide exchange factor 1 (LOC105684222), transcript variant X4, mRNA	817062365	XM_012397411.1	5943	1539	4911	1639	5008	3394	2487	2487	73.27637006	650	0	PREDICTED: Athalia rosae golgi-specific brefeldin A-resistance guanine nucleotide exchange factor 1 (LOC105684222), transcript variant X3, mRNA	817062363	XM_012397410.1	5965	1539	4911	1661
c43132_g1	383	565403184	XM_006366983.1	1665	63	383	176	496	321	306	306	95.3271028	276	6.00E-141	PREDICTED: Solanum tuberosum ubiquitin receptor RAD23c-like (LOC102599587), mRNA	723690449	XM_004236917.2	1779	18	383	255	620	370	339	339	91.62162162	273	2.79E-139	PREDICTED: Solanum lycopersicum ubiquitin receptor RAD23c (LOC101249452), mRNA	225314068	AK320815.1	1698	18	383	172	537	370	339	339	91.62162162	273	2.79E-139	Solanum lycopersicum cDNA, clone: LEFL1013CB05, HTC in leaf	698489447	XM_009792972.1	1624	84	383	139
c157442_g1	235	572303401	XM_006617624.1	1720	1	235	1294	1528	235	227	227	96.59574468	211	4.73E-105	PREDICTED: Apis dorsata carbohydrate sulfotransferase 11-like (LOC102675773), transcript variant X2, mRNA	572303399	XM_006617623.1	1867	1	235	1441	1675	235	227	227	96.59574468	211	4.73E-105	PREDICTED: Apis dorsata carbohydrate sulfotransferase 11-like (LOC102675773), transcript variant X1, mRNA	820853988	XM_012488883.1	2016	1	235	1590	1823	235	224	224	95.31914894	201	1.71E-99	PREDICTED: Apis florea carbohydrate sulfotransferase 11 (LOC100872538), transcript variant X2, mRNA	820853987	XM_003695326.2	1867	1	235	1441
c98260_g1	294	692938491	KM426487.1	1568	42	279	867	1097	239	224	224	93.72384937	189	1.03E-92	Scolia verticalis isolate 14492sco ultra conserved element locus uce-823 genomic sequence	692919740	KM417014.1	981	32	279	459	703	251	228	228	90.83665339	177	4.83E-86	Aporus niger isolate 5019apo ultra conserved element locus uce-823 genomic sequence	571526304	XR_411507.1	4921	28	280	560	806	254	229	229	90.15748031	175	6.25E-85	PREDICTED: Apis mellifera uncharacterized LOC102654092 (LOC102654092), ncRNA	805754472	XM_012282918.1	7913	30	280	3960
c46132_g1	418	658055659	XM_008365358.1	2172	1	418	649	1066	418	415	415	99.28229665	411	0	PREDICTED: Malus x domestica GDP-L-galactose phosphorylase 2-like (LOC103427292), mRNA	694363576	XM_009362759.1	2120	4	418	657	1071	415	405	405	97.59036145	385	0	PREDICTED: Pyrus x bretschneideri GDP-L-galactose phosphorylase 2 (LOC103951401), mRNA	694448584	XM_009351869.1	2177	7	418	721	1132	412	402	402	97.57281553	382	0	PREDICTED: Pyrus x bretschneideri GDP-L-galactose phosphorylase 1-like (LOC103941667), mRNA	658028916	XM_008351675.1	2314	1	418	666
c20967_g1	487	697191880	XM_009606716.1	1271	4	487	389	872	484	441	441	91.11570248	355	0	PREDICTED: Nicotiana tomentosiformis fructokinase-2 (LOC104099662), mRNA	661568588	KJ683760.1	984	4	487	299	782	484	440	440	90.90909091	352	0	Nicotiana tabacum fructokinase (FRK2) mRNA, complete cds	565361106	XM_006347240.1	1238	1	487	390	876	487	440	440	90.34907598	346	9.51E-180	PREDICTED: Solanum tuberosum fructokinase-like (LOC102577816), mRNA	78191433	DQ235181.1	1245	1	487	382
c94756_g1	206	615474893	XM_007602190.1	1623	1	206	965	1170	206	205	205	99.51456311	203	1.14E-100	Colletotrichum fioriniae PJ7 bZIP transcription factor mRNA
[truncated: 35,525 more rows]
[truncated: 92 more columns]
