# Supplementary material for: De Novo Transcriptomic Resources in the Brain of Vespa velutina for Invasion Control
Source: Insects. 2020 Feb 3;11(2):101. doi: 10.3390/insects11020101 (PMC7074412; doi:10.3390/insects11020101)
Supplement: Supplementary file 1 [file insects-11-00101-s001.zip › Supplement information/Additional file 5-Table S9-Annotation_PFAM.xls]

Gene ID	PFAM ID	PFAM description
c116011_g1	PF07992	Pyridine nucleotide-disulphide oxidoreductase
c66096_g1	PF09768//PF00400//PF03431//PF00651//PF02214	Peptidase M76 family//WD domain, G-beta repeat//RNA replicase, beta-chain//BTB/POZ domain//BTB/POZ domain
c21733_g1	PF01655	Ribosomal protein L32
c59305_g1	PF02443	Circovirus capsid protein
c4525_g1	PF01484	Nematode cuticle collagen N-terminal domain
c167896_g1	PF10278//PF15202	Mediator of RNA pol II transcription subunit 19//Adipogenin
c167880_g1	PF03323	Bacillus/Clostridium GerA spore germination protein
c69511_g1	PF15898//PF00628//PF00620//PF00130	cGMP-dependent protein kinase interacting domain//PHD-finger//RhoGAP domain//Phorbol esters/diacylglycerol binding domain (C1 domain)
c53329_g2	PF01509	TruB family pseudouridylate synthase (N terminal domain)
c65074_g1	PF13499//PF10662//PF10591//PF00910//PF13405//PF13833//PF00025//PF00004//PF00503//PF01926//PF00005//PF00389//PF07728//PF01637//PF08477//PF00735//PF02367//PF00036//PF03193//PF04670//PF00071	EF-hand domain pair//Ethanolamine utilisation - propanediol utilisation//Secreted protein acidic and rich in cysteine Ca binding region//RNA helicase//EF-hand domain//EF-hand domain pair//ADP-ribosylation factor family//ATPase family associated with various cellular activities (AAA)//G-protein alpha subunit//50S ribosome-binding GTPase//ABC transporter//D-isomer specific 2-hydroxyacid dehydrogena…
c72841_g1	PF04410	Gar1/Naf1 RNA binding region
c4137_g1	PF13414//PF00515//PF04194//PF13174//PF14863//PF02259//PF09392//PF13374//PF13176//PF13371//PF13181	TPR repeat//Tetratricopeptide repeat//Programmed cell death protein 2, C-terminal putative domain//Tetratricopeptide repeat//Alkyl sulfatase dimerisation//FAT domain//Type III secretion needle MxiH, YscF, SsaG, EprI, PscF, EscF//Tetratricopeptide repeat//Tetratricopeptide repeat//Tetratricopeptide repeat//Tetratricopeptide repeat
c179146_g1	PF00782//PF02387//PF04179//PF00102	Dual specificity phosphatase, catalytic domain//IncFII RepA protein family//Initiator tRNA phosphoribosyl transferase//Protein-tyrosine phosphatase
c182822_g1	PF03427	Carbohydrate binding domain (family 19)
c113703_g1	PF00356//PF03854	Bacterial regulatory proteins, lacI family//P-11 zinc finger
c104116_g1	PF01412	Putative GTPase activating protein for Arf
c76838_g1	PF03333	Adhesin biosynthesis transcription regulatory protein
c895_g1	PF08918	PhoQ Sensor
c146981_g1	PF00118	TCP-1/cpn60 chaperonin family
c19582_g1	PF07065	D123
c59688_g1	PF13499//PF13405	EF-hand domain pair//EF-hand domain
c95921_g1	PF00069//PF07714//PF06293	Protein kinase domain//Protein tyrosine kinase//Lipopolysaccharide kinase (Kdo/WaaP) family
c80987_g1	PF16113//PF00378	Enoyl-CoA hydratase/isomerase//Enoyl-CoA hydratase/isomerase
c53119_g1	PF00227	Proteasome subunit
c31492_g1	PF06953	Arsenical resistance operon trans-acting repressor ArsD
c70450_g2	PF00191	Annexin
c6002_g1	PF08039	Mitochondrial proteolipid
c21314_g1	PF12297	Ellis van Creveld protein 2 like protein
c65358_g1	PF16656//PF00041//PF01344//PF07646//PF10439	Purple acid Phosphatase, N-terminal domain//Fibronectin type III domain//Kelch motif//Kelch motif//Bacteriocin class II with double-glycine leader peptide
c103781_g1	PF01192	RNA polymerase Rpb6
c32173_g1	PF00106	short chain dehydrogenase
c73463_g1	PF00709	Adenylosuccinate synthetase
c56993_g1	PF02365	No apical meristem (NAM) protein
c87482_g1	PF02060	Slow voltage-gated potassium channel
c52287_g1	PF07859	alpha/beta hydrolase fold
c54022_g1	PF03146//PF12937	Agrin NtA domain//F-box-like
c65808_g1	PF03176	MMPL family
c191293_g1	PF05090//PF00075	Vitamin K-dependent gamma-carboxylase//RNase H
c62406_g1	PF13947//PF03136	Wall-associated receptor kinase galacturonan-binding//Pup-ligase protein
c118370_g1	PF04995	Heme exporter protein D (CcmD)
c73162_g1	PF00067//PF02209	Cytochrome P450//Villin headpiece domain
c47663_g1	PF04110	Ubiquitin-like autophagy protein Apg12
c111786_g1	PF09044	Kp4
c66663_g1	PF01401	Angiotensin-converting enzyme
c191465_g1	PF00817	impB/mucB/samB family
c73260_g1	PF00152	tRNA synthetases class II (D, K and N)
c80319_g1	PF03106	WRKY DNA -binding domain
c63458_g2	PF00584	SecE/Sec61-gamma subunits of protein translocation complex
c187630_g1	PF13855	Leucine rich repeat
c96051_g1	PF00076//PF16367	RNA recognition motif. (a.k.a. RRM, RBD, or RNP domain)//RNA recognition motif
c176707_g1	PF02065	Melibiase
c69059_g2	PF01007//PF08496	Inward rectifier potassium channel//Peptidase family S49 N-terminal
c102491_g1	PF03345//PF00854//PF07690//PF03554	Oligosaccharyltransferase 48 kDa subunit beta//POT family//Major Facilitator Superfamily//UL73 viral envelope glycoprotein
c54228_g1	PF01370	NAD dependent epimerase/dehydratase family
c68565_g1	PF04277//PF00676	Oxaloacetate decarboxylase, gamma chain//Dehydrogenase E1 component
c182062_g1	PF02300	Fumarate reductase subunit C
c151869_g1	PF06459	Ryanodine Receptor TM 4-6
c140493_g1	PF00026	Eukaryotic aspartyl protease
c67493_g1	PF08613//PF00692//PF00857	Cyclin//dUTPase//Isochorismatase family
c31846_g1	PF03552	Cellulose synthase
c149939_g1	PF00366	Ribosomal protein S17
c169568_g1	PF01061	ABC-2 type transporter
c75083_g1	PF00096//PF13912	Zinc finger, C2H2 type//C2H2-type zinc finger
c153700_g1	PF08395	7tm Chemosensory receptor
c176260_g1	PF00465//PF00551//PF00156	Iron-containing alcohol dehydrogenase//Formyl transferase//Phosphoribosyl transferase domain
c52304_g1	PF00487	Fatty acid desaturase
c65199_g1	PF13994	PgaD-like protein
c169312_g1	PF03309	Type III pantothenate kinase
c135207_g1	PF00161	Ribosome inactivating protein
c31826_g1	PF00539	Transactivating regulatory protein (Tat)
c59584_g1	PF00102	Protein-tyrosine phosphatase
c53421_g1	PF01708//PF00335//PF05478//PF00487//PF05434	Geminivirus putative movement protein//Tetraspanin family//Prominin//Fatty acid desaturase//TMEM9
c18359_g1	PF05191//PF13465//PF00096//PF13912//PF01844//PF01096//PF16622//PF00301	Adenylate kinase, active site lid//Zinc-finger double domain//Zinc finger, C2H2 type//C2H2-type zinc finger//HNH endonuclease//Transcription factor S-II (TFIIS)//zinc-finger C2H2-type//Rubredoxin
c36387_g1	PF06734	UL97
c130081_g1	PF08147	DBP10CT (NUC160) domain
c104599_g1	PF00102//PF00782	Protein-tyrosine phosphatase//Dual specificity phosphatase, catalytic domain
c17934_g1	PF00164	Ribosomal protein S12/S23
c59559_g1	PF05920//PF03124//PF00046	Homeobox KN domain//EXS family//Homeobox domain
c139857_g1	PF05241	Emopamil binding protein
c120218_g1	PF04349	Periplasmic glucan biosynthesis protein, MdoG
c69175_g2	PF03193//PF00018//PF01536//PF14604//PF13180//PF00595	Protein of unknown function, DUF258//SH3 domain//Adenosylmethionine decarboxylase//Variant SH3 domain//PDZ domain//PDZ domain (Also known as DHR or GLGF)
c70480_g3	PF00335	Tetraspanin family
c13597_g1	PF02894//PF07941	Oxidoreductase family, C-terminal alpha/beta domain//Potassium channel Kv1.4 tandem inactivation domain
c192048_g1	PF14634//PF12678//PF12861//PF00097//PF13639//PF11789	zinc-RING finger domain//RING-H2 zinc finger//Anaphase-promoting complex subunit 11 RING-H2 finger//Zinc finger, C3HC4 type (RING finger)//Ring finger domain//Zinc-finger of the MIZ type in Nse subunit
c127089_g1	PF06506//PF00162	Propionate catabolism activator//Phosphoglycerate kinase
c102407_g1	PF02311//PF03079//PF00190	AraC-like ligand binding domain//ARD/ARD' family//Cupin
c71031_g3	PF01429	Methyl-CpG binding domain
c44656_g1	PF02232//PF03403	Alpha trans-inducing protein (Alpha-TIF)//Platelet-activating factor acetylhydrolase, isoform II
c177273_g1	PF01090	Ribosomal protein S19e
c140041_g1	PF07714//PF00069	Protein tyrosine kinase//Protein kinase domain
c126660_g1	PF05434	TMEM9
c59066_g1	PF00125	Core histone H2A/H2B/H3/H4
c99652_g1	PF06160//PF01486//PF06009//PF10186//PF09177//PF04728//PF04136//PF03938//PF01920//PF04048//PF01544//PF16331//PF02183//PF02601//PF08941//PF10473//PF05929//PF07851//PF07926//PF04799//PF16740//PF04111//PF00170//PF13851//PF04977//PF03462//PF01166//PF01025//PF06401//PF06005//PF00435//PF15898	Septation ring formation regulator, EzrA//K-box region//Laminin Domain II//Vacuolar sorting 38 and autophagy-related subunit 14//Syntaxin 6, N-terminal//Lipoprotein leucine-zipper//Sec34-like family//Outer membrane protein (OmpH-like)//Prefoldin subunit//Sec8 exocyst complex component specific domain//CorA-like Mg2+ transporter protein//TolA binding protein trimerisation//Homeobox associated leuc…
c70721_g1	PF00781	Diacylglycerol kinase catalytic domain
c71858_g1	PF00430//PF05823//PF02601//PF01442//PF09726	ATP synthase B/B' CF(0)//Nematode fatty acid retinoid binding protein (Gp-FAR-1)//Exonuclease VII, large subunit//Apolipoprotein A1/A4/E domain//Transmembrane protein
c121611_g1	PF03325//PF01299	Herpesvirus polymerase accessory protein//Lysosome-associated membrane glycoprotein (Lamp)
c72576_g1	PF00441//PF08225//PF02770//PF11857//PF01756	Acyl-CoA dehydrogenase, C-terminal domain//Pseudin antimicrobial peptide//Acyl-CoA dehydrogenase, middle domain//Domain of unknown function (DUF3377)//Acyl-CoA oxidase
c187993_g1	PF07714//PF00069	Protein tyrosine kinase//Protein kinase domain
c58496_g1	PF12106//PF08159	Colicin C terminal ribonuclease domain//NUC153 domain
c5768_g1	PF07655//PF07850	Secretin N-terminal domain//Renin receptor-like protein
c136741_g1	PF00464//PF01053	Serine hydroxymethyltransferase//Cys/Met metabolism PLP-dependent enzyme
c69949_g1	PF12844//PF01381	Helix-turn-helix domain//Helix-turn-helix
c58530_g1	PF01269	Fibrillarin
c165253_g1	PF08911	NUP50 (Nucleoporin 50 kDa)
c175732_g1	PF00146	NADH dehydrogenase
c45733_g2	PF00240	Ubiquitin family
c75999_g1	PF03999	Microtubule associated protein (MAP65/ASE1 family)
c161491_g1	PF00375	Sodium:dicarboxylate symporter family
c111700_g1	PF02043	Bacteriochlorophyll C binding protein
c45829_g1	PF00515//PF01399//PF13176//PF08771	Tetratricopeptide repeat//PCI domain//Tetratricopeptide repeat//Rapamycin binding domain
c87249_g1	PF00071	Ras family
c14880_g1	PF02805	Metal binding domain of Ada
c56333_g1	PF01047	MarR family
c63803_g1	PF00122//PF01125	E1-E2 ATPase//G10 protein
c11710_g2	PF12297//PF15320	Ellis van Creveld protein 2 like protein//mRNA cap methylation, RNMT-activating mini protein
c70282_g4	PF15957	Commissureless
c76912_g1	PF00324//PF13520	Amino acid permease//Amino acid permease
c82062_g1	PF00295	Glycosyl hydrolases family 28
c121171_g1	PF01061	ABC-2 type transporter
c172600_g1	PF00450	Serine carboxypeptidase
c68394_g1	PF13180//PF00595	PDZ domain//PDZ domain (Also known as DHR or GLGF)
c64556_g1	PF01834//PF02058	XRCC1 N terminal domain//Guanylin precursor
c16833_g3	PF08496//PF10278//PF04277//PF01529//PF10541//PF15686//PF03348	Peptidase family S49 N-terminal//Mediator of RNA pol II transcription subunit 19//Oxaloacetate decarboxylase, gamma chain//DHHC palmitoyltransferase//Nuclear envelope localisation domain//Lysine-rich CEACAM1 co-isolated protein family//Serine incorporator (Serinc)
c66251_g1	PF07195	Flagellar hook-associated protein 2 C-terminus
c73052_g1	PF00487	Fatty acid desaturase
c94613_g1	PF00412//PF06214	LIM domain//Signaling lymphocytic activation molecule (SLAM) protein
c59540_g1	PF00202//PF00155	Aminotransferase class-III//Aminotransferase class I and II
c100230_g1	PF01943	Polysaccharide biosynthesis protein
c84787_g1	PF01263	Aldose 1-epimerase
c57874_g1	PF01769//PF10384	Divalent cation transporter//Centromere protein Scm3
c17618_g3	PF00957	Synaptobrevin
c69715_g1	PF00545	ribonuclease
c12978_g1	PF00056//PF00735//PF02421//PF08477//PF00071//PF01926//PF04670//PF03193//PF00025	lactate/malate dehydrogenase, NAD binding domain//Septin//Ferrous iron transport protein B//Ras of Complex, Roc, domain of DAPkinase//Ras family//50S ribosome-binding GTPase//Gtr1/RagA G protein conserved region//Protein of unknown function, DUF258//ADP-ribosylation factor family
c70282_g2	PF00343	Carbohydrate phosphorylase
c104480_g1	PF03711	Orn/Lys/Arg decarboxylase, C-terminal domain
c64694_g2	PF05434//PF10717//PF05309	TMEM9//Occlusion-derived virus envelope protein ODV-E18//TraE protein
c155935_g1	PF06418//PF02329	CTP synthase N-terminus//Histidine carboxylase PI chain
c74199_g1	PF02786	Carbamoyl-phosphate synthase L chain, ATP binding domain
c43281_g1	PF01344//PF07646//PF00612	Kelch motif//Kelch motif//IQ calmodulin-binding motif
c62124_g1	PF07882	L-fucose isomerase, second N-terminal domain
c89074_g1	PF06596	Photosystem II reaction centre X protein (PsbX)
c131294_g1	PF02200	STE like transcription factor
c127029_g1	PF06701	Mib_herc2
c71544_g1	PF01118//PF01370//PF02571//PF01073	Semialdehyde dehydrogenase, NAD binding domain//NAD dependent epimerase/dehydratase family//Precorrin-6x reductase CbiJ/CobK//3-beta hydroxysteroid dehydrogenase/isomerase family
c72229_g1	PF00106//PF02826	short chain dehydrogenase//D-isomer specific 2-hydroxyacid dehydrogenase, NAD binding domain
c4919_g1	PF01926//PF00071//PF04670//PF02421//PF00025//PF08477	50S ribosome-binding GTPase//Ras family//Gtr1/RagA G protein conserved region//Ferrous iron transport protein B//ADP-ribosylation factor family//Ras of Complex, Roc, domain of DAPkinase
c18991_g1	PF02950	Conotoxin
c55634_g1	PF06390	Neuroendocrine-specific golgi protein P55 (NESP55)
c119854_g1	PF05280	Flagellar transcriptional activator (FlhC)
c157939_g1	PF08777	RNA binding motif
c8844_g1	PF09458	H-type lectin domain
c101896_g1	PF00400	WD domain, G-beta repeat
c96223_g1	PF10473//PF00862//PF03254//PF01166//PF04111//PF07058//PF11365//PF01920	Leucine-rich repeats of kinetochore protein Cenp-F/LEK1//Sucrose synthase//Xyloglucan fucosyltransferase//TSC-22/dip/bun family//Autophagy protein Apg6//Microtubule-associated protein 70//Protein of unknown function (DUF3166)//Prefoldin subunit
c51455_g1	PF05450	Nicastrin
c156205_g1	PF07731	Multicopper oxidase
c135955_g1	PF03144	Elongation factor Tu domain 2
c154373_g1	PF00069//PF07714	Protein kinase domain//Protein tyrosine kinase
c49583_g1	PF02070	Neuromedin U
c110187_g1	PF02224//PF03193//PF13304//PF00005//PF10662//PF01926//PF00910	Cytidylate kinase//Protein of unknown function, DUF258//AAA domain, putative AbiEii toxin, Type IV TA system//ABC transporter//Ethanolamine utilisation - propanediol utilisation//50S ribosome-binding GTPase//RNA helicase
c73421_g3	PF10186//PF02601//PF00377//PF06440//PF05615//PF05676//PF10232//PF02050//PF03171	Vacuolar sorting 38 and autophagy-related subunit 14//Exonuclease VII, large subunit//Prion/Doppel alpha-helical domain//DNA polymerase III, theta subunit//Tho complex subunit 7//NADH-ubiquinone oxidoreductase B18 subunit (NDUFB7)//Mediator of RNA polymerase II transcription complex subunit 8//Flagellar FliJ protein//2OG-Fe(II) oxygenase superfamily
c105168_g1	PF04258	Signal peptide peptidase
c73316_g1	PF06105//PF01589	Aph-1 protein//Alphavirus E1 glycoprotein
c117300_g1	PF00370//PF03884	FGGY family of carbohydrate kinases, N-terminal domain//Domain of unknown function (DUF329)
c137166_g1	PF00665//PF00241	Integrase core domain//Cofilin/tropomyosin-type actin-binding protein
c141114_g1	PF00537	Scorpion toxin-like domain
c69194_g2	PF00620//PF02891//PF01852//PF07647//PF03609	RhoGAP domain//MIZ/SP-RING zinc finger//START domain//SAM domain (Sterile alpha motif)//PTS system sorbose-specific iic component
c96190_g1	PF05392//PF00083	Cytochrome C oxidase chain VIIB//Sugar (and other) transporter
c57359_g1	PF13508	Acetyltransferase (GNAT) domain
c61200_g1	PF00856	SET domain
c105586_g1	PF06444	NADH dehydrogenase subunit 2 C-terminus
c127581_g1	PF00643//PF00628//PF00130//PF15724	B-box zinc finger//PHD-finger//Phorbol esters/diacylglycerol binding domain (C1 domain)//TMEM119 family
c73738_g2	PF09339//PF01022//PF01498	IclR helix-turn-helix domain//Bacterial regulatory protein, arsR family//Transposase
c64406_g1	PF01592	NifU-like N terminal domain
c19860_g1	PF00558	Vpu protein
c20739_g1	PF00400//PF00637//PF04053	WD domain, G-beta repeat//Region in Clathrin and VPS//Coatomer WD associated region
c78412_g1	PF00069//PF07714	Protein kinase domain//Protein tyrosine kinase
c11761_g1	PF00076//PF05648	RNA recognition motif. (a.k.a. RRM, RBD, or RNP domain)//Peroxisomal biogenesis factor 11 (PEX11)
c149048_g1	PF00335//PF06687//PF11770	Tetraspanin family//SUR7/PalI family//GRB2-binding adapter (GAPT)
c106119_g1	PF06156//PF00170//PF07716//PF01166//PF03131//PF10473//PF15964	Protein of unknown function (DUF972)//bZIP transcription factor//Basic region leucine zipper//TSC-22/dip/bun family//bZIP Maf transcription factor//Leucine-rich repeats of kinetochore protein Cenp-F/LEK1//Centrosomal colon cancer autoantigen protein family
c110084_g1	PF00575	S1 RNA binding domain
c147977_g1	PF09090	MIF4G like
c57825_g2	PF02187//PF00307	Growth-Arrest-Specific Protein 2 Domain//Calponin homology (CH) domain
c141686_g1	PF08036	Diapausin family of antimicrobial peptide
c97382_g1	PF10152	Predicted coiled-coil domain-containing protein (DUF2360)
c49778_g1	PF01055	Glycosyl hydrolases family 31
c45277_g2	PF10716//PF08039	NADH dehydrogenase transmembrane subunit//Mitochondrial proteolipid
c36048_g1	PF06046	Exocyst complex component Sec6
c30078_g1	PF00274	Fructose-bisphosphate aldolase class-I
c106580_g1	PF02497//PF01890	Arterivirus glycoprotein//Cobalamin synthesis G C-terminus
c34016_g1	PF08039	Mitochondrial proteolipid
c22679_g1	PF01080//PF01698//PF02862//PF02984	Presenilin//Floricaula / Leafy protein//DDHD domain//Cyclin, C-terminal domain
c141130_g1	PF01426	BAH domain
c31928_g1	PF11857//PF02203	Domain of unknown function (DUF3377)//Tar ligand binding domain homologue
c60883_g1	PF14496	C-terminal novel E3 ligase, LRR-interacting
c176090_g1	PF00694	Aconitase C-terminal domain
c62692_g1	PF16367//PF00076	RNA recognition motif//RNA recognition motif. (a.k.a. RRM, RBD, or RNP domain)
c69429_g1	PF00514	Armadillo/beta-catenin-like repeat
c125173_g1	PF08452	DNA polymerase family B exonuclease domain, N-terminal
c154531_g1	PF04277	Oxaloacetate decarboxylase, gamma chain
c192033_g1	PF05238	Kinetochore protein CHL4 like
c42132_g1	PF01534	Frizzled/Smoothened family membrane region
c75962_g1	PF08115//PF04690	SFI toxin family//YABBY protein
c106279_g1	PF06925	Monogalactosyldiacylglycerol (MGDG) synthase
c5385_g1	PF02487//PF07178	CLN3 protein//TraL protein
c162982_g1	PF00162	Phosphoglycerate kinase
c158425_g1	PF03832	WSK motif
c155791_g1	PF03185	Calcium-activated potassium channel, beta subunit
c151360_g1	PF00400	WD domain, G-beta repeat
c44306_g2	PF01436	NHL repeat
c35811_g1	PF07690//PF00083	Major Facilitator Superfamily//Sugar (and other) transporter
c59484_g1	PF04210	Tetrahydromethanopterin S-methyltransferase, subunit G
c83056_g1	PF11575	FhuF 2Fe-2S C-terminal domain
c58468_g2	PF09788//PF07178	Transmembrane protein 55A//TraL protein
c29657_g1	PF01398	JAB1/Mov34/MPN/PAD-1 ubiquitin protease
c81180_g1	PF00643//PF01396	B-box zinc finger//Topoisomerase DNA binding C4 zinc finger
c160075_g1	PF00861	Ribosomal L18p/L5e family
c94476_g1	PF07728//PF00004//PF07724//PF07726	AAA domain (dynein-related subfamily)//ATPase family associated with various cellular activities (AAA)//AAA domain (Cdc48 subfamily)//ATPase family associated with various cellular activities (AAA)
c154967_g1	PF03943	TAP C-terminal domain
c128275_g1	PF00190//PF03079//PF02311	Cupin//ARD/ARD' family//AraC-like ligand binding domain
c73747_g1	PF08046//PF06596	IlvGEDA operon leader peptide//Photosystem II reaction centre X protein (PsbX)
c174407_g1	PF07034//PF04805//PF12106	Origin recognition complex (ORC) subunit 3 N-terminus//E10-like protein conserved region//Colicin C terminal ribonuclease domain
c125036_g1	PF04772	Influenza B matrix protein 2 (BM2)
c156325_g1	PF11605	Vacuolar protein sorting protein 36 Vps36
c179798_g1	PF00348	Polyprenyl synthetase
c167793_g1	PF00160	Cyclophilin type peptidyl-prolyl cis-trans isomerase/CLD
c166036_g1	PF00515//PF13414//PF14863	Tetratricopeptide repeat//TPR repeat//Alkyl sulfatase dimerisation
c72214_g2	PF02535//PF00335	ZIP Zinc transporter//Tetraspanin family
c37880_g1	PF00091	Tubulin/FtsZ family, GTPase domain
c25561_g1	PF00582	Universal stress protein family
c90970_g1	PF04556//PF00770	DpnII restriction endonuclease//Adenovirus endoprotease
c88781_g1	PF15384	PAXX, PAralog of XRCC4 and XLF, also called C9orf142
c47004_g1	PF03141//PF08241	Putative S-adenosyl-L-methionine-dependent methyltransferase//Methyltransferase domain
c119038_g1	PF01284	Membrane-associating domain
c73476_g3	PF08314//PF01073//PF01370//PF03015	Secretory pathway protein Sec39//3-beta hydroxysteroid dehydrogenase/isomerase family//NAD dependent epimerase/dehydratase family//Male sterility protein
c66905_g1	PF08039//PF09307//PF05454//PF02790	Mitochondrial proteolipid//CLIP, MHC2 interacting//Dystroglycan (Dystrophin-associated glycoprotein 1)//Cytochrome C oxidase subunit II, transmembrane domain
c121577_g1	PF03552	Cellulose synthase
c152287_g1	PF11427	Tc3 transposase
c185896_g1	PF04088	Peroxin 13, N-terminal region
c59260_g2	PF01064//PF01142	Activin types I and II receptor domain//tRNA pseudouridine synthase D (TruD)
c156571_g1	PF01218	Coproporphyrinogen III oxidase
c174409_g1	PF00118	TCP-1/cpn60 chaperonin family
c66027_g1	PF07714//PF00069	Protein tyrosine kinase//Protein kinase domain
c59896_g1	PF07531//PF05236	NHR1 homology to TAF//Transcription initiation factor TFIID component TAF4 family
c62440_g2	PF03074	Glutamate-cysteine ligase
c113102_g1	PF02358	Trehalose-phosphatase
c104124_g1	PF00209	Sodium:neurotransmitter symporter family
c70688_g1	PF03171	2OG-Fe(II) oxygenase superfamily
c177870_g1	PF01352	KRAB box
c21842_g2	PF03739//PF05739//PF09788	Predicted permease YjgP/YjgQ family//SNARE domain//Transmembrane protein 55A
c2171_g1	PF08361	MAATS-type transcriptional repressor, C-terminal region
c83260_g1	PF00441	Acyl-CoA dehydrogenase, C-terminal domain
c41820_g1	PF04689	DNA binding protein S1FA
c63090_g1	PF00089//PF06338	Trypsin//ComK protein
c2282_g1	PF02270	Transcription initiation factor IIF, beta subunit
c128649_g1	PF01912	eIF-6 family
c16468_g1	PF08586	RSC complex, Rsc14/Ldb7 subunit
c143821_g1	PF00118	TCP-1/cpn60 chaperonin family
c164317_g1	PF00910//PF00005//PF08477//PF01637//PF03193//PF00931//PF00006	RNA helicase//ABC transporter//Ras of Complex, Roc, domain of DAPkinase//Archaeal ATPase//Protein of unknown function, DUF258//NB-ARC domain//ATP synthase alpha/beta family, nucleotide-binding domain
c54534_g1	PF03106	WRKY DNA -binding domain
c23908_g1	PF00645	Poly(ADP-ribose) polymerase and DNA-Ligase Zn-finger region
c50628_g1	PF00709	Adenylosuccinate synthetase
c78214_g1	PF00190//PF00672//PF09030	Cupin//HAMP domain//Creb binding
c148526_g1	PF06397	Desulfoferrodoxin, N-terminal domain
c97897_g1	PF13174	Tetratricopeptide repeat
c73788_g1	PF08685//PF11057//PF01421//PF05986//PF00413//PF01562	GON domain//Cortexin of kidney//Reprolysin (M12B) family zinc metalloprotease//ADAM-TS Spacer 1//Matrixin//Reprolysin family propeptide
c22228_g2	PF09830	ATP adenylyltransferase
c108192_g1	PF02167	Cytochrome C1 family
c182177_g1	PF00156//PF02600	Phosphoribosyl transferase domain//Disulfide bond formation protein DsbB
c69151_g1	PF16906//PF08141	Ribosomal proteins L26 eukaryotic, L24P archaeal//Small acid-soluble spore protein H family
c55724_g2	PF01876	RNase P subunit p30
c157440_g1	PF03334//PF02705	Na+/H+ antiporter subunit//K+ potassium transporter
c71528_g2	PF00287	Sodium / potassium ATPase beta chain
c175407_g1	PF01329	Pterin 4 alpha carbinolamine dehydratase
c184879_g1	PF00106//PF05662	short chain dehydrogenase//Coiled stalk of trimeric autotransporter adhesin
c159155_g1	PF00906	Hepatitis core antigen
c72322_g1	PF13304	AAA domain, putative AbiEii toxin, Type IV TA system
c42572_g1	PF00069	Protein kinase domain
c108288_g1	PF04901	Receptor activity modifying family
c37178_g1	PF03947//PF00181	Ribosomal Proteins L2, C-terminal domain//Ribosomal Proteins L2, RNA binding domain
c68588_g1	PF00631//PF05743//PF05773	GGL domain//UEV domain//RWD domain
c119040_g1	PF00295	Glycosyl hydrolases family 28
c139617_g1	PF00962	Adenosine/AMP deaminase
c167112_g1	PF00162	Phosphoglycerate kinase
c74031_g1	PF00106	short chain dehydrogenase
c160242_g1	PF00069//PF07714//PF06293	Protein kinase domain//Protein tyrosine kinase//Lipopolysaccharide kinase (Kdo/WaaP) family
c129630_g1	PF01005	Flavivirus non-structural protein NS2A
c10497_g2	PF01623	Carlavirus putative nucleic acid binding protein
c72745_g2	PF00694//PF00330	Aconitase C-terminal domain//Aconitase family (aconitate hydratase)
c71916_g1	PF13508//PF00583//PF13718//PF00270//PF00096	Acetyltransferase (GNAT) domain//Acetyltransferase (GNAT) family//GNAT acetyltransferase 2//DEAD/DEAH box helicase//Zinc finger, C2H2 type
c155848_g1	PF05770//PF07074	Inositol 1, 3, 4-trisphosphate 5/6-kinase//Translocon-associated protein, gamma subunit (TRAP-gamma)
c53700_g1	PF03141	Putative S-adenosyl-L-methionine-dependent methyltransferase
c47829_g2	PF13639//PF12906	Ring finger domain//RING-variant domain
c182463_g1	PF03348	Serine incorporator (Serinc)
c168591_g1	PF08655	DASH complex subunit Ask1
c26276_g1	PF10447	Exosome component EXOSC1/CSL4
c51665_g2	PF09026	Centromere protein B dimerisation domain
c42352_g1	PF00083//PF07690//PF13631	Sugar (and other) transporter//Major Facilitator Superfamily//Cytochrome b(N-terminal)/b6/petB
c66679_g1	PF07086	Jagunal, ER re-organisation during oogenesis
c170507_g1	PF06072	Alphaherpesvirus tegument protein US9
c45996_g1	PF14865//PF02171//PF02170//PF03662//PF12165	Macin//Piwi domain//PAZ domain//Glycosyl hydrolase family 79, N-terminal domain//Domain of unknown function (DUF3594)
c67962_g1	PF01159//PF03868	Ribosomal protein L6e//Ribosomal protein L6, N-terminal domain
c68668_g1	PF00999	Sodium/hydrogen exchanger family
c72295_g2	PF00172//PF00515//PF13414//PF13181	Fungal Zn(2)-Cys(6) binuclear cluster domain//Tetratricopeptide repeat//TPR repeat//Tetratricopeptide repeat
c87395_g1	PF04355	SmpA / OmlA family
c52743_g1	PF04055//PF00919	Radical SAM superfamily//Uncharacterized protein family UPF0004
c63131_g1	PF00977//PF01207//PF01180//PF00224//PF03060//PF02310//PF04131//PF01070//PF01081//PF00478	Histidine biosynthesis protein//Dihydrouridine synthase (Dus)//Dihydroorotate dehydrogenase//Pyruvate kinase, barrel domain//Nitronate monooxygenase//B12 binding domain//Putative N-acetylmannosamine-6-phosphate epimerase//FMN-dependent dehydrogenase//KDPG and KHG aldolase//IMP dehydrogenase / GMP reductase domain
c158404_g1	PF00069//PF07714	Protein kinase domain//Protein tyrosine kinase
c73693_g1	PF00270//PF10391//PF00437//PF00476	DEAD/DEAH box helicase//Fingers domain of DNA polymerase lambda//Type II/IV secretion system protein//DNA polymerase family A
c69105_g1	PF02358//PF01762//PF03332	Trehalose-phosphatase//Galactosyltransferase//Eukaryotic phosphomannomutase
c15680_g1	PF02533	Photosystem II 4 kDa reaction centre component
c181053_g1	PF04615	Utp14 protein
c119240_g1	PF00319//PF01486	SRF-type transcription factor (DNA-binding and dimerisation domain)//K-box region
c185468_g1	PF01771	Herpesvirus alkaline exonuclease
c167551_g1	PF15171	Neuropeptide secretory protein family, NPQ, spexin
c178196_g1	PF01496	V-type ATPase 116kDa subunit family
c73743_g1	PF00225//PF01580//PF06156	Kinesin motor domain//FtsK/SpoIIIE family//Protein of unknown function (DUF972)
c12299_g1	PF04189	Gcd10p family
c144907_g1	PF07992//PF01134//PF02558//PF01266//PF00732//PF05834//PF02254	Pyridine nucleotide-disulphide oxidoreductase//Glucose inhibited division protein A//Ketopantoate reductase PanE/ApbA//FAD dependent oxidoreductase//GMC oxidoreductase//Lycopene cyclase protein//TrkA-N domain
c20430_g1	PF05843//PF00076//PF12090//PF08287	Suppressor of forked protein (Suf)//RNA recognition motif. (a.k.a. RRM, RBD, or RNP domain)//Spt20 family//Spc19
c66245_g1	PF10278	Mediator of RNA pol II transcription subunit 19
c192657_g1	PF02133	Permease for cytosine/purines, uracil, thiamine, allantoin
c53339_g1	PF07745	Glycosyl hydrolase family 53
c98303_g1	PF00108	Thiolase, N-terminal domain
c2619_g1	PF00895	ATP synthase protein 8
c95950_g1	PF04178//PF04647	Got1/Sft2-like family//Accessory gene regulator B
c72903_g2	PF00667//PF00175//PF00258	FAD binding domain//Oxidoreductase NAD-binding domain//Flavodoxin
c67892_g1	PF01900//PF11815	Rpp14/Pop5 family//Domain of unknown function (DUF3336)
c139948_g1	PF05563	Salmonella plasmid virulence protein SpvD
c54983_g1	PF00010	Helix-loop-helix DNA-binding domain
c70862_g1	PF04310//PF01637//PF13304//PF06414//PF00910//PF00004//PF03193//PF00005//PF01926	MukB N-terminal//Archaeal ATPase//AAA domain, putative AbiEii toxin, Type IV TA system//Zeta toxin//RNA helicase//ATPase family associated with various cellular activities (AAA)//Protein of unknown function, DUF258//ABC transporter//50S ribosome-binding GTPase
c132257_g1	PF05210	Sprouty protein (Spry)
c135854_g1	PF04893	Yip1 domain
c60987_g1	PF12678//PF14634//PF13639//PF12861//PF00097//PF17123	RING-H2 zinc finger//zinc-RING finger domain//Ring finger domain//Anaphase-promoting complex subunit 11 RING-H2 finger//Zinc finger, C3HC4 type (RING finger)//RING-like zinc finger
c67789_g1	PF00016//PF01479//PF01791	Ribulose bisphosphate carboxylase large chain, catalytic domain//S4 domain//DeoC/LacD family aldolase
c45888_g1	PF03193//PF02421//PF08477//PF00025//PF00071//PF01926	Protein of unknown function, DUF258//Ferrous iron transport protein B//Ras of Complex, Roc, domain of DAPkinase//ADP-ribosylation factor family//Ras family//50S ribosome-binding GTPase
c187334_g1	PF02899//PF02346	Phage integrase, N-terminal SAM-like domain//Chordopoxvirus multifunctional envelope protein A27
c71538_g1	PF12937//PF15966//PF00646	F-box-like//F-box//F-box domain
c29979_g1	PF13639//PF06437//PF13465//PF00096//PF00628	Ring finger domain//IMP-specific 5'-nucleotidase//Zinc-finger double domain//Zinc finger, C2H2 type//PHD-finger
c69129_g1	PF02140//PF08996	Galactose binding lectin domain//DNA Polymerase alpha zinc finger
c64279_g1	PF13508//PF04055//PF00583//PF08445	Acetyltransferase (GNAT) domain//Radical SAM superfamily//Acetyltransferase (GNAT) family//FR47-like protein
c135548_g1	PF01398	JAB1/Mov34/MPN/PAD-1 ubiquitin protease
c169051_g1	PF15200	Keratinocyte differentiation-associated
c35225_g1	PF02529	Cytochrome B6-F complex subunit 5
c70354_g1	PF09019//PF09726	EcoRII C terminal//Transmembrane protein
c103544_g1	PF05180	DNL zinc finger
c35442_g1	PF00171	Aldehyde dehydrogenase family
c60214_g1	PF06140	Interferon-induced 6-16 family
c88439_g1	PF00207	Alpha-2-macroglobulin family
c122924_g1	PF02537	CrcB-like protein, Camphor Resistance (CrcB)
c84751_g1	PF02560	Cyanate lyase C-terminal domain
c23672_g1	PF00120	Glutamine synthetase, catalytic domain
c136470_g1	PF00847	AP2 domain
c4285_g1	PF00025	ADP-ribosylation factor family
c123880_g1	PF03047	COMC family
c89301_g1	PF00230	Major intrinsic protein
c155381_g1	PF00156//PF04189	Phosphoribosyl transferase domain//Gcd10p family
c90714_g1	PF03186//PF01769	CobD/Cbib protein//Divalent cation transporter
c8518_g1	PF02567	Phenazine biosynthesis-like protein
c62788_g2	PF13895//PF13855//PF00560	Immunoglobulin domain//Leucine rich repeat//Leucine Rich Repeat
c183801_g1	PF16719	SAWADEE domain
c4570_g1	PF15085	Neuropeptide FF
c94612_g1	PF13639//PF00130//PF00628//PF12678//PF14634//PF00097//PF12861//PF17123	Ring finger domain//Phorbol esters/diacylglycerol binding domain (C1 domain)//PHD-finger//RING-H2 zinc finger//zinc-RING finger domain//Zinc finger, C3HC4 type (RING finger)//Anaphase-promoting complex subunit 11 RING-H2 finger//RING-like zinc finger
c69553_g3	PF00319//PF01486//PF02183//PF00170//PF06156//PF04977//PF04111	SRF-type transcription factor (DNA-binding and dimerisation domain)//K-box region//Homeobox associated leucine zipper//bZIP transcription factor//Protein of unknown function (DUF972)//Septum formation initiator//Autophagy protein Apg6
c67891_g1	PF05975	Bacterial ABC transporter protein EcsB
c158324_g1	PF13897//PF06584//PF06524//PF04931//PF09026	Golgi-dynamics membrane-trafficking//DIRP//NOA36 protein//DNA polymerase phi//Centromere protein B dimerisation domain
c42943_g2	PF00168	C2 domain
c151850_g1	PF00069//PF07714	Protein kinase domain//Protein tyrosine kinase
c64960_g1	PF00069//PF06293//PF09202	Protein kinase domain//Lipopolysaccharide kinase (Kdo/WaaP) family//Rio2, N-terminal
c155111_g1	PF08683//PF00503	Microtubule-binding calmodulin-regulated spectrin-associated//G-protein alpha subunit
c142637_g1	PF05529	B-cell receptor-associated protein 31-like
c152703_g1	PF00050	Kazal-type serine protease inhibitor domain
c40105_g1	PF08038	TOM7 family
c147717_g1	PF00268	Ribonucleotide reductase, small chain
c61441_g1	PF00335	Tetraspanin family
c70789_g1	PF15800	Clock interacting protein circadian
c92418_g1	PF01536	Adenosylmethionine decarboxylase
c59982_g1	PF00640//PF01652	Phosphotyrosine interaction domain (PTB/PID)//Eukaryotic initiation factor 4E
c188841_g1	PF04406	Type IIB DNA topoisomerase
c20405_g1	PF04758	Ribosomal protein S30
c23127_g1	PF08069	Ribosomal S13/S15 N-terminal domain
c64315_g1	PF00252	Ribosomal protein L16p/L10e
c161504_g1	PF13417//PF13409	Glutathione S-transferase, N-terminal domain//Glutathione S-transferase, N-terminal domain
c62175_g1	PF06463	Molybdenum Cofactor Synthesis C
c189035_g1	PF02800	Glyceraldehyde 3-phosphate dehydrogenase, C-terminal domain
c169794_g1	PF00876	Innexin
c149315_g1	PF09810	Exonuclease V - a 5' deoxyribonuclease
c73192_g1	PF00137	ATP synthase subunit C
c180652_g1	PF00023//PF13606	Ankyrin repeat//Ankyrin repeat
c94821_g1	PF08496	Peptidase family S49 N-terminal
c139495_g1	PF00071//PF01926//PF04670//PF08477//PF00025	Ras family//50S ribosome-binding GTPase//Gtr1/RagA G protein conserved region//Ras of Complex, Roc, domain of DAPkinase//ADP-ribosylation factor family
c43801_g1	PF00479//PF02781	Glucose-6-phosphate dehydrogenase, NAD binding domain//Glucose-6-phosphate dehydrogenase, C-terminal domain
c94473_g1	PF00501	AMP-binding enzyme
c98692_g1	PF00097//PF01754	Zinc finger, C3HC4 type (RING finger)//A20-like zinc finger
c17956_g1	PF05225	helix-turn-helix, Psq domain
c63772_g4	PF13176//PF13465	Tetratricopeptide repeat//Zinc-finger double domain
c79131_g1	PF01799	[2Fe-2S] binding domain
c52765_g1	PF00318	Ribosomal protein S2
c89669_g1	PF00118//PF00542	TCP-1/cpn60 chaperonin family//Ribosomal protein L7/L12 C-terminal domain
c68358_g1	PF06525//PF00127//PF02298	Sulfocyanin (SoxE) domain//Copper binding proteins, plastocyanin/azurin family//Plastocyanin-like domain
c68974_g1	PF00210//PF02915//PF03232	Ferritin-like domain//Rubrerythrin//Ubiquinone biosynthesis protein COQ7
c75913_g1	PF00447	HSF-type DNA-binding
c170565_g1	PF09249	tRNA nucleotidyltransferase, second domain
c72568_g1	PF00575//PF02599	S1 RNA binding domain//Global regulator protein family
c180225_g1	PF00366	Ribosomal protein S17
c185619_g1	PF00168	C2 domain
c62964_g1	PF04689	DNA binding protein S1FA
c142698_g1	PF00450//PF01401//PF02601	Serine carboxypeptidase//Angiotensin-converting enzyme//Exonuclease VII, large subunit
c73452_g6	PF05399//PF04785	Ectropic viral integration site 2A protein (EVI2A)//Rhabdovirus matrix protein M2
c141735_g1	PF02780	Transketolase, C-terminal domain
c21100_g1	PF01155//PF13465//PF00096//PF13912//PF02322//PF02892	Hydrogenase/urease nickel incorporation, metallochaperone, hypA//Zinc-finger double domain//Zinc finger, C2H2 type//C2H2-type zinc finger//Cytochrome bd terminal oxidase subunit II//BED zinc finger
c183301_g1	PF00069//PF07714	Protein kinase domain//Protein tyrosine kinase
c176463_g1	PF07955	Protein of unknown function (DUF1687)
c148751_g1	PF02189	Immunoreceptor tyrosine-based activation motif
c155062_g1	PF00498	FHA domain
c61824_g1	PF00096//PF13465	Zinc finger, C2H2 type//Zinc-finger double domain
c70589_g2	PF01695//PF07728//PF01637//PF02367//PF01580//PF05496//PF07503//PF00158//PF07724//PF00931//PF01443//PF00437//PF10662//PF00910//PF03266//PF09262//PF01926//PF00005//PF00004//PF06068	IstB-like ATP binding protein//AAA domain (dynein-related subfamily)//Archaeal ATPase//Threonylcarbamoyl adenosine biosynthesis protein TsaE//FtsK/SpoIIIE family//Holliday junction DNA helicase ruvB N-terminus//HypF finger//Sigma-54 interaction domain//AAA domain (Cdc48 subfamily)//NB-ARC domain//Viral (Superfamily 1) RNA helicase//Type II/IV secretion system protein//Ethanolamine utilisation - p…
c13961_g1	PF01844//PF13465//PF00096	HNH endonuclease//Zinc-finger double domain//Zinc finger, C2H2 type
c146337_g1	PF01263	Aldose 1-epimerase
c158765_g1	PF01384	Phosphate transporter family
c124958_g1	PF00676	Dehydrogenase E1 component
c60826_g1	PF01728//PF05891//PF00891//PF06859	FtsJ-like methyltransferase//AdoMet dependent proline di-methyltransferase//O-methyltransferase//Bicoid-interacting protein 3 (Bin3)
c187383_g1	PF07690	Major Facilitator Superfamily
c189161_g1	PF07525	SOCS box
c189304_g1	PF00755	Choline/Carnitine o-acyltransferase
c143903_g1	PF03133	Tubulin-tyrosine ligase family
c133499_g1	PF01857	Retinoblastoma-associated protein B domain
c17974_g1	PF07478	D-ala D-ala ligase C-terminus
c24399_g1	PF15168	Triple QxxK/R motif-containing protein family
c79624_g1	PF08273//PF02782//PF05274	Zinc-binding domain of primase-helicase//FGGY family of carbohydrate kinases, C-terminal domain//Occlusion-derived virus envelope protein E25
c72698_g1	PF01073//PF03435//PF01370//PF00106	3-beta hydroxysteroid dehydrogenase/isomerase family//Saccharopine dehydrogenase NADP binding domain//NAD dependent epimerase/dehydratase family//short chain dehydrogenase
c79542_g1	PF00305	Lipoxygenase
c134658_g1	PF07565	Band 3 cytoplasmic domain
c87298_g1	PF07425	Pardaxin
c172634_g1	PF06689	ClpX C4-type zinc finger
c65893_g1	PF00270//PF01080//PF01398//PF00789//PF01267//PF00240	DEAD/DEAH box helicase//Presenilin//JAB1/Mov34/MPN/PAD-1 ubiquitin protease//UBX domain//F-actin capping protein alpha subunit//Ubiquitin family
c65890_g1	PF13442	Cytochrome C oxidase, cbb3-type, subunit III
c103626_g1	PF02357	Transcription termination factor nusG
c118836_g1	PF00982	Glycosyltransferase family 20
c49772_g1	PF00334	Nucleoside diphosphate kinase
c70706_g1	PF01199	Ribosomal protein L34e
c170719_g1	PF05199	GMC oxidoreductase
c94603_g1	PF12326	N-glycosylation protein
c146635_g1	PF00176	SNF2 family N-terminal domain
c83771_g1	PF04564//PF11789	U-box domain//Zinc-finger of the MIZ type in Nse subunit
c53373_g1	PF15178	Mitochondrial import receptor subunit TOM5 homolog
c177802_g1	PF02770//PF00441	Acyl-CoA dehydrogenase, middle domain//Acyl-CoA dehydrogenase, C-terminal domain
c44425_g1	PF00834	Ribulose-phosphate 3 epimerase family
c70725_g1	PF00884//PF00795//PF01585//PF02237	Sulfatase//Carbon-nitrogen hydrolase//G-patch domain//Biotin protein ligase C terminal domain
c71610_g1	PF13895	Immunoglobulin domain
c154398_g1	PF01412	Putative GTPase activating protein for Arf
c41509_g1	PF00424	REV protein (anti-repression trans-activator protein)
c93833_g1	PF07267//PF05225//PF10486//PF01213//PF07941	Nucleopolyhedrovirus capsid protein P87//helix-turn-helix, Psq domain//Phosphoinositide 3-kinase gamma adapter protein p101 subunit//Adenylate cyclase associated (CAP) N terminal//Potassium channel Kv1.4 tandem inactivation domain
c45104_g1	PF13897//PF00703//PF00887	Golgi-dynamics membrane-trafficking//Glycosyl hydrolases family 2//Acyl CoA binding protein
c61415_g2	PF08039	Mitochondrial proteolipid
c18169_g1	PF04900	Fcf1
c103347_g1	PF02263	Guanylate-binding protein, N-terminal domain
c125625_g1	PF02888	Calmodulin binding domain
c130979_g1	PF08437	Glycosyl transferase family 8 C-terminal
c69643_g1	PF00536//PF04111//PF02601//PF07647	SAM domain (Sterile alpha motif)//Autophagy protein Apg6//Exonuclease VII, large subunit//SAM domain (Sterile alpha motif)
c73389_g1	PF00067	Cytochrome P450
c89237_g1	PF03033	Glycosyltransferase family 28 N-terminal domain
c14800_g1	PF16178	Dimerisation domain of Ca+-activated chloride-channel, anoctamin
c118518_g1	PF00834	Ribulose-phosphate 3 epimerase family
c64872_g1	PF00616//PF00067	GTPase-activator protein for Ras-like GTPase//Cytochrome P450
c68675_g1	PF14943	Mitochondrial ribosome subunit S26
c50425_g1	PF01004//PF00010	Flavivirus envelope glycoprotein M//Helix-loop-helix DNA-binding domain
c142432_g1	PF00400	WD domain, G-beta repeat
c41251_g1	PF09229	Activator of Hsp90 ATPase, N-terminal
c72326_g1	PF01218	Coproporphyrinogen III oxidase
c189235_g1	PF07544	RNA polymerase II transcription mediator complex subunit 9
c37862_g1	PF07685	CobB/CobQ-like glutamine amidotransferase domain
c154181_g1	PF00108//PF08545//PF02803	Thiolase, N-terminal domain//3-Oxoacyl-[acyl-carrier-protein (ACP)] synthase III//Thiolase, C-terminal domain
c33820_g1	PF03091	CutA1 divalent ion tolerance protein
c71639_g1	PF02826//PF12242//PF03435//PF00106//PF01370	D-isomer specific 2-hydroxyacid dehydrogenase, NAD binding domain//NAD(P)H binding domain of trans-2-enoyl-CoA reductase//Saccharopine dehydrogenase NADP binding domain//short chain dehydrogenase//NAD dependent epimerase/dehydratase family
c84452_g1	PF01015	Ribosomal S3Ae family
c75708_g1	PF00468	Ribosomal protein L34
c59207_g2	PF02517	CAAX protease self-immunity
c57628_g1	PF00573	Ribosomal protein L4/L1 family
c139888_g1	PF03141	Putative S-adenosyl-L-methionine-dependent methyltransferase
c174696_g1	PF01926//PF02421	50S ribosome-binding GTPase//Ferrous iron transport protein B
c60984_g1	PF02163	Peptidase family M50
c10281_g1	PF02458	Transferase family
c139917_g1	PF00901//PF06386	Orbivirus outer capsid protein VP5//Gas vesicle synthesis protein GvpL/GvpF
c167650_g1	PF01496	V-type ATPase 116kDa subunit family
c69340_g1	PF00335	Tetraspanin family
c72993_g2	PF05175//PF05063//PF13374//PF05971//PF03602//PF04082	Methyltransferase small domain//MT-A70//Tetratricopeptide repeat//Protein of unknown function (DUF890)//Conserved hypothetical protein 95//Fungal specific transcription factor domain
c77916_g1	PF00069	Protein kinase domain
c54007_g1	PF02786	Carbamoyl-phosphate synthase L chain, ATP binding domain
c151999_g1	PF02714	Calcium-dependent channel, 7TM region, putative phosphate
c139557_g1	PF01175	Urocanase
c66921_g1	PF03352//PF01585//PF12682	Methyladenine glycosylase//G-patch domain//Flavodoxin
c64686_g1	PF13374//PF06552//PF13181//PF13176//PF13371//PF13414//PF00515	Tetratricopeptide repeat//Plant specific mitochondrial import receptor subunit TOM20//Tetratricopeptide repeat//Tetratricopeptide repeat//Tetratricopeptide repeat//TPR repeat//Tetratricopeptide repeat
c128831_g1	PF00013//PF13014//PF07650	KH domain//KH domain//KH domain
c184489_g1	PF00612//PF04111//PF06156	IQ calmodulin-binding motif//Autophagy protein Apg6//Protein of unknown function (DUF972)
c71743_g1	PF00160//PF01258//PF01122//PF00412	Cyclophilin type peptidyl-prolyl cis-trans isomerase/CLD//Prokaryotic dksA/traR C4-type zinc finger//Eukaryotic cobalamin-binding protein//LIM domain
c87787_g1	PF08997	Ubiquinol-cytochrome C reductase complex, 6.4kD protein
c178691_g1	PF04554	Extensin-like region
c53180_g1	PF08102	Scorpion antimicrobial peptide
c123697_g1	PF09028	Mac 1
c65347_g1	PF00514	Armadillo/beta-catenin-like repeat
c124891_g1	PF02427	Photosystem I reaction centre subunit IV / PsaE
c73455_g1	PF00394//PF07732//PF07731	Multicopper oxidase//Multicopper oxidase//Multicopper oxidase
c61421_g1	PF00685	Sulfotransferase domain
c60236_g1	PF05645//PF09202	RNA polymerase III subunit RPC82//Rio2, N-terminal
c1204_g1	PF03121//PF05434	Herpesviridae UL52/UL70 DNA primase//TMEM9
c146250_g1	PF01116	Fructose-bisphosphate aldolase class-II
c156887_g1	PF03360	Glycosyltransferase family 43
c96690_g1	PF17064	Sleepless protein
c30429_g1	PF02796	Helix-turn-helix domain of resolvase
c31731_g1	PF03999	Microtubule associated protein (MAP65/ASE1 family)
c120684_g1	PF02629	CoA binding domain
c86878_g1	PF00069	Protein kinase domain
c26104_g1	PF16367//PF00076	RNA recognition motif//RNA recognition motif. (a.k.a. RRM, RBD, or RNP domain)
c69808_g2	PF04628	Sedlin, N-terminal conserved region
c73706_g1	PF00004//PF00931//PF00849//PF00154//PF07402//PF03796//PF02562	ATPase family associated with various cellular activities (AAA)//NB-ARC domain//RNA pseudouridylate synthase//recA bacterial DNA recombination protein//Human herpesvirus U26 protein//DnaB-like helicase C terminal domain//PhoH-like protein
c33009_g1	PF04758	Ribosomal protein S30
c70263_g1	PF09329//PF15182	Primase zinc finger//Otospiralin
c171538_g1	PF09036	Bcr-Abl oncoprotein oligomerisation domain
c156001_g1	PF02496//PF00060	ABA/WDS induced protein//Ligand-gated ion channel
c39540_g1	PF01534	Frizzled/Smoothened family membrane region
c61393_g1	PF02984//PF01749//PF00382	Cyclin, C-terminal domain//Importin beta binding domain//Transcription factor TFIIB repeat
c117049_g1	PF00481	Protein phosphatase 2C
c104100_g1	PF01213	Adenylate cyclase associated (CAP) N terminal
c31662_g2	PF04116	Fatty acid hydroxylase superfamily
c114518_g1	PF00330	Aconitase family (aconitate hydratase)
c20822_g1	PF03882	KicB killing factor
c38504_g1	PF11640	Telomere-length maintenance and DNA damage repair
c67388_g1	PF08122	NADH-ubiquinone oxidoreductase B12 subunit family
c157019_g1	PF00701	Dihydrodipicolinate synthetase family
c145816_g1	PF02841	Guanylate-binding protein, C-terminal domain
c70980_g1	PF13676//PF01582//PF09003//PF00560//PF13855	TIR domain//TIR domain//Bacteriophage lambda integrase, N-terminal domain//Leucine Rich Repeat//Leucine rich repeat
c162018_g1	PF08728	CRT10
c78830_g1	PF00367	phosphotransferase system, EIIB
c350_g1	PF02939	UcrQ family
c90553_g1	PF00752	XPG N-terminal domain
c24616_g1	PF11722	CCCH zinc finger in TRM13 protein
c41640_g2	PF00093	von Willebrand factor type C domain
c187322_g1	PF05313	Poxvirus P21 membrane protein
c64255_g1	PF03153	Transcription factor IIA, alpha/beta subunit
c71435_g1	PF01363	FYVE zinc finger
c170843_g1	PF06369	Sea anemone cytotoxic protein
c174980_g1	PF15168	Triple QxxK/R motif-containing protein family
c22120_g1	PF13833//PF00435//PF13405//PF00307//PF00036//PF13499//PF13202	EF-hand domain pair//Spectrin repeat//EF-hand domain//Calponin homology (CH) domain//EF hand//EF-hand domain pair//EF hand
c75124_g1	PF08540	Hydroxymethylglutaryl-coenzyme A synthase C terminal
c71283_g1	PF00285//PF00549	Citrate synthase//CoA-ligase
c45508_g1	PF00665	Integrase core domain
c90750_g1	PF15225	Interleukin 32
c70540_g1	PF07726//PF00158//PF07728//PF00493	ATPase family associated with various cellular activities (AAA)//Sigma-54 interaction domain//AAA domain (dynein-related subfamily)//MCM2/3/5 family
c137805_g1	PF00106	short chain dehydrogenase
c27304_g1	PF00584	SecE/Sec61-gamma subunits of protein translocation complex
c73867_g1	PF07267	Nucleopolyhedrovirus capsid protein P87
c121050_g1	PF06203	CCT motif
c154938_g1	PF12861//PF00097//PF13639//PF12678	Anaphase-promoting complex subunit 11 RING-H2 finger//Zinc finger, C3HC4 type (RING finger)//Ring finger domain//RING-H2 zinc finger
c121709_g1	PF01111	Cyclin-dependent kinase regulatory subunit
c89141_g1	PF01336	OB-fold nucleic acid binding domain
c144023_g1	PF09810	Exonuclease V - a 5' deoxyribonuclease
c44514_g1	PF01063	Amino-transferase class IV
c11594_g1	PF01607	Chitin binding Peritrophin-A domain
c74781_g1	PF12199	Extracellular fibrinogen binding protein C terminal
c24836_g1	PF00619	Caspase recruitment domain
c111344_g1	PF01070	FMN-dependent dehydrogenase
c44351_g1	PF02080//PF00183	TrkA-C domain//Hsp90 protein
c130190_g1	PF00931	NB-ARC domain
c184587_g1	PF05648	Peroxisomal biogenesis factor 11 (PEX11)
c84909_g1	PF01116	Fructose-bisphosphate aldolase class-II
c186450_g1	PF01342	SAND domain
c63113_g2	PF06305//PF00102//PF00782	Protein of unknown function (DUF1049)//Protein-tyrosine phosphatase//Dual specificity phosphatase, catalytic domain
c59860_g1	PF08118	Yeast mitochondrial distribution and morphology (MDM) proteins
c47201_g1	PF00181	Ribosomal Proteins L2, RNA binding domain
c71792_g1	PF07690//PF00083	Major Facilitator Superfamily//Sugar (and other) transporter
c187553_g1	PF07651	ANTH domain
c76804_g1	PF05971	Protein of unknown function (DUF890)
c189672_g1	PF10288	Cytoplasmic tRNA 2-thiolation protein 2
c76896_g1	PF00076//PF16367//PF00525	RNA recognition motif. (a.k.a. RRM, RBD, or RNP domain)//RNA recognition motif//Alpha crystallin A chain, N terminal
c71760_g2	PF08653//PF00769//PF00038//PF00063//PF10404//PF01576//PF00612//PF02736//PF09177	DASH complex subunit Dam1//Ezrin/radixin/moesin family//Intermediate filament protein//Myosin head (motor domain)//Rad4 beta-hairpin domain 2//Myosin tail//IQ calmodulin-binding motif//Myosin N-terminal SH3-like domain//Syntaxin 6, N-terminal
c181054_g1	PF08240	Alcohol dehydrogenase GroES-like domain
c70333_g1	PF00160	Cyclophilin type peptidyl-prolyl cis-trans isomerase/CLD
c55619_g1	PF02148//PF00935	Zn-finger in ubiquitin-hydrolases and other protein//Ribosomal protein L44
c116650_g1	PF03074	Glutamate-cysteine ligase
c82271_g1	PF01250	Ribosomal protein S6
c42202_g1	PF00499	NADH-ubiquinone/plastoquinone oxidoreductase chain 6
c40878_g1	PF03534	Salmonella virulence plasmid 65kDa B protein
c176149_g1	PF03079	ARD/ARD' family
c144499_g1	PF07464	Apolipophorin-III precursor (apoLp-III)
c5636_g1	PF06253	Trimethylamine methyltransferase (MTTB)
c72755_g2	PF06667//PF00397//PF00435//PF00569//PF00494//PF06156//PF01166//PF06657//PF02183//PF11365//PF07649	Phage shock protein B//WW domain//Spectrin repeat//Zinc finger, ZZ type//Squalene/phytoene synthase//Protein of unknown function (DUF972)//TSC-22/dip/bun family//Centrosome microtubule-binding domain of Cep57//Homeobox associated leucine zipper//Protein of unknown function (DUF3166)//C1-like domain
c53165_g1	PF00239	Resolvase, N terminal domain
c136961_g1	PF00839	Cysteine rich repeat
c53799_g1	PF00374	Nickel-dependent hydrogenase
c29294_g1	PF02919	Eukaryotic DNA topoisomerase I, DNA binding fragment
c180540_g1	PF00400	WD domain, G-beta repeat
c78603_g1	PF09260	Domain of unknown function (DUF1966)
c166550_g1	PF12009	Telomerase ribonucleoprotein complex - RNA binding domain
c37632_g1	PF02550	Acetyl-CoA hydrolase/transferase N-terminal domain
c62608_g1	PF05051	Cytochrome C oxidase copper chaperone (COX17)
c68463_g1	PF00684//PF00154//PF01155	DnaJ central domain//recA bacterial DNA recombination protein//Hydrogenase/urease nickel incorporation, metallochaperone, hypA
c72401_g1	PF09261//PF01074//PF00002//PF07748	Alpha mannosidase, middle domain//Glycosyl hydrolases family 38 N-terminal domain//7 transmembrane receptor (Secretin family)//Glycosyl hydrolases family 38 C-terminal domain
c128115_g1	PF00400	WD domain, G-beta repeat
c141983_g1	PF00313//PF00432	'Cold-shock' DNA-binding domain//Prenyltransferase and squalene oxidase repeat
c87153_g1	PF15894	Inhibitor of glucose uptake transporter SgrT
c100142_g1	PF00332	Glycosyl hydrolases family 17
c133244_g1	PF11057	Cortexin of kidney
c53615_g1	PF09514	SSXRD motif
c52673_g1	PF01545	Cation efflux family
c72292_g1	PF13639//PF00097//PF14634//PF16685	Ring finger domain//Zinc finger, C3HC4 type (RING finger)//zinc-RING finger domain//zinc RING finger of MSL2
c121478_g1	PF05887	Procyclic acidic repetitive protein (PARP)
c126146_g1	PF04839	Plastid and cyanobacterial ribosomal protein (PSRP-3 / Ycf65)
c92046_g1	PF00232	Glycosyl hydrolase family 1
c70250_g1	PF09363	XFP C-terminal domain
c122034_g1	PF00501	AMP-binding enzyme
c107555_g1	PF00171	Aldehyde dehydrogenase family
c58672_g1	PF00659	POLO box duplicated region
c20964_g1	PF03125//PF00462	C. elegans Sre G protein-coupled chemoreceptor//Glutaredoxin
c44937_g1	PF15926//PF01199	E3 ubiquitin-protein ligase RNF220//Ribosomal protein L34e
c105318_g1	PF04505//PF00230	Interferon-induced transmembrane protein//Major intrinsic protein
c127837_g1	PF02117	Serpentine type 7TM GPCR chemoreceptor Sra
c144105_g1	PF01344	Kelch motif
c67706_g1	PF01667//PF00514//PF02883//PF09066//PF01602//PF02985//PF13465	Ribosomal protein S27//Armadillo/beta-catenin-like repeat//Adaptin C-terminal domain//Beta2-adaptin appendage, C-terminal sub-domain//Adaptin N terminal region//HEAT repeat//Zinc-finger double domain
c6625_g1	PF09421//PF02020//PF01873	Frequency clock protein//eIF4-gamma/eIF5/eIF2-epsilon//Domain found in IF2B/IF5
c82060_g1	PF01776	Ribosomal L22e protein family
c8764_g1	PF07859	alpha/beta hydrolase fold
c147539_g1	PF02045	CCAAT-binding transcription factor (CBF-B/NF-YA) subunit B
c25009_g1	PF02392//PF02203	Ycf4//Tar ligand binding domain homologue
c74167_g1	PF04995	Heme exporter protein D (CcmD)
c189121_g1	PF08451	Adenosine/AMP deaminase N-terminal
c170559_g1	PF04700	Structural glycoprotein p40/gp41 conserved region
c106301_g1	PF04517	Microvirus lysis protein (E), C terminus
c183768_g1	PF04998	RNA polymerase Rpb1, domain 5
c155957_g1	PF08534//PF00578//PF00085//PF01507	Redoxin//AhpC/TSA family//Thioredoxin//Phosphoadenosine phosphosulfate reductase family
c46117_g1	PF10417//PF00578//PF08534	C-terminal domain of 1-Cys peroxiredoxin//AhpC/TSA family//Redoxin
c109814_g1	PF00311	Phosphoenolpyruvate carboxylase
c97934_g1	PF02969//PF08057//PF00125	TATA box binding protein associated factor (TAF)//Erythromycin resistance leader peptide//Core histone H2A/H2B/H3/H4
c163828_g1	PF04900	Fcf1
c189287_g1	PF01051	Initiator Replication protein
c84897_g1	PF00344	SecY translocase
c61414_g1	PF01416	tRNA pseudouridine synthase
c59956_g1	PF00227	Proteasome subunit
c86063_g1	PF09179	TilS substrate binding domain
c178837_g1	PF00562	RNA polymerase Rpb2, domain 6
c74389_g1	PF09396	Thrombin light chain
c71270_g1	PF01284	Membrane-associating domain
c121375_g1	PF00091	Tubulin/FtsZ family, GTPase domain
c66201_g1	PF01247//PF01782	Ribosomal protein L35Ae//RimM N-terminal domain
c19788_g1	PF00229	TNF(Tumour Necrosis Factor) family
c16514_g1	PF00236	Glycoprotein hormone
c66591_g1	PF08429//PF07393//PF00804	PLU-1-like protein//Exocyst complex component Sec10//Syntaxin
c74773_g1	PF06449	Mitochondrial domain of unknown function (DUF1082)
c84368_g1	PF00122	E1-E2 ATPase
c105670_g1	PF04277	Oxaloacetate decarboxylase, gamma chain
c141930_g1	PF00071//PF08477	Ras family//Ras of Complex, Roc, domain of DAPkinase
c72801_g1	PF05130//PF16331//PF10541	FlgN protein//TolA binding protein trimerisation//Nuclear envelope localisation domain
c119574_g1	PF02364	1,3-beta-glucan synthase component
c124850_g1	PF01159	Ribosomal protein L6e
c149101_g1	PF07994	Myo-inositol-1-phosphate synthase
c108557_g1	PF00215	Orotidine 5'-phosphate decarboxylase / HUMPS family
c91420_g1	PF02567	Phenazine biosynthesis-like protein
c158692_g1	PF07714//PF00069	Protein tyrosine kinase//Protein kinase domain
c33153_g1	PF00227	Proteasome subunit
c70757_g1	PF13867//PF13895//PF00041//PF06682	Sin3 binding region of histone deacetylase complex subunit SAP30//Immunoglobulin domain//Fibronectin type III domain//SOCE-associated regulatory factor of calcium homoeostasis
c165875_g1	PF00732//PF16934	GMC oxidoreductase//Two-component Enterococcus faecalis cytolysin (EFC)
c60704_g2	PF00175	Oxidoreductase NAD-binding domain
c135837_g1	PF00330	Aconitase family (aconitate hydratase)
c63155_g1	PF00642//PF08110//PF00097//PF13639//PF14634//PF12678	Zinc finger C-x8-C-x5-C-x3-H type (and similar)//Ocellatin family//Zinc finger, C3HC4 type (RING finger)//Ring finger domain//zinc-RING finger domain//RING-H2 zinc finger
c73284_g2	PF04120//PF00560//PF03850//PF13855//PF03176//PF02535//PF02932	Low affinity iron permease//Leucine Rich Repeat//Transcription factor Tfb4//Leucine rich repeat//MMPL family//ZIP Zinc transporter//Neurotransmitter-gated ion-channel transmembrane region
c44840_g1	PF01433//PF09127	Peptidase family M1//Leukotriene A4 hydrolase, C-terminal
c66754_g1	PF00125//PF02291//PF00725//PF04719//PF03847//PF02969	Core histone H2A/H2B/H3/H4//Transcription initiation factor IID, 31kD subunit//3-hydroxyacyl-CoA dehydrogenase, C-terminal domain//hTAFII28-like protein conserved region//Transcription initiation factor TFIID subunit A//TATA box binding protein associated factor (TAF)
c126396_g1	PF02949	7tm Odorant receptor
c177663_g1	PF02367//PF08477//PF00025//PF00071	Threonylcarbamoyl adenosine biosynthesis protein TsaE//Ras of Complex, Roc, domain of DAPkinase//ADP-ribosylation factor family//Ras family
c192706_g1	PF00709	Adenylosuccinate synthetase
c52135_g2	PF07415	Gammaherpesvirus latent membrane protein (LMP2) protein
c163272_g1	PF03708	Avian retrovirus envelope protein, gp85
c72863_g1	PF00307	Calponin homology (CH) domain
c33822_g1	PF00604	Influenza RNA-dependent RNA polymerase subunit PB2
c22197_g1	PF04670//PF03144//PF01926	Gtr1/RagA G protein conserved region//Elongation factor Tu domain 2//50S ribosome-binding GTPase
c99680_g1	PF00274	Fructose-bisphosphate aldolase class-I
c95682_g1	PF00767	Potyvirus coat protein
c43405_g1	PF01702	Queuine tRNA-ribosyltransferase
c172796_g1	PF01698//PF05793//PF03335	Floricaula / Leafy protein//Transcription initiation factor IIF, alpha subunit (TFIIF-alpha)//Phage tail fibre repeat
c28891_g1	PF03468	XS domain
c73464_g1	PF03764	Elongation factor G, domain IV
c60075_g1	PF02531	PsaD
c14556_g1	PF00424	REV protein (anti-repression trans-activator protein)
c150663_g1	PF00125	Core histone H2A/H2B/H3/H4
c138741_g1	PF05821	NADH-ubiquinone oxidoreductase ASHI subunit (CI-ASHI or NDUFB8)
c51476_g1	PF09026//PF07267//PF17096	Centromere protein B dimerisation domain//Nucleopolyhedrovirus capsid protein P87//Altered inheritance of mitochondria protein 3
c15073_g1	PF10266	Hereditary spastic paraplegia protein strumpellin
c176591_g1	PF08711	TFIIS helical bundle-like domain
c111434_g1	PF08926	Domain of unknown function (DUF1908)
c157734_g1	PF07552	Spore Coat Protein X and V domain
c73428_g1	PF04397	LytTr DNA-binding domain
c60457_g2	PF00735	Septin
c71782_g3	PF05173//PF03340//PF00400//PF15550//PF01708//PF11540	Dihydrodipicolinate reductase, C-terminus//Poxvirus rifampicin resistance protein//WD domain, G-beta repeat//Draxin//Geminivirus putative movement protein//Cytoplasmic dynein 1 intermediate chain 2
c5986_g1	PF04101//PF00201	Glycosyltransferase family 28 C-terminal domain//UDP-glucoronosyl and UDP-glucosyl transferase
c65084_g2	PF02166	Androgen receptor
c50244_g1	PF04210//PF04632	Tetrahydromethanopterin S-methyltransferase, subunit G//Fusaric acid resistance protein family
c23907_g1	PF00083//PF07690	Sugar (and other) transporter//Major Facilitator Superfamily
c142421_g1	PF03229	Alphavirus glycoprotein J
c181846_g1	PF06273	Plant specific eukaryotic initiation factor 4B
c60267_g2	PF13895//PF07714//PF00069	Immunoglobulin domain//Protein tyrosine kinase//Protein kinase domain
c193537_g1	PF02580	D-Tyr-tRNA(Tyr) deacylase
c154956_g1	PF03348	Serine incorporator (Serinc)
c12131_g1	PF08299	Bacterial dnaA protein helix-turn-helix
c118464_g1	PF02226	Picornavirus coat protein (VP4)
c73889_g1	PF00659//PF00575//PF14641	POLO box duplicated region//S1 RNA binding domain//Helix-turn-helix DNA-binding domain of SPT6
c172221_g1	PF06689	ClpX C4-type zinc finger
c128266_g1	PF00408	Phosphoglucomutase/phosphomannomutase, C-terminal domain
c49232_g1	PF01929	Ribosomal protein L14
c16731_g1	PF00507	NADH-ubiquinone/plastoquinone oxidoreductase, chain 3
c73334_g1	PF01496	V-type ATPase 116kDa subunit family
c174590_g1	PF07714//PF00069	Protein tyrosine kinase//Protein kinase domain
c189143_g1	PF06371	Diaphanous GTPase-binding Domain
c158075_g1	PF03573	outer membrane porin, OprD family
c175959_g1	PF00071	Ras family
c84593_g1	PF00224	Pyruvate kinase, barrel domain
c52258_g1	PF00097//PF12861//PF13639//PF14634//PF12678//PF01155//PF17123	Zinc finger, C3HC4 type (RING finger)//Anaphase-promoting complex subunit 11 RING-H2 finger//Ring finger domain//zinc-RING finger domain//RING-H2 zinc finger//Hydrogenase/urease nickel incorporation, metallochaperone, hypA//RING-like zinc finger
c189605_g1	PF00107	Zinc-binding dehydrogenase
c46968_g1	PF07702	UTRA domain
c65691_g1	PF02491	SHS2 domain inserted in FTSA
c34411_g1	PF00332	Glycosyl hydrolases family 17
c106675_g1	PF03137	Organic Anion Transporter Polypeptide (OATP) family
c145344_g1	PF06422	CDR ABC transporter
c6244_g1	PF00330	Aconitase family (aconitate hydratase)
c128384_g1	PF00175	Oxidoreductase NAD-binding domain
c5740_g1	PF15761	Immortalisation up-regulated protein
c32885_g1	PF10664	Cyanobacterial and plastid NDH-1 subunit M
c138302_g1	PF00069//PF07714	Protein kinase domain//Protein tyrosine kinase
c69529_g1	PF07690//PF02487	Major Facilitator Superfamily//CLN3 protein
c98431_g1	PF00026	Eukaryotic aspartyl protease
c131200_g1	PF00005	ABC transporter
c104771_g1	PF00133	tRNA synthetases class I (I, L, M and V)
c161283_g1	PF06723	MreB/Mbl protein
c21142_g1	PF04608	Phosphatidylglycerophosphatase A
c145041_g1	PF00149	Calcineurin-like phosphoesterase
c147326_g1	PF01111	Cyclin-dependent kinase regulatory subunit
c55874_g1	PF04501	Baculovirus major capsid protein VP39
c113883_g1	PF05773	RWD domain
c47022_g1	PF01213//PF04858	Adenylate cyclase associated (CAP) N terminal//TH1 protein
c97738_g1	PF03352//PF14895	Methyladenine glycosylase//Protein phosphatase 1 inhibitor
c178041_g1	PF04111//PF00210//PF02601//PF12761//PF01627//PF10186	Autophagy protein Apg6//Ferritin-like domain//Exonuclease VII, large subunit//Actin cytoskeleton-regulatory complex protein END3//Hpt domain//Vacuolar sorting 38 and autophagy-related subunit 14
c21049_g1	PF06701	Mib_herc2
c81324_g1	PF00481//PF06957	Protein phosphatase 2C//Coatomer (COPI) alpha subunit C-terminus
c23409_g1	PF04116	Fatty acid hydroxylase superfamily
c158190_g1	PF00233	3'5'-cyclic nucleotide phosphodiesterase
c145271_g1	PF03717	Penicillin-binding Protein dimerisation domain
c15201_g1	PF07213//PF13176//PF01399//PF05524	DAP10 membrane protein//Tetratricopeptide repeat//PCI domain//PEP-utilising enzyme, N-terminal
c132841_g1	PF06003	Survival motor neuron protein (SMN)
c45113_g1	PF08039//PF07820	Mitochondrial proteolipid//TraC-like protein
c88928_g1	PF10741//PF03530	Type II secretion system (T2SS), protein M subtype b//Calcium-activated SK potassium channel
c31465_g1	PF03325	Herpesvirus polymerase accessory protein
c165674_g1	PF03623	Focal adhesion targeting region
c188336_g1	PF08515	Transforming growth factor beta type I GS-motif
c69224_g1	PF00767	Potyvirus coat protein
c97211_g1	PF00393	6-phosphogluconate dehydrogenase, C-terminal domain
c165646_g1	PF03285//PF00170//PF07851//PF10186//PF00747	Paralemmin//bZIP transcription factor//TMPIT-like protein//Vacuolar sorting 38 and autophagy-related subunit 14//ssDNA binding protein
c53170_g1	PF15550//PF03839//PF03850//PF15952	Draxin//Translocation protein Sec62//Transcription factor Tfb4//Enhancer of split M4 family
c32661_g1	PF00407	Pathogenesis-related protein Bet v I family
c68044_g2	PF07714//PF00069	Protein tyrosine kinase//Protein kinase domain
c67913_g1	PF00892//PF04142	EamA-like transporter family//Nucleotide-sugar transporter
c40571_g1	PF02970//PF01991	Tubulin binding cofactor A//ATP synthase (E/31 kDa) subunit
c67184_g1	PF02790	Cytochrome C oxidase subunit II, transmembrane domain
c72364_g1	PF13895//PF16656//PF00041	Immunoglobulin domain//Purple acid Phosphatase, N-terminal domain//Fibronectin type III domain
c66935_g1	PF07728//PF01637//PF03266//PF04851//PF14532//PF01695//PF00158//PF00931//PF01443//PF00004//PF00270	AAA domain (dynein-related subfamily)//Archaeal ATPase//NTPase//Type III restriction enzyme, res subunit//Sigma-54 interaction domain//IstB-like ATP binding protein//Sigma-54 interaction domain//NB-ARC domain//Viral (Superfamily 1) RNA helicase//ATPase family associated with various cellular activities (AAA)//DEAD/DEAH box helicase
c63587_g1	PF00071//PF08477//PF00025//PF03193	Ras family//Ras of Complex, Roc, domain of DAPkinase//ADP-ribosylation factor family//Protein of unknown function, DUF258
c155762_g1	PF05577	Serine carboxypeptidase S28
c63694_g1	PF07859	alpha/beta hydrolase fold
c160119_g1	PF02724	CDC45-like protein
c151564_g1	PF02196	Raf-like Ras-binding domain
c3886_g1	PF10181	GPI-GlcNAc transferase complex, PIG-H component
c71096_g1	PF08702//PF04508	Fibrinogen alpha/beta chain family//Viral A-type inclusion protein repeat
c191364_g1	PF05972	APC 15 residue motif
c93630_g1	PF00276//PF13013	Ribosomal protein L23//F-box-like domain
c87834_g1	PF15761//PF15150//PF00956//PF02532	Immortalisation up-regulated protein//Phorbol-12-myristate-13-acetate-induced//Nucleosome assembly protein (NAP)//Photosystem II reaction centre I protein (PSII 4.8 kDa protein)
c158681_g1	PF15723	Motility quorum-sensing regulator, toxin of MqsA
c119880_g1	PF05187	Electron transfer flavoprotein-ubiquinone oxidoreductase, 4Fe-4S
c143848_g1	PF03719	Ribosomal protein S5, C-terminal domain
c65311_g2	PF09606//PF04690//PF03153	ARC105 or Med15 subunit of Mediator complex non-fungal//YABBY protein//Transcription factor IIA, alpha/beta subunit
c79356_g1	PF01159	Ribosomal protein L6e
c51925_g1	PF03007//PF07247	Wax ester synthase-like Acyl-CoA acyltransferase domain//Alcohol acetyltransferase
c166263_g1	PF00106	short chain dehydrogenase
c76044_g1	PF02949	7tm Odorant receptor
c159409_g1	PF02226	Picornavirus coat protein (VP4)
c98618_g1	PF09907	HigB_toxin, RelE-like toxic component of a toxin-antitoxin system
c134382_g1	PF00171	Aldehyde dehydrogenase family
c63818_g1	PF00183//PF10143	Hsp90 protein//2,3-bisphosphoglycerate-independent phosphoglycerate mutase
c44954_g1	PF00002	7 transmembrane receptor (Secretin family)
c45045_g1	PF07689//PF13895//PF05454//PF15050//PF01299	KaiB domain//Immunoglobulin domain//Dystroglycan (Dystrophin-associated glycoprotein 1)//SCIMP protein//Lysosome-associated membrane glycoprotein (Lamp)
c114138_g1	PF13639//PF03854//PF14634//PF17123	Ring finger domain//P-11 zinc finger//zinc-RING finger domain//RING-like zinc finger
c116930_g1	PF00076	RNA recognition motif. (a.k.a. RRM, RBD, or RNP domain)
c1056_g1	PF08411	Exonuclease C-terminal
c154118_g1	PF09726	Transmembrane protein
c95565_g1	PF06753//PF00069//PF07714	Bradykinin//Protein kinase domain//Protein tyrosine kinase
c64539_g1	PF02780	Transketolase, C-terminal domain
c178278_g1	PF00430//PF01529	ATP synthase B/B' CF(0)//DHHC palmitoyltransferase
c56725_g1	PF00464	Serine hydroxymethyltransferase
c155193_g1	PF01370//PF01073	NAD dependent epimerase/dehydratase family//3-beta hydroxysteroid dehydrogenase/isomerase family
c58340_g2	PF02044	Bombesin-like peptide
c168892_g1	PF00719	Inorganic pyrophosphatase
c45616_g1	PF05773	RWD domain
c73106_g1	PF01553	Acyltransferase
c118801_g1	PF13405	EF-hand domain
c118830_g1	PF06374	NADH-ubiquinone oxidoreductase subunit b14.5b (NDUFC2)
c95161_g1	PF01734	Patatin-like phospholipase
c41855_g1	PF15549	PGC7/Stella/Dppa3 domain
c18731_g1	PF00085//PF07912	Thioredoxin//ERp29, N-terminal domain
c26290_g1	PF03348	Serine incorporator (Serinc)
c130096_g1	PF14991//PF02487//PF13965//PF02480//PF03348	Protein melan-A//CLN3 protein//dsRNA-gated channel SID-1//Alphaherpesvirus glycoprotein E//Serine incorporator (Serinc)
c10173_g1	PF10588	NADH-ubiquinone oxidoreductase-G iron-sulfur binding region
c35519_g1	PF07074	Translocon-associated protein, gamma subunit (TRAP-gamma)
c146540_g1	PF00069//PF07714	Protein kinase domain//Protein tyrosine kinase
c103276_g1	PF01565	FAD binding domain
c169515_g1	PF02609//PF00227	Exonuclease VII small subunit//Proteasome subunit
c190591_g1	PF02289	Cyclohydrolase (MCH)
c98807_g1	PF03852	DNA mismatch endonuclease Vsr
c47875_g2	PF05104	Ribosome receptor lysine/proline rich region
c30193_g1	PF04546//PF00487//PF04147//PF10486//PF08496//PF01080//PF03176//PF06459//PF00517//PF00813	Sigma-70, non-essential region//Fatty acid desaturase//Nop14-like family//Phosphoinositide 3-kinase gamma adapter protein p101 subunit//Peptidase family S49 N-terminal//Presenilin//MMPL family//Ryanodine Receptor TM 4-6//Retroviral envelope protein//FliP family
c192301_g1	PF00833	Ribosomal S17
c66510_g1	PF00069//PF07714	Protein kinase domain//Protein tyrosine kinase
c151988_g1	PF02909//PF07415	Tetracyclin repressor, C-terminal all-alpha domain//Gammaherpesvirus latent membrane protein (LMP2) protein
c156197_g1	PF01601	Coronavirus S2 glycoprotein
c87886_g1	PF07714	Protein tyrosine kinase
c81902_g1	PF00187	Chitin recognition protein
c67305_g1	PF00400//PF12678//PF13639	WD domain, G-beta repeat//RING-H2 zinc finger//Ring finger domain
c180963_g1	PF01983//PF04891//PF01984	Guanylyl transferase CofC like//NifQ//Double-stranded DNA-binding domain
c39971_g1	PF00770	Adenovirus endoprotease
c166404_g1	PF02530	Porin subfamily
c67218_g1	PF01439//PF01284	Metallothionein//Membrane-associating domain
c73434_g2	PF08650//PF00895	DASH complex subunit Dad4//ATP synthase protein 8
c50047_g1	PF17096	Altered inheritance of mitochondria protein 3
c178736_g1	PF01641	SelR domain
c144718_g1	PF01254	Nuclear transition protein 2
c100540_g1	PF01113	Dihydrodipicolinate reductase, N-terminus
c190082_g1	PF15182	Otospiralin
c181234_g1	PF00481	Protein phosphatase 2C
c73453_g1	PF01251	Ribosomal protein S7e
c120552_g1	PF01857	Retinoblastoma-associated protein B domain
c8103_g1	PF00175	Oxidoreductase NAD-binding domain
c187786_g1	PF12106//PF00018//PF14604//PF01191	Colicin C terminal ribonuclease domain//SH3 domain//Variant SH3 domain//RNA polymerase Rpb5, C-terminal domain
c94_g1	PF00806	Pumilio-family RNA binding repeat
c138493_g1	PF02171	Piwi domain
c139875_g1	PF00295	Glycosyl hydrolases family 28
c70732_g2	PF00651//PF16993//PF13465//PF00026//PF07966//PF09494	BTB/POZ domain//Accessory Sec system protein Asp1//Zinc-finger double domain//Eukaryotic aspartyl protease//A1 Propeptide//Slx4 endonuclease
c57564_g1	PF00721	Virus coat protein (TMV like)
c75500_g1	PF01325	Iron dependent repressor, N-terminal DNA binding domain
c71831_g1	PF03095	Phosphotyrosyl phosphate activator (PTPA) protein
c117327_g1	PF09297	NADH pyrophosphatase zinc ribbon domain
c114694_g1	PF08477//PF00025//PF00071	Ras of Complex, Roc, domain of DAPkinase//ADP-ribosylation factor family//Ras family
c98280_g1	PF02285	Cytochrome oxidase c subunit VIII
c46076_g1	PF03244	Photosystem I reaction centre subunit VI
c182680_g1	PF01399	PCI domain
c64470_g1	PF00412	LIM domain
c50909_g1	PF00118	TCP-1/cpn60 chaperonin family
c137571_g1	PF00010	Helix-loop-helix DNA-binding domain
c37921_g1	PF07127	Late nodulin protein
c2903_g1	PF00023//PF13606	Ankyrin repeat//Ankyrin repeat
c60339_g1	PF03446//PF02826//PF00389	NAD binding domain of 6-phosphogluconate dehydrogenase//D-isomer specific 2-hydroxyacid dehydrogenase, NAD binding domain//D-isomer specific 2-hydroxyacid dehydrogenase, catalytic domain
c85317_g1	PF03552	Cellulose synthase
c94550_g1	PF01213//PF02736	Adenylate cyclase associated (CAP) N terminal//Myosin N-terminal SH3-like domain
c28421_g1	PF10717	Occlusion-derived virus envelope protein ODV-E18
c71125_g2	PF00930	Dipeptidyl peptidase IV (DPP IV) N-terminal region
c97757_g1	PF00781//PF00365	Diacylglycerol kinase catalytic domain//Phosphofructokinase
c131317_g1	PF00493	MCM2/3/5 family
c83921_g1	PF16622//PF02892//PF01844//PF01363//PF05495//PF01428//PF13912//PF00096//PF13465//PF00412	zinc-finger C2H2-type//BED zinc finger//HNH endonuclease//FYVE zinc finger//CHY zinc finger//AN1-like Zinc finger//C2H2-type zinc finger//Zinc finger, C2H2 type//Zinc-finger double domain//LIM domain
c160522_g1	PF00069//PF07714	Protein kinase domain//Protein tyrosine kinase
c69928_g4	PF03839	Translocation protein Sec62
c91856_g1	PF00957	Synaptobrevin
c93650_g1	PF01590	GAF domain
c136548_g1	PF01105	emp24/gp25L/p24 family/GOLD
c77517_g1	PF02602	Uroporphyrinogen-III synthase HemD
c67114_g1	PF00104//PF00105	Ligand-binding domain of nuclear hormone receptor//Zinc finger, C4 type (two domains)
c121482_g1	PF01254//PF00937	Nuclear transition protein 2//Coronavirus nucleocapsid protein
c90328_g1	PF01209	ubiE/COQ5 methyltransferase family
c115831_g1	PF00770//PF02882	Adenovirus endoprotease//Tetrahydrofolate dehydrogenase/cyclohydrolase, NAD(P)-binding domain
c72770_g1	PF02866//PF01073//PF00056//PF02056	lactate/malate dehydrogenase, alpha/beta C-terminal domain//3-beta hydroxysteroid dehydrogenase/isomerase family//lactate/malate dehydrogenase, NAD binding domain//Family 4 glycosyl hydrolase
c10810_g1	PF03470	XS zinc finger domain
c159436_g1	PF02079	Nuclear transition protein 1
c65927_g1	PF00917	MATH domain
c68740_g1	PF01443	Viral (Superfamily 1) RNA helicase
c155926_g1	PF02178//PF01299	AT hook motif//Lysosome-associated membrane glycoprotein (Lamp)
c88081_g1	PF02066	Metallothionein family 11
c68760_g1	PF00089	Trypsin
c133894_g1	PF06888	Putative Phosphatase
c68627_g1	PF04043	Plant invertase/pectin methylesterase inhibitor
c64372_g1	PF00028	Cadherin domain
c171175_g1	PF15761	Immortalisation up-regulated protein
c146906_g1	PF08397	IRSp53/MIM homology domain
c124456_g1	PF00573	Ribosomal protein L4/L1 family
c39325_g1	PF06578	YOP proteins translocation protein K (YscK)
c106877_g1	PF06662	D-glucuronyl C5-epimerase C-terminus
c72349_g1	PF01702//PF08587//PF08597//PF08496//PF05680	Queuine tRNA-ribosyltransferase//Ubiquitin associated domain (UBA)//Translation initiation factor eIF3 subunit//Peptidase family S49 N-terminal//ATP synthase E chain
c72454_g1	PF00105//PF00104//PF15324	Zinc finger, C4 type (two domains)//Ligand-binding domain of nuclear hormone receptor//Hedgehog signalling target
c57545_g1	PF12361	Duffy-antigen binding protein
c5530_g1	PF00733//PF00764	Asparagine synthase//Arginosuccinate synthase
c176979_g1	PF04546//PF04147//PF04931//PF06213//PF02724//PF01080//PF04194//PF15351//PF06459//PF00657//PF00183	Sigma-70, non-essential region//Nop14-like family//DNA polymerase phi//Cobalamin biosynthesis protein CobT//CDC45-like protein//Presenilin//Programmed cell death protein 2, C-terminal putative domain//Junctional protein associated with coronary artery disease//Ryanodine Receptor TM 4-6//GDSL-like Lipase/Acylhydrolase//Hsp90 protein
c24037_g1	PF02935	Cytochrome c oxidase subunit VIIc
c134490_g1	PF03764	Elongation factor G, domain IV
c131969_g1	PF03814	Potassium-transporting ATPase A subunit
c140978_g1	PF00106//PF01370//PF03721//PF03446//PF01073//PF03435	short chain dehydrogenase//NAD dependent epimerase/dehydratase family//UDP-glucose/GDP-mannose dehydrogenase family, NAD binding domain//NAD binding domain of 6-phosphogluconate dehydrogenase//3-beta hydroxysteroid dehydrogenase/isomerase family//Saccharopine dehydrogenase NADP binding domain
c59062_g1	PF13895	Immunoglobulin domain
c73384_g1	PF00784//PF01019//PF01367//PF02371//PF00641//PF00633//PF00867//PF00752	MyTH4 domain//Gamma-glutamyltranspeptidase//5'-3' exonuclease, C-terminal SAM fold//Transposase IS116/IS110/IS902 family//Zn-finger in Ran binding protein and others//Helix-hairpin-helix motif//XPG I-region//XPG N-terminal domain
c71417_g1	PF01613	Flavin reductase like domain
c30414_g1	PF06257	Biofilm formation stimulator VEG
c87874_g1	PF00240	Ubiquitin family
c72161_g1	PF02130//PF00096//PF13465	Uncharacterized protein family UPF0054//Zinc finger, C2H2 type//Zinc-finger double domain
c116186_g1	PF03854	P-11 zinc finger
c7230_g1	PF10181	GPI-GlcNAc transferase complex, PIG-H component
c1344_g1	PF05506//PF02480//PF09198//PF00041//PF00122//PF13895//PF16656//PF01108	Domain of unknown function (DUF756)//Alphaherpesvirus glycoprotein E//Bacteriophage T4 beta-glucosyltransferase//Fibronectin type III domain//E1-E2 ATPase//Immunoglobulin domain//Purple acid Phosphatase, N-terminal domain//Tissue factor
c127110_g1	PF00083//PF07690	Sugar (and other) transporter//Major Facilitator Superfamily
c88320_g1	PF00231//PF06467	ATP synthase//MYM-type Zinc finger with FCS sequence motif
c81618_g1	PF07839	Plant calmodulin-binding domain
c172831_g1	PF01290	Thymosin beta-4 family
c109406_g1	PF03083	Sugar efflux transporter for intercellular exchange
c68049_g1	PF00642	Zinc finger C-x8-C-x5-C-x3-H type (and similar)
c69048_g1	PF01400//PF00413	Astacin (Peptidase family M12A)//Matrixin
c109246_g1	PF04871	Uso1 / p115 like vesicle tethering protein, C terminal region
c135813_g1	PF07886	BA14K-like protein
c5679_g1	PF01116//PF04209	Fructose-bisphosphate aldolase class-II//homogentisate 1,2-dioxygenase
c23626_g1	PF05427	Acidic fibroblast growth factor binding (FIBP)
c103726_g1	PF01553	Acyltransferase
c160471_g1	PF05829	Adenovirus late L2 mu core protein (Protein X)
c76564_g1	PF00155	Aminotransferase class I and II
c62912_g2	PF13965//PF01040//PF00180	dsRNA-gated channel SID-1//UbiA prenyltransferase family//Isocitrate/isopropylmalate dehydrogenase
c127220_g1	PF04857//PF01612	CAF1 family ribonuclease//3'-5' exonuclease
c119883_g1	PF00481	Protein phosphatase 2C
c76001_g1	PF02629	CoA binding domain
c11412_g1	PF01731	Arylesterase
c96253_g1	PF04144	SCAMP family
c118296_g1	PF01434	Peptidase family M41
c145156_g1	PF02935	Cytochrome c oxidase subunit VIIc
c57348_g1	PF12009	Telomerase ribonucleoprotein complex - RNA binding domain
c68622_g1	PF07992//PF01134//PF01494//PF01266	Pyridine nucleotide-disulphide oxidoreductase//Glucose inhibited division protein A//FAD binding domain//FAD dependent oxidoreductase
c31643_g1	PF03153//PF08145//PF13465//PF00096//PF13912//PF05191	Transcription factor IIA, alpha/beta subunit//BOP1NT (NUC169) domain//Zinc-finger double domain//Zinc finger, C2H2 type//C2H2-type zinc finger//Adenylate kinase, active site lid
c51551_g1	PF00889	Elongation factor TS
c62430_g1	PF09179	TilS substrate binding domain
c57206_g1	PF01498	Transposase
c50946_g1	PF00001//PF14619//PF08188	7 transmembrane receptor (rhodopsin family)//Snf2-ATP coupling, chromatin remodelling complex//Spermatozal protamine family
c45793_g1	PF13912//PF00096//PF02198//PF16622	C2H2-type zinc finger//Zinc finger, C2H2 type//Sterile alpha motif (SAM)/Pointed domain//zinc-finger C2H2-type
c72120_g1	PF01369	Sec7 domain
c116776_g1	PF12529	Xylosyltransferase C terminal
c31281_g1	PF03639	Glycosyl hydrolase family 81
c186673_g1	PF01282//PF00121	Ribosomal protein S24e//Triosephosphate isomerase
c127917_g1	PF00107	Zinc-binding dehydrogenase
c65334_g1	PF00004//PF00931//PF00400//PF03193//PF00006//PF01637//PF00306//PF02874	ATPase family associated with various cellular activities (AAA)//NB-ARC domain//WD domain, G-beta repeat//Protein of unknown function, DUF258//ATP synthase alpha/beta family, nucleotide-binding domain//Archaeal ATPase//ATP synthase alpha/beta chain, C terminal domain//ATP synthase alpha/beta family, beta-barrel domain
c8452_g1	PF06112	Gammaherpesvirus capsid protein
c71281_g1	PF16685//PF13606//PF14634//PF13639//PF00097//PF00023	zinc RING finger of MSL2//Ankyrin repeat//zinc-RING finger domain//Ring finger domain//Zinc finger, C3HC4 type (RING finger)//Ankyrin repeat
c120412_g1	PF03051	Peptidase C1-like family
c64792_g2	PF01563	Alphavirus E3 glycoprotein
c41216_g1	PF01880	Desulfoferrodoxin
c47008_g1	PF02602	Uroporphyrinogen-III synthase HemD
c185181_g1	PF00332	Glycosyl hydrolases family 17
c64580_g3	PF00738//PF13639//PF16685//PF00400//PF12861//PF00097//PF05495//PF14634//PF12678	Polyhedrin//Ring finger domain//zinc RING finger of MSL2//WD domain, G-beta repeat//Anaphase-promoting complex subunit 11 RING-H2 finger//Zinc finger, C3HC4 type (RING finger)//CHY zinc finger//zinc-RING finger domain//RING-H2 zinc finger
c107248_g1	PF07851//PF01956	TMPIT-like protein//Integral membrane protein DUF106
c30186_g1	PF00160	Cyclophilin type peptidyl-prolyl cis-trans isomerase/CLD
c26402_g1	PF01370//PF01073	NAD dependent epimerase/dehydratase family//3-beta hydroxysteroid dehydrogenase/isomerase family
c48100_g2	PF00069	Protein kinase domain
c58722_g1	PF01929	Ribosomal protein L14
c98781_g1	PF08653	DASH complex subunit Dam1
c72232_g1	PF04494//PF16094//PF03610//PF02601//PF00397//PF05531	WD40 associated region in TFIID subunit, NTD2 domain//Proteasome assembly chaperone 4//PTS system fructose IIA component//Exonuclease VII, large subunit//WW domain//Nucleopolyhedrovirus P10 protein
c1424_g1	PF05757	Oxygen evolving enhancer protein 3 (PsbQ)
c71213_g1	PF02390//PF04977//PF10261//PF11857//PF03967//PF00319//PF08123//PF05496	Putative methyltransferase//Septum formation initiator//Inositol phospholipid synthesis and fat-storage-inducing TM//Domain of unknown function (DUF3377)//Photosynthetic reaction centre, H-chain N-terminal region//SRF-type transcription factor (DNA-binding and dimerisation domain)//Histone methylation protein DOT1//Holliday junction DNA helicase ruvB N-terminus
c119569_g1	PF03552	Cellulose synthase
c68669_g1	PF01602//PF02985	Adaptin N terminal region//HEAT repeat
c67622_g1	PF13895//PF00531//PF02229	Immunoglobulin domain//Death domain//Transcriptional Coactivator p15 (PC4)
c9770_g1	PF08437	Glycosyl transferase family 8 C-terminal
c186215_g1	PF00028	Cadherin domain
c134131_g1	PF00232	Glycosyl hydrolase family 1
c70946_g1	PF06444	NADH dehydrogenase subunit 2 C-terminus
c70390_g2	PF00112	Papain family cysteine protease
c12258_g1	PF03006	Haemolysin-III related
c119292_g1	PF11770	GRB2-binding adapter (GAPT)
c176207_g1	PF00191	Annexin
c159113_g1	PF00503	G-protein alpha subunit
c105887_g1	PF04116//PF10229	Fatty acid hydroxylase superfamily//Uncharacterized conserved protein (DUF2246)
c51069_g1	PF07850	Renin receptor-like protein
c113559_g1	PF07535//PF05184	DBF zinc finger//Saposin-like type B, region 1
c67890_g4	PF05356	Phage Coat protein B
c105203_g1	PF00041	Fibronectin type III domain
c21004_g1	PF00332	Glycosyl hydrolases family 17
c188851_g1	PF00227	Proteasome subunit
c100288_g1	PF06415	BPG-independent PGAM N-terminus (iPGM_N)
c55879_g1	PF00707	Translation initiation factor IF-3, C-terminal domain
c46085_g1	PF04911	ATP synthase j chain
c97118_g1	PF00085	Thioredoxin
c859_g2	PF08496	Peptidase family S49 N-terminal
c49771_g1	PF08299	Bacterial dnaA protein helix-turn-helix
c73658_g1	PF13895//PF00041//PF16656	Immunoglobulin domain//Fibronectin type III domain//Purple acid Phosphatase, N-terminal domain
c49986_g1	PF06989//PF00642	BAALC N-terminus//Zinc finger C-x8-C-x5-C-x3-H type (and similar)
c55727_g1	PF01786	Alternative oxidase
c60705_g1	PF08240//PF00107//PF02826//PF00106	Alcohol dehydrogenase GroES-like domain//Zinc-binding dehydrogenase//D-isomer specific 2-hydroxyacid dehydrogenase, NAD binding domain//short chain dehydrogenase
c117161_g1	PF02944	BESS motif
c165534_g1	PF10759	Protein of unknown function (DUF2587)
c8696_g1	PF01105//PF00434	emp24/gp25L/p24 family/GOLD//Glycoprotein VP7
c100206_g1	PF03089	Recombination activating protein 2
c110676_g1	PF04114	Gaa1-like, GPI transamidase component
c8657_g1	PF00416	Ribosomal protein S13/S18
c48031_g1	PF04066	Multiple resistance and pH regulation protein F (MrpF / PhaF)
c154494_g1	PF07941	Potassium channel Kv1.4 tandem inactivation domain
c98246_g1	PF13639//PF17123	Ring finger domain//RING-like zinc finger
c169354_g1	PF12899	Alkaline and neutral invertase
c48349_g1	PF02915	Rubrerythrin
c97966_g1	PF07569//PF00400	TUP1-like enhancer of split//WD domain, G-beta repeat
c148783_g1	PF03604	DNA directed RNA polymerase, 7 kDa subunit
c104975_g1	PF02388//PF04977//PF06273//PF10186//PF00631//PF07989//PF00170//PF05529//PF01920//PF03938//PF04111//PF06156//PF07926//PF07851//PF06100//PF07195//PF02183//PF01025	FemAB family//Septum formation initiator//Plant specific eukaryotic initiation factor 4B//Vacuolar sorting 38 and autophagy-related subunit 14//GGL domain//Centrosomin N-terminal motif 1//bZIP transcription factor//B-cell receptor-associated protein 31-like//Prefoldin subunit//Outer membrane protein (OmpH-like)//Autophagy protein Apg6//Protein of unknown function (DUF972)//TPR/MLP1/MLP2-like prot…
c67833_g1	PF01150	GDA1/CD39 (nucleoside phosphatase) family
c66774_g1	PF01922	SRP19 protein
c36413_g2	PF00083	Sugar (and other) transporter
c139408_g1	PF13639	Ring finger domain
c72503_g1	PF00953//PF04724//PF01770//PF06324//PF02416	Glycosyl transferase family 4//Glycosyltransferase family 17//Reduced folate carrier//Pigment-dispersing hormone (PDH)//mttA/Hcf106 family
c72306_g1	PF00782//PF05706//PF00102	Dual specificity phosphatase, catalytic domain//Cyclin-dependent kinase inhibitor 3 (CDKN3)//Protein-tyrosine phosphatase
c73393_g1	PF08122//PF00999	NADH-ubiquinone oxidoreductase B12 subunit family//Sodium/hydrogen exchanger family
c178610_g1	PF05175	Methyltransferase small domain
c131627_g1	PF05434	TMEM9
c70823_g1	PF13833//PF13405//PF00036//PF03300//PF13499	EF-hand domain pair//EF-hand domain//EF hand//Tenuivirus non-structural, movement protein NS4//EF-hand domain pair
c72176_g1	PF03764	Elongation factor G, domain IV
c67403_g1	PF08329	Chitinase A, N-terminal domain
c77253_g1	PF00210	Ferritin-like domain
c182987_g1	PF01293	Phosphoenolpyruvate carboxykinase
c5439_g1	PF03414	Glycosyltransferase family 6
c56891_g1	PF10717//PF01058	Occlusion-derived virus envelope protein ODV-E18//NADH ubiquinone oxidoreductase, 20 Kd subunit
c47637_g1	PF13176	Tetratricopeptide repeat
c72591_g1	PF02213	GYF domain
c164414_g1	PF08126	Propeptide_C25
c8753_g1	PF06687	SUR7/PalI family
c40629_g2	PF08685	GON domain
c135138_g1	PF00243	Nerve growth factor family
c78027_g1	PF04178	Got1/Sft2-like family
c32872_g1	PF05652	Scavenger mRNA decapping enzyme (DcpS) N-terminal
c154562_g1	PF00158//PF00437//PF03193//PF07724//PF00004//PF05496//PF07726//PF07728//PF02151//PF06309//PF00910//PF01695//PF06414	Sigma-54 interaction domain//Type II/IV secretion system protein//Protein of unknown function, DUF258//AAA domain (Cdc48 subfamily)//ATPase family associated with various cellular activities (AAA)//Holliday junction DNA helicase ruvB N-terminus//ATPase family associated with various cellular activities (AAA)//AAA domain (dynein-related subfamily)//UvrB/uvrC motif//Torsin//RNA helicase//IstB-like …
c64684_g1	PF00724	NADH:flavin oxidoreductase / NADH oxidase family
c60248_g1	PF04689	DNA binding protein S1FA
c129935_g1	PF03496//PF02919	ADP-ribosyltransferase exoenzyme//Eukaryotic DNA topoisomerase I, DNA binding fragment
c73553_g1	PF00240	Ubiquitin family
c67777_g1	PF04790//PF13912	Sarcoglycan complex subunit protein//C2H2-type zinc finger
c97493_g1	PF15168	Triple QxxK/R motif-containing protein family
c67881_g1	PF08289//PF04632//PF00170//PF02183//PF06005//PF07716//PF03131	Influenza Matrix protein (M1) C-terminal domain//Fusaric acid resistance protein family//bZIP transcription factor//Homeobox associated leucine zipper//Protein of unknown function (DUF904)//Basic region leucine zipper//bZIP Maf transcription factor
c115020_g1	PF00366	Ribosomal protein S17
c161581_g1	PF04013	Putative SAM-dependent RNA methyltransferase
c64171_g1	PF02985//PF07714//PF03220//PF00069	HEAT repeat//Protein tyrosine kinase//Tombusvirus P19 core protein//Protein kinase domain
c125589_g1	PF08039	Mitochondrial proteolipid
c134205_g1	PF00041//PF16656	Fibronectin type III domain//Purple acid Phosphatase, N-terminal domain
c138088_g1	PF00658	Poly-adenylate binding protein, unique domain
c139302_g1	PF03473	MOSC domain
c165838_g1	PF00125//PF02291	Core histone H2A/H2B/H3/H4//Transcription initiation factor IID, 31kD subunit
c61826_g1	PF00858	Amiloride-sensitive sodium channel
c143576_g1	PF05093	Cytokine-induced anti-apoptosis inhibitor 1, Fe-S biogenesis
c182378_g1	PF14630	Origin recognition complex (ORC) subunit 5 C-terminus
c116160_g1	PF00069//PF07714	Protein kinase domain//Protein tyrosine kinase
c100706_g1	PF13520//PF00324	Amino acid permease//Amino acid permease
c129554_g1	PF07714//PF00069	Protein tyrosine kinase//Protein kinase domain
c73305_g1	PF00149//PF13409//PF02872	Calcineurin-like phosphoesterase//Glutathione S-transferase, N-terminal domain//5'-nucleotidase, C-terminal domain
c137383_g1	PF08501	Shikimate dehydrogenase substrate binding domain
c68819_g1	PF01585	G-patch domain
c138241_g1	PF00067	Cytochrome P450
c72072_g2	PF00899//PF14833//PF02254//PF03446//PF02826//PF02737//PF01408	ThiF family//NAD-binding of NADP-dependent 3-hydroxyisobutyrate dehydrogenase//TrkA-N domain//NAD binding domain of 6-phosphogluconate dehydrogenase//D-isomer specific 2-hydroxyacid dehydrogenase, NAD binding domain//3-hydroxyacyl-CoA dehydrogenase, NAD binding domain//Oxidoreductase family, NAD-binding Rossmann fold
c47938_g1	PF00335//PF00487	Tetraspanin family//Fatty acid desaturase
c172333_g1	PF09026	Centromere protein B dimerisation domain
c65269_g1	PF00297	Ribosomal protein L3
c193477_g1	PF04983	RNA polymerase Rpb1, domain 3
c150137_g1	PF07651	ANTH domain
c115089_g1	PF02736//PF00089	Myosin N-terminal SH3-like domain//Trypsin
c68966_g1	PF03171	2OG-Fe(II) oxygenase superfamily
c155417_g1	PF00133//PF09334	tRNA synthetases class I (I, L, M and V)//tRNA synthetases class I (M)
c162964_g1	PF01061	ABC-2 type transporter
c105654_g1	PF00130//PF01667	Phorbol esters/diacylglycerol binding domain (C1 domain)//Ribosomal protein S27
c18262_g1	PF09429	WW domain binding protein 11
c158851_g1	PF14634//PF00097//PF13639//PF11789//PF15926	zinc-RING finger domain//Zinc finger, C3HC4 type (RING finger)//Ring finger domain//Zinc-finger of the MIZ type in Nse subunit//E3 ubiquitin-protein ligase RNF220
c163837_g1	PF03114//PF06456	BAR domain//Arfaptin-like domain
c12255_g1	PF00541	Adenoviral fibre protein (knob domain)
c142069_g1	PF00319	SRF-type transcription factor (DNA-binding and dimerisation domain)
c83013_g1	PF00439	Bromodomain
c99067_g1	PF02394	Interleukin-1 propeptide
c139181_g1	PF16906	Ribosomal proteins L26 eukaryotic, L24P archaeal
c66188_g1	PF01437//PF01309//PF00167//PF01833//PF01403	Plexin repeat//Equine arteritis virus small envelope glycoprotein//Fibroblast growth factor//IPT/TIG domain//Sema domain
c73145_g1	PF00199	Catalase
c90705_g1	PF03839	Translocation protein Sec62
c12201_g1	PF04153	NOT2 / NOT3 / NOT5 family
c168282_g1	PF00152//PF01409//PF00324	tRNA synthetases class II (D, K and N)//tRNA synthetases class II core domain (F)//Amino acid permease
c183067_g1	PF01251//PF01084//PF09334	Ribosomal protein S7e//Ribosomal protein S18//tRNA synthetases class I (M)
c185017_g1	PF02535//PF08041	ZIP Zinc transporter//PetM family of cytochrome b6f complex subunit 7
c114434_g1	PF01129	NAD:arginine ADP-ribosyltransferase
c166315_g1	PF00089	Trypsin
c95715_g1	PF04739	5'-AMP-activated protein kinase beta subunit, interaction domain
c97635_g1	PF03030//PF01284	Inorganic H+ pyrophosphatase//Membrane-associating domain
c44876_g1	PF00071//PF01926//PF00025//PF08477//PF03193	Ras family//50S ribosome-binding GTPase//ADP-ribosylation factor family//Ras of Complex, Roc, domain of DAPkinase//Protein of unknown function, DUF258
c33055_g1	PF08039	Mitochondrial proteolipid
c32772_g1	PF01442	Apolipoprotein A1/A4/E domain
c80921_g1	PF05773//PF05743	RWD domain//UEV domain
c38676_g1	PF03125	C. elegans Sre G protein-coupled chemoreceptor
c182790_g1	PF14604//PF08416//PF00018//PF00640//PF14719	Variant SH3 domain//Phosphotyrosine-binding domain//SH3 domain//Phosphotyrosine interaction domain (PTB/PID)//Phosphotyrosine interaction domain (PTB/PID)
c49847_g1	PF00444	Ribosomal protein L36
c118871_g1	PF01150	GDA1/CD39 (nucleoside phosphatase) family
c73678_g1	PF00885//PF05478//PF02782	6,7-dimethyl-8-ribityllumazine synthase//Prominin//FGGY family of carbohydrate kinases, C-terminal domain
c51361_g1	PF01090	Ribosomal protein S19e
c60996_g1	PF00176//PF01926//PF03193//PF02421	SNF2 family N-terminal domain//50S ribosome-binding GTPase//Protein of unknown function, DUF258//Ferrous iron transport protein B
c8625_g1	PF09396	Thrombin light chain
c178762_g1	PF01736//PF05676	Polyomavirus agnoprotein//NADH-ubiquinone oxidoreductase B18 subunit (NDUFB7)
c1_g1	PF08039	Mitochondrial proteolipid
c82927_g1	PF07690	Major Facilitator Superfamily
c183048_g1	PF08039	Mitochondrial proteolipid
c43512_g1	PF00240//PF01020	Ubiquitin family//Ribosomal L40e family
c67390_g1	PF12483	E3 Ubiquitin ligase
c56580_g1	PF12763	Cytoskeletal-regulatory complex EF hand
c55833_g1	PF02428//PF01645	Potato type II proteinase inhibitor family//Conserved region in glutamate synthase
c78127_g1	PF11975//PF00063	Family 4 glycosyl hydrolase C-terminal domain//Myosin head (motor domain)
c135525_g1	PF08943//PF02668	CsiD//Taurine catabolism dioxygenase TauD, TfdA family
c97632_g1	PF01612	3'-5' exonuclease
c103894_g1	PF00895	ATP synthase protein 8
c29272_g1	PF03575	Peptidase family S51
c164883_g1	PF07649	C1-like domain
c55716_g1	PF00755	Choline/Carnitine o-acyltransferase
c31921_g1	PF01306	LacY proton/sugar symporter
c67242_g1	PF03106	WRKY DNA -binding domain
c56453_g2	PF00849//PF01479	RNA pseudouridylate synthase//S4 domain
c121875_g1	PF02060	Slow voltage-gated potassium channel
c23419_g1	PF02781	Glucose-6-phosphate dehydrogenase, C-terminal domain
c54534_g2	PF03121//PF03106	Herpesviridae UL52/UL70 DNA primase//WRKY DNA -binding domain
c76577_g1	PF00646//PF05933//PF12937//PF03144	F-box domain//Fungal ATP synthase protein 8 (A6L)//F-box-like//Elongation factor Tu domain 2
c149399_g1	PF13014//PF00013	KH domain//KH domain
c107143_g1	PF00183//PF05676	Hsp90 protein//NADH-ubiquinone oxidoreductase B18 subunit (NDUFB7)
c129327_g1	PF02516	Oligosaccharyl transferase STT3 subunit
c177695_g1	PF07127	Late nodulin protein
c147760_g1	PF03358	NADPH-dependent FMN reductase
c13291_g1	PF00060//PF15168	Ligand-gated ion channel//Triple QxxK/R motif-containing protein family
c73180_g1	PF00121	Triosephosphate isomerase
c129243_g1	PF01922	SRP19 protein
c67077_g1	PF00258	Flavodoxin
c68500_g1	PF00788	Ras association (RalGDS/AF-6) domain
c30665_g1	PF04960//PF01008	Glutaminase//Initiation factor 2 subunit family
c105363_g1	PF04433	SWIRM domain
c122867_g1	PF00560//PF13855	Leucine Rich Repeat//Leucine rich repeat
c63432_g1	PF07926	TPR/MLP1/MLP2-like protein
c82292_g1	PF06668	Inter-alpha-trypsin inhibitor heavy chain C-terminus
c60348_g1	PF00400//PF12937//PF00646//PF12125	WD domain, G-beta repeat//F-box-like//F-box domain//D domain of beta-TrCP
c144892_g1	PF00106	short chain dehydrogenase
c14420_g1	PF07850//PF08030	Renin receptor-like protein//Ferric reductase NAD binding domain
c117916_g1	PF00098	Zinc knuckle
c63727_g1	PF05153	Myo-inositol oxygenase
c70182_g1	PF07690//PF05767//PF02431	Major Facilitator Superfamily//Poxvirus virion envelope protein A14//Chalcone-flavanone isomerase
c87720_g1	PF00181	Ribosomal Proteins L2, RNA binding domain
c149607_g1	PF00171	Aldehyde dehydrogenase family
c72766_g1	PF01212//PF00155//PF00464	Beta-eliminating lyase//Aminotransferase class I and II//Serine hydroxymethyltransferase
c182006_g1	PF00241	Cofilin/tropomyosin-type actin-binding protein
c125623_g1	PF02913	FAD linked oxidases, C-terminal domain
c72020_g1	PF17112	Mitochondrial import receptor subunit Tom6, fungal
c95908_g1	PF04272	Phospholamban
c44058_g1	PF14736	Protein N-terminal asparagine amidohydrolase
c96890_g1	PF00412//PF01403	LIM domain//Sema domain
c115753_g1	PF01624	MutS domain I
c105264_g1	PF08030	Ferric reductase NAD binding domain
c70052_g1	PF02058//PF07975//PF00096//PF13912//PF13465	Guanylin precursor//TFIIH C1-like domain//Zinc finger, C2H2 type//C2H2-type zinc finger//Zinc-finger double domain
c35500_g1	PF05502	Dynactin p62 family
c32065_g1	PF00125	Core histone H2A/H2B/H3/H4
c53924_g2	PF00956	Nucleosome assembly protein (NAP)
c74521_g1	PF15339	Acrosome formation-associated factor
c136288_g1	PF08039	Mitochondrial proteolipid
c51119_g1	PF01284	Membrane-associating domain
c45594_g1	PF16622//PF01155//PF13465//PF00096//PF13912	zinc-finger C2H2-type//Hydrogenase/urease nickel incorporation, metallochaperone, hypA//Zinc-finger double domain//Zinc finger, C2H2 type//C2H2-type zinc finger
c69981_g1	PF07964	Rec10 / Red1
c99944_g1	PF04689	DNA binding protein S1FA
c97681_g1	PF15741	Ligand-dependent nuclear receptor-interacting factor 1
c167878_g1	PF00067	Cytochrome P450
c70498_g2	PF00641//PF04977//PF16685//PF05180//PF02482//PF07776	Zn-finger in Ran binding protein and others//Septum formation initiator//zinc RING finger of MSL2//DNL zinc finger//Sigma 54 modulation protein / S30EA ribosomal protein//Zinc-finger associated domain (zf-AD)
c115086_g1	PF09074//PF08702	Mer2//Fibrinogen alpha/beta chain family
c110468_g1	PF14865	Macin
c20955_g1	PF02932	Neurotransmitter-gated ion-channel transmembrane region
c143269_g1	PF01788	PsbJ
c11582_g1	PF00069//PF13202//PF07714//PF13405//PF10591//PF00036//PF12763//PF13833//PF11968//PF06293//PF13499	Protein kinase domain//EF hand//Protein tyrosine kinase//EF-hand domain//Secreted protein acidic and rich in cysteine Ca binding region//EF hand//Cytoskeletal-regulatory complex EF hand//EF-hand domain pair//Putative methyltransferase (DUF3321)//Lipopolysaccharide kinase (Kdo/WaaP) family//EF-hand domain pair
c68419_g1	PF00130	Phorbol esters/diacylglycerol binding domain (C1 domain)
c180589_g1	PF03972	MmgE/PrpD family
c7980_g1	PF01686	Adenovirus penton base protein
c96817_g1	PF08755	Hemimethylated DNA-binding protein YccV like
c79375_g1	PF00203	Ribosomal protein S19
c116617_g1	PF01704	UTP--glucose-1-phosphate uridylyltransferase
c108736_g1	PF09138	Urm1 (Ubiquitin related modifier)
c73843_g3	PF08533//PF10890	Beta-galactosidase C-terminal domain//Protein of unknown function (DUF2741)
c188375_g1	PF07475//PF00493//PF00735//PF08477//PF01926//PF00071//PF03193//PF00025	HPr Serine kinase C-terminal domain//MCM2/3/5 family//Septin//Ras of Complex, Roc, domain of DAPkinase//50S ribosome-binding GTPase//Ras family//Protein of unknown function, DUF258//ADP-ribosylation factor family
c129040_g1	PF01127	Succinate dehydrogenase/Fumarate reductase transmembrane subunit
c13295_g1	PF02874	ATP synthase alpha/beta family, beta-barrel domain
c1112_g1	PF01593	Flavin containing amine oxidoreductase
c176021_g1	PF00487	Fatty acid desaturase
c59028_g1	PF10143	2,3-bisphosphoglycerate-independent phosphoglycerate mutase
c64026_g1	PF00926	3,4-dihydroxy-2-butanone 4-phosphate synthase
c3398_g2	PF00295	Glycosyl hydrolases family 28
c57091_g1	PF00096//PF13465	Zinc finger, C2H2 type//Zinc-finger double domain
c70910_g1	PF01070//PF01180	FMN-dependent dehydrogenase//Dihydroorotate dehydrogenase
c57673_g2	PF10278	Mediator of RNA pol II transcription subunit 19
c140346_g1	PF06472	ABC transporter transmembrane region 2
c162620_g1	PF01015	Ribosomal S3Ae family
c59384_g1	PF09571	XcyI restriction endonuclease
c22535_g1	PF00684	DnaJ central domain
c30213_g1	PF01777	Ribosomal L27e protein family
c159086_g1	PF08702	Fibrinogen alpha/beta chain family
c73549_g1	PF00978//PF00165//PF01443//PF01580//PF03171	RNA dependent RNA polymerase//Bacterial regulatory helix-turn-helix proteins, AraC family//Viral (Superfamily 1) RNA helicase//FtsK/SpoIIIE family//2OG-Fe(II) oxygenase superfamily
c182639_g1	PF00106	short chain dehydrogenase
c97398_g1	PF02881//PF09231	SRP54-type protein, helical bundle domain//Rice dwarf virus p3
c107258_g1	PF01232	Mannitol dehydrogenase Rossmann domain
c169812_g1	PF01210	NAD-dependent glycerol-3-phosphate dehydrogenase N-terminus
c45695_g1	PF02513	Spin/Ssty Family
c65642_g1	PF02735//PF03730	Ku70/Ku80 beta-barrel domain//Ku70/Ku80 C-terminal arm
c54048_g1	PF02180//PF07714//PF00069	Bcl-2 homology region 4//Protein tyrosine kinase//Protein kinase domain
c122866_g1	PF04805	E10-like protein conserved region
c78567_g1	PF00156	Phosphoribosyl transferase domain
c5761_g1	PF09223	ZinT (YodA) periplasmic lipocalin-like zinc-recruitment
c74978_g1	PF02826	D-isomer specific 2-hydroxyacid dehydrogenase, NAD binding domain
c154420_g1	PF00651	BTB/POZ domain
c18417_g1	PF08074//PF09111	CHDCT2 (NUC038) domain//SLIDE
c73898_g1	PF00282//PF05869//PF01478//PF00589	Pyridoxal-dependent decarboxylase conserved domain//DNA N-6-adenine-methyltransferase (Dam)//Type IV leader peptidase family//Phage integrase family
c74509_g1	PF00695	Major surface antigen from hepadnavirus
c65435_g1	PF10717//PF03951//PF13374//PF02104//PF01929//PF13181//PF13414//PF00515//PF00120	Occlusion-derived virus envelope protein ODV-E18//Glutamine synthetase, beta-Grasp domain//Tetratricopeptide repeat//SURF1 family//Ribosomal protein L14//Tetratricopeptide repeat//TPR repeat//Tetratricopeptide repeat//Glutamine synthetase, catalytic domain
c127301_g1	PF01432	Peptidase family M3
c52952_g1	PF06339//PF05504//PF00822//PF13903	Ectoine synthase//Spore germination B3/ GerAC like, C-terminal//PMP-22/EMP/MP20/Claudin family//PMP-22/EMP/MP20/Claudin tight junction
c72861_g1	PF01280	Ribosomal protein L19e
c59175_g1	PF02949//PF02736//PF03242	7tm Odorant receptor//Myosin N-terminal SH3-like domain//Late embryogenesis abundant protein
c167856_g1	PF02714	Calcium-dependent channel, 7TM region, putative phosphate
c70831_g1	PF01602//PF00514//PF11698//PF02985	Adaptin N terminal region//Armadillo/beta-catenin-like repeat//V-ATPase subunit H//HEAT repeat
c69536_g1	PF07527//PF08039//PF00010	Hairy Orange//Mitochondrial proteolipid//Helix-loop-helix DNA-binding domain
c170463_g1	PF00818	Ice nucleation protein repeat
c71969_g1	PF01370//PF01113//PF01073	NAD dependent epimerase/dehydratase family//Dihydrodipicolinate reductase, N-terminus//3-beta hydroxysteroid dehydrogenase/isomerase family
c69712_g1	PF02300//PF07776	Fumarate reductase subunit C//Zinc-finger associated domain (zf-AD)
c138323_g1	PF00854	POT family
c72104_g1	PF02568	Thiamine biosynthesis protein (ThiI)
c180306_g1	PF00379	Insect cuticle protein
c42990_g1	PF00004	ATPase family associated with various cellular activities (AAA)
c141073_g1	PF06766	Fungal hydrophobin
c167284_g1	PF01060//PF06624	Transthyretin-like family//Ribosome associated membrane protein RAMP4
c142541_g1	PF00067	Cytochrome P450
c157838_g1	PF06003	Survival motor neuron protein (SMN)
c44579_g1	PF02782	FGGY family of carbohydrate kinases, C-terminal domain
c152312_g1	PF02519	Auxin responsive protein
c66440_g1	PF13465//PF00096//PF13912	Zinc-finger double domain//Zinc finger, C2H2 type//C2H2-type zinc finger
c177234_g1	PF15360	APJ endogenous ligand
c73943_g1	PF13499//PF13202//PF13833//PF12763//PF00036//PF13405	EF-hand domain pair//EF hand//EF-hand domain pair//Cytoskeletal-regulatory complex EF hand//EF hand//EF-hand domain
c77981_g1	PF00454	Phosphatidylinositol 3- and 4-kinase
c138950_g1	PF14634//PF01907//PF00097//PF13639//PF00096//PF17123//PF01155	zinc-RING finger domain//Ribosomal protein L37e//Zinc finger, C3HC4 type (RING finger)//Ring finger domain//Zinc finger, C2H2 type//RING-like zinc finger//Hydrogenase/urease nickel incorporation, metallochaperone, hypA
c101641_g1	PF00538//PF01403	linker histone H1 and H5 family//Sema domain
c47237_g1	PF05225	helix-turn-helix, Psq domain
c68084_g2	PF08241//PF05175	Methyltransferase domain//Methyltransferase small domain
c14988_g1	PF00654//PF00520	Voltage gated chloride channel//Ion transport protein
c40721_g1	PF00076	RNA recognition motif. (a.k.a. RRM, RBD, or RNP domain)
c50955_g1	PF00176//PF04851	SNF2 family N-terminal domain//Type III restriction enzyme, res subunit
c42601_g1	PF01776	Ribosomal L22e protein family
c64233_g2	PF06090	Inositol-pentakisphosphate 2-kinase
c22371_g1	PF03790	KNOX1 domain
c133498_g1	PF00487	Fatty acid desaturase
c73087_g1	PF01728//PF01189	FtsJ-like methyltransferase//16S rRNA methyltransferase RsmF
c120023_g1	PF13405//PF10591//PF00036//PF12763//PF13833//PF13202//PF13499	EF-hand domain//Secreted protein acidic and rich in cysteine Ca binding region//EF hand//Cytoskeletal-regulatory complex EF hand//EF-hand domain pair//EF hand//EF-hand domain pair
c58481_g1	PF07967	C3HC zinc finger-like
c71581_g1	PF00278//PF02784//PF03943	Pyridoxal-dependent decarboxylase, C-terminal sheet domain//Pyridoxal-dependent decarboxylase, pyridoxal binding domain//TAP C-terminal domain
c129683_g1	PF00775	Dioxygenase
c185261_g1	PF07714	Protein tyrosine kinase
c174604_g1	PF00390//PF03949	Malic enzyme, N-terminal domain//Malic enzyme, NAD binding domain
c145293_g1	PF05975//PF10808	Bacterial ABC transporter protein EcsB//Protein of unknown function (DUF2542)
c73500_g3	PF01437//PF00337	Plexin repeat//Galactoside-binding lectin
c65328_g2	PF08477//PF00025//PF04670//PF01926//PF00503//PF00071//PF01591	Ras of Complex, Roc, domain of DAPkinase//ADP-ribosylation factor family//Gtr1/RagA G protein conserved region//50S ribosome-binding GTPase//G-protein alpha subunit//Ras family//6-phosphofructo-2-kinase
c56622_g1	PF06955	Xyloglucan endo-transglycosylase (XET) C-terminus
c70765_g1	PF10798//PF05175	Biofilm development protein YmgB/AriR//Methyltransferase small domain
c98685_g1	PF02800	Glyceraldehyde 3-phosphate dehydrogenase, C-terminal domain
c136336_g1	PF04464//PF11568	CDP-Glycerol:Poly(glycerophosphate) glycerophosphotransferase//Mediator complex subunit 29
c11033_g1	PF00093	von Willebrand factor type C domain
c82625_g1	PF04263	Thiamin pyrophosphokinase, catalytic domain
c58575_g1	PF00569//PF04565	Zinc finger, ZZ type//RNA polymerase Rpb2, domain 3
c30350_g1	PF05073	Baculovirus P24 capsid protein
c71975_g1	PF00501	AMP-binding enzyme
c31995_g1	PF00122//PF01197	E1-E2 ATPase//Ribosomal protein L31
c91785_g1	PF01231	Indoleamine 2,3-dioxygenase
c40732_g1	PF04103	CD20-like family
c66900_g1	PF05275	Copper resistance protein B precursor (CopB)
c140952_g1	PF06404	Phytosulfokine precursor protein (PSK)
c22880_g1	PF05680	ATP synthase E chain
c66869_g1	PF00125	Core histone H2A/H2B/H3/H4
c68066_g1	PF05191//PF08273//PF13465//PF00096//PF13912//PF01239//PF07776//PF16622	Adenylate kinase, active site lid//Zinc-binding domain of primase-helicase//Zinc-finger double domain//Zinc finger, C2H2 type//C2H2-type zinc finger//Protein prenyltransferase alpha subunit repeat//Zinc-finger associated domain (zf-AD)//zinc-finger C2H2-type
c73015_g3	PF10459//PF16367//PF04144//PF00076//PF08136	Peptidase S46//RNA recognition motif//SCAMP family//RNA recognition motif. (a.k.a. RRM, RBD, or RNP domain)//30S ribosomal protein subunit S22 family
c82721_g1	PF00515//PF13414//PF13174//PF13181	Tetratricopeptide repeat//TPR repeat//Tetratricopeptide repeat//Tetratricopeptide repeat
c42197_g1	PF06140	Interferon-induced 6-16 family
c42919_g2	PF01095	Pectinesterase
c57856_g1	PF01091	PTN/MK heparin-binding protein family, C-terminal domain
c98548_g1	PF00083	Sugar (and other) transporter
c121359_g1	PF01903	CbiX
c70480_g2	PF02319	E2F/DP family winged-helix DNA-binding domain
c52409_g1	PF00957//PF00001//PF15168	Synaptobrevin//7 transmembrane receptor (rhodopsin family)//Triple QxxK/R motif-containing protein family
c81352_g1	PF03650//PF00872	Uncharacterised protein family (UPF0041)//Transposase, Mutator family
c202_g1	PF04977//PF03357//PF06657	Septum formation initiator//Snf7//Centrosome microtubule-binding domain of Cep57
c124759_g1	PF03534	Salmonella virulence plasmid 65kDa B protein
c47451_g1	PF00122//PF10278	E1-E2 ATPase//Mediator of RNA pol II transcription subunit 19
c79293_g1	PF00121	Triosephosphate isomerase
c64216_g1	PF01146	Caveolin
c64827_g1	PF03171	2OG-Fe(II) oxygenase superfamily
c114958_g1	PF00502	Phycobilisome protein
c70289_g1	PF01128//PF07959//PF04189//PF00483	2-C-methyl-D-erythritol 4-phosphate cytidylyltransferase//L-fucokinase//Gcd10p family//Nucleotidyl transferase
c172384_g1	PF02284//PF13176	Cytochrome c oxidase subunit Va//Tetratricopeptide repeat
c147804_g1	PF07479	NAD-dependent glycerol-3-phosphate dehydrogenase C-terminus
c62804_g1	PF01118//PF00107	Semialdehyde dehydrogenase, NAD binding domain//Zinc-binding dehydrogenase
c24234_g1	PF02515	CoA-transferase family III
c17324_g1	PF01210//PF07479//PF04947	NAD-dependent glycerol-3-phosphate dehydrogenase N-terminus//NAD-dependent glycerol-3-phosphate dehydrogenase C-terminus//Poxvirus Late Transcription Factor VLTF3 like
c69443_g1	PF00569	Zinc finger, ZZ type
c177246_g1	PF00155	Aminotransferase class I and II
c68170_g1	PF02985//PF01602	HEAT repeat//Adaptin N terminal region
c53293_g1	PF06467//PF07975//PF16622//PF04810//PF06397//PF05191//PF13465//PF00096//PF13912//PF13958	MYM-type Zinc finger with FCS sequence motif//TFIIH C1-like domain//zinc-finger C2H2-type//Sec23/Sec24 zinc finger//Desulfoferrodoxin, N-terminal domain//Adenylate kinase, active site lid//Zinc-finger double domain//Zinc finger, C2H2 type//C2H2-type zinc finger//Toxin ToxN, type III toxin-antitoxin system
c45779_g1	PF02949	7tm Odorant receptor
c103251_g1	PF01504	Phosphatidylinositol-4-phosphate 5-Kinase
c31243_g1	PF05151	Photosystem II reaction centre M protein (PsbM)
c51859_g1	PF00403	Heavy-metal-associated domain
c90268_g1	PF14829	Glycerol-3-phosphate acyltransferase N-terminal
c161128_g1	PF05087	Rotavirus VP2 protein
c42996_g1	PF03333//PF01080//PF02535	Adhesin biosynthesis transcription regulatory protein//Presenilin//ZIP Zinc transporter
c33865_g1	PF04509	CheC-like family
c35505_g1	PF01223//PF08613//PF10191	DNA/RNA non-specific endonuclease//Cyclin//Golgi complex component 7 (COG7)
c60857_g1	PF00704	Glycosyl hydrolases family 18
c18400_g1	PF04647	Accessory gene regulator B
c22242_g1	PF07714	Protein tyrosine kinase
c75922_g1	PF03498	Cytolethal distending toxin A/C domain
c142294_g1	PF13499//PF13202//PF13833//PF00036//PF13405	EF-hand domain pair//EF hand//EF-hand domain pair//EF hand//EF-hand domain
c96456_g1	PF00085	Thioredoxin
c88_g1	PF05297	Herpesvirus latent membrane protein 1 (LMP1)
c71798_g1	PF05434//PF00168	TMEM9//C2 domain
c26024_g1	PF12515	Ca2+-ATPase N terminal autoinhibitory domain
c71321_g3	PF00230	Major intrinsic protein
c40619_g1	PF00085	Thioredoxin
c106865_g1	PF00523	Fusion glycoprotein F0
c189940_g1	PF04564	U-box domain
c22653_g1	PF00487	Fatty acid desaturase
c50345_g1	PF03608	PTS system enzyme II sorbitol-specific factor
c97561_g1	PF12424	Plasma membrane calcium transporter ATPase C terminal
c80104_g1	PF02035	Coagulin
c17576_g1	PF00573	Ribosomal protein L4/L1 family
c170428_g1	PF03081	Exo70 exocyst complex subunit
c86164_g1	PF01599	Ribosomal protein S27a
c69768_g1	PF11057//PF00076	Cortexin of kidney//RNA recognition motif. (a.k.a. RRM, RBD, or RNP domain)
c128556_g1	PF08477//PF00071	Ras of Complex, Roc, domain of DAPkinase//Ras family
c60910_g1	PF07267//PF06459//PF00965//PF02724//PF13465//PF01080//PF13912//PF00096	Nucleopolyhedrovirus capsid protein P87//Ryanodine Receptor TM 4-6//Tissue inhibitor of metalloproteinase//CDC45-like protein//Zinc-finger double domain//Presenilin//C2H2-type zinc finger//Zinc finger, C2H2 type
c79247_g1	PF00487	Fatty acid desaturase
c108527_g1	PF15761	Immortalisation up-regulated protein
c73290_g1	PF02198//PF03176//PF07647//PF01736//PF00001//PF01507//PF00536	Sterile alpha motif (SAM)/Pointed domain//MMPL family//SAM domain (Sterile alpha motif)//Polyomavirus agnoprotein//7 transmembrane receptor (rhodopsin family)//Phosphoadenosine phosphosulfate reductase family//SAM domain (Sterile alpha motif)
c181232_g1	PF03051//PF00112	Peptidase C1-like family//Papain family cysteine protease
c71284_g1	PF16794//PF03539//PF00041	Fibronectin-III type domain//Spumavirus aspartic protease (A9)//Fibronectin type III domain
c47233_g1	PF06422	CDR ABC transporter
c44834_g1	PF00004//PF01637//PF00488	ATPase family associated with various cellular activities (AAA)//Archaeal ATPase//MutS domain V
c101048_g1	PF10717	Occlusion-derived virus envelope protein ODV-E18
c32933_g1	PF01336	OB-fold nucleic acid binding domain
c73808_g1	PF08996//PF03104//PF00136	DNA Polymerase alpha zinc finger//DNA polymerase family B, exonuclease domain//DNA polymerase family B
c95188_g1	PF00322//PF17051	Endothelin family//Cytochrome C oxidase assembly factor 2
c68522_g1	PF00400//PF10584	WD domain, G-beta repeat//Proteasome subunit A N-terminal signature
c72994_g2	PF00439//PF03857	Bromodomain//Colicin immunity protein
c148956_g1	PF02173	pKID domain
c94188_g1	PF00213	ATP synthase delta (OSCP) subunit
c168767_g1	PF00085//PF00578	Thioredoxin//AhpC/TSA family
c101901_g1	PF01326	Pyruvate phosphate dikinase, PEP/pyruvate binding domain
c43363_g1	PF00719	Inorganic pyrophosphatase
c95277_g1	PF00847	AP2 domain
c129183_g1	PF00520//PF15243	Ion transport protein//Anaphase-promoting complex subunit 15
c192010_g1	PF00513	Late Protein L2
c67395_g1	PF00411	Ribosomal protein S11
c53012_g1	PF13442//PF00034	Cytochrome C oxidase, cbb3-type, subunit III//Cytochrome c
c29484_g1	PF07748	Glycosyl hydrolases family 38 C-terminal domain
c182082_g1	PF08573	DNA repair protein endonuclease SAE2/CtIP C-terminus
c160927_g1	PF01797	Transposase IS200 like
c43217_g1	PF00316	Fructose-1-6-bisphosphatase
c143245_g1	PF02558//PF00069//PF07714	Ketopantoate reductase PanE/ApbA//Protein kinase domain//Protein tyrosine kinase
c99641_g1	PF02572	ATP:corrinoid adenosyltransferase BtuR/CobO/CobP
c72619_g1	PF04508//PF00982//PF02376//PF02358	Viral A-type inclusion protein repeat//Glycosyltransferase family 20//CUT domain//Trehalose-phosphatase
c181576_g1	PF02080//PF00013//PF13014//PF07650	TrkA-C domain//KH domain//KH domain//KH domain
c161280_g1	PF14631	Fanconi anaemia protein FancD2 nuclease
c107752_g1	PF04998	RNA polymerase Rpb1, domain 5
c95742_g1	PF00199	Catalase
c51629_g1	PF05478	Prominin
c29973_g1	PF02419	PsbL protein
c65103_g1	PF06371//PF06367	Diaphanous GTPase-binding Domain//Diaphanous FH3 Domain
c26666_g1	PF00937	Coronavirus nucleocapsid protein
c60943_g1	PF02803//PF00108	Thiolase, C-terminal domain//Thiolase, N-terminal domain
c177579_g1	PF01214	Casein kinase II regulatory subunit
c71522_g1	PF00907	T-box
c31221_g1	PF02874	ATP synthase alpha/beta family, beta-barrel domain
c159280_g1	PF08039	Mitochondrial proteolipid
c40469_g1	PF13417	Glutathione S-transferase, N-terminal domain
c30677_g1	PF00573	Ribosomal protein L4/L1 family
c114037_g1	PF05297	Herpesvirus latent membrane protein 1 (LMP1)
c172865_g1	PF00326//PF07859	Prolyl oligopeptidase family//alpha/beta hydrolase fold
c54925_g1	PF16622	zinc-finger C2H2-type
c126499_g1	PF12143	Protein of unknown function (DUF_B2219)
c85111_g1	PF00010	Helix-loop-helix DNA-binding domain
c73707_g2	PF00154//PF06309//PF00004	recA bacterial DNA recombination protein//Torsin//ATPase family associated with various cellular activities (AAA)
c59198_g1	PF00732	GMC oxidoreductase
c75638_g1	PF00171	Aldehyde dehydrogenase family
c68767_g1	PF08123	Histone methylation protein DOT1
c38522_g1	PF04625	DEC-1 protein, N-terminal region
c25111_g1	PF03709	Orn/Lys/Arg decarboxylase, N-terminal domain
c68684_g1	PF06005//PF06156//PF07926//PF00540//PF04513//PF16331//PF08988//PF12090//PF04977//PF05190//PF05837//PF00804//PF05531//PF00170//PF04111//PF04728	Protein of unknown function (DUF904)//Protein of unknown function (DUF972)//TPR/MLP1/MLP2-like protein//gag gene protein p17 (matrix protein)//Baculovirus polyhedron envelope protein, PEP, C terminus//TolA binding protein trimerisation//Type III secretion system, cytoplasmic E component of needle//Spt20 family//Septum formation initiator//MutS family domain IV//Centromere protein H (CENP-H)//Synt…
c49674_g1	PF00254//PF01299//PF00947	FKBP-type peptidyl-prolyl cis-trans isomerase//Lysosome-associated membrane glycoprotein (Lamp)//Picornavirus core protein 2A
c71177_g1	PF00196//PF00126//PF01022//PF04545//PF01047//PF13463	Bacterial regulatory proteins, luxR family//Bacterial regulatory helix-turn-helix protein, lysR family//Bacterial regulatory protein, arsR family//Sigma-70, region 4//MarR family//Winged helix DNA-binding domain
c71694_g1	PF09452	ESCRT-I subunit Mvb12
c19118_g2	PF01096	Transcription factor S-II (TFIIS)
c85565_g1	PF02542	YgbB family
c70184_g2	PF00832	Ribosomal L39 protein
c61446_g2	PF02724//PF01080	CDC45-like protein//Presenilin
c100600_g1	PF00168	C2 domain
c57982_g1	PF09446	VMA21-like domain
c56690_g1	PF08236	SRI (Set2 Rpb1 interacting) domain
c61446_g1	PF12503//PF01213	Cucumber mosaic virus 1a protein C terminal//Adenylate cyclase associated (CAP) N terminal
c92152_g1	PF00400	WD domain, G-beta repeat
c165542_g1	PF00056//PF01073//PF01118	lactate/malate dehydrogenase, NAD binding domain//3-beta hydroxysteroid dehydrogenase/isomerase family//Semialdehyde dehydrogenase, NAD binding domain
c67325_g2	PF00076//PF02537//PF08675//PF08777//PF00098//PF16367	RNA recognition motif. (a.k.a. RRM, RBD, or RNP domain)//CrcB-like protein, Camphor Resistance (CrcB)//RNA binding domain//RNA binding motif//Zinc knuckle//RNA recognition motif
c144348_g1	PF09239	Topoisomerase VI B subunit, transducer
c10571_g1	PF02468	Photosystem II reaction centre N protein (psbN)
c148153_g1	PF15088	NADH dehydrogenase [ubiquinone] 1 subunit C1, mitochondrial
c12298_g1	PF07714//PF00069//PF06293	Protein tyrosine kinase//Protein kinase domain//Lipopolysaccharide kinase (Kdo/WaaP) family
c150938_g1	PF10662	Ethanolamine utilisation - propanediol utilisation
c120160_g1	PF12201	Bcl2-interacting killer, BH3-domain containing
c72926_g1	PF13304//PF00005//PF03388//PF03193	AAA domain, putative AbiEii toxin, Type IV TA system//ABC transporter//Legume-like lectin family//Protein of unknown function, DUF258
c172053_g1	PF00432	Prenyltransferase and squalene oxidase repeat
c36154_g1	PF00069	Protein kinase domain
c31533_g1	PF06305	Protein of unknown function (DUF1049)
c163576_g1	PF00523	Fusion glycoprotein F0
c102930_g1	PF02628	Cytochrome oxidase assembly protein
c121172_g1	PF00146	NADH dehydrogenase
c176844_g1	PF07531	NHR1 homology to TAF
c29991_g1	PF05529	B-cell receptor-associated protein 31-like
c126811_g1	PF00005	ABC transporter
c64273_g1	PF02022	Integrase Zinc binding domain
c156383_g1	PF00171	Aldehyde dehydrogenase family
c139885_g1	PF01363	FYVE zinc finger
c165238_g1	PF03051//PF00112	Peptidase C1-like family//Papain family cysteine protease
c71061_g1	PF00305	Lipoxygenase
c72499_g1	PF01459	Eukaryotic porin
c130593_g1	PF02272	DHHA1 domain
c155145_g1	PF00089	Trypsin
c73459_g1	PF09008//PF01498	Head binding//Transposase
c52546_g3	PF13508	Acetyltransferase (GNAT) domain
c149058_g1	PF00416	Ribosomal protein S13/S18
c57213_g2	PF05773	RWD domain
c127991_g1	PF07690	Major Facilitator Superfamily
c49849_g1	PF01562	Reprolysin family propeptide
c79953_g1	PF07714//PF00069	Protein tyrosine kinase//Protein kinase domain
c101316_g1	PF04691	Apolipoprotein C-I (ApoC-1)
c73803_g1	PF08727//PF03007	Poliovirus 3A protein like//Wax ester synthase-like Acyl-CoA acyltransferase domain
c70817_g1	PF04057	Replication factor-A protein 1, N-terminal domain
c119828_g1	PF00995	Sec1 family
c73399_g5	PF05405	Mitochondrial ATP synthase B chain precursor (ATP-synt_B)
c103235_g1	PF00240	Ubiquitin family
c68001_g1	PF00046	Homeobox domain
c2164_g1	PF00002	7 transmembrane receptor (Secretin family)
c42429_g1	PF00183	Hsp90 protein
c190187_g1	PF09334	tRNA synthetases class I (M)
c113104_g1	PF01566	Natural resistance-associated macrophage protein
c6731_g1	PF01413	C-terminal tandem repeated domain in type 4 procollagen
c73406_g3	PF06367//PF09907//PF00787//PF06810//PF05121//PF08476	Diaphanous FH3 Domain//HigB_toxin, RelE-like toxic component of a toxin-antitoxin system//PX domain//Phage minor structural protein GP20//Gas vesicle protein K//Viral D10 N-terminal
c182651_g1	PF00115	Cytochrome C and Quinol oxidase polypeptide I
c74537_g1	PF00160	Cyclophilin type peptidyl-prolyl cis-trans isomerase/CLD
c72633_g1	PF00154//PF04851//PF12326//PF02562//PF03796//PF00580//PF00004//PF00270//PF01443	recA bacterial DNA recombination protein//Type III restriction enzyme, res subunit//N-glycosylation protein//PhoH-like protein//DnaB-like helicase C terminal domain//UvrD/REP helicase N-terminal domain//ATPase family associated with various cellular activities (AAA)//DEAD/DEAH box helicase//Viral (Superfamily 1) RNA helicase
c42651_g1	PF00125	Core histone H2A/H2B/H3/H4
c70898_g2	PF06495	Fruit fly transformer protein
c139811_g1	PF00397	WW domain
c65399_g1	PF00376	MerR family regulatory protein
c182771_g1	PF02793	Hormone receptor domain
c61442_g1	PF14641	Helix-turn-helix DNA-binding domain of SPT6
c12209_g1	PF13833//PF13405//PF00036//PF13499//PF13202	EF-hand domain pair//EF-hand domain//EF hand//EF-hand domain pair//EF hand
c173363_g1	PF05920	Homeobox KN domain
c44178_g1	PF00001//PF12326//PF08496//PF07168	7 transmembrane receptor (rhodopsin family)//N-glycosylation protein//Peptidase family S49 N-terminal//Ureide permease
c152192_g1	PF05790	Immunoglobulin C2-set domain
c68488_g1	PF01251	Ribosomal protein S7e
c56659_g1	PF02724	CDC45-like protein
c171148_g1	PF07655	Secretin N-terminal domain
c67764_g1	PF00170//PF04977//PF03404//PF03131	bZIP transcription factor//Septum formation initiator//Mo-co oxidoreductase dimerisation domain//bZIP Maf transcription factor
c65280_g1	PF04364	DNA polymerase III chi subunit, HolC
c165700_g1	PF00481	Protein phosphatase 2C
c53251_g1	PF01708//PF05434	Geminivirus putative movement protein//TMEM9
c71055_g1	PF00845//PF00348	Geminivirus BL1 movement protein//Polyprenyl synthetase
c157345_g1	PF02263	Guanylate-binding protein, N-terminal domain
c119542_g1	PF00642	Zinc finger C-x8-C-x5-C-x3-H type (and similar)
c59983_g1	PF05933	Fungal ATP synthase protein 8 (A6L)
c121791_g1	PF00400	WD domain, G-beta repeat
c88575_g1	PF00071	Ras family
c67301_g1	PF00407	Pathogenesis-related protein Bet v I family
c71238_g2	PF04628//PF03095//PF05485//PF04099//PF02216//PF00595//PF08053	Sedlin, N-terminal conserved region//Phosphotyrosyl phosphate activator (PTPA) protein//THAP domain//Sybindin-like family//B domain//PDZ domain (Also known as DHR or GLGF)//Tryptophanase operon leader peptide
c152176_g1	PF01197	Ribosomal protein L31
c60480_g1	PF01370//PF00106	NAD dependent epimerase/dehydratase family//short chain dehydrogenase
c132899_g1	PF12297	Ellis van Creveld protein 2 like protein
c94345_g1	PF06309//PF15461	Torsin//Beta-carotene 15,15'-dioxygenase
c113372_g1	PF02330	Mitochondrial glycoprotein
c47661_g1	PF05634	APO RNA-binding
c61572_g1	PF04277//PF01213//PF02687//PF00400	Oxaloacetate decarboxylase, gamma chain//Adenylate cyclase associated (CAP) N terminal//FtsX-like permease family//WD domain, G-beta repeat
c9575_g1	PF00122	E1-E2 ATPase
c109458_g1	PF07834	RanGAP1 C-terminal domain
c19317_g1	PF07825	Excisionase-like protein
c160129_g1	PF02178	AT hook motif
c77736_g1	PF00175	Oxidoreductase NAD-binding domain
c120372_g1	PF08826//PF15458//PF05837//PF09177//PF04977	DMPK coiled coil domain like//Nineteen complex-related protein 2//Centromere protein H (CENP-H)//Syntaxin 6, N-terminal//Septum formation initiator
c71280_g1	PF01191//PF00616//PF03871//PF05185//PF08236//PF01239	RNA polymerase Rpb5, C-terminal domain//GTPase-activator protein for Ras-like GTPase//RNA polymerase Rpb5, N-terminal domain//PRMT5 arginine-N-methyltransferase//SRI (Set2 Rpb1 interacting) domain//Protein prenyltransferase alpha subunit repeat
c180724_g1	PF08449	UAA transporter family
c177332_g1	PF00759	Glycosyl hydrolase family 9
c77544_g1	PF08540	Hydroxymethylglutaryl-coenzyme A synthase C terminal
c134555_g1	PF04117	Mpv17 / PMP22 family
c70940_g5	PF02136//PF13855//PF03943//PF09162//PF05739	Nuclear transport factor 2 (NTF2) domain//Leucine rich repeat//TAP C-terminal domain//Tap, RNA-binding//SNARE domain
c187286_g1	PF00083	Sugar (and other) transporter
c51383_g1	PF02271//PF01384	Ubiquinol-cytochrome C reductase complex 14kD subunit//Phosphate transporter family
c22664_g1	PF07714//PF00069//PF02535//PF06293//PF05971//PF01080	Protein tyrosine kinase//Protein kinase domain//ZIP Zinc transporter//Lipopolysaccharide kinase (Kdo/WaaP) family//Protein of unknown function (DUF890)//Presenilin
c9457_g1	PF00400	WD domain, G-beta repeat
c3478_g1	PF04139	Rad9
c16523_g1	PF03427//PF08122	Carbohydrate binding domain (family 19)//NADH-ubiquinone oxidoreductase B12 subunit family
c35183_g1	PF02535	ZIP Zinc transporter
c107145_g1	PF00026	Eukaryotic aspartyl protease
c56978_g1	PF08039	Mitochondrial proteolipid
c182504_g1	PF08755	Hemimethylated DNA-binding protein YccV like
c86110_g1	PF08826	DMPK coiled coil domain like
c35737_g1	PF00986	DNA gyrase B subunit, carboxyl terminus
c78906_g1	PF01554	MatE
c161160_g1	PF00858	Amiloride-sensitive sodium channel
c72559_g1	PF02985//PF12422//PF01602//PF00514	HEAT repeat//Condensin II non structural maintenance of chromosomes subunit//Adaptin N terminal region//Armadillo/beta-catenin-like repeat
c68209_g2	PF00451	Scorpion short toxin, BmKK2
c178465_g1	PF04258	Signal peptide peptidase
c119747_g1	PF06214	Signaling lymphocytic activation molecule (SLAM) protein
c184092_g1	PF00069	Protein kinase domain
c66876_g1	PF11380	Stealth protein CR2, conserved region 2
c72481_g1	PF03586//PF07690	Herpesvirus UL36 tegument protein//Major Facilitator Superfamily
c98360_g1	PF00834//PF00478//PF00215//PF01729	Ribulose-phosphate 3 epimerase family//IMP dehydrogenase / GMP reductase domain//Orotidine 5'-phosphate decarboxylase / HUMPS family//Quinolinate phosphoribosyl transferase, C-terminal domain
c7072_g1	PF04843	Herpesvirus tegument protein, N-terminal conserved region
c68127_g1	PF09905//PF00632//PF00536//PF07647	Uncharacterized conserved protein (DUF2132)//HECT-domain (ubiquitin-transferase)//SAM domain (Sterile alpha motif)//SAM domain (Sterile alpha motif)
c68560_g1	PF02310//PF01916	B12 binding domain//Deoxyhypusine synthase
c94141_g1	PF10717//PF05297	Occlusion-derived virus envelope protein ODV-E18//Herpesvirus latent membrane protein 1 (LMP1)
c178037_g1	PF02737	3-hydroxyacyl-CoA dehydrogenase, NAD binding domain
c179090_g1	PF09127	Leukotriene A4 hydrolase, C-terminal
c100205_g1	PF13202//PF13499//PF00036//PF13405//PF13833	EF hand//EF-hand domain pair//EF hand//EF-hand domain//EF-hand domain pair
c63167_g1	PF01522	Polysaccharide deacetylase
c184434_g1	PF08414//PF13499//PF13202//PF13405//PF00036	Respiratory burst NADPH oxidase//EF-hand domain pair//EF hand//EF-hand domain//EF hand
c191855_g1	PF13374	Tetratricopeptide repeat
c119802_g1	PF15208	Rab15 effector
c101072_g1	PF05398	PufQ cytochrome subunit
c142411_g1	PF05083	LST-1 protein
c138473_g1	PF00004	ATPase family associated with various cellular activities (AAA)
c191383_g1	PF08026	Bee antimicrobial peptide
c161560_g1	PF03079//PF02311	ARD/ARD' family//AraC-like ligand binding domain
c71679_g1	PF00884//PF01663	Sulfatase//Type I phosphodiesterase / nucleotide pyrophosphatase
c8724_g1	PF01398	JAB1/Mov34/MPN/PAD-1 ubiquitin protease
c63332_g1	PF06687	SUR7/PalI family
c96652_g1	PF00076	RNA recognition motif. (a.k.a. RRM, RBD, or RNP domain)
c45790_g1	PF08050//PF00957	Tetracycline resistance leader peptide//Synaptobrevin
c16359_g1	PF00209	Sodium:neurotransmitter symporter family
c53404_g1	PF00462//PF02966//PF00578//PF08534//PF00085	Glutaredoxin//Mitosis protein DIM1//AhpC/TSA family//Redoxin//Thioredoxin
c71305_g1	PF00001	7 transmembrane receptor (rhodopsin family)
c60148_g1	PF00770//PF07690	Adenovirus endoprotease//Major Facilitator Superfamily
c155055_g1	PF01956//PF04420//PF05529	Integral membrane protein DUF106//CHD5-like protein//B-cell receptor-associated protein 31-like
c60445_g2	PF00348	Polyprenyl synthetase
c52527_g2	PF00736	EF-1 guanine nucleotide exchange domain
c45907_g2	PF15957//PF10278	Commissureless//Mediator of RNA pol II transcription subunit 19
c65916_g1	PF07716//PF03131//PF00170//PF02159	Basic region leucine zipper//bZIP Maf transcription factor//bZIP transcription factor//Oestrogen receptor
c60481_g1	PF05121//PF00332	Gas vesicle protein K//Glycosyl hydrolases family 17
c173679_g1	PF00892	EamA-like transporter family
c72942_g1	PF06156//PF02284//PF13851//PF16716	Protein of unknown function (DUF972)//Cytochrome c oxidase subunit Va//Growth-arrest specific micro-tubule binding//Bone marrow stromal antigen 2
c178820_g1	PF03484	tRNA synthetase B5 domain
c50400_g1	PF03332	Eukaryotic phosphomannomutase
c44234_g1	PF00400	WD domain, G-beta repeat
c83823_g1	PF00478//PF00224	IMP dehydrogenase / GMP reductase domain//Pyruvate kinase, barrel domain
c52829_g1	PF16752//PF09230//PF09119//PF04048//PF06046	Tubulin-specific chaperone C N-terminal domain//DNA fragmentation factor 40 kDa//SicP binding//Sec8 exocyst complex component specific domain//Exocyst complex component Sec6
c72326_g3	PF04561//PF04560//PF00562//PF04567//PF04563//PF04566//PF08361//PF04565	RNA polymerase Rpb2, domain 2//RNA polymerase Rpb2, domain 7//RNA polymerase Rpb2, domain 6//RNA polymerase Rpb2, domain 5//RNA polymerase beta subunit//RNA polymerase Rpb2, domain 4//MAATS-type transcriptional repressor, C-terminal region//RNA polymerase Rpb2, domain 3
c107542_g1	PF08477//PF00025//PF00071	Ras of Complex, Roc, domain of DAPkinase//ADP-ribosylation factor family//Ras family
c135440_g1	PF00155//PF01053	Aminotransferase class I and II//Cys/Met metabolism PLP-dependent enzyme
c103568_g1	PF00435	Spectrin repeat
c53536_g1	PF02706	Chain length determinant protein
c89752_g1	PF02861	Clp amino terminal domain, pathogenicity island component
c160403_g1	PF16588	C2H2 zinc-finger
c159952_g1	PF13895	Immunoglobulin domain
c171164_g1	PF00220	Neurohypophysial hormones, N-terminal Domain
c125899_g1	PF04406	Type IIB DNA topoisomerase
c85360_g1	PF00619	Caspase recruitment domain
c126707_g1	PF00083//PF08541//PF07690	Sugar (and other) transporter//3-Oxoacyl-[acyl-carrier-protein (ACP)] synthase III C terminal//Major Facilitator Superfamily
c70471_g1	PF00416	Ribosomal protein S13/S18
c77033_g1	PF00637	Region in Clathrin and VPS
c114996_g1	PF14634//PF13639//PF17122	zinc-RING finger domain//Ring finger domain//Zinc-finger
c25205_g1	PF01573	Bromovirus movement protein
c33815_g1	PF00001//PF02064	7 transmembrane receptor (rhodopsin family)//MAS20 protein import receptor
c113471_g1	PF01810	LysE type translocator
c191552_g1	PF05757//PF01789	Oxygen evolving enhancer protein 3 (PsbQ)//PsbP
c52467_g1	PF02914	Bacteriophage Mu transposase
c58055_g1	PF01080//PF12356//PF02535	Presenilin//Protein of unknown function (DUF3643)//ZIP Zinc transporter
c140754_g1	PF02548	Ketopantoate hydroxymethyltransferase
c94042_g1	PF08613	Cyclin
c69476_g1	PF15812	Melanoregulin
c73684_g3	PF01536//PF02675	Adenosylmethionine decarboxylase//S-adenosylmethionine decarboxylase
c72195_g1	PF00008	EGF-like domain
c154832_g1	PF00254	FKBP-type peptidyl-prolyl cis-trans isomerase
c69330_g1	PF13414//PF04053//PF06957//PF00400	TPR repeat//Coatomer WD associated region//Coatomer (COPI) alpha subunit C-terminus//WD domain, G-beta repeat
c8769_g1	PF00750//PF00152	tRNA synthetases class I (R)//tRNA synthetases class II (D, K and N)
c189934_g1	PF01458	Uncharacterized protein family (UPF0051)
c89098_g1	PF04159	NB glycoprotein
c76722_g1	PF00240//PF14560	Ubiquitin family//Ubiquitin-like domain
c50596_g1	PF00241	Cofilin/tropomyosin-type actin-binding protein
c83364_g1	PF01459	Eukaryotic porin
c148590_g1	PF03081	Exo70 exocyst complex subunit
c179721_g1	PF00171	Aldehyde dehydrogenase family
c83984_g1	PF00230	Major intrinsic protein
c73778_g1	PF00199	Catalase
c128413_g1	PF08597	Translation initiation factor eIF3 subunit
c171787_g1	PF13965	dsRNA-gated channel SID-1
c161354_g1	PF08541	3-Oxoacyl-[acyl-carrier-protein (ACP)] synthase III C terminal
c188397_g1	PF03659	Glycosyl hydrolase family 71
c152605_g1	PF08477//PF00071	Ras of Complex, Roc, domain of DAPkinase//Ras family
c176759_g1	PF09138	Urm1 (Ubiquitin related modifier)
c113080_g1	PF00833	Ribosomal S17
c70255_g1	PF00071//PF00620//PF03193//PF13748	Ras family//RhoGAP domain//Protein of unknown function, DUF258//ABC transporter transmembrane region
c70466_g1	PF05851//PF07690//PF08395	Lentivirus virion infectivity factor (VIF)//Major Facilitator Superfamily//7tm Chemosensory receptor
c146869_g1	PF01410	Fibrillar collagen C-terminal domain
c11159_g1	PF05443//PF00096//PF13465//PF10288//PF16622//PF02892	ROS/MUCR transcriptional regulator protein//Zinc finger, C2H2 type//Zinc-finger double domain//Cytoplasmic tRNA 2-thiolation protein 2//zinc-finger C2H2-type//BED zinc finger
c68288_g3	PF00507//PF12202//PF07714//PF00069	NADH-ubiquinone/plastoquinone oxidoreductase, chain 3//Oxidative-stress-responsive kinase 1 C terminal//Protein tyrosine kinase//Protein kinase domain
c42902_g1	PF04277	Oxaloacetate decarboxylase, gamma chain
c77806_g1	PF08030	Ferric reductase NAD binding domain
c71807_g1	PF09015	NgoMIV restriction enzyme
c64272_g1	PF00999	Sodium/hydrogen exchanger family
c13478_g1	PF00162	Phosphoglycerate kinase
c30057_g1	PF00538	linker histone H1 and H5 family
c58274_g1	PF01192	RNA polymerase Rpb6
c68278_g1	PF00392	Bacterial regulatory proteins, gntR family
c143193_g1	PF06374	NADH-ubiquinone oxidoreductase subunit b14.5b (NDUFC2)
c57685_g1	PF00155	Aminotransferase class I and II
c176153_g1	PF01151	GNS1/SUR4 family
c55784_g1	PF04725	Photosystem II 10 kDa polypeptide PsbR
c20434_g1	PF13414//PF13181//PF13176//PF13374	TPR repeat//Tetratricopeptide repeat//Tetratricopeptide repeat//Tetratricopeptide repeat
c190698_g1	PF13895	Immunoglobulin domain
c18590_g1	PF08782//PF00412//PF00020	c-SKI Smad4 binding domain//LIM domain//TNFR/NGFR cysteine-rich region
c128089_g1	PF00923	Transaldolase
c120836_g1	PF02706	Chain length determinant protein
c100380_g1	PF01422	NF-X1 type zinc finger
c8590_g1	PF08039//PF05434	Mitochondrial proteolipid//TMEM9
c59703_g2	PF01899	Na+/H+ ion antiporter subunit
c73204_g2	PF00520	Ion transport protein
c139894_g1	PF00433	Protein kinase C terminal domain
c170891_g1	PF10717	Occlusion-derived virus envelope protein ODV-E18
c27871_g1	PF02553//PF02300	Cobalt transport protein component CbiN//Fumarate reductase subunit C
c98800_g1	PF02213	GYF domain
c2890_g1	PF11575	FhuF 2Fe-2S C-terminal domain
c74182_g1	PF03588	Leucyl/phenylalanyl-tRNA protein transferase
c79530_g1	PF00083	Sugar (and other) transporter
c111979_g1	PF03193//PF00437//PF00931//PF00735//PF02367//PF08477//PF07728//PF01637//PF03796//PF06414//PF06068//PF00004//PF00005//PF00006//PF03205//PF03266//PF05970	Protein of unknown function, DUF258//Type II/IV secretion system protein//NB-ARC domain//Septin//Threonylcarbamoyl adenosine biosynthesis protein TsaE//Ras of Complex, Roc, domain of DAPkinase//AAA domain (dynein-related subfamily)//Archaeal ATPase//DnaB-like helicase C terminal domain//Zeta toxin//TIP49 C-terminus//ATPase family associated with various cellular activities (AAA)//ABC transporter/…
c61561_g2	PF00363//PF08612	Casein//TATA-binding related factor (TRF) of subunit 20 of Mediator complex
c16815_g1	PF05841	Apc15p protein
c70524_g1	PF00955	HCO3- transporter family
c131101_g1	PF03901	Alg9-like mannosyltransferase family
c97478_g1	PF01057//PF00910//PF07931//PF06414//PF01695//PF02562//PF07728//PF02367//PF01745//PF05496//PF07726//PF00158//PF00004//PF06068	Parvovirus non-structural protein NS1//RNA helicase//Chloramphenicol phosphotransferase-like protein//Zeta toxin//IstB-like ATP binding protein//PhoH-like protein//AAA domain (dynein-related subfamily)//Threonylcarbamoyl adenosine biosynthesis protein TsaE//Isopentenyl transferase//Holliday junction DNA helicase ruvB N-terminus//ATPase family associated with various cellular activities (AAA)//Sig…
c93562_g1	PF00632	HECT-domain (ubiquitin-transferase)
c45354_g1	PF03583//PF02402	Secretory lipase//Lysis protein
c114342_g1	PF04926	Poly(A) polymerase predicted RNA binding domain
c135635_g1	PF02265	S1/P1 Nuclease
c156953_g1	PF01554	MatE
c18143_g1	PF00772	DnaB-like helicase N terminal domain
c137932_g1	PF00399	Yeast PIR protein repeat
c84318_g1	PF00254	FKBP-type peptidyl-prolyl cis-trans isomerase
c71293_g2	PF02601//PF00205//PF00111//PF04871//PF02854//PF10588//PF09261//PF04977//PF04869//PF02666//PF09326//PF00036//PF00384//PF05497//PF16716	Exonuclease VII, large subunit//Thiamine pyrophosphate enzyme, central domain//2Fe-2S iron-sulfur cluster binding domain//Uso1 / p115 like vesicle tethering protein, C terminal region//MIF4G domain//NADH-ubiquinone oxidoreductase-G iron-sulfur binding region//Alpha mannosidase, middle domain//Septum formation initiator//Uso1 / p115 like vesicle tethering protein, head region//Phosphatidylserine d…
c127906_g1	PF04758	Ribosomal protein S30
c161167_g1	PF05731	TROVE domain
c50451_g1	PF00228//PF02271	Bowman-Birk serine protease inhibitor family//Ubiquinol-cytochrome C reductase complex 14kD subunit
c64528_g1	PF05187	Electron transfer flavoprotein-ubiquinone oxidoreductase, 4Fe-4S
c57680_g1	PF00400	WD domain, G-beta repeat
c49904_g1	PF13833//PF10591//PF12763//PF00036//PF13405//PF13499//PF13202	EF-hand domain pair//Secreted protein acidic and rich in cysteine Ca binding region//Cytoskeletal-regulatory complex EF hand//EF hand//EF-hand domain//EF-hand domain pair//EF hand
c63352_g1	PF02175	Serpentine type 7TM GPCR chemoreceptor Srb
c72782_g1	PF16519	Tetramerisation domain of TRPM
c52777_g3	PF01119	DNA mismatch repair protein, C-terminal domain
c98996_g1	PF07127	Late nodulin protein
c27041_g1	PF11789//PF13639//PF17123//PF12906//PF00097//PF12861//PF12678//PF14634	Zinc-finger of the MIZ type in Nse subunit//Ring finger domain//RING-like zinc finger//RING-variant domain//Zinc finger, C3HC4 type (RING finger)//Anaphase-promoting complex subunit 11 RING-H2 finger//RING-H2 zinc finger//zinc-RING finger domain
c84260_g1	PF08264	Anticodon-binding domain of tRNA
c74475_g1	PF02496//PF10278//PF02060	ABA/WDS induced protein//Mediator of RNA pol II transcription subunit 19//Slow voltage-gated potassium channel
c58809_g1	PF01920	Prefoldin subunit
c11455_g1	PF03821	Golgi 4-transmembrane spanning transporter
c185415_g1	PF04561	RNA polymerase Rpb2, domain 2
c59944_g1	PF16716//PF00038//PF04508//PF07851//PF07926	Bone marrow stromal antigen 2//Intermediate filament protein//Viral A-type inclusion protein repeat//TMPIT-like protein//TPR/MLP1/MLP2-like protein
c172690_g1	PF07557	Shugoshin C terminus
c38668_g1	PF08492	SRP72 RNA-binding domain
c60535_g1	PF09026	Centromere protein B dimerisation domain
c516_g1	PF08114	ATPase proteolipid family
c184563_g1	PF09732	Cactus-binding C-terminus of cactin protein
c77896_g1	PF00450	Serine carboxypeptidase
c125429_g1	PF08491	Squalene epoxidase
c121860_g1	PF10297	Minimal binding motif of Hap4 for binding to Hap2/3/5
c149023_g1	PF00141	Peroxidase
c59545_g1	PF13465//PF00096	Zinc-finger double domain//Zinc finger, C2H2 type
c179708_g1	PF07714	Protein tyrosine kinase
c188699_g1	PF07127	Late nodulin protein
c64689_g1	PF04277//PF02888//PF02535	Oxaloacetate decarboxylase, gamma chain//Calmodulin binding domain//ZIP Zinc transporter
c131298_g1	PF00735	Septin
c107226_g1	PF04769	Mating-type protein MAT alpha 1 HMG-box
c70463_g1	PF00420	NADH-ubiquinone/plastoquinone oxidoreductase chain 4L
c170969_g1	PF06338//PF01507	ComK protein//Phosphoadenosine phosphosulfate reductase family
c94020_g1	PF00305	Lipoxygenase
c87599_g1	PF00067	Cytochrome P450
c1440_g1	PF15221	Lens epithelial cell protein LEP503
c22191_g1	PF06507	Auxin response factor
c40447_g1	PF06703	Microsomal signal peptidase 25 kDa subunit (SPC25)
c37_g1	PF11722	CCCH zinc finger in TRM13 protein
c181394_g1	PF00041	Fibronectin type III domain
c177945_g1	PF06638	Strabismus protein
c2330_g1	PF08211//PF03368	Cytidine and deoxycytidylate deaminase zinc-binding region//Dicer dimerisation domain
c72544_g3	PF01607	Chitin binding Peritrophin-A domain
c70764_g1	PF01022	Bacterial regulatory protein, arsR family
c121099_g1	PF05104	Ribosome receptor lysine/proline rich region
c68083_g1	PF09480//PF01731	Type III secretion system protein PrgH-EprH (PrgH)//Arylesterase
c67470_g1	PF09798//PF09468	DNA damage checkpoint protein//Ydr279p protein family (RNase H2 complex component)
c175624_g1	PF08039	Mitochondrial proteolipid
c7084_g1	PF01284//PF12515	Membrane-associating domain//Ca2+-ATPase N terminal autoinhibitory domain
c145260_g1	PF00001	7 transmembrane receptor (rhodopsin family)
c160338_g1	PF02874	ATP synthase alpha/beta family, beta-barrel domain
c54399_g1	PF00817	impB/mucB/samB family
c68179_g1	PF08172	CASP C terminal
c146752_g1	PF05199	GMC oxidoreductase
c148824_g1	PF03283//PF07062	Pectinacetylesterase//Clc-like
c58774_g1	PF01907	Ribosomal protein L37e
c55565_g1	PF08533	Beta-galactosidase C-terminal domain
c70305_g1	PF00632//PF00168//PF00397	HECT-domain (ubiquitin-transferase)//C2 domain//WW domain
c163871_g1	PF00076	RNA recognition motif. (a.k.a. RRM, RBD, or RNP domain)
c41695_g1	PF00089	Trypsin
c124881_g1	PF01563//PF04564	Alphavirus E3 glycoprotein//U-box domain
c127508_g1	PF02458	Transferase family
c60243_g1	PF00180	Isocitrate/isopropylmalate dehydrogenase
c170497_g1	PF08541	3-Oxoacyl-[acyl-carrier-protein (ACP)] synthase III C terminal
c143388_g1	PF00804	Syntaxin
c9932_g1	PF01077	Nitrite and sulphite reductase 4Fe-4S domain
c28634_g1	PF06363	Picornaviridae P3A protein
c21613_g1	PF01254//PF16906	Nuclear transition protein 2//Ribosomal proteins L26 eukaryotic, L24P archaeal
c77537_g1	PF02891	MIZ/SP-RING zinc finger
c137208_g1	PF00501	AMP-binding enzyme
c38422_g1	PF01273	LBP / BPI / CETP family, N-terminal domain
c113593_g1	PF02509//PF00620	Rotavirus non-structural protein 35//RhoGAP domain
c105196_g1	PF06449	Mitochondrial domain of unknown function (DUF1082)
c101533_g1	PF01524	Geminivirus V1 protein
c54511_g1	PF08477//PF00025//PF03193//PF00071//PF01926//PF04758	Ras of Complex, Roc, domain of DAPkinase//ADP-ribosylation factor family//Protein of unknown function, DUF258//Ras family//50S ribosome-binding GTPase//Ribosomal protein S30
c65465_g1	PF02949	7tm Odorant receptor
c149954_g1	PF08440	Potyviridae polyprotein
c59748_g1	PF13903	PMP-22/EMP/MP20/Claudin tight junction
c76355_g1	PF13145//PF00639	PPIC-type PPIASE domain//PPIC-type PPIASE domain
c70838_g1	PF03310//PF02773//PF05699	Caulimovirus DNA-binding protein//S-adenosylmethionine synthetase, C-terminal domain//hAT family C-terminal dimerisation region
c45249_g1	PF04110	Ubiquitin-like autophagy protein Apg12
c59978_g1	PF00537//PF01097	Scorpion toxin-like domain//Arthropod defensin
c184768_g1	PF08114	ATPase proteolipid family
c118065_g1	PF00076	RNA recognition motif. (a.k.a. RRM, RBD, or RNP domain)
c98509_g1	PF01793	Glycolipid 2-alpha-mannosyltransferase
c113885_g1	PF14641	Helix-turn-helix DNA-binding domain of SPT6
c70880_g1	PF02985//PF02319//PF01602//PF02883	HEAT repeat//E2F/DP family winged-helix DNA-binding domain//Adaptin N terminal region//Adaptin C-terminal domain
c28403_g1	PF05479	Photosystem I reaction centre subunit N (PSAN or PSI-N)
c68063_g1	PF09258	Glycosyl transferase family 64 domain
c181550_g1	PF04690	YABBY protein
c29715_g1	PF05496//PF00005//PF06068//PF01443//PF00004//PF02689//PF00910//PF13304//PF06414//PF07728//PF01637	Holliday junction DNA helicase ruvB N-terminus//ABC transporter//TIP49 C-terminus//Viral (Superfamily 1) RNA helicase//ATPase family associated with various cellular activities (AAA)//Helicase//RNA helicase//AAA domain, putative AbiEii toxin, Type IV TA system//Zeta toxin//AAA domain (dynein-related subfamily)//Archaeal ATPase
c35904_g1	PF06404	Phytosulfokine precursor protein (PSK)
c73793_g1	PF00520//PF10954//PF00060//PF01219//PF00695	Ion transport protein//Protein of unknown function (DUF2755)//Ligand-gated ion channel//Prokaryotic diacylglycerol kinase//Major surface antigen from hepadnavirus
c160827_g1	PF02178	AT hook motif
c152380_g1	PF03554	UL73 viral envelope glycoprotein
c5253_g1	PF10584	Proteasome subunit A N-terminal signature
c69879_g1	PF04147	Nop14-like family
c157457_g1	PF02949	7tm Odorant receptor
c37703_g1	PF00499//PF00165	NADH-ubiquinone/plastoquinone oxidoreductase chain 6//Bacterial regulatory helix-turn-helix proteins, AraC family
c147882_g1	PF01015	Ribosomal S3Ae family
c138003_g1	PF05868	Rotavirus major outer capsid protein VP7
c64935_g1	PF00096//PF05955//PF13465	Zinc finger, C2H2 type//Equine herpesvirus glycoprotein gp2//Zinc-finger double domain
c115994_g1	PF01393	Chromo shadow domain
c149682_g1	PF13903	PMP-22/EMP/MP20/Claudin tight junction
c53724_g2	PF01115	F-actin capping protein, beta subunit
c160817_g1	PF08328	Adenylosuccinate lyase C-terminal
c27555_g1	PF03449	Transcription elongation factor, N-terminal
c185473_g1	PF11093	Mitochondrial export protein Som1
c105955_g1	PF00755	Choline/Carnitine o-acyltransferase
c71991_g2	PF03839//PF00096	Translocation protein Sec62//Zinc finger, C2H2 type
c125897_g1	PF00483	Nucleotidyl transferase
c149311_g1	PF05059	Orbivirus VP4 core protein
c184278_g1	PF06581	Mad1 and Cdc20-bound-Mad2 binding
c38047_g1	PF16622	zinc-finger C2H2-type
c70288_g1	PF01805	Surp module
c45424_g1	PF10143	2,3-bisphosphoglycerate-independent phosphoglycerate mutase
c33125_g1	PF00085//PF08534//PF00578	Thioredoxin//Redoxin//AhpC/TSA family
c174717_g1	PF02969//PF00125	TATA box binding protein associated factor (TAF)//Core histone H2A/H2B/H3/H4
c179260_g1	PF06957	Coatomer (COPI) alpha subunit C-terminus
c161459_g1	PF13181	Tetratricopeptide repeat
c1699_g1	PF00423	Haemagglutinin-neuraminidase
c24384_g1	PF09768	Peptidase M76 family
c70911_g1	PF02412//PF13499//PF13202//PF13833//PF13405//PF00036	Thrombospondin type 3 repeat//EF-hand domain pair//EF hand//EF-hand domain pair//EF-hand domain//EF hand
c103481_g1	PF00241	Cofilin/tropomyosin-type actin-binding protein
c22431_g1	PF09907//PF05432	HigB_toxin, RelE-like toxic component of a toxin-antitoxin system//Bone sialoprotein II (BSP-II)
c61225_g1	PF00676	Dehydrogenase E1 component
c162190_g1	PF04992	RNA polymerase Rpb1, domain 6
c32111_g1	PF00031//PF00112	Cystatin domain//Papain family cysteine protease
c73525_g4	PF03630	Fumble
c49589_g1	PF05937	EB-1 Binding Domain
c185406_g1	PF00071	Ras family
c111897_g1	PF15168	Triple QxxK/R motif-containing protein family
c70533_g1	PF00122//PF00594//PF12125	E1-E2 ATPase//Vitamin K-dependent carboxylation/gamma-carboxyglutamic (GLA) domain//D domain of beta-TrCP
c54874_g1	PF07690//PF01372//PF00083	Major Facilitator Superfamily//Melittin//Sugar (and other) transporter
c30028_g1	PF01095	Pectinesterase
c55241_g1	PF00926	3,4-dihydroxy-2-butanone 4-phosphate synthase
c149186_g1	PF00857	Isochorismatase family
c66117_g2	PF02535	ZIP Zinc transporter
c69901_g1	PF08168//PF00067	NUC205 domain//Cytochrome P450
c11986_g2	PF05224//PF00684//PF01155	NDT80 / PhoG like DNA-binding family//DnaJ central domain//Hydrogenase/urease nickel incorporation, metallochaperone, hypA
c142757_g1	PF07645	Calcium-binding EGF domain
c151054_g1	PF03884	Domain of unknown function (DUF329)
c173803_g1	PF06422	CDR ABC transporter
c7017_g1	PF00233	3'5'-cyclic nucleotide phosphodiesterase
c64384_g1	PF04153	NOT2 / NOT3 / NOT5 family
c101917_g1	PF02136	Nuclear transport factor 2 (NTF2) domain
c163618_g1	PF04131//PF00218	Putative N-acetylmannosamine-6-phosphate epimerase//Indole-3-glycerol phosphate synthase
c106112_g1	PF07464//PF01442	Apolipophorin-III precursor (apoLp-III)//Apolipoprotein A1/A4/E domain
c73820_g1	PF00067//PF08612	Cytochrome P450//TATA-binding related factor (TRF) of subunit 20 of Mediator complex
c49496_g1	PF06373	Cocaine and amphetamine regulated transcript protein (CART)
c73291_g2	PF13499//PF13405//PF00036//PF13833	EF-hand domain pair//EF-hand domain//EF hand//EF-hand domain pair
c1041_g1	PF03219	TLC ATP/ADP transporter
c98760_g1	PF05208	ALG3 protein
c11979_g1	PF03718	Glycosyl hydrolase family 49
c176976_g1	PF01781	Ribosomal L38e protein family
c66364_g3	PF00511	E2 (early) protein, C terminal
c73435_g1	PF02864//PF01017//PF15340//PF07945//PF02865//PF02732//PF00454	STAT protein, DNA binding domain//STAT protein, all-alpha domain//Cooperator of PRMT5 family//Janus-atracotoxin//STAT protein, protein interaction domain//ERCC4 domain//Phosphatidylinositol 3- and 4-kinase
c97215_g1	PF09307	CLIP, MHC2 interacting
c71033_g1	PF06324	Pigment-dispersing hormone (PDH)
c57097_g1	PF02949	7tm Odorant receptor
c44987_g1	PF00876	Innexin
c11335_g1	PF13895	Immunoglobulin domain
c53816_g1	PF02449	Beta-galactosidase
c115763_g1	PF03091	CutA1 divalent ion tolerance protein
c51972_g1	PF01222	Ergosterol biosynthesis ERG4/ERG24 family
c61894_g2	PF03661//PF04689	Uncharacterised protein family (UPF0121)//DNA binding protein S1FA
c139161_g1	PF03857	Colicin immunity protein
c8697_g1	PF02985	HEAT repeat
c116535_g1	PF03802	Apo-citrate lyase phosphoribosyl-dephospho-CoA transferase
c75854_g1	PF04096	Nucleoporin autopeptidase
c31866_g1	PF01704	UTP--glucose-1-phosphate uridylyltransferase
c187748_g1	PF05856	ARP2/3 complex 20 kDa subunit (ARPC4)
c68997_g1	PF02196//PF00788//PF13180//PF08416//PF00640//PF03381//PF00595//PF02188	Raf-like Ras-binding domain//Ras association (RalGDS/AF-6) domain//PDZ domain//Phosphotyrosine-binding domain//Phosphotyrosine interaction domain (PTB/PID)//LEM3 (ligand-effect modulator 3) family / CDC50 family//PDZ domain (Also known as DHR or GLGF)//GoLoco motif
c104908_g1	PF00771	FHIPEP family
c186420_g1	PF00355	Rieske [2Fe-2S] domain
c70751_g3	PF01918	Alba
c31738_g1	PF01708	Geminivirus putative movement protein
c70988_g1	PF03587	EMG1/NEP1 methyltransferase
c46628_g1	PF09171	Domain of unknown function (DUF1886)
c134662_g1	PF03435//PF01370//PF00106	Saccharopine dehydrogenase NADP binding domain//NAD dependent epimerase/dehydratase family//short chain dehydrogenase
c137055_g1	PF02230	Phospholipase/Carboxylesterase
c86516_g1	PF03194	LUC7 N_terminus
c100371_g1	PF01176	Translation initiation factor 1A / IF-1
c154186_g1	PF02371	Transposase IS116/IS110/IS902 family
c155741_g1	PF04687	Microvirus H protein (pilot protein)
c157228_g1	PF00283	Cytochrome b559, alpha (gene psbE) and beta (gene psbF)subunits
c70424_g1	PF02949	7tm Odorant receptor
c69023_g1	PF00587//PF09228	tRNA synthetase class II core domain (G, H, P, S and T)//Prokaryotic Transcriptional repressor TraM
c64654_g1	PF01612	3'-5' exonuclease
c56574_g2	PF12678//PF13639//PF12861//PF00097//PF17123	RING-H2 zinc finger//Ring finger domain//Anaphase-promoting complex subunit 11 RING-H2 finger//Zinc finger, C3HC4 type (RING finger)//RING-like zinc finger
c127803_g1	PF09360	Iron-binding zinc finger CDGSH type
c167629_g1	PF02230//PF00326	Phospholipase/Carboxylesterase//Prolyl oligopeptidase family
c64451_g1	PF07354	Zona-pellucida-binding protein (Sp38)
c71432_g1	PF00512	His Kinase A (phospho-acceptor) domain
c159561_g1	PF13014//PF00013	KH domain//KH domain
c142564_g1	PF06463	Molybdenum Cofactor Synthesis C
c53727_g1	PF02724	CDC45-like protein
c38702_g1	PF06596	Photosystem II reaction centre X protein (PsbX)
c114923_g1	PF00952	Bunyavirus nucleocapsid (N) protein
c32090_g1	PF05835	Synaphin protein
c77199_g1	PF01342	SAND domain
c72192_g1	PF13855//PF13895	Leucine rich repeat//Immunoglobulin domain
c22841_g1	PF01253	Translation initiation factor SUI1
c99129_g1	PF02765	Telomeric single stranded DNA binding POT1/CDC13
c72676_g1	PF03791	KNOX2 domain
c117236_g1	PF00076//PF08777//PF16367	RNA recognition motif. (a.k.a. RRM, RBD, or RNP domain)//RNA binding motif//RNA recognition motif
c167752_g1	PF00240	Ubiquitin family
c55416_g1	PF09398//PF16045	FOP N terminal dimerisation domain//LisH
c134045_g1	PF00202	Aminotransferase class-III
c71532_g1	PF05625	PAXNEB protein
c67349_g1	PF01764//PF13374//PF13371//PF13176//PF04658//PF13181//PF07819//PF04564//PF13414//PF00515	Lipase (class 3)//Tetratricopeptide repeat//Tetratricopeptide repeat//Tetratricopeptide repeat//TAFII55 protein conserved region//Tetratricopeptide repeat//PGAP1-like protein//U-box domain//TPR repeat//Tetratricopeptide repeat
c189132_g1	PF01450	Acetohydroxy acid isomeroreductase, catalytic domain
c68863_g2	PF00089	Trypsin
c107442_g1	PF08534//PF00578	Redoxin//AhpC/TSA family
c45804_g1	PF03952	Enolase, N-terminal domain
c18899_g1	PF16656	Purple acid Phosphatase, N-terminal domain
c72000_g2	PF03786	D-mannonate dehydratase (UxuA)
c119704_g1	PF01435	Peptidase family M48
c186980_g1	PF00633	Helix-hairpin-helix motif
c72766_g2	PF01212//PF00464	Beta-eliminating lyase//Serine hydroxymethyltransferase
c53163_g1	PF14991//PF06682//PF07859	Protein melan-A//SOCE-associated regulatory factor of calcium homoeostasis//alpha/beta hydrolase fold
c129687_g1	PF05434	TMEM9
c59992_g1	PF00520	Ion transport protein
c180036_g1	PF00933	Glycosyl hydrolase family 3 N terminal domain
c65425_g4	PF01263	Aldose 1-epimerase
c191853_g1	PF07127	Late nodulin protein
c185259_g1	PF01929	Ribosomal protein L14
c77000_g1	PF01182//PF10766	Glucosamine-6-phosphate isomerases/6-phosphogluconolactonase//Multidrug efflux pump-associated protein AcrZ
c182950_g1	PF00551	Formyl transferase
c58242_g1	PF00664//PF03193//PF00004//PF01926//PF01583//PF00005//PF13304	ABC transporter transmembrane region//Protein of unknown function, DUF258//ATPase family associated with various cellular activities (AAA)//50S ribosome-binding GTPase//Adenylylsulphate kinase//ABC transporter//AAA domain, putative AbiEii toxin, Type IV TA system
c3750_g1	PF07740//PF02950//PF08117	Ion channel inhibitory toxin//Conotoxin//Ptu family
c139109_g1	PF08559//PF04625	Cut8, nuclear proteasome tether protein//DEC-1 protein, N-terminal region
c69545_g1	PF00951//PF04139	Arterivirus GL envelope glycoprotein//Rad9
c72404_g1	PF07714//PF00069	Protein tyrosine kinase//Protein kinase domain
c135441_g1	PF00501	AMP-binding enzyme
c132450_g1	PF00224	Pyruvate kinase, barrel domain
c53667_g2	PF00473	Corticotropin-releasing factor family
c146961_g1	PF00424//PF02454	REV protein (anti-repression trans-activator protein)//Sigma 1s protein
c71105_g1	PF07714//PF00069	Protein tyrosine kinase//Protein kinase domain
c97061_g1	PF01105	emp24/gp25L/p24 family/GOLD
c72466_g1	PF00575//PF05843//PF13174	S1 RNA binding domain//Suppressor of forked protein (Suf)//Tetratricopeptide repeat
c72509_g1	PF05153	Myo-inositol oxygenase
c134727_g1	PF01428//PF01754	AN1-like Zinc finger//A20-like zinc finger
c45162_g1	PF00575//PF07541	S1 RNA binding domain//Eukaryotic translation initiation factor 2 alpha subunit
c163918_g1	PF04888	Secretion system effector C (SseC) like family
c116548_g1	PF00083	Sugar (and other) transporter
c139859_g1	PF01410	Fibrillar collagen C-terminal domain
c115870_g1	PF00410	Ribosomal protein S8
c54748_g1	PF01105//PF04998//PF03357	emp24/gp25L/p24 family/GOLD//RNA polymerase Rpb1, domain 5//Snf7
c73659_g1	PF13606//PF00023//PF00685	Ankyrin repeat//Ankyrin repeat//Sulfotransferase domain
c93060_g1	PF08534//PF01209//PF01304	Redoxin//ubiE/COQ5 methyltransferase family//Gas vesicles protein GVPc repeated domain
c158487_g1	PF00191	Annexin
c97748_g1	PF03727	Hexokinase
c162289_g1	PF01160	Vertebrate endogenous opioids neuropeptide
c71145_g2	PF08499	3'5'-cyclic nucleotide phosphodiesterase N-terminal
c68749_g1	PF04799//PF06005//PF08702//PF13851	fzo-like conserved region//Protein of unknown function (DUF904)//Fibrinogen alpha/beta chain family//Growth-arrest specific micro-tubule binding
c29667_g1	PF02714	Calcium-dependent channel, 7TM region, putative phosphate
c161834_g1	PF01157	Ribosomal protein L21e
c4390_g1	PF00400	WD domain, G-beta repeat
c14843_g1	PF00685	Sulfotransferase domain
c95564_g1	PF04558	Glutaminyl-tRNA synthetase, non-specific RNA binding region part 1
c993_g1	PF06617	M-phase inducer phosphatase
c148664_g1	PF03083	Sugar efflux transporter for intercellular exchange
c68976_g2	PF03938//PF00010//PF08429//PF04977	Outer membrane protein (OmpH-like)//Helix-loop-helix DNA-binding domain//PLU-1-like protein//Septum formation initiator
c91959_g1	PF06056	Putative ATPase subunit of terminase (gpP-like)
c36858_g1	PF13639//PF00097	Ring finger domain//Zinc finger, C3HC4 type (RING finger)
c190258_g1	PF07989	Centrosomin N-terminal motif 1
c94978_g1	PF02077	SURF4 family
c72335_g1	PF00520//PF14138	Ion transport protein//Cytochrome c oxidase assembly protein COX16
c43635_g1	PF07127//PF08112	Late nodulin protein//ATP synthase epsilon subunit
c86105_g1	PF08172//PF02183//PF00170//PF04977//PF13443//PF05920//PF00046	CASP C terminal//Homeobox associated leucine zipper//bZIP transcription factor//Septum formation initiator//Cro/C1-type HTH DNA-binding domain//Homeobox KN domain//Homeobox domain
c189924_g1	PF05470	Eukaryotic translation initiation factor 3 subunit 8 N-terminus
c151882_g1	PF09026	Centromere protein B dimerisation domain
c73112_g1	PF01363	FYVE zinc finger
c84398_g1	PF02875	Mur ligase family, glutamate ligase domain
c155412_g1	PF02325	YGGT family
c56642_g1	PF02214//PF03607	BTB/POZ domain//Doublecortin
c77424_g1	PF08655	DASH complex subunit Ask1
c145416_g1	PF02949	7tm Odorant receptor
c93886_g1	PF04433	SWIRM domain
c189188_g1	PF15360	APJ endogenous ligand
c72343_g1	PF04281//PF00728	Mitochondrial import receptor subunit Tom22//Glycosyl hydrolase family 20, catalytic domain
c93560_g1	PF03323	Bacillus/Clostridium GerA spore germination protein
c45034_g1	PF01223	DNA/RNA non-specific endonuclease
c106211_g1	PF02458	Transferase family
c160212_g1	PF01144	Coenzyme A transferase
c72040_g1	PF13241//PF07992//PF03435//PF02254	Putative NAD(P)-binding//Pyridine nucleotide-disulphide oxidoreductase//Saccharopine dehydrogenase NADP binding domain//TrkA-N domain
c63551_g1	PF00128	Alpha amylase, catalytic domain
c34860_g1	PF00393	6-phosphogluconate dehydrogenase, C-terminal domain
c5219_g1	PF03949	Malic enzyme, NAD binding domain
c74176_g1	PF00252	Ribosomal protein L16p/L10e
c55887_g1	PF05493	ATP synthase subunit H
c58385_g2	PF01926//PF02881//PF00448//PF04086	50S ribosome-binding GTPase//SRP54-type protein, helical bundle domain//SRP54-type protein, GTPase domain//Signal recognition particle, alpha subunit, N-terminal
c169340_g1	PF15200	Keratinocyte differentiation-associated
c157537_g1	PF06525	Sulfocyanin (SoxE) domain
c71190_g1	PF08506//PF03810//PF01504//PF03378	Cse1//Importin-beta N-terminal domain//Phosphatidylinositol-4-phosphate 5-Kinase//CAS/CSE protein, C-terminus
c65819_g1	PF07289//PF02981	Protein of unknown function (DUF1448)//Restriction endonuclease FokI, recognition domain
c183869_g1	PF08240	Alcohol dehydrogenase GroES-like domain
c95862_g1	PF00297	Ribosomal protein L3
c187434_g1	PF05091	Eukaryotic translation initiation factor 3 subunit 7 (eIF-3)
c72149_g2	PF01066	CDP-alcohol phosphatidyltransferase
c59808_g1	PF02317//PF00160	NAD/NADP octopine/nopaline dehydrogenase, alpha-helical domain//Cyclophilin type peptidyl-prolyl cis-trans isomerase/CLD
c80958_g1	PF00069	Protein kinase domain
c92690_g1	PF15462	Bartter syndrome, infantile, with sensorineural deafness (Barttin)
c60218_g1	PF05773	RWD domain
c119610_g1	PF01553	Acyltransferase
c72535_g2	PF00770	Adenovirus endoprotease
c10941_g1	PF07127	Late nodulin protein
c81376_g1	PF01544	CorA-like Mg2+ transporter protein
c27543_g1	PF13508//PF00583//PF13302//PF13673//PF08445	Acetyltransferase (GNAT) domain//Acetyltransferase (GNAT) family//Acetyltransferase (GNAT) domain//Acetyltransferase (GNAT) domain//FR47-like protein
c60845_g1	PF00096//PF13912	Zinc finger, C2H2 type//C2H2-type zinc finger
c60121_g1	PF00010//PF04999	Helix-loop-helix DNA-binding domain//Cell division protein FtsL
c73647_g1	PF05361	PKC-activated protein phosphatase-1 inhibitor
c41857_g1	PF00682	HMGL-like
c72056_g1	PF01063	Amino-transferase class IV
c64877_g1	PF00133//PF08264//PF09334	tRNA synthetases class I (I, L, M and V)//Anticodon-binding domain of tRNA//tRNA synthetases class I (M)
c109402_g1	PF15234	Linker for activation of T-cells
c145029_g1	PF00069//PF07714	Protein kinase domain//Protein tyrosine kinase
c64633_g1	PF00071//PF00503//PF01926//PF00004//PF03193//PF08477//PF00025	Ras family//G-protein alpha subunit//50S ribosome-binding GTPase//ATPase family associated with various cellular activities (AAA)//Protein of unknown function, DUF258//Ras of Complex, Roc, domain of DAPkinase//ADP-ribosylation factor family
c117993_g1	PF00168	C2 domain
c157913_g1	PF02145	Rap/ran-GAP
c65298_g1	PF13499//PF13202//PF13833//PF12763//PF00036//PF10591//PF13405	EF-hand domain pair//EF hand//EF-hand domain pair//Cytoskeletal-regulatory complex EF hand//EF hand//Secreted protein acidic and rich in cysteine Ca binding region//EF-hand domain
c140122_g1	PF08120	Tamulustoxin family
c79467_g1	PF00106	short chain dehydrogenase
c115017_g1	PF01336	OB-fold nucleic acid binding domain
c56043_g1	PF07127	Late nodulin protein
c180478_g1	PF09238	Interleukin-4 receptor alpha chain, N-terminal
c69991_g1	PF13176//PF06723//PF00515//PF13414	Tetratricopeptide repeat//MreB/Mbl protein//Tetratricopeptide repeat//TPR repeat
c95186_g1	PF15199	D-amino acid oxidase activator
c68352_g1	PF15245//PF07545	Transcription cofactor vestigial-like protein 4//Vestigial/Tondu family
c71530_g1	PF04042	DNA polymerase alpha/epsilon subunit B
c9807_g1	PF03391	Nepovirus coat protein, central domain
c67767_g2	PF05793	Transcription initiation factor IIF, alpha subunit (TFIIF-alpha)
c71703_g1	PF03145//PF02176//PF15965	Seven in absentia protein family//TRAF-type zinc finger//TRAF-like zinc-finger
c66831_g1	PF00412//PF03817	LIM domain//Malonate transporter MadL subunit
c113056_g1	PF05478//PF16331//PF16740	Prominin//TolA binding protein trimerisation//Spindle and kinetochore-associated protein 2
c183375_g1	PF00404//PF13202//PF13833//PF10591//PF00921//PF00036//PF13405//PF13499	Dockerin type I repeat//EF hand//EF-hand domain pair//Secreted protein acidic and rich in cysteine Ca binding region//Borrelia lipoprotein//EF hand//EF-hand domain//EF-hand domain pair
c57252_g1	PF00484	Carbonic anhydrase
c185764_g1	PF01670	Glycosyl hydrolase family 12
c67890_g2	PF05393	Human adenovirus early E3A glycoprotein
c101704_g1	PF04840	Vps16, C-terminal region
c6855_g1	PF00240	Ubiquitin family
c154785_g1	PF03352	Methyladenine glycosylase
c26092_g1	PF05132	RNA polymerase III RPC4
c128378_g1	PF06955	Xyloglucan endo-transglycosylase (XET) C-terminus
c73201_g2	PF04431	Pectate lyase, N terminus
c192746_g1	PF00366	Ribosomal protein S17
c95837_g1	PF02926	THUMP domain
c10574_g1	PF01159	Ribosomal protein L6e
c143719_g1	PF15221	Lens epithelial cell protein LEP503
c25468_g1	PF00330	Aconitase family (aconitate hydratase)
c29300_g1	PF02782	FGGY family of carbohydrate kinases, C-terminal domain
c22941_g1	PF03051//PF00112	Peptidase C1-like family//Papain family cysteine protease
c176397_g1	PF00067	Cytochrome P450
[truncated: 30,873 more rows]
