# Supplementary material for: De Novo Transcriptomic Resources in the Brain of Vespa velutina for Invasion Control
Source: Insects. 2020 Feb 3;11(2):101. doi: 10.3390/insects11020101 (PMC7074412; doi:10.3390/insects11020101)
Supplement: Supplementary file 1 [file insects-11-00101-s001.zip › Supplement information/Additional file 6-Table S10-Blast_SwissProt.xls]

Query id	Query length	Hit1_id	Hit1_acc	Hit1_length	Hit1_qStart	Hit1_qEnd	Hit1_hStart	Hit1_hEnd	Hit1_alignLength	Hit1_identity	Hit1_positive	Hit1_percentIdentity	Hit1_score	Hit1_eValue	Hit1_description	Hit2_id	Hit2_acc	Hit2_length	Hit2_qStart	Hit2_qEnd	Hit2_hStart	Hit2_hEnd	Hit2_alignLength	Hit2_identity	Hit2_positive	Hit2_percentIdentity	Hit2_score	Hit2_eValue	Hit2_description	Hit3_id	Hit3_acc	Hit3_length	Hit3_qStart	Hit3_qEnd	Hit3_hStart	Hit3_hEnd	Hit3_alignLength	Hit3_identity	Hit3_positive	Hit3_percentIdentity	Hit3_score	Hit3_eValue	Hit3_description	Hit4_id	Hit4_acc	Hit4_length	Hit4_qStart	Hit4_qEnd	Hit4_hStart	Hit4_hEnd	Hit4_alignLength	Hit4_identity	Hit4_positive	Hit4_percentIdentity	Hit4_score	Hit4_eValue	Hit4_description	Hit5_id	Hit5_acc	Hit5_length	Hit5_qStart	Hit5_qEnd	Hit5_hStart	Hit5_hEnd	Hit5_alignLength	Hit5_identity	Hit5_positive	Hit5_percentIdentity	Hit5_score	Hit5_eValue	Hit5_description	Hit6_id	Hit6_acc	Hit6_length	Hit6_qStart	Hit6_qEnd	Hit6_hStart	Hit6_hEnd	Hit6_alignLength	Hit6_identity	Hit6_positive	Hit6_percentIdentity	Hit6_score	Hit6_eValue	Hit6_description	Hit7_id	Hit7_acc	Hit7_length	Hit7_qStart	Hit7_qEnd	Hit7_hStart	Hit7_hEnd	Hit7_alignLength	Hit7_identity	Hit7_positive	Hit7_percentIdentity	Hit7_score	Hit7_eValue	Hit7_description	Hit8_id	Hit8_acc	Hit8_length	Hit8_qStart	Hit8_qEnd	Hit8_hStart	Hit8_hEnd	Hit8_alignLength	Hit8_identity	Hit8_positive	Hit8_percentIdentity	Hit8_score	Hit8_eValue	Hit8_description	Hit9_id	Hit9_acc	Hit9_length	Hit9_qStart	Hit9_qEnd	Hit9_hStart	Hit9_hEnd	Hit9_alignLength	Hit9_identity	Hit9_positive	Hit9_percentIdentity	Hit9_score	Hit9_eValue	Hit9_description	Hit10_id	Hit10_acc	Hit10_length	Hit10_qStart	Hit10_qEnd	Hit10_hStart	Hit10_hEnd	Hit10_alignLength	Hit10_identity	Hit10_positive	Hit10_percentIdentity	Hit10_score	Hit10_eValue	Hit10_description
c123808_g1	300	Q9C5E5	DGK5_ARATH	509	1	300	333	432	100	82	91	82	459	5.31182e-54	Diacylglycerol kinase 5 OS=Arabidopsis thaliana GN=DGK5 PE=2 SV=1	F4JKI3	DGK6_ARATH	466	1	300	334	433	100	75	87	75	445	2.66505e-52	Diacylglycerol kinase 6 OS=Arabidopsis thaliana GN=DGK6 PE=3 SV=1	F4JQ95	DGK7_ARATH	492	40	300	391	477	87	34	46	39.0804597701149	177	1.11746e-14	Diacylglycerol kinase 7 OS=Arabidopsis thaliana GN=DGK7 PE=1 SV=1	Q8VZG1	DGK3_ARATH	488	40	300	387	473	87	32	44	36.7816091954023	172	5.43114e-14	Diacylglycerol kinase 3 OS=Arabidopsis thaliana GN=DGK3 PE=2 SV=1	Q1PDI2	DGK4_ARATH	487	40	300	386	472	87	31	42	35.632183908046	162	1.24549e-12	Diacylglycerol kinase 4 OS=Arabidopsis thaliana GN=DGK4 PE=2 SV=1	
c1222_g1	486	Q5U316	RAB35_RAT	201	2	427	60	201	143	102	117	71.3286713286713	513	2.70125e-64	Ras-related protein Rab-35 OS=Rattus norvegicus GN=Rab35 PE=1 SV=1	Q6PHN9	RAB35_MOUSE	201	2	427	60	201	143	102	117	71.3286713286713	513	2.70125e-64	Ras-related protein Rab-35 OS=Mus musculus GN=Rab35 PE=1 SV=1	Q15286	RAB35_HUMAN	201	2	427	60	201	143	102	117	71.3286713286713	513	2.70125e-64	Ras-related protein Rab-35 OS=Homo sapiens GN=RAB35 PE=1 SV=1	Q9FPJ4	RAD2B_ARATH	202	2	427	60	200	143	76	97	53.1468531468531	379	3.99259e-44	Ras-related protein RABD2b OS=Arabidopsis thaliana GN=RABD2B PE=2 SV=1	Q05737	YPTM2_MAIZE	203	2	427	60	201	146	75	97	51.3698630136986	373	3.36449e-43	GTP-binding protein YPTM2 OS=Zea mays GN=YPTM2 PE=2 SV=1	Q9SEH3	RAD2C_ARATH	202	2	427	60	200	143	75	96	52.4475524475524	371	7.16801e-43	Ras-related protein RABD2c OS=Arabidopsis thaliana GN=RABD2C PE=2 SV=1	Q01890	YPT1_PHYIN	201	2	427	60	201	144	74	97	51.3888888888889	365	4.70938e-42	Ras-like GTP-binding protein YPT1 OS=Phytophthora infestans GN=YPT1 PE=3 SV=1	P28188	RAD2A_ARATH	203	2	427	60	201	146	73	95	50	364	6.29011e-42	Ras-related protein RABD2a OS=Arabidopsis thaliana GN=RABD2A PE=1 SV=3	P11620	YPT1_SCHPO	203	2	427	60	203	148	72	97	48.6486486486487	358	4.81902e-41	GTP-binding protein ypt1 OS=Schizosaccharomyces pombe (strain 972 / ATCC 24843) GN=ypt1 PE=1 SV=2	Q2HJH2	RAB1B_BOVIN	201	2	427	60	201	146	73	97	50	355	1.50087e-40	Ras-related protein Rab-1B OS=Bos taurus GN=RAB1B PE=2 SV=1	
c104474_g1	221	Q9HGY1	GPD2_ZYGRO	389	4	219	26	93	72	45	56	62.5	227	2.31339e-22	Glycerol-3-phosphate dehydrogenase [NAD(+)] 2 OS=Zygosaccharomyces rouxii GN=GPD2 PE=2 SV=1	Q9UVF4	GPD1_YARLI	398	1	219	35	103	73	43	57	58.9041095890411	227	2.56365e-22	Glycerol-3-phosphate dehydrogenase [NAD(+)] 1 OS=Yarrowia lipolytica (strain CLIB 122 / E 150) GN=GPD1 PE=3 SV=1	Q6FN96	GPD1_CANGA	400	13	219	35	103	69	44	51	63.768115942029	223	9.2706e-22	Glycerol-3-phosphate dehydrogenase [NAD(+)] 1 OS=Candida glabrata (strain ATCC 2001 / CBS 138 / JCM 3761 / NBRC 0622 / NRRL Y-65) GN=GPD1 PE=3 SV=1	Q759G5	GPD_ASHGO	424	4	219	56	132	77	44	56	57.1428571428571	223	1.3966e-21	Glycerol-3-phosphate dehydrogenase [NAD(+)] OS=Ashbya gossypii (strain ATCC 10895 / CBS 109.51 / FGSC 9923 / NRRL Y-1056) GN=GPD PE=3 SV=1	Q9HGY2	GPD1_ZYGRO	401	4	219	26	93	72	43	55	59.7222222222222	219	3.88319e-21	Glycerol-3-phosphate dehydrogenase [NAD(+)] 1 OS=Zygosaccharomyces rouxii GN=GPD1 PE=3 SV=1	Q4PNS1	GPD_CANTR	391	40	219	40	99	60	37	48	61.6666666666667	214	1.74904e-20	Glycerol-3-phosphate dehydrogenase [NAD(+)] OS=Candida tropicalis GN=GPD PE=3 SV=1	Q7ZA43	GPD_PICAN	381	1	219	15	87	73	40	52	54.7945205479452	210	4.89994e-20	Glycerol-3-phosphate dehydrogenase [NAD(+)] OS=Pichia angusta GN=GPD PE=3 SV=1	Q7ZA45	GPD_LACTH	411	40	219	65	124	60	39	47	65	208	1.65142e-19	Glycerol-3-phosphate dehydrogenase [NAD(+)] OS=Lachancea thermotolerans GN=GPD PE=3 SV=1	Q6ZZF4	GPD1_CYBJA	393	7	219	32	98	71	38	51	53.5211267605634	205	3.62707e-19	Glycerol-3-phosphate dehydrogenase [NAD(+)] 1 OS=Cyberlindnera jadinii GN=gpd1 PE=3 SV=1	Q00055	GPD1_YEAST	391	34	219	33	94	62	37	48	59.6774193548387	201	1.43729e-18	Glycerol-3-phosphate dehydrogenase [NAD(+)] 1 OS=Saccharomyces cerevisiae (strain ATCC 204508 / S288c) GN=GPD1 PE=1 SV=4	
c17473_g1	767	Q9VGN9	RLP24_DROME	191	274	696	1	141	141	102	125	72.3404255319149	585	9.77231e-74	Probable ribosome biogenesis protein RLP24 OS=Drosophila melanogaster GN=RpL24-like PE=1 SV=1	Q7ZTZ2	RLP24_DANRE	161	277	696	1	140	140	93	118	66.4285714285714	539	2.52831e-67	Probable ribosome biogenesis protein RLP24 OS=Danio rerio GN=rsl24d1 PE=2 SV=1	Q6P6G7	RLP24_RAT	163	277	696	1	140	140	93	117	66.4285714285714	529	1.17521e-65	Probable ribosome biogenesis protein RLP24 OS=Rattus norvegicus GN=Rsl24d1 PE=2 SV=1	Q99L28	RLP24_MOUSE	163	277	696	1	140	140	93	117	66.4285714285714	528	1.26764e-65	Probable ribosome biogenesis protein RLP24 OS=Mus musculus GN=Rsl24d1 PE=2 SV=1	Q3SZ12	RLP24_BOVIN	163	277	696	1	140	140	92	117	65.7142857142857	528	1.60815e-65	Probable ribosome biogenesis protein RLP24 OS=Bos taurus GN=RSL24D1 PE=2 SV=1	Q9UHA3	RLP24_HUMAN	163	277	696	1	140	140	92	117	65.7142857142857	526	2.79163e-65	Probable ribosome biogenesis protein RLP24 OS=Homo sapiens GN=RSL24D1 PE=1 SV=1	Q5RF04	RLP24_PONAB	163	277	696	1	140	140	91	117	65	523	7.6312e-65	Probable ribosome biogenesis protein RLP24 OS=Pongo abelii GN=RSL24D1 PE=2 SV=1	Q86B05	RLP24_DICDI	164	280	696	1	139	139	76	105	54.6762589928058	436	9.50563e-52	Probable ribosome biogenesis protein RLP24 OS=Dictyostelium discoideum GN=rlp24 PE=2 SV=1	O22165	RLP24_ARATH	159	280	696	1	139	139	76	102	54.6762589928058	423	7.85418e-50	Probable ribosome biogenesis protein RLP24 OS=Arabidopsis thaliana GN=At2g44860 PE=2 SV=1	Q07915	RLP24_YEAST	199	292	696	1	135	135	76	99	56.2962962962963	407	4.83655e-47	Ribosome biogenesis protein RLP24 OS=Saccharomyces cerevisiae (strain ATCC 204508 / S288c) GN=RLP24 PE=1 SV=1	
c98762_g1	269	Q4PM47	RS29_IXOSC	56	4	171	1	56	56	42	47	75	221	3.17552e-23	40S ribosomal protein S29 OS=Ixodes scapularis GN=RpS29 PE=3 SV=1	Q6F473	RS29_PLUXY	56	4	171	1	56	56	40	46	71.4285714285714	208	2.49615e-21	40S ribosomal protein S29 OS=Plutella xylostella GN=RpS29 PE=3 SV=1	Q9NB51	RS29_CULQU	56	4	171	1	56	56	38	46	67.8571428571429	206	5.40698e-21	40S ribosomal protein S29 OS=Culex quinquefasciatus GN=RpS29 PE=3 SV=1	Q4LAY1	RS29_SCALT	56	4	171	1	56	56	39	45	69.6428571428571	204	1.07452e-20	40S ribosomal protein S29 OS=Scarabaeus laticollis GN=RpS29 PE=3 SV=1	Q8WQI3	RS29_SPOFR	56	4	171	1	56	56	39	45	69.6428571428571	203	1.20911e-20	40S ribosomal protein S29 OS=Spodoptera frugiperda GN=RpS29 PE=3 SV=1	Q5UAL3	RS29_BOMMO	56	4	171	1	56	56	39	45	69.6428571428571	202	1.81754e-20	40S ribosomal protein S29 OS=Bombyx mori GN=RpS29 PE=3 SV=1	Q9VH69	RS29_DROME	56	4	171	1	56	56	40	45	71.4285714285714	202	1.85695e-20	40S ribosomal protein S29 OS=Drosophila melanogaster GN=RpS29 PE=1 SV=1	Q56FL2	RS29_LYSTE	56	4	171	1	56	56	38	44	67.8571428571429	202	2.00172e-20	40S ribosomal protein S29 OS=Lysiphlebus testaceipes GN=RpS29 PE=3 SV=1	Q90YP2	RS29_ICTPU	56	4	171	1	56	56	38	43	67.8571428571429	195	1.78184e-19	40S ribosomal protein S29 OS=Ictalurus punctatus GN=rps29 PE=3 SV=3	Q6UZG0	RS29_HIPCM	56	4	171	1	56	56	38	43	67.8571428571429	195	1.78184e-19	40S ribosomal protein S29 OS=Hippocampus comes GN=rps29 PE=3 SV=3	
c64580_g5	3375	P00727	AMPL_BOVIN	519	1641	3083	32	511	486	263	344	54.1152263374486	1146	2.79568e-142	Cytosol aminopeptidase OS=Bos taurus GN=LAP3 PE=1 SV=3	P28838	AMPL_HUMAN	519	1641	3083	32	511	486	261	342	53.7037037037037	1137	4.74818e-141	Cytosol aminopeptidase OS=Homo sapiens GN=LAP3 PE=1 SV=3	Q9CPY7	AMPL_MOUSE	519	1620	3131	14	518	511	265	350	51.8590998043053	1127	1.54516e-139	Cytosol aminopeptidase OS=Mus musculus GN=Lap3 PE=1 SV=3	Q68FS4	AMPL_RAT	519	1629	3131	14	515	508	263	350	51.7716535433071	1126	1.77154e-139	Cytosol aminopeptidase OS=Rattus norvegicus GN=Lap3 PE=1 SV=1	Q5XGB9	AMPL_XENTR	520	1629	3098	25	514	496	253	345	51.008064516129	1095	6.87457e-135	Cytosol aminopeptidase OS=Xenopus tropicalis GN=lap3 PE=2 SV=1	Q5V9F0	AMPL_DICDI	520	1644	3077	36	514	487	205	283	42.0944558521561	850	1.24709e-99	Cytosol aminopeptidase OS=Dictyostelium discoideum GN=lap PE=1 SV=1	Q6MH10	AMPA_BDEBA	500	1644	2618	171	495	327	155	210	47.4006116207951	731	1.93482e-83	Probable cytosol aminopeptidase OS=Bdellovibrio bacteriovorus (strain ATCC 15356 / DSM 50701 / NCIB 9529 / HD100) GN=pepA PE=3 SV=1	Q8SQZ7	AMPL_ENCCU	486	1629	2966	37	482	453	183	265	40.3973509933775	729	2.48799e-83	Cytosol aminopeptidase OS=Encephalitozoon cuniculi (strain GB-M1) GN=ECU10_1770i PE=1 SV=1	Q09735	YA55_SCHPO	513	1647	2696	165	508	357	162	228	45.3781512605042	716	3.02599e-81	Putative aminopeptidase C13A11.05 OS=Schizosaccharomyces pombe (strain 972 / ATCC 24843) GN=SPAC13A11.05 PE=3 SV=1	Q3JEC8	AMPA_NITOC	501	1641	3071	18	491	487	181	262	37.1663244353183	675	6.27369e-76	Probable cytosol aminopeptidase OS=Nitrosococcus oceani (strain ATCC 19707 / NCIMB 11848) GN=pepA PE=3 SV=1	
c71917_g1	2250	Q9WUV0	ORC5_MOUSE	435	705	1985	1	433	435	163	241	37.4712643678161	604	3.68365e-68	Origin recognition complex subunit 5 OS=Mus musculus GN=Orc5 PE=2 SV=1	Q24169	ORC5_DROME	460	693	1979	1	456	465	168	250	36.1290322580645	597	5.83371e-67	Origin recognition complex subunit 5 OS=Drosophila melanogaster GN=Orc5 PE=1 SV=1	O43913	ORC5_HUMAN	435	705	1985	1	433	435	168	239	38.6206896551724	590	3.54933e-66	Origin recognition complex subunit 5 OS=Homo sapiens GN=ORC5 PE=1 SV=1	Q6NV26	SDA1_DANRE	682	444	632	4	66	63	40	51	63.4920634920635	223	1.7977e-17	Protein SDA1 homolog OS=Danio rerio GN=sdad1 PE=2 SV=1	Q5XIQ5	SDA1_RAT	686	444	629	4	65	62	41	51	66.1290322580645	218	8.11125e-17	Protein SDA1 homolog OS=Rattus norvegicus GN=Sdad1 PE=2 SV=1	Q80UZ2	SDA1_MOUSE	687	444	629	4	65	62	41	51	66.1290322580645	218	8.78342e-17	Protein SDA1 homolog OS=Mus musculus GN=Sdad1 PE=1 SV=1	A5D7C2	SDA1_BOVIN	688	444	629	4	65	62	41	51	66.1290322580645	217	9.7616e-17	Protein SDA1 homolog OS=Bos taurus GN=SDAD1 PE=2 SV=1	Q2VPG3	SDA1_XENLA	689	444	632	4	66	63	40	50	63.4920634920635	217	1.08485e-16	Protein SDA1 homolog OS=Xenopus laevis GN=sdad1 PE=2 SV=1	A4IIB1	SDA1_XENTR	689	444	632	4	66	63	40	50	63.4920634920635	217	1.10381e-16	Protein SDA1 homolog OS=Xenopus tropicalis GN=sdad1 PE=2 SV=1	Q9NVU7	SDA1_HUMAN	687	444	629	4	65	62	41	51	66.1290322580645	216	1.46446e-16	Protein SDA1 homolog OS=Homo sapiens GN=SDAD1 PE=1 SV=3	
c189571_g1	241	Q9FT52	ATP5H_ARATH	168	1	213	1	71	71	58	66	81.6901408450704	323	1.85091e-37	ATP synthase subunit d, mitochondrial OS=Arabidopsis thaliana GN=At3g52300 PE=1 SV=3	
c120518_g1	339	Q9VR99	CATIN_DROME	720	1	339	155	267	113	76	89	67.2566371681416	261	1.19589e-25	Cactin OS=Drosophila melanogaster GN=cactin PE=1 SV=3	F1Q8W0	CATIN_DANRE	835	10	339	245	354	110	65	82	59.0909090909091	237	2.76086e-22	Cactin OS=Danio rerio GN=cactin PE=2 SV=1	Q8WUQ7	CATIN_HUMAN	758	10	339	185	294	110	62	82	56.3636363636364	229	3.54285e-21	Cactin OS=Homo sapiens GN=CACTIN PE=1 SV=3	Q9CS00	CATIN_MOUSE	772	10	339	207	316	110	61	81	55.4545454545455	223	1.81539e-20	Cactin OS=Mus musculus GN=Cactin PE=1 SV=2	F4I2J8	CATIN_ARATH	716	37	339	117	218	104	46	69	44.2307692307692	146	3.14176e-10	Cactin OS=Arabidopsis thaliana GN=CTN PE=1 SV=1	G5EG14	CATIN_CAEEL	657	31	144	88	125	38	21	29	55.2631578947368	121	4.55758e-07	Cactin OS=Caenorhabditis elegans GN=cacn-1 PE=1 SV=1	
c137066_g1	235	Q9LNC4	GTE4_ARATH	766	6	233	536	620	85	35	49	41.1764705882353	129	2.29962e-08	Transcription factor GTE4 OS=Arabidopsis thaliana GN=GTE4 PE=2 SV=1	
c166299_g1	225	Q15149	PLEC_HUMAN	4684	1	225	3919	3993	75	75	75	100	399	2.92279e-44	Plectin OS=Homo sapiens GN=PLEC PE=1 SV=3	Q9JI55	PLEC_CRIGR	4473	1	225	3708	3782	75	74	74	98.6666666666667	395	9.846e-44	Plectin (Fragment) OS=Cricetulus griseus GN=PLEC PE=1 SV=1	P30427	PLEC_RAT	4687	1	225	3922	3996	75	74	74	98.6666666666667	394	1.37812e-43	Plectin OS=Rattus norvegicus GN=Plec PE=1 SV=2	Q9QXS1	PLEC_MOUSE	4691	1	225	3926	4000	75	74	74	98.6666666666667	394	1.50314e-43	Plectin OS=Mus musculus GN=Plec PE=1 SV=3	P15924	DESP_HUMAN	2871	1	225	2350	2425	76	38	57	50	209	7.26746e-19	Desmoplakin OS=Homo sapiens GN=DSP PE=1 SV=3	E9Q557	DESP_MOUSE	2883	1	225	2362	2437	76	38	57	50	206	1.67111e-18	Desmoplakin OS=Mus musculus GN=Dsp PE=1 SV=1	P58107	EPIPL_HUMAN	5090	1	225	1989	2064	76	40	57	52.6315789473684	199	1.53657e-17	Epiplakin OS=Homo sapiens GN=EPPK1 PE=1 SV=2	Q8R0W0	EPIPL_MOUSE	6548	1	225	1671	1746	76	37	57	48.6842105263158	197	2.71613e-17	Epiplakin OS=Mus musculus GN=Eppk1 PE=1 SV=2	Q9UPN3	MACF1_HUMAN	7388	73	225	1753	1803	51	22	35	43.1372549019608	110	6.15095e-06	Microtubule-actin cross-linking factor 1, isoforms 1/2/3/5 OS=Homo sapiens GN=MACF1 PE=1 SV=4	Q9QXZ0	MACF1_MOUSE	7354	73	225	1753	1803	51	22	35	43.1372549019608	110	6.32164e-06	Microtubule-actin cross-linking factor 1 OS=Mus musculus GN=Macf1 PE=1 SV=2	
c97423_g1	266	Q9BXJ5	C1QT2_HUMAN	285	2	265	151	238	88	88	88	100	468	1.18099e-57	Complement C1q tumor necrosis factor-related protein 2 OS=Homo sapiens GN=C1QTNF2 PE=1 SV=1	Q9D8U4	C1QT2_MOUSE	294	2	265	160	247	88	87	87	98.8636363636364	462	1.00898e-56	Complement C1q tumor necrosis factor-related protein 2 OS=Mus musculus GN=C1qtnf2 PE=1 SV=1	Q8BVD7	C1QT7_MOUSE	289	2	265	149	236	88	71	79	80.6818181818182	395	1.14008e-46	Complement C1q tumor necrosis factor-related protein 7 OS=Mus musculus GN=C1qtnf7 PE=2 SV=2	Q9BXJ2	C1QT7_HUMAN	289	2	265	149	236	88	70	79	79.5454545454545	391	4.15583e-46	Complement C1q tumor necrosis factor-related protein 7 OS=Homo sapiens GN=C1QTNF7 PE=2 SV=1	Q0II24	C1QT9_BOVIN	333	2	265	203	292	90	42	60	46.6666666666667	216	8.85668e-21	Complement C1q and tumor necrosis factor-related protein 9 OS=Bos taurus GN=C1QTNF9 PE=2 SV=1	B2RNN3	C1T9B_HUMAN	333	2	265	203	292	90	41	58	45.5555555555556	205	3.31435e-19	Complement C1q and tumor necrosis factor-related protein 9B OS=Homo sapiens GN=C1QTNF9B PE=1 SV=1	P0C862	C1T9A_HUMAN	333	2	265	203	292	90	40	58	44.4444444444444	203	5.32818e-19	Complement C1q and tumor necrosis factor-related protein 9A OS=Homo sapiens GN=C1QTNF9 PE=1 SV=1	Q4ZJN1	C1QT9_MOUSE	333	2	265	203	292	90	41	57	45.5555555555556	201	9.78263e-19	Complement C1q and tumor necrosis factor-related protein 9 OS=Mus musculus GN=C1qtnf9 PE=1 SV=1	Q03692	COAA1_HUMAN	680	2	265	553	641	89	41	55	46.0674157303371	193	9.4721e-17	Collagen alpha-1(X) chain OS=Homo sapiens GN=COL10A1 PE=1 SV=2	Q05306	COAA1_MOUSE	680	2	265	553	641	89	40	55	44.9438202247191	189	2.53907e-16	Collagen alpha-1(X) chain OS=Mus musculus GN=Col10a1 PE=2 SV=1	
c73707_g1	1687	Q40281	RCA_MALDO	437	309	1613	1	435	435	395	423	90.8045977011494	2099	0	Ribulose bisphosphate carboxylase/oxygenase activase, chloroplastic OS=Malus domestica GN=RCA PE=2 SV=1	Q7X999	RCA2_LARTR	435	309	1613	1	435	437	364	400	83.2951945080091	1947	0	Ribulose bisphosphate carboxylase/oxygenase activase 2, chloroplastic OS=Larrea tridentata GN=RCA2 PE=2 SV=1	Q40565	RCA2_TOBAC	439	309	1613	1	439	439	365	398	83.1435079726651	1942	0	Ribulose bisphosphate carboxylase/oxygenase activase 2, chloroplastic OS=Nicotiana tabacum GN=RCA PE=2 SV=1	Q40460	RCA1_TOBAC	442	309	1613	1	439	439	366	395	83.371298405467	1937	0	Ribulose bisphosphate carboxylase/oxygenase activase 1, chloroplastic OS=Nicotiana tabacum PE=1 SV=1	Q7X9A0	RCA1_LARTR	476	309	1613	1	435	437	362	397	82.837528604119	1924	0	Ribulose bisphosphate carboxylase/oxygenase activase 1, chloroplastic OS=Larrea tridentata GN=RCA1 PE=1 SV=1	O49074	RCA_SOLPN	459	315	1613	1	432	435	361	396	82.9885057471264	1907	0	Ribulose bisphosphate carboxylase/oxygenase activase, chloroplastic OS=Solanum pennellii PE=2 SV=1	O98997	RCA_VIGRR	439	309	1613	1	437	439	356	400	81.0933940774487	1901	0	Ribulose bisphosphate carboxylase/oxygenase activase, chloroplastic OS=Vigna radiata var. radiata GN=RCA PE=2 SV=2	P10896	RCA_ARATH	474	309	1613	1	435	437	353	388	80.7780320366133	1875	0	Ribulose bisphosphate carboxylase/oxygenase activase, chloroplastic OS=Arabidopsis thaliana GN=RCA PE=1 SV=2	O64981	RCA_PHAVU	441	309	1613	1	439	439	346	398	78.8154897494305	1859	0	Ribulose bisphosphate carboxylase/oxygenase activase, chloroplastic OS=Phaseolus vulgaris GN=RCA1 PE=2 SV=1	P93431	RCA_ORYSJ	466	309	1613	1	426	440	344	377	78.1818181818182	1834	0	Ribulose bisphosphate carboxylase/oxygenase activase, chloroplastic OS=Oryza sativa subsp. japonica GN=RCA PE=1 SV=2	
c71172_g1	2613	P08760	KAD3_BOVIN	227	1664	2143	49	208	160	78	106	48.75	424	2.20115e-45	GTP:AMP phosphotransferase AK3, mitochondrial OS=Bos taurus GN=AK3 PE=1 SV=3	Q9UIJ7	KAD3_HUMAN	227	1670	2143	51	208	158	78	104	49.3670886075949	416	2.53342e-44	GTP:AMP phosphotransferase AK3, mitochondrial OS=Homo sapiens GN=AK3 PE=1 SV=4	Q9WTP7	KAD3_MOUSE	227	1667	2143	50	208	159	77	104	48.4276729559748	416	2.58415e-44	GTP:AMP phosphotransferase AK3, mitochondrial OS=Mus musculus GN=Ak3 PE=1 SV=3	Q5RDZ0	KAD3_PONAB	227	1670	2143	51	208	158	77	104	48.7341772151899	415	4.54573e-44	GTP:AMP phosphotransferase AK3, mitochondrial OS=Pongo abelii GN=AK3 PE=2 SV=3	P27144	KAD4_HUMAN	223	1664	2143	47	206	160	75	103	46.875	405	8.98509e-43	Adenylate kinase 4, mitochondrial OS=Homo sapiens GN=AK4 PE=1 SV=1	Q9WUS0	KAD4_RAT	223	1664	2143	47	206	160	74	102	46.25	404	1.26883e-42	Adenylate kinase 4, mitochondrial OS=Rattus norvegicus GN=Ak4 PE=2 SV=1	Q0VCP1	KAD4_BOVIN	223	1664	2143	47	206	160	75	102	46.875	402	1.88194e-42	Adenylate kinase 4, mitochondrial OS=Bos taurus GN=AK4 PE=2 SV=1	Q5R421	KAD4_PONAB	223	1664	2143	47	206	160	74	103	46.25	401	2.87436e-42	Adenylate kinase 4, mitochondrial OS=Pongo abelii GN=AK4 PE=2 SV=1	Q9WUR9	KAD4_MOUSE	223	1670	2143	49	206	158	74	100	46.8354430379747	399	6.1932e-42	Adenylate kinase 4, mitochondrial OS=Mus musculus GN=Ak4 PE=1 SV=1	P29411	KAD3_RAT	227	1667	2143	50	208	159	76	102	47.7987421383648	394	3.16214e-41	GTP:AMP phosphotransferase AK3, mitochondrial OS=Rattus norvegicus GN=Ak3 PE=2 SV=2	
c144023_g1	277	C4Y732	EXO5_CLAL4	499	2	232	256	332	77	38	54	49.3506493506493	211	2.09336e-19	Exonuclease V, mitochondrial OS=Clavispora lusitaniae (strain ATCC 42720) GN=EXO5 PE=3 SV=1	Q75A64	EXO5_ASHGO	527	77	235	286	338	53	27	35	50.9433962264151	144	2.83454e-10	Exonuclease V, mitochondrial OS=Ashbya gossypii (strain ATCC 10895 / CBS 109.51 / FGSC 9923 / NRRL Y-1056) GN=EXO5 PE=3 SV=1	C4YLG6	EXO5_CANAW	611	2	235	320	395	78	33	42	42.3076923076923	136	2.86969e-09	Exonuclease V, mitochondrial OS=Candida albicans (strain WO-1) GN=EXO5 PE=3 SV=1	Q59ZZ6	EXO5_CANAL	628	2	235	337	412	78	33	42	42.3076923076923	136	2.91636e-09	Exonuclease V, mitochondrial OS=Candida albicans (strain SC5314 / ATCC MYA-2876) GN=DEM1 PE=3 SV=1	C5M3V9	EXO5_CANTT	605	65	235	330	386	57	28	35	49.1228070175439	135	4.31836e-09	Exonuclease V, mitochondrial OS=Candida tropicalis (strain ATCC MYA-3404 / T1) GN=EXO5 PE=3 SV=1	Q6CVT0	EXO5_KLULA	552	50	232	284	344	61	28	37	45.9016393442623	134	5.0101e-09	Exonuclease V, mitochondrial OS=Kluyveromyces lactis (strain ATCC 8585 / CBS 2359 / DSM 70799 / NBRC 1267 / NRRL Y-1140 / WM37) GN=EXO5 PE=3 SV=1	C5DIF1	EXO5_LACTC	552	50	235	290	351	62	27	39	43.5483870967742	134	6.22452e-09	Exonuclease V, mitochondrial OS=Lachancea thermotolerans (strain ATCC 56472 / CBS 6340 / NRRL Y-8284) GN=EXO5 PE=3 SV=1	B9WLF5	EXO5_CANDC	624	2	235	333	408	78	32	42	41.025641025641	132	1.05371e-08	Exonuclease V, mitochondrial OS=Candida dubliniensis (strain CD36 / ATCC MYA-646 / CBS 7987 / NCPF 3949 / NRRL Y-17841) GN=EXO5 PE=3 SV=1	C5DXZ1	EXO5_ZYGRC	543	2	235	274	351	78	27	42	34.6153846153846	124	1.20825e-07	Exonuclease V, mitochondrial OS=Zygosaccharomyces rouxii (strain ATCC 2623 / CBS 732 / NBRC 1130 / NCYC 568 / NRRL Y-229) GN=EXO5 PE=3 SV=1	P38289	EXO5_YEAST	585	38	235	304	372	69	29	41	42.0289855072464	120	3.77481e-07	Exonuclease V, mitochondrial OS=Saccharomyces cerevisiae (strain ATCC 204508 / S288c) GN=EXO5 PE=1 SV=1	
c116286_g1	564	Q978J0	Y1425_THEVO	189	9	200	72	135	64	25	43	39.0625	122	2.8247e-07	Putative ankyrin repeat protein TV1425 OS=Thermoplasma volcanium (strain ATCC 51530 / DSM 4299 / JCM 9571 / NBRC 15438 / GSS1) GN=TV1425 PE=1 SV=1	Q9ZCL3	Y714_RICPR	107	9	200	15	78	64	29	37	45.3125	118	3.29272e-07	Putative ankyrin repeat protein RP714 OS=Rickettsia prowazekii (strain Madrid E) GN=RP714 PE=3 SV=1	Q5NVB9	ZDH13_PONAB	622	9	350	77	186	114	33	52	28.9473684210526	120	1.55381e-06	Palmitoyltransferase ZDHHC13 OS=Pongo abelii GN=ZDHHC13 PE=2 SV=1	Q8IUH4	ZDH13_HUMAN	622	9	350	77	186	114	33	52	28.9473684210526	120	1.55381e-06	Palmitoyltransferase ZDHHC13 OS=Homo sapiens GN=ZDHHC13 PE=1 SV=3	Q9CWU2	ZDH13_MOUSE	622	9	350	77	186	114	32	53	28.0701754385965	119	2.09334e-06	Palmitoyltransferase ZDHHC13 OS=Mus musculus GN=Zdhhc13 PE=1 SV=2	Q05921	RN5A_MOUSE	735	9	209	29	96	68	28	37	41.1764705882353	119	2.76274e-06	2-5A-dependent ribonuclease OS=Mus musculus GN=Rnasel PE=2 SV=2	F1MJR8	TEX14_BOVIN	1493	9	209	27	93	67	24	38	35.8208955223881	118	3.29033e-06	Inactive serine/threonine-protein kinase TEX14 OS=Bos taurus GN=TEX14 PE=3 SV=2	Q9WV06	ANKR2_MOUSE	328	3	209	220	288	69	27	38	39.1304347826087	115	6.26819e-06	Ankyrin repeat domain-containing protein 2 OS=Mus musculus GN=Ankrd2 PE=1 SV=3	
c21251_g1	312	Q8L9J9	CAES_ARATH	260	3	311	72	178	107	70	79	65.4205607476635	242	2.39556e-24	Probable carbohydrate esterase At4g34215 OS=Arabidopsis thaliana GN=At4g34215 PE=1 SV=2	
c141864_g1	252	O49607	SBT16_ARATH	764	1	252	412	491	84	49	62	58.3333333333333	236	1.29788e-22	Subtilisin-like protease SBT1.6 OS=Arabidopsis thaliana GN=SBT1.6 PE=2 SV=1	O65351	SBT17_ARATH	757	1	252	416	495	84	50	61	59.5238095238095	229	1.13317e-21	Subtilisin-like protease SBT1.7 OS=Arabidopsis thaliana GN=SBT1.7 PE=1 SV=1	Q9ZSP5	AIR3_ARATH	772	16	252	440	514	79	37	48	46.8354430379747	160	1.98219e-12	Subtilisin-like protease SBT5.3 OS=Arabidopsis thaliana GN=AIR3 PE=2 SV=1	O64495	SBT12_ARATH	775	4	252	427	505	83	37	49	44.578313253012	157	5.78326e-12	Subtilisin-like protease SBT1.2 OS=Arabidopsis thaliana GN=SBT1.2 PE=2 SV=1	Q84WS0	SBT11_ARATH	774	4	252	428	505	83	35	53	42.1686746987952	143	3.31213e-10	Subtilisin-like protease SBT1.1 OS=Arabidopsis thaliana GN=SBTI1.1 PE=1 SV=1	F4JXC5	SBT54_ARATH	778	28	252	450	520	78	28	44	35.8974358974359	127	4.7408e-08	Subtilisin-like protease SBT5.4 OS=Arabidopsis thaliana GN=SBT5.4 PE=1 SV=1	Q9LLL8	SBT4E_ARATH	749	4	252	416	489	84	36	48	42.8571428571429	125	8.42146e-08	Subtilisin-like protease SBT4.14 OS=Arabidopsis thaliana GN=SBT4.14 PE=2 SV=1	
c72176_g1	610	O23755	EF2_BETVU	843	3	608	500	701	202	195	200	96.5346534653465	1057	2.55804e-137	Elongation factor 2 OS=Beta vulgaris PE=2 SV=1	P28996	EF2_PARKE	845	3	608	502	703	202	173	187	85.6435643564356	934	3.64002e-119	Elongation factor 2 OS=Parachlorella kessleri PE=2 SV=1	P58252	EF2_MOUSE	858	3	608	516	716	202	145	166	71.7821782178218	749	6.72533e-92	Elongation factor 2 OS=Mus musculus GN=Eef2 PE=1 SV=2	P05197	EF2_RAT	858	3	608	516	716	202	145	166	71.7821782178218	749	6.79581e-92	Elongation factor 2 OS=Rattus norvegicus GN=Eef2 PE=1 SV=4	P09445	EF2_CRIGR	858	3	608	516	716	202	145	166	71.7821782178218	748	8.28445e-92	Elongation factor 2 OS=Cricetulus griseus GN=EEF2 PE=1 SV=4	A0SXL6	EF2_CALJA	858	3	608	516	716	202	145	166	71.7821782178218	748	9.19466e-92	Elongation factor 2 OS=Callithrix jacchus GN=EEF2 PE=2 SV=1	Q3SYU2	EF2_BOVIN	858	3	608	516	716	202	145	166	71.7821782178218	748	9.19466e-92	Elongation factor 2 OS=Bos taurus GN=EEF2 PE=2 SV=3	Q5R8Z3	EF2_PONAB	858	3	608	516	716	202	145	166	71.7821782178218	748	1.02048e-91	Elongation factor 2 OS=Pongo abelii GN=EEF2 PE=2 SV=3	P13639	EF2_HUMAN	858	3	608	516	716	202	145	166	71.7821782178218	748	1.02048e-91	Elongation factor 2 OS=Homo sapiens GN=EEF2 PE=1 SV=4	Q90705	EF2_CHICK	858	3	608	516	716	202	144	165	71.2871287128713	745	2.32466e-91	Elongation factor 2 OS=Gallus gallus GN=EEF2 PE=1 SV=3	
c52442_g1	1423	Q9ZPB7	AL7A1_MALDO	508	229	1305	150	508	359	302	327	84.1225626740947	1509	0	Aldehyde dehydrogenase family 7 member A1 OS=Malus domestica PE=1 SV=3	Q9SYG7	AL7B4_ARATH	508	229	1413	144	508	395	310	336	78.4810126582278	1504	0	Aldehyde dehydrogenase family 7 member B4 OS=Arabidopsis thaliana GN=ALDH7B4 PE=2 SV=3	P25795	AL7A1_PEA	508	229	1305	150	508	359	295	323	82.1727019498607	1466	0	Aldehyde dehydrogenase family 7 member A1 OS=Pisum sativum PE=1 SV=3	Q41247	AL7A1_BRANA	494	283	1413	147	493	377	295	320	78.2493368700265	1428	0	Aldehyde dehydrogenase family 7 member A1 OS=Brassica napus GN=BTG-26 PE=1 SV=3	P83401	AL7A1_DICDI	509	232	1305	149	508	360	219	283	60.8333333333333	1067	1.35072e-138	Putative aldehyde dehydrogenase family 7 member A1 homolog OS=Dictyostelium discoideum GN=DDB_G0276821 PE=3 SV=2	Q9DBF1	AL7A1_MOUSE	539	232	1305	180	538	359	218	275	60.7242339832869	1053	4.02942e-136	Alpha-aminoadipic semialdehyde dehydrogenase OS=Mus musculus GN=Aldh7a1 PE=1 SV=4	Q2KJC9	AL7A1_BOVIN	539	232	1305	180	538	359	213	275	59.3314763231198	1053	4.02942e-136	Alpha-aminoadipic semialdehyde dehydrogenase OS=Bos taurus GN=ALDH7A1 PE=2 SV=4	P49419	AL7A1_HUMAN	539	232	1305	180	538	359	213	273	59.3314763231198	1047	3.76243e-135	Alpha-aminoadipic semialdehyde dehydrogenase OS=Homo sapiens GN=ALDH7A1 PE=1 SV=5	Q64057	AL7A1_RAT	539	232	1305	180	538	359	216	273	60.1671309192201	1040	4.04014e-134	Alpha-aminoadipic semialdehyde dehydrogenase OS=Rattus norvegicus GN=Aldh7a1 PE=1 SV=2	P46562	AL7A1_CAEEL	531	232	1305	170	530	361	218	276	60.387811634349	1035	1.97855e-133	Putative aldehyde dehydrogenase family 7 member A1 homolog OS=Caenorhabditis elegans GN=alh-9 PE=3 SV=2	
c80345_g1	261	P34731	FAS1_CANAX	2037	3	260	1681	1766	86	61	78	70.9302325581395	355	2.58607e-38	Fatty acid synthase subunit beta OS=Candida albicans GN=FAS1 PE=3 SV=1	P34229	FAS1_YARLI	2086	3	260	1726	1812	87	58	71	66.6666666666667	317	3.82895e-33	Fatty acid synthase subunit beta OS=Yarrowia lipolytica (strain CLIB 122 / E 150) GN=FAS1 PE=3 SV=2	Q92215	TOXC_COCCA	2080	3	260	1713	1798	86	56	72	65.1162790697674	316	5.05725e-33	Putative fatty acid synthase subunit TOXC OS=Cochliobolus carbonum GN=TOXC PE=3 SV=1	P07149	FAS1_YEAST	2051	3	260	1694	1778	86	57	69	66.2790697674419	302	3.5836e-31	Fatty acid synthase subunit beta OS=Saccharomyces cerevisiae (strain ATCC 204508 / S288c) GN=FAS1 PE=1 SV=2	Q9UUG0	FAS1_SCHPO	2073	3	260	1713	1798	86	48	67	55.8139534883721	275	1.46516e-27	Fatty acid synthase subunit beta OS=Schizosaccharomyces pombe (strain 972 / ATCC 24843) GN=fas1 PE=1 SV=1	Q00706	STCK_EMENI	1914	3	260	1578	1654	86	33	51	38.3720930232558	164	8.54417e-13	Putative sterigmatocystin biosynthesis fatty acid synthase subunit beta OS=Emericella nidulans (strain FGSC A4 / ATCC 38163 / CBS 112.46 / NRRL 194 / M139) GN=stcK PE=3 SV=2	
c10148_g1	748	P05105	LYS_HYACE	139	191	613	1	139	142	56	78	39.4366197183099	221	1.17438e-20	Lysozyme OS=Hyalophora cecropia PE=2 SV=2	P50717	LYS_HYPCU	142	191	598	7	142	138	54	72	39.1304347826087	211	2.73366e-19	Lysozyme OS=Hyphantria cunea PE=2 SV=1	P82174	LYS_GALME	121	191	550	1	121	121	48	65	39.6694214876033	207	5.90218e-19	Lysozyme OS=Galleria mellonella PE=1 SV=2	P50718	LYS_TRINI	141	191	613	1	141	142	54	73	38.0281690140845	195	3.80483e-17	Lysozyme OS=Trichoplusia ni PE=2 SV=1	Q17005	LYSC1_ANOGA	140	191	559	18	139	123	49	68	39.8373983739837	194	4.85004e-17	Lysozyme c-1 OS=Anopheles gambiae GN=AGAP007347 PE=2 SV=2	P48816	LYS_BOMMO	137	191	598	5	137	137	52	73	37.956204379562	188	3.89356e-16	Lysozyme OS=Bombyx mori PE=1 SV=1	Q7SID7	LYS_ANTMY	120	191	544	3	120	119	45	59	37.8151260504202	171	4.19823e-14	Lysozyme OS=Antheraea mylitta PE=1 SV=1	P29615	LYSP_DROME	141	191	625	1	140	148	49	73	33.1081081081081	160	2.12304e-12	Lysozyme P OS=Drosophila melanogaster GN=LysP PE=2 SV=1	A2AE20	LYZL5_MOUSE	160	206	610	1	141	142	50	82	35.2112676056338	161	2.15767e-12	Sperm acrosome-associated protein 5 OS=Mus musculus GN=Spaca5 PE=3 SV=1	Q32PD6	LYZL5_BOVIN	156	209	586	7	137	132	50	74	37.8787878787879	161	2.18329e-12	Sperm acrosome-associated protein 5 OS=Bos taurus GN=SPACA5 PE=2 SV=1	
c94142_g1	266	Q17058	MAL1_APIME	567	3	266	54	141	88	88	88	100	468	3.91746e-55	Alpha-glucosidase OS=Apis mellifera PE=1 SV=1	O16098	MAL1_DROVI	632	3	248	110	191	82	48	65	58.5365853658537	283	3.52595e-29	Maltase 1 OS=Drosophila virilis GN=Mal-B1 PE=3 SV=2	P07191	MAL2_DROME	567	3	257	55	139	85	46	62	54.1176470588235	256	1.36608e-25	Maltase A2 OS=Drosophila melanogaster GN=Mal-A2 PE=2 SV=2	Q9Z3R8	AGLA_RHIME	551	3	239	45	123	79	42	56	53.1645569620253	252	6.04733e-25	Probable alpha-glucosidase OS=Rhizobium meliloti (strain 1021) GN=aglA PE=3 SV=2	Q64319	SLC31_RAT	683	3	248	142	223	82	41	61	50	253	7.28027e-25	Neutral and basic amino acid transport protein rBAT OS=Rattus norvegicus GN=Slc3a1 PE=1 SV=1	O16099	MAL2_DROVI	594	12	239	74	149	76	44	57	57.8947368421053	251	9.6289e-25	Maltase 2 OS=Drosophila virilis GN=Mal-B2 PE=3 SV=2	P07190	MAL1_DROME	577	3	251	50	132	83	43	62	51.8072289156626	250	1.2675e-24	Maltase A1 OS=Drosophila melanogaster GN=Mal-A1 PE=2 SV=2	P28904	TREC_ECOLI	551	9	266	37	122	86	43	59	50	247	2.78571e-24	Trehalose-6-phosphate hydrolase OS=Escherichia coli (strain K12) GN=treC PE=3 SV=3	Q59905	DEXB_STREQ	537	3	257	33	117	85	42	63	49.4117647058824	245	5.1803e-24	Glucan 1,6-alpha-glucosidase OS=Streptococcus dysgalactiae subsp. equisimilis GN=dexB PE=3 SV=1	Q07837	SLC31_HUMAN	685	3	248	145	226	82	41	61	50	245	8.54124e-24	Neutral and basic amino acid transport protein rBAT OS=Homo sapiens GN=SLC3A1 PE=1 SV=2	
c140503_g1	398	Q84PB3	IF4G1_ORYSJ	793	41	397	545	663	125	61	78	48.8	245	4.83625e-23	Eukaryotic translation initiation factor isoform 4G-1 OS=Oryza sativa subsp. japonica GN=Os04g0499300 PE=2 SV=2	Q03387	IF4G1_WHEAT	788	41	397	540	658	124	63	78	50.8064516129032	235	8.50549e-22	Eukaryotic translation initiation factor isoform 4G-1 OS=Triticum aestivum PE=1 SV=2	Q93ZT6	IF4G1_ARATH	780	47	397	543	652	120	56	74	46.6666666666667	232	2.40279e-21	Eukaryotic translation initiation factor isoform 4G-1 OS=Arabidopsis thaliana GN=EIF(ISO)4G1 PE=1 SV=1	Q41583	IF4G2_WHEAT	787	53	397	543	657	120	61	75	50.8333333333333	227	9.60799e-21	Eukaryotic translation initiation factor isoform 4G-2 OS=Triticum aestivum PE=2 SV=1	Q6K641	IF4G2_ORYSJ	780	26	397	529	648	128	62	79	48.4375	220	1.06134e-19	Eukaryotic translation initiation factor isoform 4G-2 OS=Oryza sativa subsp. japonica GN=Os02g0611500 PE=2 SV=1	O82233	IF4G2_ARATH	747	2	397	493	618	144	63	76	43.75	182	1.06745e-14	Eukaryotic translation initiation factor isoform 4G-2 OS=Arabidopsis thaliana GN=EIF(ISO)4G2 PE=1 SV=1	
c5492_g1	244	Q7X8R5	TRXM2_ORYSJ	180	27	242	109	180	72	53	65	73.6111111111111	293	8.28704e-33	Thioredoxin M2, chloroplastic OS=Oryza sativa subsp. japonica GN=Os04g0530600 PE=2 SV=2	P48384	TRXM_PEA	172	33	242	103	172	70	50	65	71.4285714285714	289	2.2109e-32	Thioredoxin M-type, chloroplastic OS=Pisum sativum PE=2 SV=1	Q6H7E4	TRXM1_ORYSJ	173	27	242	102	173	72	52	65	72.2222222222222	285	9.42529e-32	Thioredoxin M1, chloroplastic OS=Oryza sativa subsp. japonica GN=Os02g0639900 PE=2 SV=1	Q9SEU6	TRXM4_ARATH	193	33	242	122	191	70	49	62	70	285	1.80411e-31	Thioredoxin M4, chloroplastic OS=Arabidopsis thaliana GN=At3g15360 PE=2 SV=2	P07591	TRXM_SPIOL	181	33	242	110	179	70	52	63	74.2857142857143	280	6.97372e-31	Thioredoxin M-type, chloroplastic OS=Spinacia oleracea PE=1 SV=2	Q9ZP20	TRXM5_ORYSJ	172	33	242	101	170	70	52	64	74.2857142857143	279	8.7136e-31	Thioredoxin M5, chloroplastic OS=Oryza sativa subsp. japonica GN=TRXM PE=2 SV=1	Q41864	TRXM_MAIZE	167	33	242	95	164	70	50	64	71.4285714285714	271	9.04699e-30	Thioredoxin M-type, chloroplastic OS=Zea mays GN=TRM1 PE=2 SV=1	Q9ZP21	TRXM_WHEAT	175	33	242	104	173	70	48	63	68.5714285714286	262	2.41609e-28	Thioredoxin M-type, chloroplastic OS=Triticum aestivum PE=2 SV=1	Q9XGS0	TRXM_BRANA	177	33	242	107	176	70	42	61	60	247	4.07781e-26	Thioredoxin M-type, chloroplastic OS=Brassica napus PE=1 SV=1	P0A4L2	THIO1_NOSSO	107	33	242	38	107	70	41	60	58.5714285714286	242	4.97659e-26	Thioredoxin-1 OS=Nostoc sp. (strain ATCC 29151 / PCC 7119) GN=trxA PE=1 SV=2	
c93752_g1	618	O93868	MTDH_AGABI	262	3	473	43	198	162	58	88	35.8024691358025	215	2.4906e-19	NADP-dependent mannitol dehydrogenase OS=Agaricus bisporus GN=mtdH PE=1 SV=3	P43066	ARDH_CANAW	281	3	443	60	213	160	54	79	33.75	188	8.58011e-16	D-arabinitol 2-dehydrogenase [ribulose-forming] OS=Candida albicans (strain WO-1) GN=ARD1 PE=3 SV=1	P50166	ARDH_CANTR	282	3	443	61	214	164	55	80	33.5365853658537	181	8.80013e-15	D-arabinitol 2-dehydrogenase [ribulose-forming] OS=Candida tropicalis GN=ARD PE=1 SV=1	P50167	ARDH_PICST	278	3	419	77	210	144	51	72	35.4166666666667	180	1.04949e-14	D-arabinitol 2-dehydrogenase [ribulose-forming] OS=Scheffersomyces stipitis (strain ATCC 58785 / CBS 6054 / NBRC 10063 / NRRL Y-11545) GN=ARDH PE=2 SV=1	Q8KWT4	BACC2_BACIU	253	6	461	38	180	152	46	78	30.2631578947368	175	3.7681e-14	Bacilysin biosynthesis oxidoreductase BacC OS=Bacillus subtilis GN=bacC PE=3 SV=1	P39640	BACC_BACSU	253	6	461	38	180	152	46	75	30.2631578947368	168	4.00996e-13	Bacilysin biosynthesis oxidoreductase BacC OS=Bacillus subtilis (strain 168) GN=bacC PE=3 SV=2	Q9ZW03	TRNH3_ARATH	268	6	395	75	195	131	45	71	34.3511450381679	161	4.23268e-12	Tropinone reductase homolog At2g29150 OS=Arabidopsis thaliana GN=At2g29150 PE=1 SV=1	P70720	FABG_AGGAC	242	3	506	28	182	168	51	83	30.3571428571429	158	8.25919e-12	3-oxoacyl-[acyl-carrier-protein] reductase FabG OS=Aggregatibacter actinomycetemcomitans GN=fabG PE=3 SV=1	Q9ZW04	TRNH4_ARATH	268	6	446	55	196	151	48	76	31.7880794701987	158	1.06378e-11	Tropinone reductase homolog At2g29170 OS=Arabidopsis thaliana GN=At2g29170 PE=3 SV=1	P9WGT0	HSD_MYCTO	260	6	410	56	181	142	51	72	35.9154929577465	155	2.60311e-11	3-alpha-(or 20-beta)-hydroxysteroid dehydrogenase OS=Mycobacterium tuberculosis (strain CDC 1551 / Oshkosh) GN=fabG3 PE=3 SV=1	
c67565_g1	2652	Q9SIT5	CHX15_ARATH	821	122	2500	10	811	806	362	549	44.9131513647643	1804	0	Cation/H(+) antiporter 15 OS=Arabidopsis thaliana GN=CHX15 PE=2 SV=1	Q8VYD4	CHX23_ARATH	867	164	2491	24	805	801	312	488	38.9513108614232	1430	0	Cation/H(+) antiporter 23, chloroplastic OS=Arabidopsis thaliana GN=CHX23 PE=1 SV=1	Q9SKA9	CHX21_ARATH	832	35	2491	19	826	844	296	480	35.0710900473934	1294	1.06045e-162	Cation/H(+) antiporter 21 OS=Arabidopsis thaliana GN=CHX21 PE=2 SV=2	Q9LUN4	CHX19_ARATH	800	143	2461	18	787	788	279	456	35.4060913705584	1233	5.21792e-154	Cation/H(+) antiporter 19 OS=Arabidopsis thaliana GN=CHX19 PE=2 SV=1	Q9FFR9	CHX18_ARATH	810	188	2500	4	785	791	283	448	35.7774968394437	1189	2.02164e-147	Cation/H(+) antiporter 18 OS=Arabidopsis thaliana GN=CHX18 PE=2 SV=1	Q9SUQ7	CHX17_ARATH	820	179	2461	16	798	800	273	460	34.125	1150	1.32657e-141	Cation/H(+) antiporter 17 OS=Arabidopsis thaliana GN=CHX17 PE=1 SV=1	Q1HDT3	CHX16_ARATH	811	188	2461	25	792	792	260	443	32.8282828282828	1056	7.02354e-128	Cation/H(+) antiporter 16 OS=Arabidopsis thaliana GN=CHX16 PE=2 SV=1	Q9M353	CHX20_ARATH	842	110	2461	12	837	838	280	448	33.4128878281623	1045	4.65744e-126	Cation/H(+) antiporter 20 OS=Arabidopsis thaliana GN=CHX20 PE=2 SV=1	Q9LMJ1	CHX14_ARATH	829	191	2497	24	784	795	250	427	31.4465408805031	959	1.18836e-113	Cation/H(+) antiporter 14 OS=Arabidopsis thaliana GN=CHX14 PE=2 SV=1	O22920	CHX13_ARATH	831	191	2491	28	785	786	228	408	29.0076335877863	873	2.66698e-101	Cation/H(+) symporter 13 OS=Arabidopsis thaliana GN=CHX13 PE=1 SV=1	
c135675_g1	314	A7TSJ7	YPI1_VANPO	145	3	107	27	60	35	25	28	71.4285714285714	125	1.29594e-08	Type 1 phosphatases regulator YPI1 OS=Vanderwaltozyma polyspora (strain ATCC 22028 / DSM 70294) GN=YPI1 PE=3 SV=1	A5E203	YPI1_LODEL	165	3	158	38	87	52	27	31	51.9230769230769	125	1.62483e-08	Type 1 phosphatases regulator YPI1 OS=Lodderomyces elongisporus (strain ATCC 11503 / CBS 2605 / JCM 1781 / NBRC 1676 / NRRL YB-4239) GN=YPI1 PE=3 SV=1	Q6FUM5	YPI1_CANGA	146	3	152	19	64	53	29	33	54.7169811320755	123	2.42912e-08	Type 1 phosphatases regulator YPI1 OS=Candida glabrata (strain ATCC 2001 / CBS 138 / JCM 3761 / NBRC 0622 / NRRL Y-65) GN=YPI1 PE=3 SV=1	Q750F0	YPI1_ASHGO	151	3	152	24	70	50	27	35	54	122	3.2659e-08	Type 1 phosphatases regulator YPI1 OS=Ashbya gossypii (strain ATCC 10895 / CBS 109.51 / FGSC 9923 / NRRL Y-1056) GN=YPI1 PE=3 SV=1	A5DNZ1	YPI1_PICGU	117	3	74	45	68	24	20	20	83.3333333333333	119	6.90281e-08	Type 1 phosphatases regulator YPI1 OS=Meyerozyma guilliermondii (strain ATCC 6260 / CBS 566 / DSM 6381 / JCM 1539 / NBRC 10279 / NRRL Y-324) GN=YPI1 PE=3 SV=2	P43587	YPI1_YEAST	155	3	155	28	74	51	26	32	50.9803921568627	116	2.15759e-07	Type 1 phosphatases regulator YPI1 OS=Saccharomyces cerevisiae (strain ATCC 204508 / S288c) GN=YPI1 PE=1 SV=1	A7A241	YPI1_YEAS7	155	3	155	28	74	51	26	32	50.9803921568627	116	2.15759e-07	Type 1 phosphatases regulator YPI1 OS=Saccharomyces cerevisiae (strain YJM789) GN=YPI1 PE=3 SV=1	Q6BSZ8	YPI1_DEBHA	135	3	158	20	61	52	25	31	48.0769230769231	115	2.65857e-07	Type 1 phosphatases regulator YPI1 OS=Debaryomyces hansenii (strain ATCC 36239 / CBS 767 / JCM 1990 / NBRC 0083 / IGC 2968) GN=YPI1 PE=3 SV=2	O14218	YPI1_SCHPO	104	3	77	45	69	25	19	20	76	114	2.99019e-07	Type 1 phosphatases regulator ypi1 OS=Schizosaccharomyces pombe (strain 972 / ATCC 24843) GN=ypi1 PE=3 SV=1	Q59ZU1	YPI2_CANAL	147	3	77	55	79	25	19	20	76	115	2.99389e-07	Type 1 phosphatases regulator YPI2 OS=Candida albicans (strain SC5314 / ATCC MYA-2876) GN=YPI2 PE=3 SV=1	
c120941_g1	459	Q9LJX0	AB19B_ARATH	1252	1	459	665	817	153	138	145	90.1960784313726	739	7.39344e-90	ABC transporter B family member 19 OS=Arabidopsis thaliana GN=ABCB19 PE=1 SV=1	Q9ZR72	AB1B_ARATH	1286	10	435	686	827	142	67	102	47.1830985915493	367	7.5082e-39	ABC transporter B family member 1 OS=Arabidopsis thaliana GN=ABCB1 PE=1 SV=1	Q9C7F8	AB13B_ARATH	1245	4	426	670	810	141	60	103	42.5531914893617	358	1.11494e-37	ABC transporter B family member 13 OS=Arabidopsis thaliana GN=ABCB13 PE=3 SV=1	Q9C7F2	AB14B_ARATH	1247	4	426	672	812	141	60	102	42.5531914893617	348	2.42934e-36	ABC transporter B family member 14 OS=Arabidopsis thaliana GN=ABCB14 PE=3 SV=1	Q8LPT1	AB6B_ARATH	1407	10	435	821	962	142	57	94	40.1408450704225	325	3.04714e-33	ABC transporter B family member 6 OS=Arabidopsis thaliana GN=ABCB6 PE=1 SV=2	Q6YUU5	MDR_ORYSJ	1245	1	459	654	804	156	63	103	40.3846153846154	323	5.41573e-33	Putative multidrug resistance protein OS=Oryza sativa subsp. japonica GN=Os02g0190300 PE=3 SV=1	Q9M3B9	AB20B_ARATH	1408	10	435	822	963	142	56	93	39.4366197183099	317	3.33502e-32	ABC transporter B family member 20 OS=Arabidopsis thaliana GN=ABCB20 PE=1 SV=1	Q9LSJ8	AB16B_ARATH	1228	1	435	644	788	145	57	90	39.3103448275862	306	9.8385e-31	ABC transporter B family member 16 OS=Arabidopsis thaliana GN=ABCB16 PE=2 SV=1	Q9LSJ5	AB18B_ARATH	1225	1	435	643	787	145	52	96	35.8620689655172	303	2.54253e-30	ABC transporter B family member 18 OS=Arabidopsis thaliana GN=ABCB18 PE=3 SV=1	Q9LSJ2	AB22B_ARATH	1229	1	459	641	791	153	54	98	35.2941176470588	301	4.20126e-30	ABC transporter B family member 22 OS=Arabidopsis thaliana GN=ABCB22 PE=3 SV=2	
c71728_g1	4537	Q5U241	PD5BB_XENLA	1464	2701	4173	11	499	492	249	351	50.609756097561	1312	1.22061e-152	Sister chromatid cohesion protein PDS5 homolog B-B OS=Xenopus laevis GN=pds5b-b PE=2 SV=2	Q498H0	PD5BA_XENLA	1448	2701	4173	11	499	492	248	351	50.4065040650407	1308	2.8821e-152	Sister chromatid cohesion protein PDS5 homolog B-A OS=Xenopus laevis GN=pds5b-a PE=1 SV=1	Q5F3V3	PDS5A_CHICK	1330	2701	4167	17	503	490	250	348	51.0204081632653	1301	2.884e-152	Sister chromatid cohesion protein PDS5 homolog A OS=Gallus gallus GN=PDS5A PE=2 SV=2	Q29RF7	PDS5A_HUMAN	1337	2701	4173	21	509	492	249	349	50.609756097561	1299	6.05546e-152	Sister chromatid cohesion protein PDS5 homolog A OS=Homo sapiens GN=PDS5A PE=1 SV=1	A4L9P7	PDS5A_RAT	1333	2701	4173	20	508	492	249	349	50.609756097561	1299	6.25527e-152	Sister chromatid cohesion protein PDS5 homolog A OS=Rattus norvegicus GN=Pds5a PE=2 SV=1	Q6A026	PDS5A_MOUSE	1332	2701	4173	20	508	492	249	349	50.609756097561	1299	6.3859e-152	Sister chromatid cohesion protein PDS5 homolog A OS=Mus musculus GN=Pds5a PE=1 SV=3	Q5F3U9	PDS5B_CHICK	1412	2701	4173	11	499	492	249	349	50.609756097561	1303	8.19756e-152	Sister chromatid cohesion protein PDS5 homolog B OS=Gallus gallus GN=PDS5B PE=2 SV=3	Q4QXM3	PD5AA_XENLA	1323	2701	4167	15	501	490	247	349	50.4081632653061	1290	8.79307e-151	Sister chromatid cohesion protein PDS5 homolog A-A OS=Xenopus laevis GN=pds5a-a PE=1 SV=1	Q4KLU7	PD5AB_XENLA	1323	2701	4167	15	501	490	246	349	50.2040816326531	1289	1.31514e-150	Sister chromatid cohesion protein PDS5 homolog A-B OS=Xenopus laevis GN=pds5a-b PE=1 SV=1	Q9NTI5	PDS5B_HUMAN	1447	2701	4173	11	499	492	249	347	50.609756097561	1290	8.99203e-150	Sister chromatid cohesion protein PDS5 homolog B OS=Homo sapiens GN=PDS5B PE=1 SV=1	
c118026_g1	339	O49453	Y4844_ARATH	153	6	338	29	145	117	63	85	53.8461538461538	323	4.2868e-37	Uncharacterized protein At4g28440 OS=Arabidopsis thaliana GN=At4g28440 PE=1 SV=1	
c86990_g1	345	B0FHH8	ML1P_MANSE	151	13	273	35	116	88	34	48	38.6363636363636	130	3.51265e-09	MD-2-related lipid-recognition protein OS=Manduca sexta PE=1 SV=1	
c110289_g1	217	Q8GW61	STP14_ARATH	504	1	216	415	486	72	60	66	83.3333333333333	317	1.57733e-34	Sugar transport protein 14 OS=Arabidopsis thaliana GN=STP14 PE=2 SV=2	O04249	STP7_ARATH	513	1	213	414	484	71	46	59	64.7887323943662	244	2.65275e-24	Sugar transport protein 7 OS=Arabidopsis thaliana GN=STP7 PE=2 SV=1	Q94AZ2	STP13_ARATH	526	1	213	414	484	71	45	56	63.3802816901408	242	6.22679e-24	Sugar transport protein 13 OS=Arabidopsis thaliana GN=STP13 PE=1 SV=2	Q07423	HEX6_RICCO	510	1	213	412	482	71	42	56	59.1549295774648	229	3.54543e-22	Hexose carrier protein HEX6 OS=Ricinus communis GN=HEX6 PE=2 SV=1	Q9SX48	STP9_ARATH	517	1	213	416	486	71	43	55	60.5633802816901	227	7.78071e-22	Sugar transport protein 9 OS=Arabidopsis thaliana GN=STP9 PE=1 SV=1	Q10710	STA_RICCO	522	1	213	414	484	71	43	55	60.5633802816901	226	1.11838e-21	Sugar carrier protein A OS=Ricinus communis GN=STA PE=2 SV=1	Q9LT15	STP10_ARATH	514	1	213	415	485	71	44	55	61.9718309859155	224	1.76898e-21	Sugar transport protein 10 OS=Arabidopsis thaliana GN=STP10 PE=2 SV=1	Q9FMX3	STP11_ARATH	514	1	213	416	486	71	46	56	64.7887323943662	210	1.33447e-19	Sugar transport protein 11 OS=Arabidopsis thaliana GN=STP11 PE=1 SV=1	P23586	STP1_ARATH	522	1	213	415	485	71	46	57	64.7887323943662	206	5.05796e-19	Sugar transport protein 1 OS=Arabidopsis thaliana GN=STP1 PE=1 SV=2	Q41144	STC_RICCO	523	1	213	417	487	71	42	57	59.1549295774648	200	3.19909e-18	Sugar carrier protein C OS=Ricinus communis GN=STC PE=2 SV=1	
c70279_g2	5587	Q13206	DDX10_HUMAN	875	2677	4095	49	521	473	309	379	65.3276955602537	1586	0	Probable ATP-dependent RNA helicase DDX10 OS=Homo sapiens GN=DDX10 PE=1 SV=2	Q80Y44	DDX10_MOUSE	875	2674	4095	49	523	475	312	374	65.6842105263158	1583	0	Probable ATP-dependent RNA helicase DDX10 OS=Mus musculus GN=Ddx10 PE=1 SV=2	Q5ZJF6	DDX10_CHICK	875	2011	4107	45	796	756	390	501	51.5873015873016	1554	0	Probable ATP-dependent RNA helicase DDX10 OS=Gallus gallus GN=DDX10 PE=2 SV=1	Q2UHB7	DBP4_ASPOR	796	2569	4083	35	516	506	271	360	53.5573122529644	1361	3.06293e-164	ATP-dependent RNA helicase dbp4 OS=Aspergillus oryzae (strain ATCC 42149 / RIB 40) GN=dbp4 PE=3 SV=1	Q5BFU1	DBP4_EMENI	812	2551	4089	26	525	518	263	362	50.7722007722008	1361	4.91125e-164	ATP-dependent RNA helicase dbp4 OS=Emericella nidulans (strain FGSC A4 / ATCC 38163 / CBS 112.46 / NRRL 194 / M139) GN=dbp4 PE=3 SV=1	Q1EB31	DBP4_COCIM	806	2590	4029	50	534	485	261	355	53.8144329896907	1356	1.97981e-163	ATP-dependent RNA helicase DBP4 OS=Coccidioides immitis (strain RS) GN=DBP4 PE=3 SV=1	Q0CMM5	DBP4_ASPTN	804	2698	4107	18	492	475	257	353	54.1052631578947	1354	3.53335e-163	ATP-dependent RNA helicase dbp4 OS=Aspergillus terreus (strain NIH 2624 / FGSC A1156) GN=dbp4 PE=3 SV=2	A2QS00	DBP4_ASPNC	802	2698	4089	25	493	469	255	347	54.3710021321962	1353	4.94468e-163	ATP-dependent RNA helicase dbp4 OS=Aspergillus niger (strain CBS 513.88 / FGSC A1513) GN=dbp4 PE=3 SV=1	Q4WM60	DBP4_ASPFU	787	2698	4038	46	493	448	255	338	56.9196428571429	1336	7.72429e-161	ATP-dependent RNA helicase dbp4 OS=Neosartorya fumigata (strain ATCC MYA-4609 / Af293 / CBS 101355 / FGSC A1100) GN=dbp4 PE=3 SV=1	A1DNF9	DBP4_NEOFI	810	2698	4083	37	493	463	259	346	55.939524838013	1336	1.39894e-160	ATP-dependent RNA helicase dbp4 OS=Neosartorya fischeri (strain ATCC 1020 / DSM 3700 / FGSC A1164 / NRRL 181) GN=dbp4 PE=3 SV=1	
c41223_g1	271	P39522	ILV3_YEAST	585	1	153	534	584	51	32	43	62.7450980392157	186	7.01839e-16	Dihydroxy-acid dehydratase, mitochondrial OS=Saccharomyces cerevisiae (strain ATCC 204508 / S288c) GN=ILV3 PE=1 SV=2	Q39W79	ILVD_GEOMG	553	7	150	503	550	48	28	34	58.3333333333333	147	1.18216e-10	Dihydroxy-acid dehydratase OS=Geobacter metallireducens (strain GS-15 / ATCC 53774 / DSM 7210) GN=ilvD PE=3 SV=1	Q2JK60	ILVD_SYNJB	565	1	156	510	561	52	28	36	53.8461538461538	144	2.91708e-10	Dihydroxy-acid dehydratase OS=Synechococcus sp. (strain JA-2-3B'a(2-13)) GN=ilvD PE=3 SV=1	Q2JTX6	ILVD_SYNJA	565	16	156	515	561	47	26	33	55.3191489361702	138	1.68981e-09	Dihydroxy-acid dehydratase OS=Synechococcus sp. (strain JA-3-3Ab) GN=ilvD PE=3 SV=1	Q7UJ69	ILVD_RHOBA	567	1	153	516	566	51	27	31	52.9411764705882	136	3.16363e-09	Dihydroxy-acid dehydratase OS=Rhodopirellula baltica (strain SH1) GN=ilvD PE=3 SV=2	Q10318	ILV3_SCHPO	598	1	153	545	595	51	26	34	50.9803921568627	136	3.18266e-09	Putative dihydroxy-acid dehydratase, mitochondrial OS=Schizosaccharomyces pombe (strain 972 / ATCC 24843) GN=SPAC17G8.06c PE=2 SV=1	B1WTN3	ILVD_CYAA5	561	1	156	507	558	52	25	37	48.0769230769231	135	3.45241e-09	Dihydroxy-acid dehydratase OS=Cyanothece sp. (strain ATCC 51142) GN=ilvD PE=3 SV=1	C6E521	ILVD_GEOSM	553	16	150	506	550	45	24	34	53.3333333333333	135	4.20908e-09	Dihydroxy-acid dehydratase OS=Geobacter sp. (strain M21) GN=ilvD PE=3 SV=1	B5EHV2	ILVD_GEOBB	553	16	150	506	550	45	24	34	53.3333333333333	135	4.20908e-09	Dihydroxy-acid dehydratase OS=Geobacter bemidjiensis (strain Bem / ATCC BAA-1014 / DSM 16622) GN=ilvD PE=3 SV=1	Q1IYZ8	ILVD_DEIGD	564	1	153	514	564	51	25	34	49.0196078431373	135	4.26588e-09	Dihydroxy-acid dehydratase OS=Deinococcus geothermalis (strain DSM 11300) GN=ilvD PE=3 SV=1	
c111301_g1	232	P40518	ARPC5_YEAST	154	3	230	81	152	76	29	44	38.1578947368421	153	9.96126e-13	Actin-related protein 2/3 complex subunit 5 OS=Saccharomyces cerevisiae (strain ATCC 204508 / S288c) GN=ARC15 PE=1 SV=1	Q10316	ARPC5_SCHPO	152	6	215	81	149	70	19	45	27.1428571428571	113	3.44958e-07	Actin-related protein 2/3 complex subunit 5 OS=Schizosaccharomyces pombe (strain 972 / ATCC 24843) GN=arc5 PE=1 SV=1	
c186634_g1	207	Q9M1W7	SKI30_ARATH	352	6	158	240	290	51	34	40	66.6666666666667	186	8.15473e-17	F-box/kelch-repeat protein SKIP30 OS=Arabidopsis thaliana GN=SKIP30 PE=1 SV=2	
c60767_g1	2094	Q94535	U2AF1_DROME	264	1421	1984	1	188	188	182	184	96.8085106382979	986	7.03807e-127	Splicing factor U2af 38 kDa subunit OS=Drosophila melanogaster GN=U2af38 PE=1 SV=2	A1A4K8	U2AF1_BOVIN	237	1421	1984	1	186	188	159	171	84.5744680851064	855	7.89042e-108	Splicing factor U2AF 35 kDa subunit OS=Bos taurus GN=U2AF1 PE=2 SV=1	Q9D883	U2AF1_MOUSE	239	1421	1984	1	186	188	159	171	84.5744680851064	855	8.44702e-108	Splicing factor U2AF 35 kDa subunit OS=Mus musculus GN=U2af1 PE=1 SV=4	Q01081	U2AF1_HUMAN	240	1421	1984	1	186	188	159	171	84.5744680851064	855	8.73973e-108	Splicing factor U2AF 35 kDa subunit OS=Homo sapiens GN=U2AF1 PE=1 SV=3	Q3T127	U2AF4_BOVIN	220	1421	1984	1	186	188	157	174	83.5106382978723	853	9.42471e-108	Splicing factor U2AF 26 kDa subunit OS=Bos taurus GN=U2AF1L4 PE=2 SV=1	Q7TP17	U2AF4_RAT	220	1421	1984	1	186	188	157	173	83.5106382978723	852	1.15459e-107	Splicing factor U2AF 26 kDa subunit OS=Rattus norvegicus GN=U2af1l4 PE=2 SV=1	Q8BGJ9	U2AF4_MOUSE	220	1421	1984	1	186	188	157	173	83.5106382978723	852	1.15459e-107	Splicing factor U2AF 26 kDa subunit OS=Mus musculus GN=U2af1l4 PE=1 SV=1	Q8WU68	U2AF4_HUMAN	220	1421	1984	1	186	188	150	170	79.7872340425532	820	7.0812e-103	Splicing factor U2AF 26 kDa subunit OS=Homo sapiens GN=U2AF1L4 PE=1 SV=2	Q6AUG0	U2AFB_ORYSJ	304	1421	1984	1	185	188	111	138	59.0425531914894	612	2.6767e-71	Splicing factor U2af small subunit B OS=Oryza sativa subsp. japonica GN=U2AF35B PE=2 SV=1	Q09176	U2AF1_SCHPO	216	1424	1984	1	179	187	112	138	59.8930481283422	601	6.94151e-71	Splicing factor U2AF 23 kDa subunit OS=Schizosaccharomyces pombe (strain 972 / ATCC 24843) GN=SPAP8A3.06 PE=1 SV=2	
c124359_g1	247	Q94A40	COPA1_ARATH	1216	2	247	685	766	82	73	81	89.0243902439024	404	4.50697e-45	Coatomer subunit alpha-1 OS=Arabidopsis thaliana GN=At1g62020 PE=2 SV=2	Q9SJT9	COPA2_ARATH	1218	2	247	685	766	82	72	80	87.8048780487805	395	6.51047e-44	Coatomer subunit alpha-2 OS=Arabidopsis thaliana GN=At2g21390 PE=2 SV=1	Q9AUR7	COPA2_ORYSJ	1218	5	247	685	765	81	61	69	75.3086419753086	330	4.48799e-35	Coatomer subunit alpha-2 OS=Oryza sativa subsp. japonica GN=Os03g0711500 PE=2 SV=1	Q0J3D9	COPA3_ORYSJ	1218	5	247	685	765	81	61	69	75.3086419753086	329	5.09083e-35	Coatomer subunit alpha-3 OS=Oryza sativa subsp. japonica GN=Os09g0127800 PE=2 SV=1	Q9AUR8	COPA1_ORYSJ	1218	5	247	685	765	81	61	69	75.3086419753086	329	5.83088e-35	Coatomer subunit alpha-1 OS=Oryza sativa subsp. japonica GN=Os03g0711400 PE=2 SV=1	P53621	COPA_HUMAN	1224	5	244	684	763	80	53	66	66.25	292	4.64502e-30	Coatomer subunit alpha OS=Homo sapiens GN=COPA PE=1 SV=2	Q27954	COPA_BOVIN	1224	5	244	684	763	80	53	66	66.25	292	4.64502e-30	Coatomer subunit alpha OS=Bos taurus GN=COPA PE=1 SV=1	Q8CIE6	COPA_MOUSE	1224	5	244	684	763	80	52	66	65	289	1.35894e-29	Coatomer subunit alpha OS=Mus musculus GN=Copa PE=1 SV=2	Q55FR9	COPA_DICDI	1221	2	247	675	754	82	46	59	56.0975609756098	234	3.48857e-22	Coatomer subunit alpha OS=Dictyostelium discoideum GN=copa PE=3 SV=1	Q96WV5	COPA_SCHPO	1207	8	241	692	769	78	42	54	53.8461538461538	227	3.0247e-21	Putative coatomer subunit alpha OS=Schizosaccharomyces pombe (strain 972 / ATCC 24843) GN=SPBPJ4664.04 PE=1 SV=1	
c52458_g1	1472	Q8MKN0	COQ9_DROME	326	447	1055	132	325	203	96	129	47.2906403940887	492	1.97877e-55	Ubiquinone biosynthesis protein COQ9, mitochondrial OS=Drosophila melanogaster GN=Coq9 PE=1 SV=1	Q5RJV0	COQ9_XENTR	317	450	1055	122	317	203	87	124	42.8571428571429	415	1.38191e-44	Ubiquinone biosynthesis protein COQ9, mitochondrial OS=Xenopus tropicalis GN=coq9 PE=2 SV=1	Q8K1Z0	COQ9_MOUSE	313	450	1055	118	313	209	85	126	40.6698564593301	406	2.86276e-43	Ubiquinone biosynthesis protein COQ9, mitochondrial OS=Mus musculus GN=Coq9 PE=1 SV=1	Q68FT1	COQ9_RAT	312	450	1055	117	312	209	84	126	40.1913875598086	403	6.12454e-43	Ubiquinone biosynthesis protein COQ9, mitochondrial OS=Rattus norvegicus GN=Coq9 PE=2 SV=2	Q3B8B2	COQ9A_XENLA	317	450	1055	122	317	210	85	124	40.4761904761905	400	2.152e-42	Ubiquinone biosynthesis protein COQ9-A, mitochondrial OS=Xenopus laevis GN=coq9-a PE=2 SV=2	Q2NL34	COQ9_BOVIN	319	450	1055	124	319	209	83	122	39.7129186602871	395	1.1937e-41	Ubiquinone biosynthesis protein COQ9, mitochondrial OS=Bos taurus GN=COQ9 PE=2 SV=1	Q5PPX7	COQ9B_XENLA	293	450	1055	98	293	210	83	123	39.5238095238095	391	1.94005e-41	Ubiquinone biosynthesis protein COQ9-B, mitochondrial OS=Xenopus laevis GN=coq9-b PE=2 SV=1	O75208	COQ9_HUMAN	318	450	1055	123	318	209	80	125	38.2775119617225	393	2.14451e-41	Ubiquinone biosynthesis protein COQ9, mitochondrial OS=Homo sapiens GN=COQ9 PE=1 SV=1	Q86HS0	COQ9_DICDI	307	450	923	123	279	166	58	88	34.9397590361446	268	9.08329e-25	Probable ubiquinone biosynthesis protein coq9, mitochondrial OS=Dictyostelium discoideum GN=coq9 PE=3 SV=2	O13850	COQ9_SCHPO	250	447	938	70	224	165	50	89	30.3030303030303	234	1.6441e-20	Ubiquinone biosynthesis protein coq9, mitochondrial OS=Schizosaccharomyces pombe (strain 972 / ATCC 24843) GN=coq9 PE=3 SV=1	
c154528_g1	262	B9DHT4	ARIA_ARATH	710	3	260	99	184	86	71	81	82.5581395348837	375	9.54701e-42	ARM REPEAT PROTEIN INTERACTING WITH ABF2 OS=Arabidopsis thaliana GN=ARIA PE=1 SV=2	B7U179	ABAP1_ARATH	737	3	260	126	211	87	44	61	50.5747126436782	191	1.4283e-16	ARMADILLO BTB ARABIDOPSIS PROTEIN 1 OS=Arabidopsis thaliana GN=ABAP1 PE=1 SV=1	
c145007_g1	251	P41920	YRB1_YEAST	201	3	251	77	159	83	63	73	75.9036144578313	354	1.00741e-41	Ran-specific GTPase-activating protein 1 OS=Saccharomyces cerevisiae (strain ATCC 204508 / S288c) GN=YRB1 PE=1 SV=1	Q3T0M7	RANG_BOVIN	206	3	251	39	123	85	59	66	69.4117647058823	299	2.0015e-33	Ran-specific GTPase-activating protein OS=Bos taurus GN=RANBP1 PE=2 SV=1	P43487	RANG_HUMAN	201	3	251	39	123	85	59	66	69.4117647058823	298	2.69942e-33	Ran-specific GTPase-activating protein OS=Homo sapiens GN=RANBP1 PE=1 SV=1	P34022	RANG_MOUSE	203	3	251	39	123	85	59	66	69.4117647058823	297	3.46576e-33	Ran-specific GTPase-activating protein OS=Mus musculus GN=Ranbp1 PE=1 SV=2	Q09717	RANG_SCHPO	215	33	251	97	169	73	51	61	69.8630136986301	294	1.42738e-32	Ran-specific GTPase-activating protein 1 OS=Schizosaccharomyces pombe (strain 972 / ATCC 24843) GN=sbp1 PE=1 SV=1	Q54KD9	RANG_DICDI	194	3	248	61	143	83	46	65	55.421686746988	252	1.36103e-26	Ran-specific GTPase-activating protein homolog OS=Dictyostelium discoideum GN=ranbp1 PE=1 SV=1	H2QII6	RBP2_PANTR	3224	3	248	1185	1266	82	50	63	60.9756097560976	268	1.4142e-26	E3 SUMO-protein ligase RanBP2 OS=Pan troglodytes GN=RANBP2 PE=1 SV=1	P49792	RBP2_HUMAN	3224	3	248	1185	1266	82	50	63	60.9756097560976	268	1.4142e-26	E3 SUMO-protein ligase RanBP2 OS=Homo sapiens GN=RANBP2 PE=1 SV=2	Q9ERU9	RBP2_MOUSE	3053	3	248	1179	1260	82	50	63	60.9756097560976	267	1.99727e-26	E3 SUMO-protein ligase RanBP2 OS=Mus musculus GN=Ranbp2 PE=1 SV=2	Q9LMK7	RBP1A_ARATH	228	6	248	41	121	81	41	60	50.6172839506173	233	1.35619e-23	Ran-binding protein 1 homolog a OS=Arabidopsis thaliana GN=RANBP1A PE=1 SV=1	
c51829_g1	205	Q9LDA7	P2C39_ARATH	289	1	204	16	86	71	53	63	74.6478873239437	271	7.25477e-29	Probable protein phosphatase 2C 39 OS=Arabidopsis thaliana GN=At3g15260 PE=2 SV=1	Q93YW5	P2C58_ARATH	283	4	201	13	79	67	50	58	74.6268656716418	265	4.02791e-28	Probable protein phosphatase 2C 58 OS=Arabidopsis thaliana GN=At4g28400 PE=2 SV=1	Q9SIU8	P2C20_ARATH	290	4	201	11	75	66	46	57	69.6969696969697	252	3.00077e-26	Probable protein phosphatase 2C 20 OS=Arabidopsis thaliana GN=PPC3-1.2 PE=1 SV=3	Q0D673	P2C62_ORYSJ	290	16	204	20	83	64	45	54	70.3125	238	3.50976e-24	Probable protein phosphatase 2C 62 OS=Oryza sativa subsp. japonica GN=Os07g0507000 PE=2 SV=1	Q0JAA0	P2C44_ORYSJ	321	19	204	53	115	63	43	50	68.2539682539683	217	2.63657e-21	Probable protein phosphatase 2C 44 OS=Oryza sativa subsp. japonica GN=Os04g0609600 PE=2 SV=1	Q7XQU7	P2C41_ORYSJ	284	19	204	18	80	63	32	46	50.7936507936508	168	1.39121e-14	Probable protein phosphatase 2C 41 OS=Oryza sativa subsp. japonica GN=Os04g0452000 PE=2 SV=2	Q9S9Z7	P2C10_ARATH	282	19	204	19	79	62	31	46	50	165	4.00612e-14	Probable protein phosphatase 2C 10 OS=Arabidopsis thaliana GN=At1g34750 PE=2 SV=1	Q9LME4	P2C09_ARATH	281	64	204	32	78	47	27	38	57.4468085106383	165	4.08218e-14	Probable protein phosphatase 2C 9 OS=Arabidopsis thaliana GN=At1g22280 PE=1 SV=1	O64583	P2C28_ARATH	339	58	201	84	131	48	27	35	56.25	147	2.58875e-11	Probable protein phosphatase 2C 28 OS=Arabidopsis thaliana GN=At2g34740 PE=2 SV=2	Q8L7I4	P2C17_ARATH	283	4	186	12	71	61	29	43	47.5409836065574	144	4.65976e-11	Probable protein phosphatase 2C 17 OS=Arabidopsis thaliana GN=At1g78200 PE=2 SV=1	
c70535_g1	1090	Q9I7U4	TITIN_DROME	18141	3	1082	4214	4553	367	235	279	64.0326975476839	1124	2.6634e-136	Titin OS=Drosophila melanogaster GN=sls PE=1 SV=3	Q8WZ42	TITIN_HUMAN	34350	18	488	4663	4809	158	42	76	26.5822784810127	182	4.841e-13	Titin OS=Homo sapiens GN=TTN PE=1 SV=4	O01761	UNC89_CAEEL	8081	42	488	3481	3623	152	48	76	31.5789473684211	171	9.32597e-12	Muscle M-line assembly protein unc-89 OS=Caenorhabditis elegans GN=unc-89 PE=1 SV=3	Q15746	MYLK_HUMAN	1914	3	506	614	778	171	45	78	26.3157894736842	170	1.245e-11	Myosin light chain kinase, smooth muscle OS=Homo sapiens GN=MYLK PE=1 SV=4	A2ASS6	TITIN_MOUSE	35213	30	488	4624	4766	154	40	73	25.974025974026	170	1.4021e-11	Titin OS=Mus musculus GN=Ttn PE=1 SV=1	Q86TC9	MYPN_HUMAN	1320	222	485	435	530	96	37	50	38.5416666666667	163	8.68472e-11	Myopalladin OS=Homo sapiens GN=MYPN PE=1 SV=2	Q5DTJ9	MYPN_MOUSE	1315	222	485	432	527	96	37	50	38.5416666666667	163	9.57198e-11	Myopalladin OS=Mus musculus GN=Mypn PE=2 SV=2	Q5VST9	OBSCN_HUMAN	7968	222	503	6351	6444	94	32	51	34.0425531914894	157	5.4666e-10	Obscurin OS=Homo sapiens GN=OBSCN PE=1 SV=3	Q696W0	SPEG_DANRE	2995	51	497	710	880	171	47	73	27.4853801169591	156	7.16827e-10	Striated muscle preferentially expressed protein kinase OS=Danio rerio GN=speg PE=2 SV=1	Q6PDN3	MYLK_MOUSE	1941	3	575	579	766	195	46	88	23.5897435897436	152	1.98137e-09	Myosin light chain kinase, smooth muscle OS=Mus musculus GN=Mylk PE=1 SV=3	
c10511_g1	1350	P46487	MDHM_EUCGU	347	266	1303	5	347	347	292	316	84.149855907781	1429	0	Malate dehydrogenase, mitochondrial OS=Eucalyptus gunnii GN=MDH PE=2 SV=1	Q9ZP06	MDHM1_ARATH	341	266	1303	1	341	346	284	309	82.0809248554913	1411	0	Malate dehydrogenase 1, mitochondrial OS=Arabidopsis thaliana GN=At1g53240 PE=1 SV=1	P83373	MDHM_FRAAN	339	263	1255	10	339	331	281	303	84.8942598187311	1400	0	Malate dehydrogenase, mitochondrial OS=Fragaria ananassa GN=MMDHI PE=1 SV=1	P17783	MDHM_CITLA	347	275	1228	27	343	318	276	298	86.7924528301887	1389	0	Malate dehydrogenase, mitochondrial OS=Citrullus lanatus GN=MMDH PE=1 SV=1	Q9LKA3	MDHM2_ARATH	341	266	1243	17	341	326	275	298	84.3558282208589	1377	0	Malate dehydrogenase 2, mitochondrial OS=Arabidopsis thaliana GN=At3g15020 PE=2 SV=1	Q43744	MDHM_BRANA	341	266	1291	2	341	342	272	299	79.5321637426901	1359	0	Malate dehydrogenase, mitochondrial OS=Brassica napus GN=MDH PE=2 SV=1	Q42686	MDHM_CHLRE	373	272	1204	63	370	311	219	266	70.4180064308682	1102	4.31622e-146	Malate dehydrogenase, mitochondrial OS=Chlamydomonas reinhardtii PE=3 SV=1	Q42972	MDHG_ORYSJ	356	266	1300	11	356	347	221	265	63.6887608069164	1076	1.98775e-142	Malate dehydrogenase, glyoxysomal OS=Oryza sativa subsp. japonica GN=Os12g0632700 PE=1 SV=3	P19446	MDHG_CITLA	356	272	1291	14	354	342	219	259	64.0350877192982	1063	1.54731e-140	Malate dehydrogenase, glyoxysomal OS=Citrullus lanatus PE=1 SV=1	P46488	MDHG_CUCSA	356	272	1249	28	354	328	218	257	66.4634146341463	1060	4.58274e-140	Malate dehydrogenase, glyoxysomal OS=Cucumis sativus GN=MDHG PE=2 SV=1	
c177391_g1	228	F4HQD4	HSP7P_ARATH	831	1	132	1	44	44	41	43	93.1818181818182	223	5.37857e-21	Heat shock 70 kDa protein 15 OS=Arabidopsis thaliana GN=HSP70-15 PE=1 SV=1	Q9S7C0	HSP7O_ARATH	831	1	132	1	44	44	41	43	93.1818181818182	223	5.98356e-21	Heat shock 70 kDa protein 14 OS=Arabidopsis thaliana GN=HSP70-14 PE=2 SV=1	Q9SAB1	HSP7Q_ARATH	763	1	132	1	44	44	34	40	77.2727272727273	191	1.20755e-16	Heat shock 70 kDa protein 16 OS=Arabidopsis thaliana GN=HSP70-16 PE=2 SV=1	Q74ZJ0	HSP7F_ASHGO	697	1	120	6	45	40	25	31	62.5	135	3.03056e-09	Heat shock protein homolog SSE1 OS=Ashbya gossypii (strain ATCC 10895 / CBS 109.51 / FGSC 9923 / NRRL Y-1056) GN=SSE1 PE=3 SV=1	O59838	HSP7F_SCHPO	720	1	135	4	48	45	23	34	51.1111111111111	134	3.90007e-09	Heat shock protein homolog pss1 OS=Schizosaccharomyces pombe (strain 972 / ATCC 24843) GN=pss1 PE=1 SV=2	Q05036	YLA4_CAEEL	776	1	132	1	44	44	26	31	59.0909090909091	134	4.02917e-09	Uncharacterized protein C30C11.4 OS=Caenorhabditis elegans GN=C30C11.4 PE=3 SV=1	Q6FJI3	HSP7F_CANGA	694	1	120	6	45	40	24	32	60	133	5.14171e-09	Heat shock protein homolog SSE1 OS=Candida glabrata (strain ATCC 2001 / CBS 138 / JCM 3761 / NBRC 0622 / NRRL Y-65) GN=SSE1 PE=3 SV=1	O74225	HSP88_NEUCR	707	1	132	1	44	44	26	33	59.0909090909091	132	7.36201e-09	Heat shock protein hsp88 OS=Neurospora crassa (strain ATCC 24698 / 74-OR23-1A / CBS 708.71 / DSM 1257 / FGSC 987) GN=hsp88 PE=1 SV=1	Q6TMK3	HSP88_DICDI	772	1	126	4	45	42	23	34	54.7619047619048	131	9.68206e-09	Heat shock protein 88 OS=Dictyostelium discoideum GN=hspH PE=1 SV=1	Q94738	HSP97_STRFN	886	1	132	1	44	44	25	32	56.8181818181818	130	1.51195e-08	97 kDa heat shock protein OS=Strongylocentrotus franciscanus GN=HSP110 PE=2 SV=1	
c96452_g1	433	P49252	AMO_LENCU	667	2	394	536	666	131	92	105	70.2290076335878	519	6.33712e-61	Primary amine oxidase (Fragment) OS=Lens culinaris PE=1 SV=3	Q43077	AMO_PEA	674	2	394	543	673	131	91	105	69.4656488549618	516	1.60823e-60	Primary amine oxidase OS=Pisum sativum PE=1 SV=1	Q8H1H9	AMO_ARATH	712	2	358	577	695	119	79	96	66.3865546218487	462	6.30652e-53	Primary amine oxidase OS=Arabidopsis thaliana GN=At1g62810 PE=2 SV=1	Q07123	AMO2_ARTS1	648	8	391	511	643	133	52	75	39.0977443609023	260	4.26429e-25	Copper methylamine oxidase OS=Arthrobacter sp. (strain P1) GN=maoII PE=1 SV=1	Q07121	AMO1_ARTS1	648	8	391	511	643	133	52	75	39.0977443609023	260	4.52151e-25	Primary amine oxidase OS=Arthrobacter sp. (strain P1) GN=maoI PE=1 SV=1	Q59118	AMOH_ARTGO	684	2	379	527	652	126	47	72	37.3015873015873	255	2.40681e-24	Histamine oxidase OS=Arthrobacter globiformis PE=1 SV=3	P46881	PAOX_ARTGO	638	5	391	508	636	129	49	70	37.984496124031	233	1.95857e-21	Phenylethylamine oxidase OS=Arthrobacter globiformis PE=1 SV=1	Q9P7F2	CAO1_SCHPO	712	2	424	538	677	145	48	65	33.1034482758621	193	4.95209e-16	Copper amine oxidase 1 OS=Schizosaccharomyces pombe (strain 972 / ATCC 24843) GN=cao1 PE=1 SV=1	O42890	CAO2_SCHPO	794	2	364	515	639	126	46	63	36.5079365079365	184	7.78916e-15	Copper amine oxidase-like protein cao2 OS=Schizosaccharomyces pombe (strain 972 / ATCC 24843) GN=cao2 PE=3 SV=1	P46883	AMO_ECOLI	757	2	352	628	750	123	40	65	32.520325203252	169	6.97576e-13	Primary amine oxidase OS=Escherichia coli (strain K12) GN=tynA PE=1 SV=1	
c113587_g1	3242	O75159	SOCS5_HUMAN	536	1567	2274	272	531	261	146	175	55.9386973180077	699	7.42125e-79	Suppressor of cytokine signaling 5 OS=Homo sapiens GN=SOCS5 PE=1 SV=1	Q29RN6	SOCS5_BOVIN	536	1567	2274	272	531	260	143	173	55	699	9.92916e-79	Suppressor of cytokine signaling 5 OS=Bos taurus GN=SOCS5 PE=2 SV=1	O54928	SOCS5_MOUSE	536	1756	2274	359	531	173	125	142	72.2543352601156	693	6.20014e-78	Suppressor of cytokine signaling 5 OS=Mus musculus GN=Socs5 PE=1 SV=2	Q0VC91	SOCS4_BOVIN	440	1759	2271	265	435	171	118	136	69.0058479532164	663	5.16396e-75	Suppressor of cytokine signaling 4 OS=Bos taurus GN=SOCS4 PE=2 SV=1	Q5RDX2	SOCS4_PONAB	440	1759	2271	265	435	171	118	136	69.0058479532164	662	6.38961e-75	Suppressor of cytokine signaling 4 OS=Pongo abelii GN=SOCS4 PE=2 SV=1	Q8WXH5	SOCS4_HUMAN	440	1759	2268	265	434	170	118	136	69.4117647058823	662	6.51452e-75	Suppressor of cytokine signaling 4 OS=Homo sapiens GN=SOCS4 PE=1 SV=1	Q91ZA6	SOCS4_MOUSE	436	1759	2271	262	432	171	117	136	68.4210526315789	656	3.47493e-74	Suppressor of cytokine signaling 4 OS=Mus musculus GN=Socs4 PE=2 SV=2	Q5RCM6	SOCS6_PONAB	535	1777	2238	369	535	168	64	89	38.0952380952381	266	1.49502e-22	Suppressor of cytokine signaling 6 OS=Pongo abelii GN=SOCS6 PE=2 SV=1	O14544	SOCS6_HUMAN	535	1777	2238	369	535	168	64	89	38.0952380952381	265	1.78833e-22	Suppressor of cytokine signaling 6 OS=Homo sapiens GN=SOCS6 PE=1 SV=2	Q9JLY0	SOCS6_MOUSE	533	1777	2238	367	533	168	64	89	38.0952380952381	265	1.9963e-22	Suppressor of cytokine signaling 6 OS=Mus musculus GN=Socs6 PE=1 SV=2	
c65114_g1	3103	P34559	ECHM_CAEEL	288	360	1130	32	288	257	181	217	70.4280155642023	918	3.20207e-113	Probable enoyl-CoA hydratase, mitochondrial OS=Caenorhabditis elegans GN=ech-6 PE=3 SV=1	Q58DM8	ECHM_BOVIN	290	246	1130	1	290	295	182	229	61.6949152542373	876	3.89257e-107	Enoyl-CoA hydratase, mitochondrial OS=Bos taurus GN=ECHS1 PE=2 SV=1	Q8BH95	ECHM_MOUSE	290	246	1130	1	290	295	177	228	60	865	1.70529e-105	Enoyl-CoA hydratase, mitochondrial OS=Mus musculus GN=Echs1 PE=1 SV=1	P14604	ECHM_RAT	290	246	1130	1	290	295	174	229	58.9830508474576	860	8.33661e-105	Enoyl-CoA hydratase, mitochondrial OS=Rattus norvegicus GN=Echs1 PE=1 SV=1	P30084	ECHM_HUMAN	290	246	1130	1	290	295	174	225	58.9830508474576	832	1.03276e-100	Enoyl-CoA hydratase, mitochondrial OS=Homo sapiens GN=ECHS1 PE=1 SV=4	Q5R646	ECHM_PONAB	290	246	1130	1	290	295	172	224	58.3050847457627	823	1.67233e-99	Enoyl-CoA hydratase, mitochondrial OS=Pongo abelii GN=ECHS1 PE=2 SV=1	Q1ZXF1	ECHM_DICDI	277	378	1130	27	277	251	161	202	64.1434262948207	805	4.75892e-97	Probable enoyl-CoA hydratase, mitochondrial OS=Dictyostelium discoideum GN=echs1 PE=3 SV=1	P9WNN9	ECHA8_MYCTU	257	354	1130	2	257	259	145	191	55.984555984556	741	2.70768e-88	Probable enoyl-CoA hydratase echA8 OS=Mycobacterium tuberculosis (strain ATCC 25618 / H37Rv) GN=echA8 PE=1 SV=1	P9WNN8	ECHA8_MYCTO	257	354	1130	2	257	259	145	191	55.984555984556	741	2.70768e-88	Probable enoyl-CoA hydratase echA8 OS=Mycobacterium tuberculosis (strain CDC 1551 / Oshkosh) GN=echA8 PE=3 SV=1	P64017	ECHA8_MYCBO	257	354	1130	2	257	259	145	191	55.984555984556	741	2.70768e-88	Probable enoyl-CoA hydratase echA8 OS=Mycobacterium bovis (strain ATCC BAA-935 / AF2122/97) GN=echA8 PE=3 SV=1	
c117163_g1	262	Q0E959	RM34_DROME	81	4	180	15	77	63	29	38	46.031746031746	134	3.1864e-10	39S ribosomal protein L34, mitochondrial OS=Drosophila melanogaster GN=mRpL34 PE=3 SV=1	
c80722_g1	342	Q8RWD5	SCD2_ARATH	577	13	333	407	511	108	65	78	60.1851851851852	309	1.4591e-32	Coiled-coil domain-containing protein SCD2 OS=Arabidopsis thaliana GN=SCD2 PE=1 SV=1	
c187294_g1	217	P46942	DB10_NICSY	607	1	216	38	129	92	54	59	58.695652173913	229	4.94366e-22	ATP-dependent RNA helicase-like protein DB10 OS=Nicotiana sylvestris PE=2 SV=1	
c193251_g1	243	P87171	KPR5_SCHPO	341	5	241	193	248	79	37	44	46.8354430379747	155	3.73076e-12	Ribose-phosphate pyrophosphokinase 5 OS=Schizosaccharomyces pombe (strain 972 / ATCC 24843) GN=SPBC3D6.06c PE=3 SV=1	Q7ZXC9	PRPS2_XENLA	318	2	241	169	226	80	35	44	43.75	149	1.56817e-11	Ribose-phosphate pyrophosphokinase 2 OS=Xenopus laevis GN=prps2 PE=2 SV=1	Q5XGI0	PRPS2_XENTR	318	2	241	169	226	80	35	44	43.75	149	1.60012e-11	Ribose-phosphate pyrophosphokinase 2 OS=Xenopus tropicalis GN=prps2 PE=2 SV=1	Q5R8F8	PRPS2_PONAB	318	2	241	169	226	80	35	44	43.75	149	1.93785e-11	Ribose-phosphate pyrophosphokinase 2 OS=Pongo abelii GN=PRPS2 PE=2 SV=1	Q4R4R7	PRPS2_MACFA	318	2	241	169	226	80	35	44	43.75	149	1.93785e-11	Ribose-phosphate pyrophosphokinase 2 OS=Macaca fascicularis GN=PRPS2 PE=2 SV=3	P11908	PRPS2_HUMAN	318	2	241	169	226	80	35	44	43.75	149	1.93785e-11	Ribose-phosphate pyrophosphokinase 2 OS=Homo sapiens GN=PRPS2 PE=1 SV=2	Q5ZI49	PRPS2_CHICK	325	2	241	176	233	80	35	44	43.75	149	2.07118e-11	Ribose-phosphate pyrophosphokinase 2 OS=Gallus gallus GN=PRPS2 PE=2 SV=1	Q9CS42	PRPS2_MOUSE	318	2	241	169	226	80	35	44	43.75	149	2.12172e-11	Ribose-phosphate pyrophosphokinase 2 OS=Mus musculus GN=Prps2 PE=1 SV=4	P09330	PRPS2_RAT	318	2	241	169	226	80	35	44	43.75	149	2.14319e-11	Ribose-phosphate pyrophosphokinase 2 OS=Rattus norvegicus GN=Prps2 PE=1 SV=3	Q4R4U3	PRPS1_MACFA	318	2	241	169	226	80	35	44	43.75	146	4.16109e-11	Ribose-phosphate pyrophosphokinase 1 OS=Macaca fascicularis GN=PRPS1 PE=2 SV=1	
c70176_g2	3991	Q8MQJ9	BRAT_DROME	1037	2785	3597	753	1021	272	109	166	40.0735294117647	549	6.88677e-56	Brain tumor protein OS=Drosophila melanogaster GN=brat PE=1 SV=2	P34611	NCL1_CAEEL	851	2788	3597	560	827	271	103	164	38.0073800738007	519	9.1842e-53	B-box type zinc finger protein ncl-1 OS=Caenorhabditis elegans GN=ncl-1 PE=2 SV=1	Q9H8W5	TRI45_HUMAN	580	931	2049	10	395	400	102	184	25.5	323	1.75704e-29	Tripartite motif-containing protein 45 OS=Homo sapiens GN=TRIM45 PE=1 SV=2	O70277	TRIM3_RAT	744	2833	3603	475	735	266	88	127	33.0827067669173	324	4.04171e-29	Tripartite motif-containing protein 3 OS=Rattus norvegicus GN=Trim3 PE=1 SV=1	Q9R1R2	TRIM3_MOUSE	744	2833	3603	475	735	266	88	127	33.0827067669173	323	5.62149e-29	Tripartite motif-containing protein 3 OS=Mus musculus GN=Trim3 PE=1 SV=1	O75382	TRIM3_HUMAN	744	2833	3603	475	735	266	88	127	33.0827067669173	323	5.97366e-29	Tripartite motif-containing protein 3 OS=Homo sapiens GN=TRIM3 PE=1 SV=2	Q5BIM1	TRI45_BOVIN	580	988	2049	22	395	381	97	175	25.4593175853018	316	1.34224e-28	Tripartite motif-containing protein 45 OS=Bos taurus GN=TRIM45 PE=2 SV=1	Q6PFY8	TRI45_MOUSE	580	985	2049	21	395	384	98	175	25.5208333333333	315	1.90695e-28	Tripartite motif-containing protein 45 OS=Mus musculus GN=Trim45 PE=2 SV=2	Q99PP7	TRI33_MOUSE	1142	1009	2082	141	506	376	98	178	26.063829787234	317	6.63914e-28	E3 ubiquitin-protein ligase TRIM33 OS=Mus musculus GN=Trim33 PE=1 SV=2	Q9UPN9	TRI33_HUMAN	1127	1009	2082	125	490	376	97	177	25.7978723404255	312	2.35282e-27	E3 ubiquitin-protein ligase TRIM33 OS=Homo sapiens GN=TRIM33 PE=1 SV=3	
c156041_g1	634	Q9SA16	P2A09_ARATH	180	107	538	28	180	155	61	89	39.3548387096774	276	1.69967e-28	Protein PHLOEM PROTEIN 2-LIKE A9 OS=Arabidopsis thaliana GN=PP2A9 PE=2 SV=1	Q9FLU7	P2B12_ARATH	251	113	529	103	246	155	40	68	25.8064516129032	118	3.51702e-06	Putative F-box protein PP2-B12 OS=Arabidopsis thaliana GN=PP2B12 PE=3 SV=1	
c69013_g1	2053	Q9U639	HSP7D_MANSE	652	1	1218	1	406	406	379	398	93.3497536945813	1913	0	Heat shock 70 kDa protein cognate 4 OS=Manduca sexta PE=2 SV=1	P63018	HSP7C_RAT	646	1	1218	1	406	406	373	389	91.871921182266	1885	0	Heat shock cognate 71 kDa protein OS=Rattus norvegicus GN=Hspa8 PE=1 SV=1	P63017	HSP7C_MOUSE	646	1	1218	1	406	406	373	389	91.871921182266	1885	0	Heat shock cognate 71 kDa protein OS=Mus musculus GN=Hspa8 PE=1 SV=1	Q71U34	HSP7C_SAGOE	646	1	1218	1	406	406	373	389	91.871921182266	1884	0	Heat shock cognate 71 kDa protein OS=Saguinus oedipus GN=HSPA8 PE=2 SV=1	P11142	HSP7C_HUMAN	646	1	1218	1	406	406	373	389	91.871921182266	1884	0	Heat shock cognate 71 kDa protein OS=Homo sapiens GN=HSPA8 PE=1 SV=1	A2Q0Z1	HSP7C_HORSE	646	1	1218	1	406	406	373	389	91.871921182266	1884	0	Heat shock cognate 71 kDa protein OS=Equus caballus GN=HSPA8 PE=2 SV=1	P19120	HSP7C_BOVIN	650	1	1218	1	406	406	373	389	91.871921182266	1884	0	Heat shock cognate 71 kDa protein OS=Bos taurus GN=HSPA8 PE=1 SV=2	Q5NVM9	HSP7C_PONAB	646	1	1218	1	406	406	372	388	91.6256157635468	1879	0	Heat shock cognate 71 kDa protein OS=Pongo abelii GN=HSPA8 PE=2 SV=2	P19378	HSP7C_CRIGR	646	1	1218	1	406	406	372	387	91.6256157635468	1875	0	Heat shock cognate 71 kDa protein OS=Cricetulus griseus GN=HSPA8 PE=2 SV=1	O73885	HSP7C_CHICK	646	1	1218	1	406	406	368	387	90.64039408867	1861	0	Heat shock cognate 71 kDa protein OS=Gallus gallus GN=HSPA8 PE=1 SV=1	
c61150_g1	754	P54774	CDC48_SOYBN	807	4	753	559	807	251	226	237	90.0398406374502	853	1.05711e-106	Cell division cycle protein 48 homolog OS=Glycine max GN=CDC48 PE=2 SV=1	Q96372	CDC48_CAPAN	805	4	753	559	805	250	211	227	84.4	835	4.95246e-104	Cell division cycle protein 48 homolog OS=Capsicum annuum GN=CAFP PE=2 SV=1	Q9SCN8	CD48D_ARATH	815	4	753	559	815	258	215	228	83.3333333333333	832	1.8027e-103	Cell division control protein 48 homolog D OS=Arabidopsis thaliana GN=CDC48D PE=1 SV=1	Q9LZF6	CD48E_ARATH	810	103	753	558	775	218	202	208	92.6605504587156	815	4.98178e-101	Cell division control protein 48 homolog E OS=Arabidopsis thaliana GN=CDC48E PE=1 SV=2	P54609	CD48A_ARATH	809	103	753	558	775	218	195	201	89.4495412844037	806	9.26009e-100	Cell division control protein 48 homolog A OS=Arabidopsis thaliana GN=CDC48A PE=1 SV=1	P46462	TERA_RAT	806	106	753	555	770	216	169	187	78.2407407407407	706	3.33746e-85	Transitional endoplasmic reticulum ATPase OS=Rattus norvegicus GN=Vcp PE=1 SV=3	Q01853	TERA_MOUSE	806	106	753	555	770	216	169	187	78.2407407407407	706	3.33746e-85	Transitional endoplasmic reticulum ATPase OS=Mus musculus GN=Vcp PE=1 SV=4	P55072	TERA_HUMAN	806	106	753	555	770	216	169	187	78.2407407407407	706	3.33746e-85	Transitional endoplasmic reticulum ATPase OS=Homo sapiens GN=VCP PE=1 SV=4	Q3ZBT1	TERA_BOVIN	806	106	753	555	770	216	169	187	78.2407407407407	706	3.51567e-85	Transitional endoplasmic reticulum ATPase OS=Bos taurus GN=VCP PE=2 SV=1	P03974	TERA_PIG	806	106	753	555	770	216	169	187	78.2407407407407	705	3.8208e-85	Transitional endoplasmic reticulum ATPase OS=Sus scrofa GN=VCP PE=1 SV=5	
c3404_g1	313	Q9ZP41	EGC_CITJA	131	4	189	69	130	62	44	50	70.9677419354839	242	2.34725e-25	EG45-like domain containing protein OS=Citrus jambhiri GN=CjBAp12 PE=1 SV=1	Q9M0C2	EGC1_ARATH	123	4	183	63	121	60	37	42	61.6666666666667	177	7.03548e-16	Putative EG45-like domain containing protein 1 OS=Arabidopsis thaliana GN=EGC1 PE=3 SV=1	Q9ZV52	EGC2_ARATH	130	1	186	68	128	62	31	41	50	152	2.8563e-12	EG45-like domain containing protein 2 OS=Arabidopsis thaliana GN=EGC2 PE=2 SV=2	
c107349_g1	208	P73789	PPI2_SYNY3	171	1	207	71	139	69	58	62	84.0579710144928	314	2.49939e-36	Peptidyl-prolyl cis-trans isomerase slr1251 OS=Synechocystis sp. (strain PCC 6803 / Kazusa) GN=slr1251 PE=3 SV=1	O00845	PPIA_PARPR	162	1	207	63	131	69	59	61	85.5072463768116	311	6.17985e-36	Peptidyl-prolyl cis-trans isomerase OS=Paramecium primaurelia PE=3 SV=1	P18253	CYPH_SCHPO	162	1	204	63	130	68	58	61	85.2941176470588	311	6.7361e-36	Peptidyl-prolyl cis-trans isomerase OS=Schizosaccharomyces pombe (strain 972 / ATCC 24843) GN=ppi1 PE=3 SV=1	P14832	CYPH_YEAST	162	1	207	63	131	69	57	60	82.6086956521739	304	7.19991e-35	Peptidyl-prolyl cis-trans isomerase OS=Saccharomyces cerevisiae (strain ATCC 204508 / S288c) GN=CPR1 PE=1 SV=3	P22011	PPIA_CANAL	162	1	204	63	130	68	55	60	80.8823529411765	303	1.16866e-34	Peptidyl-prolyl cis-trans isomerase OS=Candida albicans (strain SC5314 / ATCC MYA-2876) GN=CYP1 PE=3 SV=1	P21569	CYPH_MAIZE	172	1	207	72	140	69	54	60	78.2608695652174	299	4.93115e-34	Peptidyl-prolyl cis-trans isomerase OS=Zea mays GN=CYP PE=2 SV=1	P52011	CYP3_CAEEL	173	1	207	72	140	69	56	59	81.1594202898551	296	1.57879e-33	Peptidyl-prolyl cis-trans isomerase 3 OS=Caenorhabditis elegans GN=cyn-3 PE=1 SV=1	P52015	CYP7_CAEEL	171	1	207	72	140	69	56	59	81.1594202898551	295	1.98481e-33	Peptidyl-prolyl cis-trans isomerase 7 OS=Caenorhabditis elegans GN=cyn-7 PE=1 SV=2	Q0ZQK3	PPIA_SAGOE	164	1	204	65	132	68	56	60	82.3529411764706	291	7.4814e-33	Peptidyl-prolyl cis-trans isomerase A OS=Saguinus oedipus GN=PPIA PE=3 SV=3	Q6DTV9	PPIA_AOTTR	164	1	204	65	132	68	56	60	82.3529411764706	291	7.4814e-33	Peptidyl-prolyl cis-trans isomerase A OS=Aotus trivirgatus GN=PPIA PE=2 SV=3	
c72740_g3	6012	Q9W0T1	NU301_DROME	2669	3310	5691	1907	2662	830	354	459	42.6506024096386	1375	9.59693e-154	Nucleosome-remodeling factor subunit NURF301 OS=Drosophila melanogaster GN=E(bx) PE=1 SV=2	Q12830	BPTF_HUMAN	3046	5149	5688	2854	3032	180	107	138	59.4444444444444	611	7.53943e-62	Nucleosome-remodeling factor subunit BPTF OS=Homo sapiens GN=BPTF PE=1 SV=3	Q6BER5	NU301_CAEEL	2194	5026	5700	1901	2139	239	90	142	37.6569037656904	489	1.17225e-47	Nucleosome-remodeling factor subunit NURF301-like OS=Caenorhabditis elegans GN=nurf-1 PE=1 SV=2	Q92831	KAT2B_HUMAN	832	5428	5679	742	825	84	44	59	52.3809523809524	248	1.29658e-19	Histone acetyltransferase KAT2B OS=Homo sapiens GN=KAT2B PE=1 SV=3	Q6CXW4	GCN5_KLULA	516	5428	5691	423	510	88	42	61	47.7272727272727	244	1.42416e-19	Histone acetyltransferase GCN5 OS=Kluyveromyces lactis (strain ATCC 8585 / CBS 2359 / DSM 70799 / NBRC 1267 / NRRL Y-1140 / WM37) GN=GCN5 PE=3 SV=1	Q756G9	GCN5_ASHGO	452	5428	5691	359	446	88	42	63	47.7272727272727	242	1.45489e-19	Histone acetyltransferase GCN5 OS=Ashbya gossypii (strain ATCC 10895 / CBS 109.51 / FGSC 9923 / NRRL Y-1056) GN=GCN5 PE=3 SV=1	Q03330	GCN5_YEAST	439	5428	5691	346	433	88	40	61	45.4545454545455	239	2.87103e-19	Histone acetyltransferase GCN5 OS=Saccharomyces cerevisiae (strain ATCC 204508 / S288c) GN=GCN5 PE=1 SV=1	Q8WZM0	GCN5_YARLI	464	5428	5691	371	458	88	44	60	50	238	5.0464e-19	Histone acetyltransferase GCN5 OS=Yarrowia lipolytica (strain CLIB 122 / E 150) GN=GCN5 PE=3 SV=1	Q9JHD1	KAT2B_MOUSE	813	5428	5679	723	806	84	43	58	51.1904761904762	242	5.29808e-19	Histone acetyltransferase KAT2B OS=Mus musculus GN=Kat2b PE=1 SV=2	Q9UUK2	GCN5_SCHPO	454	5428	5679	362	445	84	40	57	47.6190476190476	233	1.87623e-18	Histone acetyltransferase gcn5 OS=Schizosaccharomyces pombe (strain 972 / ATCC 24843) GN=gcn5 PE=1 SV=1	
c164336_g1	216	Q6ZI17	OML2_ORYSJ	848	2	214	434	493	71	28	38	39.4366197183099	108	8.86042e-06	Protein MEI2-like 2 OS=Oryza sativa subsp. japonica GN=ML2 PE=2 SV=1	
c65892_g1	300	P16596	CAPSD_PMV	215	39	299	129	215	87	47	58	54.0229885057471	247	1.77681e-25	Coat protein OS=Papaya mosaic potexvirus PE=1 SV=4	P16486	CAPSD_CYMV	212	87	296	123	195	73	38	53	52.0547945205479	194	7.91133e-18	Coat protein OS=Clover yellow mosaic virus PE=3 SV=1	Q07506	CAPSD_P1AMV	207	39	287	124	206	83	38	53	45.7831325301205	185	1.45095e-16	Coat protein OS=Plantago asiatica mosaic potexvirus PE=3 SV=1	P15406	CAPSD_WCMVO	208	60	290	128	204	77	36	45	46.7532467532467	166	4.30935e-14	Coat protein OS=White clover mosaic virus (strain O) PE=3 SV=1	P10468	CAPSD_PVXXC	236	87	290	152	219	68	35	46	51.4705882352941	166	4.99677e-14	Coat protein OS=Potato virus X (strain Xc) PE=3 SV=1	P62406	CAPSD_PVXCP	236	87	290	152	219	68	35	46	51.4705882352941	166	4.99677e-14	Coat protein OS=Potato virus X (strain CP) PE=3 SV=1	Q07626	CAPSD_PVXHB	236	42	290	152	236	85	39	53	45.8823529411765	165	7.39389e-14	Coat protein OS=Potato virus X (strain HB) PE=3 SV=1	P09502	CAPSD_WCMVM	190	147	293	127	175	49	30	36	61.2244897959184	154	1.70995e-12	Coat protein OS=White clover mosaic virus (strain M) PE=3 SV=1	P31798	CAPSD_PVXU3	237	129	290	153	206	54	30	39	55.5555555555556	149	1.15597e-11	Coat protein OS=Potato virus X (strain UK3) PE=2 SV=1	P17782	CAPSD_PVXX3	237	129	290	153	206	54	30	39	55.5555555555556	149	1.37229e-11	Coat protein OS=Potato virus X (strain X3) PE=3 SV=1	
c126745_g1	364	Q43644	NDUS1_SOLTU	738	69	362	13	111	100	73	82	73	339	3.60401e-36	NADH dehydrogenase [ubiquinone] iron-sulfur protein 1, mitochondrial OS=Solanum tuberosum PE=2 SV=1	Q9FGI6	NDUS1_ARATH	748	81	362	22	117	96	67	79	69.7916666666667	324	5.42545e-34	NADH dehydrogenase [ubiquinone] iron-sulfur protein 1, mitochondrial OS=Arabidopsis thaliana GN=EMB1467 PE=1 SV=2	P28331	NDUS1_HUMAN	727	180	362	15	75	61	34	40	55.7377049180328	183	5.11625e-15	NADH-ubiquinone oxidoreductase 75 kDa subunit, mitochondrial OS=Homo sapiens GN=NDUFS1 PE=1 SV=3	P0CB68	NDUS1_PONPY	727	180	362	15	75	61	34	40	55.7377049180328	183	5.16519e-15	NADH-ubiquinone oxidoreductase 75 kDa subunit, mitochondrial OS=Pongo pygmaeus GN=NDUFS1 PE=2 SV=1	P0CB67	NDUS1_PONAB	727	180	362	15	75	61	34	40	55.7377049180328	183	5.26449e-15	NADH-ubiquinone oxidoreductase 75 kDa subunit, mitochondrial OS=Pongo abelii GN=NDUFS1 PE=2 SV=1	Q0MQG2	NDUS1_PANTR	727	180	362	15	75	61	34	40	55.7377049180328	183	5.26449e-15	NADH-ubiquinone oxidoreductase 75 kDa subunit, mitochondrial OS=Pan troglodytes GN=NDUFS1 PE=2 SV=1	Q0MQG1	NDUS1_GORGO	727	180	362	15	75	61	34	40	55.7377049180328	183	5.26449e-15	NADH-ubiquinone oxidoreductase 75 kDa subunit, mitochondrial OS=Gorilla gorilla gorilla GN=NDUFS1 PE=2 SV=1	Q4R6K9	NDUS1_MACFA	727	180	362	15	75	61	34	40	55.7377049180328	183	5.31485e-15	NADH-ubiquinone oxidoreductase 75 kDa subunit, mitochondrial OS=Macaca fascicularis GN=NDUFS1 PE=2 SV=1	Q66HF1	NDUS1_RAT	727	180	362	15	75	61	34	40	55.7377049180328	181	9.4972e-15	NADH-ubiquinone oxidoreductase 75 kDa subunit, mitochondrial OS=Rattus norvegicus GN=Ndufs1 PE=1 SV=1	P15690	NDUS1_BOVIN	727	171	362	4	75	72	36	43	50	180	1.20461e-14	NADH-ubiquinone oxidoreductase 75 kDa subunit, mitochondrial OS=Bos taurus GN=NDUFS1 PE=1 SV=1	
c64731_g1	2293	Q1HCL7	NAKD2_RAT	425	685	1314	49	261	220	84	117	38.1818181818182	303	1.49813e-40	NAD kinase 2, mitochondrial OS=Rattus norvegicus GN=Nadk2 PE=2 SV=1	Q4G0N4	NAKD2_HUMAN	442	625	1314	49	278	240	89	124	37.0833333333333	306	3.97243e-40	NAD kinase 2, mitochondrial OS=Homo sapiens GN=NADK2 PE=1 SV=2	Q8C5H8	NAKD2_MOUSE	452	562	1314	11	266	266	94	131	35.3383458646617	303	7.53613e-28	NAD kinase 2, mitochondrial OS=Mus musculus GN=Nadk2 PE=1 SV=2	Q08CZ6	NAKD2_XENTR	427	673	1314	32	247	216	77	111	35.6481481481481	297	3.50885e-27	NAD kinase 2, mitochondrial OS=Xenopus tropicalis GN=nadk2 PE=2 SV=1	
c53839_g1	862	Q15652	JHD2C_HUMAN	2540	510	788	1	95	100	47	61	47	220	3.27846e-18	Probable JmjC domain-containing histone demethylation protein 2C OS=Homo sapiens GN=JMJD1C PE=1 SV=2	Q5HZN1	KD3AB_XENLA	1334	534	803	12	101	92	36	57	39.1304347826087	181	1.4407e-13	Lysine-specific demethylase 3A-B OS=Xenopus laevis GN=kdm3a-b PE=2 SV=1	Q6IRB8	KD3AA_XENLA	1331	534	797	12	99	89	32	55	35.9550561797753	177	4.82324e-13	Lysine-specific demethylase 3A-A OS=Xenopus laevis GN=kdm3a-a PE=2 SV=1	Q5ZIX8	KDM3A_CHICK	1325	534	779	12	94	84	37	50	44.047619047619	172	2.57145e-12	Lysine-specific demethylase 3A OS=Gallus gallus GN=KDM3A PE=2 SV=1	Q6PCM1	KDM3A_MOUSE	1323	534	788	12	102	95	38	50	40	163	3.28149e-11	Lysine-specific demethylase 3A OS=Mus musculus GN=Kdm3a PE=1 SV=1	Q9Y4C1	KDM3A_HUMAN	1321	534	788	12	102	96	36	49	37.5	159	9.85504e-11	Lysine-specific demethylase 3A OS=Homo sapiens GN=KDM3A PE=1 SV=4	
c104672_g1	267	Q8LBZ4	OTU_ARATH	317	1	243	117	202	86	49	61	56.9767441860465	231	6.69622e-23	OTU domain-containing protein At3g57810 OS=Arabidopsis thaliana GN=At3g57810 PE=2 SV=1	
c72951_g1	845	Q6UWW8	EST3_HUMAN	571	32	769	319	540	247	53	98	21.4574898785425	131	3.37839e-07	Carboxylesterase 3 OS=Homo sapiens GN=CES3 PE=1 SV=1	Q5RCL7	EST3_PONAB	569	32	811	317	547	263	58	107	22.0532319391635	125	1.71972e-06	Carboxylesterase 3 OS=Pongo abelii GN=CES3 PE=2 SV=2	Q07085	EST2_CAEEL	554	266	655	373	489	132	36	64	27.2727272727273	120	7.63578e-06	Esterase CM06B1 OS=Caenorhabditis elegans GN=F13H6.3 PE=3 SV=3	
c188881_g1	249	Q54JK4	CHMP5_DICDI	215	4	249	53	134	82	41	63	50	232	1.96886e-23	Charged multivesicular body protein 5 OS=Dictyostelium discoideum GN=chmp5 PE=3 SV=1	Q7T339	CHMP5_DANRE	220	4	246	55	135	81	41	59	50.6172839506173	211	2.05366e-20	Charged multivesicular body protein 5 OS=Danio rerio GN=chmp5 PE=2 SV=1	Q5FW29	CHMP5_XENTR	219	4	246	55	135	81	40	59	49.3827160493827	204	1.71932e-19	Charged multivesicular body protein 5 OS=Xenopus tropicalis GN=chmp5 PE=2 SV=1	Q4QQV8	CHMP5_RAT	219	4	246	55	135	81	40	58	49.3827160493827	199	8.85126e-19	Charged multivesicular body protein 5 OS=Rattus norvegicus GN=Chmp5 PE=2 SV=1	Q9D7S9	CHMP5_MOUSE	219	4	246	55	135	81	40	58	49.3827160493827	199	8.85126e-19	Charged multivesicular body protein 5 OS=Mus musculus GN=Chmp5 PE=2 SV=1	Q5RBR3	CHMP5_PONAB	219	4	246	55	135	81	40	58	49.3827160493827	199	9.99011e-19	Charged multivesicular body protein 5 OS=Pongo abelii GN=CHMP5 PE=2 SV=1	Q9NZZ3	CHMP5_HUMAN	219	4	246	55	135	81	40	58	49.3827160493827	199	9.99011e-19	Charged multivesicular body protein 5 OS=Homo sapiens GN=CHMP5 PE=1 SV=1	Q6DD52	CHMP5_XENLA	219	4	246	55	135	81	39	58	48.1481481481481	198	1.42156e-18	Charged multivesicular body protein 5 OS=Xenopus laevis GN=chmp5 PE=2 SV=1	Q9VVI9	CHMP5_DROME	226	4	246	55	135	81	37	60	45.679012345679	195	3.56693e-18	Charged multivesicular body protein 5 OS=Drosophila melanogaster GN=Vps60 PE=1 SV=2	O74422	YQ56_SCHPO	210	4	249	54	135	82	34	52	41.4634146341463	163	7.21165e-14	Uncharacterized protein C162.06c OS=Schizosaccharomyces pombe (strain 972 / ATCC 24843) GN=SPCC162.06c PE=3 SV=1	
c84089_g1	265	Q6YHK3	CD109_HUMAN	1445	2	265	905	992	88	56	67	63.6363636363636	312	1.79327e-32	CD109 antigen OS=Homo sapiens GN=CD109 PE=1 SV=2	Q8R422	CD109_MOUSE	1442	2	265	907	994	88	52	66	59.0909090909091	287	3.56217e-29	CD109 antigen OS=Mus musculus GN=Cd109 PE=2 SV=1	Q63041	A1M_RAT	1500	2	265	970	1060	91	49	63	53.8461538461538	269	1.04073e-26	Alpha-1-macroglobulin OS=Rattus norvegicus GN=A1m PE=1 SV=1	Q61838	A2M_MOUSE	1495	2	265	968	1058	91	50	65	54.9450549450549	268	1.33468e-26	Alpha-2-macroglobulin OS=Mus musculus GN=A2m PE=1 SV=3	Q5R4N8	A2MG_PONAB	1474	2	265	956	1045	90	47	61	52.2222222222222	263	5.5655e-26	Alpha-2-macroglobulin OS=Pongo abelii GN=A2M PE=2 SV=1	P01023	A2MG_HUMAN	1474	2	265	956	1045	90	47	61	52.2222222222222	263	5.95348e-26	Alpha-2-macroglobulin OS=Homo sapiens GN=A2M PE=1 SV=3	P20742	PZP_HUMAN	1482	2	265	962	1051	90	46	62	51.1111111111111	261	1.14855e-25	Pregnancy zone protein OS=Homo sapiens GN=PZP PE=1 SV=4	P20740	OVOS_CHICK	1473	2	265	964	1051	88	46	63	52.2727272727273	260	1.6196e-25	Ovostatin OS=Gallus gallus PE=1 SV=3	P28666	MUG2_MOUSE	1451	8	265	960	1047	88	47	59	53.4090909090909	257	3.60977e-25	Murinoglobulin-2 OS=Mus musculus GN=Mug2 PE=2 SV=2	Q6IE52	MUG2_RAT	1448	8	265	935	1022	88	46	60	52.2727272727273	254	9.44049e-25	Murinoglobulin-2 OS=Rattus norvegicus GN=Mug2 PE=1 SV=1	
c146346_g1	273	P13447	LAT52_SOLLC	161	1	264	31	118	88	40	61	45.4545454545455	218	1.03958e-21	Anther-specific protein LAT52 OS=Solanum lycopersicum GN=LAT52 PE=2 SV=1	P33050	PSC13_MAIZE	170	1	273	39	129	91	42	58	46.1538461538462	207	3.79566e-20	Pollen-specific protein C13 OS=Zea mays GN=MGS1 PE=2 SV=1	Q9LX15	DFC_ARATH	164	1	273	32	122	91	41	51	45.0549450549451	188	2.16599e-17	Protein DOWNSTREAM OF FLC OS=Arabidopsis thaliana GN=DFC PE=2 SV=1	Q6NMJ2	OLE96_ARATH	172	1	273	37	130	94	40	56	42.5531914893617	184	9.70327e-17	Pollen-specific protein-like At4g18596 OS=Arabidopsis thaliana GN=At4g18596 PE=2 SV=1	Q7M1X5	LOLB_LOLPR	134	1	273	10	100	91	35	51	38.4615384615385	175	1.18056e-15	Major pollen allergen Lol p 11 OS=Lolium perenne PE=1 SV=1	O49813	OLEE1_BETPN	166	1	234	31	108	78	33	48	42.3076923076923	175	1.67861e-15	Olee1-like protein OS=Betula pendula PE=2 SV=1	Q8H6L7	PHLB_PHLPR	143	1	273	10	100	91	35	51	38.4615384615385	174	1.86128e-15	Pollen allergen Phl p 11 OS=Phleum pratense PE=1 SV=1	Q8LGR0	CHE1_CHEAL	168	1	234	34	111	78	33	48	42.3076923076923	174	1.9417e-15	Pollen allergen Che a 1 OS=Chenopodium album PE=1 SV=1	P19963	ALL1_OLEEU	145	1	264	15	103	89	30	52	33.7078651685393	157	4.76925e-13	Major pollen allergen Ole e 1 OS=Olea europaea PE=1 SV=2	O82015	LIGV1_LIGVU	145	1	264	15	103	89	31	51	34.8314606741573	153	1.45709e-12	Major pollen allergen Lig v 1 OS=Ligustrum vulgare PE=1 SV=2	
c64014_g1	1155	P16354	PA23_HELSU	143	713	1096	5	131	128	47	74	36.71875	249	5.19518e-24	Phospholipase A2 isozymes PA3A/PA3B/PA5 OS=Heloderma suspectum PE=1 SV=3	Q1JPB9	PA2G3_BOVIN	501	713	1054	153	265	114	48	66	42.1052631578947	257	6.7791e-23	Group 3 secretory phospholipase A2 OS=Bos taurus GN=PLA2G3 PE=2 SV=1	Q9NZ20	PA2G3_HUMAN	509	713	1054	153	265	114	48	65	42.1052631578947	254	1.62418e-22	Group 3 secretory phospholipase A2 OS=Homo sapiens GN=PLA2G3 PE=1 SV=2	P00630	PA2_APIME	167	716	1066	37	153	119	51	75	42.8571428571429	238	3.75957e-22	Phospholipase A2 OS=Apis mellifera PE=1 SV=3	P80003	PA2A2_HELSU	142	713	1096	5	131	128	45	68	35.15625	232	1.36366e-21	Acidic phospholipase A2 PA4 OS=Heloderma suspectum PE=1 SV=2	Q7M4I5	PA2_APIDO	134	716	1069	4	121	120	49	74	40.8333333333333	226	8.12828e-21	Phospholipase A2 OS=Apis dorsata PE=1 SV=1	P82971	PA2_BOMTE	136	713	1000	3	98	97	45	57	46.3917525773196	213	4.87641e-19	Phospholipase A2 OS=Bombus terrestris PE=1 SV=1	Q9BMK4	PA2_APICC	134	716	1030	4	109	107	45	66	42.0560747663551	211	9.61751e-19	Phospholipase A2 OS=Apis cerana cerana PE=2 SV=1	Q7M4I6	PA2_BOMPE	136	716	1072	4	124	122	50	67	40.9836065573771	210	1.37791e-18	Phospholipase A2 OS=Bombus pensylvanicus PE=1 SV=1	Q6T178	PA2_MESTA	167	719	1003	35	131	99	43	58	43.4343434343434	202	3.63876e-17	Phospholipase A2 OS=Mesobuthus tamulus PE=1 SV=1	
c111453_g1	283	P40433	6P21_YEAST	827	2	187	588	651	65	38	47	58.4615384615385	190	2.99788e-16	6-phosphofructo-2-kinase 1 OS=Saccharomyces cerevisiae (strain ATCC 204508 / S288c) GN=PFK26 PE=1 SV=1	Q8TFH0	YIKE_SCHPO	668	2	103	631	664	34	19	24	55.8823529411765	110	6.9952e-06	Probable 6-phosphofructo-2-kinase PB17E12.14c OS=Schizosaccharomyces pombe (strain 972 / ATCC 24843) GN=SPAPB17E12.14c PE=1 SV=2	
c69086_g2	3996	Q29AE5	COPG_DROPS	878	322	2946	1	878	885	551	684	62.2598870056497	2542	0	Coatomer subunit gamma OS=Drosophila pseudoobscura pseudoobscura GN=gammaCop PE=3 SV=1	Q8I0G5	COPG_DROME	883	313	2946	3	883	889	543	675	61.0798650168729	2507	0	Coatomer subunit gamma OS=Drosophila melanogaster GN=gammaCop PE=2 SV=1	Q7PVF6	COPG_ANOGA	868	370	2946	17	868	869	539	661	62.0253164556962	2454	0	Coatomer subunit gamma OS=Anopheles gambiae GN=gammaCop PE=3 SV=2	Q9I8E6	COPG2_TAKRU	873	370	2946	17	873	867	520	658	59.9769319492503	2321	0	Coatomer subunit gamma-2 OS=Takifugu rubripes GN=copg2 PE=3 SV=1	Q9PUE4	COPG2_DANRE	873	370	2946	17	873	867	519	654	59.8615916955017	2316	0	Coatomer subunit gamma-2 OS=Danio rerio GN=copg2 PE=2 SV=2	A2VE21	COPG2_BOVIN	871	370	2946	17	871	865	510	652	58.9595375722543	2313	0	Coatomer subunit gamma-2 OS=Bos taurus GN=COPG2 PE=2 SV=1	Q6DKD7	COPG2_XENLA	872	370	2946	17	872	870	516	652	59.3103448275862	2307	0	Coatomer subunit gamma-2 OS=Xenopus laevis GN=copg2 PE=2 SV=1	Q9QXK3	COPG2_MOUSE	871	370	2946	17	871	865	506	650	58.4971098265896	2307	0	Coatomer subunit gamma-2 OS=Mus musculus GN=Copg2 PE=2 SV=1	Q9UBF2	COPG2_HUMAN	871	370	2946	17	871	865	511	649	59.0751445086705	2306	0	Coatomer subunit gamma-2 OS=Homo sapiens GN=COPG2 PE=1 SV=1	Q9Y678	COPG1_HUMAN	874	370	2946	17	874	869	520	645	59.8388952819333	2301	0	Coatomer subunit gamma-1 OS=Homo sapiens GN=COPG1 PE=1 SV=1	
c73396_g1	6299	P91875	RPA1_DROME	1642	1514	5581	5	1326	1369	655	893	47.845142439737	3139	0	DNA-directed RNA polymerase I subunit RPA1 OS=Drosophila melanogaster GN=RpI1 PE=1 SV=2	O95602	RPA1_HUMAN	1720	1535	5548	15	1356	1370	635	862	46.3503649635037	2966	0	DNA-directed RNA polymerase I subunit RPA1 OS=Homo sapiens GN=POLR1A PE=1 SV=2	O35134	RPA1_MOUSE	1717	1535	5548	15	1363	1381	621	854	44.967414916727	2916	0	DNA-directed RNA polymerase I subunit RPA1 OS=Mus musculus GN=Polr1a PE=1 SV=2	O54889	RPA1_RAT	1716	1535	5548	15	1363	1372	621	851	45.2623906705539	2899	0	DNA-directed RNA polymerase I subunit RPA1 OS=Rattus norvegicus GN=Polr1a PE=1 SV=1	P10964	RPA1_YEAST	1664	1502	5578	4	1346	1441	535	795	37.1269951422623	2242	0	DNA-directed RNA polymerase I subunit RPA190 OS=Saccharomyces cerevisiae (strain ATCC 204508 / S288c) GN=RPA190 PE=1 SV=2	P15398	RPA1_SCHPO	1689	1526	4588	386	1337	1050	452	631	43.047619047619	2086	0	DNA-directed RNA polymerase I subunit rpa1 OS=Schizosaccharomyces pombe (strain 972 / ATCC 24843) GN=rpa1 PE=1 SV=2	Q86H36	RPA1_DICDI	1615	2507	5548	16	1028	1067	436	615	40.8622305529522	1843	0	DNA-directed RNA polymerase I subunit rpa1 OS=Dictyostelium discoideum GN=polr1a PE=3 SV=1	P16355	RPA1_TRYBB	1744	1709	4354	430	1243	912	331	485	36.2938596491228	1236	3.17975e-138	DNA-directed RNA polymerase I subunit RPA1 OS=Trypanosoma brucei brucei GN=TRP11 PE=1 SV=1	P36594	RPB1_SCHPO	1752	1802	4483	289	1121	924	311	474	33.6580086580087	1139	6.07873e-126	DNA-directed RNA polymerase II subunit rpb1 OS=Schizosaccharomyces pombe (strain 972 / ATCC 24843) GN=rpb1 PE=1 SV=1	P18616	NRPB1_ARATH	1839	1802	4495	290	1138	931	323	468	34.6938775510204	1123	9.29071e-124	DNA-directed RNA polymerase II subunit 1 OS=Arabidopsis thaliana GN=NRPB1 PE=1 SV=3	
c164630_g1	311	Q9SE83	DRP2A_ARATH	914	5	310	356	455	102	90	93	88.2352941176471	464	2.2951e-53	Dynamin-2A OS=Arabidopsis thaliana GN=DRP2A PE=1 SV=2	Q9LQ55	DRP2B_ARATH	920	5	310	356	455	102	90	93	88.2352941176471	464	2.57079e-53	Dynamin-2B OS=Arabidopsis thaliana GN=DRP2B PE=1 SV=2	Q8S3C9	DRP1D_ARATH	612	5	295	354	449	97	47	61	48.4536082474227	217	6.55223e-20	Dynamin-related protein 1D OS=Arabidopsis thaliana GN=DRP1D PE=2 SV=2	Q9FNX5	DRP1E_ARATH	624	5	295	359	454	97	46	61	47.4226804123711	216	9.04344e-20	Dynamin-related protein 1E OS=Arabidopsis thaliana GN=DRP1E PE=1 SV=1	Q84XF3	DRP1B_ARATH	610	17	295	357	448	93	41	61	44.0860215053763	212	3.8035e-19	Dynamin-related protein 1B OS=Arabidopsis thaliana GN=DRP1B PE=1 SV=1	Q8LF21	DRP1C_ARATH	614	5	295	354	449	97	44	59	45.360824742268	209	8.78254e-19	Dynamin-related protein 1C OS=Arabidopsis thaliana GN=DRP1C PE=1 SV=2	Q39828	SDL5A_SOYBN	610	17	295	357	448	93	39	57	41.9354838709677	186	9.905e-16	Dynamin-related protein 5A OS=Glycine max PE=2 SV=1	P42697	DRP1A_ARATH	610	17	259	357	437	81	33	52	40.7407407407407	184	1.94623e-15	Dynamin-related protein 1A OS=Arabidopsis thaliana GN=DRP1A PE=1 SV=3	Q39821	SDLCA_SOYBN	610	17	289	357	447	91	36	53	39.5604395604396	183	2.62431e-15	Dynamin-related protein 12A OS=Glycine max PE=1 SV=1	
c84399_g1	252	Q94BT0	SPSA1_ARATH	1043	2	181	977	1034	60	52	53	86.6666666666667	256	3.60267e-25	Sucrose-phosphate synthase 1 OS=Arabidopsis thaliana GN=SPS1 PE=1 SV=1	O22060	SPSA1_CITUN	1057	2	175	986	1046	61	36	49	59.0163934426229	198	2.17483e-17	Probable sucrose-phosphate synthase 1 OS=Citrus unshiu GN=SPS1 PE=2 SV=1	P49031	SPSA_BETVU	1045	2	145	976	1023	48	32	42	66.6666666666667	181	3.51122e-15	Probable sucrose-phosphate synthase OS=Beta vulgaris GN=SPS PE=2 SV=1	Q43876	SPSA_VICFA	1059	2	178	988	1046	59	35	44	59.3220338983051	180	4.7053e-15	Probable sucrose-phosphate synthase OS=Vicia faba GN=SPS PE=2 SV=1	Q43845	SPSA_SOLTU	1053	2	154	982	1032	51	28	42	54.9019607843137	167	2.59026e-13	Probable sucrose-phosphate synthase OS=Solanum tuberosum GN=SPS PE=2 SV=1	O04932	SPSA1_CRAPL	1054	2	145	982	1029	48	29	37	60.4166666666667	166	3.97856e-13	Probable sucrose-phosphate synthase 1 OS=Craterostigma plantagineum GN=SPS1 PE=2 SV=1	B7F7B9	SPSA2_ORYSJ	963	2	148	893	941	49	26	39	53.0612244897959	150	4.62876e-11	Probable sucrose-phosphate synthase 2 OS=Oryza sativa subsp. japonica GN=SPS2 PE=2 SV=2	Q67WN8	SPSA3_ORYSJ	977	2	148	907	955	49	25	39	51.0204081632653	149	5.67713e-11	Probable sucrose-phosphate synthase 3 OS=Oryza sativa subsp. japonica GN=SPS3 PE=2 SV=1	P31928	SPSA_SPIOL	1056	2	145	983	1029	48	25	37	52.0833333333333	141	7.32173e-10	Sucrose-phosphate synthase OS=Spinacia oleracea GN=SPS1 PE=1 SV=1	Q6ZHZ1	SPSA4_ORYSJ	1066	2	133	994	1037	44	25	33	56.8181818181818	138	1.57369e-09	Probable sucrose-phosphate synthase 4 OS=Oryza sativa subsp. japonica GN=SPS4 PE=2 SV=1	
c51383_g1	3351	Q6NV12	S20AA_DANRE	652	1661	2605	25	338	317	140	207	44.1640378548896	713	1.74231e-79	Sodium-dependent phosphate transporter 1-A OS=Danio rerio GN=slc20a1a PE=2 SV=1	Q6PFM1	S20AB_DANRE	665	1661	2518	25	292	286	136	196	47.5524475524476	713	2.88833e-79	Sodium-dependent phosphate transporter 1-B OS=Danio rerio GN=slc20a1b PE=2 SV=1	O97596	S20A1_FELCA	681	1661	2626	24	337	330	151	213	45.7575757575758	706	2.7143e-78	Sodium-dependent phosphate transporter 1 OS=Felis catus GN=Slc20a1 PE=2 SV=2	Q6PB26	S20AB_XENLA	685	1616	2569	13	306	318	141	210	44.3396226415094	703	8.96569e-78	Sodium-dependent phosphate transporter 1-B OS=Xenopus laevis GN=slc20a1-b PE=2 SV=1	Q9JJP0	S20A1_RAT	681	1634	2479	15	303	289	135	195	46.7128027681661	697	5.23581e-77	Sodium-dependent phosphate transporter 1 OS=Rattus norvegicus GN=Slc20a1 PE=2 SV=1	Q61609	S20A1_MOUSE	681	1634	2476	15	303	291	139	196	47.766323024055	695	7.58349e-77	Sodium-dependent phosphate transporter 1 OS=Mus musculus GN=Slc20a1 PE=1 SV=1	Q5R9L5	S20A1_PONAB	679	1661	2479	20	300	282	136	194	48.2269503546099	692	2.2341e-76	Sodium-dependent phosphate transporter 1 OS=Pongo abelii GN=SLC20A1 PE=2 SV=1	Q28E01	S20A2_XENTR	653	1667	2536	7	296	292	138	195	47.2602739726027	687	4.95054e-76	Sodium-dependent phosphate transporter 2 OS=Xenopus tropicalis GN=slc20a2 PE=2 SV=1	Q8WUM9	S20A1_HUMAN	679	1661	2455	20	289	272	132	191	48.5294117647059	689	5.39761e-76	Sodium-dependent phosphate transporter 1 OS=Homo sapiens GN=SLC20A1 PE=1 SV=1	Q5BL44	S20A1_XENTR	685	1616	2569	13	306	318	136	204	42.7672955974843	680	7.74775e-75	Sodium-dependent phosphate transporter 1 OS=Xenopus tropicalis GN=slc20a1 PE=2 SV=1	
c40999_g1	515	Q27589	CP4D2_DROME	501	236	514	296	379	93	30	52	32.258064516129	123	4.56713e-07	Cytochrome P450 4d2 OS=Drosophila melanogaster GN=Cyp4d2 PE=2 SV=2	O04164	C71A6_NEPRA	511	236	514	299	377	93	37	51	39.7849462365591	123	5.99934e-07	Cytochrome P450 71A6 (Fragment) OS=Nepeta racemosa GN=CYP71A6 PE=2 SV=1	
c96169_g1	490	Q8AXX8	SOX10_XENLA	446	8	256	91	173	83	67	76	80.7228915662651	372	7.09577e-41	Transcription factor Sox-10 OS=Xenopus laevis GN=sox10 PE=1 SV=1	A4IIJ8	SOX10_XENTR	436	8	256	83	165	83	67	76	80.7228915662651	370	1.13751e-40	Transcription factor Sox-10 OS=Xenopus tropicalis GN=sox10 PE=2 SV=1	Q6VVD7	SOX8_XENLA	459	2	256	88	173	86	69	79	80.2325581395349	370	1.66874e-40	Transcription factor Sox-8 OS=Xenopus laevis GN=sox8 PE=2 SV=1	P57074	SOX8_CHICK	470	2	256	99	184	86	68	79	79.0697674418605	366	5.93252e-40	Transcription factor SOX-8 OS=Gallus gallus GN=SOX8 PE=2 SV=1	P57073	SOX8_HUMAN	446	26	256	101	177	77	64	74	83.1168831168831	361	2.46324e-39	Transcription factor SOX-8 OS=Homo sapiens GN=SOX8 PE=2 SV=1	Q04886	SOX8_MOUSE	464	2	256	89	174	86	67	78	77.9069767441861	361	2.64914e-39	Transcription factor SOX-8 OS=Mus musculus GN=Sox8 PE=2 SV=2	A5A763	SOX10_PIG	469	14	256	102	182	81	65	75	80.2469135802469	361	2.85148e-39	Transcription factor SOX-10 OS=Sus scrofa GN=SOX10 PE=2 SV=1	Q9W757	SOX10_CHICK	461	11	256	92	173	82	65	76	79.2682926829268	361	2.85156e-39	Transcription factor SOX-10 OS=Gallus gallus GN=SOX10 PE=2 SV=2	P56693	SOX10_HUMAN	466	14	256	99	179	81	65	75	80.2469135802469	361	2.89289e-39	Transcription factor SOX-10 OS=Homo sapiens GN=SOX10 PE=1 SV=1	Q04888	SOX10_MOUSE	466	14	256	99	179	81	65	75	80.2469135802469	361	3.01158e-39	Transcription factor SOX-10 OS=Mus musculus GN=Sox10 PE=2 SV=2	
c80429_g1	226	Q8K582	DUS1L_RAT	438	32	226	218	282	65	40	50	61.5384615384615	224	1.24132e-21	tRNA-dihydrouridine(16/17) synthase [NAD(P)(+)]-like OS=Rattus norvegicus GN=Dus1l PE=2 SV=1	Q8C2P3	DUS1L_MOUSE	475	8	226	218	290	73	41	53	56.1643835616438	224	1.48669e-21	tRNA-dihydrouridine(16/17) synthase [NAD(P)(+)]-like OS=Mus musculus GN=Dus1l PE=2 SV=1	Q6P1R4	DUS1L_HUMAN	473	32	226	218	282	65	39	49	60	218	1.0666e-20	tRNA-dihydrouridine(16/17) synthase [NAD(P)(+)]-like OS=Homo sapiens GN=DUS1L PE=1 SV=1	Q9HGN6	DUS1_SCHPO	399	26	223	222	299	78	31	45	39.7435897435897	126	3.38656e-08	tRNA-dihydrouridine(16/17) synthase [NAD(P)(+)] OS=Schizosaccharomyces pombe (strain 972 / ATCC 24843) GN=dus1 PE=3 SV=1	
c109272_g1	224	Q8VZG8	Y4885_ARATH	1045	118	222	1011	1045	35	30	34	85.7142857142857	156	5.9261e-12	Probable LRR receptor-like serine/threonine-protein kinase At4g08850 OS=Arabidopsis thaliana GN=At4g08850 PE=2 SV=3	
c50045_g1	1857	Q7TN31	AGGF1_MOUSE	711	806	1666	401	695	303	105	169	34.6534653465347	380	3.64924e-37	Angiogenic factor with G patch and FHA domains 1 OS=Mus musculus GN=Aggf1 PE=2 SV=1	Q8N302	AGGF1_HUMAN	714	806	1633	404	691	292	101	164	34.5890410958904	361	9.46367e-35	Angiogenic factor with G patch and FHA domains 1 OS=Homo sapiens GN=AGGF1 PE=1 SV=2	Q6DGZ0	GPT11_DANRE	262	1367	1552	55	116	62	22	38	35.4838709677419	123	5.32783e-06	G patch domain-containing protein 11 OS=Danio rerio GN=gpatch11 PE=2 SV=1	
c8022_g1	334	Q9M8L4	GLPK_ARATH	522	2	331	305	414	110	100	104	90.9090909090909	528	8.54211e-64	Glycerol kinase OS=Arabidopsis thaliana GN=GLPK PE=1 SV=1	A9WJ21	GLPK_CHLAA	498	11	328	297	402	106	68	88	64.1509433962264	387	1.45435e-43	Glycerol kinase OS=Chloroflexus aurantiacus (strain ATCC 29366 / DSM 635 / J-10-fl) GN=glpK PE=3 SV=1	B9LD34	GLPK_CHLSY	498	11	328	297	402	106	68	88	64.1509433962264	386	1.60929e-43	Glycerol kinase OS=Chloroflexus aurantiacus (strain ATCC 29364 / DSM 637 / Y-400-fl) GN=glpK PE=3 SV=1	B8GC51	GLPK_CHLAD	498	11	328	297	402	106	67	88	63.2075471698113	384	2.92325e-43	Glycerol kinase OS=Chloroflexus aggregans (strain MD-66 / DSM 9485) GN=glpK PE=3 SV=1	Q54VT8	GLPK_DICDI	539	8	328	338	444	107	66	85	61.6822429906542	382	9.51128e-43	Probable glycerol kinase OS=Dictyostelium discoideum GN=gk PE=3 SV=1	A9WS93	GLPK_RENSM	504	8	322	298	402	105	66	87	62.8571428571429	379	1.8139e-42	Glycerol kinase OS=Renibacterium salmoninarum (strain ATCC 33209 / DSM 20767 / JCM 11484 / NBRC 15589 / NCIMB 2235) GN=glpK PE=3 SV=1	A5CS23	GLPK_CLAM3	505	17	322	302	403	102	64	84	62.7450980392157	367	8.64383e-41	Glycerol kinase OS=Clavibacter michiganensis subsp. michiganensis (strain NCPPB 382) GN=glpK PE=3 SV=1	Q6AGR0	GLPK_LEIXX	506	17	322	301	402	102	65	82	63.7254901960784	365	1.4609e-40	Glycerol kinase OS=Leifsonia xyli subsp. xyli (strain CTCB07) GN=glpK PE=3 SV=1	B8H8T1	GLPK_ARTCA	504	8	322	298	402	105	66	84	62.8571428571429	365	1.59439e-40	Glycerol kinase OS=Arthrobacter chlorophenolicus (strain ATCC 700700 / DSM 12829 / JCM 12360 / NCIMB 13794 / A6) GN=glpK PE=3 SV=1	A4T5Y1	GLPK_MYCGI	505	20	322	305	405	101	64	82	63.3663366336634	365	1.80803e-40	Glycerol kinase OS=Mycobacterium gilvum (strain PYR-GCK) GN=glpK PE=3 SV=1	
c97340_g1	295	Q9XIK3	ISCAP_ARATH	180	4	294	2	101	101	66	76	65.3465346534654	244	2.78352e-25	Iron-sulfur assembly protein IscA, chloroplastic OS=Arabidopsis thaliana GN=ISCA PE=2 SV=2	
c20564_g1	214	C4XVW1	GEP7_CLAL4	263	2	214	150	220	71	47	59	66.1971830985916	183	1.3972e-16	Genetic interactor of prohibitin 7, mitochondrial OS=Clavispora lusitaniae (strain ATCC 42720) GN=GEP7 PE=3 SV=1	
c116831_g1	697	Q9V3S0	CP4G1_DROME	556	163	693	16	197	182	82	117	45.0549450549451	425	7.40747e-47	Cytochrome P450 4g1 OS=Drosophila melanogaster GN=Cyp4g1 PE=2 SV=1	Q9VYY4	C4G15_DROME	574	187	693	17	185	171	82	119	47.953216374269	425	7.74511e-47	Cytochrome P450 4g15 OS=Drosophila melanogaster GN=Cyp4g15 PE=2 SV=1	Q9VA27	CP4C3_DROME	535	181	669	24	192	170	66	100	38.8235294117647	305	1.49738e-30	Cytochrome P450 4c3 OS=Drosophila melanogaster GN=Cyp4c3 PE=2 SV=1	Q27589	CP4D2_DROME	501	274	660	31	160	130	56	80	43.0769230769231	291	1.07777e-28	Cytochrome P450 4d2 OS=Drosophila melanogaster GN=Cyp4d2 PE=2 SV=2	P29981	CP4C1_BLADI	511	214	693	14	177	166	66	96	39.7590361445783	288	3.00227e-28	Cytochrome P450 4C1 OS=Blaberus discoidalis GN=CYP4C1 PE=2 SV=1	Q964T1	CP4CU_BLAGE	501	160	666	3	165	170	59	96	34.7058823529412	271	5.84483e-26	Cytochrome P450 4c21 OS=Blattella germanica GN=CYP4C21 PE=2 SV=1	Q9VXY0	CP4S3_DROME	495	172	693	1	170	176	58	90	32.9545454545455	266	2.74101e-25	Probable cytochrome P450 4s3 OS=Drosophila melanogaster GN=Cyp4s3 PE=3 SV=1	P33269	CP4D1_DROME	512	208	651	12	162	151	48	86	31.7880794701987	243	4.61546e-22	Cytochrome P450 4d1 OS=Drosophila melanogaster GN=Cyp4d1 PE=2 SV=2	Q9V7G5	C4AA1_DROME	510	280	693	50	187	141	53	84	37.5886524822695	241	8.2324e-22	Probable cytochrome P450 4aa1 OS=Drosophila melanogaster GN=Cyp4aa1 PE=2 SV=2	O16805	CP4D1_DROSI	512	208	675	12	170	159	50	87	31.4465408805031	241	8.59296e-22	Cytochrome P450 4d1 OS=Drosophila simulans GN=Cyp4d1 PE=3 SV=1	
c71125_g4	3701	P19967	CYB5R_DROME	436	658	1968	15	426	442	172	253	38.9140271493213	813	4.00042e-95	Cytochrome b5-related protein OS=Drosophila melanogaster GN=Cyt-b5-r PE=2 SV=2	P50266	CYB5R_DROVI	142	1504	1968	15	141	155	64	80	41.2903225806452	264	2.4533e-24	Cytochrome b5-related protein OS=Drosophila virilis GN=Cyt-b5-r PE=3 SV=1	Q1ZXQ5	FAD5C_DICDI	459	724	1956	4	424	451	98	163	21.7294900221729	135	1.09354e-06	Probable Delta(5) fatty acid desaturase C OS=Dictyostelium discoideum GN=DDB_G0294553 PE=3 SV=1	
c67725_g1	1544	Q6TCG8	PAQR3_MOUSE	311	256	1059	32	305	274	122	179	44.5255474452555	565	6.75423e-66	Progestin and adipoQ receptor family member 3 OS=Mus musculus GN=Paqr3 PE=2 SV=1	Q6TCH7	PAQR3_HUMAN	311	256	1059	32	305	274	123	179	44.8905109489051	562	1.48562e-65	Progestin and adipoQ receptor family member 3 OS=Homo sapiens GN=PAQR3 PE=1 SV=2	Q9VCY8	ADRL_DROME	444	259	1056	166	435	274	82	145	29.9270072992701	317	1.9279e-30	Adiponectin receptor protein OS=Drosophila melanogaster GN=AdipoR PE=1 SV=2	Q94177	ADRL_CAEEL	434	151	1059	120	432	316	95	154	30.0632911392405	308	2.28085e-29	Progestin and adipoQ receptor-like protein 1 OS=Caenorhabditis elegans GN=paqr-1 PE=3 SV=2	Q8BQS5	ADR2_MOUSE	386	271	1056	112	380	276	87	145	31.5217391304348	299	2.69862e-28	Adiponectin receptor protein 2 OS=Mus musculus GN=Adipor2 PE=1 SV=2	Q86V24	ADR2_HUMAN	386	271	1056	112	380	276	86	145	31.1594202898551	297	4.93292e-28	Adiponectin receptor protein 2 OS=Homo sapiens GN=ADIPOR2 PE=1 SV=1	Q91VH1	ADR1_MOUSE	375	271	1056	101	369	277	84	147	30.3249097472924	294	9.26664e-28	Adiponectin receptor protein 1 OS=Mus musculus GN=Adipor1 PE=1 SV=1	Q93ZH9	HHP1_ARATH	332	256	1056	58	332	280	75	137	26.7857142857143	292	9.85124e-28	Heptahelical transmembrane protein 1 OS=Arabidopsis thaliana GN=HHP1 PE=1 SV=1	Q96A54	ADR1_HUMAN	375	271	1056	101	369	277	84	147	30.3249097472924	294	1.13379e-27	Adiponectin receptor protein 1 OS=Homo sapiens GN=ADIPOR1 PE=1 SV=1	Q09910	YAJB_SCHPO	442	262	1035	172	431	265	79	129	29.811320754717	263	2.96193e-23	Uncharacterized protein C30D11.11 OS=Schizosaccharomyces pombe (strain 972 / ATCC 24843) GN=SPAC30D11.11 PE=4 SV=1	
c64546_g1	2297	Q9R0M8	S35A2_MOUSE	390	698	1348	141	354	217	113	150	52.073732718894	431	4.61862e-57	UDP-galactose translocator OS=Mus musculus GN=Slc35a2 PE=2 SV=1	Q8WMS0	S35A2_CANFA	397	728	1348	141	344	207	110	147	53.1400966183575	422	6.28232e-56	UDP-galactose translocator OS=Canis familiaris GN=SLC35A2 PE=2 SV=2	P78381	S35A2_HUMAN	396	746	1348	141	339	201	108	143	53.7313432835821	415	2.58936e-55	UDP-galactose translocator OS=Homo sapiens GN=SLC35A2 PE=1 SV=1	Q58DA6	S35A2_BOVIN	393	746	1348	141	339	201	108	144	53.7313432835821	418	4.96278e-55	UDP-galactose translocator OS=Bos taurus GN=SLC35A2 PE=2 SV=1	O77592	S35A3_CANFA	326	728	1342	115	320	216	102	135	47.2222222222222	393	1.263e-54	UDP-N-acetylglucosamine transporter OS=Canis familiaris GN=SLC35A3 PE=2 SV=1	Q9Y2D2	S35A3_HUMAN	325	734	1342	115	317	213	102	133	47.887323943662	386	2.9008e-54	UDP-N-acetylglucosamine transporter OS=Homo sapiens GN=SLC35A3 PE=1 SV=1	Q6YC49	S35A3_BOVIN	326	734	1342	115	318	214	102	134	47.6635514018692	389	3.59283e-54	UDP-N-acetylglucosamine transporter OS=Bos taurus GN=SLC35A3 PE=2 SV=1	Q6AXR5	S35A3_RAT	326	734	1342	115	318	214	103	133	48.1308411214953	383	7.17328e-54	UDP-N-acetylglucosamine transporter OS=Rattus norvegicus GN=Slc35a3 PE=2 SV=1	Q8R1T4	S35A3_MOUSE	326	734	1342	115	318	214	102	133	47.6635514018692	383	7.9834e-54	UDP-N-acetylglucosamine transporter OS=Mus musculus GN=Slc35a3 PE=2 SV=1	Q93890	SRF3_CAEEL	368	746	1348	146	343	202	102	132	50.4950495049505	359	9.96162e-53	UDP-galactose/UDP-N-acetylglucosamine transporter srf-3 OS=Caenorhabditis elegans GN=srf-3 PE=1 SV=5	
c169545_g1	283	Q41319	STAD_SOLCO	393	3	281	156	248	93	91	93	97.8494623655914	504	1.06784e-61	Acyl-[acyl-carrier-protein] desaturase, chloroplastic OS=Solanum commersonii PE=2 SV=2	Q43593	STAD_OLEEU	390	3	281	153	245	93	88	92	94.6236559139785	488	2.38776e-59	Acyl-[acyl-carrier-protein] desaturase, chloroplastic OS=Olea europaea PE=2 SV=1	P32062	STAD_LINUS	396	3	281	159	251	93	88	92	94.6236559139785	487	2.79906e-59	Acyl-[acyl-carrier-protein] desaturase, chloroplastic OS=Linum usitatissimum PE=2 SV=1	P32061	STAD_CUCSA	396	3	281	159	251	93	89	91	95.6989247311828	485	5.8425e-59	Acyl-[acyl-carrier-protein] desaturase, chloroplastic OS=Cucumis sativus PE=2 SV=1	O24428	STAD_ELAGV	393	3	281	156	248	93	86	92	92.4731182795699	482	1.84059e-58	Acyl-[acyl-carrier-protein] desaturase, chloroplastic OS=Elaeis guineensis var. tenera PE=2 SV=2	Q8S059	STAD2_ORYSJ	396	3	281	159	251	93	85	91	91.3978494623656	479	5.47935e-58	Acyl-[acyl-carrier-protein] desaturase 2, chloroplastic OS=Oryza sativa subsp. japonica GN=SSI2 PE=2 SV=1	A2WYF4	STAD2_ORYSI	396	3	281	159	251	93	85	91	91.3978494623656	479	5.47935e-58	Acyl-[acyl-carrier-protein] desaturase 2, chloroplastic OS=Oryza sativa subsp. indica GN=SSI2 PE=3 SV=1	P29108	STAD_BRANA	398	3	281	161	253	93	87	90	93.5483870967742	478	6.72282e-58	Acyl-[acyl-carrier-protein] desaturase, chloroplastic OS=Brassica napus PE=2 SV=1	O22832	STAD7_ARATH	401	3	281	164	256	93	87	90	93.5483870967742	476	1.43563e-57	Acyl-[acyl-carrier-protein] desaturase 7, chloroplastic OS=Arabidopsis thaliana GN=FAB2 PE=1 SV=1	Q01771	STADS_BRANA	399	3	281	162	254	93	85	90	91.3978494623656	476	1.54414e-57	Acyl-[acyl-carrier-protein] desaturase, seed specific, chloroplastic OS=Brassica napus PE=2 SV=1	
c64243_g1	692	O48897	TRXF_BRANA	182	173	685	1	173	173	160	166	92.485549132948	823	2.78347e-110	Thioredoxin F-type, chloroplastic OS=Brassica napus GN=TRXF PE=2 SV=1	Q9XFH8	TRXF1_ARATH	178	173	685	1	170	171	154	164	90.0584795321637	807	6.76053e-108	Thioredoxin F1, chloroplastic OS=Arabidopsis thaliana GN=At3g02730 PE=1 SV=2	Q9XFH9	TRXF2_ARATH	185	173	685	1	180	182	140	155	76.9230769230769	691	3.32746e-90	Thioredoxin F2, chloroplastic OS=Arabidopsis thaliana GN=At5g16400 PE=2 SV=1	O81332	TRXF_MESCR	191	173	532	62	186	125	88	98	70.4	453	2.45188e-54	Thioredoxin F-type, chloroplastic OS=Mesembryanthemum crystallinum PE=2 SV=1	Q8S091	TRXF_ORYSJ	187	173	529	65	182	119	83	100	69.7478991596639	447	1.81481e-53	Thioredoxin F, chloroplastic OS=Oryza sativa subsp. japonica GN=Os01g0913000 PE=2 SV=1	P09856	TRXF_SPIOL	190	173	685	1	185	186	96	122	51.6129032258064	447	1.85964e-53	Thioredoxin F-type, chloroplastic OS=Spinacia oleracea PE=1 SV=2	P29450	TRXF_PEA	182	173	505	65	177	113	84	100	74.3362831858407	446	2.40562e-53	Thioredoxin F-type, chloroplastic OS=Pisum sativum PE=2 SV=1	Q9BDJ3	THIO_CALJA	105	176	475	2	101	101	44	66	43.5643564356436	214	4.13594e-20	Thioredoxin OS=Callithrix jacchus GN=TXN PE=3 SV=3	P08628	THIO_RABIT	105	176	460	8	101	95	39	62	41.0526315789474	204	9.11871e-19	Thioredoxin OS=Oryctolagus cuniculus GN=TXN PE=1 SV=2	P10599	THIO_HUMAN	105	176	460	8	101	95	40	61	42.1052631578947	204	9.58735e-19	Thioredoxin OS=Homo sapiens GN=TXN PE=1 SV=3	
c13713_g2	411	Q0GYU4	GLD2_HYPJE	318	3	206	250	317	68	52	63	76.4705882352941	296	3.02194e-31	Glycerol 2-dehydrogenase (NADP(+)) OS=Hypocrea jecorina GN=gld2 PE=1 SV=1	P27800	ALDX_SPOSA	323	3	182	240	299	60	30	40	50	155	1.29613e-11	Aldehyde reductase 1 OS=Sporobolomyces salmonicolor GN=ARI PE=1 SV=3	P14065	GCY1_YEAST	312	3	197	247	311	65	26	41	40	130	2.92957e-08	Glycerol 2-dehydrogenase (NADP(+)) OS=Saccharomyces cerevisiae (strain ATCC 204508 / S288c) GN=GCY1 PE=1 SV=1	Q12458	YPR1_YEAST	312	3	173	247	304	58	27	39	46.551724137931	128	5.61962e-08	Putative reductase 1 OS=Saccharomyces cerevisiae (strain ATCC 204508 / S288c) GN=YPR1 PE=1 SV=1	P74308	AKR_SYNY3	327	3	167	253	307	55	22	34	40	122	3.12414e-07	Aldo/keto reductase slr0942 OS=Synechocystis sp. (strain PCC 6803 / Kazusa) GN=slr0942 PE=1 SV=1	
c113879_g1	233	O08623	SQSTM_RAT	439	134	232	137	169	33	18	20	54.5454545454545	112	2.1594e-06	Sequestosome-1 OS=Rattus norvegicus GN=Sqstm1 PE=1 SV=1	Q64337	SQSTM_MOUSE	442	134	232	140	172	33	18	20	54.5454545454545	112	2.45214e-06	Sequestosome-1 OS=Mus musculus GN=Sqstm1 PE=1 SV=1	
c120235_g1	215	B9RXW4	TPS13_RICCO	572	2	169	179	234	57	33	43	57.8947368421053	156	3.93564e-12	Probable terpene synthase 13 OS=Ricinus communis GN=TPS13 PE=3 SV=1	B9RHX7	TPS4_RICCO	563	2	184	170	229	61	31	42	50.8196721311475	146	7.20484e-11	Probable terpene synthase 4 OS=Ricinus communis GN=TPS4 PE=3 SV=1	P0CV94	NES1_FRAAN	519	2	196	129	192	65	30	41	46.1538461538462	142	2.22008e-10	(3S,6E)-nerolidol synthase 1 OS=Fragaria ananassa PE=1 SV=1	P0CV95	NES2_FRAAN	578	2	196	188	251	65	30	40	46.1538461538462	138	9.52135e-10	(3S,6E)-nerolidol synthase 2, chloroplastic/mitochondrial OS=Fragaria ananassa PE=1 SV=1	P0CV96	NES1_FRAVE	580	2	196	190	253	65	28	38	43.0769230769231	125	5.07399e-08	(3S,6E)-nerolidol synthase 1, chloroplastic OS=Fragaria vesca PE=1 SV=1	Q84NC8	TPS1_ANTMA	579	2	187	191	251	62	25	40	40.3225806451613	109	5.52149e-06	Tricyclene synthase 0e23, chloroplastic OS=Antirrhinum majus GN=0e23 PE=1 SV=1	
c73786_g1	1720	P50246	SAHH_MEDSA	485	133	1587	1	485	485	449	471	92.5773195876289	2303	0	Adenosylhomocysteinase OS=Medicago sativa GN=SAHH PE=2 SV=1	O23255	SAHH1_ARATH	485	133	1587	1	485	485	446	470	91.9587628865979	2290	0	Adenosylhomocysteinase 1 OS=Arabidopsis thaliana GN=SAHH1 PE=1 SV=1	P35007	SAHH_CATRO	485	133	1587	1	485	485	448	469	92.3711340206186	2287	0	Adenosylhomocysteinase OS=Catharanthus roseus GN=SAHH PE=2 SV=1	P68173	SAHH_TOBAC	485	133	1587	1	485	485	446	468	91.9587628865979	2279	0	Adenosylhomocysteinase OS=Nicotiana tabacum GN=SAHH PE=2 SV=1	P68172	SAHH_NICSY	485	133	1587	1	485	485	446	468	91.9587628865979	2279	0	Adenosylhomocysteinase OS=Nicotiana sylvestris GN=SAHH PE=2 SV=1	Q01781	SAHH_PETCR	485	133	1587	1	485	485	446	459	91.9587628865979	2268	0	Adenosylhomocysteinase OS=Petroselinum crispum GN=SAHH PE=2 SV=2	Q9SP37	SAHH_LUPLU	485	133	1587	1	485	485	444	466	91.5463917525773	2265	0	Adenosylhomocysteinase OS=Lupinus luteus GN=SAHH PE=1 SV=1	Q9LK36	SAHH2_ARATH	485	133	1587	1	485	485	444	462	91.5463917525773	2258	0	Adenosylhomocysteinase 2 OS=Arabidopsis thaliana GN=SAHH2 PE=1 SV=1	P93253	SAHH_MESCR	485	133	1587	1	485	485	438	461	90.3092783505155	2240	0	Adenosylhomocysteinase OS=Mesembryanthemum crystallinum GN=SAHH PE=2 SV=1	P32112	SAHH_WHEAT	485	133	1587	1	485	485	439	465	90.5154639175258	2238	0	Adenosylhomocysteinase OS=Triticum aestivum GN=SAHH PE=2 SV=1	
c72819_g1	2974	Q9MYY3	VKGC_DELLE	758	335	2431	4	627	701	269	407	38.3737517831669	1319	4.59728e-166	Vitamin K-dependent gamma-carboxylase OS=Delphinapterus leucas GN=GGCX PE=2 SV=1	O88496	VKGC_RAT	758	446	2431	39	627	664	259	389	39.0060240963855	1307	2.87981e-164	Vitamin K-dependent gamma-carboxylase OS=Rattus norvegicus GN=Ggcx PE=1 SV=1	Q9QYC7	VKGC_MOUSE	757	428	2431	33	627	670	261	391	38.955223880597	1299	5.03808e-163	Vitamin K-dependent gamma-carboxylase OS=Mus musculus GN=Ggcx PE=2 SV=1	Q9GL59	VKGC_SHEEP	758	374	2431	16	627	688	265	397	38.5174418604651	1299	5.41487e-163	Vitamin K-dependent gamma-carboxylase OS=Ovis aries GN=GGCX PE=2 SV=1	Q07175	VKGC_BOVIN	758	374	2431	16	627	688	264	396	38.3720930232558	1295	2.02247e-162	Vitamin K-dependent gamma-carboxylase OS=Bos taurus GN=GGCX PE=1 SV=1	Q5RF50	VKGC_PONAB	758	446	2431	39	627	664	266	389	40.0602409638554	1288	2.37855e-161	Vitamin K-dependent gamma-carboxylase OS=Pongo abelii GN=GGCX PE=2 SV=1	P38435	VKGC_HUMAN	758	380	2431	17	627	686	268	397	39.067055393586	1285	5.80471e-161	Vitamin K-dependent gamma-carboxylase OS=Homo sapiens GN=GGCX PE=1 SV=2	
c107186_g1	203	Q17QZ4	TFDP1_BOVIN	410	1	201	271	337	67	46	57	68.6567164179104	258	1.10971e-26	Transcription factor Dp-1 OS=Bos taurus GN=TFDP1 PE=2 SV=1	Q14186	TFDP1_HUMAN	410	1	201	271	337	67	45	57	67.1641791044776	255	2.64583e-26	Transcription factor Dp-1 OS=Homo sapiens GN=TFDP1 PE=1 SV=1	Q08639	TFDP1_MOUSE	410	1	201	271	337	67	45	57	67.1641791044776	251	8.81085e-26	Transcription factor Dp-1 OS=Mus musculus GN=Tfdp1 PE=1 SV=1	Q14188	TFDP2_HUMAN	446	1	201	286	352	67	44	58	65.6716417910448	248	3.90588e-25	Transcription factor Dp-2 OS=Homo sapiens GN=TFDP2 PE=1 SV=2	Q64163	TFDP2_MOUSE	446	1	201	286	352	67	43	58	64.1791044776119	246	5.77137e-25	Transcription factor Dp-2 OS=Mus musculus GN=Tfdp2 PE=1 SV=2	Q5H9I0	TFDP3_HUMAN	405	1	201	266	332	67	41	53	61.1940298507463	234	2.07729e-23	Transcription factor Dp family member 3 OS=Homo sapiens GN=TFDP3 PE=1 SV=1	Q24318	TFDP_DROME	445	4	195	321	384	64	39	51	60.9375	226	5.04613e-22	Transcription factor Dp OS=Drosophila melanogaster GN=Dp PE=1 SV=2	Q22703	TFDP1_CAEEL	598	4	201	230	295	66	30	48	45.4545454545455	172	2.21117e-14	Transcription factor dpl-1 OS=Caenorhabditis elegans GN=dpl-1 PE=1 SV=2	
c70790_g1	2145	P35502	ESTF_MYZPE	564	344	1858	29	518	520	185	275	35.5769230769231	643	1.42921e-72	Esterase FE4 OS=Myzus persicae PE=1 SV=1	P35501	ESTE_MYZPE	552	344	1858	29	518	520	184	274	35.3846153846154	636	8.6509e-72	Esterase E4 OS=Myzus persicae PE=1 SV=1	Q29550	EST1_PIG	566	341	1804	26	508	524	171	252	32.6335877862595	526	2.16982e-56	Liver carboxylesterase OS=Sus scrofa PE=1 SV=1	Q64419	EST1_MESAU	561	329	1882	29	525	559	186	264	33.2737030411449	525	2.96505e-56	Liver carboxylesterase OS=Mesocricetus auratus PE=2 SV=1	Q6NT32	EST5A_HUMAN	575	413	1813	57	504	483	157	236	32.5051759834368	519	2.25131e-55	Carboxylesterase 5A OS=Homo sapiens GN=CES5A PE=2 SV=1	Q8QZR3	EST2A_MOUSE	558	335	1810	31	501	518	175	257	33.7837837837838	514	7.58209e-55	Pyrethroid hydrolase Ces2a OS=Mus musculus GN=Ces2a PE=1 SV=1	Q8N0W4	NLGNX_HUMAN	816	341	1804	47	536	526	175	252	33.2699619771863	522	7.95645e-55	Neuroligin-4, X-linked OS=Homo sapiens GN=NLGN4X PE=1 SV=1	Q8BYM5	NLGN3_MOUSE	825	314	1804	31	547	552	179	263	32.4275362318841	517	3.58609e-54	Neuroligin-3 OS=Mus musculus GN=Nlgn3 PE=1 SV=2	Q8NFZ3	NLGNY_HUMAN	816	341	1804	47	536	526	173	252	32.8897338403042	515	7.43105e-54	Neuroligin-4, Y-linked OS=Homo sapiens GN=NLGN4Y PE=2 SV=1	B2D0J5	EST6_APIME	557	344	1804	28	504	506	163	245	32.2134387351779	503	2.17802e-53	Venom carboxylesterase-6 OS=Apis mellifera PE=2 SV=1	
c121180_g1	252	Q9P3U1	YKX5_SCHPO	464	60	245	179	237	62	34	45	54.8387096774194	176	8.62299e-15	Uncharacterized RNA-binding protein C328.05 OS=Schizosaccharomyces pombe (strain 972 / ATCC 24843) GN=SPAC328.05 PE=3 SV=3	Q9D0E1	HNRPM_MOUSE	729	66	251	205	263	62	28	39	45.1612903225806	135	4.21165e-09	Heterogeneous nuclear ribonucleoprotein M OS=Mus musculus GN=Hnrnpm PE=1 SV=3	Q62826	HNRPM_RAT	690	66	251	166	224	62	27	38	43.5483870967742	130	1.94293e-08	Heterogeneous nuclear ribonucleoprotein M OS=Rattus norvegicus GN=Hnrnpm PE=1 SV=4	P52272	HNRPM_HUMAN	730	66	251	206	264	62	27	38	43.5483870967742	130	1.99152e-08	Heterogeneous nuclear ribonucleoprotein M OS=Homo sapiens GN=HNRNPM PE=1 SV=3	Q9P2K5	MYEF2_HUMAN	600	66	251	235	293	62	27	38	43.5483870967742	124	1.09178e-07	Myelin expression factor 2 OS=Homo sapiens GN=MYEF2 PE=1 SV=3	P38922	HRB1_YEAST	454	57	251	260	321	65	26	40	40	123	1.15461e-07	Protein HRB1 OS=Saccharomyces cerevisiae (strain ATCC 204508 / S288c) GN=HRB1 PE=1 SV=2	Q8C854	MYEF2_MOUSE	591	66	251	226	284	62	27	38	43.5483870967742	123	1.25869e-07	Myelin expression factor 2 OS=Mus musculus GN=Myef2 PE=1 SV=1	P25555	GBP2_YEAST	427	63	251	220	279	63	23	39	36.5079365079365	118	4.01542e-07	Single-strand telomeric DNA-binding protein GBP2 OS=Saccharomyces cerevisiae (strain ATCC 204508 / S288c) GN=GBP2 PE=1 SV=1	
c48125_g1	438	P29407	PGK_YARLI	417	1	423	1	141	141	107	120	75.886524822695	561	4.23555e-69	Phosphoglycerate kinase OS=Yarrowia lipolytica (strain CLIB 122 / E 150) GN=PGK1 PE=3 SV=1	P00560	PGK_YEAST	416	1	423	1	140	141	103	117	73.0496453900709	534	5.15963e-65	Phosphoglycerate kinase OS=Saccharomyces cerevisiae (strain ATCC 204508 / S288c) GN=PGK1 PE=1 SV=2	O60101	PGK_SCHPO	414	1	423	1	140	141	105	117	74.468085106383	531	1.16862e-64	Phosphoglycerate kinase OS=Schizosaccharomyces pombe (strain 972 / ATCC 24843) GN=pgk1 PE=1 SV=1	P41759	PGK_SCHMA	416	1	411	4	140	137	98	113	71.5328467153285	523	1.65657e-63	Phosphoglycerate kinase OS=Schistosoma mansoni GN=PGK PE=1 SV=1	O74233	PGK_FUNMO	416	1	423	1	141	141	100	114	70.9219858156028	521	4.05821e-63	Phosphoglycerate kinase OS=Funneliformis mosseae GN=PGK PE=2 SV=1	Q6FKY1	PGK_CANGA	416	1	423	1	140	141	100	115	70.9219858156028	515	2.79519e-62	Phosphoglycerate kinase OS=Candida glabrata (strain ATCC 2001 / CBS 138 / JCM 3761 / NBRC 0622 / NRRL Y-65) GN=PGK1 PE=3 SV=1	Q757Q0	PGK_ASHGO	416	1	423	1	140	141	101	113	71.6312056737589	515	3.49632e-62	Phosphoglycerate kinase OS=Ashbya gossypii (strain ATCC 10895 / CBS 109.51 / FGSC 9923 / NRRL Y-1056) GN=PGK1 PE=3 SV=3	P11977	PGK_EMENI	421	1	423	1	144	144	103	111	71.5277777777778	514	3.96296e-62	Phosphoglycerate kinase OS=Emericella nidulans (strain FGSC A4 / ATCC 38163 / CBS 112.46 / NRRL 194 / M139) GN=pgkA PE=3 SV=2	P41757	PGK_CANMA	417	1	423	1	141	141	99	111	70.2127659574468	513	5.13975e-62	Phosphoglycerate kinase OS=Candida maltosa GN=PGK1 PE=3 SV=1	P46273	PGK_CANAL	417	1	423	1	141	141	99	110	70.2127659574468	512	7.62323e-62	Phosphoglycerate kinase OS=Candida albicans (strain SC5314 / ATCC MYA-2876) GN=PGK1 PE=3 SV=1	
c89900_g1	253	Q6V1X1	DPP8_HUMAN	898	2	250	714	797	84	43	57	51.1904761904762	151	3.46333e-11	Dipeptidyl peptidase 8 OS=Homo sapiens GN=DPP8 PE=1 SV=1	Q8BVG4	DPP9_MOUSE	862	2	247	688	770	83	39	54	46.9879518072289	147	1.09303e-10	Dipeptidyl peptidase 9 OS=Mus musculus GN=Dpp9 PE=2 SV=2	Q86TI2	DPP9_HUMAN	863	2	247	689	771	83	39	54	46.9879518072289	145	1.96687e-10	Dipeptidyl peptidase 9 OS=Homo sapiens GN=DPP9 PE=1 SV=3	Q80YA7	DPP8_MOUSE	892	2	250	708	791	84	44	57	52.3809523809524	144	2.45338e-10	Dipeptidyl peptidase 8 OS=Mus musculus GN=Dpp8 PE=2 SV=1	P28843	DPP4_MOUSE	760	11	253	587	667	81	30	49	37.037037037037	115	1.71713e-06	Dipeptidyl peptidase 4 OS=Mus musculus GN=Dpp4 PE=1 SV=3	P27487	DPP4_HUMAN	766	11	253	593	673	81	31	47	38.2716049382716	114	2.16817e-06	Dipeptidyl peptidase 4 OS=Homo sapiens GN=DPP4 PE=1 SV=2	P14740	DPP4_RAT	767	11	253	594	674	81	30	49	37.037037037037	113	2.53717e-06	Dipeptidyl peptidase 4 OS=Rattus norvegicus GN=Dpp4 PE=1 SV=2	P81425	DPP4_BOVIN	765	11	253	592	672	81	30	46	37.037037037037	110	7.7124e-06	Dipeptidyl peptidase 4 OS=Bos taurus GN=DPP4 PE=1 SV=3	P22411	DPP4_PIG	766	11	253	593	673	81	30	46	37.037037037037	109	8.45623e-06	Dipeptidyl peptidase 4 OS=Sus scrofa GN=DPP4 PE=1 SV=3	
c66903_g1	2436	Q8BTK5	SMYD4_MOUSE	799	1244	2374	317	708	417	106	169	25.4196642685851	202	8.40466e-15	SET and MYND domain-containing protein 4 OS=Mus musculus GN=Smyd4 PE=2 SV=2	Q8IYR2	SMYD4_HUMAN	804	1244	2263	317	687	404	94	160	23.2673267326733	188	4.49553e-13	SET and MYND domain-containing protein 4 OS=Homo sapiens GN=SMYD4 PE=2 SV=3	Q5F3V0	SMYD4_CHICK	742	1244	1960	316	573	272	73	108	26.8382352941176	181	2.96533e-12	SET and MYND domain-containing protein 4 OS=Gallus gallus GN=SMYD4 PE=2 SV=1	Q5R5X9	SMYD4_PONAB	804	1244	2263	317	687	394	89	160	22.5888324873096	175	1.60513e-11	SET and MYND domain-containing protein 4 OS=Pongo abelii GN=SMYD4 PE=2 SV=1	Q54Q80	Y4059_DICDI	1280	1802	2032	918	993	78	34	43	43.5897435897436	137	5.10857e-07	SET and MYND domain-containing protein DDB_G0284059 OS=Dictyostelium discoideum GN=DDB_G0284059 PE=3 SV=1	Q9NRG4	SMYD2_HUMAN	433	1655	2032	135	267	145	44	60	30.3448275862069	126	6.36554e-06	N-lysine methyltransferase SMYD2 OS=Homo sapiens GN=SMYD2 PE=1 SV=2	Q0P585	SMYD2_BOVIN	433	1655	2032	135	267	145	44	60	30.3448275862069	125	8.85526e-06	N-lysine methyltransferase SMYD2 OS=Bos taurus GN=SMYD2 PE=2 SV=1	
c107675_g1	239	Q43433	VATB2_GOSHI	386	2	238	216	294	79	78	79	98.7341772151899	416	4.34646e-49	V-type proton ATPase subunit B 2 (Fragment) OS=Gossypium hirsutum PE=2 SV=1	Q9SZN1	VATB2_ARATH	487	2	238	317	395	79	79	79	100	419	8.34575e-49	V-type proton ATPase subunit B2 OS=Arabidopsis thaliana GN=VHA-B2 PE=1 SV=1	Q40079	VATB2_HORVU	483	2	238	313	391	79	79	79	100	419	8.40627e-49	V-type proton ATPase subunit B 2 OS=Hordeum vulgare PE=2 SV=1	Q8W4E2	VATB3_ARATH	487	2	238	317	395	79	78	79	98.7341772151899	416	2.36842e-48	V-type proton ATPase subunit B3 OS=Arabidopsis thaliana GN=VHA-B3 PE=2 SV=1	Q43432	VATB1_GOSHI	488	2	238	318	396	79	78	79	98.7341772151899	416	2.52705e-48	V-type proton ATPase subunit B 1 OS=Gossypium hirsutum PE=2 SV=1	P11574	VATB1_ARATH	486	2	238	316	394	79	78	79	98.7341772151899	416	2.53831e-48	V-type proton ATPase subunit B1 OS=Arabidopsis thaliana GN=VHA-B1 PE=2 SV=2	Q40078	VATB1_HORVU	488	2	238	318	396	79	78	78	98.7341772151899	413	7.30837e-48	V-type proton ATPase subunit B 1 OS=Hordeum vulgare PE=2 SV=1	Q38681	VATB1_ACEAT	492	2	238	323	401	79	74	78	93.6708860759494	404	1.1462e-46	V-type proton ATPase subunit B 1 OS=Acetabularia acetabulum PE=2 SV=1	P31401	VATB_MANSE	494	2	238	324	402	79	73	77	92.4050632911392	403	1.93808e-46	V-type proton ATPase subunit B OS=Manduca sexta GN=VHA55 PE=2 SV=1	P31410	VATB_HELVI	494	2	238	324	402	79	73	77	92.4050632911392	403	1.99854e-46	V-type proton ATPase subunit B OS=Heliothis virescens GN=VHA55 PE=2 SV=1	
c4038_g1	391	P31414	AVP1_ARATH	770	3	218	699	770	72	71	71	98.6111111111111	371	2.72478e-40	Pyrophosphate-energized vacuolar membrane proton pump 1 OS=Arabidopsis thaliana GN=AVP1 PE=1 SV=1	Q06572	AVP_HORVU	762	3	218	691	762	72	65	70	90.2777777777778	344	1.52825e-36	Pyrophosphate-energized vacuolar membrane proton pump OS=Hordeum vulgare PE=2 SV=2	P21616	AVP_VIGRR	766	3	212	695	764	70	65	68	92.8571428571429	342	2.17743e-36	Pyrophosphate-energized vacuolar membrane proton pump OS=Vigna radiata var. radiata PE=1 SV=4	Q8F641	HPPA_LEPIN	704	3	212	639	701	70	46	53	65.7142857142857	233	1.21977e-21	Putative K(+)-stimulated pyrophosphate-energized sodium pump OS=Leptospira interrogans serogroup Icterohaemorrhagiae serovar Lai (strain 56601) GN=hppA PE=3 SV=1	Q72Q29	HPPA_LEPIC	704	3	212	639	701	70	46	53	65.7142857142857	233	1.21977e-21	Putative K(+)-stimulated pyrophosphate-energized sodium pump OS=Leptospira interrogans serogroup Icterohaemorrhagiae serovar copenhageni (strain Fiocruz L1-130) GN=hppA PE=3 SV=1	Q898Q9	HPPA_CLOTE	673	3	218	607	672	72	45	51	62.5	221	5.2793e-20	Putative K(+)-stimulated pyrophosphate-energized sodium pump OS=Clostridium tetani (strain Massachusetts / E88) GN=hppA PE=3 SV=1	Q2RIS7	HPPA1_MOOTA	672	3	185	615	669	61	39	43	63.9344262295082	189	1.01389e-15	Putative K(+)-stimulated pyrophosphate-energized sodium pump OS=Moorella thermoacetica (strain ATCC 39073) GN=hppA1 PE=1 SV=1	Q8TJA9	HPPA1_METAC	676	3	185	621	675	61	36	46	59.0163934426229	189	1.11108e-15	Putative K(+)-stimulated pyrophosphate-energized sodium pump OS=Methanosarcina acetivorans (strain ATCC 35395 / DSM 2834 / JCM 12185 / C2A) GN=hppA1 PE=3 SV=2	Q8PYZ8	HPPA1_METMA	676	3	185	621	675	61	36	46	59.0163934426229	187	1.68993e-15	K(+)-stimulated pyrophosphate-energized sodium pump OS=Methanosarcina mazei (strain ATCC BAA-159 / DSM 3647 / Goe1 / Go1 / JCM 11833 / OCM 88) GN=hppA1 PE=1 SV=1	Q8RHJ2	HPPA_FUSNN	671	51	185	623	667	45	34	39	75.5555555555556	186	2.47998e-15	Putative K(+)-stimulated pyrophosphate-energized sodium pump OS=Fusobacterium nucleatum subsp. nucleatum (strain ATCC 25586 / CIP 101130 / JCM 8532 / LMG 13131) GN=hppA PE=3 SV=1	
c64119_g1	5407	Q9VN12	NCKXH_DROME	642	2453	3892	93	642	554	337	398	60.8303249097473	1694	0	Probable sodium/potassium/calcium exchanger CG1090 OS=Drosophila melanogaster GN=CG1090 PE=2 SV=3	Q8CGQ8	NCKX4_MOUSE	622	2456	3886	58	618	566	216	316	38.1625441696113	1005	1.18103e-117	Sodium/potassium/calcium exchanger 4 OS=Mus musculus GN=Slc24a4 PE=2 SV=2	Q8NFF2	NCKX4_HUMAN	622	2456	3886	58	618	566	215	312	37.9858657243816	997	1.30885e-116	Sodium/potassium/calcium exchanger 4 OS=Homo sapiens GN=SLC24A4 PE=1 SV=2	Q71RS6	NCKX5_HUMAN	500	2453	3886	33	498	483	201	288	41.6149068322981	936	8.92408e-110	Sodium/potassium/calcium exchanger 5 OS=Homo sapiens GN=SLC24A5 PE=1 SV=1	Q49SH1	NCKX5_DANRE	513	2462	3877	47	507	481	195	288	40.5405405405405	909	5.46346e-106	Sodium/potassium/calcium exchanger 5 OS=Danio rerio GN=slc24a5 PE=2 SV=1	Q8C261	NCKX5_MOUSE	501	2477	3868	45	493	465	191	280	41.0752688172043	907	7.9466e-106	Sodium/potassium/calcium exchanger 5 OS=Mus musculus GN=Slc24a5 PE=2 SV=1	Q9UI40	NCKX2_HUMAN	661	2474	3850	110	651	547	187	283	34.1864716636197	773	5.78918e-86	Sodium/potassium/calcium exchanger 2 OS=Homo sapiens GN=SLC24A2 PE=1 SV=1	Q9IAL8	NCKX1_CHICK	663	2501	3850	115	653	542	174	268	32.1033210332103	704	6.98634e-77	Sodium/potassium/calcium exchanger 1 OS=Gallus gallus GN=SLC24A1 PE=2 SV=1	Q9HC58	NCKX3_HUMAN	644	3281	3886	440	641	202	96	138	47.5247524752475	534	5.74288e-55	Sodium/potassium/calcium exchanger 3 OS=Homo sapiens GN=SLC24A3 PE=2 SV=4	Q9EPQ0	NCKX3_RAT	624	3290	3886	424	622	199	94	136	47.2361809045226	525	5.13475e-54	Sodium/potassium/calcium exchanger 3 (Fragment) OS=Rattus norvegicus GN=Slc24a3 PE=2 SV=1	
c142858_g1	222	Q5EFX7	RASK_KRYMA	188	14	196	37	97	61	60	61	98.3606557377049	330	2.39378e-38	GTPase KRas OS=Kryptolebias marmoratus GN=kras PE=2 SV=1	Q9YH38	RASK_CYPCA	188	14	196	37	97	61	60	61	98.3606557377049	330	2.52608e-38	GTPase KRas OS=Cyprinus carpio GN=kras PE=2 SV=1	O42277	RASK_ORYLA	188	14	196	37	97	61	60	61	98.3606557377049	329	2.69451e-38	GTPase KRas OS=Oryzias latipes GN=kras1 PE=2 SV=1	P79800	RASK_MELGA	188	14	196	37	97	61	60	61	98.3606557377049	329	3.00055e-38	GTPase KRas OS=Meleagris gallopavo GN=KRAS PE=2 SV=1	Q07983	RASK_MONDO	188	14	196	37	97	61	60	61	98.3606557377049	329	3.20061e-38	GTPase KRas OS=Monodelphis domestica GN=KRAS PE=1 SV=1	P05774	RAS_CARAU	183	14	196	37	97	61	60	61	98.3606557377049	328	4.32129e-38	Ras-like protein (Fragment) OS=Carassius auratus PE=3 SV=1	P08644	RASK_RAT	189	14	196	37	97	61	60	61	98.3606557377049	328	4.34447e-38	GTPase KRas OS=Rattus norvegicus GN=Kras PE=1 SV=3	P32883	RASK_MOUSE	189	14	196	37	97	61	60	61	98.3606557377049	328	4.34447e-38	GTPase KRas OS=Mus musculus GN=Kras PE=1 SV=1	P01117	RASK_MSVKI	189	14	196	37	97	61	60	60	98.3606557377049	328	4.58448e-38	GTPase KRas OS=Kirsten murine sarcoma virus GN=K-RAS PE=1 SV=1	P01116	RASK_HUMAN	189	14	196	37	97	61	60	61	98.3606557377049	328	5.10502e-38	GTPase KRas OS=Homo sapiens GN=KRAS PE=1 SV=1	
c55994_g2	1858	P54814	PRS8_MANSE	402	2	652	186	402	217	217	217	100	1027	4.38459e-132	26S protease regulatory subunit 8 OS=Manduca sexta PE=2 SV=1	O18413	PRS8_DROME	405	2	652	189	405	217	217	217	100	1026	7.44889e-132	26S protease regulatory subunit 8 OS=Drosophila melanogaster GN=Rpt6 PE=1 SV=2	P62198	PRS8_RAT	406	2	652	190	406	217	212	215	97.6958525345622	1011	1.69604e-129	26S protease regulatory subunit 8 OS=Rattus norvegicus GN=Psmc5 PE=1 SV=1	P62197	PRS8_PIG	406	2	652	190	406	217	212	215	97.6958525345622	1011	1.69604e-129	26S protease regulatory subunit 8 OS=Sus scrofa GN=PSMC5 PE=2 SV=1	P62196	PRS8_MOUSE	406	2	652	190	406	217	212	215	97.6958525345622	1011	1.69604e-129	26S protease regulatory subunit 8 OS=Mus musculus GN=Psmc5 PE=1 SV=1	P62195	PRS8_HUMAN	406	2	652	190	406	217	212	215	97.6958525345622	1011	1.69604e-129	26S protease regulatory subunit 8 OS=Homo sapiens GN=PSMC5 PE=1 SV=1	P62194	PRS8_BOVIN	406	2	652	190	406	217	212	215	97.6958525345622	1011	1.69604e-129	26S protease regulatory subunit 8 OS=Bos taurus GN=PSMC5 PE=2 SV=1	P46470	PRS8_XENLA	461	2	661	185	403	220	204	206	92.7272727272727	996	1.36178e-126	26S protease regulatory subunit 8 OS=Xenopus laevis GN=psmc5 PE=2 SV=2	P34124	PRS8_DICDI	403	2	652	186	403	218	182	196	83.4862385321101	916	2.06707e-115	26S protease regulatory subunit 8 OS=Dictyostelium discoideum GN=psmC5 PE=1 SV=2	Q94BQ2	PRS8B_ARATH	419	2	652	202	419	218	192	207	88.0733944954129	912	1.1649e-114	26S protease regulatory subunit 8 homolog B OS=Arabidopsis thaliana GN=RPT6B PE=1 SV=1	
c34538_g1	312	Q9SD07	SSL4_ARATH	370	165	311	318	366	49	23	33	46.9387755102041	127	4.64202e-08	Protein STRICTOSIDINE SYNTHASE-LIKE 4 OS=Arabidopsis thaliana GN=SSL4 PE=1 SV=1	Q9SD05	SSL6_ARATH	371	165	311	318	366	49	22	37	44.8979591836735	123	1.32868e-07	Protein STRICTOSIDINE SYNTHASE-LIKE 6 OS=Arabidopsis thaliana GN=SSL6 PE=2 SV=1	Q9CAZ7	SSL5_ARATH	371	165	311	318	366	49	21	37	42.8571428571429	123	1.37973e-07	Protein STRICTOSIDINE SYNTHASE-LIKE 5 OS=Arabidopsis thaliana GN=SSL5 PE=2 SV=1	Q9SD04	SSL7_ARATH	371	165	311	318	366	49	22	35	44.8979591836735	120	3.70354e-07	Protein STRICTOSIDINE SYNTHASE-LIKE 7 OS=Arabidopsis thaliana GN=SSL7 PE=2 SV=1	
c161931_g1	203	Q9C7S7	ERO1_ARATH	469	3	203	306	372	67	59	63	88.0597014925373	316	1.4383e-34	Endoplasmic reticulum oxidoreductin-1 OS=Arabidopsis thaliana GN=AERO1 PE=1 SV=1	Q7X9I4	ERO2_ARATH	472	3	203	305	371	67	49	61	73.134328358209	279	2.03339e-29	Endoplasmic reticulum oxidoreductin-2 OS=Arabidopsis thaliana GN=AERO2 PE=1 SV=1	
c182645_g1	232	Q9FGK8	SC16B_ARATH	1361	3	224	461	532	74	40	51	54.0540540540541	189	3.20514e-16	Protein transport protein SEC16B homolog OS=Arabidopsis thaliana GN=SEC16B PE=1 SV=1	Q9FGK9	MAG5_ARATH	1350	3	221	469	539	73	37	48	50.6849315068493	166	2.81945e-13	Protein transport protein SEC16A homolog OS=Arabidopsis thaliana GN=MAG5 PE=1 SV=1	
c156680_g1	275	Q6P8E9	NH2L1_XENTR	128	2	247	1	82	82	68	75	82.9268292682927	301	1.93126e-34	NHP2-like protein 1 OS=Xenopus tropicalis GN=nhp2l1 PE=2 SV=1	Q5XH16	NH2L1_XENLA	128	2	247	1	82	82	67	75	81.7073170731707	298	5.32436e-34	NHP2-like protein 1 OS=Xenopus laevis GN=nhp2l1 PE=2 SV=1	O74690	SNU13_SCHPO	125	2	235	2	79	78	67	74	85.8974358974359	295	1.64324e-33	13 kDa ribonucleoprotein-associated protein OS=Schizosaccharomyces pombe (strain 972 / ATCC 24843) GN=snu13 PE=3 SV=1	P55770	NH2L1_RAT	128	2	247	1	82	82	65	72	79.2682926829268	289	1.15022e-32	NHP2-like protein 1 OS=Rattus norvegicus GN=Nhp2l1 PE=2 SV=4	Q9D0T1	NH2L1_MOUSE	128	2	247	1	82	82	65	72	79.2682926829268	289	1.15022e-32	NHP2-like protein 1 OS=Mus musculus GN=Nhp2l1 PE=1 SV=4	Q4R5C6	NH2L1_MACFA	128	2	247	1	82	82	65	72	79.2682926829268	289	1.15022e-32	NHP2-like protein 1 OS=Macaca fascicularis GN=NHP2L1 PE=2 SV=1	P55769	NH2L1_HUMAN	128	2	247	1	82	82	65	72	79.2682926829268	289	1.15022e-32	NHP2-like protein 1 OS=Homo sapiens GN=NHP2L1 PE=1 SV=3	Q3B8S0	NH2L1_BOVIN	128	2	247	1	82	82	65	72	79.2682926829268	289	1.15022e-32	NHP2-like protein 1 OS=Bos taurus GN=NHP2L1 PE=2 SV=3	Q21568	NH2L1_CAEEL	128	2	247	1	82	82	67	73	81.7073170731707	287	2.72364e-32	NHP2-like protein 1 homolog OS=Caenorhabditis elegans GN=M28.5 PE=3 SV=1	Q4P0K3	SNU13_USTMA	126	2	229	5	80	76	61	70	80.2631578947368	276	9.22097e-31	13 kDa ribonucleoprotein-associated protein OS=Ustilago maydis (strain 521 / FGSC 9021) GN=SNU13 PE=3 SV=1	
c70296_g1	1117	Q7KWX9	EXOS3_DICDI	237	407	1081	4	225	226	92	130	40.7079646017699	424	1.10655e-47	Putative exosome complex component rrp40 OS=Dictyostelium discoideum GN=exosc3 PE=3 SV=1	Q7TQK4	EXOS3_MOUSE	274	404	1057	49	273	226	86	132	38.0530973451327	387	6.6011e-42	Exosome complex component RRP40 OS=Mus musculus GN=Exosc3 PE=1 SV=3	Q9NQT5	EXOS3_HUMAN	275	404	1060	45	274	231	88	131	38.0952380952381	387	7.49985e-42	Exosome complex component RRP40 OS=Homo sapiens GN=EXOSC3 PE=1 SV=3	Q3T0E1	EXOS3_BOVIN	275	404	1045	55	274	221	83	126	37.5565610859729	386	1.06612e-41	Exosome complex component RRP40 OS=Bos taurus GN=EXOSC3 PE=2 SV=1	O13903	RRP40_SCHPO	240	398	1060	15	240	231	93	133	40.2597402597403	376	1.17991e-40	Exosome complex component rrp40 OS=Schizosaccharomyces pombe (strain 972 / ATCC 24843) GN=rrp40 PE=3 SV=1	Q08285	RRP40_YEAST	240	461	1015	19	212	194	61	105	31.4432989690722	265	2.86725e-25	Exosome complex component RRP40 OS=Saccharomyces cerevisiae (strain ATCC 204508 / S288c) GN=RRP40 PE=1 SV=2	Q8U0L8	RRP4_PYRFU	264	443	901	60	213	166	53	78	31.9277108433735	142	1.03498e-08	Exosome complex component Rrp4 OS=Pyrococcus furiosus (strain ATCC 43587 / DSM 3638 / JCM 8422 / Vc1) GN=rrp4 PE=3 SV=1	O59221	RRP4_PYRHO	265	443	901	60	213	168	56	82	33.3333333333333	138	3.73724e-08	Exosome complex component Rrp4 OS=Pyrococcus horikoshii (strain ATCC 700860 / DSM 12428 / JCM 9974 / NBRC 100139 / OT-3) GN=rrp4 PE=3 SV=1	O29758	RRP4_ARCFU	223	398	904	52	209	177	46	72	25.9887005649718	128	4.14114e-07	Exosome complex component Rrp4 OS=Archaeoglobus fulgidus (strain ATCC 49558 / VC-16 / DSM 4304 / JCM 9628 / NBRC 100126) GN=rrp4 PE=1 SV=1	Q9V120	RRP4_PYRAB	265	443	901	60	213	168	54	81	32.1428571428571	127	8.92158e-07	Exosome complex component Rrp4 OS=Pyrococcus abyssi (strain GE5 / Orsay) GN=rrp4 PE=3 SV=1	
c122677_g1	269	Q24572	CAF1_DROME	430	3	269	139	227	89	83	86	93.2584269662921	457	1.52479e-54	Probable histone-binding protein Caf1 OS=Drosophila melanogaster GN=Caf1 PE=1 SV=1	Q5RF92	RBBP4_PONAB	425	3	269	135	223	89	79	86	88.7640449438202	443	1.61786e-52	Histone-binding protein RBBP4 OS=Pongo abelii GN=RBBP4 PE=2 SV=3	Q9W7I5	RBBP4_CHICK	425	3	269	135	223	89	79	86	88.7640449438202	443	1.61786e-52	Histone-binding protein RBBP4 OS=Gallus gallus GN=RBBP4 PE=1 SV=3	Q60972	RBBP4_MOUSE	425	3	269	135	223	89	79	86	88.7640449438202	443	1.68758e-52	Histone-binding protein RBBP4 OS=Mus musculus GN=Rbbp4 PE=1 SV=5	Q09028	RBBP4_HUMAN	425	3	269	135	223	89	79	86	88.7640449438202	443	1.68758e-52	Histone-binding protein RBBP4 OS=Homo sapiens GN=RBBP4 PE=1 SV=3	Q3MHL3	RBBP4_BOVIN	425	3	269	135	223	89	79	86	88.7640449438202	443	1.68758e-52	Histone-binding protein RBBP4 OS=Bos taurus GN=RBBP4 PE=1 SV=3	Q5M7K4	RBBP4_XENTR	425	3	269	135	223	89	79	85	88.7640449438202	439	7.07869e-52	Histone-binding protein RBBP4 OS=Xenopus tropicalis GN=rbbp4 PE=2 SV=3	Q6INH0	RBP4B_XENLA	425	3	269	135	223	89	78	84	87.6404494382023	433	5.23518e-51	Histone-binding protein RBBP4-B OS=Xenopus laevis GN=rbbp4-b PE=1 SV=3	O93377	RBP4A_XENLA	425	3	269	135	223	89	77	85	86.5168539325843	432	7.48705e-51	Histone-binding protein RBBP4-A OS=Xenopus laevis GN=rbbp4-a PE=1 SV=3	Q8AVH1	RBBP7_XENLA	425	3	269	134	222	89	74	84	83.1460674157303	427	2.96908e-50	Histone-binding protein RBBP7 OS=Xenopus laevis GN=rbbp7 PE=2 SV=1	
c24375_g1	264	Q8VZH2	APM1_ARATH	879	3	263	134	220	87	72	83	82.7586206896552	420	1.27319e-47	Aminopeptidase M1 OS=Arabidopsis thaliana GN=APM1 PE=1 SV=1	Q6Z6L4	APM1A_ORYSJ	878	3	263	141	227	87	65	78	74.7126436781609	373	4.09041e-41	Aminopeptidase M1-A OS=Oryza sativa subsp. japonica GN=Os02g0218200 PE=2 SV=1	Q0J5V5	APM1B_ORYSJ	875	3	263	132	218	87	65	76	74.7126436781609	368	2.31665e-40	Aminopeptidase M1-B OS=Oryza sativa subsp. japonica GN=Os08g0398700 PE=2 SV=1	Q0J2B5	APM1C_ORYSJ	878	3	263	138	224	87	68	75	78.1609195402299	366	3.82334e-40	Aminopeptidase M1-C OS=Oryza sativa subsp. japonica GN=Os09g0362500 PE=2 SV=2	Q6K4E7	APM1D_ORYSJ	873	3	263	132	218	87	65	76	74.7126436781609	365	4.81842e-40	Aminopeptidase M1-D OS=Oryza sativa subsp. japonica GN=Os09g0362800 PE=2 SV=1	Q11011	PSA_MOUSE	920	3	260	177	265	89	50	62	56.1797752808989	258	1.99387e-25	Puromycin-sensitive aminopeptidase OS=Mus musculus GN=Npepps PE=1 SV=2	P55786	PSA_HUMAN	919	3	260	176	264	89	50	62	56.1797752808989	258	2.0906e-25	Puromycin-sensitive aminopeptidase OS=Homo sapiens GN=NPEPPS PE=1 SV=2	A6NEC2	PSAL_HUMAN	478	3	260	176	264	89	48	60	53.9325842696629	241	1.11892e-23	Puromycin-sensitive aminopeptidase-like protein OS=Homo sapiens GN=NPEPPSL1 PE=2 SV=3	Q8SQI6	AMP11_ENCCU	864	6	263	146	233	90	41	60	45.5555555555556	212	2.4955e-19	Probable M1 family aminopeptidase 1 OS=Encephalitozoon cuniculi (strain GB-M1) GN=ECU01_0140 PE=3 SV=1	Q10736	AMPN_ACEPA	355	3	221	152	225	74	41	52	55.4054054054054	205	4.27425e-19	Aminopeptidase N (Fragment) OS=Acetobacter pasteurianus GN=pepN PE=3 SV=1	
c184063_g1	431	P52839	SOT12_ARATH	326	3	416	11	153	144	63	95	43.75	307	1.17152e-32	Cytosolic sulfotransferase 12 OS=Arabidopsis thaliana GN=SOT12 PE=1 SV=2	Q8L5A7	SOT15_ARATH	359	12	425	37	178	142	58	89	40.8450704225352	302	1.02644e-31	Cytosolic sulfotransferase 15 OS=Arabidopsis thaliana GN=SOT15 PE=1 SV=1	Q8GZ53	SOT14_ARATH	347	6	425	23	167	145	59	89	40.6896551724138	293	1.51009e-30	Cytosolic sulfotransferase 14 OS=Arabidopsis thaliana GN=SOT14 PE=2 SV=1	Q9ZPQ5	SOT13_ARATH	324	3	404	19	147	136	57	86	41.9117647058824	291	1.98655e-30	Cytosolic sulfotransferase 13 OS=Arabidopsis thaliana GN=SOT13 PE=3 SV=1	Q8RV79	SOT11_ARATH	351	15	416	34	172	139	60	85	43.1654676258993	277	2.5511e-28	Cytosolic sulfotransferase 11 OS=Arabidopsis thaliana GN=SOT11 PE=2 SV=1	Q9FX56	SOT8_ARATH	331	3	398	25	158	134	55	87	41.044776119403	276	3.44829e-28	Cytosolic sulfotransferase 8 OS=Arabidopsis thaliana GN=SOT8 PE=2 SV=1	Q9FZ91	SOT7_ARATH	326	3	413	12	151	140	56	88	40	267	5.53084e-27	Cytosolic sulfotransferase 7 OS=Arabidopsis thaliana GN=SOT7 PE=2 SV=1	Q9M1V2	SOT5_ARATH	323	3	419	6	148	143	58	89	40.5594405594406	267	6.01651e-27	Cytosolic sulfotransferase 5 OS=Arabidopsis thaliana GN=SOT5 PE=1 SV=1	Q9M1V1	SOT6_ARATH	329	3	404	17	153	139	57	87	41.0071942446043	260	4.92982e-26	Cytosolic sulfotransferase 6 OS=Arabidopsis thaliana GN=SOT6 PE=2 SV=1	Q8RUC1	SOT4_ARATH	273	3	416	10	134	143	54	84	37.7622377622378	254	2.43759e-25	Cytosolic sulfotransferase 4 OS=Arabidopsis thaliana GN=SOT4 PE=3 SV=1	
c65856_g1	462	P40185	MMF1_YEAST	145	62	445	21	145	128	86	102	67.1875	444	9.51973e-55	Protein MMF1, mitochondrial OS=Saccharomyces cerevisiae (strain ATCC 204508 / S288c) GN=MMF1 PE=1 SV=1	P40037	HMF1_YEAST	129	62	445	5	129	128	81	100	63.28125	376	1.0741e-44	Protein HMF1 OS=Saccharomyces cerevisiae (strain ATCC 204508 / S288c) GN=HMF1 PE=1 SV=1	P37552	RIDA_BACSU	125	71	442	5	125	124	62	78	50	293	2.87623e-32	2-iminobutanoate/2-iminopropanoate deaminase OS=Bacillus subtilis (strain 168) GN=yabJ PE=1 SV=3	Q9UZA3	Y1251_PYRAB	127	77	433	8	124	119	57	76	47.8991596638655	272	3.52811e-29	RutC family protein PYRAB12510 OS=Pyrococcus abyssi (strain GE5 / Orsay) GN=PYRAB12510 PE=3 SV=1	O58584	Y854_PYRHO	126	77	433	7	123	119	53	75	44.5378151260504	262	9.99094e-28	RutC family protein PH0854 OS=Pyrococcus horikoshii (strain ATCC 700860 / DSM 12428 / JCM 9974 / NBRC 100139 / OT-3) GN=PH0854 PE=1 SV=2	Q8U308	RIDA_PYRFU	126	83	433	9	123	117	53	74	45.2991452991453	260	2.15067e-27	2-iminobutanoate/2-iminopropanoate deaminase OS=Pyrococcus furiosus (strain ATCC 43587 / DSM 3638 / JCM 8422 / Vc1) GN=yjgF PE=1 SV=1	O43003	MMF1_SCHPO	162	2	439	21	162	150	65	90	43.3333333333333	262	2.19451e-27	Protein mmf1, mitochondrial OS=Schizosaccharomyces pombe (strain 972 / ATCC 24843) GN=mmf1 PE=3 SV=1	P52761	Y709_SYNY3	130	71	436	6	127	123	50	75	40.650406504065	258	4.27447e-27	RutC family protein slr0709 OS=Synechocystis sp. (strain PCC 6803 / Kazusa) GN=slr0709 PE=3 SV=1	O66689	Y364_AQUAE	125	71	436	4	124	124	54	77	43.5483870967742	250	6.10099e-26	RutC family protein aq_364 OS=Aquifex aeolicus (strain VF5) GN=aq_364 PE=3 SV=1	P55654	Y4SK_RHISN	126	59	430	1	122	124	52	73	41.9354838709677	246	2.14233e-25	RutC family protein y4sK OS=Rhizobium sp. (strain NGR234) GN=NGR_a01620 PE=3 SV=1	
c115949_g1	430	Q38827	IAA9_ARATH	338	29	427	31	164	134	75	91	55.9701492537313	281	5.90041e-29	Auxin-responsive protein IAA9 OS=Arabidopsis thaliana GN=IAA9 PE=1 SV=1	Q38826	IAA8_ARATH	321	29	382	19	138	122	72	82	59.0163934426229	232	2.93727e-22	Auxin-responsive protein IAA8 OS=Arabidopsis thaliana GN=IAA8 PE=1 SV=1	Q9ZSY8	IAA27_ARATH	305	35	385	8	111	127	41	61	32.2834645669291	111	7.79469e-06	Auxin-responsive protein IAA27 OS=Arabidopsis thaliana GN=IAA27 PE=1 SV=1	
c167113_g1	222	P42211	ASPRX_ORYSJ	496	1	222	284	360	77	43	63	55.8441558441558	235	5.90642e-23	Aspartic proteinase OS=Oryza sativa subsp. japonica GN=RAP PE=2 SV=2	O04057	ASPR_CUCPE	513	1	222	296	372	77	47	60	61.038961038961	235	6.29332e-23	Aspartic proteinase OS=Cucurbita pepo PE=2 SV=1	O65390	APA1_ARATH	506	1	222	289	365	77	45	58	58.4415584415584	230	2.76709e-22	Aspartic proteinase A1 OS=Arabidopsis thaliana GN=APA1 PE=1 SV=1	P42210	ASPR_HORVU	508	1	222	291	367	77	44	57	57.1428571428571	226	1.10128e-21	Phytepsin OS=Hordeum vulgare PE=1 SV=1	Q9XFX3	CARDA_CYNCA	504	1	222	288	364	77	40	62	51.9480519480519	224	1.98091e-21	Procardosin-A OS=Cynara cardunculus GN=cardA PE=1 SV=1	Q9XFX4	CARDB_CYNCA	506	1	222	292	368	77	42	58	54.5454545454545	223	2.46877e-21	Procardosin-B OS=Cynara cardunculus GN=cardB PE=1 SV=1	Q42456	ASPR1_ORYSJ	509	1	222	292	368	77	43	57	55.8441558441558	218	1.09267e-20	Aspartic proteinase oryzasin-1 OS=Oryza sativa subsp. japonica GN=Os05g0567100 PE=2 SV=2	Q8VYL3	APA2_ARATH	513	1	222	296	372	77	40	55	51.9480519480519	212	9.0863e-20	Aspartic proteinase A2 OS=Arabidopsis thaliana GN=APA2 PE=2 SV=1	P40782	CYPR1_CYNCA	473	1	222	258	334	77	39	58	50.6493506493506	203	1.11543e-18	Cyprosin (Fragment) OS=Cynara cardunculus GN=CYPRO1 PE=1 SV=2	Q9XEC4	APA3_ARATH	508	1	222	294	370	77	38	58	49.3506493506493	195	1.81277e-17	Aspartic proteinase A3 OS=Arabidopsis thaliana GN=APA3 PE=1 SV=1	
c189144_g1	285	Q9LXV3	DIT1_ARATH	557	1	285	427	521	95	88	93	92.6315789473684	453	6.58603e-53	Dicarboxylate transporter 1, chloroplastic OS=Arabidopsis thaliana GN=DIT1 PE=1 SV=1	Q41364	DIT1_SPIOL	569	1	285	439	533	95	84	91	88.4210526315789	432	6.57975e-50	Dicarboxylate transporter 1, chloroplastic OS=Spinacia oleracea GN=DIT1 PE=1 SV=1	Q9FMF7	DIT21_ARATH	563	4	285	433	526	94	44	60	46.8085106382979	216	7.07133e-20	Dicarboxylate transporter 2.1, chloroplastic OS=Arabidopsis thaliana GN=DIT2-1 PE=1 SV=1	O34726	YFLS_BACSU	478	4	285	350	441	94	52	68	55.3191489361702	214	8.20956e-20	Putative malate transporter YflS OS=Bacillus subtilis (strain 168) GN=yflS PE=2 SV=1	Q8L7Z9	DIT2_SPIOL	564	4	285	434	527	94	43	60	45.7446808510638	210	4.05373e-19	Dicarboxylate transporter 2, chloroplastic OS=Spinacia oleracea GN=DIT2 PE=1 SV=1	Q9FMF8	DIT22_ARATH	549	4	285	419	512	94	40	53	42.5531914893617	184	1.41884e-15	Dicarboxylate transporter 2.2, chloroplastic OS=Arabidopsis thaliana GN=DIT2-2 PE=2 SV=1	P75763	YBHI_ECOLI	477	7	225	364	436	73	27	42	36.986301369863	110	6.14338e-06	Inner membrane protein YbhI OS=Escherichia coli (strain K12) GN=ybhI PE=1 SV=1	
c58459_g2	984	Q6NZW8	AR8BA_DANRE	186	241	789	1	183	183	170	178	92.896174863388	931	5.61393e-125	ADP-ribosylation factor-like protein 8B-A OS=Danio rerio GN=arl8ba PE=2 SV=1	Q66HA6	ARL8B_RAT	186	241	789	1	183	183	169	178	92.3497267759563	925	4.35735e-124	ADP-ribosylation factor-like protein 8B OS=Rattus norvegicus GN=Arl8b PE=2 SV=1	Q9CQW2	ARL8B_MOUSE	186	241	789	1	183	183	169	178	92.3497267759563	925	4.35735e-124	ADP-ribosylation factor-like protein 8B OS=Mus musculus GN=Arl8b PE=2 SV=1	Q9NVJ2	ARL8B_HUMAN	186	241	789	1	183	183	169	178	92.3497267759563	925	4.35735e-124	ADP-ribosylation factor-like protein 8B OS=Homo sapiens GN=ARL8B PE=1 SV=1	Q2KI07	ARL8B_BOVIN	186	241	789	1	183	183	168	178	91.8032786885246	922	1.50951e-123	ADP-ribosylation factor-like protein 8B OS=Bos taurus GN=ARL8B PE=2 SV=1	Q9VHV5	ARL8_DROME	186	232	789	1	186	186	169	180	90.8602150537634	918	5.1163e-123	ADP-ribosylation factor-like protein 8 OS=Drosophila melanogaster GN=Gie PE=1 SV=1	Q4R4S4	ARL8B_MACFA	186	241	789	1	183	183	167	178	91.2568306010929	917	7.33072e-123	ADP-ribosylation factor-like protein 8B OS=Macaca fascicularis GN=ARL8B PE=2 SV=1	Q5R6E7	ARL8B_PONAB	186	241	789	1	183	183	168	177	91.8032786885246	917	7.49226e-123	ADP-ribosylation factor-like protein 8B OS=Pongo abelii GN=ARL8B PE=2 SV=1	Q96BM9	ARL8A_HUMAN	186	241	789	1	183	183	166	176	90.7103825136612	907	2.08003e-121	ADP-ribosylation factor-like protein 8A OS=Homo sapiens GN=ARL8A PE=1 SV=1	Q5ZKQ8	ARL8A_CHICK	186	241	789	1	183	183	166	176	90.7103825136612	907	2.42282e-121	ADP-ribosylation factor-like protein 8A OS=Gallus gallus GN=ARL8A PE=2 SV=1	
c62128_g1	454	P10977	CARPV_CANAX	419	16	453	3	157	155	90	113	58.0645161290323	435	2.00239e-50	Vacuolar aspartic protease OS=Candida albicans GN=APR1 PE=3 SV=3	P07267	CARP_YEAST	405	73	453	22	144	129	66	82	51.1627906976744	306	4.46095e-32	Saccharopepsin OS=Saccharomyces cerevisiae (strain ATCC 204508 / S288c) GN=PEP4 PE=1 SV=1	O42630	CARP_ASPFU	398	16	453	1	138	146	65	88	44.5205479452055	298	7.28683e-31	Vacuolar protease A OS=Neosartorya fumigata (strain ATCC MYA-4609 / Af293 / CBS 101355 / FGSC A1100) GN=pep2 PE=2 SV=1	Q01294	CARP_NEUCR	396	31	453	5	138	144	63	87	43.75	284	4.76807e-29	Vacuolar protease A OS=Neurospora crassa (strain ATCC 24698 / 74-OR23-1A / CBS 708.71 / DSM 1257 / FGSC 987) GN=pep-4 PE=3 SV=2	D4DEN7	CARP_TRIVH	400	73	453	18	140	132	55	76	41.6666666666667	256	2.91475e-25	Probable vacuolar protease A OS=Trichophyton verrucosum (strain HKI 0517) GN=PEP2 PE=3 SV=1	C5FS55	CARP_ARTOC	395	73	453	18	140	128	55	77	42.96875	255	4.78428e-25	Vacuolar protease A OS=Arthroderma otae (strain ATCC MYA-4605 / CBS 113480) GN=PEP2 PE=3 SV=1	D4B385	CARP_ARTBC	400	73	453	18	140	132	55	75	41.6666666666667	254	6.15302e-25	Probable vacuolar protease A OS=Arthroderma benhamiae (strain ATCC MYA-4681 / CBS 112371) GN=PEP2 PE=3 SV=1	Q03168	ASPP_AEDAE	387	265	453	59	123	65	36	50	55.3846153846154	204	6.01918e-18	Lysosomal aspartic protease OS=Aedes aegypti GN=AAEL006169 PE=1 SV=2	P28712	PEPA1_RABIT	387	268	450	67	127	61	37	47	60.655737704918	203	7.90814e-18	Pepsin II-1 OS=Oryctolagus cuniculus PE=2 SV=1	P42211	ASPRX_ORYSJ	496	262	453	67	131	65	39	48	60	205	9.04835e-18	Aspartic proteinase OS=Oryza sativa subsp. japonica GN=RAP PE=2 SV=2	
c175464_g1	328	Q9SMJ3	ZDS_CAPAN	588	224	328	544	578	35	30	33	85.7142857142857	152	4.17888e-11	Zeta-carotene desaturase, chloroplastic/chromoplastic OS=Capsicum annuum GN=ZDS PE=1 SV=1	Q9SE20	ZDS_SOLLC	588	224	328	544	578	35	28	31	80	145	2.99719e-10	Zeta-carotene desaturase, chloroplastic/chromoplastic OS=Solanum lycopersicum GN=ZDS PE=2 SV=1	
c152752_g1	239	Q964Q7	CP6D3_MUSDO	520	27	239	58	127	71	29	49	40.8450704225352	154	8.11808e-12	Cytochrome P450 6d3 OS=Musca domestica GN=CYP6D3 PE=2 SV=1	Q9VFP1	CP6D5_DROME	508	27	236	56	127	72	29	47	40.2777777777778	152	1.37426e-11	Probable cytochrome P450 6d5 OS=Drosophila melanogaster GN=Cyp6d5 PE=2 SV=1	Q27664	CP6B2_HELAM	504	21	236	60	129	72	28	46	38.8888888888889	146	8.28057e-11	Cytochrome P450 6B2 OS=Helicoverpa armigera GN=CYP6B2 PE=2 SV=1	O61387	CP6B7_HELAM	504	21	236	60	129	72	28	46	38.8888888888889	146	9.56753e-11	Cytochrome P450 6B7 OS=Helicoverpa armigera GN=CYP6B7 PE=2 SV=1	Q95031	CP6B6_HELAM	504	21	236	60	129	72	27	46	37.5	145	1.3793e-10	Cytochrome P450 6B6 OS=Helicoverpa armigera GN=CYP6B6 PE=2 SV=1	Q9V4U7	C6A14_DROME	509	45	236	56	129	74	28	43	37.8378378378378	144	2.00624e-10	Probable cytochrome P450 6a14 OS=Drosophila melanogaster GN=Cyp6a14 PE=3 SV=2	Q04552	CP6B1_PAPPO	498	21	236	58	127	72	27	45	37.5	140	5.44331e-10	Cytochrome P450 6B1 OS=Papilio polyxenes GN=CYP6B1 PE=1 SV=1	Q27698	CP6D1_MUSDO	516	45	239	63	127	65	26	42	40	140	5.50998e-10	Cytochrome P450 6d1 OS=Musca domestica GN=CYP6D1 PE=1 SV=1	P13527	CP6A1_MUSDO	509	6	236	55	132	78	31	48	39.7435897435897	138	1.20613e-09	Cytochrome P450 6A1 OS=Musca domestica GN=CYP6A1 PE=2 SV=1	Q9V769	C6A22_DROME	499	27	236	59	130	72	28	46	38.8888888888889	135	2.7794e-09	Cytochrome P450 6a22 OS=Drosophila melanogaster GN=Cyp6a22 PE=2 SV=1	
c79582_g1	222	O49607	SBT16_ARATH	764	3	221	610	682	73	66	70	90.4109589041096	352	1.30912e-38	Subtilisin-like protease SBT1.6 OS=Arabidopsis thaliana GN=SBT1.6 PE=2 SV=1	O64495	SBT12_ARATH	775	3	221	622	692	74	32	43	43.2432432432432	128	2.78102e-08	Subtilisin-like protease SBT1.2 OS=Arabidopsis thaliana GN=SBT1.2 PE=2 SV=1	Q9ZSP5	AIR3_ARATH	772	3	200	632	696	66	29	38	43.9393939393939	120	3.1126e-07	Subtilisin-like protease SBT5.3 OS=Arabidopsis thaliana GN=AIR3 PE=2 SV=1	O65351	SBT17_ARATH	757	3	221	614	682	73	25	38	34.2465753424658	108	8.78013e-06	Subtilisin-like protease SBT1.7 OS=Arabidopsis thaliana GN=SBT1.7 PE=1 SV=1	
c58472_g1	1650	O76879	CCCP_DROME	260	537	1283	2	257	259	64	107	24.7104247104247	175	9.87466e-13	Circadian clock-controlled protein OS=Drosophila melanogaster GN=anon-3B1.2 PE=2 SV=2	Q24764	CCCP_DROYA	260	621	1289	30	259	233	61	98	26.1802575107296	165	1.97612e-11	Circadian clock-controlled protein OS=Drosophila yakuba GN=anon-3B1.2 PE=3 SV=1	Q9VBV3	TAKT_DROME	249	555	1283	2	245	249	60	104	24.0963855421687	137	6.80584e-08	Protein takeout OS=Drosophila melanogaster GN=to PE=2 SV=1	
c88824_g1	221	P97793	ALK_MOUSE	1621	6	221	1224	1298	75	30	42	40	146	1.10628e-10	ALK tyrosine kinase receptor OS=Mus musculus GN=Alk PE=1 SV=2	P08923	LTK_MOUSE	888	6	218	611	684	74	28	41	37.8378378378378	143	3.02412e-10	Leukocyte tyrosine kinase receptor OS=Mus musculus GN=Ltk PE=1 SV=3	Q9UM73	ALK_HUMAN	1620	6	221	1220	1294	75	29	41	38.6666666666667	143	3.37606e-10	ALK tyrosine kinase receptor OS=Homo sapiens GN=ALK PE=1 SV=3	P29376	LTK_HUMAN	864	6	218	615	688	74	25	38	33.7837837837838	124	8.68431e-08	Leukocyte tyrosine kinase receptor OS=Homo sapiens GN=LTK PE=1 SV=3	Q78DX7	ROS1_MOUSE	2340	6	221	2043	2119	77	27	44	35.0649350649351	124	1.05946e-07	Proto-oncogene tyrosine-protein kinase ROS OS=Mus musculus GN=Ros1 PE=1 SV=1	P13368	7LESS_DROME	2554	6	218	2315	2392	78	27	41	34.6153846153846	121	2.37875e-07	Protein sevenless OS=Drosophila melanogaster GN=sev PE=1 SV=2	Q63132	ROS1_RAT	2338	6	218	2043	2118	76	27	43	35.5263157894737	121	2.49551e-07	Proto-oncogene tyrosine-protein kinase ROS OS=Rattus norvegicus GN=Ros1 PE=2 SV=1	P20806	7LESS_DROVI	2594	6	218	2327	2403	77	28	42	36.3636363636364	120	2.94977e-07	Protein sevenless OS=Drosophila virilis GN=sev PE=3 SV=1	Q9I8X3	FGFR3_DANRE	800	6	221	576	647	72	25	35	34.7222222222222	118	4.79993e-07	Fibroblast growth factor receptor 3 OS=Danio rerio GN=fgfr3 PE=2 SV=1	P00529	ROS_AVISU	402	6	197	212	280	70	26	38	37.1428571428571	115	9.4517e-07	Tyrosine-protein kinase transforming protein ros OS=UR2 sarcoma virus GN=V-ROS PE=3 SV=1	
c78782_g1	371	P32910	RPC6_YEAST	317	2	370	31	153	123	68	98	55.2845528455285	385	1.88041e-44	DNA-directed RNA polymerase III subunit RPC6 OS=Saccharomyces cerevisiae (strain ATCC 204508 / S288c) GN=RPC34 PE=1 SV=1	O94553	RPC6_SCHPO	301	2	355	20	150	131	57	88	43.5114503816794	278	6.43164e-29	Probable DNA-directed RNA polymerase III subunit rpc6 OS=Schizosaccharomyces pombe (strain 972 / ATCC 24843) GN=rpc6 PE=2 SV=1	Q86JM3	RPC6_DICDI	293	2	313	19	142	124	40	66	32.258064516129	155	6.83077e-12	DNA-directed RNA polymerase III subunit rpc6 OS=Dictyostelium discoideum GN=polr3f PE=3 SV=1	Q9VD25	RPC6_DROME	293	2	367	21	143	126	35	74	27.7777777777778	148	5.97159e-11	Probable DNA-directed RNA polymerase III subunit RPC6 OS=Drosophila melanogaster GN=CG5380 PE=2 SV=1	Q921X6	RPC6_MOUSE	316	2	298	57	155	99	30	60	30.3030303030303	148	7.80321e-11	DNA-directed RNA polymerase III subunit RPC6 OS=Mus musculus GN=Polr3f PE=1 SV=1	Q9H1D9	RPC6_HUMAN	316	2	298	57	155	99	30	60	30.3030303030303	148	8.03745e-11	DNA-directed RNA polymerase III subunit RPC6 OS=Homo sapiens GN=POLR3F PE=1 SV=1	Q2T9S3	RPC6_BOVIN	316	2	298	57	155	99	30	60	30.3030303030303	148	8.03745e-11	DNA-directed RNA polymerase III subunit RPC6 OS=Bos taurus GN=POLR3F PE=2 SV=1	P91529	RPC6_CAEEL	296	2	262	66	147	87	32	54	36.7816091954023	131	1.21651e-08	Probable DNA-directed RNA polymerase III subunit RPC6 OS=Caenorhabditis elegans GN=W09C3.4 PE=3 SV=1	
c124511_g1	232	Q8GYQ5	MPK12_ARATH	372	3	230	295	370	76	72	74	94.7368421052632	389	2.45847e-45	Mitogen-activated protein kinase 12 OS=Arabidopsis thaliana GN=MPK12 PE=1 SV=1	Q39024	MPK4_ARATH	376	3	230	297	372	76	51	63	67.1052631578947	282	7.02493e-30	Mitogen-activated protein kinase 4 OS=Arabidopsis thaliana GN=MPK4 PE=1 SV=2	Q336X9	MPK6_ORYSJ	376	3	230	297	372	76	51	61	67.1052631578947	280	1.1557e-29	Mitogen-activated protein kinase 6 OS=Oryza sativa subsp. japonica GN=MPK6 PE=2 SV=1	Q9LMM5	MPK11_ARATH	369	3	230	294	369	76	52	61	68.4210526315789	276	3.77902e-29	Mitogen-activated protein kinase 11 OS=Arabidopsis thaliana GN=MPK11 PE=1 SV=1	Q40353	MMK2_MEDSA	371	3	230	291	366	76	50	61	65.7894736842105	274	6.80158e-29	Mitogen-activated protein kinase homolog MMK2 OS=Medicago sativa GN=MMK2 PE=2 SV=1	Q5J4W4	MPK2_ORYSJ	394	3	227	316	390	75	49	61	65.3333333333333	269	3.95996e-28	Mitogen-activated protein kinase 2 OS=Oryza sativa subsp. japonica GN=MPK2 PE=2 SV=1	Q40532	NTF4_TOBAC	393	3	221	316	388	73	46	58	63.013698630137	257	1.72837e-26	Mitogen-activated protein kinase homolog NTF4 OS=Nicotiana tabacum GN=NTF4 PE=2 SV=1	Q07176	MMK1_MEDSA	387	3	221	311	383	73	46	59	63.013698630137	255	3.13919e-26	Mitogen-activated protein kinase homolog MMK1 OS=Medicago sativa GN=MMK1 PE=1 SV=1	Q06060	MPK_PEA	394	3	221	318	390	73	46	58	63.013698630137	255	3.43774e-26	Mitogen-activated protein kinase homolog D5 OS=Pisum sativum PE=2 SV=1	Q39025	MPK5_ARATH	376	3	227	298	372	75	48	58	64	243	1.41795e-24	Mitogen-activated protein kinase 5 OS=Arabidopsis thaliana GN=MPK5 PE=2 SV=2	
c187459_g1	356	Q9SZX3	ASSY_ARATH	494	2	259	406	491	86	75	82	87.2093023255814	410	8.80871e-47	Argininosuccinate synthase, chloroplastic OS=Arabidopsis thaliana GN=At4g24830 PE=2 SV=3	Q1IIZ2	ASSY_KORVE	405	2	268	311	399	89	53	62	59.5505617977528	283	2.74109e-29	Argininosuccinate synthase OS=Koribacter versatilis (strain Ellin345) GN=argG PE=3 SV=1	A4J173	ASSY_DESRM	401	2	259	310	395	86	49	67	56.9767441860465	277	1.69584e-28	Argininosuccinate synthase OS=Desulfotomaculum reducens (strain MI-1) GN=argG PE=3 SV=1	A5D510	ASSY_PELTS	401	2	262	310	396	87	49	66	56.3218390804598	273	4.94733e-28	Argininosuccinate synthase OS=Pelotomaculum thermopropionicum (strain DSM 13744 / JCM 10971 / SI) GN=argG PE=3 SV=1	Q2RG67	ASSY_MOOTA	408	2	262	317	403	87	47	64	54.0229885057471	271	9.074e-28	Argininosuccinate synthase OS=Moorella thermoacetica (strain ATCC 39073) GN=argG PE=3 SV=1	C0R1H5	ASSY_BRAHW	406	2	259	312	397	86	46	64	53.4883720930233	270	1.41467e-27	Argininosuccinate synthase OS=Brachyspira hyodysenteriae (strain ATCC 49526 / WA1) GN=argG PE=3 SV=1	A5N6U2	ASSY_CLOK5	401	2	259	311	396	86	46	64	53.4883720930233	266	4.37806e-27	Argininosuccinate synthase OS=Clostridium kluyveri (strain ATCC 8527 / DSM 555 / NCIMB 10680) GN=argG PE=3 SV=1	B9E0B1	ASSY_CLOK1	401	2	259	311	396	86	46	64	53.4883720930233	266	4.37806e-27	Argininosuccinate synthase OS=Clostridium kluyveri (strain NBRC 12016) GN=argG PE=3 SV=1	Q8GDU2	ASSY_HELMO	408	2	259	317	402	86	47	65	54.6511627906977	265	7.08948e-27	Argininosuccinate synthase (Fragment) OS=Heliobacillus mobilis GN=argG PE=3 SV=1	C4Z9C9	ASSY_EUBR3	408	2	262	314	404	91	48	62	52.7472527472528	265	7.90095e-27	Argininosuccinate synthase OS=Eubacterium rectale (strain ATCC 33656 / VPI 0990) GN=argG PE=3 SV=1	
c188765_g1	245	Q67XG0	GLB3_ARATH	175	1	243	45	125	81	73	75	90.1234567901235	403	2.72258e-49	Two-on-two hemoglobin-3 OS=Arabidopsis thaliana GN=GLB3 PE=1 SV=1	O31607	TRHBO_BACSU	132	31	237	34	101	69	29	43	42.0289855072464	158	1.93693e-13	Group 2 truncated hemoglobin YjbI OS=Bacillus subtilis (strain 168) GN=yjbI PE=1 SV=1	Q9CC59	TRHBO_MYCLE	128	19	234	28	99	72	25	34	34.7222222222222	102	8.11022e-06	Group 2 truncated hemoglobin GlbO OS=Mycobacterium leprae (strain TN) GN=glbO PE=3 SV=1	
c61391_g1	1540	P41436	IAP_GVCPM	275	405	1421	3	275	340	121	176	35.5882352941176	546	1.23632e-63	Apoptosis inhibitor IAP OS=Cydia pomonella granulosis virus (isolate Mexico/1963) GN=IAP PE=3 SV=1	Q24306	DIAP1_DROME	438	405	1421	40	438	414	126	189	30.4347826086957	504	8.09715e-56	Death-associated inhibitor of apoptosis 1 OS=Drosophila melanogaster GN=Diap1 PE=1 SV=2	A9ULZ2	BIR7B_XENLA	345	411	1421	41	345	339	114	166	33.6283185840708	460	1.73482e-50	Baculoviral IAP repeat-containing protein 7-B OS=Xenopus laevis GN=birc7-b PE=2 SV=2	P41437	IAP3_NPVOP	268	363	1067	2	197	236	88	128	37.2881355932203	426	1.85266e-46	E3 ubiquitin-protein ligase IAP-3 OS=Orgyia pseudotsugata multicapsid polyhedrosis virus GN=IAP3 PE=1 SV=1	Q60989	XIAP_MOUSE	496	417	1049	163	341	214	93	119	43.4579439252336	415	5.43586e-43	E3 ubiquitin-protein ligase XIAP OS=Mus musculus GN=Xiap PE=1 SV=2	Q9R0I6	XIAP_RAT	496	417	1049	163	341	214	91	120	42.5233644859813	404	1.51683e-41	E3 ubiquitin-protein ligase XIAP OS=Rattus norvegicus GN=Xiap PE=2 SV=1	P98170	XIAP_HUMAN	497	417	1049	163	342	214	92	117	42.9906542056075	401	4.33342e-41	E3 ubiquitin-protein ligase XIAP OS=Homo sapiens GN=XIAP PE=1 SV=2	A9JTP3	BIRC7_XENTR	365	411	1049	2	191	217	88	114	40.5529953917051	387	4.95192e-40	Baculoviral IAP repeat-containing protein 7 OS=Xenopus tropicalis GN=birc7 PE=2 SV=1	O08863	BIRC3_MOUSE	600	417	1049	167	332	211	78	108	36.9668246445498	389	3.54196e-39	Baculoviral IAP repeat-containing protein 3 OS=Mus musculus GN=Birc3 PE=1 SV=2	Q13490	BIRC2_HUMAN	618	417	1058	184	351	214	77	108	35.981308411215	387	6.17484e-39	Baculoviral IAP repeat-containing protein 2 OS=Homo sapiens GN=BIRC2 PE=1 SV=2	
c87121_g1	270	A0JPG1	F16B1_XENLA	744	4	264	391	478	88	37	63	42.0454545454545	178	9.55263e-15	Protein FAM160B1 OS=Xenopus laevis GN=fam160b1 PE=2 SV=1	Q5W0V3	F16B1_HUMAN	765	1	264	411	499	89	34	61	38.2022471910112	168	2.10693e-13	Protein FAM160B1 OS=Homo sapiens GN=FAM160B1 PE=1 SV=1	A0JNG7	F16B1_BOVIN	765	1	264	411	499	89	34	61	38.2022471910112	167	3.00069e-13	Protein FAM160B1 OS=Bos taurus GN=FAM160B1 PE=2 SV=1	Q8CDM8	F16B1_MOUSE	764	1	264	411	499	89	34	60	38.2022471910112	163	1.03729e-12	Protein FAM160B1 OS=Mus musculus GN=Fam160b1 PE=2 SV=2	Q86V87	F16B2_HUMAN	743	4	264	393	479	87	37	54	42.5287356321839	160	2.23047e-12	Protein FAM160B2 OS=Homo sapiens GN=FAM160B2 PE=2 SV=2	Q0P4Q0	F16B2_XENTR	698	4	264	365	451	87	33	50	37.9310344827586	140	8.92165e-10	Protein FAM160B2 OS=Xenopus tropicalis GN=fam160b2 PE=2 SV=1	Q80YR2	F16B2_MOUSE	744	4	264	394	480	87	32	50	36.7816091954023	124	1.2539e-07	Protein FAM160B2 OS=Mus musculus GN=Fam160b2 PE=2 SV=2	A0JPF5	F16B2_DANRE	735	1	264	385	473	89	31	54	34.8314606741573	120	4.28072e-07	Protein FAM160B2 OS=Danio rerio GN=fam160b2 PE=2 SV=1	
c124356_g1	339	P62335	PRS10_SPETR	389	3	338	258	369	112	97	107	86.6071428571429	527	5.93554e-65	26S protease regulatory subunit 10B OS=Spermophilus tridecemlineatus GN=PSMC6 PE=2 SV=1	P62334	PRS10_MOUSE	389	3	338	258	369	112	97	107	86.6071428571429	527	5.93554e-65	26S protease regulatory subunit 10B OS=Mus musculus GN=Psmc6 PE=1 SV=1	P62333	PRS10_HUMAN	389	3	338	258	369	112	97	107	86.6071428571429	527	5.93554e-65	26S protease regulatory subunit 10B OS=Homo sapiens GN=PSMC6 PE=1 SV=1	Q9MAK9	PS10B_ARATH	399	3	338	264	375	112	95	105	84.8214285714286	522	4.06557e-64	26S protease regulatory subunit S10B homolog B OS=Arabidopsis thaliana GN=RPT4B PE=1 SV=1	Q9SEI3	PS10A_ARATH	399	3	338	264	375	112	94	107	83.9285714285714	522	4.06557e-64	26S protease regulatory subunit 10B homolog A OS=Arabidopsis thaliana GN=RPT4A PE=1 SV=1	Q2KIW6	PRS10_BOVIN	389	3	338	258	369	112	96	106	85.7142857142857	519	1.02499e-63	26S protease regulatory subunit 10B OS=Bos taurus GN=PSMC6 PE=2 SV=1	O17071	PRS10_CAEEL	406	3	338	275	386	112	96	106	85.7142857142857	515	6.04865e-63	Probable 26S protease regulatory subunit 10B OS=Caenorhabditis elegans GN=rpt-4 PE=1 SV=2	Q54PJ1	PRS10_DICDI	393	3	338	262	373	112	88	103	78.5714285714286	495	3.97357e-60	26S protease regulatory subunit 10B OS=Dictyostelium discoideum GN=psmC6 PE=1 SV=1	O74445	PRS10_SCHPO	388	6	338	257	367	111	88	96	79.2792792792793	463	1.80616e-55	Probable 26S protease subunit rpt4 OS=Schizosaccharomyces pombe (strain 972 / ATCC 24843) GN=rpt4 PE=3 SV=2	P53549	PRS10_YEAST	437	3	338	306	417	112	81	93	72.3214285714286	444	3.9732e-52	26S protease subunit RPT4 OS=Saccharomyces cerevisiae (strain ATCC 204508 / S288c) GN=RPT4 PE=1 SV=4	
c90556_g1	291	P40392	RIC1_ORYSJ	202	1	291	62	158	97	86	92	88.659793814433	481	1.93023e-60	Ras-related protein RIC1 OS=Oryza sativa subsp. japonica GN=RIC1 PE=2 SV=2	P28188	RAD2A_ARATH	203	1	291	62	158	97	87	95	89.6907216494845	478	4.73772e-60	Ras-related protein RABD2a OS=Arabidopsis thaliana GN=RABD2A PE=1 SV=3	Q05737	YPTM2_MAIZE	203	1	291	62	158	97	85	93	87.6288659793814	464	5.71901e-58	GTP-binding protein YPTM2 OS=Zea mays GN=YPTM2 PE=2 SV=1	Q39571	YPTC1_CHLRE	203	1	291	62	158	97	84	90	86.5979381443299	462	1.30357e-57	GTP-binding protein YPTC1 OS=Chlamydomonas reinhardtii GN=YPTC1 PE=3 SV=1	Q9SEH3	RAD2C_ARATH	202	1	291	62	158	97	83	91	85.5670103092783	461	1.555e-57	Ras-related protein RABD2c OS=Arabidopsis thaliana GN=RABD2C PE=2 SV=1	Q6NYB7	RAB1A_RAT	205	1	291	65	161	97	82	89	84.5360824742268	456	9.72702e-57	Ras-related protein Rab-1A OS=Rattus norvegicus GN=Rab1A PE=1 SV=3	P62821	RAB1A_MOUSE	205	1	291	65	161	97	82	89	84.5360824742268	456	9.72702e-57	Ras-related protein Rab-1A OS=Mus musculus GN=Rab1A PE=1 SV=3	P62820	RAB1A_HUMAN	205	1	291	65	161	97	82	89	84.5360824742268	456	9.72702e-57	Ras-related protein Rab-1A OS=Homo sapiens GN=RAB1A PE=1 SV=3	P62822	RAB1A_CANFA	205	1	291	65	161	97	82	89	84.5360824742268	456	9.72702e-57	Ras-related protein Rab-1A OS=Canis familiaris GN=RAB1A PE=1 SV=3	P22125	RAB1_DIPOM	202	1	291	62	158	97	82	89	84.5360824742268	456	1.08228e-56	Ras-related protein ORAB-1 OS=Diplobatis ommata PE=2 SV=1	
c58047_g1	2578	Q9VRK8	PLBL_DROME	658	397	1953	1	554	586	179	273	30.5460750853242	646	2.75051e-71	Putative phospholipase B-like lamina ancestor OS=Drosophila melanogaster GN=lama PE=1 SV=3	Q4QQW8	PLBL2_RAT	585	607	2070	77	584	524	149	243	28.4351145038168	419	7.72721e-42	Putative phospholipase B-like 2 OS=Rattus norvegicus GN=Plbd2 PE=1 SV=2	Q8NHP8	PLBL2_HUMAN	589	607	2070	81	588	524	145	239	27.6717557251908	418	1.11898e-41	Putative phospholipase B-like 2 OS=Homo sapiens GN=PLBD2 PE=1 SV=2	Q3TCN2	PLBL2_MOUSE	594	607	2070	86	593	526	142	238	26.9961977186312	416	1.8927e-41	Putative phospholipase B-like 2 OS=Mus musculus GN=Plbd2 PE=1 SV=2	Q2KIY5	PLBL2_BOVIN	589	607	2070	81	588	523	141	241	26.9598470363289	413	5.27547e-41	Putative phospholipase B-like 2 OS=Bos taurus GN=PLBD2 PE=2 SV=1	Q55BJ6	PLBLB_DICDI	572	586	2049	72	560	522	137	241	26.2452107279693	347	9.14667e-33	Phospholipase B-like protein B OS=Dictyostelium discoideum GN=plbB PE=3 SV=1	Q54M94	PLBLC_DICDI	565	586	2058	52	546	529	141	233	26.6540642722117	332	5.52664e-31	Phospholipase B-like protein C OS=Dictyostelium discoideum GN=plbC PE=3 SV=1	Q9BL07	PLBL3_CAEEL	581	616	2070	72	568	516	130	211	25.1937984496124	331	1.03808e-30	Putative phospholipase B-like 3 OS=Caenorhabditis elegans GN=Y54F10AM.8 PE=1 SV=1	Q550U9	PLBLA_DICDI	574	616	2052	49	548	528	132	225	25	311	2.67664e-28	Phospholipase B-like protein A OS=Dictyostelium discoideum GN=plbA PE=1 SV=1	O62146	PLBL2_CAEEL	582	619	2070	82	576	521	125	219	23.9923224568138	294	3.89203e-26	Putative phospholipase B-like 2 OS=Caenorhabditis elegans GN=F09B12.3 PE=1 SV=2	
c135193_g1	230	Q6AWW5	Y5262_ARATH	524	3	230	51	126	76	40	50	52.6315789473684	191	7.20038e-17	Ankyrin repeat-containing protein At5g02620 OS=Arabidopsis thaliana GN=At5g02620 PE=1 SV=1	Q9ZU96	Y2168_ARATH	532	3	227	55	129	75	29	46	38.6666666666667	148	4.66549e-11	Ankyrin repeat-containing protein At2g01680 OS=Arabidopsis thaliana GN=At2g01680 PE=2 SV=1	Q9C7A2	Y3236_ARATH	590	3	224	126	199	74	31	44	41.8918918918919	140	6.86827e-10	Ankyrin repeat-containing protein At3g12360 OS=Arabidopsis thaliana GN=At3g12360 PE=2 SV=1	Q14DN9	AKD1B_MOUSE	521	30	227	156	219	66	25	43	37.8787878787879	116	9.15728e-07	Ankyrin repeat and death domain-containing protein 1B OS=Mus musculus GN=Ankdd1b PE=2 SV=3	
c135025_g1	296	P87027	SPG1_SCHPO	198	21	209	65	128	64	36	49	56.25	202	4.6559e-19	Septum-promoting GTP-binding protein 1 OS=Schizosaccharomyces pombe (strain 972 / ATCC 24843) GN=spg1 PE=1 SV=1	P38987	TEM1_YEAST	245	6	212	74	143	70	32	47	45.7142857142857	160	3.9634e-13	Protein TEM1 OS=Saccharomyces cerevisiae (strain ATCC 204508 / S288c) GN=TEM1 PE=1 SV=1	
c69271_g1	3458	P82204	TPIS_BOMMO	248	2460	3200	1	248	248	177	212	71.3709677419355	957	1.68689e-118	Triosephosphate isomerase OS=Bombyx mori GN=Tpi PE=1 SV=2	P30741	TPIS_CULTA	247	2460	3200	1	247	247	173	204	70.0404858299595	945	8.77597e-117	Triosephosphate isomerase OS=Culex tarsalis GN=Tpi PE=1 SV=2	Q90XG0	TPISB_DANRE	248	2463	3197	3	247	245	167	201	68.1632653061224	915	1.54417e-112	Triosephosphate isomerase B OS=Danio rerio GN=tpi1b PE=2 SV=1	O77458	TPIS_DROYA	247	2460	3200	1	247	247	169	197	68.4210526315789	909	1.00758e-111	Triosephosphate isomerase OS=Drosophila yakuba GN=Tpi PE=2 SV=1	Q7JNS1	TPIS_DROSI	247	2460	3200	1	247	247	169	197	68.4210526315789	909	1.00758e-111	Triosephosphate isomerase OS=Drosophila simulans GN=Tpi PE=3 SV=1	P29613	TPIS_DROME	247	2460	3200	1	247	247	168	197	68.0161943319838	907	2.6851e-111	Triosephosphate isomerase OS=Drosophila melanogaster GN=Tpi PE=1 SV=3	Q1MTI4	TPISA_DANRE	248	2466	3197	4	247	244	165	194	67.6229508196721	897	5.57827e-110	Triosephosphate isomerase A OS=Danio rerio GN=tpi1a PE=2 SV=1	Q589R5	TPIS_ORYLA	248	2466	3197	4	247	244	158	198	64.7540983606557	896	9.72756e-110	Triosephosphate isomerase OS=Oryzias latipes GN=tpi1 PE=3 SV=1	Q7ZWN5	TPIS_XENLA	248	2466	3200	4	248	245	160	197	65.3061224489796	883	6.94436e-108	Triosephosphate isomerase OS=Xenopus laevis GN=tpi1 PE=2 SV=1	P00940	TPIS_CHICK	248	2466	3200	4	248	245	162	193	66.1224489795918	879	2.08377e-107	Triosephosphate isomerase OS=Gallus gallus GN=TPI1 PE=1 SV=2	
c159246_g1	358	P07142	CY1_NEUCR	332	1	321	1	110	111	77	87	69.3693693693694	324	2.01914e-35	Cytochrome c1, heme protein, mitochondrial OS=Neurospora crassa (strain ATCC 24698 / 74-OR23-1A / CBS 708.71 / DSM 1257 / FGSC 987) GN=cyt-1 PE=2 SV=1	O59680	CY1_SCHPO	307	1	204	35	102	68	36	48	52.9411764705882	199	5.07034e-18	Cytochrome c1, heme protein, mitochondrial OS=Schizosaccharomyces pombe (strain 972 / ATCC 24843) GN=cyt1 PE=3 SV=1	P07143	CY1_YEAST	309	1	132	58	101	44	25	30	56.8181818181818	136	3.03895e-09	Cytochrome c1, heme protein, mitochondrial OS=Saccharomyces cerevisiae (strain ATCC 204508 / S288c) GN=CYT1 PE=1 SV=1	Q00988	CY1_KLULA	292	1	132	43	86	44	24	30	54.5454545454545	134	4.90227e-09	Cytochrome c1, heme protein, mitochondrial OS=Kluyveromyces lactis (strain ATCC 8585 / CBS 2359 / DSM 70799 / NBRC 1267 / NRRL Y-1140 / WM37) GN=CYT1 PE=3 SV=1	Q9D0M3	CY1_MOUSE	325	1	126	80	121	42	19	29	45.2380952380952	123	1.7894e-07	Cytochrome c1, heme protein, mitochondrial OS=Mus musculus GN=Cyc1 PE=1 SV=1	P08574	CY1_HUMAN	325	1	126	80	121	42	19	29	45.2380952380952	122	2.06017e-07	Cytochrome c1, heme protein, mitochondrial OS=Homo sapiens GN=CYC1 PE=1 SV=3	P00125	CY1_BOVIN	325	1	126	80	121	42	19	29	45.2380952380952	122	2.50905e-07	Cytochrome c1, heme protein, mitochondrial OS=Bos taurus GN=CYC1 PE=1 SV=2	Q9FKS5	CYC1B_ARATH	307	1	123	63	103	41	21	28	51.219512195122	121	3.00839e-07	Cytochrome c1 2, heme protein, mitochondrial OS=Arabidopsis thaliana GN=CYC12 PE=1 SV=1	P25076	CY11_SOLTU	320	1	111	80	116	37	20	26	54.0540540540541	119	5.2257e-07	Cytochrome c1-1, heme protein, mitochondrial OS=Solanum tuberosum GN=CYCL PE=2 SV=1	Q9LK29	CYC1A_ARATH	307	1	123	63	103	41	19	27	46.3414634146341	115	1.67787e-06	Cytochrome c1 1, heme protein, mitochondrial OS=Arabidopsis thaliana GN=CYC11 PE=1 SV=1	
c120588_g1	943	Q9XFW3	MDHG2_BRANA	358	1	765	104	358	255	252	254	98.8235294117647	1310	4.43904e-180	Malate dehydrogenase 2, glyoxysomal OS=Brassica napus GN=MDH2 PE=3 SV=1	Q43743	MDHG1_BRANA	358	1	765	104	358	255	251	254	98.4313725490196	1307	1.52494e-179	Malate dehydrogenase 1, glyoxysomal OS=Brassica napus GN=MDH1 PE=2 SV=2	Q9ZP05	MDHG1_ARATH	354	1	765	100	354	255	247	252	96.8627450980392	1236	5.84586e-169	Malate dehydrogenase, glyoxysomal OS=Arabidopsis thaliana GN=At5g09660 PE=2 SV=1	P19446	MDHG_CITLA	356	1	762	102	355	254	226	239	88.9763779527559	1199	2.56262e-163	Malate dehydrogenase, glyoxysomal OS=Citrullus lanatus PE=1 SV=1	P46488	MDHG_CUCSA	356	1	762	102	355	254	225	239	88.5826771653543	1192	3.36426e-162	Malate dehydrogenase, glyoxysomal OS=Cucumis sativus GN=MDHG PE=2 SV=1	Q42972	MDHG_ORYSJ	356	1	765	102	356	255	219	234	85.8823529411765	1159	3.38281e-157	Malate dehydrogenase, glyoxysomal OS=Oryza sativa subsp. japonica GN=Os12g0632700 PE=1 SV=3	O82399	MDHG2_ARATH	354	1	765	100	354	255	213	233	83.5294117647059	1133	2.68967e-153	Probable malate dehydrogenase, glyoxysomal OS=Arabidopsis thaliana GN=At2g22780 PE=2 SV=1	P37228	MDHG_SOYBN	353	1	765	99	353	255	211	229	82.7450980392157	1125	4.375e-152	Malate dehydrogenase, glyoxysomal OS=Glycine max PE=2 SV=2	P17783	MDHM_CITLA	347	1	756	92	343	252	171	198	67.8571428571429	881	2.56387e-115	Malate dehydrogenase, mitochondrial OS=Citrullus lanatus GN=MMDH PE=1 SV=1	Q9LKA3	MDHM2_ARATH	341	1	756	87	338	252	171	194	67.8571428571429	869	1.71072e-113	Malate dehydrogenase 2, mitochondrial OS=Arabidopsis thaliana GN=At3g15020 PE=2 SV=1	
c179300_g1	258	Q12200	NPC1_YEAST	1170	1	228	23	104	84	31	40	36.9047619047619	123	1.69234e-07	Niemann-Pick type C-related protein 1 OS=Saccharomyces cerevisiae (strain ATCC 204508 / S288c) GN=NCR1 PE=1 SV=1	
c180203_g1	264	Q5VVW2	GARL3_HUMAN	1013	1	264	457	543	88	36	57	40.9090909090909	192	1.4509e-16	GTPase-activating Rap/Ran-GAP domain-like protein 3 OS=Homo sapiens GN=GARNL3 PE=2 SV=2	Q3V0G7	GARL3_MOUSE	1038	1	264	480	566	88	36	57	40.9090909090909	189	3.61283e-16	GTPase-activating Rap/Ran-GAP domain-like protein 3 OS=Mus musculus GN=Garnl3 PE=1 SV=1	Q5ZJY3	GARL3_CHICK	917	10	243	454	530	78	34	51	43.5897435897436	181	3.71936e-15	GTPase-activating Rap/Ran-GAP domain-like protein 3 OS=Gallus gallus GN=GARNL3 PE=2 SV=1	A5PF44	GARL3_DANRE	1015	1	261	466	554	89	35	53	39.3258426966292	180	6.48811e-15	GTPase-activating Rap/Ran-GAP domain-like protein 3 OS=Danio rerio GN=garnl3 PE=3 SV=1	
c117082_g1	376	Q8LGF7	PEX4_ARATH	157	63	374	1	104	104	99	101	95.1923076923077	538	2.83508e-69	Protein PEROXIN-4 OS=Arabidopsis thaliana GN=PEX4 PE=1 SV=1	Q86IZ3	UBCX_DICDI	149	78	374	3	100	99	57	76	57.5757575757576	319	2.68661e-36	Ubiquitin-conjugating enzyme E2 pex4 OS=Dictyostelium discoideum GN=pex4 PE=3 SV=1	Q9P6I1	UBC16_SCHPO	160	63	374	1	104	104	49	65	47.1153846153846	268	1.39806e-28	Ubiquitin-conjugating enzyme E2 16 OS=Schizosaccharomyces pombe (strain 972 / ATCC 24843) GN=ubc16 PE=3 SV=2	O74201	UBC2_CANAL	179	72	374	5	102	101	47	71	46.5346534653465	259	4.69082e-27	Ubiquitin-conjugating enzyme E2 2 OS=Candida albicans (strain SC5314 / ATCC MYA-2876) GN=UBC2 PE=2 SV=1	P78717	UBC2_NECHA	151	69	374	4	102	102	47	69	46.078431372549	257	4.82602e-27	Ubiquitin-conjugating enzyme E2 2 OS=Nectria haematococca GN=UBC2 PE=3 SV=1	P52493	UBC2_NEUCR	151	69	374	4	102	102	46	68	45.0980392156863	252	2.59116e-26	Ubiquitin-conjugating enzyme E2 2 OS=Neurospora crassa (strain ATCC 24698 / 74-OR23-1A / CBS 708.71 / DSM 1257 / FGSC 987) GN=mus-8 PE=3 SV=4	Q58FS2	UBC2_TRIHA	151	69	374	4	102	102	45	69	44.1176470588235	252	2.64684e-26	Ubiquitin-conjugating enzyme E2 2 OS=Trichoderma harzianum GN=UBC2 PE=2 SV=1	Q96UP5	UBC2_EMENI	151	69	374	4	102	102	45	68	44.1176470588235	251	3.41597e-26	Ubiquitin-conjugating enzyme E2 2 OS=Emericella nidulans (strain FGSC A4 / ATCC 38163 / CBS 112.46 / NRRL 194 / M139) GN=uvsJ PE=3 SV=1	Q4WLA7	UBC2_ASPFU	151	69	374	4	102	102	45	68	44.1176470588235	251	3.45247e-26	Ubiquitin-conjugating enzyme E2 2 OS=Neosartorya fumigata (strain ATCC MYA-4609 / Af293 / CBS 101355 / FGSC A1100) GN=ubc2 PE=3 SV=1	P52478	UBC1_CAEEL	192	72	374	5	102	101	47	68	46.5346534653465	252	5.29275e-26	Ubiquitin-conjugating enzyme E2 1 OS=Caenorhabditis elegans GN=ubc-1 PE=1 SV=1	
c95392_g1	462	P40115	CRY1_SINAL	501	3	461	330	482	153	126	138	82.3529411764706	708	5.09527e-90	Cryptochrome-1 OS=Sinapis alba GN=PHR1 PE=2 SV=1	Q96524	CRY2_ARATH	612	3	461	331	483	153	125	139	81.6993464052288	712	2.45782e-89	Cryptochrome-2 OS=Arabidopsis thaliana GN=CRY2 PE=1 SV=2	Q43125	CRY1_ARATH	681	3	455	334	484	151	109	133	72.1854304635762	586	2.77562e-70	Cryptochrome-1 OS=Arabidopsis thaliana GN=CRY1 PE=1 SV=2	A9CJC9	PHRA_AGRFC	479	3	458	318	469	152	75	107	49.3421052631579	398	1.24166e-44	Deoxyribodipyrimidine photo-lyase OS=Agrobacterium fabrum (strain C58 / ATCC 33970) GN=phrA PE=1 SV=1	P00914	PHR_ECOLI	472	3	446	317	458	148	66	96	44.5945945945946	336	6.91047e-36	Deoxyribodipyrimidine photo-lyase OS=Escherichia coli (strain K12) GN=phrB PE=1 SV=1	P25078	PHR_SALTY	473	3	446	318	459	148	66	94	44.5945945945946	325	1.8797e-34	Deoxyribodipyrimidine photo-lyase OS=Salmonella typhimurium (strain LT2 / SGSC1412 / ATCC 700720) GN=phrB PE=1 SV=2	Q55081	PHR_SYNY3	488	3	461	338	482	153	67	90	43.7908496732026	322	6.03259e-34	Deoxyribodipyrimidine photo-lyase OS=Synechocystis sp. (strain PCC 6803 / Kazusa) GN=phrA PE=1 SV=1	P12768	PHR_STRGR	455	3	461	305	450	154	63	96	40.9090909090909	320	7.5912e-34	Deoxyribodipyrimidine photo-lyase OS=Streptomyces griseus GN=phr PE=3 SV=1	P77967	CRYD_SYNY3	489	3	431	330	471	143	64	88	44.7552447552448	319	1.3928e-33	Cryptochrome DASH OS=Synechocystis sp. (strain PCC 6803 / Kazusa) GN=cry PE=1 SV=2	Q9KNA8	PHR_VIBCH	469	3	461	318	462	153	60	90	39.2156862745098	317	2.14976e-33	Deoxyribodipyrimidine photo-lyase OS=Vibrio cholerae serotype O1 (strain ATCC 39315 / El Tor Inaba N16961) GN=phrA PE=1 SV=1	
c157396_g1	284	Q9SJQ6	ROS1_ARATH	1393	3	224	911	984	74	65	69	87.8378378378378	364	2.23897e-39	Protein ROS1 OS=Arabidopsis thaliana GN=ROS1 PE=1 SV=2	Q9SR66	DML2_ARATH	1332	3	224	843	916	74	64	70	86.4864864864865	359	7.86019e-39	DEMETER-like protein 2 OS=Arabidopsis thaliana GN=DML2 PE=3 SV=2	Q8LK56	DME_ARATH	1987	6	224	1503	1575	73	60	69	82.1917808219178	350	1.9467e-37	Transcriptional activator DEMETER OS=Arabidopsis thaliana GN=DME PE=1 SV=2	O49498	DML3_ARATH	1044	3	224	551	624	74	51	57	68.9189189189189	261	1.04913e-25	DEMETER-like protein 3 OS=Arabidopsis thaliana GN=DML3 PE=2 SV=2	F4JCQ3	DG783_ARATH	293	9	224	156	227	72	36	46	50	172	1.10749e-14	Putative DNA glycosylase At3g47830 OS=Arabidopsis thaliana GN=At3g47830 PE=3 SV=1	
c116707_g1	275	P12345	AATM_RABIT	430	110	274	375	429	55	37	45	67.2727272727273	198	8.30106e-18	Aspartate aminotransferase, mitochondrial OS=Oryctolagus cuniculus GN=GOT2 PE=1 SV=2	P12344	AATM_BOVIN	430	110	268	377	429	53	37	44	69.811320754717	198	9.94357e-18	Aspartate aminotransferase, mitochondrial OS=Bos taurus GN=GOT2 PE=1 SV=2	P00507	AATM_RAT	430	110	274	375	429	55	38	45	69.0909090909091	197	1.41214e-17	Aspartate aminotransferase, mitochondrial OS=Rattus norvegicus GN=Got2 PE=1 SV=2	P05202	AATM_MOUSE	430	110	274	375	429	55	38	45	69.0909090909091	196	1.45521e-17	Aspartate aminotransferase, mitochondrial OS=Mus musculus GN=Got2 PE=1 SV=1	P00505	AATM_HUMAN	430	110	274	375	429	55	37	46	67.2727272727273	196	1.90685e-17	Aspartate aminotransferase, mitochondrial OS=Homo sapiens GN=GOT2 PE=1 SV=3	Q4R559	AATM_MACFA	430	110	274	375	429	55	37	45	67.2727272727273	195	2.04519e-17	Aspartate aminotransferase, mitochondrial OS=Macaca fascicularis GN=GOT2 PE=2 SV=1	Q5REB0	AATM_PONAB	430	110	274	375	429	55	37	46	67.2727272727273	195	2.12869e-17	Aspartate aminotransferase, mitochondrial OS=Pongo abelii GN=GOT2 PE=2 SV=1	P08907	AATM_HORSE	401	110	268	348	400	53	36	44	67.9245283018868	194	2.82527e-17	Aspartate aminotransferase, mitochondrial OS=Equus caballus GN=GOT2 PE=1 SV=1	P00508	AATM_CHICK	423	110	274	368	422	55	36	45	65.4545454545455	194	2.82588e-17	Aspartate aminotransferase, mitochondrial OS=Gallus gallus GN=GOT2 PE=1 SV=2	P00506	AATM_PIG	430	110	268	377	429	53	35	44	66.0377358490566	191	8.19222e-17	Aspartate aminotransferase, mitochondrial OS=Sus scrofa GN=GOT2 PE=1 SV=2	
c71433_g1	3302	Q5REF1	ZN181_PONAB	615	454	789	262	363	113	38	52	33.6283185840708	141	1.85757e-07	Zinc finger protein 181 OS=Pongo abelii GN=ZNF181 PE=2 SV=1	Q28G88	FEZF2_XENTR	435	463	789	229	333	114	39	54	34.2105263157895	140	2.27054e-07	Fez family zinc finger protein 2 OS=Xenopus tropicalis GN=fezf2 PE=2 SV=1	Q5R633	ZBT48_PONAB	688	442	1011	421	576	192	51	78	26.5625	139	4.05748e-07	Zinc finger and BTB domain-containing protein 48 OS=Pongo abelii GN=ZBTB48 PE=2 SV=1	P10074	ZBT48_HUMAN	688	442	1011	421	576	192	51	78	26.5625	139	4.23445e-07	Zinc finger and BTB domain-containing protein 48 OS=Homo sapiens GN=ZBTB48 PE=1 SV=2	Q8TF20	ZN721_HUMAN	911	454	981	736	907	184	52	77	28.2608695652174	139	4.59927e-07	Zinc finger protein 721 OS=Homo sapiens GN=ZNF721 PE=2 SV=2	Q571J5	Z354C_MOUSE	560	454	870	369	496	140	46	66	32.8571428571429	137	5.75352e-07	Zinc finger protein 354C OS=Mus musculus GN=Znf354c PE=2 SV=2	Q2TAR3	FEZF2_XENLA	434	463	762	241	332	101	35	48	34.6534653465347	136	6.30989e-07	Fez family zinc finger protein 2 OS=Xenopus laevis GN=fezf2 PE=2 SV=1	Q9EPU7	Z354C_RAT	560	454	870	369	496	141	46	65	32.6241134751773	135	1.03143e-06	Zinc finger protein 354C OS=Rattus norvegicus GN=Znf354c PE=1 SV=1	Q9P2J8	ZN624_HUMAN	865	454	810	417	526	120	39	56	32.5	136	1.08417e-06	Zinc finger protein 624 OS=Homo sapiens GN=ZNF624 PE=1 SV=3	Q2VWH6	FEZF2_BOVIN	458	460	762	264	356	102	36	48	35.2941176470588	134	1.12918e-06	Fez family zinc finger protein 2 OS=Bos taurus GN=FEZF2 PE=2 SV=2	
c46816_g1	444	Q9P567	SUCB_NEUCR	447	4	441	189	334	146	100	121	68.4931506849315	552	2.10339e-67	Probable succinyl-CoA ligase [GDP-forming] subunit beta, mitochondrial OS=Neurospora crassa (strain ATCC 24698 / 74-OR23-1A / CBS 708.71 / DSM 1257 / FGSC 987) GN=B9J10.140 PE=3 SV=1	P53312	SUCB_YEAST	427	4	444	182	331	150	95	121	63.3333333333333	526	1.005e-63	Succinyl-CoA ligase [ADP-forming] subunit beta, mitochondrial OS=Saccharomyces cerevisiae (strain ATCC 204508 / S288c) GN=LSC2 PE=1 SV=1	O94415	SUCB_SCHPO	433	4	402	188	320	133	88	105	66.1654135338346	469	3.17988e-55	Probable succinyl-CoA ligase [GDP-forming] subunit beta, mitochondrial OS=Schizosaccharomyces pombe (strain 972 / ATCC 24843) GN=SPCC1620.08 PE=3 SV=1	Q869S7	SUCB2_DICDI	420	1	432	182	325	144	84	108	58.3333333333333	450	1.19e-52	Succinyl-CoA ligase [GDP-forming] subunit beta, mitochondrial OS=Dictyostelium discoideum GN=scsB PE=3 SV=1	B2UGE2	SUCC_RALPJ	388	4	441	146	291	146	83	105	56.8493150684932	433	2.30485e-50	Succinyl-CoA ligase [ADP-forming] subunit beta OS=Ralstonia pickettii (strain 12J) GN=sucC PE=3 SV=1	P53587	SUCB_NEOFR	437	1	441	180	327	148	81	107	54.7297297297297	433	5.90474e-50	Succinyl-CoA ligase [GDP-forming] subunit beta, hydrogenosomal OS=Neocallimastix frontalis GN=SCSB PE=2 SV=2	Q55AI5	SUCB1_DICDI	445	4	432	190	332	143	82	103	57.3426573426573	433	6.25145e-50	Succinyl-CoA ligase [ADP-forming] subunit beta, mitochondrial OS=Dictyostelium discoideum GN=scsC PE=3 SV=1	P80886	SUCC_BACSU	385	4	444	145	291	147	83	105	56.4625850340136	425	2.79349e-49	Succinyl-CoA ligase [ADP-forming] subunit beta OS=Bacillus subtilis (strain 168) GN=sucC PE=1 SV=2	A7Z4M9	SUCC_BACA2	385	4	444	145	291	147	83	105	56.4625850340136	425	2.8531e-49	Succinyl-CoA ligase [ADP-forming] subunit beta OS=Bacillus amyloliquefaciens subsp. plantarum (strain DSM 23117 / BGSC 10A6 / FZB42) GN=sucC PE=3 SV=1	Q65JP0	SUCC_BACLD	386	4	432	149	291	143	82	102	57.3426573426573	425	3.59568e-49	Succinyl-CoA ligase [ADP-forming] subunit beta OS=Bacillus licheniformis (strain ATCC 14580 / DSM 13 / JCM 2505 / NBRC 12200 / NCIMB 9375 / NRRL NRS-1264 / Gibson 46) GN=sucC PE=3 SV=1	
c90088_g1	301	Q9LXE5	DRM1_ARATH	624	4	300	493	591	99	67	82	67.6767676767677	370	3.83035e-41	DNA (cytosine-5)-methyltransferase DRM1 OS=Arabidopsis thaliana GN=DRM1 PE=3 SV=2	Q9M548	DRM2_ARATH	626	4	300	497	595	99	66	78	66.6666666666667	359	1.17726e-39	DNA (cytosine-5)-methyltransferase DRM2 OS=Arabidopsis thaliana GN=DRM2 PE=1 SV=1	Q9UBC3	DNM3B_HUMAN	853	19	297	575	658	93	32	51	34.4086021505376	132	1.57989e-08	DNA (cytosine-5)-methyltransferase 3B OS=Homo sapiens GN=DNMT3B PE=1 SV=1	O88509	DNM3B_MOUSE	859	19	297	581	664	93	30	53	32.258064516129	131	2.21003e-08	DNA (cytosine-5)-methyltransferase 3B OS=Mus musculus GN=Dnmt3b PE=1 SV=2	Q4W5Z4	DNM3A_CHICK	877	19	297	599	682	95	32	54	33.6842105263158	129	4.28757e-08	DNA (cytosine-5)-methyltransferase 3A OS=Gallus gallus GN=DNMT3A PE=2 SV=1	Q1LZ53	DNM3A_RAT	908	19	297	630	713	95	32	54	33.6842105263158	127	6.09492e-08	DNA (cytosine-5)-methyltransferase 3A OS=Rattus norvegicus GN=Dnmt3a PE=2 SV=1	Q9Y6K1	DNM3A_HUMAN	912	19	297	634	717	95	32	54	33.6842105263158	127	6.50919e-08	DNA (cytosine-5)-methyltransferase 3A OS=Homo sapiens GN=DNMT3A PE=1 SV=4	O88508	DNM3A_MOUSE	908	19	297	630	713	95	32	54	33.6842105263158	127	6.68274e-08	DNA (cytosine-5)-methyltransferase 3A OS=Mus musculus GN=Dnmt3a PE=1 SV=2	P00476	MTBS_BPSPR	439	13	288	2	82	92	31	52	33.695652173913	112	4.44268e-06	Modification methylase SPRI OS=Bacillus phage SPR PE=3 SV=1	
c118706_g1	267	H9BFQ2	TPRL3_ERYCB	258	1	267	125	213	89	70	80	78.6516853932584	229	1.15361e-22	Tropinone reductase-like 3 OS=Erythroxylum coca PE=2 SV=1	Q9S9W2	SDRA_ARATH	254	1	267	121	209	89	67	77	75.2808988764045	214	1.16714e-20	Short-chain dehydrogenase/reductase SDRA OS=Arabidopsis thaliana GN=SDRA PE=1 SV=1	
c43153_g1	1421	P14287	OSTP_PIG	303	93	1001	1	303	303	301	301	99.3399339933993	1221	6.6809e-165	Osteopontin OS=Sus scrofa GN=SPP1 PE=1 SV=1	P31096	OSTP_BOVIN	278	93	1001	1	278	308	173	199	56.1688311688312	672	1.29768e-82	Osteopontin OS=Bos taurus GN=SPP1 PE=1 SV=2	P31097	OSTP_RABIT	311	93	1001	1	311	311	191	227	61.4147909967846	667	1.79607e-81	Osteopontin OS=Oryctolagus cuniculus GN=SPP1 PE=2 SV=1	Q9XSY9	OSTP_SHEEP	278	93	1001	1	278	308	167	195	54.2207792207792	634	5.51371e-77	Osteopontin OS=Ovis aries GN=SPP1 PE=2 SV=1	P10451	OSTP_HUMAN	314	537	1001	154	314	161	108	124	67.0807453416149	480	5.31829e-54	Osteopontin OS=Homo sapiens GN=SPP1 PE=1 SV=1	P31098	OSTK_BOVIN	277	93	344	1	84	84	70	74	83.3333333333333	363	9.5398e-38	Osteopontin-K OS=Bos taurus PE=2 SV=1	P08721	OSTP_RAT	317	93	335	1	81	81	59	67	72.8395061728395	317	3.03616e-31	Osteopontin OS=Rattus norvegicus GN=Spp1 PE=1 SV=2	P10923	OSTP_MOUSE	294	93	335	1	80	81	59	66	72.8395061728395	302	2.17821e-29	Osteopontin OS=Mus musculus GN=Spp1 PE=1 SV=1	
c43114_g1	265	P48384	TRXM_PEA	172	2	220	100	172	73	62	70	84.9315068493151	346	9.89319e-41	Thioredoxin M-type, chloroplastic OS=Pisum sativum PE=2 SV=1	Q9ZP20	TRXM5_ORYSJ	172	2	220	98	170	73	60	65	82.1917808219178	319	1.32562e-36	Thioredoxin M5, chloroplastic OS=Oryza sativa subsp. japonica GN=TRXM PE=2 SV=1	Q41864	TRXM_MAIZE	167	2	220	92	164	73	58	66	79.4520547945205	314	4.91466e-36	Thioredoxin M-type, chloroplastic OS=Zea mays GN=TRM1 PE=2 SV=1	P07591	TRXM_SPIOL	181	2	220	107	179	73	57	68	78.0821917808219	314	7.62167e-36	Thioredoxin M-type, chloroplastic OS=Spinacia oleracea PE=1 SV=2	Q9ZP21	TRXM_WHEAT	175	2	220	101	173	73	55	63	75.3424657534247	299	1.11862e-33	Thioredoxin M-type, chloroplastic OS=Triticum aestivum PE=2 SV=1	Q6H7E4	TRXM1_ORYSJ	173	2	220	99	171	73	49	67	67.1232876712329	285	1.18837e-31	Thioredoxin M1, chloroplastic OS=Oryza sativa subsp. japonica GN=Os02g0639900 PE=2 SV=1	Q7X8R5	TRXM2_ORYSJ	180	2	223	106	179	74	49	67	66.2162162162162	286	1.36466e-31	Thioredoxin M2, chloroplastic OS=Oryza sativa subsp. japonica GN=Os04g0530600 PE=2 SV=2	P52231	THIO_SYNY3	107	2	220	35	107	73	45	65	61.6438356164384	277	3.4496e-31	Thioredoxin OS=Synechocystis sp. (strain PCC 6803 / Kazusa) GN=trxA PE=1 SV=3	Q9SEU6	TRXM4_ARATH	193	2	220	119	191	73	47	63	64.3835616438356	282	6.40026e-31	Thioredoxin M4, chloroplastic OS=Arabidopsis thaliana GN=At3g15360 PE=2 SV=2	P23400	TRXM_CHLRE	140	2	223	67	140	74	47	63	63.5135135135135	273	3.62532e-30	Thioredoxin M-type, chloroplastic OS=Chlamydomonas reinhardtii GN=TRXM PE=1 SV=3	
c88319_g1	436	Q9LZF6	CD48E_ARATH	810	2	436	70	214	145	135	143	93.1034482758621	734	4.84616e-91	Cell division control protein 48 homolog E OS=Arabidopsis thaliana GN=CDC48E PE=1 SV=2	P54609	CD48A_ARATH	809	2	436	70	214	145	134	143	92.4137931034483	730	2.10765e-90	Cell division control protein 48 homolog A OS=Arabidopsis thaliana GN=CDC48A PE=1 SV=1	Q9SCN8	CD48D_ARATH	815	2	436	71	215	145	131	142	90.3448275862069	723	2.07376e-89	Cell division control protein 48 homolog D OS=Arabidopsis thaliana GN=CDC48D PE=1 SV=1	P54774	CDC48_SOYBN	807	2	436	71	215	145	133	142	91.7241379310345	722	2.81762e-89	Cell division cycle protein 48 homolog OS=Glycine max GN=CDC48 PE=2 SV=1	Q96372	CDC48_CAPAN	805	2	436	71	215	145	131	141	90.3448275862069	706	4.70658e-87	Cell division cycle protein 48 homolog OS=Capsicum annuum GN=CAFP PE=2 SV=1	Q7ZU99	TERA_DANRE	806	2	436	66	211	146	107	133	73.2876712328767	619	2.0306e-74	Transitional endoplasmic reticulum ATPase OS=Danio rerio GN=vcp PE=1 SV=1	Q6GL04	TERA_XENTR	805	2	436	66	211	146	106	131	72.6027397260274	611	2.21762e-73	Transitional endoplasmic reticulum ATPase OS=Xenopus tropicalis GN=vcp PE=2 SV=1	P23787	TERA_XENLA	805	2	436	66	211	146	107	131	73.2876712328767	611	2.31005e-73	Transitional endoplasmic reticulum ATPase OS=Xenopus laevis GN=vcp PE=1 SV=3	P46462	TERA_RAT	806	2	436	66	211	146	106	131	72.6027397260274	610	3.0448e-73	Transitional endoplasmic reticulum ATPase OS=Rattus norvegicus GN=Vcp PE=1 SV=3	Q01853	TERA_MOUSE	806	2	436	66	211	146	106	131	72.6027397260274	610	3.10758e-73	Transitional endoplasmic reticulum ATPase OS=Mus musculus GN=Vcp PE=1 SV=4	
c104952_g1	258	Q9Y4D8	HECD4_HUMAN	3996	2	256	3692	3776	85	69	72	81.1764705882353	350	1.8647e-37	Probable E3 ubiquitin-protein ligase HECTD4 OS=Homo sapiens GN=HECTD4 PE=1 SV=5	
c149399_g1	217	Q8VDJ3	VIGLN_MOUSE	1268	143	217	1136	1160	25	24	24	96	123	1.1295e-07	Vigilin OS=Mus musculus GN=Hdlbp PE=1 SV=1	Q00341	VIGLN_HUMAN	1268	143	217	1136	1160	25	24	24	96	123	1.14012e-07	Vigilin OS=Homo sapiens GN=HDLBP PE=1 SV=2	Q9Z1A6	VIGLN_RAT	1268	143	217	1136	1160	25	24	24	96	123	1.16166e-07	Vigilin OS=Rattus norvegicus GN=Hdlbp PE=2 SV=1	Q5R439	VIGLN_PONAB	1268	143	217	1136	1160	25	24	24	96	123	1.20595e-07	Vigilin OS=Pongo abelii GN=HDLBP PE=2 SV=1	P81021	VIGLN_CHICK	1270	146	217	1138	1161	24	24	24	100	122	1.7865e-07	Vigilin OS=Gallus gallus GN=HDLBP PE=2 SV=1	
c73517_g1	3640	Q56A55	ABCB8_DANRE	714	1696	2493	446	712	267	171	207	64.0449438202247	891	2.56375e-178	ATP-binding cassette sub-family B member 8, mitochondrial OS=Danio rerio GN=abcb8 PE=2 SV=1	Q9CXJ4	ABCB8_MOUSE	717	1696	2481	430	692	263	157	208	59.6958174904943	876	1.93426e-175	ATP-binding cassette sub-family B member 8, mitochondrial OS=Mus musculus GN=Abcb8 PE=2 SV=1	Q5RKI8	ABCB8_RAT	714	1696	2481	430	692	263	154	207	58.5551330798479	857	1.48804e-171	ATP-binding cassette sub-family B member 8, mitochondrial OS=Rattus norvegicus GN=Abcb8 PE=2 SV=1	Q9NUT2	ABCB8_HUMAN	735	1696	2481	448	710	263	153	201	58.1749049429658	848	2.80274e-168	ATP-binding cassette sub-family B member 8, mitochondrial OS=Homo sapiens GN=ABCB8 PE=1 SV=3	Q5RFQ9	ABCB8_PONAB	718	1696	2481	431	693	263	153	201	58.1749049429658	843	6.62509e-167	ATP-binding cassette sub-family B member 8, mitochondrial OS=Pongo abelii GN=ABCB8 PE=2 SV=1	B2GUP8	ABCB8_XENTR	688	1696	2490	420	683	265	159	196	60	836	8.94254e-164	ATP-binding cassette sub-family B member 8, mitochondrial OS=Xenopus tropicalis GN=abcb8 PE=2 SV=1	Q9NRK6	ABCBA_HUMAN	738	1732	2481	480	733	255	141	181	55.2941176470588	696	5.01183e-113	ATP-binding cassette sub-family B member 10, mitochondrial OS=Homo sapiens GN=ABCB10 PE=1 SV=2	Q54BU4	ABCB1_DICDI	909	1711	2481	649	904	258	139	192	53.8759689922481	726	4.76609e-111	ABC transporter B family member 1 OS=Dictyostelium discoideum GN=abcB1 PE=3 SV=1	Q9JI39	ABCBA_MOUSE	715	1708	2481	438	698	262	139	185	53.0534351145038	707	1.55342e-110	ATP-binding cassette sub-family B member 10, mitochondrial OS=Mus musculus GN=Abcb10 PE=1 SV=1	Q9NP78	ABCB9_HUMAN	766	1717	2481	487	741	256	126	177	49.21875	640	4.88325e-102	ATP-binding cassette sub-family B member 9 OS=Homo sapiens GN=ABCB9 PE=1 SV=1	
c109154_g1	410	Q8K224	NAT10_MOUSE	1024	2	328	893	997	110	45	71	40.9090909090909	121	7.18587e-07	N-acetyltransferase 10 OS=Mus musculus GN=Nat10 PE=2 SV=1	
c142069_g1	286	Q40885	AG_PETHY	242	3	227	1	73	76	66	72	86.8421052631579	336	2.16406e-38	Floral homeotic protein AGAMOUS OS=Petunia hybrida GN=AG1 PE=1 SV=1	Q43585	AG_TOBAC	248	3	227	1	73	76	65	72	85.5263157894737	334	6.35249e-38	Floral homeotic protein AGAMOUS OS=Nicotiana tabacum GN=AG1 PE=2 SV=1	Q40168	AG_SOLLC	248	3	227	1	73	76	64	71	84.2105263157895	331	1.55436e-37	Floral homeotic protein AGAMOUS OS=Solanum lycopersicum GN=AG1 PE=2 SV=1	Q40872	AG_PANGI	242	3	191	11	73	63	62	63	98.4126984126984	328	3.14582e-37	Floral homeotic protein AGAMOUS OS=Panax ginseng GN=AG2 PE=2 SV=1	Q01540	AG_BRANA	252	3	188	12	73	62	60	61	96.7741935483871	319	8.49978e-36	Floral homeotic protein AGAMOUS OS=Brassica napus GN=AG1 PE=2 SV=1	P17839	AG_ARATH	252	3	188	12	73	62	59	60	95.1612903225807	310	1.7829e-34	Floral homeotic protein AGAMOUS OS=Arabidopsis thaliana GN=AG PE=1 SV=2	Q40704	MADS3_ORYSJ	236	3	173	1	57	57	56	57	98.2456140350877	301	3.58035e-33	MADS-box transcription factor 3 OS=Oryza sativa subsp. japonica GN=MADS3 PE=2 SV=1	P29381	AGL1_ARATH	248	3	179	14	72	59	55	59	93.2203389830508	300	6.38674e-33	Agamous-like MADS-box protein AGL1 OS=Arabidopsis thaliana GN=AGL1 PE=1 SV=1	Q38836	AGL11_ARATH	230	3	173	1	57	57	56	57	98.2456140350877	298	7.43167e-33	Agamous-like MADS-box protein AGL11 OS=Arabidopsis thaliana GN=AGL11 PE=1 SV=1	P29385	AGL5_ARATH	246	3	179	14	72	59	55	59	93.2203389830508	299	8.97081e-33	Agamous-like MADS-box protein AGL5 OS=Arabidopsis thaliana GN=AGL5 PE=1 SV=1	
c69404_g1	971	Q8CDM1	ATAD2_MOUSE	1040	80	886	80	319	269	150	195	55.7620817843866	848	4.87285e-103	ATPase family AAA domain-containing protein 2 OS=Mus musculus GN=Atad2 PE=1 SV=1	Q6PL18	ATAD2_HUMAN	1390	80	886	425	664	269	150	194	55.7620817843866	854	1.75171e-102	ATPase family AAA domain-containing protein 2 OS=Homo sapiens GN=ATAD2 PE=1 SV=1	Q5RDX4	ATAD2_PONAB	1091	80	886	256	495	269	150	193	55.7620817843866	839	2.20154e-101	ATPase family AAA domain-containing protein 2 OS=Pongo abelii GN=ATAD2 PE=2 SV=1	Q9ULI0	ATD2B_HUMAN	1458	80	877	399	635	266	150	188	56.390977443609	830	3.3698e-99	ATPase family AAA domain-containing protein 2B OS=Homo sapiens GN=ATAD2B PE=1 SV=3	O14114	YEJJ_SCHPO	1190	80	958	265	524	293	143	204	48.8054607508532	808	1.05805e-96	Uncharacterized AAA domain-containing protein C31G5.19 OS=Schizosaccharomyces pombe (strain 972 / ATCC 24843) GN=SPAC31G5.19 PE=3 SV=1	P54816	TBP7_CAEEL	1291	80	922	390	642	282	145	191	51.4184397163121	783	6.0839e-93	Tat-binding homolog 7 OS=Caenorhabditis elegans GN=lex-1 PE=1 SV=3	A8X0L9	TBP7_CAEBR	1285	80	886	404	644	270	142	187	52.5925925925926	778	2.46591e-92	Tat-binding homolog 7 OS=Caenorhabditis briggsae GN=lex-1 PE=3 SV=2	P40340	TBP7_YEAST	1379	77	925	411	664	283	140	191	49.469964664311	774	1.31128e-91	Tat-binding homolog 7 OS=Saccharomyces cerevisiae (strain ATCC 204508 / S288c) GN=YTA7 PE=1 SV=2	Q9C0W2	YHI5_SCHPO	1201	77	916	370	620	280	140	191	50	752	7.34309e-89	Uncharacterized AAA domain-containing protein P22H7.05c OS=Schizosaccharomyces pombe (strain 972 / ATCC 24843) GN=pi026 PE=3 SV=1	F4IAE9	Y1591_ARATH	1210	77	898	379	623	274	136	187	49.6350364963504	743	9.73955e-88	ATPase family AAA domain-containing protein At1g05910 OS=Arabidopsis thaliana GN=At1g05910 PE=2 SV=1	
c60091_g1	2447	P48601	PRS4_DROME	439	178	1425	24	439	416	402	412	96.6346153846154	2059	0	26S protease regulatory subunit 4 OS=Drosophila melanogaster GN=Rpt2 PE=1 SV=2	P62193	PRS4_RAT	440	178	1425	25	440	416	386	405	92.7884615384615	1976	0	26S protease regulatory subunit 4 OS=Rattus norvegicus GN=Psmc1 PE=2 SV=1	P62192	PRS4_MOUSE	440	178	1425	25	440	416	386	405	92.7884615384615	1976	0	26S protease regulatory subunit 4 OS=Mus musculus GN=Psmc1 PE=1 SV=1	P62191	PRS4_HUMAN	440	178	1425	25	440	416	386	405	92.7884615384615	1976	0	26S protease regulatory subunit 4 OS=Homo sapiens GN=PSMC1 PE=1 SV=1	Q90732	PRS4_CHICK	440	178	1425	25	440	416	385	401	92.5480769230769	1963	0	26S protease regulatory subunit 4 OS=Gallus gallus GN=PSMC1 PE=2 SV=1	O16368	PRS4_CAEEL	443	178	1425	28	443	416	362	396	87.0192307692308	1844	0	Probable 26S protease regulatory subunit 4 OS=Caenorhabditis elegans GN=rpt-2 PE=3 SV=1	Q9SL67	PRS4B_ARATH	443	232	1425	46	443	398	327	370	82.1608040201005	1753	0	26S proteasome regulatory subunit 4 homolog B OS=Arabidopsis thaliana GN=RPT2B PE=1 SV=1	Q9SZD4	PRS4A_ARATH	443	232	1425	46	443	398	325	370	81.6582914572864	1744	0	26S proteasome regulatory subunit 4 homolog A OS=Arabidopsis thaliana GN=RPT2A PE=1 SV=1	P46466	PRS4_ORYSJ	448	178	1425	32	448	417	332	384	79.6163069544365	1728	0	26S protease regulatory subunit 4 homolog OS=Oryza sativa subsp. japonica GN=TBP2 PE=2 SV=2	P36612	PRS4_SCHPO	448	178	1425	31	448	419	316	371	75.417661097852	1638	0	26S protease regulatory subunit 4 homolog OS=Schizosaccharomyces pombe (strain 972 / ATCC 24843) GN=mts2 PE=2 SV=1	
c177835_g1	1089	Q5R7J7	NEPR1_PONAB	125	178	558	3	123	127	84	96	66.1417322834646	427	1.20833e-49	Nuclear envelope phosphatase-regulatory subunit 1 OS=Pongo abelii GN=CNEP1R1 PE=2 SV=1	Q3UJ81	NEPR1_MOUSE	125	178	558	3	123	127	84	96	66.1417322834646	427	1.20833e-49	Nuclear envelope phosphatase-regulatory subunit 1 OS=Mus musculus GN=Cnep1r1 PE=2 SV=1	Q8N9A8	NEPR1_HUMAN	125	178	558	3	123	127	84	96	66.1417322834646	427	1.20833e-49	Nuclear envelope phosphatase-regulatory subunit 1 OS=Homo sapiens GN=CNEP1R1 PE=1 SV=1	Q3ZBP2	NEPR1_BOVIN	125	178	558	3	123	127	84	96	66.1417322834646	427	1.20833e-49	Nuclear envelope phosphatase-regulatory subunit 1 OS=Bos taurus GN=CNEP1R1 PE=2 SV=1	Q561X0	NEPR1_DANRE	125	178	558	3	123	127	81	98	63.7795275590551	426	1.49399e-49	Nuclear envelope phosphatase-regulatory subunit 1 OS=Danio rerio GN=cnep1r1 PE=2 SV=1	Q5M8F7	NEPR1_XENTR	125	178	558	3	123	127	82	97	64.5669291338583	426	1.55876e-49	Nuclear envelope phosphatase-regulatory subunit 1 OS=Xenopus tropicalis GN=cnep1r1 PE=2 SV=1	Q7ZY85	NEPR1_XENLA	125	178	558	3	123	127	82	96	64.5669291338583	424	3.2754e-49	Nuclear envelope phosphatase-regulatory subunit 1 OS=Xenopus laevis GN=cnep1r1 PE=2 SV=1	Q8T0B1	NEPR1_DROME	131	184	555	1	128	128	75	98	58.59375	417	4.48907e-48	Nuclear envelope phosphatase-regulatory subunit 1 homolog OS=Drosophila melanogaster GN=CG8009 PE=2 SV=1	Q9XXN3	NEPR1_CAEEL	140	199	549	13	133	121	47	66	38.8429752066116	218	7.16792e-20	Nuclear envelope phosphatase-regulatory subunit 1 homolog OS=Caenorhabditis elegans GN=T19A6.3 PE=3 SV=2	
c68514_g1	1187	Q24732	GLAS_DROVI	598	655	1065	425	561	137	120	132	87.5912408759124	671	1.11137e-79	Protein glass OS=Drosophila virilis GN=gl PE=3 SV=1	P13360	GLAS_DROME	604	655	1065	435	571	137	120	132	87.5912408759124	670	1.66381e-79	Protein glass OS=Drosophila melanogaster GN=gl PE=1 SV=2	Q966L8	CHE1_CAEEL	279	739	1065	170	278	109	78	92	71.5596330275229	443	1.12824e-49	Transcription factor che-1 OS=Caenorhabditis elegans GN=che-1 PE=1 SV=3	P10073	ZSC22_HUMAN	491	649	1071	320	460	141	73	100	51.7730496453901	426	2.10552e-45	Zinc finger and SCAN domain-containing protein 22 OS=Homo sapiens GN=ZSCAN22 PE=1 SV=2	Q9H5H4	ZN768_HUMAN	540	658	1071	260	397	138	75	98	54.3478260869565	413	2.40211e-43	Zinc finger protein 768 OS=Homo sapiens GN=ZNF768 PE=1 SV=2	Q8R0T2	ZN768_MOUSE	568	658	1071	288	425	138	75	98	54.3478260869565	412	3.6862e-43	Zinc finger protein 768 OS=Mus musculus GN=Znf768 PE=2 SV=1	P08043	ZFP2_MOUSE	459	655	1140	182	345	164	80	105	48.780487804878	406	7.6563e-43	Zinc finger protein 2 OS=Mus musculus GN=Zfp2 PE=2 SV=2	Q15937	ZNF79_HUMAN	498	652	1071	190	329	140	72	97	51.4285714285714	407	9.89278e-43	Zinc finger protein 79 OS=Homo sapiens GN=ZNF79 PE=1 SV=2	Q147U1	ZN846_HUMAN	533	655	1071	252	390	139	73	99	52.5179856115108	408	1.02592e-42	Zinc finger protein 846 OS=Homo sapiens GN=ZNF846 PE=1 SV=2	A2T812	ZN287_PONPY	754	655	1071	611	749	139	72	96	51.7985611510791	408	3.57306e-42	Zinc finger protein 287 OS=Pongo pygmaeus GN=ZNF287 PE=3 SV=1	
c113425_g1	274	O24370	LOX21_SOLTU	899	148	273	858	899	42	34	38	80.9523809523809	179	8.65059e-15	Linoleate 13S-lipoxygenase 2-1, chloroplastic OS=Solanum tuberosum GN=LOX2.1 PE=1 SV=1	Q8GSM2	LOX23_HORVU	896	148	273	855	896	42	31	36	73.8095238095238	163	1.07681e-12	Lipoxygenase 2.3, chloroplastic OS=Hordeum vulgare GN=LOX2.3 PE=1 SV=1	P38418	LOX2_ARATH	896	148	273	855	896	42	31	34	73.8095238095238	151	4.34782e-11	Lipoxygenase 2, chloroplastic OS=Arabidopsis thaliana GN=LOX2 PE=1 SV=1	O24371	LOX31_SOLTU	914	148	273	873	914	42	29	36	69.0476190476191	148	9.96616e-11	Linoleate 13S-lipoxygenase 3-1, chloroplastic OS=Solanum tuberosum GN=LOX3.1 PE=1 SV=1	P38419	LOXC1_ORYSJ	924	148	273	883	924	42	26	32	61.9047619047619	139	1.54579e-09	Lipoxygenase 7, chloroplastic OS=Oryza sativa subsp. japonica GN=CM-LOX1 PE=2 SV=2	Q84YK8	LOXC2_ORYSJ	941	148	273	900	941	42	26	32	61.9047619047619	139	1.5553e-09	Probable lipoxygenase 8, chloroplastic OS=Oryza sativa subsp. japonica GN=CM-LOX2 PE=2 SV=1	Q9LNR3	LOX3_ARATH	919	148	273	878	919	42	26	33	61.9047619047619	132	1.0999e-08	Lipoxygenase 3, chloroplastic OS=Arabidopsis thaliana GN=LOX3 PE=2 SV=1	Q8H016	LOX6_ORYSJ	918	148	267	879	918	40	28	30	70	130	2.40467e-08	Probable lipoxygenase 6 OS=Oryza sativa subsp. japonica GN=Os03g0179900 PE=2 SV=2	Q9FNX8	LOX4_ARATH	926	148	273	885	926	42	25	31	59.5238095238095	129	2.85046e-08	Lipoxygenase 4, chloroplastic OS=Arabidopsis thaliana GN=LOX4 PE=2 SV=1	Q9CAG3	LOX6_ARATH	917	148	273	876	917	42	26	32	61.9047619047619	129	3.58555e-08	Lipoxygenase 6, chloroplastic OS=Arabidopsis thaliana GN=LOX6 PE=2 SV=1	
c44769_g1	426	P42283	LOLA1_DROME	891	68	298	791	864	78	30	41	38.4615384615385	152	9.27522e-11	Longitudinals lacking protein, isoform G OS=Drosophila melanogaster GN=lola PE=1 SV=2	Q7KQZ4	LOLA3_DROME	787	140	298	685	737	53	25	30	47.1698113207547	151	1.13558e-10	Longitudinals lacking protein, isoforms A/B/D/L OS=Drosophila melanogaster GN=lola PE=1 SV=1	Q9V5M6	LOLA5_DROME	963	143	292	851	901	51	22	34	43.1372549019608	132	3.79947e-08	Longitudinals lacking protein, isoforms J/P/Q/S/Z OS=Drosophila melanogaster GN=lola PE=1 SV=4	Q9V5M3	LOLA6_DROME	878	179	298	709	748	40	20	23	50	126	1.66432e-07	Longitudinals lacking protein, isoforms N/O/W/X/Y OS=Drosophila melanogaster GN=lola PE=1 SV=3	Q867Z4	LOLA4_DROME	970	140	298	903	956	54	22	30	40.7407407407407	124	3.34309e-07	Longitudinals lacking protein, isoforms F/I/K/T OS=Drosophila melanogaster GN=lola PE=1 SV=1	
c109878_g1	255	Q9WV55	VAPA_MOUSE	249	106	255	8	56	50	30	41	60	157	8.23748e-13	Vesicle-associated membrane protein-associated protein A OS=Mus musculus GN=Vapa PE=1 SV=2	Q9Z270	VAPA_RAT	249	106	255	8	56	50	30	41	60	156	8.49149e-13	Vesicle-associated membrane protein-associated protein A OS=Rattus norvegicus GN=Vapa PE=1 SV=3	Q5R601	VAPA_PONAB	249	106	255	8	56	50	29	41	58	152	3.78532e-12	Vesicle-associated membrane protein-associated protein A OS=Pongo abelii GN=VAPA PE=2 SV=2	Q9P0L0	VAPA_HUMAN	249	106	255	8	56	50	29	41	58	152	3.78532e-12	Vesicle-associated membrane protein-associated protein A OS=Homo sapiens GN=VAPA PE=1 SV=3	Q0VCY1	VAPA_BOVIN	249	106	255	8	56	50	29	41	58	152	4.14968e-12	Vesicle-associated membrane protein-associated protein A OS=Bos taurus GN=VAPA PE=2 SV=1	A2VDZ9	VAPB_BOVIN	243	106	255	1	49	50	29	39	58	151	4.47031e-12	Vesicle-associated membrane protein-associated protein B OS=Bos taurus GN=VAPB PE=2 SV=1	Q9Z269	VAPB_RAT	243	106	255	1	49	50	29	39	58	151	4.70335e-12	Vesicle-associated membrane protein-associated protein B OS=Rattus norvegicus GN=Vapb PE=1 SV=3	A5GFS8	VAPB_PIG	243	106	255	1	49	50	29	39	58	151	5.31374e-12	Vesicle-associated membrane protein-associated protein B OS=Sus scrofa GN=VAPB PE=3 SV=1	O95292	VAPB_HUMAN	243	106	255	1	49	50	29	39	58	150	6.31738e-12	Vesicle-associated membrane protein-associated protein B/C OS=Homo sapiens GN=VAPB PE=1 SV=3	Q9QY76	VAPB_MOUSE	243	106	255	1	49	50	28	38	56	146	2.69636e-11	Vesicle-associated membrane protein-associated protein B OS=Mus musculus GN=Vapb PE=2 SV=3	
c135692_g1	326	Q5MAU8	PPA27_ARATH	611	1	324	430	537	108	83	92	76.8518518518518	481	1.81301e-56	Probable inactive purple acid phosphatase 27 OS=Arabidopsis thaliana GN=PAP27 PE=2 SV=1	Q687E1	NPP_HORVU	368	1	324	187	294	108	78	94	72.2222222222222	465	5.88454e-56	Nucleotide pyrophosphatase/phosphodiesterase (Fragments) OS=Hordeum vulgare GN=npp PE=1 SV=2	Q8H1R2	PPA24_ARATH	615	1	324	434	541	108	79	90	73.1481481481482	469	8.99164e-55	Probable inactive purple acid phosphatase 24 OS=Arabidopsis thaliana GN=PAP24 PE=2 SV=1	Q9LMX4	PPA1_ARATH	613	1	309	432	534	103	71	82	68.9320388349515	408	2.78909e-46	Probable inactive purple acid phosphatase 1 OS=Arabidopsis thaliana GN=PAP1 PE=2 SV=1	Q9LMG7	PPA2_ARATH	656	7	324	420	515	106	38	57	35.8490566037736	156	1.07872e-11	Probable inactive purple acid phosphatase 2 OS=Arabidopsis thaliana GN=PAP2 PE=2 SV=1	Q9ZQ81	PPA9_ARATH	651	4	252	419	498	83	31	45	37.3493975903614	143	5.48748e-10	Probable inactive purple acid phosphatase 9 OS=Arabidopsis thaliana GN=PAP9 PE=2 SV=1	Q9LXI7	PPA20_ARATH	427	1	249	265	344	83	31	48	37.3493975903614	140	1.08657e-09	Probable purple acid phosphatase 20 OS=Arabidopsis thaliana GN=PAP20 PE=2 SV=1	Q8BX37	PAPL_MOUSE	438	4	324	259	372	118	36	58	30.5084745762712	135	4.84437e-09	Iron/zinc purple acid phosphatase-like protein OS=Mus musculus GN=Papl PE=2 SV=2	Q8S340	PPA22_ARATH	434	1	324	266	358	108	36	54	33.3333333333333	134	7.83681e-09	Purple acid phosphatase 22 OS=Arabidopsis thaliana GN=PAP22 PE=2 SV=1	Q9LXI4	PPA21_ARATH	437	1	249	270	347	83	32	46	38.5542168674699	132	1.42718e-08	Purple acid phosphatase 21 OS=Arabidopsis thaliana GN=PAP21 PE=2 SV=1	
c68456_g1	3726	P78312	F193A_HUMAN	1265	797	1267	1	171	171	55	86	32.1637426900585	187	1.27852e-12	Protein FAM193A OS=Homo sapiens GN=FAM193A PE=1 SV=2	Q8CGI1	F193A_MOUSE	1231	848	1267	27	171	145	47	75	32.4137931034483	180	7.56598e-12	Protein FAM193A OS=Mus musculus GN=Fam193a PE=2 SV=2	Q96PV7	F193B_HUMAN	902	2522	2632	411	447	37	24	27	64.8648648648649	154	7.82543e-09	Protein FAM193B OS=Homo sapiens GN=FAM193B PE=1 SV=3	Q3U2K0	F193B_MOUSE	892	2522	2632	406	442	37	24	27	64.8648648648649	153	1.09423e-08	Protein FAM193B OS=Mus musculus GN=Fam193b PE=2 SV=2	
c85260_g1	261	Q9ZUV0	U86A2_ARATH	482	1	261	308	394	87	60	74	68.9655172413793	351	5.15522e-39	UDP-glycosyltransferase 86A2 OS=Arabidopsis thaliana GN=UGT86A2 PE=2 SV=1	Q9SJL0	U86A1_ARATH	490	1	261	305	391	87	55	70	63.2183908045977	313	8.11137e-34	UDP-glycosyltransferase 86A1 OS=Arabidopsis thaliana GN=UGT86A1 PE=2 SV=1	Q9SK82	U85A1_ARATH	489	1	261	318	403	87	45	63	51.7241379310345	259	2.95085e-26	UDP-glycosyltransferase 85A1 OS=Arabidopsis thaliana GN=UGT85A1 PE=2 SV=1	F8WKW1	UGT2_GARJA	481	1	261	315	400	87	48	62	55.1724137931034	249	7.2203e-25	7-deoxyloganetin glucosyltransferase OS=Gardenia jasminoides GN=UGT85A24 PE=1 SV=1	B4G072	BX9_MAIZE	462	1	255	289	373	85	43	61	50.5882352941176	246	1.65491e-24	DIMBOA UDP-glucosyltransferase BX9 OS=Zea mays GN=BX9 PE=1 SV=1	Q9LMF1	U85A3_ARATH	488	1	261	317	402	87	41	63	47.1264367816092	247	1.66338e-24	UDP-glycosyltransferase 85A3 OS=Arabidopsis thaliana GN=UGT85A3 PE=2 SV=2	Q9M9E7	U85A4_ARATH	489	1	261	316	402	88	44	62	50	247	1.82175e-24	UDP-glycosyltransferase 85A4 OS=Arabidopsis thaliana GN=UGT85A4 PE=2 SV=1	Q9LMF0	U85A5_ARATH	479	1	261	312	397	87	44	62	50.5747126436782	246	1.92961e-24	UDP-glycosyltransferase 85A5 OS=Arabidopsis thaliana GN=UGT85A5 PE=2 SV=1	O82383	U71D1_ARATH	467	1	258	295	377	86	41	60	47.6744186046512	245	2.6015e-24	UDP-glycosyltransferase 71D1 OS=Arabidopsis thaliana GN=UGT71D1 PE=2 SV=1	O82385	U71D2_ARATH	467	1	258	294	377	86	42	62	48.8372093023256	245	2.62831e-24	UDP-glycosyltransferase 71D2 OS=Arabidopsis thaliana GN=UGT71D2 PE=2 SV=1	
c37749_g1	1908	P07192	MAL3_DROME	574	171	1781	23	564	554	218	316	39.3501805054152	1086	3.12618e-138	Maltase A3 OS=Drosophila melanogaster GN=Mal-A3 PE=2 SV=2	O16098	MAL1_DROVI	632	90	1790	56	630	583	215	339	36.8782161234991	1040	1.38646e-130	Maltase 1 OS=Drosophila virilis GN=Mal-B1 PE=3 SV=2	P07190	MAL1_DROME	577	87	1745	6	561	574	211	329	36.7595818815331	1030	7.89391e-130	Maltase A1 OS=Drosophila melanogaster GN=Mal-A1 PE=2 SV=2	P13080	MALT_AEDAE	579	108	1784	4	569	578	214	345	37.0242214532872	1000	2.44357e-125	Probable maltase OS=Aedes aegypti GN=MAL1 PE=2 SV=1	O16099	MAL2_DROVI	594	168	1784	42	590	555	198	327	35.6756756756757	1000	3.99144e-125	Maltase 2 OS=Drosophila virilis GN=Mal-B2 PE=3 SV=2	P07191	MAL2_DROME	567	159	1628	23	515	512	199	308	38.8671875	943	4.52523e-117	Maltase A2 OS=Drosophila melanogaster GN=Mal-A2 PE=2 SV=2	Q17058	MAL1_APIME	567	90	1664	1	520	537	191	310	35.5679702048417	925	2.13655e-114	Alpha-glucosidase OS=Apis mellifera PE=1 SV=1	Q91WV7	SLC31_MOUSE	685	96	1784	92	649	586	199	301	33.9590443686007	813	1.23773e-96	Neutral and basic amino acid transport protein rBAT OS=Mus musculus GN=Slc3a1 PE=1 SV=1	Q64319	SLC31_RAT	683	144	1784	110	647	563	193	288	34.2806394316163	798	1.62535e-94	Neutral and basic amino acid transport protein rBAT OS=Rattus norvegicus GN=Slc3a1 PE=1 SV=1	Q07837	SLC31_HUMAN	685	144	1784	113	649	565	186	297	32.9203539823009	771	1.58867e-90	Neutral and basic amino acid transport protein rBAT OS=Homo sapiens GN=SLC3A1 PE=1 SV=2	
c86062_g1	217	P27484	GRP2_NICSY	214	1	216	10	81	72	63	68	87.5	323	4.16922e-37	Glycine-rich protein 2 OS=Nicotiana sylvestris GN=GRP-2 PE=2 SV=1	Q38896	CSP4_ARATH	201	1	216	16	87	72	52	60	72.2222222222222	270	2.14327e-29	Cold shock domain-containing protein 4 OS=Arabidopsis thaliana GN=CSP4 PE=1 SV=1	Q94C69	CSP3_ARATH	301	4	216	13	83	71	45	56	63.3802816901408	250	8.22072e-26	Cold shock domain-containing protein 3 OS=Arabidopsis thaliana GN=CSP3 PE=1 SV=1	O65639	CSP1_ARATH	299	4	216	13	83	71	45	54	63.3802816901408	243	7.78851e-25	Cold shock protein 1 OS=Arabidopsis thaliana GN=CSP1 PE=1 SV=1	Q41188	CSP2_ARATH	203	1	216	12	83	72	53	62	73.6111111111111	229	2.27039e-23	Cold shock protein 2 OS=Arabidopsis thaliana GN=CSP2 PE=1 SV=1	P63238	CSPE_BUCAP	69	1	180	5	64	60	34	49	56.6666666666667	193	2.92981e-19	Cold shock-like protein CspE OS=Buchnera aphidicola subsp. Schizaphis graminum (strain Sg) GN=cspE PE=3 SV=2	P63237	CSPE_BUCAI	69	1	180	5	64	60	34	49	56.6666666666667	193	2.92981e-19	Cold shock-like protein CspE OS=Buchnera aphidicola subsp. Acyrthosiphon pisum (strain APS) GN=cspE PE=3 SV=2	P0A9Y9	CSPC_SALTY	69	1	195	5	68	65	37	49	56.9230769230769	192	5.00645e-19	Cold shock-like protein CspC OS=Salmonella typhimurium (strain LT2 / SGSC1412 / ATCC 700720) GN=cspC PE=3 SV=2	P0A9Z0	CSPC_SALTI	69	1	195	5	68	65	37	49	56.9230769230769	192	5.00645e-19	Cold shock-like protein CspC OS=Salmonella typhi GN=cspC PE=3 SV=2	E0J500	CSPC_ECOLW	69	1	195	5	68	65	37	49	56.9230769230769	192	5.00645e-19	Cold shock-like protein CspC OS=Escherichia coli (strain ATCC 9637 / CCM 2024 / DSM 1116 / NCIMB 8666 / NRRL B-766 / W) GN=cspC PE=1 SV=1	
c59741_g1	492	Q9W237	RS16_DROME	148	44	463	9	148	140	123	135	87.8571428571429	599	6.43178e-78	40S ribosomal protein S16 OS=Drosophila melanogaster GN=RpS16 PE=1 SV=1	P62250	RS16_RAT	146	44	481	1	146	146	121	136	82.8767123287671	596	1.89218e-77	40S ribosomal protein S16 OS=Rattus norvegicus GN=Rps16 PE=1 SV=2	Q29201	RS16_PIG	146	44	481	1	146	146	121	136	82.8767123287671	596	1.89218e-77	40S ribosomal protein S16 OS=Sus scrofa GN=RPS16 PE=1 SV=4	P14131	RS16_MOUSE	146	44	481	1	146	146	121	136	82.8767123287671	596	1.89218e-77	40S ribosomal protein S16 OS=Mus musculus GN=Rps16 PE=2 SV=4	P62249	RS16_HUMAN	146	44	481	1	146	146	121	136	82.8767123287671	596	1.89218e-77	40S ribosomal protein S16 OS=Homo sapiens GN=RPS16 PE=1 SV=2	Q3T0X6	RS16_BOVIN	146	44	481	1	146	146	121	136	82.8767123287671	596	1.89218e-77	40S ribosomal protein S16 OS=Bos taurus GN=RPS16 PE=2 SV=3	Q98TR7	RS16_HETFO	146	44	481	1	146	146	121	136	82.8767123287671	595	2.45754e-77	40S ribosomal protein S16 OS=Heteropneustes fossilis GN=rps16 PE=2 SV=1	Q90YQ7	RS16_ICTPU	146	44	481	1	146	146	120	136	82.1917808219178	592	5.93853e-77	40S ribosomal protein S16 OS=Ictalurus punctatus GN=rps16 PE=2 SV=1	P62251	RS16_AEDAE	148	44	475	5	148	144	117	136	81.25	582	2.48671e-75	40S ribosomal protein S16 OS=Aedes aegypti GN=RpS16 PE=2 SV=1	Q95V31	RS16_SPOFR	151	44	463	12	151	140	117	134	83.5714285714286	580	5.93373e-75	40S ribosomal protein S16 OS=Spodoptera frugiperda GN=RpS16 PE=2 SV=1	
c19674_g1	239	Q9LVD2	C71BA_ARATH	502	3	239	186	264	79	39	54	49.3670886075949	215	3.33273e-20	Cytochrome P450 71B10 OS=Arabidopsis thaliana GN=CYP71B10 PE=3 SV=1	Q9LIP5	C71BW_ARATH	500	30	239	186	255	70	30	44	42.8571428571429	169	6.86828e-14	Cytochrome P450 71B35 OS=Arabidopsis thaliana GN=CYP71B35 PE=2 SV=1	O48958	C71E1_SORBI	531	15	239	211	287	77	32	44	41.5584415584416	164	3.4043e-13	4-hydroxyphenylacetaldehyde oxime monooxygenase OS=Sorghum bicolor GN=CYP71E1 PE=2 SV=1	Q9LTM3	C71BK_ARATH	502	9	239	186	265	80	37	49	46.25	163	5.27732e-13	Cytochrome P450 71B20 OS=Arabidopsis thaliana GN=CYP71B20 PE=2 SV=1	Q9LTM4	C71BJ_ARATH	502	9	239	186	265	80	37	49	46.25	162	6.79387e-13	Cytochrome P450 71B19 OS=Arabidopsis thaliana GN=CYP71B19 PE=2 SV=1	O81970	C71A9_SOYBN	499	18	239	185	257	74	32	44	43.2432432432432	158	2.42893e-12	Cytochrome P450 71A9 OS=Glycine max GN=CYP71A9 PE=2 SV=1	Q6XQ14	C71E7_MANES	511	3	230	201	275	76	30	46	39.4736842105263	154	7.81855e-12	2-methylbutanal oxime monooxygenase OS=Manihot esculenta GN=CYP71E7 PE=1 SV=1	Q9LTL0	C71BQ_ARATH	500	3	236	188	265	79	32	46	40.5063291139241	153	1.09231e-11	Cytochrome P450 71B26 OS=Arabidopsis thaliana GN=CYP71B26 PE=2 SV=1	Q9LIP6	C71BV_ARATH	500	30	230	190	256	67	27	41	40.2985074626866	151	1.93222e-11	Cytochrome P450 71B34 OS=Arabidopsis thaliana GN=CYP71B34 PE=2 SV=1	P24465	C71A1_PERAE	502	27	239	187	256	71	29	42	40.8450704225352	149	3.63446e-11	Cytochrome P450 71A1 OS=Persea americana GN=CYP71A1 PE=1 SV=2	
c101009_g1	208	Q39173	P2_ARATH	343	12	197	4	60	62	40	47	64.5161290322581	188	4.64931e-17	NADP-dependent alkenal double bond reductase P2 OS=Arabidopsis thaliana GN=P2 PE=2 SV=2	Q39172	P1_ARATH	345	12	197	5	61	62	37	45	59.6774193548387	177	1.88073e-15	NADP-dependent alkenal double bond reductase P1 OS=Arabidopsis thaliana GN=P1 PE=1 SV=1	Q9SLN8	DBR_TOBAC	343	15	206	4	62	64	39	45	60.9375	176	2.6924e-15	2-alkenal reductase (NADP(+)-dependent) OS=Nicotiana tabacum GN=DBR PE=1 SV=1	Q6WAU0	PULR_MENPI	342	15	203	2	60	63	26	40	41.2698412698413	117	3.6428e-07	(+)-pulegone reductase OS=Mentha piperita PE=1 SV=1	
c64009_g1	789	P41824	YBOXH_APLCA	253	1	291	30	125	97	78	87	80.4123711340206	317	4.33479e-33	Y-box factor homolog OS=Aplysia californica PE=2 SV=1	P21573	YBOX1_XENLA	303	1	258	34	119	86	70	75	81.3953488372093	282	8.03107e-28	Nuclease-sensitive element-binding protein 1 OS=Xenopus laevis GN=ybx1 PE=2 SV=1	P67809	YBOX1_HUMAN	324	1	258	56	141	86	70	75	81.3953488372093	281	1.47039e-27	Nuclease-sensitive element-binding protein 1 OS=Homo sapiens GN=YBX1 PE=1 SV=3	P67808	YBOX1_BOVIN	324	1	258	56	141	86	70	75	81.3953488372093	281	1.47039e-27	Nuclease-sensitive element-binding protein 1 OS=Bos taurus GN=YBX1 PE=2 SV=3	P62961	YBOX1_RAT	322	1	258	54	139	86	70	75	81.3953488372093	281	1.4957e-27	Nuclease-sensitive element-binding protein 1 OS=Rattus norvegicus GN=Ybx1 PE=2 SV=3	P62960	YBOX1_MOUSE	322	1	258	54	139	86	70	75	81.3953488372093	281	1.4957e-27	Nuclease-sensitive element-binding protein 1 OS=Mus musculus GN=Ybx1 PE=1 SV=3	Q28618	YBOX1_RABIT	324	1	258	56	141	86	70	75	81.3953488372093	281	1.65491e-27	Nuclease-sensitive element-binding protein 1 OS=Oryctolagus cuniculus GN=YBX1 PE=1 SV=3	Q06066	YBOX1_CHICK	321	1	258	53	138	86	70	75	81.3953488372093	280	1.85538e-27	Nuclease-sensitive element-binding protein 1 OS=Gallus gallus GN=YBX1 PE=2 SV=1	Q62764	YBOX3_RAT	361	1	258	80	165	86	70	75	81.3953488372093	278	6.0787e-27	Y-box-binding protein 3 OS=Rattus norvegicus GN=Ybx3 PE=2 SV=1	Q9JKB3	YBOX3_MOUSE	361	1	258	80	165	86	70	75	81.3953488372093	278	6.19703e-27	Y-box-binding protein 3 OS=Mus musculus GN=Ybx3 PE=1 SV=2	
c146147_g1	291	Q9LW07	PGLR3_ARATH	456	36	290	131	209	85	28	44	32.9411764705882	123	1.44426e-07	Probable polygalacturonase At3g15720 OS=Arabidopsis thaliana GN=At3g15720 PE=1 SV=1	A7PZL3	PGLR_VITVI	491	72	290	198	270	73	24	40	32.8767123287671	115	1.55486e-06	Probable polygalacturonase OS=Vitis vinifera GN=GSVIVT00026920001 PE=1 SV=1	
c73456_g1	4616	Q9DDT2	BCAP_CHICK	800	2397	3518	11	399	403	92	160	22.8287841191067	205	8.66496e-15	Phosphoinositide 3-kinase adapter protein 1 OS=Gallus gallus GN=PIK3AP1 PE=1 SV=1	Q6ZUJ8	BCAP_HUMAN	805	2397	3518	11	395	412	103	165	25	203	1.5154e-14	Phosphoinositide 3-kinase adapter protein 1 OS=Homo sapiens GN=PIK3AP1 PE=1 SV=2	Q9EQ32	BCAP_MOUSE	811	2397	3251	96	396	319	74	130	23.1974921630094	190	6.46373e-13	Phosphoinositide 3-kinase adapter protein 1 OS=Mus musculus GN=Pik3ap1 PE=1 SV=1	Q8NDB2	BANK1_HUMAN	785	2388	2849	261	405	154	45	75	29.2207792207792	159	2.98452e-09	B-cell scaffold protein with ankyrin repeats OS=Homo sapiens GN=BANK1 PE=1 SV=3	Q80VH0	BANK1_MOUSE	783	2391	2849	260	403	153	45	69	29.4117647058824	145	1.09562e-07	B-cell scaffold protein with ankyrin repeats OS=Mus musculus GN=Bank1 PE=1 SV=3	Q12802	AKP13_HUMAN	2813	2409	2735	118	218	110	43	58	39.0909090909091	140	6.90557e-07	A-kinase anchor protein 13 OS=Homo sapiens GN=AKAP13 PE=1 SV=2	
c172077_g1	251	P25169	AT1B1_ARTSF	315	2	163	3	56	54	31	38	57.4074074074074	164	1.60613e-13	Sodium/potassium-transporting ATPase subunit beta OS=Artemia franciscana PE=2 SV=1	P51165	AT1B1_ANGAN	303	2	106	11	45	35	25	29	71.4285714285714	135	1.42515e-09	Sodium/potassium-transporting ATPase subunit beta-1 OS=Anguilla anguilla GN=atp1b1 PE=2 SV=1	P43002	AT1B2_RHIMB	299	5	109	15	49	35	22	29	62.8571428571429	130	6.96818e-09	Sodium/potassium-transporting ATPase subunit beta-2 OS=Rhinella marina PE=2 SV=1	Q9I9C3	AT233_ANGAN	302	2	106	10	44	35	23	27	65.7142857142857	129	1.1961e-08	Sodium/potassium-transporting ATPase subunit beta-233 OS=Anguilla anguilla GN=atnb233 PE=1 SV=1	P13638	AT1B2_RAT	290	5	109	15	49	35	22	27	62.8571428571429	127	1.7456e-08	Sodium/potassium-transporting ATPase subunit beta-2 OS=Rattus norvegicus GN=Atp1b2 PE=2 SV=1	P14415	AT1B2_HUMAN	290	5	109	15	49	35	22	27	62.8571428571429	127	1.79807e-08	Sodium/potassium-transporting ATPase subunit beta-2 OS=Homo sapiens GN=ATP1B2 PE=1 SV=3	Q5J583	AT1B2_OCHCU	290	5	109	15	49	35	22	27	62.8571428571429	127	1.90774e-08	Sodium/potassium-transporting ATPase subunit beta-2 OS=Ochotona curzoniae GN=ATP1B2 PE=2 SV=1	Q28030	AT1B2_BOVIN	290	5	109	15	49	35	22	27	62.8571428571429	127	1.98452e-08	Sodium/potassium-transporting ATPase subunit beta-2 OS=Bos taurus GN=ATP1B2 PE=2 SV=1	Q8WMG3	AT1B2_RABIT	290	5	109	15	49	35	22	27	62.8571428571429	127	2.12635e-08	Sodium/potassium-transporting ATPase subunit beta-2 OS=Oryctolagus cuniculus GN=ATP1B2 PE=2 SV=1	P14231	AT1B2_MOUSE	290	5	109	15	49	35	22	27	62.8571428571429	127	2.12635e-08	Sodium/potassium-transporting ATPase subunit beta-2 OS=Mus musculus GN=Atp1b2 PE=1 SV=2	
c54317_g1	715	Q42624	GLNAC_BRANA	428	171	713	248	428	181	180	181	99.4475138121547	964	7.098e-128	Glutamine synthetase, chloroplastic OS=Brassica napus GN=GLN2 PE=2 SV=1	Q43127	GLNA2_ARATH	430	171	713	250	430	181	177	178	97.7900552486188	945	4.69994e-125	Glutamine synthetase, chloroplastic/mitochondrial OS=Arabidopsis thaliana GN=GLN2 PE=1 SV=1	O22506	GLNA2_DAUCA	432	171	713	252	432	181	172	177	95.0276243093923	930	1.09353e-122	Glutamine synthetase, chloroplastic OS=Daucus carota GN=GLN2 PE=2 SV=1	P15102	GLNA4_PHAVU	429	171	713	249	429	181	167	177	92.2651933701657	911	6.49362e-120	Glutamine synthetase leaf isozyme, chloroplastic OS=Phaseolus vulgaris PE=2 SV=1	Q9XQ94	GLNA2_MEDSA	428	171	713	248	428	181	164	175	90.6077348066298	898	6.003e-118	Glutamine synthetase leaf isozyme, chloroplastic OS=Medicago sativa GN=GS2 PE=2 SV=1	P08281	GLNA2_PEA	430	171	713	250	430	181	164	175	90.6077348066298	897	8.75118e-118	Glutamine synthetase leaf isozyme, chloroplastic OS=Pisum sativum GN=GS2 PE=2 SV=2	P14655	GLNA2_ORYSJ	428	171	713	248	428	181	163	174	90.0552486187845	888	2.20104e-116	Glutamine synthetase, chloroplastic OS=Oryza sativa subsp. japonica GN=GLN2 PE=1 SV=1	P25462	GLNAC_MAIZE	423	216	713	243	408	166	147	158	88.5542168674699	810	9.45403e-105	Glutamine synthetase, chloroplastic OS=Zea mays GN=GLN2 PE=2 SV=1	P13564	GLNA2_HORVU	434	216	713	254	419	166	146	157	87.9518072289157	804	8.72334e-104	Glutamine synthetase leaf isozyme, chloroplastic OS=Hordeum vulgare PE=2 SV=2	P52783	GLNA_PINSY	357	219	713	193	357	165	137	153	83.030303030303	768	2.37673e-99	Glutamine synthetase cytosolic isozyme OS=Pinus sylvestris PE=2 SV=1	
c179797_g1	226	Q0WV12	ANL2_ARATH	802	1	225	544	618	75	55	64	73.3333333333333	293	1.73564e-30	Homeobox-leucine zipper protein ANTHOCYANINLESS 2 OS=Arabidopsis thaliana GN=ANL2 PE=2 SV=1	Q9M2E8	HDG1_ARATH	808	1	225	539	614	76	51	64	67.1052631578947	272	1.42891e-27	Homeobox-leucine zipper protein HDG1 OS=Arabidopsis thaliana GN=HDG1 PE=2 SV=1	Q6EPF0	ROC5_ORYSJ	804	1	225	547	624	78	49	62	62.8205128205128	240	2.54715e-23	Homeobox-leucine zipper protein ROC5 OS=Oryza sativa subsp. japonica GN=ROC5 PE=2 SV=1	Q7Y0V7	ROC6_ORYSJ	872	1	225	581	668	88	50	58	56.8181818181818	239	3.7128e-23	Homeobox-leucine zipper protein ROC6 OS=Oryza sativa subsp. japonica GN=ROC6 PE=2 SV=2	Q7Y0V9	ROC4_ORYSJ	813	1	225	557	634	78	47	58	60.2564102564103	233	2.78853e-22	Homeobox-leucine zipper protein ROC4 OS=Oryza sativa subsp. japonica GN=ROC4 PE=2 SV=2	Q0J9X2	ROC2_ORYSJ	784	1	225	521	595	76	47	57	61.8421052631579	228	1.02513e-21	Homeobox-leucine zipper protein ROC2 OS=Oryza sativa subsp. japonica GN=ROC2 PE=2 SV=1	Q6ZAR0	ROC1_ORYSJ	784	1	225	520	594	76	46	55	60.5263157894737	223	6.2413e-21	Homeobox-leucine zipper protein ROC1 OS=Oryza sativa subsp. japonica GN=ROC1 PE=2 SV=1	A2YR02	ROC7_ORYSI	749	1	225	492	567	77	47	54	61.038961038961	219	1.57099e-20	Homeobox-leucine zipper protein ROC7 OS=Oryza sativa subsp. indica GN=ROC7 PE=3 SV=1	A3BPF2	ROC7_ORYSJ	749	1	225	492	567	77	47	54	61.038961038961	219	1.58633e-20	Homeobox-leucine zipper protein ROC7 OS=Oryza sativa subsp. japonica GN=ROC7 PE=2 SV=1	Q94C37	HDG2_ARATH	721	1	225	466	540	76	46	55	60.5263157894737	215	5.81626e-20	Homeobox-leucine zipper protein HDG2 OS=Arabidopsis thaliana GN=HDG2 PE=2 SV=1	
c166475_g1	304	Q6XIM8	RS15A_DROYA	130	2	256	46	130	85	79	83	92.9411764705882	428	2.61477e-53	40S ribosomal protein S15a OS=Drosophila yakuba GN=RpS15Aa PE=2 SV=3	P48149	RS15A_DROME	130	2	256	46	130	85	79	83	92.9411764705882	428	2.61477e-53	40S ribosomal protein S15Aa OS=Drosophila melanogaster GN=RpS15Aa PE=1 SV=2	Q7KR04	RS15B_DROME	130	2	256	46	130	85	78	82	91.7647058823529	423	1.29179e-52	40S ribosomal protein S15Ab OS=Drosophila melanogaster GN=RpS15Ab PE=2 SV=3	P33095	RS15A_STRPU	130	2	256	46	130	85	74	80	87.0588235294118	407	3.1154e-50	40S ribosomal protein S15a OS=Strongylocentrotus purpuratus GN=RPS15A PE=2 SV=3	P50891	RS15A_PARLI	130	2	256	46	130	85	73	81	85.8823529411765	407	3.1154e-50	40S ribosomal protein S15a OS=Paracentrotus lividus GN=RPS15A PE=2 SV=2	P62246	RS15A_RAT	130	2	256	46	130	85	73	80	85.8823529411765	406	4.13167e-50	40S ribosomal protein S15a OS=Rattus norvegicus GN=Rps15a PE=1 SV=2	P62245	RS15A_MOUSE	130	2	256	46	130	85	73	80	85.8823529411765	406	4.13167e-50	40S ribosomal protein S15a OS=Mus musculus GN=Rps15a PE=1 SV=2	P62244	RS15A_HUMAN	130	2	256	46	130	85	73	80	85.8823529411765	406	4.13167e-50	40S ribosomal protein S15a OS=Homo sapiens GN=RPS15A PE=1 SV=2	Q76I82	RS15A_BOVIN	130	2	256	46	130	85	73	80	85.8823529411765	406	4.13167e-50	40S ribosomal protein S15a OS=Bos taurus GN=RPS15A PE=2 SV=1	Q5R938	RS15A_PONAB	130	2	256	46	130	85	72	79	84.7058823529412	402	1.86873e-49	40S ribosomal protein S15a OS=Pongo abelii GN=RPS15A PE=2 SV=1	
c180691_g1	230	Q94KI8	TPC1_ARATH	733	77	229	681	731	51	49	51	96.078431372549	276	3.07517e-28	Two pore calcium channel protein 1 OS=Arabidopsis thaliana GN=TPC1 PE=1 SV=1	Q75VR0	TPC1B_TOBAC	735	83	229	684	731	50	28	35	56	139	8.71676e-10	Two pore calcium channel protein 1B OS=Nicotiana tabacum GN=TPC1B PE=2 SV=1	Q75VR1	TPC1A_TOBAC	735	83	229	684	731	50	27	34	54	132	6.87951e-09	Two pore calcium channel protein 1A OS=Nicotiana tabacum GN=TPC1A PE=2 SV=1	
c94631_g1	263	Q8GUN5	PHL1_ARATH	413	1	261	257	345	89	51	61	57.3033707865169	235	3.62863e-23	Protein PHR1-LIKE 1 OS=Arabidopsis thaliana GN=PHL1 PE=1 SV=1	Q9SAK5	APL_ARATH	358	1	261	60	148	92	45	57	48.9130434782609	186	1.89588e-16	Myb family transcription factor APL OS=Arabidopsis thaliana GN=APL PE=2 SV=2	
c109840_g1	332	Q31886	RBL_BOUTR	475	81	332	1	84	84	83	84	98.8095238095238	354	4.86332e-39	Ribulose bisphosphate carboxylase large chain OS=Bouvardia ternifolia GN=rbcL PE=3 SV=2	Q32397	RBL_HYDFO	453	81	332	1	84	84	83	83	98.8095238095238	349	1.7808e-38	Ribulose bisphosphate carboxylase large chain (Fragment) OS=Hydnophytum formicarum GN=rbcL PE=3 SV=1	P31196	RBL_NEMMU	143	81	332	1	84	84	80	82	95.2380952380952	328	5.93994e-38	Ribulose bisphosphate carboxylase large chain (Fragment) OS=Nemopanthus mucronatus GN=rbcL PE=3 SV=2	P48709	RBL_NICDE	477	81	332	1	84	84	84	84	100	345	6.73551e-38	Ribulose bisphosphate carboxylase large chain OS=Nicotiana debneyi GN=rbcL PE=3 SV=1	Q2MIH9	RBL_SOLBU	477	81	332	1	84	84	84	84	100	345	7.00907e-38	Ribulose bisphosphate carboxylase large chain OS=Solanum bulbocastanum GN=rbcL PE=3 SV=1	P25079	RBL_SOLTU	477	81	332	1	84	84	84	84	100	345	7.14998e-38	Ribulose bisphosphate carboxylase large chain OS=Solanum tuberosum GN=rbcL PE=1 SV=2	P27065	RBL_SOLLC	477	81	332	1	84	84	84	84	100	345	8.1374e-38	Ribulose bisphosphate carboxylase large chain OS=Solanum lycopersicum GN=rbcL PE=1 SV=4	Q33600	RBL_LAVLA	473	81	332	1	84	84	82	84	97.6190476190476	345	8.35204e-38	Ribulose bisphosphate carboxylase large chain (Fragment) OS=Lavandula lanata GN=rbcL PE=3 SV=1	P00876	RBL_TOBAC	477	81	332	1	84	84	84	84	100	345	8.38395e-38	Ribulose bisphosphate carboxylase large chain OS=Nicotiana tabacum GN=rbcL PE=1 SV=2	Q33C26	RBL_NICTO	477	81	332	1	84	84	84	84	100	345	8.38395e-38	Ribulose bisphosphate carboxylase large chain OS=Nicotiana tomentosiformis GN=rbcL PE=3 SV=1	
c181551_g1	350	C4YCH0	3DHQ_CLAL4	145	3	308	18	119	102	86	91	84.3137254901961	459	1.43502e-57	Catabolic 3-dehydroquinase OS=Clavispora lusitaniae (strain ATCC 42720) GN=DQD1 PE=3 SV=1	A5DAY6	3DHQ_PICGU	146	3	308	18	120	103	82	88	79.6116504854369	422	5.49017e-52	Catabolic 3-dehydroquinase OS=Meyerozyma guilliermondii (strain ATCC 6260 / CBS 566 / DSM 6381 / JCM 1539 / NBRC 10279 / NRRL Y-324) GN=DQD1 PE=3 SV=2	A3LYE4	3DHQ_PICST	146	3	308	18	120	103	77	86	74.7572815533981	410	3.7734e-50	Catabolic 3-dehydroquinase OS=Scheffersomyces stipitis (strain ATCC 58785 / CBS 6054 / NBRC 10063 / NRRL Y-11545) GN=DQD1 PE=3 SV=1	C5M799	3DHQ_CANTT	146	3	308	18	120	104	79	88	75.9615384615385	406	1.54477e-49	Catabolic 3-dehydroquinase OS=Candida tropicalis (strain ATCC MYA-3404 / T1) GN=DQD1 PE=3 SV=1	B9WC12	3DHQ_CANDC	146	3	308	18	120	103	76	84	73.7864077669903	396	3.77952e-48	Catabolic 3-dehydroquinase OS=Candida dubliniensis (strain CD36 / ATCC MYA-646 / CBS 7987 / NCPF 3949 / NRRL Y-17841) GN=DQD1 PE=3 SV=1	Q59Z17	3DHQ_CANAL	146	3	308	18	120	103	75	83	72.8155339805825	392	1.87849e-47	Catabolic 3-dehydroquinase OS=Candida albicans (strain SC5314 / ATCC MYA-2876) GN=DQD1 PE=1 SV=2	Q6BKA3	3DHQ_DEBHA	144	3	308	18	118	102	76	85	74.5098039215686	391	2.34757e-47	Catabolic 3-dehydroquinase OS=Debaryomyces hansenii (strain ATCC 36239 / CBS 767 / JCM 1990 / NBRC 0083 / IGC 2968) GN=DQD1 PE=3 SV=2	Q4PIL0	3DHQ_USTMA	158	3	308	25	125	102	63	74	61.7647058823529	328	9.62879e-38	Catabolic 3-dehydroquinase OS=Ustilago maydis (strain 521 / FGSC 9021) GN=UM00053 PE=3 SV=1	C7Z622	3DHQ2_NECH7	153	3	308	18	117	102	62	79	60.7843137254902	321	1.11355e-36	Catabolic 3-dehydroquinase 2 OS=Nectria haematococca (strain 77-13-4 / ATCC MYA-4622 / FGSC 9596 / MPVI) GN=qutE2 PE=3 SV=1	A6T2B3	AROQ_JANMA	145	3	308	18	118	102	57	76	55.8823529411765	315	6.63711e-36	3-dehydroquinate dehydratase OS=Janthinobacterium sp. (strain Marseille) GN=aroQ PE=3 SV=1	
c9325_g1	1533	Q9BI17	YELL_DROYA	541	100	1239	8	391	394	113	195	28.6802030456853	416	6.61236e-43	Protein yellow OS=Drosophila yakuba GN=y PE=3 SV=1	P62407	YELL_DROSI	541	100	1239	8	391	394	115	194	29.1878172588832	414	1.31033e-42	Protein yellow OS=Drosophila simulans GN=y PE=3 SV=1	P62408	YELL_DROMA	541	100	1239	8	391	394	115	194	29.1878172588832	414	1.31033e-42	Protein yellow OS=Drosophila mauritiana GN=y PE=3 SV=1	P09957	YELL_DROME	541	100	1239	8	391	394	114	194	28.9340101522843	409	6.18767e-42	Protein yellow OS=Drosophila melanogaster GN=y PE=1 SV=1	O02437	YELL_DROSU	568	82	1239	10	398	400	116	197	29	408	1.06749e-41	Protein yellow OS=Drosophila subobscura GN=y PE=3 SV=1	Q9GP71	YELL_DROMD	568	82	1239	10	398	400	115	198	28.75	405	2.42724e-41	Protein yellow OS=Drosophila madeirensis GN=y PE=3 SV=1	Q9GP81	YELL_DROGU	568	82	1239	10	398	400	116	197	29	402	5.1129e-41	Protein yellow OS=Drosophila guanche GN=y PE=3 SV=1	Q9BI23	YELL_DROER	541	100	1239	8	391	394	111	193	28.1725888324873	401	5.97151e-41	Protein yellow OS=Drosophila erecta GN=y PE=3 SV=1	Q9BI18	YELL_DROPS	560	73	1239	9	400	403	115	199	28.5359801488834	399	1.16501e-40	Protein yellow OS=Drosophila pseudoobscura pseudoobscura GN=y PE=3 SV=2	O18330	MRJP1_APIME	432	64	1242	1	403	417	108	191	25.8992805755396	325	1.55452e-31	Major royal jelly protein 1 OS=Apis mellifera GN=MRJP1 PE=1 SV=1	
c77476_g1	243	Q9ZUU0	WRK44_ARATH	429	2	202	172	239	68	51	56	75	263	3.18375e-27	WRKY transcription factor 44 OS=Arabidopsis thaliana GN=WRKY44 PE=1 SV=2	Q93WV0	WRK20_ARATH	557	2	196	218	282	65	46	53	70.7692307692308	257	9.26508e-26	Probable WRKY transcription factor 20 OS=Arabidopsis thaliana GN=WRKY20 PE=2 SV=1	O65590	WRK34_ARATH	568	2	199	185	250	66	46	52	69.6969696969697	252	3.68165e-25	Probable WRKY transcription factor 34 OS=Arabidopsis thaliana GN=WRKY34 PE=2 SV=1	Q9XI90	WRKY4_ARATH	514	2	172	236	292	57	45	50	78.9473684210526	250	5.09002e-25	Probable WRKY transcription factor 4 OS=Arabidopsis thaliana GN=WRKY4 PE=1 SV=2	Q9ZQ70	WRKY3_ARATH	513	2	160	257	309	53	43	48	81.1320754716981	247	1.52307e-24	Probable WRKY transcription factor 3 OS=Arabidopsis thaliana GN=WRKY3 PE=2 SV=1	Q9FG77	WRKY2_ARATH	687	2	199	280	343	66	49	53	74.2424242424242	245	6.01056e-24	Probable WRKY transcription factor 2 OS=Arabidopsis thaliana GN=WRKY2 PE=2 SV=1	Q8S8P5	WRK33_ARATH	519	2	160	191	243	53	45	46	84.9056603773585	240	1.28027e-23	Probable WRKY transcription factor 33 OS=Arabidopsis thaliana GN=WRKY33 PE=1 SV=2	Q93WU7	WRK58_ARATH	423	2	196	174	234	65	44	51	67.6923076923077	228	3.25154e-22	Probable WRKY transcription factor 58 OS=Arabidopsis thaliana GN=WRKY58 PE=2 SV=2	Q9C5T3	WRK26_ARATH	309	2	187	124	186	63	45	50	71.4285714285714	225	3.88172e-22	Probable WRKY transcription factor 26 OS=Arabidopsis thaliana GN=WRKY26 PE=1 SV=2	O22921	WRK25_ARATH	393	2	172	173	229	57	39	45	68.4210526315789	203	7.66856e-19	Probable WRKY transcription factor 25 OS=Arabidopsis thaliana GN=WRKY25 PE=1 SV=1	
c46141_g1	2312	Q33DR2	DPS1_MOUSE	409	895	1920	73	409	342	176	246	51.4619883040936	945	7.82607e-118	Decaprenyl-diphosphate synthase subunit 1 OS=Mus musculus GN=Pdss1 PE=1 SV=1	Q5T2R2	DPS1_HUMAN	415	946	1920	93	415	325	174	238	53.5384615384615	945	8.89851e-118	Decaprenyl-diphosphate synthase subunit 1 OS=Homo sapiens GN=PDSS1 PE=1 SV=1	O43091	DPS1_SCHPO	378	961	1920	36	378	345	144	207	41.7391304347826	621	4.14604e-71	Decaprenyl-diphosphate synthase subunit 1 OS=Schizosaccharomyces pombe (strain 972 / ATCC 24843) GN=dps1 PE=1 SV=1	Q54VJ9	DPS1_DICDI	456	1015	1920	163	456	302	128	199	42.3841059602649	625	8.79637e-71	Decaprenyl-diphosphate synthase OS=Dictyostelium discoideum GN=coq1 PE=3 SV=1	Q653T6	SPS1_ORYSJ	430	910	1920	77	430	356	136	214	38.2022471910112	617	5.43138e-70	Solanesyl-diphosphate synthase 1, mitochondrial OS=Oryza sativa subsp. japonica GN=SPS1 PE=1 SV=1	Q7S565	COQ1_NEUCR	449	946	1920	81	449	371	136	214	36.6576819407008	608	1.72293e-68	Probable hexaprenyl pyrophosphate synthase, mitochondrial OS=Neurospora crassa (strain ATCC 24698 / 74-OR23-1A / CBS 708.71 / DSM 1257 / FGSC 987) GN=NCU02305 PE=3 SV=1	Q6CBH3	COQ1_YARLI	452	1078	1920	165	452	288	124	184	43.0555555555556	582	7.12098e-65	Probable hexaprenyl pyrophosphate synthase, mitochondrial OS=Yarrowia lipolytica (strain CLIB 122 / E 150) GN=COQ1 PE=3 SV=1	P72580	PREA_SYNY3	323	964	1917	11	322	318	118	193	37.1069182389937	551	5.30615e-62	Prenyl transferase OS=Synechocystis sp. (strain PCC 6803 / Kazusa) GN=preA PE=3 SV=2	Q5HZ00	SPS3_ARATH	422	919	1920	73	422	352	128	206	36.3636363636364	554	2.94843e-61	Solanesyl diphosphate synthase 3, chloroplastic/mitochondrial OS=Arabidopsis thaliana GN=SPS3 PE=1 SV=1	Q9TLS1	PREA_CYACA	323	1069	1920	44	323	284	107	176	37.6760563380282	502	2.53786e-55	Prenyl transferase OS=Cyanidium caldarium GN=preA PE=3 SV=1	
c121291_g1	257	P20721	CYSPL_SOLLC	346	121	255	299	343	45	30	35	66.6666666666667	167	7.64414e-14	Low-temperature-induced cysteine proteinase (Fragment) OS=Solanum lycopersicum PE=2 SV=1	P25776	ORYA_ORYSJ	458	139	255	410	448	39	24	31	61.5384615384615	144	1.94346e-10	Oryzain alpha chain OS=Oryza sativa subsp. japonica GN=Os04g0650000 PE=1 SV=2	P43297	RD21A_ARATH	462	142	255	418	455	38	20	29	52.6315789473684	124	8.20645e-08	Cysteine proteinase RD21a OS=Arabidopsis thaliana GN=RD21A PE=1 SV=1	P25777	ORYB_ORYSJ	466	154	255	429	462	34	21	27	61.7647058823529	116	1.05851e-06	Oryzain beta chain OS=Oryza sativa subsp. japonica GN=Os04g0670200 PE=1 SV=2	
c64767_g1	2544	Q5ZHQ6	ACBD5_CHICK	492	438	752	11	115	105	64	82	60.952380952381	378	6.04908e-37	Acyl-CoA-binding domain-containing protein 5 OS=Gallus gallus GN=ACBD5 PE=2 SV=1	A0FKI7	ACBD5_RAT	506	432	752	45	151	107	65	83	60.7476635514019	373	2.40654e-36	Acyl-CoA-binding domain-containing protein 5 OS=Rattus norvegicus GN=Acbd5 PE=1 SV=1	Q640U0	ACBD5_XENTR	458	438	752	11	115	105	62	82	59.0476190476191	371	2.89252e-36	Acyl-CoA-binding domain-containing protein 5 OS=Xenopus tropicalis GN=acbd5 PE=2 SV=1	Q641E3	ACBD5_XENLA	467	438	752	11	115	105	62	81	59.0476190476191	370	4.85068e-36	Acyl-CoA-binding domain-containing protein 5 OS=Xenopus laevis GN=acbd5 PE=2 SV=1	Q5R7V3	ACBD5_PONAB	525	432	752	44	150	107	64	84	59.8130841121495	371	5.87098e-36	Acyl-CoA-binding domain-containing protein 5 OS=Pongo abelii GN=ACBD5 PE=2 SV=1	Q5XG73	ACBD5_MOUSE	508	432	752	45	151	107	64	83	59.8130841121495	370	5.98336e-36	Acyl-CoA-binding domain-containing protein 5 OS=Mus musculus GN=Acbd5 PE=1 SV=1	P07106	ACBD5_BOVIN	533	432	752	43	149	107	64	83	59.8130841121495	369	9.67139e-36	Acyl-CoA-binding domain-containing protein 5 OS=Bos taurus GN=ACBD5 PE=2 SV=2	Q5T8D3	ACBD5_HUMAN	534	432	752	42	148	107	64	83	59.8130841121495	369	1.18929e-35	Acyl-CoA-binding domain-containing protein 5 OS=Homo sapiens GN=ACBD5 PE=1 SV=1	Q502L1	ACB5A_DANRE	501	420	752	6	116	111	61	82	54.954954954955	354	5.77527e-34	Acyl-CoA-binding domain-containing protein 5A OS=Danio rerio GN=acbd5a PE=2 SV=1	A5WV69	ACB5B_DANRE	410	426	752	11	119	109	59	83	54.1284403669725	345	3.81912e-33	Acyl-CoA-binding domain-containing protein 5-B OS=Danio rerio GN=acbd5b PE=3 SV=1	
c52395_g1	1278	Q5ZLC9	GOGA7_CHICK	137	509	784	38	129	92	55	73	59.7826086956522	321	1.01778e-33	Golgin subfamily A member 7 OS=Gallus gallus GN=GOLGA7 PE=2 SV=1	Q91W53	GOGA7_MOUSE	137	509	796	38	134	97	57	75	58.7628865979381	316	4.40007e-33	Golgin subfamily A member 7 OS=Mus musculus GN=Golga7 PE=2 SV=1	Q7Z5G4	GOGA7_HUMAN	137	509	784	38	129	92	54	73	58.695652173913	316	4.67054e-33	Golgin subfamily A member 7 OS=Homo sapiens GN=GOLGA7 PE=1 SV=2	Q5EA55	GOGA7_BOVIN	137	509	784	38	129	92	54	73	58.695652173913	316	4.67054e-33	Golgin subfamily A member 7 OS=Bos taurus GN=GOLGA7 PE=2 SV=1	Q6AYQ1	GOGA7_RAT	137	509	796	38	134	97	57	75	58.7628865979381	315	5.69773e-33	Golgin subfamily A member 7 OS=Rattus norvegicus GN=Golga7 PE=2 SV=1	Q9D428	GOG7B_MOUSE	167	509	784	47	138	92	51	73	55.4347826086957	307	2.06848e-31	Golgin subfamily A member 7B OS=Mus musculus GN=GOLGA7B PE=1 SV=1	Q2TAP0	GOG7B_HUMAN	167	509	784	47	138	92	50	73	54.3478260869565	306	2.77867e-31	Golgin subfamily A member 7B OS=Homo sapiens GN=GOLGA7B PE=2 SV=2	
c78367_g1	427	Q84WM9	EF1B1_ARATH	228	71	325	1	84	85	60	68	70.5882352941177	308	1.56938e-33	Elongation factor 1-beta 1 OS=Arabidopsis thaliana GN=At5g12110 PE=2 SV=2	Q9SCX3	EF1B2_ARATH	224	71	313	1	80	81	56	65	69.1358024691358	280	1.56059e-29	Elongation factor 1-beta 2 OS=Arabidopsis thaliana GN=At5g19510 PE=1 SV=1	P29545	EF1B_ORYSJ	224	71	319	1	82	83	50	64	60.2409638554217	263	5.41035e-27	Elongation factor 1-beta OS=Oryza sativa subsp. japonica GN=Os07g0662500 PE=1 SV=3	P29546	EF1B_WHEAT	216	71	301	1	76	77	49	62	63.6363636363636	250	3.75248e-25	Elongation factor 1-beta OS=Triticum aestivum PE=1 SV=2	P93447	EF1D_PIMBR	226	71	328	1	89	90	37	57	41.1111111111111	163	3.71595e-13	Elongation factor 1-delta OS=Pimpinella brachycarpa PE=2 SV=3	O81918	EF1D_BETVU	231	71	322	1	84	85	35	53	41.1764705882353	157	3.22077e-12	Elongation factor 1-delta OS=Beta vulgaris PE=2 SV=3	P48006	EF1D1_ARATH	231	83	322	4	83	81	31	52	38.2716049382716	146	1.00658e-10	Elongation factor 1-delta 1 OS=Arabidopsis thaliana GN=At1g30230 PE=1 SV=2	Q40682	EF1D2_ORYSJ	226	71	328	1	79	86	28	56	32.5581395348837	141	4.3376e-10	Elongation factor 1-delta 2 OS=Oryza sativa subsp. japonica GN=Os03g0406200 PE=2 SV=3	O74173	EF1B_SCHPO	214	83	313	3	79	77	28	45	36.3636363636364	138	8.70275e-10	Elongation factor 1-beta OS=Schizosaccharomyces pombe (strain 972 / ATCC 24843) GN=tef5 PE=2 SV=1	Q40680	EF1D1_ORYSJ	229	71	328	1	79	86	29	53	33.7209302325581	137	1.75478e-09	Elongation factor 1-delta 1 OS=Oryza sativa subsp. japonica GN=Os07g0614500 PE=2 SV=3	
c67128_g1	3955	Q76NQ1	RHDF1_DROME	1429	2224	3672	796	1247	486	269	336	55.3497942386831	1393	4.3046e-166	Inactive rhomboid protein 1 OS=Drosophila melanogaster GN=rho-5 PE=2 SV=1	Q6GMF8	RHDF1_DANRE	857	1996	3813	280	853	611	269	373	44.0261865793781	1268	5.22247e-154	Inactive rhomboid protein 1 OS=Danio rerio GN=rhbdf1 PE=2 SV=1	A7YWH9	RHDF1_BOVIN	856	2083	3819	294	854	597	270	364	45.2261306532663	1247	7.01191e-151	Inactive rhomboid protein 1 OS=Bos taurus GN=RHBDF1 PE=2 SV=1	Q6PIX5	RHDF1_MOUSE	856	2020	3819	285	854	606	265	369	43.7293729372937	1246	7.85978e-151	Inactive rhomboid protein 1 OS=Mus musculus GN=Rhbdf1 PE=1 SV=2	Q499S9	RHDF1_RAT	856	2125	3819	308	854	583	266	358	45.6260720411664	1246	7.94177e-151	Inactive rhomboid protein 1 OS=Rattus norvegicus GN=Rhbdf1 PE=2 SV=1	B0VX73	RHDF1_CALJA	855	2125	3819	308	853	582	266	358	45.7044673539519	1236	1.94556e-149	Inactive rhomboid protein 1 OS=Callithrix jacchus GN=RHBDF1 PE=3 SV=1	A9L8T6	RHDF1_PAPAN	855	2125	3819	308	853	582	266	358	45.7044673539519	1236	2.1138e-149	Inactive rhomboid protein 1 OS=Papio anubis GN=RHBDF1 PE=3 SV=1	Q96CC6	RHDF1_HUMAN	855	2125	3819	308	853	582	266	358	45.7044673539519	1235	2.82573e-149	Inactive rhomboid protein 1 OS=Homo sapiens GN=RHBDF1 PE=1 SV=2	B1MT31	RHDF1_CALMO	855	2125	3819	308	853	582	265	358	45.53264604811	1233	7.03506e-149	Inactive rhomboid protein 1 OS=Callicebus moloch GN=RHBDF1 PE=3 SV=1	Q6PJF5	RHDF2_HUMAN	856	2224	3813	350	852	538	247	337	45.910780669145	1182	1.38146e-141	Inactive rhomboid protein 2 OS=Homo sapiens GN=RHBDF2 PE=1 SV=2	
c30515_g1	735	Q9W0Y2	YS11_DROME	157	337	735	16	135	133	59	81	44.3609022556391	305	1.22569e-32	Putative gamma-glutamylcyclotransferase CG2811 OS=Drosophila melanogaster GN=CG2811 PE=2 SV=2	Q9BVM4	GGACT_HUMAN	153	301	735	9	151	145	60	85	41.3793103448276	286	7.41377e-30	Gamma-glutamylaminecyclotransferase OS=Homo sapiens GN=GGACT PE=1 SV=2	Q66I06	GGACB_DANRE	191	202	735	9	177	178	69	96	38.7640449438202	283	5.17558e-29	Gamma-glutamylaminecyclotransferase B OS=Danio rerio GN=ggact.2 PE=2 SV=1	Q0VFX9	GGACT_BOVIN	168	301	735	34	166	145	57	79	39.3103448275862	267	5.41941e-27	Gamma-glutamylaminecyclotransferase OS=Bos taurus GN=GGACT PE=2 SV=1	Q923B0	GGACT_MOUSE	149	313	735	9	143	141	55	85	39.0070921985816	265	7.90835e-27	Gamma-glutamylaminecyclotransferase OS=Mus musculus GN=Ggact PE=1 SV=1	A3KNL6	GGACC_DANRE	152	298	735	11	148	146	58	83	39.7260273972603	264	9.54289e-27	Gamma-glutamylaminecyclotransferase C OS=Danio rerio GN=ggact.3 PE=2 SV=1	Q4KM86	GGACT_RAT	149	301	735	9	147	145	55	84	37.9310344827586	260	3.97487e-26	Gamma-glutamylaminecyclotransferase OS=Rattus norvegicus GN=Ggact PE=2 SV=1	Q9W0Y1	TINA1_DROME	167	325	735	19	143	137	52	73	37.956204379562	246	6.47015e-24	Troponin C-akin-1 protein OS=Drosophila melanogaster GN=Tina-1 PE=2 SV=1	A0JMM9	GGACA_DANRE	161	322	735	28	154	138	52	72	37.6811594202899	226	2.88199e-21	Gamma-glutamylaminecyclotransferase A OS=Danio rerio GN=ggact.1 PE=2 SV=1	Q66KX0	GGACT_XENLA	138	298	690	5	136	132	45	76	34.0909090909091	224	3.7083e-21	Gamma-glutamylaminecyclotransferase OS=Xenopus laevis GN=ggact PE=2 SV=1	
c71212_g1	1197	Q5BJP5	TM230_RAT	120	42	299	34	119	86	46	63	53.4883720930233	230	1.88195e-21	Transmembrane protein 230 OS=Rattus norvegicus GN=Tmem230 PE=2 SV=1	Q8CIB6	TM230_MOUSE	120	42	299	34	119	86	46	63	53.4883720930233	230	1.96004e-21	Transmembrane protein 230 OS=Mus musculus GN=Tmem230 PE=1 SV=1	Q96A57	TM230_HUMAN	120	42	299	34	119	86	45	62	52.3255813953488	224	1.15347e-20	Transmembrane protein 230 OS=Homo sapiens GN=TMEM230 PE=1 SV=1	Q5ZLH4	TM230_CHICK	120	42	299	34	119	86	44	63	51.1627906976744	223	1.92178e-20	Transmembrane protein 230 OS=Gallus gallus GN=TMEM230 PE=2 SV=1	Q5E975	TM230_BOVIN	120	42	407	7	119	122	53	74	43.4426229508197	221	2.80453e-20	Transmembrane protein 230 OS=Bos taurus GN=TMEM230 PE=2 SV=1	Q5R8X3	TM230_PONAB	120	42	299	34	119	86	45	61	52.3255813953488	220	4.39706e-20	Transmembrane protein 230 OS=Pongo abelii GN=TMEM230 PE=2 SV=1	
c69332_g1	7184	P08120	CO4A1_DROME	1779	481	3765	687	1778	1137	587	690	51.6270888302551	1334	5.36688e-150	Collagen alpha-1(IV) chain OS=Drosophila melanogaster GN=Cg25C PE=2 SV=3	P27393	CO4A2_ASCSU	1763	466	2859	969	1761	831	439	512	52.8279181708785	1239	6.2004e-138	Collagen alpha-2(IV) chain OS=Ascaris suum PE=2 SV=1	P17140	CO4A2_CAEEL	1758	481	2862	1017	1754	848	386	453	45.5188679245283	1117	1.18237e-122	Collagen alpha-2(IV) chain OS=Caenorhabditis elegans GN=let-2 PE=1 SV=2	Q14031	CO4A6_HUMAN	1691	481	2862	887	1691	884	383	469	43.3257918552036	1064	2.37801e-116	Collagen alpha-6(IV) chain OS=Homo sapiens GN=COL4A6 PE=1 SV=3	P08572	CO4A2_HUMAN	1712	481	2859	914	1712	870	383	449	44.0229885057471	1017	1.24041e-110	Collagen alpha-2(IV) chain OS=Homo sapiens GN=COL4A2 PE=1 SV=4	P08122	CO4A2_MOUSE	1707	484	2850	888	1706	858	379	461	44.1724941724942	1002	7.28266e-109	Collagen alpha-2(IV) chain OS=Mus musculus GN=Col4a2 PE=2 SV=4	P17139	CO4A1_CAEEL	1759	484	2862	1059	1758	803	363	444	45.2054794520548	988	5.64879e-107	Collagen alpha-1(IV) chain OS=Caenorhabditis elegans GN=emb-9 PE=1 SV=5	P02463	CO4A1_MOUSE	1669	481	2865	868	1669	901	383	473	42.5083240843507	984	1.11517e-106	Collagen alpha-1(IV) chain OS=Mus musculus GN=Col4a1 PE=2 SV=4	Q7SIB3	CO4A2_BOVIN	227	484	1152	4	226	224	149	174	66.5178571428571	736	5.49798e-86	Collagen alpha-2(IV) chain (Fragment) OS=Bos taurus GN=COL4A2 PE=1 SV=1	P55787	CO4A4_RABIT	623	481	1596	251	623	384	200	235	52.0833333333333	766	5.21586e-85	Collagen alpha-4(IV) chain (Fragment) OS=Oryctolagus cuniculus GN=COL4A4 PE=2 SV=1	
c186897_g1	353	O59950	RS4_YARLI	260	2	352	12	128	117	95	107	81.1965811965812	521	2.0106e-65	40S ribosomal protein S4 OS=Yarrowia lipolytica (strain CLIB 122 / E 150) GN=RPS4 PE=2 SV=1	P0CX36	RS4B_YEAST	261	2	352	12	128	117	95	107	81.1965811965812	515	1.6896e-64	40S ribosomal protein S4-B OS=Saccharomyces cerevisiae (strain ATCC 204508 / S288c) GN=RPS4B PE=1 SV=1	P0CX35	RS4A_YEAST	261	2	352	12	128	117	95	107	81.1965811965812	515	1.6896e-64	40S ribosomal protein S4-A OS=Saccharomyces cerevisiae (strain ATCC 204508 / S288c) GN=RPS4A PE=1 SV=1	Q9USW5	RS4B_SCHPO	262	2	352	12	128	117	87	102	74.3589743589744	482	1.46215e-59	40S ribosomal protein S4-B OS=Schizosaccharomyces pombe (strain 972 / ATCC 24843) GN=rps402 PE=1 SV=1	P87158	RS4A_SCHPO	262	2	352	12	128	117	87	102	74.3589743589744	481	2.1803e-59	40S ribosomal protein S4-A OS=Schizosaccharomyces pombe (strain 972 / ATCC 24843) GN=rps401 PE=2 SV=2	Q9P4W9	RS4C_SCHPO	262	2	352	12	128	117	87	102	74.3589743589744	481	2.30125e-59	40S ribosomal protein S4-C OS=Schizosaccharomyces pombe (strain 972 / ATCC 24843) GN=rps403 PE=1 SV=1	P47961	RS4_CRIGR	263	2	352	12	128	117	85	98	72.6495726495726	470	9.49073e-58	40S ribosomal protein S4 OS=Cricetulus griseus GN=RPS4 PE=2 SV=2	Q90YS0	RS4_ICTPU	263	2	352	12	128	117	85	98	72.6495726495726	470	1.0572e-57	40S ribosomal protein S4 OS=Ictalurus punctatus GN=rps4 PE=2 SV=3	P79103	RS4_BOVIN	263	2	352	12	128	117	85	98	72.6495726495726	468	2.17811e-57	40S ribosomal protein S4 OS=Bos taurus GN=RPS4 PE=2 SV=3	P62703	RS4X_RAT	263	2	352	12	128	117	85	98	72.6495726495726	468	2.17811e-57	40S ribosomal protein S4, X isoform OS=Rattus norvegicus GN=Rps4x PE=2 SV=2	
c72308_g1	1360	P23647	FUSED_DROME	805	245	1009	501	766	272	118	169	43.3823529411765	473	2.58302e-50	Serine/threonine-protein kinase fused OS=Drosophila melanogaster GN=fu PE=1 SV=2	
c91331_g1	347	Q9V778	ADAS_DROME	631	11	346	125	236	112	63	89	56.25	393	4.63828e-44	Alkyldihydroxyacetonephosphate synthase OS=Drosophila melanogaster GN=CG10253 PE=2 SV=1	O00116	ADAS_HUMAN	658	2	343	169	282	114	72	83	63.1578947368421	385	6.99681e-43	Alkyldihydroxyacetonephosphate synthase, peroxisomal OS=Homo sapiens GN=AGPS PE=1 SV=1	Q8C0I1	ADAS_MOUSE	645	2	343	156	269	114	71	84	62.280701754386	383	1.07719e-42	Alkyldihydroxyacetonephosphate synthase, peroxisomal OS=Mus musculus GN=Agps PE=1 SV=1	P97275	ADAS_CAVPO	658	2	343	169	282	114	71	83	62.280701754386	380	2.96221e-42	Alkyldihydroxyacetonephosphate synthase, peroxisomal OS=Cavia porcellus GN=AGPS PE=1 SV=1	Q9EQR2	ADAS_RAT	644	2	343	152	268	117	74	84	63.2478632478632	379	3.80088e-42	Alkyldihydroxyacetonephosphate synthase, peroxisomal OS=Rattus norvegicus GN=Agps PE=2 SV=1	O45218	ADAS_CAEEL	597	2	346	98	212	115	52	76	45.2173913043478	283	8.93633e-29	Alkyldihydroxyacetonephosphate synthase OS=Caenorhabditis elegans GN=ads-1 PE=2 SV=1	O96759	ADAS_DICDI	611	41	346	117	217	102	36	66	35.2941176470588	215	2.17615e-19	Alkyldihydroxyacetonephosphate synthase OS=Dictyostelium discoideum GN=eapA PE=1 SV=1	O97157	ADAS_TRYBB	613	11	346	96	208	113	43	66	38.0530973451327	168	3.35237e-13	Alkyldihydroxyacetonephosphate synthase OS=Trypanosoma brucei brucei PE=3 SV=1	Q12627	DLD1_KLULA	576	92	343	137	219	85	28	52	32.9411764705882	136	5.83209e-09	D-lactate dehydrogenase [cytochrome], mitochondrial OS=Kluyveromyces lactis (strain ATCC 8585 / CBS 2359 / DSM 70799 / NBRC 1267 / NRRL Y-1140 / WM37) GN=DLD1 PE=3 SV=2	P94535	GLCD_BACSU	470	110	346	40	114	79	26	46	32.9113924050633	129	3.91407e-08	Glycolate oxidase subunit GlcD OS=Bacillus subtilis (strain 168) GN=glcD PE=3 SV=1	
c128373_g1	215	Q55CU8	RSC5_DICDI	364	23	214	172	235	64	26	39	40.625	131	5.36595e-09	Random slug protein 5 OS=Dictyostelium discoideum GN=rsc5 PE=2 SV=1	
c11827_g1	747	P80096	HCYC_PANIN	661	11	745	106	350	245	174	204	71.0204081632653	909	1.68274e-116	Hemocyanin C chain OS=Panulirus interruptus PE=1 SV=1	P84293	HCY2_CARAE	650	2	745	96	344	250	177	209	70.8	879	3.11093e-112	Hemocyanin subunit 2 OS=Carcinus aestuarii PE=1 SV=1	P10787	HCYB_PANIN	657	17	745	102	344	243	168	197	69.1358024691358	874	2.06796e-111	Hemocyanin B chain OS=Panulirus interruptus PE=1 SV=1	P04254	HCYA_PANIN	657	17	745	102	344	243	166	196	68.3127572016461	867	2.79579e-110	Hemocyanin A chain OS=Panulirus interruptus PE=1 SV=2	P80888	HCY_PALVU	657	14	745	101	344	244	164	198	67.2131147540984	855	1.67263e-108	Hemocyanin OS=Palinurus vulgaris PE=1 SV=2	P83180	HCYB_ASTLP	566	2	745	86	309	248	157	189	63.3064516129032	792	3.50423e-100	Hemocyanin B chain OS=Astacus leptodactylus PE=1 SV=1	Q6KF81	PHCY2_HOMAM	681	5	745	120	366	247	143	199	57.8947368421053	777	1.06587e-96	Pseudohemocyanin-2 (Fragment) OS=Homarus americanus GN=phc-2 PE=1 SV=1	Q6KF82	PHCY1_HOMAM	684	5	745	122	368	247	144	198	58.2995951417004	771	7.31588e-96	Pseudohemocyanin-1 (Fragment) OS=Homarus americanus GN=phc-1 PE=1 SV=1	P04253	HCY2_LIMPO	628	32	745	81	324	246	95	142	38.6178861788618	376	7.84826e-40	Hemocyanin II OS=Limulus polyphemus PE=1 SV=2	P80476	HCY6_ANDAU	626	32	745	80	321	244	89	136	36.4754098360656	375	1.02199e-39	Hemocyanin AA6 chain OS=Androctonus australis PE=1 SV=1	
c72731_g1	7591	Q6QEJ7	PROF_APIME	126	6895	7272	1	126	126	123	123	97.6190476190476	641	1.40685e-74	Profilin OS=Apis mellifera PE=2 SV=1	Q68HB4	PROF_BOMMO	126	6895	7272	1	126	126	103	118	81.7460317460317	578	4.45113e-66	Profilin OS=Bombyx mori PE=2 SV=1	P25843	PROF_DROME	126	6895	7272	1	126	126	103	118	81.7460317460317	576	6.30353e-66	Profilin OS=Drosophila melanogaster GN=chic PE=1 SV=1	Q8T938	PROF_BRABE	126	6907	7272	1	122	122	64	95	52.4590163934426	365	1.29654e-37	Profilin OS=Branchiostoma belcheri PE=2 SV=1	P19984	PROF2_ACACA	126	6895	7272	1	126	126	59	79	46.8253968253968	315	6.29143e-31	Profilin-2 OS=Acanthamoeba castellanii PE=1 SV=3	Q95VF7	PRO1B_ACACA	126	6895	7272	1	126	126	58	76	46.031746031746	292	8.64921e-28	Profilin-1B OS=Acanthamoeba castellanii PE=1 SV=3	P68696	PRO1A_ACACA	126	6895	7272	1	126	126	58	77	46.031746031746	292	8.64921e-28	Profilin-1A OS=Acanthamoeba castellanii PE=1 SV=2	P22271	PROF1_PHYPO	125	6895	7272	1	125	126	57	77	45.2380952380952	270	6.6945e-25	Profilin-A OS=Physarum polycephalum GN=PROA PE=3 SV=2	Q94JN3	PROF_MUSAC	131	6895	7272	1	131	131	57	80	43.5114503816794	270	7.82165e-25	Profilin OS=Musa acuminata PE=1 SV=1	Q9SNW7	PROF1_LILLO	131	6898	7272	1	130	130	57	80	43.8461538461538	268	1.40047e-24	Profilin-1 OS=Lilium longiflorum PE=2 SV=1	
c13717_g1	223	Q95029	CATL_DROME	371	3	221	229	301	73	50	57	68.4931506849315	274	5.81567e-29	Cathepsin L OS=Drosophila melanogaster GN=Cp1 PE=2 SV=2	Q26636	CATL_SARPE	339	3	221	197	269	73	49	58	67.1232876712329	270	2.14386e-28	Cathepsin L OS=Sarcophaga peregrina PE=1 SV=1	P07711	CATL1_HUMAN	333	3	218	189	259	72	43	56	59.7222222222222	237	7.24116e-24	Cathepsin L1 OS=Homo sapiens GN=CTSL PE=1 SV=2	Q9GKL8	CATL1_CHLAE	333	3	218	189	259	72	43	55	59.7222222222222	236	1.05333e-23	Cathepsin L1 OS=Chlorocebus aethiops GN=CTSL PE=1 SV=1	Q10991	CATL1_SHEEP	217	3	218	76	146	72	44	54	61.1111111111111	230	2.55387e-23	Cathepsin L1 OS=Ovis aries GN=CTSL PE=1 SV=1	P09648	CATL1_CHICK	218	3	218	76	148	73	42	55	57.5342465753425	224	1.50852e-22	Cathepsin L1 (Fragments) OS=Gallus gallus GN=CTSL PE=1 SV=1	P13277	CYSP1_HOMAM	322	3	218	181	252	72	41	51	56.9444444444444	224	3.61356e-22	Digestive cysteine proteinase 1 OS=Homarus americanus GN=LCP1 PE=1 SV=2	O60911	CATL2_HUMAN	334	3	218	189	260	72	41	52	56.9444444444444	224	3.75953e-22	Cathepsin L2 OS=Homo sapiens GN=CTSV PE=1 SV=2	P07154	CATL1_RAT	334	3	221	189	260	73	42	56	57.5342465753425	224	4.76619e-22	Cathepsin L1 OS=Rattus norvegicus GN=Ctsl PE=1 SV=2	P06797	CATL1_MOUSE	334	3	221	189	260	73	42	56	57.5342465753425	224	4.81356e-22	Cathepsin L1 OS=Mus musculus GN=Ctsl PE=1 SV=2	
c77896_g1	268	Q9LSM9	SCP33_ARATH	478	7	267	271	352	89	42	56	47.1910112359551	161	1.07982e-12	Serine carboxypeptidase-like 33 OS=Arabidopsis thaliana GN=SCPL33 PE=2 SV=2	Q9LEY1	SCP35_ARATH	480	10	249	279	352	80	33	41	41.25	121	2.23919e-07	Serine carboxypeptidase-like 35 OS=Arabidopsis thaliana GN=SCPL35 PE=2 SV=1	Q0WPR4	SCP34_ARATH	499	10	267	283	372	93	32	48	34.4086021505376	113	2.40743e-06	Serine carboxypeptidase-like 34 OS=Arabidopsis thaliana GN=SCPL34 PE=2 SV=2	Q9M099	SCP24_ARATH	465	1	246	271	341	88	32	42	36.3636363636364	113	2.58023e-06	Serine carboxypeptidase 24 OS=Arabidopsis thaliana GN=SCPL24 PE=1 SV=1	
c120110_g1	244	Q8L719	THO4B_ARATH	292	13	243	46	132	87	52	60	59.7701149425287	234	1.79026e-23	THO complex subunit 4B OS=Arabidopsis thaliana GN=ALY2 PE=1 SV=1	Q8L773	THO4A_ARATH	244	19	243	40	112	75	45	55	60	221	7.3365e-22	THO complex subunit 4A OS=Arabidopsis thaliana GN=ALY1 PE=1 SV=1	Q9JJW6	ALRF2_MOUSE	218	10	243	27	99	81	38	45	46.9135802469136	158	3.79643e-13	Aly/REF export factor 2 OS=Mus musculus GN=Alyref2 PE=1 SV=1	B5FXN8	THOC4_TAEGU	254	43	243	69	127	67	33	41	49.2537313432836	154	1.69301e-12	THO complex subunit 4 OS=Taeniopygia guttata GN=ALYREF PE=2 SV=1	Q28FB9	THOC4_XENTR	260	43	243	75	133	67	33	41	49.2537313432836	153	2.7465e-12	THO complex subunit 4 OS=Xenopus tropicalis GN=alyref PE=2 SV=1	Q58EA2	THO4A_XENLA	256	43	243	72	130	67	32	40	47.7611940298507	149	1.01622e-11	THO complex subunit 4-A OS=Xenopus laevis GN=alyref-a PE=2 SV=1	Q6GLW1	THO4B_XENLA	256	43	243	71	129	67	32	40	47.7611940298507	149	1.06998e-11	THO complex subunit 4-B OS=Xenopus laevis GN=alyref-b PE=2 SV=1	O08583	THOC4_MOUSE	255	10	243	53	129	85	36	45	42.3529411764706	120	1.22522e-07	THO complex subunit 4 OS=Mus musculus GN=Alyref PE=1 SV=3	Q6NQ72	THO4D_ARATH	288	151	243	87	117	31	19	27	61.2903225806452	116	4.59985e-07	THO complex subunit 4D OS=Arabidopsis thaliana GN=ALY4 PE=1 SV=1	Q86V81	THOC4_HUMAN	257	52	243	75	130	64	30	38	46.875	109	4.55626e-06	THO complex subunit 4 OS=Homo sapiens GN=ALYREF PE=1 SV=3	
c33270_g1	266	P0C431	HOG1_GIBZE	357	69	266	37	102	66	63	65	95.4545454545455	256	3.32195e-26	Mitogen-activated protein kinase HOG1 OS=Gibberella zeae (strain PH-1 / ATCC MYA-4620 / FGSC 9075 / NRRL 31084) GN=HOG1 PE=3 SV=1	Q6PWX2	HOG1_BEABA	358	69	266	37	102	66	64	65	96.969696969697	256	3.57459e-26	Mitogen-activated protein kinase HOG1 OS=Beauveria bassiana GN=HOG1 PE=3 SV=1	Q75Q66	HOG1_COLOR	357	69	266	37	102	66	64	65	96.969696969697	255	4.04666e-26	Mitogen-activated protein kinase HOG1 OS=Colletotrichum orbiculare (strain 104-T / ATCC 96160 / CBS 514.97 / LARS 414 / MAFF 240422) GN=HOG1 PE=3 SV=1	Q2WGK3	HOG1_TRIHA	356	69	266	37	102	66	64	65	96.969696969697	255	4.27532e-26	Mitogen-activated protein kinase hog1 OS=Trichoderma harzianum GN=hog1 PE=1 SV=1	Q9UV51	HOG1_MAGO7	357	69	266	37	102	66	62	65	93.9393939393939	254	5.3339e-26	Mitogen-activated protein kinase HOG1 OS=Magnaporthe oryzae (strain 70-15 / ATCC MYA-4617 / FGSC 8958) GN=HOG1 PE=3 SV=1	Q875L0	HOG1_CRYPA	358	69	266	37	102	66	62	65	93.9393939393939	253	7.34258e-26	Mitogen-activated protein kinase HOG1 OS=Cryphonectria parasitica GN=HOG1 PE=1 SV=1	Q6XKY3	HOG1_HYPAT	357	69	266	37	102	66	62	64	93.9393939393939	252	1.11724e-25	Mitogen-activated protein kinase hog1 OS=Hypocrea atroviridis GN=hog1 PE=3 SV=1	Q96TL5	HOG1_NEUCR	358	69	266	37	102	66	62	65	93.9393939393939	251	1.73035e-25	Mitogen-activated protein kinase hog-1 OS=Neurospora crassa (strain ATCC 24698 / 74-OR23-1A / CBS 708.71 / DSM 1257 / FGSC 987) GN=hog-1 PE=1 SV=1	Q1DUU8	HOG1_COCIM	364	69	266	37	102	66	63	64	95.4545454545455	249	3.04442e-25	Mitogen-activated protein kinase HOG1 OS=Coccidioides immitis (strain RS) GN=HOG1 PE=3 SV=1	Q702W0	HOG1_BLAAD	400	69	266	37	102	66	61	65	92.4242424242424	247	6.40093e-25	Mitogen-activated protein kinase hog1 OS=Blastobotrys adeninivorans GN=hog1 PE=1 SV=1	
c67347_g1	1890	Q00532	CDKL1_HUMAN	357	293	1234	1	312	315	192	251	60.952380952381	1070	6.30691e-139	Cyclin-dependent kinase-like 1 OS=Homo sapiens GN=CDKL1 PE=1 SV=5	Q3TZA2	CDKL4_MOUSE	342	110	1234	1	342	375	199	264	53.0666666666667	1063	3.7655e-138	Cyclin-dependent kinase-like 4 OS=Mus musculus GN=Cdkl4 PE=2 SV=1	Q8CEQ0	CDKL1_MOUSE	352	362	1234	1	290	292	186	242	63.6986301369863	1063	4.60709e-138	Cyclin-dependent kinase-like 1 OS=Mus musculus GN=Cdkl1 PE=2 SV=1	Q66HE7	CDKL1_RAT	352	362	1234	1	290	292	186	241	63.6986301369863	1058	3.07962e-137	Cyclin-dependent kinase-like 1 OS=Rattus norvegicus GN=Cdkl1 PE=2 SV=1	Q5MAI5	CDKL4_HUMAN	379	359	1234	1	290	292	182	238	62.3287671232877	1056	1.4849e-136	Cyclin-dependent kinase-like 4 OS=Homo sapiens GN=CDKL4 PE=2 SV=2	Q6AXJ9	CDKL1_DANRE	350	284	1234	1	308	318	186	249	58.4905660377358	1045	2.42714e-135	Cyclin-dependent kinase-like 1 OS=Danio rerio GN=cdkl1 PE=2 SV=1	Q9TTK0	CDKL2_RABIT	566	368	1234	1	288	290	155	220	53.448275862069	884	1.84374e-108	Cyclin-dependent kinase-like 2 OS=Oryctolagus cuniculus GN=CDKL2 PE=2 SV=1	Q92772	CDKL2_HUMAN	493	368	1234	1	288	290	153	216	52.7586206896552	860	9.58561e-106	Cyclin-dependent kinase-like 2 OS=Homo sapiens GN=CDKL2 PE=1 SV=1	Q5R754	CDKL2_PONAB	493	368	1234	1	288	290	153	216	52.7586206896552	857	2.24468e-105	Cyclin-dependent kinase-like 2 OS=Pongo abelii GN=CDKL2 PE=2 SV=1	Q4R7T5	CDKL2_MACFA	570	368	1234	1	288	290	153	216	52.7586206896552	861	4.85173e-105	Cyclin-dependent kinase-like 2 OS=Macaca fascicularis GN=CDKL2 PE=2 SV=1	
c113642_g1	249	Q04217	DHR1_YEAST	1267	3	233	976	1052	77	43	60	55.8441558441558	223	8.9185e-21	Probable ATP-dependent RNA helicase DHR1 OS=Saccharomyces cerevisiae (strain ATCC 204508 / S288c) GN=ECM16 PE=1 SV=1	
c57685_g1	380	P46645	AAT2_ARATH	405	2	193	341	404	64	58	62	90.625	319	2.93208e-34	Aspartate aminotransferase, cytoplasmic isozyme 1 OS=Arabidopsis thaliana GN=ASP2 PE=1 SV=2	P28734	AATC_DAUCA	405	2	187	341	402	62	56	60	90.3225806451613	312	3.4282e-33	Aspartate aminotransferase, cytoplasmic OS=Daucus carota PE=2 SV=1	P37833	AATC_ORYSJ	407	2	193	343	406	64	55	61	85.9375	309	9.44636e-33	Aspartate aminotransferase, cytoplasmic OS=Oryza sativa subsp. japonica GN=Os01g0760600 PE=2 SV=1	P46644	AAT3_ARATH	449	2	190	385	447	63	57	59	90.4761904761905	309	9.48404e-33	Aspartate aminotransferase 3, chloroplastic OS=Arabidopsis thaliana GN=ASP3 PE=1 SV=1	P28011	AAT1_MEDSA	418	2	193	354	417	64	56	59	87.5	303	5.41127e-32	Aspartate aminotransferase 1 OS=Medicago sativa GN=AAT-1 PE=2 SV=2	P46646	AAT4_ARATH	403	2	193	339	402	64	52	55	81.25	287	8.37242e-30	Aspartate aminotransferase, cytoplasmic isozyme 2 OS=Arabidopsis thaliana GN=ASP4 PE=2 SV=2	P00504	AATC_CHICK	412	2	193	348	411	64	36	50	56.25	213	2.14161e-19	Aspartate aminotransferase, cytoplasmic OS=Gallus gallus GN=GOT1 PE=1 SV=3	P05201	AATC_MOUSE	413	2	193	349	412	64	35	49	54.6875	207	1.26501e-18	Aspartate aminotransferase, cytoplasmic OS=Mus musculus GN=Got1 PE=1 SV=3	P33097	AATC_BOVIN	413	2	193	349	412	64	34	49	53.125	203	4.47296e-18	Aspartate aminotransferase, cytoplasmic OS=Bos taurus GN=GOT1 PE=1 SV=3	P00503	AATC_PIG	413	2	193	349	412	64	34	48	53.125	201	8.60848e-18	Aspartate aminotransferase, cytoplasmic OS=Sus scrofa GN=GOT1 PE=1 SV=3	
c101704_g1	354	Q920Q4	VPS16_MOUSE	839	1	354	606	724	119	44	70	36.9747899159664	187	1.62783e-15	Vacuolar protein sorting-associated protein 16 homolog OS=Mus musculus GN=Vps16 PE=1 SV=3	Q5E9L7	VPS16_BOVIN	839	1	354	606	724	119	45	71	37.8151260504202	167	6.64895e-13	Vacuolar protein sorting-associated protein 16 homolog OS=Bos taurus GN=VPS16 PE=2 SV=1	Q9H269	VPS16_HUMAN	839	1	354	606	724	119	45	70	37.8151260504202	163	2.55143e-12	Vacuolar protein sorting-associated protein 16 homolog OS=Homo sapiens GN=VPS16 PE=1 SV=2	Q93VQ0	VCL1_ARATH	858	4	354	618	746	129	36	61	27.906976744186	115	3.40921e-06	Protein VACUOLELESS1 OS=Arabidopsis thaliana GN=VCL1 PE=1 SV=1	
c186851_g1	243	O65572	CCD1_ARATH	538	2	241	85	164	80	74	77	92.5	395	4.37011e-45	Carotenoid 9,10(9',10')-cleavage dioxygenase 1 OS=Arabidopsis thaliana GN=CCD1 PE=1 SV=2	Q94IR2	CCD1_PHAVU	543	2	241	87	166	80	66	73	82.5	357	6.22264e-40	Carotenoid 9,10(9',10')-cleavage dioxygenase 1 OS=Phaseolus vulgaris GN=CCD1 PE=1 SV=1	Q8LP17	CCD1_PEA	541	2	241	85	164	80	63	71	78.75	350	6.14472e-39	Carotenoid 9,10(9',10')-cleavage dioxygenase 1 OS=Pisum sativum GN=CCD1 PE=2 SV=1	Q84KG5	CCD_CROSA	546	2	241	89	168	80	65	70	81.25	350	7.11646e-39	Carotenoid 9,10(9',10')-cleavage dioxygenase OS=Crocus sativus GN=CCD PE=1 SV=1	C3VEQ4	CCD1_ONCHC	562	2	241	106	185	80	63	70	78.75	346	2.92132e-38	Carotenoid 9,10(9',10')-cleavage dioxygenase 1 OS=Oncidium hybrid cultivar GN=CCD1 PE=2 SV=1	C3VEQ3	NCED_ONCHC	610	2	241	170	250	81	39	55	48.1481481481481	204	1.58266e-18	9-cis-epoxycarotenoid dioxygenase, chloroplastic OS=Oncidium hybrid cultivar GN=NCED PE=2 SV=1	Q9M6E8	NCED1_PHAVU	615	2	241	178	258	81	35	53	43.2098765432099	189	1.89036e-16	9-cis-epoxycarotenoid dioxygenase NCED1, chloroplastic OS=Phaseolus vulgaris GN=NCED1 PE=2 SV=1	O24592	NCED1_MAIZE	604	2	241	159	240	82	38	53	46.3414634146341	187	3.15854e-16	9-cis-epoxycarotenoid dioxygenase 1, chloroplastic OS=Zea mays GN=VP14 PE=1 SV=2	O49505	NCED2_ARATH	583	38	241	142	212	71	36	48	50.7042253521127	185	5.47673e-16	9-cis-epoxycarotenoid dioxygenase NCED2, chloroplastic OS=Arabidopsis thaliana GN=NCED2 PE=2 SV=1	Q9C6Z1	NCED5_ARATH	589	2	241	149	229	81	36	52	44.4444444444444	182	1.83292e-15	Probable 9-cis-epoxycarotenoid dioxygenase NCED5, chloroplastic OS=Arabidopsis thaliana GN=NCED5 PE=1 SV=1	
c121537_g1	237	P43297	RD21A_ARATH	462	3	233	43	121	79	60	70	75.9493670886076	331	1.76344e-36	Cysteine proteinase RD21a OS=Arabidopsis thaliana GN=RD21A PE=1 SV=1	A5HII1	ACTN_ACTDE	380	9	212	37	105	69	43	56	62.3188405797101	237	8.85711e-24	Actinidain OS=Actinidia deliciosa PE=1 SV=1	P00785	ACTN_ACTCH	380	9	209	37	104	68	42	55	61.7647058823529	231	7.30692e-23	Actinidain OS=Actinidia chinensis PE=1 SV=4	Q9LXW3	CPR2_ARATH	376	3	233	34	111	78	41	60	52.5641025641026	222	1.24313e-21	Probable cysteine proteinase At3g43960 OS=Arabidopsis thaliana GN=At3g43960 PE=2 SV=1	Q9LT77	CPR1_ARATH	362	3	227	37	112	76	39	61	51.3157894736842	220	2.34319e-21	Probable cysteine proteinase At3g19400 OS=Arabidopsis thaliana GN=At3g19400 PE=2 SV=1	Q9SUT0	CPR3_ARATH	364	3	215	42	112	71	40	53	56.3380281690141	218	4.47177e-21	Probable cysteine proteinase At4g11310 OS=Arabidopsis thaliana GN=At4g11310 PE=2 SV=1	Q94B08	GCP1_ARATH	376	3	218	42	119	78	45	55	57.6923076923077	218	4.83322e-21	Germination-specific cysteine protease 1 OS=Arabidopsis thaliana GN=GCP1 PE=2 SV=2	P25776	ORYA_ORYSJ	458	3	224	33	110	78	41	55	52.5641025641026	220	6.32138e-21	Oryzain alpha chain OS=Oryza sativa subsp. japonica GN=Os04g0650000 PE=1 SV=2	P25251	CYSP4_BRANA	328	21	218	3	74	72	41	55	56.9444444444444	209	5.30937e-20	Cysteine proteinase COT44 (Fragment) OS=Brassica napus PE=2 SV=1	Q9SUS9	CPR4_ARATH	371	3	215	49	119	71	38	52	53.5211267605634	210	5.59434e-20	Probable cysteine proteinase At4g11320 OS=Arabidopsis thaliana GN=At4g11320 PE=2 SV=1	
c188280_g1	351	Q02166	TRPD_ARATH	444	59	349	190	286	97	85	93	87.6288659793814	459	2.62944e-54	Anthranilate phosphoribosyltransferase, chloroplastic OS=Arabidopsis thaliana GN=PAT1 PE=2 SV=1	Q822W6	TRPD_CHLCV	343	59	349	84	180	97	65	80	67.0103092783505	353	1.63585e-39	Anthranilate phosphoribosyltransferase OS=Chlamydophila caviae (strain GPIC) GN=trpD PE=3 SV=1	Q254S7	TRPD_CHLFF	343	59	349	84	180	97	62	80	63.9175257731959	348	7.30667e-39	Anthranilate phosphoribosyltransferase OS=Chlamydophila felis (strain Fe/C-56) GN=trpD PE=3 SV=1	B9LEV9	TRPD_CHLSY	339	59	346	86	181	96	60	76	62.5	338	1.72115e-37	Anthranilate phosphoribosyltransferase OS=Chloroflexus aurantiacus (strain ATCC 29364 / DSM 637 / Y-400-fl) GN=trpD PE=3 SV=1	A9WCH7	TRPD_CHLAA	339	59	346	86	181	96	60	76	62.5	338	1.72115e-37	Anthranilate phosphoribosyltransferase OS=Chloroflexus aurantiacus (strain ATCC 29366 / DSM 635 / J-10-fl) GN=trpD PE=3 SV=1	B8G5C5	TRPD_CHLAD	340	59	346	86	181	96	59	76	61.4583333333333	335	5.45116e-37	Anthranilate phosphoribosyltransferase OS=Chloroflexus aggregans (strain MD-66 / DSM 9485) GN=trpD PE=3 SV=1	Q2S1Z6	TRPD_SALRD	344	59	346	85	180	96	63	73	65.625	333	1.30876e-36	Anthranilate phosphoribosyltransferase OS=Salinibacter ruber (strain DSM 13855 / M31) GN=trpD PE=3 SV=1	B4SE13	TRPD_PELPB	351	59	349	86	182	97	57	75	58.7628865979381	324	2.36008e-35	Anthranilate phosphoribosyltransferase OS=Pelodictyon phaeoclathratiforme (strain DSM 5477 / BU-1) GN=trpD PE=3 SV=1	Q3ZZ15	TRPD_DEHMC	341	62	346	86	180	95	56	76	58.9473684210526	322	4.76423e-35	Anthranilate phosphoribosyltransferase OS=Dehalococcoides mccartyi (strain CBDB1) GN=trpD PE=3 SV=1	Q3Z6G6	TRPD_DEHM1	341	62	346	86	180	95	56	76	58.9473684210526	322	4.76423e-35	Anthranilate phosphoribosyltransferase OS=Dehalococcoides mccartyi (strain ATCC BAA-2266 / KCTC 15142 / 195) GN=trpD PE=3 SV=1	
c73395_g2	8899	P21359	NF1_HUMAN	2839	1440	8672	1	2457	2517	1470	1860	58.4028605482718	7434	0	Neurofibromin OS=Homo sapiens GN=NF1 PE=1 SV=2	Q04690	NF1_MOUSE	2841	1440	8672	1	2459	2517	1437	1838	57.0917759237187	7278	0	Neurofibromin OS=Mus musculus GN=Nf1 PE=1 SV=1	P97526	NF1_RAT	2820	1440	6785	682	2438	1803	1125	1415	62.396006655574	5920	0	Neurofibromin OS=Rattus norvegicus GN=Nf1 PE=1 SV=1	P35608	NF1_CHICK	270	1635	2426	5	267	272	163	206	59.9264705882353	840	4.47697e-99	Neurofibromin (Fragment) OS=Gallus gallus GN=NF1 PE=2 SV=1	P18963	IRA1_YEAST	3092	1620	5840	1479	2863	1480	317	615	21.4189189189189	514	3.43204e-50	Inhibitory regulator protein IRA1 OS=Saccharomyces cerevisiae (strain ATCC 204508 / S288c) GN=IRA1 PE=1 SV=2	P19158	IRA2_YEAST	3079	1620	5702	1490	2850	1446	319	597	22.060857538036	501	1.00302e-48	Inhibitory regulator protein IRA2 OS=Saccharomyces cerevisiae (strain ATCC 204508 / S288c) GN=IRA2 PE=1 SV=2	Q54Y08	NGAP_DICDI	877	4377	5075	573	809	238	69	123	28.9915966386555	270	4.9356e-22	Probable Ras GTPase-activating-like protein ngap OS=Dictyostelium discoideum GN=ngap PE=2 SV=1	P50904	RASA1_RAT	1038	4281	5114	725	1000	279	75	144	26.8817204301075	270	6.38812e-22	Ras GTPase-activating protein 1 OS=Rattus norvegicus GN=Rasa1 PE=3 SV=1	P20936	RASA1_HUMAN	1047	4281	5114	734	1009	279	75	144	26.8817204301075	269	7.24598e-22	Ras GTPase-activating protein 1 OS=Homo sapiens GN=RASA1 PE=1 SV=1	P09851	RASA1_BOVIN	1044	4281	5114	731	1006	279	74	142	26.5232974910394	263	3.90051e-21	Ras GTPase-activating protein 1 OS=Bos taurus GN=RASA1 PE=1 SV=1	
c193903_g1	238	Q0JL46	NCASE_ORYSJ	785	3	188	340	401	62	54	58	87.0967741935484	308	1.56028e-32	Neutral ceramidase OS=Oryza sativa subsp. japonica GN=Os01g0624000 PE=1 SV=1	Q304B9	NCASE_ARATH	757	3	194	309	372	64	52	57	81.25	300	2.35466e-31	Neutral ceramidase OS=Arabidopsis thaliana GN=At2g38010 PE=3 SV=1	Q9JHE3	ASAH2_MOUSE	756	3	170	317	372	57	31	38	54.3859649122807	159	2.1487e-12	Neutral ceramidase OS=Mus musculus GN=Asah2 PE=1 SV=1	Q91XT9	ASAH2_RAT	761	3	170	322	377	57	30	38	52.6315789473684	154	9.40174e-12	Neutral ceramidase OS=Rattus norvegicus GN=Asah2 PE=1 SV=1	Q55G11	NCSEB_DICDI	718	3	185	280	340	62	36	41	58.0645161290323	154	1.09126e-11	Neutral ceramidase B OS=Dictyostelium discoideum GN=dcd2B PE=3 SV=1	Q9NR71	ASAH2_HUMAN	780	3	170	341	396	57	31	39	54.3859649122807	150	3.16822e-11	Neutral ceramidase OS=Homo sapiens GN=ASAH2 PE=1 SV=2	Q54BK2	NCSEA_DICDI	714	3	170	280	335	57	34	38	59.6491228070175	149	4.42905e-11	Neutral ceramidase A OS=Dictyostelium discoideum GN=dcd2A PE=1 SV=1	Q5W7F1	ASAH2_DANRE	743	3	185	294	354	62	28	39	45.1612903225806	140	7.92543e-10	Neutral ceramidase OS=Danio rerio GN=asah2 PE=1 SV=1	Q9VA70	NCASE_DROME	704	3	173	262	317	57	28	34	49.1228070175439	138	1.1722e-09	Neutral ceramidase OS=Drosophila melanogaster GN=CDase PE=1 SV=1	Q29C43	NCASE_DROPS	704	24	173	262	311	50	24	30	48	134	3.98072e-09	Neutral ceramidase OS=Drosophila pseudoobscura pseudoobscura GN=CDase PE=3 SV=1	
c123837_g1	221	Q7PC86	AB35G_ARATH	1442	39	221	1354	1414	61	52	56	85.2459016393443	297	7.99853e-31	ABC transporter G family member 35 OS=Arabidopsis thaliana GN=ABCG35 PE=2 SV=1	Q9XIE2	AB36G_ARATH	1469	39	221	1381	1441	61	53	56	86.8852459016393	290	8.69706e-30	ABC transporter G family member 36 OS=Arabidopsis thaliana GN=ABCG36 PE=1 SV=1	Q7FMW4	AB38G_ORYSJ	1509	42	221	1422	1480	60	42	49	70	242	2.17819e-23	ABC transporter G family member 38 OS=Oryza sativa subsp. japonica GN=ABCG38 PE=3 SV=1	Q94A18	AB29G_ARATH	1416	39	221	1328	1388	61	43	51	70.4918032786885	229	1.01605e-21	ABC transporter G family member 29 OS=Arabidopsis thaliana GN=ABCG29 PE=2 SV=2	Q5Z9S8	AB42G_ORYSJ	1500	45	221	1413	1470	59	34	45	57.6271186440678	209	5.10304e-19	ABC transporter G family member 42 OS=Oryza sativa subsp. japonica GN=ABCG42 PE=2 SV=1	Q949G3	PDR1_NICPL	1436	42	221	1352	1407	60	31	45	51.6666666666667	200	7.67269e-18	Pleiotropic drug resistance protein 1 OS=Nicotiana plumbaginifolia GN=PDR1 PE=1 SV=1	Q9M9E1	AB40G_ARATH	1423	42	221	1339	1394	60	30	43	50	194	5.95172e-17	ABC transporter G family member 40 OS=Arabidopsis thaliana GN=ABCG40 PE=1 SV=1	Q0JLC5	AB36G_ORYSJ	1457	42	221	1374	1428	60	30	44	50	190	2.12274e-16	ABC transporter G family member 36 OS=Oryza sativa subsp. japonica GN=ABCG36 PE=2 SV=1	A2WSH0	AB36G_ORYSI	1457	42	221	1374	1428	60	30	44	50	190	2.12274e-16	ABC transporter G family member 36 OS=Oryza sativa subsp. indica GN=ABCG36 PE=2 SV=1	Q8GU87	AB31G_ORYSJ	1426	42	221	1338	1397	60	28	42	46.6666666666667	187	4.40826e-16	ABC transporter G family member 31 OS=Oryza sativa subsp. japonica GN=ABCG31 PE=2 SV=3	
c18706_g1	297	P34226	SKT5_YEAST	696	4	288	370	465	96	52	71	54.1666666666667	274	1.3165e-27	Protein SKT5 OS=Saccharomyces cerevisiae (strain ATCC 204508 / S288c) GN=SKT5 PE=1 SV=1	P39000	SHC1_YEAST	512	73	288	417	488	72	29	43	40.2777777777778	157	5.33576e-12	Protein SHC1 OS=Saccharomyces cerevisiae (strain ATCC 204508 / S288c) GN=SHC1 PE=2 SV=1	A6ZR53	SHC1_YEAS7	512	73	288	417	488	72	29	43	40.2777777777778	157	5.76172e-12	Protein SHC1 OS=Saccharomyces cerevisiae (strain YJM789) GN=SHC1 PE=3 SV=1	
c69669_g1	1734	Q92058	PPBT_CHICK	519	372	1697	46	490	452	221	296	48.8938053097345	969	2.83451e-122	Alkaline phosphatase, tissue-nonspecific isozyme OS=Gallus gallus GN=ALPL PE=2 SV=1	Q29486	PPBT_FELCA	524	372	1697	47	491	452	217	299	48.0088495575221	968	4.44868e-122	Alkaline phosphatase, tissue-nonspecific isozyme OS=Felis catus GN=ALPL PE=1 SV=1	P83456	PPB_GADMO	477	369	1685	35	475	454	215	290	47.3568281938326	962	7.89379e-122	Alkaline phosphatase OS=Gadus morhua PE=1 SV=1	P08289	PPBT_RAT	524	372	1697	47	491	452	218	296	48.2300884955752	962	3.26769e-121	Alkaline phosphatase, tissue-nonspecific isozyme OS=Rattus norvegicus GN=Alpl PE=1 SV=2	P09487	PPBT_BOVIN	524	372	1697	47	491	452	216	295	47.787610619469	955	3.92705e-120	Alkaline phosphatase, tissue-nonspecific isozyme OS=Bos taurus GN=ALPL PE=1 SV=2	P09242	PPBT_MOUSE	524	372	1697	47	491	452	217	295	48.0088495575221	950	2.32515e-119	Alkaline phosphatase, tissue-nonspecific isozyme OS=Mus musculus GN=Alpl PE=1 SV=2	P05186	PPBT_HUMAN	524	372	1697	47	491	452	212	296	46.9026548672566	950	2.45309e-119	Alkaline phosphatase, tissue-nonspecific isozyme OS=Homo sapiens GN=ALPL PE=1 SV=4	P15693	PPBI1_RAT	540	375	1700	48	488	453	211	285	46.5783664459161	929	5.058e-116	Intestinal-type alkaline phosphatase 1 OS=Rattus norvegicus GN=Alpi PE=1 SV=1	P05187	PPB1_HUMAN	535	375	1700	50	490	458	208	285	45.4148471615721	913	8.14441e-114	Alkaline phosphatase, placental type OS=Homo sapiens GN=ALPP PE=1 SV=2	P10696	PPBN_HUMAN	532	375	1700	47	487	459	209	287	45.5337690631808	912	1.1446e-113	Alkaline phosphatase, placental-like OS=Homo sapiens GN=ALPPL2 PE=2 SV=4	
c120805_g1	220	P0CX32	RS24B_YEAST	135	2	220	14	86	73	66	73	90.4109589041096	362	8.22467e-44	40S ribosomal protein S24-B OS=Saccharomyces cerevisiae (strain ATCC 204508 / S288c) GN=RPS24B PE=1 SV=1	P0CX31	RS24A_YEAST	135	2	220	14	86	73	66	73	90.4109589041096	362	8.22467e-44	40S ribosomal protein S24-A OS=Saccharomyces cerevisiae (strain ATCC 204508 / S288c) GN=RPS24A PE=1 SV=1	O59865	RS24B_SCHPO	134	2	220	14	86	73	45	56	61.6438356164384	259	2.30179e-28	40S ribosomal protein S24-B OS=Schizosaccharomyces pombe (strain 972 / ATCC 24843) GN=rps2402 PE=2 SV=3	Q8LC83	RS242_ARATH	133	2	220	15	88	74	50	61	67.5675675675676	257	3.96579e-28	40S ribosomal protein S24-2 OS=Arabidopsis thaliana GN=RPS24B PE=2 SV=2	P14249	RS24_MUCCL	148	2	220	33	105	73	49	58	67.1232876712329	258	4.12322e-28	40S ribosomal protein S24 OS=Mucor circinelloides f. lusitanicus GN=RPS24 PE=3 SV=1	O13784	RS24A_SCHPO	134	2	220	14	86	73	44	55	60.2739726027397	249	5.75682e-27	40S ribosomal protein S24-A OS=Schizosaccharomyces pombe (strain 972 / ATCC 24843) GN=rps2401 PE=3 SV=3	Q962Q6	RS24_SPOFR	132	2	220	15	87	73	47	56	64.3835616438356	246	1.94195e-26	40S ribosomal protein S24 OS=Spodoptera frugiperda GN=RpS24 PE=2 SV=1	Q9W6X9	RS24_ORYLA	132	2	220	14	86	73	46	56	63.013698630137	243	4.8806e-26	40S ribosomal protein S24 OS=Oryzias latipes GN=rps24 PE=2 SV=1	O42387	RS24_TAKRU	132	2	220	14	86	73	46	56	63.013698630137	243	5.98232e-26	40S ribosomal protein S24 OS=Takifugu rubripes GN=rps24 PE=3 SV=1	Q90YQ0	RS24_ICTPU	131	2	220	14	86	73	44	56	60.2739726027397	235	6.85048e-25	40S ribosomal protein S24 OS=Ictalurus punctatus GN=rps24 PE=2 SV=1	
c72663_g1	2241	B5U2W0	VSP_BOMIG	360	765	1787	22	355	342	169	234	49.4152046783626	895	2.18357e-111	Venom serine protease Bi-VSP OS=Bombus ignitus PE=1 SV=1	P21902	PCE_TACTR	375	795	1799	40	375	348	146	202	41.9540229885057	695	6.57425e-82	Proclotting enzyme OS=Tachypleus tridentatus PE=1 SV=1	Q7M4I3	SP4_BOMPE	243	1062	1787	1	237	243	121	166	49.7942386831276	648	6.7812e-77	Venom protease OS=Bombus pensylvanicus PE=1 SV=1	Q27081	CFB_TACTR	400	1005	1790	127	389	273	106	155	38.8278388278388	447	3.35696e-47	Clotting factor B OS=Tachypleus tridentatus PE=1 SV=1	Q8K1T0	TMPS3_MOUSE	453	1017	1796	202	447	262	98	144	37.4045801526718	438	1.53655e-45	Transmembrane protease serine 3 OS=Mus musculus GN=Tmprss3 PE=1 SV=2	P98073	ENTK_HUMAN	1019	1032	1784	772	1014	262	99	140	37.7862595419847	440	1.00928e-43	Enteropeptidase OS=Homo sapiens GN=TMPRSS15 PE=1 SV=3	P05049	SNAK_DROME	435	810	1784	99	427	347	118	171	34.0057636887608	419	4.23377e-43	Serine protease snake OS=Drosophila melanogaster GN=snk PE=1 SV=2	P57727	TMPS3_HUMAN	454	1017	1796	202	448	264	98	142	37.1212121212121	412	4.5078e-42	Transmembrane protease serine 3 OS=Homo sapiens GN=TMPRSS3 PE=1 SV=2	P35035	TRY1_ANOGA	274	1059	1793	47	271	246	85	136	34.5528455284553	399	9.16756e-42	Trypsin-1 OS=Anopheles gambiae GN=TRYP1 PE=2 SV=3	P97435	ENTK_MOUSE	1069	1059	1784	829	1064	246	91	139	36.9918699186992	424	1.03728e-41	Enteropeptidase OS=Mus musculus GN=Tmprss15 PE=2 SV=1	
c63995_g1	5542	Q8WML3	KAT6B_MACFA	1784	2132	4243	9	699	748	313	428	41.8449197860963	1380	1.10618e-157	Histone acetyltransferase KAT6B OS=Macaca fascicularis GN=KAT6B PE=2 SV=1	Q8WYB5	KAT6B_HUMAN	2073	3272	4243	688	991	325	185	234	56.9230769230769	1010	1.06752e-109	Histone acetyltransferase KAT6B OS=Homo sapiens GN=KAT6B PE=1 SV=3	Q8BRB7	KAT6B_MOUSE	1872	3272	4243	506	809	325	183	232	56.3076923076923	995	3.20636e-108	Histone acetyltransferase KAT6B OS=Mus musculus GN=Kat6b PE=1 SV=3	Q92794	KAT6A_HUMAN	2004	3272	4246	477	781	326	179	233	54.9079754601227	996	3.87921e-108	Histone acetyltransferase KAT6A OS=Homo sapiens GN=KAT6A PE=1 SV=2	Q8BZ21	KAT6A_MOUSE	2003	3272	4243	476	779	325	179	233	55.0769230769231	994	8.22238e-108	Histone acetyltransferase KAT6A OS=Mus musculus GN=Kat6a PE=1 SV=2	Q5TKR9	KAT6A_RAT	1998	3272	4243	475	778	325	179	233	55.0769230769231	993	8.47612e-108	Histone acetyltransferase KAT6A OS=Rattus norvegicus GN=Kat6a PE=1 SV=2	O95251	KAT7_HUMAN	611	3191	4237	269	607	360	178	238	49.4444444444444	889	7.10982e-102	Histone acetyltransferase KAT7 OS=Homo sapiens GN=KAT7 PE=1 SV=1	Q810T5	KAT7_RAT	612	2909	4237	178	608	460	198	272	43.0434782608696	888	7.89292e-102	Histone acetyltransferase KAT7 OS=Rattus norvegicus GN=Kat7 PE=2 SV=1	Q5SVQ0	KAT7_MOUSE	613	2909	4237	179	609	460	198	272	43.0434782608696	888	8.59339e-102	Histone acetyltransferase KAT7 OS=Mus musculus GN=Kat7 PE=1 SV=1	Q8LI34	MYST1_ORYSJ	450	3161	4249	87	449	375	162	213	43.2	756	4.85174e-86	Putative MYST-like histone acetyltransferase 1 OS=Oryza sativa subsp. japonica GN=Os07g0626600 PE=3 SV=1	
c73280_g4	1394	Q9VS29	DSCL_DROME	2074	261	1391	29	400	383	153	223	39.9477806788512	735	1.54676e-83	Down syndrome cell adhesion molecule-like protein Dscam2 OS=Drosophila melanogaster GN=Dscam2 PE=2 SV=3	Q8VHZ8	DSCAM_RAT	2013	249	1394	8	386	395	120	195	30.379746835443	493	1.33919e-51	Down syndrome cell adhesion molecule homolog OS=Rattus norvegicus GN=Dscam PE=1 SV=1	Q9ERC8	DSCAM_MOUSE	2013	249	1394	8	386	395	120	195	30.379746835443	493	1.37728e-51	Down syndrome cell adhesion molecule homolog OS=Mus musculus GN=Dscam PE=1 SV=1	O60469	DSCAM_HUMAN	2012	273	1394	26	386	377	115	189	30.5039787798408	490	3.1047e-51	Down syndrome cell adhesion molecule OS=Homo sapiens GN=DSCAM PE=1 SV=2	Q8TD84	DSCL1_HUMAN	2053	189	1394	2	387	402	127	193	31.592039800995	486	1.04286e-50	Down syndrome cell adhesion molecule-like protein 1 OS=Homo sapiens GN=DSCAML1 PE=1 SV=2	Q4VA61	DSCL1_MOUSE	2053	189	1394	2	387	402	125	197	31.0945273631841	485	1.51491e-50	Down syndrome cell adhesion molecule-like protein 1 homolog OS=Mus musculus GN=Dscaml1 PE=1 SV=2	G5EBF1	SAX3_CAEEL	1273	198	1391	4	393	415	113	183	27.2289156626506	306	3.3268e-28	Protein sax-3 OS=Caenorhabditis elegans GN=sax-3 PE=2 SV=1	P68500	CNTN5_MOUSE	1098	264	1394	97	458	389	115	172	29.5629820051414	298	3.04918e-27	Contactin-5 OS=Mus musculus GN=Cntn5 PE=1 SV=2	Q8IWV2	CNTN4_HUMAN	1026	204	1394	7	385	406	103	174	25.3694581280788	297	4.09622e-27	Contactin-4 OS=Homo sapiens GN=CNTN4 PE=1 SV=1	P97527	CNTN5_RAT	1099	264	1394	98	459	389	109	169	28.0205655526992	295	7.84917e-27	Contactin-5 OS=Rattus norvegicus GN=Cntn5 PE=1 SV=1	
c86537_g1	340	Q9HDY3	YK17_SCHPO	441	183	338	381	438	58	23	33	39.6551724137931	112	5.17642e-06	Membrane protein PB1A10.07c OS=Schizosaccharomyces pombe (strain 972 / ATCC 24843) GN=SPAPB1A10.07c PE=3 SV=1	
c135612_g1	232	P54854	HXT15_YEAST	567	31	222	492	555	64	22	39	34.375	126	4.4817e-08	Hexose transporter HXT15 OS=Saccharomyces cerevisiae (strain ATCC 204508 / S288c) GN=HXT15 PE=1 SV=1	P39924	HXT13_YEAST	564	31	231	489	555	67	21	37	31.3432835820896	121	1.98552e-07	Hexose transporter HXT13 OS=Saccharomyces cerevisiae (strain ATCC 204508 / S288c) GN=HXT13 PE=1 SV=1	P40441	HXT12_YEAST	457	1	231	374	452	81	29	51	35.8024691358025	120	2.23692e-07	Putative hexose transporter 12 OS=Saccharomyces cerevisiae (strain ATCC 204508 / S288c) GN=HXT12 PE=5 SV=1	P47185	HXT16_YEAST	567	31	222	492	555	64	21	38	32.8125	120	2.40381e-07	Hexose transporter HXT16 OS=Saccharomyces cerevisiae (strain ATCC 204508 / S288c) GN=HXT16 PE=3 SV=1	P39004	HXT7_YEAST	570	1	231	486	564	79	23	41	29.1139240506329	119	3.16655e-07	High-affinity hexose transporter HXT6 OS=Saccharomyces cerevisiae (strain ATCC 204508 / S288c) GN=HXT7 PE=1 SV=1	P39003	HXT6_YEAST	570	1	231	486	564	79	23	41	29.1139240506329	119	3.22665e-07	High-affinity hexose transporter HXT6 OS=Saccharomyces cerevisiae (strain ATCC 204508 / S288c) GN=HXT6 PE=1 SV=2	P53631	HXT17_YEAST	564	31	165	489	533	45	20	31	44.4444444444444	119	3.45931e-07	Hexose transporter HXT17 OS=Saccharomyces cerevisiae (strain ATCC 204508 / S288c) GN=HXT17 PE=3 SV=1	P54862	HXT11_YEAST	567	1	213	484	558	75	28	47	37.3333333333333	118	5.39422e-07	Hexose transporter HXT11 OS=Saccharomyces cerevisiae (strain ATCC 204508 / S288c) GN=HXT11 PE=1 SV=1	O74849	GHT6_SCHPO	535	1	228	427	504	78	25	42	32.0512820512821	117	6.86628e-07	High-affinity fructose transporter ght6 OS=Schizosaccharomyces pombe (strain 972 / ATCC 24843) GN=ght6 PE=1 SV=1	P53387	KHT2_KLULC	566	31	225	495	565	71	25	42	35.2112676056338	117	6.94294e-07	Hexose transporter 2 OS=Kluyveromyces lactis GN=KHT2 PE=3 SV=1	
c59874_g1	666	Q91V92	ACLY_MOUSE	1091	3	665	530	750	221	167	199	75.5656108597285	874	4.90612e-108	ATP-citrate synthase OS=Mus musculus GN=Acly PE=1 SV=1	P16638	ACLY_RAT	1100	3	665	539	759	221	167	199	75.5656108597285	874	4.95427e-108	ATP-citrate synthase OS=Rattus norvegicus GN=Acly PE=1 SV=1	P53396	ACLY_HUMAN	1101	3	665	540	760	221	167	199	75.5656108597285	874	5.68453e-108	ATP-citrate synthase OS=Homo sapiens GN=ACLY PE=1 SV=3	Q2TCH3	ACLY_SHEEP	1101	3	665	540	760	221	167	199	75.5656108597285	872	1.01346e-107	ATP-citrate synthase OS=Ovis aries GN=ACLY PE=2 SV=1	Q32PF2	ACLY_BOVIN	1091	3	665	530	750	221	166	197	75.1131221719457	860	4.24932e-106	ATP-citrate synthase OS=Bos taurus GN=ACLY PE=2 SV=1	P53585	ACLY_CAEEL	1106	3	665	540	760	221	154	187	69.683257918552	786	1.85505e-95	Probable ATP-citrate synthase OS=Caenorhabditis elegans GN=D1005.1 PE=3 SV=1	Q9P7W3	ACL1_SCHPO	615	3	665	60	280	221	149	186	67.420814479638	757	7.84326e-95	Probable ATP-citrate synthase subunit 1 OS=Schizosaccharomyces pombe (strain 972 / ATCC 24843) GN=SPBC1703.07 PE=1 SV=1	O93988	ACL1_SORMK	674	3	665	100	320	221	152	186	68.7782805429864	757	2.45104e-94	ATP-citrate synthase subunit 1 OS=Sordaria macrospora (strain ATCC MYA-333 / DSM 997 / K(L3346) / K-hell) GN=ACL1 PE=3 SV=1	Q8X097	ACL1_NEUCR	670	3	665	96	316	221	152	186	68.7782805429864	756	3.119e-94	Probable ATP-citrate synthase subunit 1 OS=Neurospora crassa (strain ATCC 24698 / 74-OR23-1A / CBS 708.71 / DSM 1257 / FGSC 987) GN=B14D6.310 PE=3 SV=1	Q54YA0	ACLY_DICDI	622	3	665	67	287	221	117	167	52.9411764705882	563	2.97203e-66	Probable ATP-citrate synthase OS=Dictyostelium discoideum GN=acly PE=1 SV=1	
c120383_g1	334	O82628	VATG1_ARATH	110	1	330	1	110	110	104	106	94.5454545454545	356	1.14254e-42	V-type proton ATPase subunit G1 OS=Arabidopsis thaliana GN=VHA-G1 PE=2 SV=1	O82702	VATG1_TOBAC	110	1	330	1	110	110	90	97	81.8181818181818	291	8.46537e-33	V-type proton ATPase subunit G 1 OS=Nicotiana tabacum GN=VATG1 PE=3 SV=1	O82629	VATG2_ARATH	106	1	330	1	106	110	90	97	81.8181818181818	289	1.2473e-32	V-type proton ATPase subunit G2 OS=Arabidopsis thaliana GN=VHA-G2 PE=1 SV=2	Q9SP55	VATG_CITLI	110	1	330	1	110	110	85	95	77.2727272727273	263	1.1843e-28	V-type proton ATPase subunit G OS=Citrus limon GN=VATG PE=3 SV=1	O82703	VATG2_TOBAC	111	1	330	1	111	111	84	95	75.6756756756757	254	2.59001e-27	V-type proton ATPase subunit G 2 OS=Nicotiana tabacum GN=VATG2 PE=3 SV=1	Q9SZH0	VATG3_ARATH	108	1	321	1	105	107	61	85	57.0093457943925	168	1.03876e-14	V-type proton ATPase subunit G3 OS=Arabidopsis thaliana GN=VHA-G3 PE=3 SV=1	
c46140_g1	885	Q8CHJ2	AQP12_MOUSE	290	64	834	1	269	269	65	117	24.1635687732342	174	4.10232e-13	Aquaporin-12 OS=Mus musculus GN=Aqp12 PE=2 SV=1	Q8CHM1	AQP11_RAT	271	88	819	16	263	252	57	109	22.6190476190476	163	8.84949e-12	Aquaporin-11 OS=Rattus norvegicus GN=Aqp11 PE=2 SV=2	Q8BHH1	AQP11_MOUSE	271	64	771	32	271	244	53	105	21.7213114754098	155	1.22695e-10	Aquaporin-11 OS=Mus musculus GN=Aqp11 PE=2 SV=1	Q8IXF9	AQ12A_HUMAN	295	64	585	78	257	180	46	83	25.5555555555556	145	3.88811e-09	Aquaporin-12A OS=Homo sapiens GN=AQP12A PE=2 SV=1	Q8NBQ7	AQP11_HUMAN	271	64	771	32	271	244	51	106	20.9016393442623	142	7.39259e-09	Aquaporin-11 OS=Homo sapiens GN=AQP11 PE=2 SV=1	A6NM10	AQ12B_HUMAN	295	64	585	78	257	180	46	82	25.5555555555556	142	9.38764e-09	Aquaporin-12B OS=Homo sapiens GN=AQP12B PE=2 SV=1	
c102260_g1	260	Q7XA78	D27_ARATH	264	4	231	176	251	76	42	58	55.2631578947368	255	1.83014e-26	Beta-carotene isomerase D27, chloroplastic OS=Arabidopsis thaliana GN=D27 PE=1 SV=1	C7AU21	D27_ORYSJ	278	4	243	189	266	80	46	59	57.5	252	6.89254e-26	Beta-carotene isomerase D27, chloroplastic OS=Oryza sativa subsp. japonica GN=D27 PE=1 SV=1	
c78502_g1	204	Q9LIC2	TMN7_ARATH	641	3	203	330	396	67	58	63	86.5671641791045	303	3.0237e-32	Transmembrane 9 superfamily member 7 OS=Arabidopsis thaliana GN=TMN7 PE=2 SV=1	Q9C5N2	TMN9_ARATH	644	3	203	333	399	67	56	62	83.5820895522388	300	8.15407e-32	Transmembrane 9 superfamily member 9 OS=Arabidopsis thaliana GN=TMN9 PE=2 SV=1	Q9C720	TMN6_ARATH	637	3	203	326	392	67	57	61	85.0746268656716	294	5.57963e-31	Transmembrane 9 superfamily member 6 OS=Arabidopsis thaliana GN=TMN6 PE=2 SV=1	Q8RWW1	TMN10_ARATH	637	3	203	326	392	67	55	59	82.089552238806	293	8.57978e-31	Transmembrane 9 superfamily member 10 OS=Arabidopsis thaliana GN=TMN10 PE=2 SV=1	F4KIB2	TMN8_ARATH	648	3	203	337	403	67	54	60	80.5970149253731	286	7.06952e-30	Transmembrane 9 superfamily member 8 OS=Arabidopsis thaliana GN=TMN8 PE=2 SV=1	Q55FP0	PHG1A_DICDI	641	3	203	331	397	67	40	53	59.7014925373134	207	4.10448e-19	Putative phagocytic receptor 1a OS=Dictyostelium discoideum GN=phg1a PE=2 SV=1	Q9FYQ8	TMN11_ARATH	658	6	203	346	411	66	38	53	57.5757575757576	203	1.64564e-18	Transmembrane 9 superfamily member 11 OS=Arabidopsis thaliana GN=TMN11 PE=2 SV=1	F4JRE0	TMN12_ARATH	652	6	200	341	405	65	35	53	53.8461538461538	196	1.30879e-17	Transmembrane 9 superfamily member 12 OS=Arabidopsis thaliana GN=TMN12 PE=2 SV=1	P58021	TM9S2_MOUSE	662	3	197	351	415	65	37	46	56.9230769230769	194	2.84218e-17	Transmembrane 9 superfamily member 2 OS=Mus musculus GN=Tm9sf2 PE=2 SV=1	Q66HG5	TM9S2_RAT	663	3	197	352	416	65	37	46	56.9230769230769	194	3.04721e-17	Transmembrane 9 superfamily member 2 OS=Rattus norvegicus GN=Tm9sf2 PE=2 SV=1	
c106381_g1	206	Q6H668	YAB4_ORYSJ	256	43	156	21	58	38	30	35	78.9473684210526	172	3.21163e-15	Protein YABBY 4 OS=Oryza sativa subsp. japonica GN=YAB4 PE=2 SV=1	A2X7Q3	YAB4_ORYSI	256	43	156	21	58	38	30	35	78.9473684210526	172	3.21163e-15	Protein YABBY 4 OS=Oryza sativa subsp. indica GN=YAB4 PE=3 SV=1	Q0JBF0	YAB5_ORYSJ	266	43	150	29	64	36	29	33	80.5555555555556	172	4.08008e-15	Protein YABBY 5 OS=Oryza sativa subsp. japonica GN=YAB5 PE=2 SV=1	Q01JG2	YAB5_ORYSI	266	43	150	29	64	36	29	33	80.5555555555556	172	4.08008e-15	Protein YABBY 5 OS=Oryza sativa subsp. indica GN=YAB5 PE=3 SV=2	Q9XFB1	YAB3_ARATH	240	43	165	18	58	41	29	36	70.7317073170732	162	6.62262e-14	Axial regulator YABBY 3 OS=Arabidopsis thaliana GN=YAB3 PE=1 SV=1	Q2QM17	YAB6_ORYSJ	207	43	165	4	44	41	27	33	65.8536585365854	159	1.58285e-13	Protein YABBY 6 OS=Oryza sativa subsp. japonica GN=YAB6 PE=2 SV=1	Q8GW46	YAB5_ARATH	164	43	153	8	44	37	27	32	72.972972972973	154	5.58918e-13	Axial regulator YABBY 5 OS=Arabidopsis thaliana GN=YAB5 PE=1 SV=1	O22152	YAB1_ARATH	229	43	165	18	58	41	29	33	70.7317073170732	152	1.94392e-12	Axial regulator YABBY 1 OS=Arabidopsis thaliana GN=YAB1 PE=1 SV=1	Q10FZ7	YAB2_ORYSJ	186	43	162	6	45	40	25	30	62.5	147	6.6243e-12	Protein YABBY 2 OS=Oryza sativa subsp. japonica GN=YAB2 PE=2 SV=1	Q76EJ0	YABDL_ORYSJ	194	43	156	6	43	38	26	28	68.4210526315789	141	4.33072e-11	Protein DROOPING LEAF OS=Oryza sativa subsp. japonica GN=DL PE=1 SV=1	
c59132_g1	623	Q17R06	RAB21_BOVIN	222	141	623	69	210	163	95	117	58.2822085889571	471	5.88183e-57	Ras-related protein Rab-21 OS=Bos taurus GN=RAB21 PE=2 SV=1	Q9UL25	RAB21_HUMAN	225	141	623	72	213	163	94	117	57.6687116564417	469	1.12413e-56	Ras-related protein Rab-21 OS=Homo sapiens GN=RAB21 PE=1 SV=3	P35282	RAB21_MOUSE	222	141	623	70	211	163	93	117	57.0552147239264	469	1.39274e-56	Ras-related protein Rab-21 OS=Mus musculus GN=Rab21 PE=1 SV=4	P55745	RAB21_CANFA	223	141	623	70	211	163	94	117	57.6687116564417	468	1.91801e-56	Ras-related protein Rab-21 OS=Canis familiaris GN=RAB21 PE=3 SV=3	Q6AXT5	RAB21_RAT	223	141	623	70	211	163	93	117	57.0552147239264	467	2.35363e-56	Ras-related protein Rab-21 OS=Rattus norvegicus GN=Rab21 PE=2 SV=1	P34142	RAB21_DICDI	212	213	623	60	175	137	77	96	56.2043795620438	406	2.20064e-47	Ras-related protein Rab-21 OS=Dictyostelium discoideum GN=rab21 PE=1 SV=2	Q8WQ53	RAB21_GEOCY	229	129	623	69	221	174	75	112	43.1034482758621	378	4.67698e-43	Ras-related protein Rab-21 OS=Geodia cydonium GN=RAB21 PE=2 SV=1	Q6GQP4	RAB31_RAT	194	234	623	58	166	130	57	80	43.8461538461538	282	3.35312e-29	Ras-related protein Rab-31 OS=Rattus norvegicus GN=Rab31 PE=1 SV=2	Q921E2	RAB31_MOUSE	194	234	623	58	166	130	57	80	43.8461538461538	281	3.60815e-29	Ras-related protein Rab-31 OS=Mus musculus GN=Rab31 PE=1 SV=1	Q13636	RAB31_HUMAN	194	234	623	58	166	130	57	80	43.8461538461538	280	6.35014e-29	Ras-related protein Rab-31 OS=Homo sapiens GN=RAB31 PE=1 SV=1	
c71881_g2	5654	E1BLT8	ZDHC5_BOVIN	714	329	1261	12	311	314	166	201	52.8662420382166	722	9.70064e-79	Palmitoyltransferase ZDHHC5 OS=Bos taurus GN=ZDHHC5 PE=3 SV=1	Q2THW9	ZDHC5_CANFA	715	329	1261	12	311	314	164	202	52.2292993630573	722	1.16056e-78	Palmitoyltransferase ZDHHC5 OS=Canis familiaris GN=ZDHHC5 PE=2 SV=1	Q8VDZ4	ZDHC5_MOUSE	715	329	1261	12	311	314	164	202	52.2292993630573	722	1.29892e-78	Palmitoyltransferase ZDHHC5 OS=Mus musculus GN=Zdhhc5 PE=1 SV=1	Q9C0B5	ZDHC5_HUMAN	715	329	1261	12	311	314	164	202	52.2292993630573	721	1.7213e-78	Palmitoyltransferase ZDHHC5 OS=Homo sapiens GN=ZDHHC5 PE=1 SV=2	Q2THX1	ZDHC5_PANTR	715	329	1261	12	311	314	164	202	52.2292993630573	720	2.19691e-78	Palmitoyltransferase ZDHHC5 OS=Pan troglodytes GN=ZDHHC5 PE=2 SV=1	Q2THW7	ZDHC5_RAT	715	329	1261	12	311	314	164	202	52.2292993630573	718	3.82123e-78	Palmitoyltransferase ZDHHC5 OS=Rattus norvegicus GN=Zdhhc5 PE=1 SV=1	Q5R838	ZDHC5_PONAB	715	329	1261	12	311	314	163	201	51.9108280254777	713	1.76188e-77	Palmitoyltransferase ZDHHC5 OS=Pongo abelii GN=ZDHHC5 PE=2 SV=1	Q2THX0	ZDHC8_PANTR	765	305	1054	3	253	251	144	178	57.3705179282869	706	3.06219e-76	Probable palmitoyltransferase ZDHHC8 OS=Pan troglodytes GN=ZDHHC8 PE=2 SV=1	Q9ULC8	ZDHC8_HUMAN	765	305	1054	3	253	251	144	178	57.3705179282869	706	3.1783e-76	Probable palmitoyltransferase ZDHHC8 OS=Homo sapiens GN=ZDHHC8 PE=1 SV=3	Q5Y5T5	ZDHC8_MOUSE	762	305	1054	3	253	251	142	178	56.5737051792829	705	4.17659e-76	Probable palmitoyltransferase ZDHHC8 OS=Mus musculus GN=Zdhhc8 PE=1 SV=1	
c185297_g1	239	Q03662	GSTX1_TOBAC	223	3	143	155	203	49	34	37	69.3877551020408	176	1.35441e-15	Probable glutathione S-transferase OS=Nicotiana tabacum PE=2 SV=1	P32111	GSTX1_SOLTU	217	3	143	155	201	47	30	36	63.8297872340426	175	1.70268e-15	Probable glutathione S-transferase OS=Solanum tuberosum GN=PRP1 PE=2 SV=1	Q03664	GSTX3_TOBAC	223	3	143	155	203	49	34	37	69.3877551020408	170	8.24896e-15	Probable glutathione S-transferase OS=Nicotiana tabacum PE=2 SV=1	Q03663	GSTX2_TOBAC	223	3	143	155	203	49	32	35	65.3061224489796	161	1.57874e-13	Probable glutathione S-transferase OS=Nicotiana tabacum PE=2 SV=1	Q9SR36	GSTU8_ARATH	224	3	143	161	209	49	19	35	38.7755102040816	120	7.44843e-08	Glutathione S-transferase U8 OS=Arabidopsis thaliana GN=GSTU8 PE=2 SV=1	
c71357_g1	596	Q9STY6	RS202_ARATH	122	54	419	1	122	122	114	115	93.4426229508197	587	6.40079e-76	40S ribosomal protein S20-2 OS=Arabidopsis thaliana GN=RPS20B PE=2 SV=1	P49200	RS201_ARATH	124	57	419	4	124	121	113	114	93.3884297520661	581	6.42085e-75	40S ribosomal protein S20-1 OS=Arabidopsis thaliana GN=RPS20A PE=2 SV=2	P35686	RS20_ORYSJ	128	45	416	3	127	125	103	110	82.4	519	1.36544e-65	40S ribosomal protein S20 OS=Oryza sativa subsp. japonica GN=RPS20 PE=2 SV=2	P60868	RS20_RAT	119	66	419	2	119	118	82	100	69.4915254237288	433	9.36198e-53	40S ribosomal protein S20 OS=Rattus norvegicus GN=Rps20 PE=3 SV=1	P60867	RS20_MOUSE	119	66	419	2	119	118	82	100	69.4915254237288	433	9.36198e-53	40S ribosomal protein S20 OS=Mus musculus GN=Rps20 PE=1 SV=1	Q4R5D0	RS20_MACFA	119	66	419	2	119	118	82	100	69.4915254237288	433	9.36198e-53	40S ribosomal protein S20 OS=Macaca fascicularis GN=RPS20 PE=3 SV=1	P60866	RS20_HUMAN	119	66	419	2	119	118	82	100	69.4915254237288	433	9.36198e-53	40S ribosomal protein S20 OS=Homo sapiens GN=RPS20 PE=1 SV=1	Q3ZBH8	RS20_BOVIN	119	66	419	2	119	118	82	100	69.4915254237288	433	9.36198e-53	40S ribosomal protein S20 OS=Bos taurus GN=RPS20 PE=3 SV=1	P23403	RS20_XENLA	119	111	419	17	119	103	78	95	75.7281553398058	430	2.45184e-52	40S ribosomal protein S20 OS=Xenopus laevis GN=rps20 PE=1 SV=1	Q5R924	RS20_PONAB	119	66	419	2	119	118	81	99	68.6440677966102	425	1.60968e-51	40S ribosomal protein S20 OS=Pongo abelii GN=RPS20 PE=3 SV=1	
c131895_g1	311	P54144	AMT11_ARATH	501	5	310	392	493	102	95	101	93.1372549019608	377	2.82563e-42	Ammonium transporter 1 member 1 OS=Arabidopsis thaliana GN=AMT1-1 PE=1 SV=1	Q9SQH9	AMT13_ARATH	498	11	310	396	490	101	75	84	74.2574257425743	239	3.95021e-23	Ammonium transporter 1 member 3 OS=Arabidopsis thaliana GN=AMT1-3 PE=2 SV=2	P58905	AMT11_SOLLC	488	14	310	392	488	99	67	82	67.6767676767677	222	1.0467e-20	Ammonium transporter 1 member 1 OS=Solanum lycopersicum GN=AMT1-1 PE=2 SV=1	Q9LK16	AMT15_ARATH	496	2	310	395	496	103	67	81	65.0485436893204	206	1.29275e-18	Putative ammonium transporter 1 member 5 OS=Arabidopsis thaliana GN=AMT1-5 PE=3 SV=1	O04161	AMT12_SOLLC	514	14	310	401	501	101	63	80	62.3762376237624	200	9.38445e-18	Ammonium transporter 1 member 2 OS=Solanum lycopersicum GN=AMT1-2 PE=2 SV=1	Q6K9G1	AMT12_ORYSJ	496	53	310	386	470	86	60	70	69.7674418604651	190	1.93869e-16	Ammonium transporter 1 member 2 OS=Oryza sativa subsp. japonica GN=AMT1-2 PE=2 SV=1	Q9SVT8	AMT14_ARATH	504	32	304	405	494	91	60	70	65.9340659340659	185	1.06457e-15	Ammonium transporter 1 member 4 OS=Arabidopsis thaliana GN=AMT1-4 PE=1 SV=1	Q9ZPJ8	AMT12_ARATH	514	8	214	436	509	77	46	54	59.7402597402597	183	2.16662e-15	Ammonium transporter 1 member 2 OS=Arabidopsis thaliana GN=AMT1-2 PE=1 SV=1	Q7XQ12	AMT11_ORYSJ	498	23	214	416	483	68	43	51	63.2352941176471	182	2.53403e-15	Ammonium transporter 1 member 1 OS=Oryza sativa subsp. japonica GN=AMT1-1 PE=2 SV=1	Q6K9G3	AMT13_ORYSJ	498	23	286	395	486	94	54	69	57.4468085106383	159	2.98522e-12	Ammonium transporter 1 member 3 OS=Oryza sativa subsp. japonica GN=AMT1-3 PE=2 SV=1	
c76341_g1	452	Q9LUV4	FRL4A_ARATH	532	3	266	427	505	89	45	53	50.561797752809	145	6.01789e-10	FRIGIDA-like protein 4a OS=Arabidopsis thaliana GN=FRL4A PE=2 SV=1	Q940H8	FRL4B_ARATH	532	3	158	425	476	52	32	37	61.5384615384615	135	1.23035e-08	FRIGIDA-like protein 4b OS=Arabidopsis thaliana GN=FRL4B PE=1 SV=1	
c180516_g1	263	Q0WQK2	ZDHC9_ARATH	443	4	150	376	425	50	39	45	78	132	7.60228e-09	Probable protein S-acyltransferase 7 OS=Arabidopsis thaliana GN=PAT07 PE=1 SV=1	
c82574_g1	351	P47818	CCC1_YEAST	322	2	346	149	265	117	68	89	58.1196581196581	326	8.48196e-36	Protein CCC1 OS=Saccharomyces cerevisiae (strain ATCC 204508 / S288c) GN=CCC1 PE=1 SV=1	Q6MWE5	VIT11_ORYSJ	252	2	346	85	199	115	46	65	40	234	4.04052e-23	Vacuolar iron transporter 1.1 OS=Oryza sativa subsp. japonica GN=VIT1.1 PE=2 SV=1	Q9ZUA5	VIT1_ARATH	250	2	349	84	203	120	48	68	40	231	1.2574e-22	Vacuolar iron transporter 1 OS=Arabidopsis thaliana GN=VIT1 PE=2 SV=1	Q6ERE5	VIT12_ORYSJ	246	2	322	79	185	107	42	63	39.2523364485981	214	3.21225e-20	Vacuolar iron transporter 1.2 OS=Oryza sativa subsp. japonica GN=VIT1.2 PE=3 SV=2	
c42175_g1	610	Q9LXT3	MBF1B_ARATH	142	59	451	1	131	131	109	124	83.206106870229	523	5.86182e-66	Multiprotein-bridging factor 1b OS=Arabidopsis thaliana GN=MBF1B PE=2 SV=1	Q9SJI8	MBF1A_ARATH	142	59	451	1	131	131	105	122	80.1526717557252	505	3.6886e-63	Multiprotein-bridging factor 1a OS=Arabidopsis thaliana GN=MBF1A PE=2 SV=1	Q5ZMC0	EDF1_CHICK	148	86	451	5	125	123	63	80	51.219512195122	286	2.32425e-30	Endothelial differentiation-related factor 1 homolog OS=Gallus gallus GN=EDF1 PE=2 SV=1	Q6GPQ6	EDF1_XENLA	147	86	451	5	125	123	62	80	50.4065040650407	285	2.79856e-30	Endothelial differentiation-related factor 1 homolog OS=Xenopus laevis GN=edf1 PE=2 SV=1	O60869	EDF1_HUMAN	148	86	451	5	125	123	64	80	52.0325203252033	282	8.44384e-30	Endothelial differentiation-related factor 1 OS=Homo sapiens GN=EDF1 PE=1 SV=1	Q3T0V7	EDF1_BOVIN	148	86	451	5	125	123	64	80	52.0325203252033	282	8.44384e-30	Endothelial differentiation-related factor 1 OS=Bos taurus GN=EDF1 PE=2 SV=1	P69736	EDF1_RAT	148	86	451	5	125	123	63	80	51.219512195122	277	4.38531e-29	Endothelial differentiation-related factor 1 OS=Rattus norvegicus GN=Edf1 PE=1 SV=1	Q9JMG1	EDF1_MOUSE	148	86	451	5	125	123	63	80	51.219512195122	277	4.38531e-29	Endothelial differentiation-related factor 1 OS=Mus musculus GN=Edf1 PE=1 SV=1	Q6PBY3	EDF1_DANRE	146	86	451	5	124	122	59	76	48.3606557377049	273	1.64209e-28	Endothelial differentiation-related factor 1 homolog OS=Danio rerio GN=edf1 PE=2 SV=1	Q9LV58	MBF1C_ARATH	148	71	451	7	135	129	63	94	48.8372093023256	271	3.08322e-28	Multiprotein-bridging factor 1c OS=Arabidopsis thaliana GN=MBF1C PE=1 SV=1	
c72123_g4	1868	P91766	ACH1_MANSE	516	366	1403	12	357	346	325	342	93.9306358381503	1665	0	Acetylcholine receptor subunit alpha-like OS=Manduca sexta GN=ARA1 PE=2 SV=1	P09478	ACH1_DROME	567	333	1397	1	355	355	260	308	73.2394366197183	1345	2.11317e-177	Acetylcholine receptor subunit alpha-like 1 OS=Drosophila melanogaster GN=nAChRalpha1 PE=2 SV=2	P25162	ACH4_DROME	519	393	1868	26	458	494	285	354	57.6923076923077	1335	1.41039e-176	Acetylcholine receptor subunit beta-like 2 OS=Drosophila melanogaster GN=nAChRbeta2 PE=2 SV=3	P17644	ACH2_DROME	576	390	1868	40	522	514	266	334	51.7509727626459	1239	2.47717e-161	Acetylcholine receptor subunit alpha-like 2 OS=Drosophila melanogaster GN=nAChRalpha2 PE=2 SV=1	P23414	ACH1_SCHGR	557	396	1400	24	358	335	234	285	69.8507462686567	1229	5.40193e-160	Acetylcholine receptor subunit alpha-L1 OS=Schistocerca gregaria PE=2 SV=1	Q9N587	ACH6_CAEEL	502	363	1868	13	466	525	261	330	49.7142857142857	1098	3.81836e-141	Acetylcholine receptor subunit alpha-type unc-63 OS=Caenorhabditis elegans GN=unc-63 PE=1 SV=2	P32297	ACHA3_HUMAN	505	411	1868	37	473	487	223	310	45.7905544147844	1018	3.25677e-129	Neuronal acetylcholine receptor subunit alpha-3 OS=Homo sapiens GN=CHRNA3 PE=1 SV=4	P09481	ACHA3_CHICK	496	366	1868	13	464	501	223	312	44.5109780439122	1015	6.19605e-129	Neuronal acetylcholine receptor subunit alpha-3 OS=Gallus gallus GN=CHRNA3 PE=2 SV=2	P04757	ACHA3_RAT	499	384	1868	22	467	496	224	309	45.1612903225806	1010	3.9561e-128	Neuronal acetylcholine receptor subunit alpha-3 OS=Rattus norvegicus GN=Chrna3 PE=1 SV=1	Q8R4G9	ACHA3_MOUSE	499	390	1868	24	467	494	224	310	45.3441295546559	1010	4.45186e-128	Neuronal acetylcholine receptor subunit alpha-3 OS=Mus musculus GN=Chrna3 PE=2 SV=1	
c11365_g1	412	Q9SUC9	UGPI7_ARATH	304	111	401	202	297	97	48	63	49.4845360824742	212	1.4478e-19	Uncharacterized GPI-anchored protein At4g28100 OS=Arabidopsis thaliana GN=At4g28100 PE=1 SV=1	
c69807_g2	600	P62201	CALM_LILLO	149	61	507	1	149	149	149	149	100	767	9.29662e-103	Calmodulin OS=Lilium longiflorum PE=2 SV=2	Q7Y052	CALM_EUPCH	149	61	507	1	149	149	149	149	100	767	9.29662e-103	Calmodulin OS=Euphorbia characias PE=2 SV=4	P62202	CALM_BRYDI	149	61	507	1	149	149	149	149	100	767	9.29662e-103	Calmodulin OS=Bryonia dioica PE=2 SV=2	P59220	CALM7_ARATH	149	61	507	1	149	149	149	149	100	767	9.29662e-103	Calmodulin-7 OS=Arabidopsis thaliana GN=CAM7 PE=1 SV=2	P62199	CALM1_PETHY	149	61	507	1	149	149	149	149	100	767	9.29662e-103	Calmodulin-1 OS=Petunia hybrida GN=CAM81 PE=1 SV=2	P62200	CALM1_DAUCA	149	61	507	1	149	149	149	149	100	767	9.29662e-103	Calmodulin-1/11/16 OS=Daucus carota GN=CAM-1 PE=2 SV=2	P27164	CALM3_PETHY	184	64	507	1	148	148	148	148	100	768	2.20855e-102	Calmodulin-related protein OS=Petunia hybrida GN=CAM53 PE=2 SV=2	Q03509	CALM6_ARATH	149	61	507	1	149	149	148	149	99.3288590604027	764	2.92444e-102	Calmodulin-6 OS=Arabidopsis thaliana GN=CAM6 PE=1 SV=2	P62162	CALM_HORVU	149	61	507	1	149	149	148	149	99.3288590604027	764	3.12236e-102	Calmodulin OS=Hordeum vulgare GN=CAM PE=2 SV=2	P62163	CALM2_SOYBN	149	61	507	1	149	149	148	149	99.3288590604027	764	3.12236e-102	Calmodulin-2 OS=Glycine max GN=CAM-2 PE=1 SV=2	
c175090_g1	367	Q12618	ACO1_AJECA	476	2	139	431	476	46	27	34	58.695652173913	130	3.02393e-08	Acyl-CoA desaturase OS=Ajellomyces capsulatus GN=OLE1 PE=3 SV=1	
c30109_g1	1179	P50346	RLA0_SOYBN	320	153	1109	1	320	320	273	297	85.3125	1328	0	60S acidic ribosomal protein P0 OS=Glycine max PE=2 SV=1	O04204	RLA01_ARATH	317	153	1106	1	316	318	264	287	83.0188679245283	1314	5.48039e-180	60S acidic ribosomal protein P0-1 OS=Arabidopsis thaliana GN=RPP0A PE=1 SV=1	Q42112	RLA02_ARATH	320	159	986	2	277	276	245	266	88.768115942029	1309	2.9074e-179	60S acidic ribosomal protein P0-2 OS=Arabidopsis thaliana GN=RPP0B PE=1 SV=2	P57691	RLA03_ARATH	323	159	986	2	277	276	242	266	87.6811594202899	1299	1.25355e-177	60S acidic ribosomal protein P0-3 OS=Arabidopsis thaliana GN=RPP0C PE=1 SV=1	P50345	RLA0_LUPLU	322	153	1109	1	321	321	256	277	79.7507788161994	1205	2.53598e-163	60S acidic ribosomal protein P0 OS=Lupinus luteus PE=2 SV=1	P41095	RLA0_ORYSJ	319	153	1109	1	319	319	246	284	77.115987460815	1203	3.48907e-163	60S acidic ribosomal protein P0 OS=Oryza sativa subsp. japonica GN=Os08g0130500 PE=1 SV=3	O24573	RLA0_MAIZE	319	153	986	1	278	278	222	254	79.8561151079137	1135	6.95442e-153	60S acidic ribosomal protein P0 OS=Zea mays GN=RP-P0 PE=1 SV=3	P29764	RLA0_OXYRB	321	153	878	1	242	242	198	217	81.8181818181818	1046	2.6459e-139	60S acidic ribosomal protein P0 OS=Oxybasis rubra PE=2 SV=1	Q9U3U0	RLA0_CERCA	317	159	1109	2	317	318	168	220	52.8301886792453	807	2.40763e-103	60S acidic ribosomal protein P0 OS=Ceratitis capitata GN=RpLP0 PE=3 SV=1	Q9DG68	RLA0_RANSY	315	162	986	3	275	275	153	198	55.6363636363636	804	6.44072e-103	60S acidic ribosomal protein P0 OS=Rana sylvatica GN=RPLP0 PE=2 SV=1	
c60265_g2	522	P85076	PME_ACTDE	321	11	520	9	178	170	146	153	85.8823529411765	757	3.50497e-99	Pectinesterase OS=Actinidia deliciosa PE=1 SV=1	O81301	PME40_ARATH	518	2	520	204	376	173	122	149	70.5202312138728	698	5.43531e-88	Probable pectinesterase/pectinesterase inhibitor 40 OS=Arabidopsis thaliana GN=PME40 PE=2 SV=1	O81415	PME39_ARATH	532	2	520	218	390	173	125	142	72.2543352601156	679	5.74959e-85	Probable pectinesterase/pectinesterase inhibitor 39 OS=Arabidopsis thaliana GN=PME39 PE=2 SV=1	O04887	PME2_CITSI	510	5	520	200	369	172	118	140	68.6046511627907	624	6.02306e-77	Pectinesterase 2 OS=Citrus sinensis GN=PECS-2.1 PE=2 SV=1	Q9SRX4	PME7_ARATH	579	14	520	265	436	172	114	130	66.2790697674419	606	1.20941e-73	Probable pectinesterase/pectinesterase inhibitor 7 OS=Arabidopsis thaliana GN=PME7 PE=2 SV=1	O22149	PME17_ARATH	511	5	520	204	371	172	115	134	66.8604651162791	585	2.71558e-71	Probable pectinesterase/pectinesterase inhibitor 17 OS=Arabidopsis thaliana GN=PME17 PE=2 SV=2	Q43062	PME_PRUPE	522	11	517	208	376	169	106	129	62.7218934911243	579	2.64181e-70	Pectinesterase/pectinesterase inhibitor PPE8B OS=Prunus persica PE=2 SV=1	Q8RXK7	PME41_ARATH	573	14	520	259	430	172	110	128	63.953488372093	582	2.87863e-70	Probable pectinesterase/pectinesterase inhibitor 41 OS=Arabidopsis thaliana GN=PME41 PE=2 SV=2	Q9SMY7	PME44_ARATH	525	8	517	211	380	170	106	130	62.3529411764706	576	1.0363e-69	Probable pectinesterase/pectinesterase inhibitor 44 OS=Arabidopsis thaliana GN=PME44 PE=2 SV=2	P83948	PME3_CITSI	584	11	520	273	442	170	108	132	63.5294117647059	579	1.20434e-69	Pectinesterase 3 OS=Citrus sinensis PE=1 SV=1	
c71202_g1	422	Q96386	MT3_CARPA	65	70	252	1	64	64	43	49	67.1875	202	1.33078e-19	Metallothionein-like protein type 3 OS=Carica papaya PE=3 SV=1	O24059	MT3_MALDO	66	70	252	1	65	65	41	49	63.0769230769231	199	3.23582e-19	Metallothionein-like protein type 3 OS=Malus domestica GN=MT2 PE=3 SV=1	P43389	MT3_ACTDE	63	70	249	1	62	62	42	47	67.741935483871	194	1.79877e-18	Metallothionein-like protein type 3 OS=Actinidia deliciosa GN=pKIWI503 PE=2 SV=1	A1YTM8	MT3A_ORYSJ	62	70	252	1	61	61	36	46	59.0163934426229	183	7.47215e-17	Metallothionein-like protein 3A OS=Oryza sativa subsp. japonica GN=MT3A PE=2 SV=1	A2WLS0	MT3A_ORYSI	62	70	252	1	61	61	36	46	59.0163934426229	183	7.47215e-17	Metallothionein-like protein 3A OS=Oryza sativa subsp. indica GN=MT3A PE=3 SV=1	O48951	MT3_PRUAV	64	70	249	1	64	64	37	44	57.8125	177	4.50642e-16	Metallothionein-like protein 1 OS=Prunus avium GN=MT1 PE=3 SV=1	A3B0Y1	MT3B_ORYSJ	65	70	252	1	64	64	35	46	54.6875	168	8.51453e-15	Metallothionein-like protein 3B OS=Oryza sativa subsp. japonica GN=MT3B PE=2 SV=1	A2Y1D7	MT3B_ORYSI	65	70	252	1	64	64	34	46	53.125	163	4.72091e-14	Metallothionein-like protein 3B OS=Oryza sativa subsp. indica GN=MT3B PE=3 SV=1	Q40256	MT3_MUSAC	65	82	252	4	64	61	33	43	54.0983606557377	161	1.13086e-13	Metallothionein-like protein type 3 OS=Musa acuminata PE=3 SV=1	Q40854	MT3_PICGL	60	70	249	1	58	60	27	34	45	112	5.12807e-07	Metallothionein-like protein EMB30 OS=Picea glauca GN=EMB30 PE=3 SV=1	
c26452_g1	206	Q8GW31	DCP2_ARATH	373	3	206	130	197	68	54	60	79.4117647058823	300	1.54688e-32	mRNA-decapping enzyme subunit 2 OS=Arabidopsis thaliana GN=DCP2 PE=1 SV=1	Q9CYC6	DCP2_MOUSE	422	9	203	122	186	65	34	43	52.3076923076923	197	4.66083e-18	m7GpppN-mRNA hydrolase OS=Mus musculus GN=Dcp2 PE=1 SV=2	Q5REQ8	DCP2_PONAB	385	9	203	122	186	65	33	43	50.7692307692308	195	7.89469e-18	m7GpppN-mRNA hydrolase OS=Pongo abelii GN=DCP2 PE=2 SV=1	Q8IU60	DCP2_HUMAN	420	9	203	122	186	65	33	43	50.7692307692308	195	1.11639e-17	m7GpppN-mRNA hydrolase OS=Homo sapiens GN=DCP2 PE=1 SV=2	O13828	DCP2_SCHPO	741	9	203	121	185	65	35	45	53.8461538461538	194	3.01071e-17	mRNA decapping complex subunit 2 OS=Schizosaccharomyces pombe (strain 972 / ATCC 24843) GN=dcp2 PE=1 SV=1	Q75BK1	DCP2_ASHGO	880	3	203	122	191	70	35	48	50	191	9.41159e-17	mRNA-decapping enzyme subunit 2 OS=Ashbya gossypii (strain ATCC 10895 / CBS 109.51 / FGSC 9923 / NRRL Y-1056) GN=DCP2 PE=3 SV=1	A6ZRW5	DCP2_YEAS7	970	12	203	128	191	64	26	45	40.625	155	6.09064e-12	mRNA-decapping enzyme subunit 2 OS=Saccharomyces cerevisiae (strain YJM789) GN=DCP2 PE=3 SV=1	P53550	DCP2_YEAST	970	12	203	128	191	64	26	45	40.625	155	6.57422e-12	mRNA-decapping enzyme subunit 2 OS=Saccharomyces cerevisiae (strain ATCC 204508 / S288c) GN=DCP2 PE=1 SV=1	O62255	DCP2_CAEEL	786	3	203	264	330	67	26	35	38.8059701492537	136	1.89373e-09	mRNA-decapping enzyme 2 OS=Caenorhabditis elegans GN=dcap-2 PE=2 SV=4	
c131156_g1	266	Q964T2	CP9E2_BLAGE	533	16	216	464	530	67	34	45	50.7462686567164	172	3.8748e-14	Cytochrome P450 9e2 OS=Blattella germanica GN=CYP9E2 PE=2 SV=1	Q9V4I1	CP9B2_DROME	505	16	219	438	505	68	32	41	47.0588235294118	148	6.48773e-11	Cytochrome P450 9b2 OS=Drosophila melanogaster GN=Cyp9b2 PE=2 SV=1	Q9V4I0	CP9B1_DROME	505	16	219	438	505	68	29	41	42.6470588235294	145	1.42458e-10	Cytochrome P450 9b1 OS=Drosophila melanogaster GN=Cyp9b1 PE=2 SV=1	Q9V6H1	CP9H1_DROME	518	10	219	449	518	70	29	40	41.4285714285714	143	2.79569e-10	Probable cytochrome P450 9h1 OS=Drosophila melanogaster GN=Cyp9h1 PE=3 SV=1	P51538	CP3A9_RAT	503	7	171	428	482	55	27	36	49.0909090909091	142	4.14635e-10	Cytochrome P450 3A9 OS=Rattus norvegicus GN=Cyp3a9 PE=2 SV=2	Q9W130	CP9C1_DROME	522	19	216	454	519	66	30	39	45.4545454545455	140	6.9693e-10	Cytochrome P450 9c1 OS=Drosophila melanogaster GN=Cyp9c1 PE=2 SV=1	P04800	CP3A1_RAT	504	16	171	432	483	52	24	34	46.1538461538462	129	1.86406e-08	Cytochrome P450 3A1 OS=Rattus norvegicus GN=Cyp3a1 PE=1 SV=1	Q64464	CP3AD_MOUSE	503	7	171	428	482	55	24	36	43.6363636363636	129	2.33531e-08	Cytochrome P450 3A13 OS=Mus musculus GN=Cyp3a13 PE=2 SV=1	Q29496	CP3AO_SHEEP	503	7	171	428	482	55	24	34	43.6363636363636	128	2.51866e-08	Cytochrome P450 3A24 OS=Ovis aries GN=CYP3A24 PE=2 SV=1	Q64581	CP3AI_RAT	497	16	186	431	487	57	26	35	45.6140350877193	127	3.928e-08	Cytochrome P450 3A18 OS=Rattus norvegicus GN=Cyp3a18 PE=2 SV=1	
c52860_g1	274	O13493	MYB1_NEUCR	324	4	177	4	61	58	35	43	60.3448275862069	203	6.91209e-19	Myb-like DNA-binding protein myb-1 OS=Neurospora crassa (strain ATCC 24698 / 74-OR23-1A / CBS 708.71 / DSM 1257 / FGSC 987) GN=rca-1 PE=3 SV=2	Q9S7G7	MB3R1_ARATH	776	7	174	83	138	56	24	34	42.8571428571429	130	2.20681e-08	Myb-related protein 3R-1 OS=Arabidopsis thaliana GN=MYB3R-1 PE=2 SV=1	P04197	MYB_DROME	657	10	174	132	186	55	22	34	40	124	1.14316e-07	Myb protein OS=Drosophila melanogaster GN=Myb PE=1 SV=2	Q52G60	CEF1_MAGO7	773	10	177	1	56	56	22	36	39.2857142857143	124	1.29014e-07	Pre-mRNA-splicing factor CEF1 OS=Magnaporthe oryzae (strain 70-15 / ATCC MYA-4617 / FGSC 8958) GN=CEF1 PE=3 SV=1	Q7SAF6	CEF1_NEUCR	779	10	177	1	56	56	22	36	39.2857142857143	123	1.70827e-07	Pre-mRNA-splicing factor cef-1 OS=Neurospora crassa (strain ATCC 24698 / 74-OR23-1A / CBS 708.71 / DSM 1257 / FGSC 987) GN=cef-1 PE=3 SV=1	Q05935	MYBA_XENLA	728	10	174	82	136	55	22	34	40	122	2.1011e-07	Myb-related protein A OS=Xenopus laevis GN=mybl1 PE=2 SV=1	Q9S7L2	MYB98_ARATH	427	10	162	217	267	51	20	33	39.2156862745098	119	3.63187e-07	Transcription factor MYB98 OS=Arabidopsis thaliana GN=MYB98 PE=2 SV=1	Q08759	MYB_XENLA	624	10	174	85	139	55	22	33	40	120	4.21427e-07	Transcriptional activator Myb OS=Xenopus laevis GN=myb PE=2 SV=1	Q4WHG0	CEF1_ASPFU	792	10	177	1	56	56	21	34	37.5	119	5.5019e-07	Pre-mRNA-splicing factor cef1 OS=Neosartorya fumigata (strain ATCC MYA-4609 / Af293 / CBS 101355 / FGSC A1100) GN=cef1 PE=3 SV=1	P0CO95	CEF1_CRYNB	833	10	165	6	57	52	20	33	38.4615384615385	119	5.74556e-07	Pre-mRNA-splicing factor CEF1 OS=Cryptococcus neoformans var. neoformans serotype D (strain B-3501A) GN=CEF1 PE=3 SV=1	
c70450_g2	2479	P22464	ANXB9_DROME	324	1268	2230	1	321	321	215	255	66.9781931464174	1089	7.50836e-140	Annexin B9 OS=Drosophila melanogaster GN=AnxB9 PE=2 SV=2	Q9VXG4	ANX11_DROME	511	1265	2209	191	505	315	168	222	53.3333333333333	822	6.85944e-98	Annexin B11 OS=Drosophila melanogaster GN=AnxB11 PE=2 SV=2	P27214	ANX11_BOVIN	503	1268	2242	177	498	325	170	224	52.3076923076923	803	2.64971e-95	Annexin A11 OS=Bos taurus GN=ANXA11 PE=1 SV=1	P33477	ANX11_RABIT	503	1268	2191	191	498	309	166	219	53.7216828478964	793	6.87878e-94	Annexin A11 OS=Oryctolagus cuniculus GN=ANXA11 PE=1 SV=1	P13214	ANXA4_BOVIN	319	1268	2191	7	314	308	157	216	50.974025974026	776	8.59777e-94	Annexin A4 OS=Bos taurus GN=ANXA4 PE=1 SV=2	P97384	ANX11_MOUSE	503	1268	2242	177	498	325	166	222	51.0769230769231	792	1.21851e-93	Annexin A11 OS=Mus musculus GN=Anxa11 PE=2 SV=2	P26256	ANX12_HYDVU	316	1268	2191	6	313	308	160	215	51.9480519480519	774	1.69424e-93	Annexin-B12 OS=Hydra vulgaris GN=ANXB12 PE=1 SV=1	P50995	ANX11_HUMAN	505	1268	2191	193	500	308	165	218	53.5714285714286	790	2.53055e-93	Annexin A11 OS=Homo sapiens GN=ANXA11 PE=1 SV=1	P09525	ANXA4_HUMAN	319	1268	2191	7	314	308	154	216	50	770	7.11222e-93	Annexin A4 OS=Homo sapiens GN=ANXA4 PE=1 SV=4	P08132	ANXA4_PIG	319	1268	2191	7	314	308	154	215	50	766	2.73905e-92	Annexin A4 OS=Sus scrofa GN=ANXA4 PE=1 SV=2	
c194014_g1	225	Q8BGT5	ALAT2_MOUSE	522	1	222	142	215	74	39	49	52.7027027027027	202	2.28634e-18	Alanine aminotransferase 2 OS=Mus musculus GN=Gpt2 PE=1 SV=1	Q6GM82	ALAT2_XENLA	540	1	222	159	233	75	43	52	57.3333333333333	199	5.57858e-18	Alanine aminotransferase 2 OS=Xenopus laevis GN=gpt2 PE=2 SV=1	P25409	ALAT1_RAT	496	1	222	115	189	75	41	53	54.6666666666667	199	5.92098e-18	Alanine aminotransferase 1 OS=Rattus norvegicus GN=Gpt PE=1 SV=2	A4IFH5	ALAT1_BOVIN	496	1	222	115	189	75	40	54	53.3333333333333	198	6.09875e-18	Alanine aminotransferase 1 OS=Bos taurus GN=GPT PE=2 SV=1	Q8QZR5	ALAT1_MOUSE	496	1	222	115	189	75	41	53	54.6666666666667	198	6.34409e-18	Alanine aminotransferase 1 OS=Mus musculus GN=Gpt PE=2 SV=3	P24298	ALAT1_HUMAN	496	1	222	115	189	75	39	54	52	197	9.78881e-18	Alanine aminotransferase 1 OS=Homo sapiens GN=GPT PE=1 SV=3	Q28DB5	ALAT2_XENTR	524	1	222	143	217	75	42	52	56	197	9.85664e-18	Alanine aminotransferase 2 OS=Xenopus tropicalis GN=gpt2 PE=2 SV=1	Q6NYL5	ALAT2_DANRE	549	1	222	168	242	75	40	51	53.3333333333333	192	5.61148e-17	Alanine aminotransferase 2-like OS=Danio rerio GN=gpt2l PE=2 SV=2	Q8TD30	ALAT2_HUMAN	523	1	222	142	216	75	39	49	52	191	6.79149e-17	Alanine aminotransferase 2 OS=Homo sapiens GN=GPT2 PE=1 SV=1	Q9LR30	GGT1_ARATH	481	1	213	98	165	71	31	49	43.6619718309859	168	8.07764e-14	Glutamate--glyoxylate aminotransferase 1 OS=Arabidopsis thaliana GN=GGAT1 PE=1 SV=1	
c72893_g1	1946	Q05319	STUB_DROME	787	804	1568	543	786	256	88	138	34.375	405	4.44603e-40	Serine proteinase stubble OS=Drosophila melanogaster GN=Sb PE=2 SV=2	Q402U7	PRS44_MOUSE	372	720	1568	90	344	292	95	149	32.5342465753425	371	1.86618e-37	Serine protease 44 OS=Mus musculus GN=Prss44 PE=2 SV=1	E7EML9	PRS44_HUMAN	344	771	1568	90	331	268	94	136	35.0746268656716	364	9.87065e-37	Serine protease 44 OS=Homo sapiens GN=PRSS44 PE=3 SV=3	Q8VIF2	PRS42_MOUSE	335	771	1556	72	310	264	84	136	31.8181818181818	356	9.81524e-36	Serine protease 42 OS=Mus musculus GN=Prss42 PE=2 SV=1	P21902	PCE_TACTR	375	711	1571	98	375	297	93	140	31.3131313131313	349	1.71186e-34	Proclotting enzyme OS=Tachypleus tridentatus PE=1 SV=1	Q6UWB4	PRS55_HUMAN	352	804	1562	67	297	256	80	132	31.25	340	2.27896e-33	Serine protease 55 OS=Homo sapiens GN=PRSS55 PE=1 SV=2	Q3SYP2	CTRC_MOUSE	268	786	1568	23	266	268	88	142	32.8358208955224	329	1.49826e-32	Chymotrypsin-C OS=Mus musculus GN=Ctrc PE=2 SV=1	Q9N2D1	TRYT_PIG	275	825	1568	35	271	256	88	128	34.375	326	3.94857e-32	Tryptase OS=Sus scrofa GN=MCT7 PE=2 SV=1	Q9XSM2	TRYT_SHEEP	273	825	1568	33	269	255	82	131	32.156862745098	326	4.06003e-32	Tryptase-2 OS=Ovis aries PE=2 SV=1	P55091	CTRC_RAT	268	786	1568	23	266	268	88	141	32.8358208955224	323	7.68142e-32	Chymotrypsin-C OS=Rattus norvegicus GN=Ctrc PE=1 SV=1	
c53602_g1	2143	P08841	TBB3_DROME	454	97	1374	1	426	426	400	417	93.8967136150235	2097	0	Tubulin beta-3 chain OS=Drosophila melanogaster GN=betaTub60D PE=2 SV=2	O17449	TBB1_MANSE	447	97	1374	1	420	426	390	412	91.5492957746479	2048	0	Tubulin beta-1 chain OS=Manduca sexta PE=2 SV=1	Q27U48	TBB1_GLOMM	447	97	1374	1	420	426	388	412	91.0798122065728	2045	0	Tubulin beta-1 chain OS=Glossina morsitans morsitans PE=2 SV=1	Q24560	TBB1_DROME	447	97	1374	1	420	426	388	412	91.0798122065728	2045	0	Tubulin beta-1 chain OS=Drosophila melanogaster GN=betaTub56D PE=1 SV=2	P68372	TBB4B_MOUSE	445	97	1374	1	420	426	391	411	91.7840375586855	2043	0	Tubulin beta-4B chain OS=Mus musculus GN=Tubb4b PE=1 SV=1	P68371	TBB4B_HUMAN	445	97	1374	1	420	426	391	411	91.7840375586855	2043	0	Tubulin beta-4B chain OS=Homo sapiens GN=TUBB4B PE=1 SV=1	Q3MHM5	TBB4B_BOVIN	445	97	1374	1	420	426	391	411	91.7840375586855	2043	0	Tubulin beta-4B chain OS=Bos taurus GN=TUBB4B PE=2 SV=1	P30883	TBB4_XENLA	445	97	1374	1	420	426	390	411	91.5492957746479	2043	0	Tubulin beta-4 chain OS=Xenopus laevis GN=tubb4 PE=2 SV=1	P11833	TBB_PARLI	447	97	1374	1	420	426	389	411	91.3145539906103	2043	0	Tubulin beta chain OS=Paracentrotus lividus PE=2 SV=1	Q91240	TBB_PSEAM	445	97	1374	1	420	426	389	412	91.3145539906103	2041	0	Tubulin beta chain OS=Pseudopleuronectes americanus PE=2 SV=1	
c118268_g1	448	Q06209	CHI4_BRANA	268	16	294	95	188	95	35	48	36.8421052631579	142	5.46811e-10	Basic endochitinase CHB4 OS=Brassica napus PE=1 SV=2	P42820	CHIP_BETVU	288	16	294	110	207	98	38	51	38.7755102040816	133	1.37409e-08	Acidic endochitinase SP2 OS=Beta vulgaris GN=SP2 PE=1 SV=1	Q7Y1Z0	CHI5_ORYSJ	288	16	330	90	207	118	35	52	29.6610169491525	128	6.43515e-08	Chitinase 5 OS=Oryza sativa subsp. japonica GN=Cht5 PE=2 SV=1	P27054	CHI4_PHAVU	270	25	336	77	186	113	39	52	34.5132743362832	122	3.65813e-07	Endochitinase PR4 OS=Phaseolus vulgaris GN=CHI4 PE=2 SV=1	O04138	CHI4_ORYSJ	285	16	330	87	204	118	34	52	28.8135593220339	120	7.03945e-07	Chitinase 4 OS=Oryza sativa subsp. japonica GN=Cht4 PE=2 SV=2	Q5NB11	CHI10_ORYSJ	290	16	213	105	182	79	33	41	41.7721518987342	119	9.77206e-07	Chitinase 10 OS=Oryza sativa subsp. japonica GN=Cht10 PE=2 SV=1	P29023	CHIB_MAIZE	269	16	213	124	188	66	27	36	40.9090909090909	116	1.89281e-06	Endochitinase B (Fragment) OS=Zea mays PE=1 SV=1	Q6K8R2	CHI6_ORYSJ	271	16	213	123	188	66	26	35	39.3939393939394	115	2.49063e-06	Chitinase 6 OS=Oryza sativa subsp. japonica GN=Cht6 PE=2 SV=1	P29022	CHIA_MAIZE	280	16	213	135	199	66	26	36	39.3939393939394	115	3.1259e-06	Endochitinase A OS=Zea mays PE=1 SV=1	
c136074_g1	637	Q03194	PMA4_NICPL	952	288	635	837	952	116	104	113	89.6551724137931	564	2.17357e-65	Plasma membrane ATPase 4 OS=Nicotiana plumbaginifolia GN=PMA4 PE=2 SV=1	Q9SJB3	PMA5_ARATH	949	288	635	834	949	116	95	107	81.8965517241379	511	4.11324e-58	ATPase 5, plasma membrane-type OS=Arabidopsis thaliana GN=AHA5 PE=3 SV=3	Q7XPY2	PMA1_ORYSJ	951	288	635	834	951	118	97	110	82.2033898305085	505	2.94499e-57	Plasma membrane ATPase OS=Oryza sativa subsp. japonica GN=Os04g0656100 PE=2 SV=1	Q42556	PMA9_ARATH	954	288	635	839	954	116	93	107	80.1724137931034	503	5.45989e-57	ATPase 9, plasma membrane-type OS=Arabidopsis thaliana GN=AHA9 PE=2 SV=2	Q9M2A0	PMA8_ARATH	948	288	635	837	948	116	96	104	82.7586206896552	495	7.21618e-56	ATPase 8, plasma membrane-type OS=Arabidopsis thaliana GN=AHA8 PE=3 SV=1	P19456	PMA2_ARATH	948	288	635	834	948	116	97	102	83.6206896551724	492	1.93469e-55	ATPase 2, plasma membrane-type OS=Arabidopsis thaliana GN=AHA2 PE=1 SV=2	P83970	PMA1_WHEAT	951	288	635	834	951	118	90	107	76.271186440678	478	2.02494e-53	Plasma membrane ATPase OS=Triticum aestivum GN=ha1 PE=2 SV=1	Q9SH76	PMA6_ARATH	949	288	635	836	949	116	88	104	75.8620689655172	474	7.79595e-53	ATPase 6, plasma membrane-type OS=Arabidopsis thaliana GN=AHA6 PE=2 SV=1	P20649	PMA1_ARATH	949	288	632	835	949	115	90	98	78.2608695652174	473	9.71518e-53	ATPase 1, plasma membrane-type OS=Arabidopsis thaliana GN=AHA1 PE=1 SV=3	Q9LV11	PMA11_ARATH	956	288	635	842	956	116	83	100	71.551724137931	443	1.57496e-48	ATPase 11, plasma membrane-type OS=Arabidopsis thaliana GN=AHA11 PE=1 SV=1	
c160964_g1	467	Q1JP75	DCXR_BOVIN	244	13	354	129	242	114	65	88	57.0175438596491	368	3.94591e-42	L-xylulose reductase OS=Bos taurus GN=DCXR PE=2 SV=1	Q8JIS3	DER_CHICK	246	7	354	129	244	116	66	86	56.8965517241379	360	6.03434e-41	D-erythrulose reductase OS=Gallus gallus GN=DER PE=1 SV=1	Q920P0	DCXR_RAT	244	7	354	127	242	116	64	89	55.1724137931034	360	6.32517e-41	L-xylulose reductase OS=Rattus norvegicus GN=Dcxr PE=1 SV=1	Q7Z4W1	DCXR_HUMAN	244	7	351	127	241	115	63	86	54.7826086956522	360	6.60082e-41	L-xylulose reductase OS=Homo sapiens GN=DCXR PE=1 SV=2	Q91X52	DCXR_MOUSE	244	7	354	127	242	116	63	88	54.3103448275862	355	3.44474e-40	L-xylulose reductase OS=Mus musculus GN=Dcxr PE=2 SV=2	Q91XV4	DCXR_MESAU	244	13	354	129	242	114	62	86	54.3859649122807	352	1.03195e-39	L-xylulose reductase OS=Mesocricetus auratus GN=DCXR PE=1 SV=1	Q920N9	DCXR_CAVPO	244	7	354	127	242	116	63	87	54.3103448275862	352	1.13575e-39	L-xylulose reductase OS=Cavia porcellus GN=DCXR PE=2 SV=1	Q21929	DCXR_CAEEL	251	7	351	134	248	115	65	82	56.5217391304348	344	1.89366e-38	L-xylulose reductase OS=Caenorhabditis elegans GN=dhs-21 PE=1 SV=2	P08074	CBR2_MOUSE	244	7	354	127	242	116	55	79	47.4137931034483	280	3.177e-29	Carbonyl reductase [NADPH] 2 OS=Mus musculus GN=Cbr2 PE=1 SV=1	Q29529	CBR2_PIG	244	7	354	127	242	116	56	78	48.2758620689655	279	5.02842e-29	Carbonyl reductase [NADPH] 2 OS=Sus scrofa GN=CBR2 PE=1 SV=1	
c139942_g1	250	P12276	FAS_CHICK	2512	3	239	1501	1582	85	39	48	45.8823529411765	163	1.07935e-12	Fatty acid synthase OS=Gallus gallus GN=FASN PE=1 SV=5	P12785	FAS_RAT	2505	3	239	1490	1572	84	36	49	42.8571428571429	156	7.71834e-12	Fatty acid synthase OS=Rattus norvegicus GN=Fasn PE=1 SV=3	P19096	FAS_MOUSE	2504	3	239	1490	1571	83	35	49	42.1686746987952	154	1.62746e-11	Fatty acid synthase OS=Mus musculus GN=Fasn PE=1 SV=2	P49327	FAS_HUMAN	2511	3	239	1497	1578	83	36	48	43.3734939759036	153	1.94773e-11	Fatty acid synthase OS=Homo sapiens GN=FASN PE=1 SV=3	Q71SP7	FAS_BOVIN	2513	15	239	1499	1576	81	36	44	44.4444444444444	139	1.41896e-09	Fatty acid synthase OS=Bos taurus GN=FASN PE=2 SV=1	
c173010_g1	235	Q6AF36	TAL_LEIXX	381	3	230	133	210	79	51	57	64.5569620253165	221	1.8184e-21	Transaldolase OS=Leifsonia xyli subsp. xyli (strain CTCB07) GN=tal PE=3 SV=1	Q82M93	TAL1_STRAW	378	6	230	136	209	78	51	58	65.3846153846154	211	5.26692e-20	Transaldolase 1 OS=Streptomyces avermitilis (strain ATCC 31267 / DSM 46492 / JCM 5070 / NCIMB 12804 / NRRL 8165 / MA-4680) GN=tal1 PE=3 SV=1	Q9XAC0	TAL2_STRCO	372	6	230	130	203	78	49	57	62.8205128205128	210	5.74191e-20	Transaldolase 2 OS=Streptomyces coelicolor (strain ATCC BAA-471 / A3(2) / M145) GN=tal2 PE=3 SV=1	Q829U5	TAL2_STRAW	372	6	230	130	203	78	50	57	64.1025641025641	210	6.04497e-20	Transaldolase 2 OS=Streptomyces avermitilis (strain ATCC 31267 / DSM 46492 / JCM 5070 / NCIMB 12804 / NRRL 8165 / MA-4680) GN=tal2 PE=3 SV=1	A9WT40	TAL_RENSM	374	3	230	126	203	79	47	57	59.4936708860759	206	2.19564e-19	Transaldolase OS=Renibacterium salmoninarum (strain ATCC 33209 / DSM 20767 / JCM 11484 / NBRC 15589 / NCIMB 2235) GN=tal PE=3 SV=1	A4FBP0	TAL_SACEN	366	9	230	128	203	76	43	56	56.578947368421	206	2.19682e-19	Transaldolase OS=Saccharopolyspora erythraea (strain NRRL 23338) GN=tal PE=3 SV=1	Q741B5	TAL_MYCPA	373	9	230	131	206	76	45	58	59.2105263157895	206	2.2156e-19	Transaldolase OS=Mycobacterium paratuberculosis (strain ATCC BAA-968 / K-10) GN=tal PE=3 SV=1	A0LTY8	TAL_ACIC1	372	6	230	130	203	77	45	57	58.4415584415584	204	3.70533e-19	Transaldolase OS=Acidothermus cellulolyticus (strain ATCC 43068 / 11B) GN=tal PE=3 SV=1	O88018	TAL1_STRCO	381	6	230	139	212	78	50	57	64.1025641025641	204	4.11163e-19	Transaldolase 1 OS=Streptomyces coelicolor (strain ATCC BAA-471 / A3(2) / M145) GN=tal1 PE=3 SV=1	A8KYS5	TAL_FRASN	369	21	230	132	203	73	44	56	60.2739726027397	202	8.59801e-19	Transaldolase OS=Frankia sp. (strain EAN1pec) GN=tal PE=3 SV=1	
c119292_g1	535	P00533	EGFR_HUMAN	1210	142	321	629	688	60	51	53	85	153	1.40112e-10	Epidermal growth factor receptor OS=Homo sapiens GN=EGFR PE=1 SV=2	P55245	EGFR_MACMU	1210	142	321	629	688	60	50	52	83.3333333333333	146	9.08743e-10	Epidermal growth factor receptor OS=Macaca mulatta GN=EGFR PE=2 SV=2	Q01279	EGFR_MOUSE	1210	142	291	641	690	50	43	47	86	142	3.45912e-09	Epidermal growth factor receptor OS=Mus musculus GN=Egfr PE=1 SV=1	
c117491_g1	497	Q39613	CYPH_CATRO	172	2	451	23	172	150	132	143	88	650	2.70048e-85	Peptidyl-prolyl cis-trans isomerase OS=Catharanthus roseus GN=PCKR1 PE=1 SV=1	O49886	CYPH_LUPLU	172	2	451	23	172	150	128	142	85.3333333333333	642	4.64075e-84	Peptidyl-prolyl cis-trans isomerase OS=Lupinus luteus PE=2 SV=1	Q8W171	CYP1_SOYBN	172	2	451	23	172	150	129	141	86	635	5.81192e-83	Peptidyl-prolyl cis-trans isomerase 1 OS=Glycine max GN=Cyp1 PE=2 SV=1	P21568	CYPH_SOLLC	171	2	448	23	171	149	128	140	85.9060402684564	629	3.99669e-82	Peptidyl-prolyl cis-trans isomerase OS=Solanum lycopersicum GN=CYP PE=2 SV=1	Q42406	CP18D_ARATH	172	2	451	23	172	150	126	138	84	622	4.78854e-81	Peptidyl-prolyl cis-trans isomerase CYP18-4 OS=Arabidopsis thaliana GN=CYP18-4 PE=1 SV=1	Q9SKQ0	CP19B_ARATH	174	2	451	24	173	150	125	137	83.3333333333333	615	5.73331e-80	Peptidyl-prolyl cis-trans isomerase CYP19-2 OS=Arabidopsis thaliana GN=CYP19-2 PE=1 SV=1	Q38900	CP19A_ARATH	173	2	451	24	173	150	125	137	83.3333333333333	614	7.86339e-80	Peptidyl-prolyl cis-trans isomerase CYP19-1 OS=Arabidopsis thaliana GN=CYP19-1 PE=1 SV=1	P34790	CP18C_ARATH	172	2	451	23	172	150	125	137	83.3333333333333	607	8.08363e-79	Peptidyl-prolyl cis-trans isomerase CYP18-3 OS=Arabidopsis thaliana GN=CYP18-3 PE=1 SV=1	P34887	CYPH_ALLCE	150	2	451	2	150	150	125	136	83.3333333333333	600	4.89936e-78	Peptidyl-prolyl cis-trans isomerase OS=Allium cepa GN=CYP PE=2 SV=1	P24525	CYPH_BRANA	171	2	448	23	171	149	121	132	81.2080536912752	595	6.71627e-77	Peptidyl-prolyl cis-trans isomerase OS=Brassica napus GN=CYP PE=2 SV=2	
c98685_g1	332	Q8NK47	G3P_RHIMI	336	2	298	238	336	99	74	88	74.7474747474748	397	3.70658e-46	Glyceraldehyde-3-phosphate dehydrogenase OS=Rhizomucor miehei GN=GPD PE=3 SV=1	Q96UF1	G3P3_MUCCL	339	2	298	240	339	100	78	88	78	396	4.88379e-46	Glyceraldehyde-3-phosphate dehydrogenase 3 OS=Mucor circinelloides f. lusitanicus GN=GPD3 PE=3 SV=1	P08439	G3P_ZYGRO	333	2	283	238	331	94	74	83	78.7234042553192	387	1.12593e-44	Glyceraldehyde-3-phosphate dehydrogenase OS=Zygosaccharomyces rouxii PE=3 SV=1	Q6CCU7	G3P_YARLI	338	2	289	239	335	97	76	87	78.3505154639175	385	1.84763e-44	Glyceraldehyde-3-phosphate dehydrogenase OS=Yarrowia lipolytica (strain CLIB 122 / E 150) GN=GPD PE=3 SV=1	P84999	G3P3_KLUMA	331	2	283	237	330	94	74	84	78.7234042553192	378	1.80471e-43	Glyceraldehyde-3-phosphate dehydrogenase 3 OS=Kluyveromyces marxianus GN=GAP3 PE=1 SV=1	Q01077	G3P2_KLUMA	331	2	283	237	330	94	74	84	78.7234042553192	378	1.88271e-43	Glyceraldehyde-3-phosphate dehydrogenase 2 OS=Kluyveromyces marxianus GN=GAP2 PE=3 SV=2	Q9C136	G3P1_MUCCL	337	2	298	239	337	99	72	84	72.7272727272727	376	4.54965e-43	Glyceraldehyde-3-phosphate dehydrogenase 1 OS=Mucor circinelloides f. lusitanicus GN=GPD1 PE=2 SV=1	Q92263	G3P_PICPA	333	2	283	239	332	94	72	84	76.5957446808511	375	6.47491e-43	Glyceraldehyde-3-phosphate dehydrogenase OS=Komagataella pastoris GN=GPD PE=3 SV=1	P34922	G3PC_PEA	338	2	286	243	337	95	72	83	75.7894736842105	370	3.74828e-42	Glyceraldehyde-3-phosphate dehydrogenase, cytosolic OS=Pisum sativum GN=GAPC1 PE=2 SV=1	P00359	G3P3_YEAST	332	2	283	238	331	94	72	82	76.5957446808511	369	4.20187e-42	Glyceraldehyde-3-phosphate dehydrogenase 3 OS=Saccharomyces cerevisiae (strain ATCC 204508 / S288c) GN=TDH3 PE=1 SV=3	
c69921_g1	1285	Q40478	ERF5_TOBAC	291	15	764	48	290	263	141	181	53.6121673003802	550	5.35492e-65	Ethylene-responsive transcription factor 5 OS=Nicotiana tabacum GN=ERF5 PE=2 SV=1	Q9LW48	ERF5_NICSY	282	45	764	53	281	251	147	174	58.5657370517928	533	1.39106e-62	Ethylene-responsive transcription factor 5 OS=Nicotiana sylvestris GN=ERF5 PE=2 SV=1	O80341	EF102_ARATH	300	144	764	105	299	209	101	125	48.3253588516746	350	4.96442e-36	Ethylene-responsive transcription factor 5 OS=Arabidopsis thaliana GN=ERF5 PE=2 SV=1	Q8VY90	EF105_ARATH	221	183	767	44	221	198	86	117	43.4343434343434	328	8.04188e-34	Ethylene-responsive transcription factor ERF105 OS=Arabidopsis thaliana GN=ERF105 PE=2 SV=1	Q8VZ91	EF103_ARATH	282	195	764	98	281	191	89	104	46.5968586387435	303	9.22879e-30	Ethylene-responsive transcription factor 6 OS=Arabidopsis thaliana GN=ERF6 PE=2 SV=2	Q9FKG1	EF104_ARATH	241	306	731	86	233	151	73	93	48.3443708609272	296	2.78673e-29	Ethylene-responsive transcription factor ERF104 OS=Arabidopsis thaliana GN=ERF104 PE=1 SV=1	Q9LY05	EF106_ARATH	207	291	551	103	189	87	48	64	55.1724137931034	235	2.88897e-21	Ethylene-responsive transcription factor ERF106 OS=Arabidopsis thaliana GN=ERF106 PE=2 SV=1	O80338	EF101_ARATH	243	306	494	115	177	63	50	56	79.3650793650794	236	4.27003e-21	Ethylene-responsive transcription factor 2 OS=Arabidopsis thaliana GN=ERF2 PE=2 SV=1	O80337	EF100_ARATH	268	297	494	143	208	66	51	59	77.2727272727273	235	7.63765e-21	Ethylene-responsive transcription factor 1A OS=Arabidopsis thaliana GN=ERF1A PE=1 SV=2	Q9FKG2	EF107_ARATH	201	255	533	88	180	93	52	66	55.9139784946236	231	1.04004e-20	Ethylene-responsive transcription factor ERF107 OS=Arabidopsis thaliana GN=ERF107 PE=2 SV=1	
c89554_g1	248	P85845	FSCN1_RAT	493	1	234	106	187	82	30	46	36.5853658536585	180	2.91358e-15	Fascin OS=Rattus norvegicus GN=Fscn1 PE=1 SV=2	Q61553	FSCN1_MOUSE	493	1	234	106	187	82	30	46	36.5853658536585	180	2.97114e-15	Fascin OS=Mus musculus GN=Fscn1 PE=1 SV=4	Q16658	FSCN1_HUMAN	493	1	234	106	187	82	30	46	36.5853658536585	179	3.72073e-15	Fascin OS=Homo sapiens GN=FSCN1 PE=1 SV=3	Q91837	FASC_XENLA	483	1	219	103	178	76	28	38	36.8421052631579	151	1.98671e-11	Fascin OS=Xenopus laevis GN=fscn PE=2 SV=1	Q32M02	FSCN2_MOUSE	492	4	228	107	184	78	27	40	34.6153846153846	144	1.84277e-10	Fascin-2 OS=Mus musculus GN=Fscn2 PE=2 SV=1	Q05634	FASC_STRPU	496	4	231	102	185	84	30	46	35.7142857142857	143	2.47795e-10	Fascin OS=Strongylocentrotus purpuratus PE=1 SV=3	O18728	FSCN2_BOVIN	492	4	228	107	184	78	26	39	33.3333333333333	137	1.78855e-09	Fascin-2 OS=Bos taurus GN=FSCN2 PE=2 SV=1	O14926	FSCN2_HUMAN	492	4	228	107	184	78	26	38	33.3333333333333	134	4.30679e-09	Fascin-2 OS=Homo sapiens GN=FSCN2 PE=1 SV=1	Q24524	SING_DROME	512	1	219	124	202	79	27	40	34.1772151898734	126	4.34242e-08	Protein singed OS=Drosophila melanogaster GN=sn PE=3 SV=1	
c74295_g1	712	Q7M4F3	CUD2_SCHGR	135	196	468	22	116	95	46	65	48.4210526315789	220	1.3646e-20	Endocuticle structural glycoprotein SgAbd-2 OS=Schistocerca gregaria PE=1 SV=1	O02388	CU22_BOMMO	174	196	465	73	167	95	42	59	44.2105263157895	196	4.70004e-17	Larval cuticle protein LCP-22 OS=Bombyx mori GN=LCP22 PE=2 SV=1	O02387	CU17_BOMMO	143	178	468	31	130	100	41	62	41	194	4.85968e-17	Larval cuticle protein LCP-17 OS=Bombyx mori GN=LCP17 PE=2 SV=1	Q7M4F2	CUD8_SCHGR	139	178	468	19	119	101	45	66	44.5544554455446	190	1.59644e-16	Endocuticle structural glycoprotein SgAbd-8 OS=Schistocerca gregaria PE=1 SV=1	Q7M4F4	CUD1_SCHGR	184	181	468	77	175	99	36	57	36.3636363636364	174	4.55913e-14	Endocuticle structural glycoprotein SgAbd-1 OS=Schistocerca gregaria PE=1 SV=1	Q25504	CU16_MANSE	110	229	474	22	107	86	36	50	41.8604651162791	169	6.45031e-14	Larval cuticle protein 16/17 OS=Manduca sexta GN=LCP16/17 PE=2 SV=1	Q7M4F0	CUD9_SCHGR	129	241	468	17	93	77	35	49	45.4545454545455	169	8.99433e-14	Endocuticle structural glycoprotein SgAbd-9 OS=Schistocerca gregaria PE=1 SV=1	P81579	CUPA5_CANPG	116	196	468	10	96	91	39	51	42.8571428571429	167	1.458e-13	Cuticle protein AM1274 OS=Cancer pagurus PE=1 SV=1	Q7M4E9	CUD3_SCHGR	119	184	468	14	116	103	39	56	37.8640776699029	165	2.73726e-13	Endocuticle structural glycoprotein SgAbd-3 OS=Schistocerca gregaria PE=1 SV=1	P16369	CUPP_DROPS	192	187	450	41	120	88	35	49	39.7727272727273	166	5.54392e-13	Pupal cuticle protein OS=Drosophila pseudoobscura pseudoobscura GN=Pcp PE=2 SV=2	
c94622_g1	258	P0CM39	ATG7_CRYNB	673	2	247	554	632	82	31	46	37.8048780487805	156	5.97717e-12	Ubiquitin-like modifier-activating enzyme ATG7 OS=Cryptococcus neoformans var. neoformans serotype D (strain B-3501A) GN=ATG7 PE=3 SV=1	P0CM38	ATG7_CRYNJ	675	2	247	556	634	82	31	46	37.8048780487805	156	6.34247e-12	Ubiquitin-like modifier-activating enzyme ATG7 OS=Cryptococcus neoformans var. neoformans serotype D (strain JEC21 / ATCC MYA-565) GN=ATG7 PE=3 SV=1	Q94CD5	ATG7_ARATH	697	2	256	576	656	85	37	50	43.5294117647059	153	1.76355e-11	Ubiquitin-like modifier-activating enzyme atg7 OS=Arabidopsis thaliana GN=ATG7 PE=1 SV=1	Q641Y5	ATG7_RAT	698	2	247	585	660	82	33	47	40.2439024390244	153	1.78198e-11	Ubiquitin-like modifier-activating enzyme ATG7 OS=Rattus norvegicus GN=Atg7 PE=2 SV=1	A5DLC6	ATG7_PICGU	646	2	247	534	601	82	33	44	40.2439024390244	152	1.93819e-11	Ubiquitin-like modifier-activating enzyme ATG7 OS=Meyerozyma guilliermondii (strain ATCC 6260 / CBS 566 / DSM 6381 / JCM 1539 / NBRC 10279 / NRRL Y-324) GN=ATG7 PE=3 SV=2	Q9D906	ATG7_MOUSE	698	2	247	585	660	82	33	47	40.2439024390244	152	2.5843e-11	Ubiquitin-like modifier-activating enzyme ATG7 OS=Mus musculus GN=Atg7 PE=1 SV=1	O95352	ATG7_HUMAN	703	2	247	590	665	82	33	47	40.2439024390244	151	3.45356e-11	Ubiquitin-like modifier-activating enzyme ATG7 OS=Homo sapiens GN=ATG7 PE=1 SV=1	Q5ZKY2	ATG7_CHICK	709	2	247	596	671	82	33	47	40.2439024390244	149	5.2754e-11	Ubiquitin-like modifier-activating enzyme ATG7 OS=Gallus gallus GN=ATG7 PE=2 SV=1	A7KAL8	ATG7_PENCW	702	2	256	584	661	85	33	44	38.8235294117647	139	1.2007e-09	Ubiquitin-like modifier-activating enzyme atg7 OS=Penicillium chrysogenum (strain ATCC 28089 / DSM 1075 / Wisconsin 54-1255) GN=atg7 PE=3 SV=1	O93922	ATG7_PICPA	654	2	256	536	609	85	32	46	37.6470588235294	137	2.35132e-09	Ubiquitin-like modifier-activating enzyme ATG7 OS=Komagataella pastoris GN=ATG7 PE=1 SV=1	
c131845_g1	214	Q94743	SORCN_SCHJA	171	5	208	64	130	68	34	47	50	173	1.6647e-15	Sorcin OS=Schistosoma japonicum PE=2 SV=1	P12815	PDCD6_MOUSE	191	2	214	83	153	71	29	43	40.8450704225352	160	1.09666e-13	Programmed cell death protein 6 OS=Mus musculus GN=Pdcd6 PE=1 SV=2	O75340	PDCD6_HUMAN	191	2	214	83	153	71	29	43	40.8450704225352	160	1.12961e-13	Programmed cell death protein 6 OS=Homo sapiens GN=PDCD6 PE=1 SV=1	Q6DC93	PEF1_DANRE	270	8	214	162	231	70	32	39	45.7142857142857	157	5.84905e-13	Peflin OS=Danio rerio GN=pef1 PE=2 SV=1	Q5PQ53	PEF1_XENLA	283	8	214	175	244	70	29	41	41.4285714285714	154	1.7955e-12	Peflin OS=Xenopus laevis GN=pef1 PE=1 SV=1	Q8BFY6	PEF1_MOUSE	275	2	208	165	234	70	32	36	45.7142857142857	147	1.42537e-11	Peflin OS=Mus musculus GN=Pef1 PE=2 SV=1	Q9UBV8	PEF1_HUMAN	284	8	214	176	245	70	30	36	42.8571428571429	145	4.15584e-11	Peflin OS=Homo sapiens GN=PEF1 PE=1 SV=1	Q8W4L0	CML49_ARATH	335	5	181	224	282	59	25	38	42.3728813559322	140	3.08526e-10	Probable calcium-binding protein CML49 OS=Arabidopsis thaliana GN=CML49 PE=2 SV=1	Q641Z8	PEF1_RAT	283	8	208	175	242	68	29	34	42.6470588235294	138	3.31734e-10	Peflin OS=Rattus norvegicus GN=Pef1 PE=2 SV=1	Q9FYE4	CML50_ARATH	354	5	181	243	301	59	24	38	40.6779661016949	131	4.34221e-09	Probable calcium-binding protein CML50 OS=Arabidopsis thaliana GN=CML50 PE=2 SV=1	
c88521_g1	221	Q3UHX9	CI114_MOUSE	385	26	220	302	366	65	39	47	60	205	3.42201e-19	Putative methyltransferase C9orf114 homolog OS=Mus musculus GN=D2Wsu81e PE=2 SV=1	Q5T280	CI114_HUMAN	376	26	220	301	365	65	39	45	60	202	6.6231e-19	Putative methyltransferase C9orf114 OS=Homo sapiens GN=C9orf114 PE=1 SV=3	
c68771_g1	4260	P35858	ALS_HUMAN	605	1306	2757	41	540	514	138	220	26.8482490272374	290	3.31713e-25	Insulin-like growth factor-binding protein complex acid labile subunit OS=Homo sapiens GN=IGFALS PE=1 SV=1	P90920	EGG6_CAEEL	961	1336	2805	15	465	501	121	218	24.1516966067864	287	2.21496e-24	Leucine-rich repeat-containing protein egg-6 OS=Caenorhabditis elegans GN=egg-6 PE=2 SV=2	O02833	ALS_PAPHA	605	1306	2757	41	540	515	135	215	26.2135922330097	281	4.57173e-24	Insulin-like growth factor-binding protein complex acid labile subunit OS=Papio hamadryas GN=IGFALS PE=2 SV=1	Q80X72	LRC15_MOUSE	579	1486	2790	58	438	437	111	183	25.4004576659039	249	2.72136e-20	Leucine-rich repeat-containing protein 15 OS=Mus musculus GN=Lrrc15 PE=2 SV=1	P70389	ALS_MOUSE	603	1456	2751	61	446	442	113	181	25.5656108597285	250	2.72669e-20	Insulin-like growth factor-binding protein complex acid labile subunit OS=Mus musculus GN=Igfals PE=2 SV=1	F1MT22	LGR5_BOVIN	907	1303	2673	33	453	471	125	203	26.5392781316348	249	5.87879e-20	Leucine-rich repeat-containing G-protein coupled receptor 5 OS=Bos taurus GN=LGR5 PE=3 SV=2	P82963	CHAO_TRICA	782	1468	2745	41	428	444	116	204	26.1261261261261	241	4.84827e-19	Chaoptin (Fragment) OS=Tribolium castaneum GN=CHP PE=2 SV=1	Q93373	LET4_CAEEL	773	1702	2613	110	413	310	81	167	26.1290322580645	240	5.6764e-19	Leucine-rich repeat-containing protein let-4 OS=Caenorhabditis elegans GN=let-4 PE=2 SV=2	Q8R5M3	LRC15_RAT	578	1486	2790	58	438	435	109	164	25.0574712643678	233	2.91969e-18	Leucine-rich repeat-containing protein 15 OS=Rattus norvegicus GN=Lrrc15 PE=2 SV=1	Q5TJ59	TLR3_BOVIN	904	1543	2751	119	543	449	125	202	27.8396436525612	234	3.24642e-18	Toll-like receptor 3 OS=Bos taurus GN=TLR3 PE=2 SV=1	
c42218_g1	335	Q6NLB1	FB118_ARATH	371	1	252	154	237	84	55	66	65.4761904761905	286	5.6545e-30	F-box protein At2g26850 OS=Arabidopsis thaliana GN=At2g26850 PE=2 SV=1	Q8RY82	FB121_ARATH	371	1	252	149	238	90	56	66	62.2222222222222	277	1.09785e-28	F-box protein At2g32560 OS=Arabidopsis thaliana GN=At2g32560 PE=2 SV=1	Q6NKN8	FB132_ARATH	371	10	276	147	237	91	48	63	52.7472527472528	251	4.10552e-25	F-box protein At2g41170 OS=Arabidopsis thaliana GN=At2g41170 PE=2 SV=1	
c69855_g1	879	Q9SU35	ERLL1_ARATH	161	91	342	77	161	85	40	60	47.0588235294118	218	6.31931e-20	pEARLI1-like lipid transfer protein 1 OS=Arabidopsis thaliana GN=AZI1 PE=1 SV=1	Q00451	PRF1_SOLLC	346	94	345	259	343	85	54	69	63.5294117647059	222	1.92917e-19	36.4 kDa proline-rich protein OS=Solanum lycopersicum GN=TPRP-F1 PE=2 SV=1	Q39176	ERLI1_ARATH	168	91	342	84	168	85	40	58	47.0588235294118	214	3.02892e-19	Lipid transfer protein EARLI 1 OS=Arabidopsis thaliana GN=EARLI1 PE=1 SV=1	Q9SU33	ERLL3_ARATH	177	91	342	93	177	85	39	58	45.8823529411765	210	1.08975e-18	pEARLI1-like lipid transfer protein 3 OS=Arabidopsis thaliana GN=At4g12500 PE=2 SV=1	Q9SU34	ERLL2_ARATH	182	91	342	98	182	85	40	58	47.0588235294118	205	5.14121e-18	pEARLI1-like lipid transfer protein 2 OS=Arabidopsis thaliana GN=At4g12490 PE=2 SV=1	P14009	14KD_DAUCA	137	91	339	54	137	84	43	55	51.1904761904762	197	3.34775e-17	14 kDa proline-rich protein DC2.15 OS=Daucus carota PE=2 SV=1	Q01595	CCDP_MAIZE	129	94	345	46	127	85	43	58	50.5882352941176	185	9.6601e-16	Cortical cell-delineating protein OS=Zea mays PE=2 SV=1	Q8RW93	LBP65_ARATH	128	94	339	46	128	84	42	54	50	173	5.96783e-14	Putative lipid-binding protein At4g00165 OS=Arabidopsis thaliana GN=At4g00165 PE=2 SV=1	Q9S7I2	AIR1_ARATH	111	94	342	27	110	85	38	57	44.7058823529412	170	9.80343e-14	Putative lipid-binding protein AIR1 OS=Arabidopsis thaliana GN=AIR1 PE=2 SV=1	Q9ZSP6	AIR1L_ARATH	108	94	342	27	107	85	38	54	44.7058823529412	157	6.32039e-12	Putative lipid-binding protein AIR1B OS=Arabidopsis thaliana GN=AIR1B PE=3 SV=1	
c146404_g1	282	Q01070	ESMC_DROME	205	60	233	9	66	58	48	55	82.7586206896552	257	4.59806e-27	Enhancer of split mgamma protein OS=Drosophila melanogaster GN=HLHmgamma PE=2 SV=1	Q01068	ESM3_DROME	224	60	233	5	62	58	47	54	81.0344827586207	252	3.609e-26	Enhancer of split m3 protein OS=Drosophila melanogaster GN=HLHm3 PE=1 SV=1	Q01069	ESMB_DROME	195	42	233	1	64	64	48	55	75	248	8.81182e-26	Enhancer of split mbeta protein OS=Drosophila melanogaster GN=HLHmbeta PE=2 SV=2	P13097	ESM7_DROME	186	60	233	7	62	58	42	49	72.4137931034483	211	1.5133e-20	Enhancer of split m7 protein OS=Drosophila melanogaster GN=HLHm7 PE=2 SV=1	Q01071	ESMD_DROME	173	33	233	3	66	67	42	52	62.6865671641791	204	1.50894e-19	Enhancer of split mdelta protein OS=Drosophila melanogaster GN=HLHmdelta PE=1 SV=1	Q9Y543	HES2_HUMAN	173	75	233	12	64	53	29	41	54.7169811320755	149	7.98911e-12	Transcription factor HES-2 OS=Homo sapiens GN=HES2 PE=2 SV=1	P35429	HES2_RAT	157	42	233	1	64	64	32	42	50	146	1.65884e-11	Transcription factor HES-2 OS=Rattus norvegicus GN=Hes2 PE=2 SV=1	Q6PBD4	HES4_XENTR	281	30	233	18	85	68	30	45	44.1176470588235	148	2.39511e-11	Transcription factor HES-4 OS=Xenopus tropicalis GN=hes4 PE=2 SV=1	Q26263	DPN_DROME	435	75	233	39	91	53	29	41	54.7169811320755	150	3.19325e-11	Protein deadpan OS=Drosophila melanogaster GN=dpn PE=1 SV=2	Q90Z12	HES4A_XENLA	281	75	233	33	85	53	28	41	52.8301886792453	146	4.38259e-11	Transcription factor HES-4-A OS=Xenopus laevis GN=hes4-a PE=1 SV=2	
c73412_g1	5686	Q18PE1	DOK7_HUMAN	504	4268	4918	6	218	217	85	124	39.1705069124424	431	1.05467e-42	Protein Dok-7 OS=Homo sapiens GN=DOK7 PE=1 SV=1	Q18PE0	DOK7_MOUSE	504	4226	4921	5	232	232	89	130	38.3620689655172	430	1.3244e-42	Protein Dok-7 OS=Mus musculus GN=Dok7 PE=1 SV=1	Q18PD9	DOK7_TAKRU	502	4232	4933	1	229	234	83	130	35.4700854700855	405	1.58529e-39	Protein Dok-7 OS=Takifugu rubripes GN=dok7 PE=2 SV=1	
c45763_g1	470	P29844	HSP7C_DROME	656	1	468	328	483	156	150	154	96.1538461538462	715	2.1218e-89	Heat shock 70 kDa protein cognate 3 OS=Drosophila melanogaster GN=Hsc70-3 PE=2 SV=2	P19208	HSP7C_CAEBR	661	1	468	333	488	156	138	146	88.4615384615385	655	1.8271e-80	Heat shock 70 kDa protein C OS=Caenorhabditis briggsae GN=hsp-3 PE=3 SV=2	P27420	HSP7C_CAEEL	661	1	468	333	488	156	138	146	88.4615384615385	654	2.84436e-80	Heat shock 70 kDa protein C OS=Caenorhabditis elegans GN=hsp-3 PE=3 SV=2	Q0VCX2	GRP78_BOVIN	655	1	468	329	484	156	137	147	87.8205128205128	649	1.39893e-79	78 kDa glucose-regulated protein OS=Bos taurus GN=HSPA5 PE=2 SV=1	P11021	GRP78_HUMAN	654	1	468	328	483	156	137	147	87.8205128205128	648	1.6768e-79	78 kDa glucose-regulated protein OS=Homo sapiens GN=HSPA5 PE=1 SV=2	Q90593	GRP78_CHICK	652	1	468	326	481	156	137	147	87.8205128205128	648	1.73763e-79	78 kDa glucose-regulated protein OS=Gallus gallus GN=HSPA5 PE=1 SV=1	P20029	GRP78_MOUSE	655	1	468	329	484	156	137	147	87.8205128205128	647	2.00162e-79	78 kDa glucose-regulated protein OS=Mus musculus GN=Hspa5 PE=1 SV=3	P06761	GRP78_RAT	654	1	468	328	483	156	137	147	87.8205128205128	647	2.07019e-79	78 kDa glucose-regulated protein OS=Rattus norvegicus GN=Hspa5 PE=1 SV=1	P07823	GRP78_MESAU	654	1	468	328	483	156	137	147	87.8205128205128	647	2.25226e-79	78 kDa glucose-regulated protein OS=Mesocricetus auratus GN=HSPA5 PE=1 SV=1	Q16956	GRP78_APLCA	667	1	468	337	492	156	137	147	87.8205128205128	646	3.51072e-79	78 kDa glucose-regulated protein OS=Aplysia californica PE=1 SV=1	
c88912_g1	257	Q8LEK2	TVP23_ARATH	186	15	257	1	84	84	65	71	77.3809523809524	325	2.0423e-37	Golgi apparatus membrane protein-like protein ECHIDNA OS=Arabidopsis thaliana GN=ECH PE=1 SV=1	Q8IQC1	TVP23_DROME	223	12	251	24	103	80	40	53	50	230	4.644e-23	Uncharacterized Golgi apparatus membrane protein-like protein CG5021 OS=Drosophila melanogaster GN=CG5021 PE=2 SV=2	Q29S14	TV23B_BOVIN	208	12	257	20	101	82	36	51	43.9024390243902	211	1.73414e-20	Golgi apparatus membrane protein TVP23 homolog B OS=Bos taurus GN=TVP23B PE=2 SV=1	Q9NYZ1	TV23B_HUMAN	205	12	257	20	101	82	35	50	42.6829268292683	206	7.53574e-20	Golgi apparatus membrane protein TVP23 homolog B OS=Homo sapiens GN=TVP23B PE=1 SV=2	Q9D8T4	TV23B_MOUSE	205	12	257	20	101	82	35	50	42.6829268292683	205	1.04589e-19	Golgi apparatus membrane protein TVP23 homolog B OS=Mus musculus GN=Tvp23b PE=1 SV=1	Q5R9I4	TV23B_PONAB	205	12	257	20	101	82	35	50	42.6829268292683	205	1.19476e-19	Golgi apparatus membrane protein TVP23 homolog B OS=Pongo abelii GN=TVP23B PE=2 SV=1	A6NH52	TV23A_HUMAN	213	51	257	31	99	69	36	50	52.1739130434783	199	1.03237e-18	Golgi apparatus membrane protein TVP23 homolog A OS=Homo sapiens GN=TVP23A PE=2 SV=3	Q96ET8	TV23C_HUMAN	276	24	251	24	99	76	34	47	44.7368421052632	198	1.69789e-18	Golgi apparatus membrane protein TVP23 homolog C OS=Homo sapiens GN=TVP23C PE=1 SV=3	Q86I95	TV23A_DICDI	198	18	251	22	99	78	37	49	47.4358974358974	197	1.71363e-18	Uncharacterized Golgi apparatus membrane protein-like protein 1 OS=Dictyostelium discoideum GN=DDB_G0276319 PE=3 SV=1	Q54LC9	TV23B_DICDI	261	51	254	94	161	68	33	48	48.5294117647059	196	3.44232e-18	Uncharacterized Golgi apparatus membrane protein-like protein 2 OS=Dictyostelium discoideum GN=DDB_G0286703 PE=3 SV=1	
c92125_g1	217	O04905	KCY3_ARATH	202	2	217	16	87	72	66	69	91.6666666666667	343	3.80626e-40	UMP-CMP kinase 3 OS=Arabidopsis thaliana GN=UMK3 PE=1 SV=1	Q7XI40	KCY3_ORYSJ	210	2	214	26	96	71	64	68	90.1408450704225	338	2.63442e-39	Probable UMP/CMP kinase 3 OS=Oryza sativa subsp. japonica GN=URA6 PE=2 SV=1	Q6K7H2	KCY4_ORYSJ	214	2	214	29	99	71	63	67	88.7323943661972	332	1.71026e-38	Probable UMP/CMP kinase 4 OS=Oryza sativa subsp. japonica GN=Os02g0778400 PE=2 SV=1	Q8VY84	KCY1_ARATH	204	2	217	23	94	72	53	64	73.6111111111111	293	9.43853e-33	Probable UMP-CMP kinase 1 OS=Arabidopsis thaliana GN=UMK1 PE=2 SV=1	P20425	KCY_DICDI	195	2	217	9	80	72	51	61	70.8333333333333	271	1.32354e-29	UMP-CMP kinase OS=Dictyostelium discoideum GN=pyrK PE=1 SV=2	Q6NMK6	KCY2_ARATH	249	2	217	45	116	72	50	59	69.4444444444444	269	9.84596e-29	Probable UMP-CMP kinase 2 OS=Arabidopsis thaliana GN=UMK2 PE=2 SV=1	Q7XMI0	KCY2_ORYSJ	243	2	217	61	132	72	46	61	63.8888888888889	262	6.76225e-28	Probable UMP/CMP kinase 2 OS=Oryza sativa subsp. japonica GN=Os04g0105500 PE=2 SV=3	Q5ZKE7	KCY_CHICK	196	2	217	5	77	73	50	59	68.4931506849315	258	1.14585e-27	UMP-CMP kinase OS=Gallus gallus GN=CMPK PE=2 SV=1	O24464	KCY_PRUAR	231	2	217	49	120	72	48	61	66.6666666666667	258	2.32892e-27	UMP-CMP kinase OS=Prunus armeniaca PE=2 SV=1	Q7ZWE9	KCY_DANRE	196	2	217	5	77	73	47	60	64.3835616438356	250	1.72193e-26	UMP-CMP kinase OS=Danio rerio GN=cmpk PE=2 SV=2	
c60258_g1	3211	P56701	PSMD2_BOVIN	908	279	2852	53	906	858	620	727	72.2610722610723	3068	0	26S proteasome non-ATPase regulatory subunit 2 OS=Bos taurus GN=PSMD2 PE=1 SV=2	Q4FZT9	PSMD2_RAT	908	279	2852	53	906	858	618	725	72.027972027972	3064	0	26S proteasome non-ATPase regulatory subunit 2 OS=Rattus norvegicus GN=Psmd2 PE=2 SV=1	Q13200	PSMD2_HUMAN	908	279	2852	53	906	858	618	725	72.027972027972	3064	0	26S proteasome non-ATPase regulatory subunit 2 OS=Homo sapiens GN=PSMD2 PE=1 SV=3	Q5R9I6	PSMD2_PONAB	908	279	2852	53	906	858	617	725	71.9114219114219	3063	0	26S proteasome non-ATPase regulatory subunit 2 OS=Pongo abelii GN=PSMD2 PE=2 SV=1	Q8VDM4	PSMD2_MOUSE	908	279	2852	53	906	858	618	725	72.027972027972	3062	0	26S proteasome non-ATPase regulatory subunit 2 OS=Mus musculus GN=Psmd2 PE=1 SV=1	Q9SIV2	PSD2A_ARATH	891	279	2852	47	888	873	454	618	52.0045819014891	2164	0	26S proteasome non-ATPase regulatory subunit 2 homolog A OS=Arabidopsis thaliana GN=RPN1A PE=1 SV=2	Q6XJG8	PSD2B_ARATH	891	279	2852	47	888	871	447	611	51.3203214695752	2151	0	26S proteasome non-ATPase regulatory subunit 2 homolog B OS=Arabidopsis thaliana GN=RPN1B PE=1 SV=1	Q54BC6	PSMD2_DICDI	893	279	2849	63	881	860	435	600	50.5813953488372	2025	0	26S proteasome non-ATPase regulatory subunit 2 OS=Dictyostelium discoideum GN=psmD2 PE=1 SV=1	Q7S8R8	RPN1_NEUCR	902	279	2852	56	898	866	435	594	50.2309468822171	2016	0	26S proteasome regulatory subunit rpn-1 OS=Neurospora crassa (strain ATCC 24698 / 74-OR23-1A / CBS 708.71 / DSM 1257 / FGSC 987) GN=rpn-1 PE=3 SV=2	P87048	RPN1_SCHPO	891	279	2849	54	885	861	413	586	47.9674796747967	1942	0	26S proteasome regulatory subunit rpn1 OS=Schizosaccharomyces pombe (strain 972 / ATCC 24843) GN=rpn1 PE=1 SV=2	
c71477_g1	3611	P23443	KS6B1_HUMAN	525	2054	3295	24	437	420	276	336	65.7142857142857	1452	0	Ribosomal protein S6 kinase beta-1 OS=Homo sapiens GN=RPS6KB1 PE=1 SV=2	Q8BSK8	KS6B1_MOUSE	525	2054	3295	24	437	420	276	336	65.7142857142857	1452	0	Ribosomal protein S6 kinase beta-1 OS=Mus musculus GN=Rps6kb1 PE=1 SV=2	P67998	KS6B1_RABIT	525	2054	3295	24	437	420	276	336	65.7142857142857	1452	0	Ribosomal protein S6 kinase beta-1 OS=Oryctolagus cuniculus GN=RPS6KB1 PE=2 SV=1	P67999	KS6B1_RAT	525	2054	3295	24	437	420	276	336	65.7142857142857	1451	0	Ribosomal protein S6 kinase beta-1 OS=Rattus norvegicus GN=Rps6kb1 PE=1 SV=1	Q6TJY3	KS6B1_BOVIN	527	2054	3295	24	437	420	275	335	65.4761904761905	1447	0	Ribosomal protein S6 kinase beta-1 OS=Bos taurus GN=RPS6KB1 PE=2 SV=1	Q9UBS0	KS6B2_HUMAN	482	2030	3154	46	421	379	256	310	67.5461741424802	1405	2.59905e-180	Ribosomal protein S6 kinase beta-2 OS=Homo sapiens GN=RPS6KB2 PE=1 SV=2	Q9Z1M4	KS6B2_MOUSE	485	2024	3295	1	420	432	266	329	61.5740740740741	1381	1.09606e-176	Ribosomal protein S6 kinase beta-2 OS=Mus musculus GN=Rps6kb2 PE=1 SV=1	Q6PFQ0	KS6A6_DANRE	740	2078	3133	53	401	352	190	246	53.9772727272727	1006	1.33385e-118	Ribosomal protein S6 kinase alpha-6 OS=Danio rerio GN=rps6ka6 PE=2 SV=1	Q21734	KS6A1_CAEEL	784	2030	3169	78	449	382	194	264	50.7853403141361	1004	5.89781e-118	Putative ribosomal protein S6 kinase alpha-1 OS=Caenorhabditis elegans GN=rskn-1 PE=3 SV=4	Q63531	KS6A1_RAT	735	2069	3133	48	398	355	187	248	52.6760563380282	989	2.3958e-116	Ribosomal protein S6 kinase alpha-1 OS=Rattus norvegicus GN=Rps6ka1 PE=1 SV=1	
c71976_g1	460	O94008	RL32_CANAX	131	63	443	1	131	131	108	121	82.4427480916031	492	4.00914e-62	60S ribosomal protein L32 OS=Candida albicans GN=RPL32 PE=3 SV=1	P38061	RL32_YEAST	130	63	434	7	130	124	98	112	79.0322580645161	484	6.07953e-61	60S ribosomal protein L32 OS=Saccharomyces cerevisiae (strain ATCC 204508 / S288c) GN=RPL32 PE=1 SV=1	Q751I7	RL32_ASHGO	131	63	434	8	131	124	99	113	79.8387096774193	481	1.92066e-60	60S ribosomal protein L32 OS=Ashbya gossypii (strain ATCC 10895 / CBS 109.51 / FGSC 9923 / NRRL Y-1056) GN=RPL32 PE=3 SV=1	Q6FS03	RL32_CANGA	131	63	434	8	131	124	97	111	78.2258064516129	476	1.02366e-59	60S ribosomal protein L32 OS=Candida glabrata (strain ATCC 2001 / CBS 138 / JCM 3761 / NBRC 0622 / NRRL Y-65) GN=RPL32 PE=3 SV=1	Q7RXY1	RL32_NEUCR	131	66	428	10	130	121	80	99	66.1157024793389	381	1.9706e-45	60S ribosomal protein L32 OS=Neurospora crassa (strain ATCC 24698 / 74-OR23-1A / CBS 708.71 / DSM 1257 / FGSC 987) GN=crp-63 PE=3 SV=1	P79015	RL32A_SCHPO	127	75	443	1	123	123	81	101	65.8536585365854	377	5.94715e-45	60S ribosomal protein L32-A OS=Schizosaccharomyces pombe (strain 972 / ATCC 24843) GN=rpl3202 PE=1 SV=2	O42935	RL32B_SCHPO	127	75	443	1	123	123	81	100	65.8536585365854	374	2.24782e-44	60S ribosomal protein L32-B OS=Schizosaccharomyces pombe (strain 972 / ATCC 24843) GN=rpl3201 PE=3 SV=1	P62912	RL32_RAT	135	66	443	7	132	126	81	96	64.2857142857143	369	1.49764e-43	60S ribosomal protein L32 OS=Rattus norvegicus GN=Rpl32 PE=1 SV=2	Q6QAT0	RL32_PIG	135	66	443	7	132	126	81	96	64.2857142857143	369	1.49764e-43	60S ribosomal protein L32 OS=Sus scrofa GN=RPL32 PE=1 SV=3	P62911	RL32_MOUSE	135	66	443	7	132	126	81	96	64.2857142857143	369	1.49764e-43	60S ribosomal protein L32 OS=Mus musculus GN=Rpl32 PE=1 SV=2	
c57087_g1	464	Q96DM1	PGBD4_HUMAN	585	155	343	229	290	63	30	42	47.6190476190476	143	1.25618e-09	PiggyBac transposable element-derived protein 4 OS=Homo sapiens GN=PGBD4 PE=2 SV=3	
c72407_g1	6405	P54358	DPOD1_DROME	1092	3047	6160	51	1092	1043	733	882	70.2780441035475	4085	0	DNA polymerase delta catalytic subunit OS=Drosophila melanogaster GN=DNApol-delta PE=2 SV=2	P28340	DPOD1_HUMAN	1107	3065	6154	75	1102	1037	634	795	61.1378977820636	3472	0	DNA polymerase delta catalytic subunit OS=Homo sapiens GN=POLD1 PE=1 SV=2	P28339	DPOD1_BOVIN	1106	3065	6154	74	1101	1037	628	790	60.5593056894889	3444	0	DNA polymerase delta catalytic subunit OS=Bos taurus GN=POLD1 PE=1 SV=1	O54747	DPOD1_RAT	1103	3062	6154	70	1098	1038	624	796	60.1156069364162	3422	0	DNA polymerase delta catalytic subunit OS=Rattus norvegicus GN=Pold1 PE=2 SV=1	P52431	DPOD1_MOUSE	1105	3062	6154	72	1100	1038	626	795	60.3082851637765	3419	0	DNA polymerase delta catalytic subunit OS=Mus musculus GN=Pold1 PE=1 SV=2	P97283	DPOD1_MESAU	1103	3062	6154	70	1098	1038	622	794	59.9229287090559	3412	0	DNA polymerase delta catalytic subunit OS=Mesocricetus auratus GN=POLD1 PE=2 SV=1	Q9LRE6	DPOD1_ORYSJ	1105	3071	6145	84	1103	1032	579	746	56.1046511627907	3038	0	DNA polymerase delta catalytic subunit OS=Oryza sativa subsp. japonica GN=POLD1 PE=2 SV=1	P30316	DPOD_SCHPO	1086	3074	6160	82	1086	1038	582	735	56.0693641618497	3012	0	DNA polymerase delta catalytic subunit OS=Schizosaccharomyces pombe (strain 972 / ATCC 24843) GN=pol3 PE=1 SV=2	Q9LVN7	DPOD1_ARATH	1095	3053	6145	71	1093	1039	577	738	55.5341674687199	2971	0	DNA polymerase delta catalytic subunit OS=Arabidopsis thaliana GN=POLD1 PE=2 SV=2	Q54N97	DPOD1_DICDI	1104	3077	6160	85	1104	1036	547	721	52.7992277992278	2853	0	DNA polymerase delta catalytic subunit OS=Dictyostelium discoideum GN=pold1 PE=3 SV=1	
c53509_g1	262	Q4R3Y4	S27A4_MACFA	643	6	197	576	640	65	31	47	47.6923076923077	166	3.33348e-13	Long-chain fatty acid transport protein 4 OS=Macaca fascicularis GN=SLC27A4 PE=2 SV=2	Q91VE0	S27A4_MOUSE	643	6	197	576	640	65	31	44	47.6923076923077	165	3.77692e-13	Long-chain fatty acid transport protein 4 OS=Mus musculus GN=Slc27a4 PE=1 SV=1	Q6P1M0	S27A4_HUMAN	643	6	197	576	640	65	30	46	46.1538461538462	162	1.02499e-12	Long-chain fatty acid transport protein 4 OS=Homo sapiens GN=SLC27A4 PE=1 SV=1	Q5RDY4	S27A4_PONAB	643	6	197	576	640	65	30	46	46.1538461538462	161	1.24174e-12	Long-chain fatty acid transport protein 4 OS=Pongo abelii GN=SLC27A4 PE=2 SV=1	Q60714	S27A1_MOUSE	646	3	194	578	642	65	30	45	46.1538461538462	160	1.66143e-12	Long-chain fatty acid transport protein 1 OS=Mus musculus GN=Slc27a1 PE=1 SV=1	Q6PCB7	S27A1_HUMAN	646	6	194	579	642	64	29	44	45.3125	160	1.75978e-12	Long-chain fatty acid transport protein 1 OS=Homo sapiens GN=SLC27A1 PE=2 SV=1	Q9Y2P4	S27A6_HUMAN	619	3	200	551	617	67	33	47	49.2537313432836	159	2.52254e-12	Long-chain fatty acid transport protein 6 OS=Homo sapiens GN=SLC27A6 PE=2 SV=1	O14975	S27A2_HUMAN	620	3	185	552	613	62	31	44	50	154	1.02291e-11	Very long-chain acyl-CoA synthetase OS=Homo sapiens GN=SLC27A2 PE=1 SV=2	Q3ZKN0	S27A1_BOVIN	646	6	194	579	642	64	28	44	43.75	155	1.03381e-11	Long-chain fatty acid transport protein 1 OS=Bos taurus GN=SLC27A1 PE=2 SV=1	P97849	S27A1_RAT	646	3	194	578	642	65	28	45	43.0769230769231	152	2.01759e-11	Long-chain fatty acid transport protein 1 OS=Rattus norvegicus GN=Slc27a1 PE=2 SV=1	
c71101_g1	1417	B7XHR6	KIN1_ENTBH	595	349	555	188	253	69	39	51	56.5217391304348	201	2.82799e-15	Probable serine/threonine-protein kinase KIN1 homolog OS=Enterocytozoon bieneusi (strain H348) GN=KIN1 PE=3 SV=1	O59697	PPK25_SCHPO	423	364	606	158	237	82	38	55	46.3414634146341	198	4.46768e-15	Serine/threonine-protein kinase ppk25 OS=Schizosaccharomyces pombe (strain 972 / ATCC 24843) GN=ppk25 PE=1 SV=1	P13185	KIN1_YEAST	1064	349	555	269	334	69	40	48	57.9710144927536	195	1.97729e-14	Serine/threonine protein kinase KIN1 OS=Saccharomyces cerevisiae (strain ATCC 204508 / S288c) GN=KIN1 PE=1 SV=3	A8WYE4	PAR1_CAEBR	1088	349	582	241	315	80	46	53	57.5	191	6.05132e-14	Serine/threonine-protein kinase par-1 OS=Caenorhabditis briggsae GN=par-1 PE=3 SV=1	Q9TW45	PAR1_CAEEL	1192	349	582	283	357	80	46	53	57.5	191	7.05055e-14	Serine/threonine-protein kinase par-1 OS=Caenorhabditis elegans GN=par-1 PE=1 SV=1	Q9P0L2	MARK1_HUMAN	795	349	579	174	247	78	45	50	57.6923076923077	189	9.78965e-14	Serine/threonine-protein kinase MARK1 OS=Homo sapiens GN=MARK1 PE=1 SV=2	Q5XHI9	HUNKA_XENLA	691	364	600	167	242	82	41	53	50	186	2.10065e-13	Hormonally up-regulated neu tumor-associated kinase homolog A OS=Xenopus laevis GN=hunk-a PE=2 SV=1	Q54DF2	MRKA_DICDI	1060	349	579	224	297	77	39	52	50.6493506493506	187	2.16343e-13	Probable serine/threonine-protein kinase MARK-A OS=Dictyostelium discoideum GN=mrkA PE=3 SV=1	B1WAS2	HUNK_XENTR	697	364	600	167	242	82	41	53	50	186	2.18833e-13	Hormonally up-regulated neu tumor-associated kinase homolog OS=Xenopus tropicalis GN=hunk PE=2 SV=1	Q6VZ17	HUNKB_XENLA	626	364	600	100	175	82	41	53	50	185	2.54081e-13	Hormonally up-regulated neu tumor-associated kinase homolog B (Fragment) OS=Xenopus laevis GN=hunk-b PE=2 SV=1	
c68203_g1	1019	Q32L19	MND1_BOVIN	205	25	633	1	203	203	93	137	45.8128078817734	494	8.13262e-59	Meiotic nuclear division protein 1 homolog OS=Bos taurus GN=MND1 PE=2 SV=1	Q5XGY9	MND1_XENLA	205	25	633	1	203	203	90	143	44.3349753694581	491	2.5255e-58	Meiotic nuclear division protein 1 homolog OS=Xenopus laevis GN=mnd1 PE=2 SV=1	Q9BWT6	MND1_HUMAN	205	25	633	1	203	203	93	138	45.8128078817734	487	8.53904e-58	Meiotic nuclear division protein 1 homolog OS=Homo sapiens GN=MND1 PE=1 SV=1	Q8K396	MND1_MOUSE	205	25	633	1	203	203	91	139	44.8275862068966	487	1.04608e-57	Meiotic nuclear division protein 1 homolog OS=Mus musculus GN=Mnd1 PE=1 SV=1	Q8GYD2	MND1_ARATH	230	19	633	1	207	215	88	137	40.9302325581395	423	6.05919e-48	Meiotic nuclear division protein 1 homolog OS=Arabidopsis thaliana GN=MND1 PE=1 SV=1	Q6DC61	MND1_DANRE	220	109	633	1	175	175	70	114	40	359	1.05753e-38	Meiotic nuclear division protein 1 homolog OS=Danio rerio GN=mnd1 PE=2 SV=1	Q09739	MCP7_SCHPO	210	28	621	4	203	203	76	118	37.4384236453202	299	2.38921e-30	Meiotic coiled-coil protein 7 OS=Schizosaccharomyces pombe (strain 972 / ATCC 24843) GN=mcp7 PE=1 SV=1	Q54E86	MND1_DICDI	221	19	630	3	204	204	55	113	26.9607843137255	233	3.08334e-21	Meiotic nuclear division protein 1 homolog OS=Dictyostelium discoideum GN=mnd1 PE=3 SV=1	P53102	MND1_YEAST	219	31	630	3	213	211	56	108	26.5402843601896	178	8.86827e-14	Meiotic nuclear division protein 1 OS=Saccharomyces cerevisiae (strain ATCC 204508 / S288c) GN=MND1 PE=1 SV=2	
c286_g1	211	P78595	CDR2_CANAL	1499	34	207	857	918	62	34	48	54.8387096774194	181	2.40233e-15	Multidrug resistance protein CDR2 OS=Candida albicans (strain SC5314 / ATCC MYA-2876) GN=CDR2 PE=3 SV=2	P43071	CDR1_CANAX	1501	34	207	859	920	62	34	48	54.8387096774194	181	2.40319e-15	Multidrug resistance protein CDR1 OS=Candida albicans GN=CDR1 PE=3 SV=1	Q5ANA3	CDR1_CANAL	1501	34	207	859	920	62	34	48	54.8387096774194	181	2.40319e-15	Pleiotropic ABC efflux transporter of multiple drugs CDR1 OS=Candida albicans (strain SC5314 / ATCC MYA-2876) GN=CDR1 PE=1 SV=1	O42690	CDR3_CANAX	1501	34	210	840	902	63	36	47	57.1428571428571	178	6.62249e-15	Opaque-specific ABC transporter CDR3 OS=Candida albicans GN=CDR3 PE=2 SV=1	O74676	CDR4_CANAX	1490	31	207	845	907	63	34	47	53.968253968254	169	1.17171e-13	ABC transporter CDR4 OS=Candida albicans GN=CDR4 PE=3 SV=1	Q8GZ52	AB30G_ARATH	1400	22	198	804	867	64	32	45	50	160	1.60333e-12	ABC transporter G family member 30 OS=Arabidopsis thaliana GN=ABCG30 PE=2 SV=2	P33302	PDR5_YEAST	1511	28	201	867	928	62	32	45	51.6129032258064	158	3.17817e-12	Pleiotropic ABC efflux transporter of multiple drugs OS=Saccharomyces cerevisiae (strain ATCC 204508 / S288c) GN=PDR5 PE=1 SV=1	Q7PC83	AB41G_ARATH	1397	22	198	801	864	64	32	44	50	156	5.11978e-12	ABC transporter G family member 41 OS=Arabidopsis thaliana GN=ABCG41 PE=2 SV=1	Q04182	PDR15_YEAST	1529	1	201	873	943	71	35	47	49.2957746478873	155	6.8846e-12	ATP-dependent permease PDR15 OS=Saccharomyces cerevisiae (strain ATCC 204508 / S288c) GN=PDR15 PE=1 SV=1	O74208	PDH1_CANGA	1542	28	201	883	944	62	32	44	51.6129032258064	154	9.17278e-12	ATP-binding cassette transporter CGR1 OS=Candida glabrata (strain ATCC 2001 / CBS 138 / JCM 3761 / NBRC 0622 / NRRL Y-65) GN=PDH1 PE=3 SV=3	
c21725_g1	262	O60635	TSN1_HUMAN	241	3	191	110	172	63	53	58	84.1269841269841	303	1.44151e-33	Tetraspanin-1 OS=Homo sapiens GN=TSPAN1 PE=1 SV=2	Q5RC27	TSN1_PONAB	241	3	191	110	172	63	53	57	84.1269841269841	299	5.2521e-33	Tetraspanin-1 OS=Pongo abelii GN=TSPAN1 PE=2 SV=1	Q4R7W6	TSN1_MACFA	240	3	191	110	172	63	53	55	84.1269841269841	294	2.82852e-32	Tetraspanin-1 OS=Macaca fascicularis GN=TSPAN1 PE=2 SV=1	Q3T0S3	TSN1_BOVIN	241	3	191	110	172	63	49	55	77.7777777777778	274	2.05756e-29	Tetraspanin-1 OS=Bos taurus GN=TSPAN1 PE=2 SV=1	Q6AYR9	TSN1_RAT	241	3	191	110	172	63	49	53	77.7777777777778	274	2.21459e-29	Tetraspanin-1 OS=Rattus norvegicus GN=Tspan1 PE=2 SV=1	Q99J59	TSN1_MOUSE	240	3	191	110	172	63	48	53	76.1904761904762	268	1.54797e-28	Tetraspanin-1 OS=Mus musculus GN=Tspan1 PE=2 SV=1	Q9UKR8	TSN16_HUMAN	245	30	137	132	167	36	19	23	52.7777777777778	113	1.13413e-06	Tetraspanin-16 OS=Homo sapiens GN=TSPAN16 PE=2 SV=1	
c95067_g1	331	Q9T0I5	PRP4_ARATH	448	119	331	31	96	72	37	49	51.3888888888889	174	3.9884e-14	Proline-rich protein 4 OS=Arabidopsis thaliana GN=PRP4 PE=2 SV=1	Q9SKP9	PRP2_ARATH	321	122	328	37	103	72	34	47	47.2222222222222	146	1.16783e-10	Proline-rich protein 2 OS=Arabidopsis thaliana GN=PRP2 PE=2 SV=1	
c124625_g1	229	P30707	RL9_PEA	193	2	229	54	129	76	70	73	92.1052631578947	366	1.22818e-43	60S ribosomal protein L9 OS=Pisum sativum GN=RPL9 PE=2 SV=1	P49210	RL9_ORYSJ	190	5	229	52	126	75	63	71	84	351	2.04879e-41	60S ribosomal protein L9 OS=Oryza sativa subsp. japonica GN=RPL9 PE=2 SV=3	P49209	RL91_ARATH	194	2	229	55	130	76	64	71	84.2105263157895	345	1.51726e-40	60S ribosomal protein L9-1 OS=Arabidopsis thaliana GN=RPL9B PE=1 SV=3	Q9SZX9	RL92_ARATH	194	2	229	55	130	76	62	71	81.5789473684211	340	7.96171e-40	60S ribosomal protein L9-2 OS=Arabidopsis thaliana GN=RPL9D PE=2 SV=1	Q963B7	RL9_SPOFR	190	11	226	53	124	72	48	58	66.6666666666667	272	1.20439e-29	60S ribosomal protein L9 OS=Spodoptera frugiperda GN=RpL9 PE=2 SV=1	O02376	RL9_HAECO	141	2	226	50	124	75	47	59	62.6666666666667	265	4.05086e-29	60S ribosomal protein L9 (Fragment) OS=Haemonchus contortus PE=2 SV=1	Q54XI5	RL9_DICDI	188	2	229	50	125	76	45	60	59.2105263157895	264	1.70142e-28	60S ribosomal protein L9 OS=Dictyostelium discoideum GN=rpl9 PE=1 SV=2	Q95Y90	RL9_CAEEL	189	2	226	50	124	75	47	59	62.6666666666667	264	1.73931e-28	60S ribosomal protein L9 OS=Caenorhabditis elegans GN=rpl-9 PE=3 SV=1	P50882	RL9_DROME	190	2	229	50	125	76	45	60	59.2105263157895	263	2.31903e-28	60S ribosomal protein L9 OS=Drosophila melanogaster GN=RpL9 PE=1 SV=2	Q90YW0	RL9_ICTPU	192	2	226	52	126	75	47	58	62.6666666666667	263	2.39663e-28	60S ribosomal protein L9 OS=Ictalurus punctatus GN=rpl9 PE=2 SV=1	
c70796_g1	2363	Q13042	CDC16_HUMAN	620	359	2035	1	529	568	297	388	52.2887323943662	1518	0	Cell division cycle protein 16 homolog OS=Homo sapiens GN=CDC16 PE=1 SV=2	Q8R349	CDC16_MOUSE	620	359	2035	1	529	566	292	387	51.5901060070671	1494	0	Cell division cycle protein 16 homolog OS=Mus musculus GN=Cdc16 PE=2 SV=1	B3DNN5	CDC16_ARATH	543	359	2041	2	531	575	211	323	36.695652173913	887	1.89966e-107	Anaphase-promoting complex subunit 6 OS=Arabidopsis thaliana GN=APC6 PE=2 SV=1	P09798	CDC16_YEAST	840	374	1987	244	753	549	165	284	30.0546448087432	674	2.67359e-74	Anaphase-promoting complex subunit CDC16 OS=Saccharomyces cerevisiae (strain ATCC 204508 / S288c) GN=CDC16 PE=1 SV=1	P41889	CUT9_SCHPO	671	371	1981	100	596	539	156	272	28.9424860853432	616	2.05625e-67	Anaphase-promoting complex subunit cut9 OS=Schizosaccharomyces pombe (strain 972 / ATCC 24843) GN=cut9 PE=1 SV=2	Q1ZXE6	CDC16_DICDI	865	776	1330	478	690	213	79	125	37.0892018779343	410	6.44329e-40	Anaphase-promoting complex subunit 6 OS=Dictyostelium discoideum GN=anapc6 PE=3 SV=1	A7Z061	CDC27_BOVIN	825	794	1279	521	679	162	41	75	25.3086419753086	128	5.36978e-06	Cell division cycle protein 27 homolog OS=Bos taurus GN=CDC27 PE=2 SV=1	P30260	CDC27_HUMAN	824	794	1279	520	678	162	41	75	25.3086419753086	128	5.46003e-06	Cell division cycle protein 27 homolog OS=Homo sapiens GN=CDC27 PE=1 SV=2	Q8BGZ4	CDC23_MOUSE	597	800	1942	76	440	389	86	157	22.107969151671	126	7.24721e-06	Cell division cycle protein 23 homolog OS=Mus musculus GN=Cdc23 PE=1 SV=2	Q9STS3	CDC23_ARATH	579	824	1921	94	440	373	82	151	21.9839142091153	126	9.14734e-06	Anaphase-promoting complex subunit 8 OS=Arabidopsis thaliana GN=APC8 PE=1 SV=1	
c182639_g1	244	Q5N800	NYC1_ORYSJ	504	3	242	337	416	80	73	77	91.25	387	4.22435e-44	Probable chlorophyll(ide) b reductase NYC1, chloroplastic OS=Oryza sativa subsp. japonica GN=NYC1 PE=1 SV=1	Q93ZA0	NYC1_ARATH	496	3	242	328	407	80	65	74	81.25	355	9.69698e-40	Probable chlorophyll(ide) b reductase NYC1, chloroplastic OS=Arabidopsis thaliana GN=NYC1 PE=1 SV=1	Q8LEU3	NOL_ARATH	348	9	242	231	312	82	35	46	42.6829268292683	146	6.3526e-11	Chlorophyll(ide) b reductase NOL, chloroplastic OS=Arabidopsis thaliana GN=NOL PE=1 SV=1	Q84ST4	NOL_ORYSJ	343	21	242	226	303	78	33	45	42.3076923076923	133	3.76527e-09	Chlorophyll(ide) b reductase NOL, chloroplastic OS=Oryza sativa subsp. japonica GN=NOL PE=1 SV=1	
c79168_g1	238	Q8W4S4	VHAA3_ARATH	821	9	233	225	299	75	62	67	82.6666666666667	331	1.39823e-35	V-type proton ATPase subunit a3 OS=Arabidopsis thaliana GN=VHA-a3 PE=1 SV=1	Q9SJT7	VHAA2_ARATH	821	9	233	226	300	75	58	65	77.3333333333333	309	1.33714e-32	V-type proton ATPase subunit a2 OS=Arabidopsis thaliana GN=VHA-a2 PE=1 SV=1	Q8RWZ7	VHAA1_ARATH	817	12	236	223	297	75	41	56	54.6666666666667	193	7.87371e-17	V-type proton ATPase subunit a1 OS=Arabidopsis thaliana GN=VHA-a1 PE=2 SV=1	Q54E04	VATM_DICDI	815	33	233	216	282	67	29	47	43.2835820895522	169	1.06597e-13	Vacuolar proton translocating ATPase 100 kDa subunit OS=Dictyostelium discoideum GN=vatM PE=1 SV=2	Q9HBG4	VPP4_HUMAN	840	21	233	204	274	71	29	47	40.8450704225352	169	1.22767e-13	V-type proton ATPase 116 kDa subunit a isoform 4 OS=Homo sapiens GN=ATP6V0A4 PE=1 SV=2	Q8AVM5	VPP1_XENLA	831	18	233	202	273	72	26	50	36.1111111111111	166	2.38663e-13	V-type proton ATPase 116 kDa subunit a isoform 1 OS=Xenopus laevis GN=atp6v0a1 PE=2 SV=1	A1A5G6	VPP1_XENTR	837	18	233	202	273	72	26	50	36.1111111111111	166	2.39576e-13	V-type proton ATPase 116 kDa subunit a isoform 1 OS=Xenopus tropicalis GN=atp6v0a1 PE=2 SV=1	Q920R6	VPP4_MOUSE	833	21	215	210	274	65	29	45	44.6153846153846	165	3.74774e-13	V-type proton ATPase 116 kDa subunit a isoform 4 OS=Mus musculus GN=Atp6v0a4 PE=2 SV=1	Q5R422	VPP1_PONAB	837	18	233	202	273	72	25	50	34.7222222222222	161	1.24198e-12	V-type proton ATPase 116 kDa subunit a isoform 1 OS=Pongo abelii GN=ATP6V0A1 PE=2 SV=1	Q93050	VPP1_HUMAN	837	18	233	202	273	72	25	50	34.7222222222222	161	1.24198e-12	V-type proton ATPase 116 kDa subunit a isoform 1 OS=Homo sapiens GN=ATP6V0A1 PE=1 SV=3	
c27718_g1	491	Q9VY99	NNAD_DROME	1201	77	415	963	1073	113	83	100	73.4513274336283	483	1.81046e-54	Cytosolic carboxypeptidase NnaD OS=Drosophila melanogaster GN=NnaD PE=2 SV=2	Q0P4M4	CBPC2_XENTR	967	56	415	421	538	120	69	92	57.5	389	7.08965e-42	Cytosolic carboxypeptidase 2 OS=Xenopus tropicalis GN=agbl2 PE=2 SV=1	Q8CDK2	CBPC2_MOUSE	862	77	415	450	559	114	73	89	64.0350877192982	381	5.39162e-41	Cytosolic carboxypeptidase 2 OS=Mus musculus GN=Agbl2 PE=1 SV=1	A6H8T7	CBPC2_DANRE	721	77	409	427	535	111	66	89	59.4594594594595	377	7.65641e-41	Cytosolic carboxypeptidase 2 OS=Danio rerio GN=zte25 PE=2 SV=1	Q5U5Z8	CBPC2_HUMAN	902	77	415	487	596	113	70	88	61.9469026548673	379	1.33519e-40	Cytosolic carboxypeptidase 2 OS=Homo sapiens GN=AGBL2 PE=1 SV=2	E1B9D8	CBPC3_BOVIN	1003	77	409	391	500	111	68	87	61.2612612612613	378	1.79582e-40	Cytosolic carboxypeptidase 3 OS=Bos taurus GN=AGBL3 PE=3 SV=1	Q4R632	CBPC2_MACFA	840	77	415	449	558	113	68	87	60.1769911504425	374	4.49963e-40	Cytosolic carboxypeptidase 2 OS=Macaca fascicularis GN=AGBL2 PE=2 SV=1	Q8NEM8	CBPC3_HUMAN	1001	77	415	389	500	113	68	87	60.1769911504425	374	8.33044e-40	Cytosolic carboxypeptidase 3 OS=Homo sapiens GN=AGBL3 PE=2 SV=2	Q8CDP0	CBPC3_MOUSE	1006	89	409	395	502	108	65	86	60.1851851851852	365	1.32014e-38	Cytosolic carboxypeptidase 3 OS=Mus musculus GN=Agbl3 PE=1 SV=1	Q4U2V3	CBPC1_DANRE	1153	146	436	863	960	99	49	70	49.4949494949495	270	6.84572e-26	Cytosolic carboxypeptidase 1 OS=Danio rerio GN=agtpbp1 PE=2 SV=1	
c147258_g1	258	Q6EU10	MTA70_ORYSJ	706	74	256	337	397	61	50	57	81.9672131147541	264	2.08813e-26	Probable N6-adenosine-methyltransferase MT-A70-like OS=Oryza sativa subsp. japonica GN=Os02g0672600 PE=2 SV=1	Q2HVD6	MTA70_MEDTR	614	74	256	248	308	61	40	51	65.5737704918033	214	8.99004e-20	Putative N6-adenosine-methyltransferase MT-A70-like OS=Medicago truncatula GN=MtrDRAFT_AC148918g15v1 PE=3 SV=1	O82486	MTA70_ARATH	685	74	256	328	388	61	46	53	75.4098360655738	197	1.93783e-17	N6-adenosine-methyltransferase MT-A70-like OS=Arabidopsis thaliana GN=MTA PE=1 SV=2	Q9VCE6	MTA70_DROME	608	74	229	186	237	52	27	39	51.9230769230769	141	5.80485e-10	Probable N6-adenosine-methyltransferase MT-A70-like protein OS=Drosophila melanogaster GN=Ime4 PE=2 SV=1	Q8C3P7	MTA70_MOUSE	580	74	247	233	290	58	21	39	36.2068965517241	113	2.37908e-06	N6-adenosine-methyltransferase subunit METTL3 OS=Mus musculus GN=Mettl3 PE=1 SV=2	Q86U44	MTA70_HUMAN	580	74	241	233	288	56	21	38	37.5	113	2.68346e-06	N6-adenosine-methyltransferase 70 kDa subunit OS=Homo sapiens GN=METTL3 PE=1 SV=2	F1R777	MTA70_DANRE	584	74	244	238	293	57	22	39	38.5964912280702	109	9.70929e-06	N6-adenosine-methyltransferase subunit METTL3 OS=Danio rerio GN=mettl3 PE=2 SV=1	
c186920_g1	261	Q9SR52	UREA_ARATH	838	8	259	208	291	84	51	60	60.7142857142857	254	5.39678e-25	Urease OS=Arabidopsis thaliana GN=URE PE=3 SV=1	P07374	UREA_CANEN	840	2	259	206	293	88	49	59	55.6818181818182	233	3.53793e-22	Urease OS=Canavalia ensiformis PE=1 SV=3	E0ZS48	UREA_ORYSI	843	2	259	205	289	86	45	62	52.3255813953488	229	1.26275e-21	Urease OS=Oryza sativa subsp. indica PE=1 SV=1	B9GCH9	UREA_ORYSJ	843	2	259	205	289	86	45	62	52.3255813953488	228	1.78934e-21	Urease OS=Oryza sativa subsp. japonica GN=Os12g0234800 PE=3 SV=2	Q6A3P9	UREA_ASPFU	838	2	259	211	293	88	39	53	44.3181818181818	182	3.06099e-15	Urease OS=Neosartorya fumigata (strain ATCC MYA-4609 / Af293 / CBS 101355 / FGSC A1100) GN=ure1 PE=2 SV=2	O13465	UREA_CRYNH	833	2	259	207	286	87	33	51	37.9310344827586	149	6.79292e-11	Urease OS=Cryptococcus neoformans var. grubii serotype A (strain H99 / ATCC 208821 / CBS 10515 / FGSC 9487) GN=URE1 PE=3 SV=3	P0CS22	UREA_CRYNJ	833	2	259	207	286	87	33	50	37.9310344827586	145	1.92479e-10	Urease OS=Cryptococcus neoformans var. neoformans serotype D (strain JEC21 / ATCC MYA-565) GN=URE1 PE=3 SV=1	P0CS23	UREA_CRYNB	833	2	259	207	286	87	33	50	37.9310344827586	145	1.92479e-10	Urease OS=Cryptococcus neoformans var. neoformans serotype D (strain B-3501A) GN=URE1 PE=3 SV=1	O00084	UREA_SCHPO	835	8	259	210	290	84	29	47	34.5238095238095	134	6.72305e-09	Urease OS=Schizosaccharomyces pombe (strain 972 / ATCC 24843) GN=ure1 PE=1 SV=1	
c73133_g1	260	Q01517	ALFC2_PEA	349	2	259	51	136	86	79	82	91.8604651162791	414	5.35613e-49	Fructose-bisphosphate aldolase 2, chloroplastic OS=Pisum sativum PE=1 SV=2	Q01516	ALFC1_PEA	356	2	259	57	142	86	76	81	88.3720930232558	405	1.30633e-47	Fructose-bisphosphate aldolase 1, chloroplastic (Fragment) OS=Pisum sativum PE=1 SV=1	Q40677	ALFC_ORYSJ	388	2	259	89	174	86	76	81	88.3720930232558	407	1.30688e-47	Fructose-bisphosphate aldolase, chloroplastic OS=Oryza sativa subsp. japonica GN=Os11g0171300 PE=1 SV=2	Q944G9	ALFC2_ARATH	398	2	259	99	184	86	73	83	84.8837209302326	400	1.94054e-46	Probable fructose-bisphosphate aldolase 2, chloroplastic OS=Arabidopsis thaliana GN=FBA2 PE=1 SV=2	Q9SJU4	ALFC1_ARATH	399	2	259	100	185	86	74	82	86.046511627907	397	4.33896e-46	Probable fructose-bisphosphate aldolase 1, chloroplastic OS=Arabidopsis thaliana GN=FBA1 PE=1 SV=2	P16096	ALFC_SPIOL	394	2	259	97	182	86	70	81	81.3953488372093	391	2.91487e-45	Fructose-bisphosphate aldolase, chloroplastic OS=Spinacia oleracea PE=1 SV=3	Q9ZU52	ALFC3_ARATH	391	2	259	92	177	86	69	75	80.2325581395349	368	6.73157e-42	Probable fructose-bisphosphate aldolase 3, chloroplastic OS=Arabidopsis thaliana GN=FBA3 PE=1 SV=1	Q42690	ALFC_CHLRE	377	2	259	78	163	86	68	73	79.0697674418605	362	4.11243e-41	Fructose-bisphosphate aldolase 1, chloroplastic OS=Chlamydomonas reinhardtii GN=ALDCHL PE=2 SV=2	O65735	ALF_CICAR	359	2	259	56	141	86	52	65	60.4651162790698	267	8.74052e-28	Fructose-bisphosphate aldolase, cytoplasmic isozyme OS=Cicer arietinum GN=ALDC PE=2 SV=1	P14223	ALF_PLAFA	369	2	259	66	151	86	53	63	61.6279069767442	267	9.27601e-28	Fructose-bisphosphate aldolase OS=Plasmodium falciparum PE=1 SV=1	
c146812_g1	240	Q9V6U9	MECR_DROME	357	2	238	269	347	79	78	79	98.7341772151899	391	1.07011e-45	Probable trans-2-enoyl-CoA reductase, mitochondrial OS=Drosophila melanogaster GN=CG16935 PE=3 SV=2	O45903	MECR1_CAEEL	344	86	238	260	310	51	24	35	47.0588235294118	142	1.71408e-10	Probable trans-2-enoyl-CoA reductase 1, mitochondrial OS=Caenorhabditis elegans GN=W09H1.5 PE=3 SV=1	Q9DCS3	MECR_MOUSE	373	41	238	290	354	66	25	42	37.8787878787879	142	2.53627e-10	Trans-2-enoyl-CoA reductase, mitochondrial OS=Mus musculus GN=Mecr PE=1 SV=2	Q9Z311	MECR_RAT	373	41	238	290	354	66	24	41	36.3636363636364	136	1.62757e-09	Trans-2-enoyl-CoA reductase, mitochondrial OS=Rattus norvegicus GN=Mecr PE=1 SV=1	Q6GQN8	MECR_DANRE	377	41	238	292	358	67	27	38	40.2985074626866	134	2.60342e-09	Trans-2-enoyl-CoA reductase, mitochondrial OS=Danio rerio GN=mecr PE=2 SV=2	Q28GQ2	MECR_XENTR	350	44	238	264	330	67	26	39	38.8059701492537	134	2.64972e-09	Trans-2-enoyl-CoA reductase, mitochondrial OS=Xenopus tropicalis GN=mecr PE=2 SV=1	Q6CBE4	ETR1_YARLI	376	74	238	282	334	55	24	38	43.6363636363636	129	1.1736e-08	Probable trans-2-enoyl-CoA reductase, mitochondrial OS=Yarrowia lipolytica (strain CLIB 122 / E 150) GN=ETR1 PE=3 SV=1	Q54YT4	MECR_DICDI	350	83	238	266	316	52	21	35	40.3846153846154	128	1.36781e-08	Trans-2-enoyl-CoA reductase, mitochondrial OS=Dictyostelium discoideum GN=mecr PE=3 SV=1	Q9BV79	MECR_HUMAN	373	41	238	290	354	70	25	43	35.7142857142857	126	3.13887e-08	Trans-2-enoyl-CoA reductase, mitochondrial OS=Homo sapiens GN=MECR PE=1 SV=2	Q7YS70	MECR_BOVIN	373	44	238	290	353	69	25	42	36.231884057971	126	3.59181e-08	Trans-2-enoyl-CoA reductase, mitochondrial OS=Bos taurus GN=MECR PE=1 SV=1	
c161410_g1	295	P53235	EIF2A_YEAST	642	44	280	564	641	79	38	50	48.1012658227848	170	1.37865e-13	Eukaryotic translation initiation factor 2A OS=Saccharomyces cerevisiae (strain ATCC 204508 / S288c) GN=YGR054W PE=1 SV=1	O74965	EIF2A_SCHPO	576	47	202	522	573	52	27	36	51.9230769230769	131	1.55922e-08	Eukaryotic translation initiation factor 2A OS=Schizosaccharomyces pombe (strain 972 / ATCC 24843) GN=SPBC4B4.04 PE=1 SV=1	
c59746_g1	2049	Q5XJK1	SCOCB_DANRE	76	1114	1338	1	76	76	56	63	73.6842105263158	265	8.11988e-26	Short coiled-coil protein B OS=Danio rerio GN=scocb PE=3 SV=1	Q08BG7	SCOCA_DANRE	119	1114	1314	53	119	67	53	60	79.1044776119403	266	1.58886e-25	Short coiled-coil protein A OS=Danio rerio GN=scoca PE=3 SV=1	A8NJZ7	SCOC_BRUMA	122	1120	1317	54	122	69	55	63	79.7101449275362	265	2.44306e-25	Short coiled-coil protein homolog OS=Brugia malayi GN=Bm1_04115 PE=3 SV=1	Q5RJZ6	SCOC_RAT	122	1114	1314	56	122	67	52	59	77.6119402985075	260	1.32531e-24	Short coiled-coil protein OS=Rattus norvegicus GN=Scoc PE=2 SV=1	Q78YZ6	SCOC_MOUSE	125	1114	1314	59	125	67	52	59	77.6119402985075	260	1.56277e-24	Short coiled-coil protein OS=Mus musculus GN=Scoc PE=2 SV=1	Q9UIL1	SCOC_HUMAN	159	1114	1314	93	159	67	52	59	77.6119402985075	256	1.03465e-23	Short coiled-coil protein OS=Homo sapiens GN=SCOC PE=1 SV=2	
c146130_g1	230	Q9Y6E2	BZW2_HUMAN	419	2	229	134	209	76	76	76	100	374	8.39628e-43	Basic leucine zipper and W2 domain-containing protein 2 OS=Homo sapiens GN=BZW2 PE=1 SV=1	Q4R6R4	BZW2_MACFA	419	2	229	134	209	76	76	76	100	374	8.8424e-43	Basic leucine zipper and W2 domain-containing protein 2 OS=Macaca fascicularis GN=BZW2 PE=2 SV=1	Q9WTT7	BZW2_RAT	419	2	229	134	209	76	75	75	98.6842105263158	369	4.48514e-42	Basic leucine zipper and W2 domain-containing protein 2 OS=Rattus norvegicus GN=Bzw2 PE=2 SV=1	Q2L4X1	BZW2_MUSMM	419	2	229	134	209	76	75	75	98.6842105263158	369	5.12981e-42	Basic leucine zipper and W2 domain-containing protein 2 OS=Mus musculus molossinus GN=Bzw2 PE=2 SV=1	Q91VK1	BZW2_MOUSE	419	2	229	134	209	76	75	75	98.6842105263158	369	5.12981e-42	Basic leucine zipper and W2 domain-containing protein 2 OS=Mus musculus GN=Bzw2 PE=1 SV=1	Q5ZL42	BZW2_CHICK	414	2	229	134	209	76	72	75	94.7368421052632	360	9.96681e-41	Basic leucine zipper and W2 domain-containing protein 2 OS=Gallus gallus GN=BZW2 PE=2 SV=1	Q1LUC1	BZW2_DANRE	421	2	229	136	211	76	61	72	80.2631578947368	320	3.88183e-35	Basic leucine zipper and W2 domain-containing protein 2 OS=Danio rerio GN=bzw2 PE=2 SV=1	Q803N9	BZW1B_DANRE	418	2	229	133	208	76	54	67	71.0526315789474	285	3.19759e-30	Basic leucine zipper and W2 domain-containing protein 1-B OS=Danio rerio GN=bzw1b PE=2 SV=2	Q5R7L4	BZW1_PONAB	419	2	229	133	208	76	52	67	68.4210526315789	275	7.77135e-29	Basic leucine zipper and W2 domain-containing protein 1 OS=Pongo abelii GN=BZW1 PE=2 SV=1	Q6P7P5	BZW1_RAT	419	2	229	133	208	76	52	67	68.4210526315789	274	8.00511e-29	Basic leucine zipper and W2 domain-containing protein 1 OS=Rattus norvegicus GN=Bzw1 PE=2 SV=1	
c189191_g1	207	Q8VZ80	PLT5_ARATH	539	2	205	174	241	68	59	65	86.7647058823529	314	4.34724e-34	Polyol transporter 5 OS=Arabidopsis thaliana GN=PLT5 PE=1 SV=2	Q9XIH7	PLT1_ARATH	511	2	205	164	231	68	53	61	77.9411764705882	282	8.64159e-30	Putative polyol transporter 1 OS=Arabidopsis thaliana GN=PLT1 PE=3 SV=1	Q9XIH6	PLT2_ARATH	511	2	205	164	231	68	50	61	73.5294117647059	275	8.94686e-29	Putative polyol transporter 2 OS=Arabidopsis thaliana GN=PLT2 PE=3 SV=1	Q8GXR2	PLT6_ARATH	493	2	205	155	222	68	39	54	57.3529411764706	233	7.38419e-23	Probable polyol transporter 6 OS=Arabidopsis thaliana GN=PLT6 PE=2 SV=2	Q9ZNS0	PLT3_ARATH	508	2	205	160	227	68	42	53	61.7647058823529	231	1.60047e-22	Probable polyol transporter 3 OS=Arabidopsis thaliana GN=PLT3 PE=3 SV=1	Q0WUU6	PLT4_ARATH	526	2	202	193	259	67	35	48	52.2388059701493	192	3.51556e-17	Probable polyol transporter 4 OS=Arabidopsis thaliana GN=PLT4 PE=2 SV=1	P46333	CSBC_BACSU	461	2	202	145	208	67	31	47	46.2686567164179	167	8.38564e-14	Probable metabolite transport protein CsbC OS=Bacillus subtilis (strain 168) GN=csbC PE=1 SV=3	O52733	XYLT_LACBR	457	2	193	144	205	64	33	45	51.5625	163	2.71046e-13	D-xylose-proton symporter OS=Lactobacillus brevis GN=xylT PE=3 SV=1	C0SPB2	YWTG_BACSU	457	2	193	144	204	64	30	44	46.875	157	1.88043e-12	Putative metabolite transport protein YwtG OS=Bacillus subtilis (strain 168) GN=ywtG PE=3 SV=1	Q8VZR6	INT1_ARATH	509	2	202	172	236	67	33	44	49.2537313432836	151	1.61527e-11	Inositol transporter 1 OS=Arabidopsis thaliana GN=INT1 PE=1 SV=1	
c163678_g1	248	Q9LXC9	IPYR6_ARATH	300	86	247	246	299	54	46	51	85.1851851851852	249	1.91575e-25	Soluble inorganic pyrophosphatase 6, chloroplastic OS=Arabidopsis thaliana GN=PPA6 PE=1 SV=1	Q93Y52	IPYR1_CHLRE	280	122	247	225	266	42	29	34	69.0476190476191	161	2.10732e-13	Soluble inorganic pyrophosphatase 1, chloroplastic OS=Chlamydomonas reinhardtii GN=ppa1 PE=1 SV=1	Q6FRB7	IPYR_CANGA	287	119	247	189	231	43	27	32	62.7906976744186	151	6.39809e-12	Inorganic pyrophosphatase OS=Candida glabrata (strain ATCC 2001 / CBS 138 / JCM 3761 / NBRC 0622 / NRRL Y-65) GN=IPP1 PE=3 SV=1	Q9C0T9	IPYR_ZYGBA	287	107	247	189	235	47	26	33	55.3191489361702	149	1.58174e-11	Inorganic pyrophosphatase OS=Zygosaccharomyces bailii GN=IPP1 PE=3 SV=1	Q5B912	IPYR_EMENI	287	83	247	189	243	55	29	36	52.7272727272727	146	3.78171e-11	Inorganic pyrophosphatase OS=Emericella nidulans (strain FGSC A4 / ATCC 38163 / CBS 112.46 / NRRL 194 / M139) GN=ipp1 PE=1 SV=2	Q18680	IPYR_CAEEL	428	101	247	333	381	49	27	35	55.1020408163265	148	4.564e-11	Probable inorganic pyrophosphatase 1 OS=Caenorhabditis elegans GN=pyp-1 PE=3 SV=4	O13505	IPYR_PICPA	285	83	247	188	242	55	27	33	49.0909090909091	145	5.62342e-11	Inorganic pyrophosphatase OS=Komagataella pastoris GN=IPP1 PE=3 SV=3	P13998	IPYR_KLULA	287	119	247	189	231	43	26	30	60.4651162790698	145	6.17849e-11	Inorganic pyrophosphatase OS=Kluyveromyces lactis (strain ATCC 8585 / CBS 2359 / DSM 70799 / NBRC 1267 / NRRL Y-1140 / WM37) GN=IPP1 PE=3 SV=2	Q6MVH7	IPYR_NEUCR	290	98	247	191	241	51	25	34	49.0196078431373	143	9.3079e-11	Inorganic pyrophosphatase OS=Neurospora crassa (strain ATCC 24698 / 74-OR23-1A / CBS 708.71 / DSM 1257 / FGSC 987) GN=ipp-1 PE=3 SV=1	P00817	IPYR_YEAST	287	119	247	189	231	43	25	32	58.1395348837209	143	9.58247e-11	Inorganic pyrophosphatase OS=Saccharomyces cerevisiae (strain ATCC 204508 / S288c) GN=IPP1 PE=1 SV=4	
c68854_g3	1816	P08361	POL_MLVCB	282	472	999	12	187	183	48	84	26.2295081967213	164	3.93524e-11	Gag-Pol polyprotein (Fragment) OS=Cas-Br-E murine leukemia virus GN=gag-pol PE=3 SV=1	P31795	POL_MLVRK	581	601	999	311	446	137	41	70	29.9270072992701	167	5.87697e-11	Pol polyprotein (Fragment) OS=Radiation murine leukemia virus (strain Kaplan) GN=pol PE=3 SV=1	P26808	POL_MLVFP	1204	472	999	931	1106	183	48	85	26.2295081967213	167	9.62523e-11	Pol polyprotein OS=Friend murine leukemia virus (isolate PVC-211) GN=pol PE=3 SV=1	P26810	POL_MLVF5	1204	472	999	931	1106	183	48	85	26.2295081967213	167	9.87642e-11	Pol polyprotein OS=Friend murine leukemia virus (isolate 57) GN=pol PE=3 SV=1	P11227	POL_MLVRD	1196	601	999	926	1061	137	41	70	29.9270072992701	167	1.0468e-10	Pol polyprotein OS=Radiation murine leukemia virus GN=pol PE=3 SV=1	P26809	POL_MLVFF	1204	472	999	931	1106	183	47	85	25.6830601092896	166	1.34538e-10	Pol polyprotein OS=Friend murine leukemia virus (isolate FB29) GN=pol PE=3 SV=1	O92815	POL_WDSV	1752	589	990	1504	1640	138	36	70	26.0869565217391	164	2.13706e-10	Gag-Pol polyprotein OS=Walleye dermal sarcoma virus GN=gag-pol PE=1 SV=2	P03355	POL_MLVMS	1738	472	999	1465	1640	183	47	84	25.6830601092896	160	6.22325e-10	Gag-Pol polyprotein OS=Moloney murine leukemia virus (isolate Shinnick) GN=gag-pol PE=1 SV=4	Q2F7J3	POL_XMRV3	1733	649	999	1463	1583	121	35	62	28.9256198347107	160	6.60422e-10	Gag-Pol polyprotein OS=Xenotropic MuLV-related virus (isolate VP35) GN=gag-pol PE=1 SV=1	P03356	POL_MLVAV	1196	601	999	926	1061	137	39	67	28.4671532846715	159	8.42727e-10	Pol polyprotein OS=AKV murine leukemia virus GN=pol PE=3 SV=2	
c157751_g1	216	P53946	ARP5_YEAST	755	27	215	450	512	63	30	40	47.6190476190476	141	4.22247e-10	Actin-related protein 5 OS=Saccharomyces cerevisiae (strain ATCC 204508 / S288c) GN=ARP5 PE=1 SV=1	
c148675_g1	248	C0LGR9	Y4312_ARATH	676	2	247	556	637	82	50	63	60.9756097560976	273	9.90673e-28	Probable LRR receptor-like serine/threonine-protein kinase At4g31250 OS=Arabidopsis thaliana GN=At4g31250 PE=2 SV=1	C0LGU0	PRK1_ARATH	662	2	247	547	625	82	48	56	58.5365853658537	229	9.41473e-22	Pollen receptor-like kinase 1 OS=Arabidopsis thaliana GN=PRK1 PE=1 SV=1	Q84JQ4	PRK2_ARATH	647	2	247	528	609	82	44	58	53.6585365853659	215	7.0941e-20	Pollen receptor-like kinase 2 OS=Arabidopsis thaliana GN=PRK2 PE=1 SV=1	Q40902	PRK1_PETIN	720	2	247	620	699	82	36	51	43.9024390243902	185	7.27338e-16	Pollen receptor-like kinase 1 OS=Petunia integrifolia GN=PRK1 PE=1 SV=1	Q9LJY0	PRK4_ARATH	679	2	247	562	643	82	36	57	43.9024390243902	166	2.88167e-13	Pollen receptor-like kinase 4 OS=Arabidopsis thaliana GN=PRK4 PE=1 SV=1	Q9LVI6	RLK90_ARATH	647	2	247	553	635	85	38	57	44.7058823529412	161	1.15156e-12	Probable inactive receptor kinase RLK902 OS=Arabidopsis thaliana GN=RLK902 PE=1 SV=1	Q9LPT1	PRK5_ARATH	686	62	247	564	625	62	29	40	46.7741935483871	150	3.5812e-11	Pollen receptor-like kinase 5 OS=Arabidopsis thaliana GN=PRK5 PE=1 SV=1	Q3E991	PRK6_ARATH	659	2	247	574	654	82	30	47	36.5853658536585	140	8.47872e-10	Probable pollen receptor-like kinase 6 OS=Arabidopsis thaliana GN=PRK6 PE=2 SV=4	Q9LP77	Y1848_ARATH	655	2	247	559	639	83	30	54	36.144578313253	138	1.24676e-09	Probable inactive receptor kinase At1g48480 OS=Arabidopsis thaliana GN=RKL1 PE=2 SV=1	Q9M9C5	Y1680_ARATH	670	2	247	552	633	83	35	46	42.1686746987952	135	3.67936e-09	Probable leucine-rich repeat receptor-like protein kinase At1g68400 OS=Arabidopsis thaliana GN=At1g68400 PE=2 SV=1	
c30840_g1	315	Q17N69	LIS1_AEDAE	409	2	313	303	406	104	83	95	79.8076923076923	481	5.06834e-58	Lissencephaly-1 homolog OS=Aedes aegypti GN=AAEL000770 PE=3 SV=2	B4QHG6	LIS1_DROSI	411	2	313	305	408	104	80	92	76.9230769230769	469	3.51923e-56	Lissencephaly-1 homolog OS=Drosophila simulans GN=Lis-1 PE=3 SV=1	B4HSL3	LIS1_DROSE	411	2	313	305	408	104	80	92	76.9230769230769	469	3.51923e-56	Lissencephaly-1 homolog OS=Drosophila sechellia GN=Lis-1 PE=3 SV=1	Q7KNS3	LIS1_DROME	411	2	313	305	408	104	80	92	76.9230769230769	469	3.51923e-56	Lissencephaly-1 homolog OS=Drosophila melanogaster GN=Lis-1 PE=1 SV=2	B4P6P9	LIS1_DROYA	411	2	313	305	408	104	80	92	76.9230769230769	468	4.44489e-56	Lissencephaly-1 homolog OS=Drosophila yakuba GN=Lis-1 PE=3 SV=1	B3NPW0	LIS1_DROER	411	2	313	305	408	104	80	92	76.9230769230769	468	4.44489e-56	Lissencephaly-1 homolog OS=Drosophila erecta GN=Lis-1 PE=3 SV=1	B3MEY6	LIS1_DROAN	411	2	313	305	408	104	80	92	76.9230769230769	468	5.10248e-56	Lissencephaly-1 homolog OS=Drosophila ananassae GN=Lis-1 PE=3 SV=1	B4MY65	LIS1_DROWI	409	2	313	303	406	104	80	92	76.9230769230769	467	5.26743e-56	Lissencephaly-1 homolog OS=Drosophila willistoni GN=Lis-1 PE=3 SV=1	Q291L9	LIS1_DROPS	411	2	313	305	408	104	80	92	76.9230769230769	468	5.38055e-56	Lissencephaly-1 homolog OS=Drosophila pseudoobscura pseudoobscura GN=Lis-1 PE=3 SV=1	B4GAJ1	LIS1_DROPE	411	2	313	305	408	104	80	92	76.9230769230769	468	5.38055e-56	Lissencephaly-1 homolog OS=Drosophila persimilis GN=Lis-1 PE=3 SV=1	
c68931_g2	2494	A1Z9A8	PTCD3_DROME	652	78	1901	37	646	618	197	340	31.8770226537217	798	6.96776e-93	Protein PTCD3 homolog, mitochondrial OS=Drosophila melanogaster GN=CG4679 PE=2 SV=1	Q32N55	PTCD3_XENLA	669	75	1844	36	633	615	160	289	26.0162601626016	466	1.19831e-47	Pentatricopeptide repeat domain-containing protein 3, mitochondrial OS=Xenopus laevis GN=ptcd3 PE=2 SV=1	Q0IHP3	PTCD3_XENTR	670	75	1550	36	539	515	134	245	26.0194174757282	447	3.65197e-45	Pentatricopeptide repeat-containing protein 3, mitochondrial OS=Xenopus tropicalis GN=ptcd3 PE=2 SV=1	Q32LU7	PTCD3_DANRE	667	75	1922	46	667	642	166	299	25.8566978193146	443	1.19041e-44	Pentatricopeptide repeat domain-containing protein 3, mitochondrial OS=Danio rerio GN=ptcd3 PE=2 SV=1	Q14C51	PTCD3_MOUSE	685	75	1439	57	520	473	124	223	26.215644820296	392	4.34048e-38	Pentatricopeptide repeat domain-containing protein 3, mitochondrial OS=Mus musculus GN=Ptcd3 PE=2 SV=2	Q2KI62	PTCD3_BOVIN	688	75	1439	56	523	480	122	217	25.4166666666667	374	8.01434e-36	Pentatricopeptide repeat domain-containing protein 3, mitochondrial OS=Bos taurus GN=PTCD3 PE=2 SV=1	Q96EY7	PTCD3_HUMAN	689	75	1439	56	520	475	119	223	25.0526315789474	374	9.77081e-36	Pentatricopeptide repeat domain-containing protein 3, mitochondrial OS=Homo sapiens GN=PTCD3 PE=1 SV=3	Q5R8W8	PTCD3_PONAB	689	75	1439	56	520	475	117	225	24.6315789473684	370	3.07894e-35	Pentatricopeptide repeat domain-containing protein 3, mitochondrial OS=Pongo abelii GN=PTCD3 PE=2 SV=1	
c118444_g1	230	Q0WP01	PTR9_ARATH	557	6	230	247	315	75	34	48	45.3333333333333	137	1.51489e-09	Protein NRT1/ PTR FAMILY 5.10 OS=Arabidopsis thaliana GN=NPF5.10 PE=2 SV=1	Q9C7U1	PTR25_ARATH	555	15	230	260	315	72	30	43	41.6666666666667	132	7.49701e-09	Protein NRT1/ PTR FAMILY 5.12 OS=Arabidopsis thaliana GN=NPF5.12 PE=2 SV=1	Q8RX67	PTR24_ARATH	538	9	230	238	303	77	31	44	40.2597402597403	121	1.81148e-07	Protein NRT1/ PTR FAMILY 5.11 OS=Arabidopsis thaliana GN=NPF5.11 PE=2 SV=1	Q0WSZ6	PTR23_ARATH	561	6	230	245	319	75	27	37	36	119	3.45467e-07	Protein NRT1/ PTR FAMILY 5.13 OS=Arabidopsis thaliana GN=NPF5.13 PE=2 SV=2	
c70488_g1	433	Q56WD9	THIK2_ARATH	462	2	433	2	143	144	118	127	81.9444444444444	584	3.98831e-72	3-ketoacyl-CoA thiolase 2, peroxisomal OS=Arabidopsis thaliana GN=PED1 PE=1 SV=2	Q8LF48	THIK1_ARATH	443	2	433	2	135	144	106	119	73.6111111111111	516	3.31011e-62	3-ketoacyl-CoA thiolase 1, peroxisomal OS=Arabidopsis thaliana GN=KAT1 PE=2 SV=2	Q570C8	THIK5_ARATH	457	2	433	2	142	144	90	120	62.5	459	1.29098e-53	3-ketoacyl-CoA thiolase 5, peroxisomal OS=Arabidopsis thaliana GN=KAT5 PE=2 SV=2	P09110	THIK_HUMAN	424	155	433	37	128	93	53	69	56.989247311828	275	7.51292e-28	3-ketoacyl-CoA thiolase, peroxisomal OS=Homo sapiens GN=ACAA1 PE=1 SV=2	Q921H8	THIKA_MOUSE	424	11	433	1	128	143	66	89	46.1538461538462	261	5.589e-26	3-ketoacyl-CoA thiolase A, peroxisomal OS=Mus musculus GN=Acaa1a PE=1 SV=1	Q8VCH0	THIKB_MOUSE	424	11	433	1	128	143	66	88	46.1538461538462	258	1.51027e-25	3-ketoacyl-CoA thiolase B, peroxisomal OS=Mus musculus GN=Acaa1b PE=1 SV=1	P07871	THIKB_RAT	424	11	433	1	128	141	64	86	45.3900709219858	257	1.99623e-25	3-ketoacyl-CoA thiolase B, peroxisomal OS=Rattus norvegicus GN=Acaa1b PE=1 SV=2	P21775	THIKA_RAT	424	11	433	1	128	143	66	87	46.1538461538462	255	4.05494e-25	3-ketoacyl-CoA thiolase A, peroxisomal OS=Rattus norvegicus GN=Acaa1a PE=1 SV=2	Q05493	THIK_YARLI	414	137	430	23	119	98	51	66	52.0408163265306	214	2.65951e-19	3-ketoacyl-CoA thiolase, peroxisomal OS=Yarrowia lipolytica (strain CLIB 122 / E 150) GN=POT1 PE=3 SV=1	P33291	THIKB_CANTR	408	152	430	25	116	93	45	59	48.3870967741936	203	8.46555e-18	3-ketoacyl-CoA thiolase B, peroxisomal OS=Candida tropicalis PE=3 SV=1	
c85349_g1	222	Q9SEC2	MSRA_LACSA	259	2	100	222	259	38	29	32	76.3157894736842	147	1.3536e-11	Peptide methionine sulfoxide reductase OS=Lactuca sativa PE=2 SV=1	Q336R9	MSRA4_ORYSJ	263	2	100	226	263	38	28	32	73.6842105263158	145	2.85914e-11	Peptide methionine sulfoxide reductase A4, chloroplastic OS=Oryza sativa subsp. japonica GN=MSRA4 PE=2 SV=2	Q9FKF7	MSRA1_ARATH	202	2	100	165	202	38	28	32	73.6842105263158	142	4.16951e-11	Peptide methionine sulfoxide reductase A1 OS=Arabidopsis thaliana GN=MSRA1 PE=2 SV=1	P54153	MSRA_SOLLC	196	2	100	159	196	38	28	32	73.6842105263158	141	4.95582e-11	Peptide methionine sulfoxide reductase (Fragment) OS=Solanum lycopersicum GN=E4 PE=3 SV=1	P54152	MSRA_FRAAN	191	2	100	154	191	38	28	32	73.6842105263158	141	5.1773e-11	Peptide methionine sulfoxide reductase OS=Fragaria ananassa PE=2 SV=2	Q9LY14	MSRA3_ARATH	202	2	100	165	202	38	28	31	73.6842105263158	139	1.07042e-10	Peptide methionine sulfoxide reductase A3 OS=Arabidopsis thaliana GN=MSRA3 PE=1 SV=1	P54151	MSRA_BRANA	257	5	100	221	257	37	27	30	72.972972972973	140	1.45811e-10	Peptide methionine sulfoxide reductase OS=Brassica napus GN=PMSR PE=2 SV=1	Q7XUP7	MSR21_ORYSJ	187	5	100	156	187	32	24	29	75	137	1.57009e-10	Peptide methionine sulfoxide reductase A2-1 OS=Oryza sativa subsp. japonica GN=MSRA2-1 PE=2 SV=2	Q7XUP6	MSR22_ORYSJ	190	2	100	158	190	33	23	29	69.6969696969697	129	2.37291e-09	Peptide methionine sulfoxide reductase A2-2 OS=Oryza sativa subsp. japonica GN=MSRA2-2 PE=2 SV=2	P54150	MSRA4_ARATH	258	5	100	222	258	37	26	29	70.2702702702703	131	2.44232e-09	Peptide methionine sulfoxide reductase A4, chloroplastic OS=Arabidopsis thaliana GN=MSR4 PE=1 SV=2	
c67547_g1	1787	O88531	PPT1_MOUSE	306	734	1645	3	306	305	157	210	51.4754098360656	818	1.59298e-102	Palmitoyl-protein thioesterase 1 OS=Mus musculus GN=Ppt1 PE=2 SV=2	Q8HXW6	PPT1_MACFA	306	743	1630	3	302	300	152	209	50.6666666666667	811	1.75262e-101	Palmitoyl-protein thioesterase 1 OS=Macaca fascicularis GN=PPT1 PE=2 SV=1	P50897	PPT1_HUMAN	306	818	1630	31	302	272	148	199	54.4117647058823	809	3.22576e-101	Palmitoyl-protein thioesterase 1 OS=Homo sapiens GN=PPT1 PE=1 SV=1	P45479	PPT1_RAT	306	818	1645	31	306	277	152	203	54.8736462093863	800	9.482e-100	Palmitoyl-protein thioesterase 1 OS=Rattus norvegicus GN=Ppt1 PE=1 SV=1	P45478	PPT1_BOVIN	306	782	1630	19	302	284	143	200	50.3521126760563	782	3.35329e-97	Palmitoyl-protein thioesterase 1 OS=Bos taurus GN=PPT1 PE=1 SV=1	Q20390	PPT1_CAEEL	298	824	1642	25	297	274	139	190	50.7299270072993	676	1.23279e-81	Palmitoyl-protein thioesterase 1 OS=Caenorhabditis elegans GN=ppt-1 PE=2 SV=2	Q9W3C7	PPT1_DROME	314	827	1645	42	313	274	133	185	48.5401459854015	657	1.36959e-78	Palmitoyl-protein thioesterase 1 OS=Drosophila melanogaster GN=Ppt1 PE=1 SV=2	Q54CM0	PPT3_DICDI	289	815	1591	19	266	260	88	138	33.8461538461538	376	4.06399e-39	Palmitoyl-protein thioesterase 3 OS=Dictyostelium discoideum GN=ppt3 PE=3 SV=1	O59747	PDF1_SCHPO	622	827	1597	46	300	259	85	142	32.8185328185328	351	7.80569e-34	Palmitoyl-protein thioesterase-dolichyl pyrophosphate phosphatase fusion 1 OS=Schizosaccharomyces pombe (strain 972 / ATCC 24843) GN=pdf1 PE=1 SV=2	Q6GNY7	PPT2B_XENLA	288	809	1642	15	287	284	78	134	27.4647887323944	190	1.73865e-14	Lysosomal thioesterase PPT2-B OS=Xenopus laevis GN=ppt2-b PE=2 SV=1	
c68275_g1	1296	Q9JLI7	SPAG6_MOUSE	507	518	1294	219	459	263	115	155	43.7262357414449	492	3.10635e-94	Sperm-associated antigen 6 OS=Mus musculus GN=Spag6 PE=1 SV=1	O75602	SPAG6_HUMAN	509	518	1294	219	459	263	111	154	42.2053231939163	477	2.87094e-91	Sperm-associated antigen 6 OS=Homo sapiens GN=SPAG6 PE=2 SV=1	
c76518_g1	225	Q9LMU0	FCL2_ARATH	328	2	214	6	76	71	48	56	67.6056338028169	245	4.80662e-25	Putative GDP-L-fucose synthase 2 OS=Arabidopsis thaliana GN=GER2 PE=1 SV=1	O49213	FCL1_ARATH	323	2	205	6	73	68	46	57	67.6470588235294	240	2.65678e-24	GDP-L-fucose synthase 1 OS=Arabidopsis thaliana GN=GER1 PE=1 SV=3	Q67WR2	FCL1_ORYSJ	328	2	193	12	75	64	43	54	67.1875	231	5.14381e-23	Probable GDP-L-fucose synthase 1 OS=Oryza sativa subsp. japonica GN=Os06g0652400 PE=2 SV=1	Q67WR5	FCL2_ORYSJ	347	2	193	28	91	64	41	54	64.0625	166	8.41559e-14	Putative GDP-L-fucose synthase 2 OS=Oryza sativa subsp. japonica GN=Os06g0652300 PE=3 SV=1	P32055	FCL_ECOLI	321	20	169	5	54	50	25	35	50	131	5.07432e-09	GDP-L-fucose synthase OS=Escherichia coli (strain K12) GN=fcl PE=1 SV=2	P55353	FCL_RHISN	314	2	169	10	64	56	25	33	44.6428571428571	115	7.4689e-07	GDP-L-fucose synthase OS=Rhizobium sp. (strain NGR234) GN=fcl PE=3 SV=1	
c70398_g1	1328	Q91X52	DCXR_MOUSE	244	344	1075	1	244	244	143	186	58.6065573770492	782	6.44726e-100	L-xylulose reductase OS=Mus musculus GN=Dcxr PE=2 SV=2	Q920P0	DCXR_RAT	244	344	1075	1	244	244	142	186	58.1967213114754	779	1.89851e-99	L-xylulose reductase OS=Rattus norvegicus GN=Dcxr PE=1 SV=1	Q91XV4	DCXR_MESAU	244	344	1075	1	244	244	139	185	56.9672131147541	771	2.48014e-98	L-xylulose reductase OS=Mesocricetus auratus GN=DCXR PE=1 SV=1	Q920N9	DCXR_CAVPO	244	344	1075	1	244	244	141	183	57.7868852459016	761	7.27262e-97	L-xylulose reductase OS=Cavia porcellus GN=DCXR PE=2 SV=1	Q7Z4W1	DCXR_HUMAN	244	344	1072	1	243	243	133	185	54.7325102880658	742	5.96255e-94	L-xylulose reductase OS=Homo sapiens GN=DCXR PE=1 SV=2	Q1JP75	DCXR_BOVIN	244	344	1075	1	244	244	132	182	54.0983606557377	739	1.82959e-93	L-xylulose reductase OS=Bos taurus GN=DCXR PE=2 SV=1	Q8JIS3	DER_CHICK	246	347	1075	4	246	243	128	185	52.6748971193416	721	1.01129e-90	D-erythrulose reductase OS=Gallus gallus GN=DER PE=1 SV=1	Q29529	CBR2_PIG	244	344	1075	1	244	244	119	169	48.7704918032787	610	3.40595e-74	Carbonyl reductase [NADPH] 2 OS=Sus scrofa GN=CBR2 PE=1 SV=1	P08074	CBR2_MOUSE	244	344	1075	1	244	244	118	168	48.3606557377049	597	2.54942e-72	Carbonyl reductase [NADPH] 2 OS=Mus musculus GN=Cbr2 PE=1 SV=1	Q21929	DCXR_CAEEL	251	347	1066	4	248	245	115	163	46.9387755102041	562	4.51694e-67	L-xylulose reductase OS=Caenorhabditis elegans GN=dhs-21 PE=1 SV=2	
c33985_g1	229	Q8K4F5	ABHDB_MOUSE	307	1	228	152	225	76	27	45	35.5263157894737	127	1.92357e-08	Alpha/beta hydrolase domain-containing protein 11 OS=Mus musculus GN=Abhd11 PE=1 SV=1	Q0V9K2	ABHDB_XENTR	319	1	228	162	235	76	26	43	34.2105263157895	123	5.78336e-08	Alpha/beta hydrolase domain-containing protein 11 OS=Xenopus tropicalis GN=abhd11 PE=2 SV=2	Q6DRD9	ABHDB_DANRE	317	1	228	161	234	76	25	46	32.8947368421053	121	1.08868e-07	Alpha/beta hydrolase domain-containing protein 11 OS=Danio rerio GN=abhd11 PE=2 SV=1	Q8NFV4	ABHDB_HUMAN	315	1	228	160	233	76	28	44	36.8421052631579	119	2.06714e-07	Alpha/beta hydrolase domain-containing protein 11 OS=Homo sapiens GN=ABHD11 PE=2 SV=1	
c20801_g1	657	Q9SVL6	CRPM2_ARATH	203	42	647	1	198	202	119	154	58.9108910891089	625	3.54735e-80	Cold-regulated 413 plasma membrane protein 2 OS=Arabidopsis thaliana GN=COR413PM2 PE=2 SV=1	O23164	CRPM4_ARATH	202	39	647	1	198	203	110	150	54.1871921182266	596	7.31843e-76	Cold-regulated 413 plasma membrane protein 4 OS=Arabidopsis thaliana GN=At4g37220 PE=2 SV=2	Q9XIM7	CRPM1_ARATH	197	42	629	1	195	196	118	157	60.2040816326531	582	9.0778e-74	Cold-regulated 413 plasma membrane protein 1 OS=Arabidopsis thaliana GN=COR413PM1 PE=2 SV=1	O64834	CRPM3_ARATH	189	39	596	2	183	190	78	125	41.0526315789474	367	9.89347e-42	Cold-regulated 413 plasma membrane protein 3 OS=Arabidopsis thaliana GN=At2g23680 PE=2 SV=1	Q94AL8	CRIM1_ARATH	225	60	482	86	219	141	46	77	32.6241134751773	179	1.15889e-14	Cold-regulated 413 inner membrane protein 1, chloroplastic OS=Arabidopsis thaliana GN=COR413IM1 PE=1 SV=1	F4I1G5	CRIM2_ARATH	226	60	482	87	220	141	44	75	31.2056737588652	167	4.04357e-13	Cold-regulated 413 inner membrane protein 2, chloroplastic OS=Arabidopsis thaliana GN=COR413IM2 PE=1 SV=1	
c54786_g1	1387	Q5ZI03	CIR1_CHICK	460	546	1181	1	210	216	114	144	52.7777777777778	556	1.50827e-63	Corepressor interacting with RBPJ 1 OS=Gallus gallus GN=CIR1 PE=2 SV=1	Q86X95	CIR1_HUMAN	450	546	1181	1	212	218	110	141	50.4587155963303	510	5.34693e-57	Corepressor interacting with RBPJ 1 OS=Homo sapiens GN=CIR1 PE=1 SV=1	Q5U2T8	CIR1_RAT	451	546	1181	1	212	218	109	140	50	506	2.19907e-56	Corepressor interacting with RBPJ 1 OS=Rattus norvegicus GN=Cir1 PE=2 SV=1	Q9DA19	CIR1_MOUSE	450	546	1181	1	212	218	109	140	50	501	1.10825e-55	Corepressor interacting with RBPJ 1 OS=Mus musculus GN=Cir1 PE=1 SV=2	Q8VZ67	Y4919_ARATH	595	672	1166	40	251	220	59	98	26.8181818181818	185	2.28159e-13	Uncharacterized zinc finger CCHC domain-containing protein At4g19190 OS=Arabidopsis thaliana GN=At4g19190 PE=2 SV=1	
c181810_g1	201	P40550	PDR11_YEAST	1411	3	200	1140	1205	66	24	41	36.3636363636364	128	2.24489e-08	ATP-dependent permease PDR11 OS=Saccharomyces cerevisiae (strain ATCC 204508 / S288c) GN=PDR11 PE=1 SV=3	P32568	SNQ2_YEAST	1501	3	200	1238	1303	66	22	43	33.3333333333333	127	2.8441e-08	Protein SNQ2 OS=Saccharomyces cerevisiae (strain ATCC 204508 / S288c) GN=SNQ2 PE=1 SV=2	Q08409	AUS1_YEAST	1394	3	200	1130	1195	66	25	40	37.8787878787879	126	4.53712e-08	ATP-dependent permease AUS1 OS=Saccharomyces cerevisiae (strain ATCC 204508 / S288c) GN=AUS1 PE=3 SV=1	P53756	PDR18_YEAST	1333	3	200	1113	1178	66	23	40	34.8484848484849	124	7.06705e-08	ABC transporter ATP-binding protein/permease PDR18 OS=Saccharomyces cerevisiae (strain ATCC 204508 / S288c) GN=PDR18 PE=3 SV=1	
c33201_g1	302	Q8GYN5	RIN4_ARATH	211	51	134	148	175	28	18	25	64.2857142857143	109	3.64317e-06	RPM1-interacting protein 4 OS=Arabidopsis thaliana GN=RIN4 PE=1 SV=1	
c135926_g1	204	F4IFC5	SYTM2_ARATH	650	59	202	573	620	48	38	44	79.1666666666667	203	2.90859e-20	Threonine--tRNA ligase, chloroplastic/mitochondrial 2 OS=Arabidopsis thaliana GN=EMB2761 PE=2 SV=1	Q31JY3	SYT_SYNE7	604	47	202	521	573	53	32	42	60.377358490566	152	5.38939e-13	Threonine--tRNA ligase OS=Synechococcus elongatus (strain PCC 7942) GN=thrS PE=3 SV=1	Q5N1X6	SYT_SYNP6	607	47	202	524	576	53	32	42	60.377358490566	151	5.79963e-13	Threonine--tRNA ligase OS=Synechococcus sp. (strain ATCC 27144 / PCC 6301 / SAUG 1402/1) GN=thrS PE=3 SV=1	Q55806	SYT_SYNY3	603	47	202	521	573	53	33	42	62.2641509433962	154	6.46083e-12	Threonine--tRNA ligase OS=Synechocystis sp. (strain PCC 6803 / Kazusa) GN=thrS PE=3 SV=1	Q8DGW0	SYT_THEEB	605	62	202	524	571	48	27	36	56.25	125	4.51604e-08	Threonine--tRNA ligase OS=Thermosynechococcus elongatus (strain BP-1) GN=thrS PE=3 SV=1	Q0I902	SYT_SYNS3	617	62	184	529	570	42	27	33	64.2857142857143	119	2.51061e-07	Threonine--tRNA ligase OS=Synechococcus sp. (strain CC9311) GN=thrS PE=3 SV=1	Q3AYC6	SYT_SYNS9	611	62	202	529	576	48	24	35	50	116	6.3046e-07	Threonine--tRNA ligase OS=Synechococcus sp. (strain CC9902) GN=thrS PE=3 SV=1	Q3AKU0	SYT_SYNSC	611	62	202	529	576	48	24	34	50	112	2.0836e-06	Threonine--tRNA ligase OS=Synechococcus sp. (strain CC9605) GN=thrS PE=3 SV=1	Q7U662	SYT_SYNPX	611	62	202	529	576	48	23	34	47.9166666666667	112	2.56179e-06	Threonine--tRNA ligase OS=Synechococcus sp. (strain WH8102) GN=thrS PE=3 SV=1	A5GJT7	SYT_SYNPW	610	62	202	529	576	48	23	34	47.9166666666667	111	2.81195e-06	Threonine--tRNA ligase OS=Synechococcus sp. (strain WH7803) GN=thrS PE=3 SV=1	
c170475_g1	289	P60039	RL73_ARATH	242	2	208	174	242	69	65	69	94.2028985507246	368	3.8756e-43	60S ribosomal protein L7-3 OS=Arabidopsis thaliana GN=RPL7C PE=2 SV=1	Q9LHP1	RL74_ARATH	244	2	208	176	244	69	64	69	92.7536231884058	367	7.91718e-43	60S ribosomal protein L7-4 OS=Arabidopsis thaliana GN=RPL7D PE=2 SV=1	P60040	RL72_ARATH	242	2	208	174	242	69	66	68	95.6521739130435	366	7.94799e-43	60S ribosomal protein L7-2 OS=Arabidopsis thaliana GN=RPL7B PE=2 SV=1	Q58DT1	RL7_BOVIN	248	2	208	180	248	69	52	60	75.3623188405797	292	8.14632e-32	60S ribosomal protein L7 OS=Bos taurus GN=RPL7 PE=2 SV=1	Q5R9R4	RL7_PONAB	247	2	208	179	247	69	52	60	75.3623188405797	292	9.25761e-32	60S ribosomal protein L7 OS=Pongo abelii GN=RPL7 PE=2 SV=1	P18124	RL7_HUMAN	248	2	208	180	248	69	52	60	75.3623188405797	292	1.00588e-31	60S ribosomal protein L7 OS=Homo sapiens GN=RPL7 PE=1 SV=1	Q4R506	RL7_MACFA	247	2	208	179	247	69	52	60	75.3623188405797	291	1.11928e-31	60S ribosomal protein L7 OS=Macaca fascicularis GN=RPL7 PE=2 SV=1	P05426	RL7_RAT	260	2	208	192	260	69	52	59	75.3623188405797	290	2.53288e-31	60S ribosomal protein L7 OS=Rattus norvegicus GN=Rpl7 PE=1 SV=2	P14148	RL7_MOUSE	270	2	208	202	270	69	52	59	75.3623188405797	289	3.62421e-31	60S ribosomal protein L7 OS=Mus musculus GN=Rpl7 PE=1 SV=2	Q5ZJ56	RL7_CHICK	246	2	208	178	246	69	49	58	71.0144927536232	269	2.13569e-28	60S ribosomal protein L7 OS=Gallus gallus GN=RPL7 PE=2 SV=1	
c91078_g1	245	P40010	NUG1_YEAST	520	1	243	415	493	82	42	57	51.219512195122	211	1.57581e-19	Nuclear GTP-binding protein NUG1 OS=Saccharomyces cerevisiae (strain ATCC 204508 / S288c) GN=NUG1 PE=1 SV=1	
c61291_g1	1721	Q9W734	SMAD6_CHICK	431	638	1486	157	428	291	140	177	48.1099656357388	599	5.65611e-69	Mothers against decapentaplegic homolog 6 OS=Gallus gallus GN=SMAD6 PE=2 SV=1	O35182	SMAD6_MOUSE	495	638	1483	223	491	292	137	176	46.9178082191781	595	1.2275e-67	Mothers against decapentaplegic homolog 6 OS=Mus musculus GN=Smad6 PE=1 SV=1	O43541	SMAD6_HUMAN	496	638	1483	222	492	292	138	173	47.2602739726027	593	2.4317e-67	Mothers against decapentaplegic homolog 6 OS=Homo sapiens GN=SMAD6 PE=1 SV=2	O15105	SMAD7_HUMAN	426	644	1483	157	423	287	123	161	42.8571428571429	487	4.72297e-53	Mothers against decapentaplegic homolog 7 OS=Homo sapiens GN=SMAD7 PE=1 SV=1	O35253	SMAD7_MOUSE	426	644	1483	157	423	287	123	161	42.8571428571429	486	6.92423e-53	Mothers against decapentaplegic homolog 7 OS=Mus musculus GN=Smad7 PE=1 SV=1	O88406	SMAD7_RAT	426	644	1483	157	423	287	123	161	42.8571428571429	484	1.26631e-52	Mothers against decapentaplegic homolog 7 OS=Rattus norvegicus GN=Smad7 PE=2 SV=2	Q62432	SMAD2_MOUSE	467	638	1483	124	442	336	99	139	29.4642857142857	290	1.88501e-26	Mothers against decapentaplegic homolog 2 OS=Mus musculus GN=Smad2 PE=1 SV=2	O70436	SMAD2_RAT	467	638	1483	124	442	336	99	139	29.4642857142857	290	1.93919e-26	Mothers against decapentaplegic homolog 2 OS=Rattus norvegicus GN=Smad2 PE=1 SV=1	Q15796	SMAD2_HUMAN	467	638	1483	124	442	336	99	139	29.4642857142857	289	2.19246e-26	Mothers against decapentaplegic homolog 2 OS=Homo sapiens GN=SMAD2 PE=1 SV=1	Q1W668	SMAD2_BOVIN	467	638	1483	124	442	336	99	138	29.4642857142857	287	3.68381e-26	Mothers against decapentaplegic homolog 2 OS=Bos taurus GN=SMAD2 PE=2 SV=1	
c157258_g1	223	Q6GM16	NXN_XENLA	414	3	215	284	359	76	35	51	46.0526315789474	167	8.17236e-14	Nucleoredoxin OS=Xenopus laevis GN=nxn PE=2 SV=1	P97346	NXN_MOUSE	435	3	221	305	382	78	32	52	41.025641025641	160	8.98921e-13	Nucleoredoxin OS=Mus musculus GN=Nxn PE=1 SV=1	A6QLU8	NXN_BOVIN	435	3	215	305	380	76	32	51	42.1052631578947	160	8.98921e-13	Nucleoredoxin OS=Bos taurus GN=NXN PE=2 SV=1	Q6DKJ4	NXN_HUMAN	435	3	221	305	382	78	32	51	41.025641025641	156	2.82383e-12	Nucleoredoxin OS=Homo sapiens GN=NXN PE=1 SV=2	Q503L9	NXN_DANRE	418	3	215	288	363	77	34	54	44.1558441558442	155	4.10306e-12	Nucleoredoxin OS=Danio rerio GN=nxn PE=2 SV=1	
c167560_g1	248	Q9VR81	NAGA_DROME	417	2	139	368	413	46	29	38	63.0434782608696	165	2.06507e-13	Putative N-acetylglucosamine-6-phosphate deacetylase OS=Drosophila melanogaster GN=CG17065 PE=2 SV=1	Q8JZV7	NAGA_MOUSE	409	2	139	357	402	46	27	39	58.695652173913	153	9.95995e-12	Putative N-acetylglucosamine-6-phosphate deacetylase OS=Mus musculus GN=Amdhd2 PE=2 SV=1	Q9Y303	NAGA_HUMAN	409	2	139	357	402	46	27	39	58.695652173913	152	1.15298e-11	Putative N-acetylglucosamine-6-phosphate deacetylase OS=Homo sapiens GN=AMDHD2 PE=1 SV=2	Q5BJY6	NAGA_RAT	409	2	139	357	402	46	27	39	58.695652173913	152	1.3217e-11	Putative N-acetylglucosamine-6-phosphate deacetylase OS=Rattus norvegicus GN=Amdhd2 PE=3 SV=2	A7MBC0	NAGA_BOVIN	409	2	139	357	402	46	27	38	58.695652173913	150	2.39535e-11	Putative N-acetylglucosamine-6-phosphate deacetylase OS=Bos taurus GN=AMDHD2 PE=2 SV=1	Q6P0U0	NAGA_DANRE	404	2	145	357	404	48	25	36	52.0833333333333	135	2.35955e-09	Putative N-acetylglucosamine-6-phosphate deacetylase OS=Danio rerio GN=amdhd2 PE=2 SV=1	
c184191_g1	211	Q9SJP9	PROT3_ARATH	436	3	209	296	364	69	49	62	71.0144927536232	274	8.27844e-29	Proline transporter 3 OS=Arabidopsis thaliana GN=PROT3 PE=1 SV=1	P92961	PROT1_ARATH	442	3	209	302	370	69	48	61	69.5652173913043	271	1.92491e-28	Proline transporter 1 OS=Arabidopsis thaliana GN=PROT1 PE=1 SV=1	P92962	PROT2_ARATH	439	3	209	299	367	69	47	61	68.1159420289855	270	2.96327e-28	Proline transporter 2 OS=Arabidopsis thaliana GN=PROT2 PE=1 SV=1	Q69LA1	PROT2_ORYSJ	434	3	209	293	362	70	50	59	71.4285714285714	265	1.13187e-27	Probable proline transporter 2 OS=Oryza sativa subsp. japonica GN=LOC_Os07g01090 PE=2 SV=1	Q60DN5	PROT1_ORYSJ	473	6	209	333	401	69	50	58	72.463768115942	264	2.74948e-27	Proline transporter 1 OS=Oryza sativa subsp. japonica GN=PROT1 PE=2 SV=1
[truncated: 36,196,796 more chars]
