# Supplementary material for: De Novo Transcriptomic Resources in the Brain of Vespa velutina for Invasion Control
Source: Insects. 2020 Feb 3;11(2):101. doi: 10.3390/insects11020101 (PMC7074412; doi:10.3390/insects11020101)
Supplement: Supplementary file 1 [file insects-11-00101-s001.zip › Supplement information/Additional file 7-Table S11-Annotation_GO.xls]

Gene ID	Gene Ontology Biological Pathway	BP Description	Gene Ontology Molecular Function	MF Description	Gene Ontology Cellular Component	CC Description
c100007_g1	--	--	GO:0005515	protein binding	--	--
c100011_g1	GO:0030683	evasion or tolerance by virus of host immune response	--	--	GO:0044386	integral to host endoplasmic reticulum membrane
c100012_g1	GO:0006550//GO:0006552//GO:0006084//GO:0006574//GO:0046950//GO:0008299	isoleucine catabolic process//leucine catabolic process//acetyl-CoA metabolic process//valine catabolic process//cellular ketone body metabolic process//isoprenoid biosynthetic process	GO:0004421	hydroxymethylglutaryl-CoA synthase activity	--	--
c100014_g1	GO:0035434//GO:0006825	copper ion transmembrane transport//copper ion transport	GO:0005375	copper ion transmembrane transporter activity	GO:0016021	integral component of membrane
c100021_g1	GO:0009058	biosynthetic process	GO:0003824	catalytic activity	--	--
c100025_g1	--	--	GO:0008270//GO:0003723	zinc ion binding//RNA binding	--	--
c100028_g1	GO:0005975//GO:0006807	carbohydrate metabolic process//nitrogen compound metabolic process	GO:0016810	hydrolase activity, acting on carbon-nitrogen (but not peptide) bonds	--	--
c100033_g1	GO:0006784//GO:0055114	heme a biosynthetic process//oxidation-reduction process	GO:0016627	oxidoreductase activity, acting on the CH-CH group of donors	GO:0016021	integral component of membrane
c100041_g1	--	--	GO:0008026//GO:0005524//GO:0003676	ATP-dependent helicase activity//ATP binding//nucleic acid binding	--	--
c100046_g1	GO:0045454	cell redox homeostasis	--	--	--	--
c100052_g1	GO:0006508	proteolysis	--	--	--	--
c100053_g1	GO:0006816//GO:0006874	calcium ion transport//cellular calcium ion homeostasis	GO:0005219	ryanodine-sensitive calcium-release channel activity	GO:0005622//GO:0016021	intracellular//integral component of membrane
c100054_g1	GO:0001575//GO:0009247//GO:0005975//GO:0042546	globoside metabolic process//glycolipid biosynthetic process//carbohydrate metabolic process//cell wall biogenesis	GO:0008107	galactoside 2-alpha-L-fucosyltransferase activity	GO:0016020	membrane
c100066_g1	GO:0006355//GO:0006260	regulation of transcription, DNA-templated//DNA replication	GO:0003677//GO:0003700//GO:0043565	DNA binding//transcription factor activity, sequence-specific DNA binding//sequence-specific DNA binding	GO:0005667	transcription factor complex
c100069_g1	GO:0006508	proteolysis	GO:0004190	aspartic-type endopeptidase activity	--	--
c100072_g1	GO:0006468	protein phosphorylation	GO:0004672	protein kinase activity	--	--
c100078_g1	GO:0015979	photosynthesis	GO:0005509	calcium ion binding	GO:0019898//GO:0009523//GO:0009654	extrinsic component of membrane//photosystem II//photosystem II oxygen evolving complex
c100082_g1	--	--	GO:0008270//GO:0003676	zinc ion binding//nucleic acid binding	--	--
c100118_g1	--	--	GO:0003677	DNA binding	--	--
c100119_g1	GO:0019082//GO:0016032	viral protein processing//viral process	--	--	--	--
c100121_g1	--	--	GO:0008289	lipid binding	--	--
c100123_g1	GO:0009451//GO:0008033	RNA modification//tRNA processing	GO:0008175	tRNA methyltransferase activity	--	--
c100129_g1	GO:0008152	metabolic process	GO:0003824//GO:0030234	catalytic activity//enzyme regulator activity	GO:0016020	membrane
c10012_g1	GO:0000162//GO:0006571//GO:0009094//GO:0009073	tryptophan biosynthetic process//tyrosine biosynthetic process//L-phenylalanine biosynthetic process//aromatic amino acid family biosynthetic process	GO:0003849	3-deoxy-7-phosphoheptulonate synthase activity	--	--
c100142_g1	GO:0005975	carbohydrate metabolic process	GO:0004553	hydrolase activity, hydrolyzing O-glycosyl compounds	--	--
c100147_g1	--	--	--	--	GO:0016021	integral component of membrane
c100148_g1	GO:0015992//GO:0015986	proton transport//ATP synthesis coupled proton transport	GO:0015078	hydrogen ion transmembrane transporter activity	GO:0045263	proton-transporting ATP synthase complex, coupling factor F(o)
c100154_g1	GO:0006412//GO:0055114//GO:0006801//GO:0042254	translation//oxidation-reduction process//superoxide metabolic process//ribosome biogenesis	GO:0003735//GO:0046872//GO:0004784	structural constituent of ribosome//metal ion binding//superoxide dismutase activity	GO:0005622//GO:0005840	intracellular//ribosome
c100161_g1	GO:0042254//GO:0006412	ribosome biogenesis//translation	GO:0003735	structural constituent of ribosome	GO:0005622//GO:0005840	intracellular//ribosome
c100167_g1	GO:0006508	proteolysis	GO:0004190	aspartic-type endopeptidase activity	--	--
c100201_g1	GO:0034227	tRNA thio-modification	--	--	GO:0005737	cytoplasm
c100205_g1	--	--	GO:0005509	calcium ion binding	--	--
c100206_g1	GO:0006310	DNA recombination	GO:0003677	DNA binding	GO:0005634	nucleus
c100210_g1	GO:0007275//GO:0045454//GO:0030154//GO:0007219	multicellular organismal development//cell redox homeostasis//cell differentiation//Notch signaling pathway	--	--	GO:0016021	integral component of membrane
c100211_g1	--	--	--	--	GO:0005886	plasma membrane
c100213_g1	GO:0006357	regulation of transcription from RNA polymerase II promoter	GO:0001104	RNA polymerase II transcription cofactor activity	GO:0016592	mediator complex
c100220_g1	--	--	GO:0003723//GO:0003676	RNA binding//nucleic acid binding	--	--
c100227_g1	GO:0042254//GO:0006412	ribosome biogenesis//translation	GO:0003735	structural constituent of ribosome	GO:0005840	ribosome
c100230_g1	GO:0000271	polysaccharide biosynthetic process	--	--	GO:0016020	membrane
c100240_g1	--	--	GO:0080019	fatty-acyl-CoA reductase (alcohol-forming) activity	--	--
c100253_g1	--	--	GO:0005515//GO:0005509	protein binding//calcium ion binding	--	--
c100254_g1	GO:0015031	protein transport	--	--	GO:0016021	integral component of membrane
c100261_g1	GO:0006468	protein phosphorylation	GO:0004672//GO:0005524	protein kinase activity//ATP binding	--	--
c100271_g1	--	--	GO:0005515//GO:0042802	protein binding//identical protein binding	--	--
c100283_g1	GO:0007608//GO:0007187//GO:0050909	sensory perception of smell//G-protein coupled receptor signaling pathway, coupled to cyclic nucleotide second messenger//sensory perception of taste	GO:0004984//GO:0005549	olfactory receptor activity//odorant binding	GO:0016020//GO:0016021	membrane//integral component of membrane
c100288_g1	GO:0006096//GO:0006094//GO:0006007	glycolytic process//gluconeogenesis//glucose catabolic process	GO:0004619//GO:0030145	phosphoglycerate mutase activity//manganese ion binding	GO:0005737	cytoplasm
c1002_g1	--	--	GO:0003723	RNA binding	--	--
c100311_g1	--	--	--	--	GO:0019031	viral envelope
c100317_g1	GO:0051603	proteolysis involved in cellular protein catabolic process	GO:0004298	threonine-type endopeptidase activity	GO:0005839	proteasome core complex
c100319_g1	GO:0006508	proteolysis	GO:0004252	serine-type endopeptidase activity	--	--
c100321_g1	GO:0046034//GO:0006144	ATP metabolic process//purine nucleobase metabolic process	GO:0046872//GO:0004017	metal ion binding//adenylate kinase activity	--	--
c100328_g1	GO:0005975	carbohydrate metabolic process	GO:0004553	hydrolase activity, hydrolyzing O-glycosyl compounds	--	--
c100343_g1	GO:0055114	oxidation-reduction process	GO:0016616	oxidoreductase activity, acting on the CH-OH group of donors, NAD or NADP as acceptor	--	--
c100347_g1	GO:0006629//GO:0042254//GO:0006412	lipid metabolic process//ribosome biogenesis//translation	GO:0003735	structural constituent of ribosome	GO:0005622//GO:0005840	intracellular//ribosome
c10036_g1	--	--	GO:0003723	RNA binding	--	--
c100371_g1	GO:0006446//GO:0006413	regulation of translational initiation//translational initiation	GO:0003723//GO:0003743	RNA binding//translation initiation factor activity	GO:0005840	ribosome
c100378_g1	GO:0006357	regulation of transcription from RNA polymerase II promoter	GO:0001104	RNA polymerase II transcription cofactor activity	GO:0016592	mediator complex
c100379_g1	GO:0006614	SRP-dependent cotranslational protein targeting to membrane	GO:0005525	GTP binding	--	--
c100380_g1	GO:0006355	regulation of transcription, DNA-templated	GO:0003700//GO:0008270	transcription factor activity, sequence-specific DNA binding//zinc ion binding	GO:0005634//GO:0005667	nucleus//transcription factor complex
c100400_g1	GO:0006310	DNA recombination	GO:0003677//GO:0000150	DNA binding//recombinase activity	--	--
c100407_g1	GO:0006511//GO:0051603	ubiquitin-dependent protein catabolic process//proteolysis involved in cellular protein catabolic process	GO:0004175//GO:0004298	endopeptidase activity//threonine-type endopeptidase activity	GO:0019773//GO:0005839	proteasome core complex, alpha-subunit complex//proteasome core complex
c100416_g1	GO:0006351//GO:0006144//GO:0006206	transcription, DNA-templated//purine nucleobase metabolic process//pyrimidine nucleobase metabolic process	GO:0003899//GO:0008430//GO:0003677	DNA-directed RNA polymerase activity//selenium binding//DNA binding	GO:0005730	nucleolus
c100419_g1	GO:0006468//GO:0006508//GO:0039693	protein phosphorylation//proteolysis//viral DNA genome replication	GO:0019784//GO:0004672//GO:0005524	NEDD8-specific protease activity//protein kinase activity//ATP binding	--	--
c100421_g1	GO:0006418	tRNA aminoacylation for protein translation	GO:0004812//GO:0000166//GO:0019825//GO:0005524//GO:0020037	aminoacyl-tRNA ligase activity//nucleotide binding//oxygen binding//ATP binding//heme binding	--	--
c100425_g1	GO:0051252//GO:0006508//GO:0006144	regulation of RNA metabolic process//proteolysis//purine nucleobase metabolic process	GO:0008168//GO:0016896//GO:0004197//GO:0003968	methyltransferase activity//exoribonuclease activity, producing 5'-phosphomonoesters//cysteine-type endopeptidase activity//RNA-directed RNA polymerase activity	GO:0031379	RNA-directed RNA polymerase complex
c10042_g1	--	--	GO:0030976//GO:0003824	thiamine pyrophosphate binding//catalytic activity	--	--
c100443_g1	GO:0006508	proteolysis	GO:0004190//GO:0008233	aspartic-type endopeptidase activity//peptidase activity	--	--
c100445_g1	GO:0055114	oxidation-reduction process	GO:0005506//GO:0020037//GO:0016705	iron ion binding//heme binding//oxidoreductase activity, acting on paired donors, with incorporation or reduction of molecular oxygen	--	--
c100448_g1	GO:0055114	oxidation-reduction process	GO:0051920	peroxiredoxin activity	--	--
c100452_g1	--	--	GO:0005524//GO:0016887	ATP binding//ATPase activity	--	--
c100487_g1	GO:0006546//GO:0006563//GO:0006566//GO:0055114//GO:0006544	glycine catabolic process//L-serine metabolic process//threonine metabolic process//oxidation-reduction process//glycine metabolic process	GO:0004375	glycine dehydrogenase (decarboxylating) activity	--	--
c100489_g1	GO:0006810//GO:0015721	transport//bile acid and bile salt transport	GO:0005215//GO:0003950//GO:0046982	transporter activity//NAD+ ADP-ribosyltransferase activity//protein heterodimerization activity	GO:0005886	plasma membrane
c10048_g1	GO:0006814//GO:0006525//GO:0006090//GO:0071436//GO:0006560	sodium ion transport//arginine metabolic process//pyruvate metabolic process//sodium ion export//proline metabolic process	GO:0008948//GO:0015081	oxaloacetate decarboxylase activity//sodium ion transmembrane transporter activity	GO:0016020	membrane
c100490_g1	GO:0006412//GO:0042254	translation//ribosome biogenesis	GO:0003735	structural constituent of ribosome	GO:0005840//GO:0005622	ribosome//intracellular
c100495_g1	GO:0008152	metabolic process	GO:0008168	methyltransferase activity	--	--
c10049_g1	GO:0009058//GO:0009416//GO:0007165	biosynthetic process//response to light stimulus//signal transduction	GO:0005179//GO:0030170	hormone activity//pyridoxal phosphate binding	GO:0005576	extracellular region
c100501_g1	GO:0005975	carbohydrate metabolic process	GO:0004553	hydrolase activity, hydrolyzing O-glycosyl compounds	GO:0042597	periplasmic space
c100510_g1	GO:0006118//GO:0006570//GO:0055114	obsolete electron transport//tyrosine metabolic process//oxidation-reduction process	GO:0004097//GO:0003676	catechol oxidase activity//nucleic acid binding	--	--
c100519_g1	GO:0008654//GO:0006021//GO:0019872	phospholipid biosynthetic process//inositol biosynthetic process//streptomycin biosynthetic process	GO:0004512	inositol-3-phosphate synthase activity	--	--
c100528_g1	GO:0071973	bacterial-type flagellum-dependent cell motility	--	--	--	--
c10052_g1	GO:0007608//GO:0006506//GO:0007187	sensory perception of smell//GPI anchor biosynthetic process//G-protein coupled receptor signaling pathway, coupled to cyclic nucleotide second messenger	GO:0017176//GO:0004984//GO:0005549	phosphatidylinositol N-acetylglucosaminyltransferase activity//olfactory receptor activity//odorant binding	GO:0016020//GO:0016021	membrane//integral component of membrane
c100535_g1	GO:0006508	proteolysis	GO:0004185	serine-type carboxypeptidase activity	--	--
c100540_g1	GO:0009089//GO:0055114//GO:0009085	lysine biosynthetic process via diaminopimelate//oxidation-reduction process//lysine biosynthetic process	GO:0008839	4-hydroxy-tetrahydrodipicolinate reductase	--	--
c100545_g1	--	--	GO:0030570	pectate lyase activity	GO:0005576	extracellular region
c100547_g1	GO:0006814//GO:0055114//GO:0006120//GO:0009607//GO:0006744//GO:0015992	sodium ion transport//oxidation-reduction process//mitochondrial electron transport, NADH to ubiquinone//response to biotic stimulus//ubiquinone biosynthetic process//proton transport	GO:0008137	NADH dehydrogenase (ubiquinone) activity	GO:0016021	integral component of membrane
c100554_g1	--	--	GO:0050662//GO:0003824	coenzyme binding//catalytic activity	--	--
c100556_g1	GO:0042384	cilium assembly	--	--	GO:0034464	BBSome
c100572_g1	--	--	GO:0046872	metal ion binding	--	--
c100576_g1	GO:0055114	oxidation-reduction process	GO:0016705//GO:0020037//GO:0005506	oxidoreductase activity, acting on paired donors, with incorporation or reduction of molecular oxygen//heme binding//iron ion binding	--	--
c100577_g1	GO:0008152	metabolic process	GO:0016758	transferase activity, transferring hexosyl groups	--	--
c100583_g1	GO:0035556//GO:0006351//GO:0006206//GO:0006281//GO:0055114//GO:0006144	intracellular signal transduction//transcription, DNA-templated//pyrimidine nucleobase metabolic process//DNA repair//oxidation-reduction process//purine nucleobase metabolic process	GO:0003899//GO:0047134//GO:0003676//GO:0003677//GO:0004519//GO:0008270//GO:0046872//GO:0005515	DNA-directed RNA polymerase activity//protein-disulfide reductase activity//nucleic acid binding//DNA binding//endonuclease activity//zinc ion binding//metal ion binding//protein binding	GO:0005730	nucleolus
c100592_g1	--	--	GO:0003723	RNA binding	--	--
c100594_g1	GO:0009446//GO:0006807	putrescine biosynthetic process//nitrogen compound metabolic process	GO:0004668	protein-arginine deiminase activity	--	--
c100600_g1	--	--	GO:0005515	protein binding	--	--
c100603_g1	GO:0007155	cell adhesion	--	--	GO:0016020	membrane
c100607_g1	GO:0006810	transport	GO:0005215	transporter activity	GO:0016020	membrane
c100615_g1	GO:0046999	regulation of conjugation	--	--	GO:0019867	outer membrane
c100621_g1	GO:0042254//GO:0006412	ribosome biogenesis//translation	GO:0005515//GO:0003735	protein binding//structural constituent of ribosome	GO:0005840//GO:0005622	ribosome//intracellular
c100629_g1	GO:0006355	regulation of transcription, DNA-templated	GO:0003700	transcription factor activity, sequence-specific DNA binding	GO:0042025//GO:0005667	host cell nucleus//transcription factor complex
c100644_g1	--	--	--	--	GO:0016021	integral component of membrane
c100645_g1	--	--	GO:0005515	protein binding	--	--
c100650_g1	--	--	GO:0051536//GO:0003824	iron-sulfur cluster binding//catalytic activity	--	--
c100665_g1	GO:0006367	transcription initiation from RNA polymerase II promoter	--	--	GO:0005672	transcription factor TFIIA complex
c100669_g1	GO:2001256	regulation of store-operated calcium entry	--	--	GO:0030176	integral component of endoplasmic reticulum membrane
c100678_g1	GO:0007010	cytoskeleton organization	GO:0003779	actin binding	--	--
c100679_g1	GO:0006807//GO:0006672	nitrogen compound metabolic process//ceramide metabolic process	GO:0016811	hydrolase activity, acting on carbon-nitrogen (but not peptide) bonds, in linear amides	GO:0016021	integral component of membrane
c10068_g1	GO:0006139//GO:0006206	nucleobase-containing compound metabolic process//pyrimidine nucleobase metabolic process	GO:0005524//GO:0004127	ATP binding//cytidylate kinase activity	--	--
c100693_g1	GO:0007531//GO:0045895	mating type determination//positive regulation of mating-type specific transcription, DNA-templated	GO:0008301	DNA binding, bending	GO:0005634	nucleus
c100703_g1	--	--	--	--	GO:0016021	integral component of membrane
c100706_g1	GO:0006810//GO:0003333//GO:0055085//GO:0006865	transport//amino acid transmembrane transport//transmembrane transport//amino acid transport	GO:0015171	amino acid transmembrane transporter activity	GO:0016020	membrane
c100709_g1	--	--	GO:0005524	ATP binding	--	--
c10070_g1	GO:0006468	protein phosphorylation	GO:0005524//GO:0016773//GO:0004672	ATP binding//phosphotransferase activity, alcohol group as acceptor//protein kinase activity	GO:0016020	membrane
c100716_g1	GO:0006633	fatty acid biosynthetic process	GO:0016747	transferase activity, transferring acyl groups other than amino-acyl groups	GO:0016020	membrane
c100718_g1	GO:0005985//GO:0005982//GO:0042545	sucrose metabolic process//starch metabolic process//cell wall modification	GO:0030599	pectinesterase activity	GO:0005618	cell wall
c100722_g1	--	--	--	--	GO:0016021//GO:0012511	integral component of membrane//monolayer-surrounded lipid storage body
c100728_g1	GO:0005985//GO:0005982//GO:0006012	sucrose metabolic process//starch metabolic process//galactose metabolic process	GO:0004564//GO:0004575	beta-fructofuranosidase activity//sucrose alpha-glucosidase activity	GO:0017177	glucosidase II complex
c100734_g1	GO:0006468	protein phosphorylation	GO:0005524//GO:0004672//GO:0016773	ATP binding//protein kinase activity//phosphotransferase activity, alcohol group as acceptor	GO:0016020	membrane
c100743_g1	--	--	GO:0016755	transferase activity, transferring amino-acyl groups	--	--
c100760_g1	--	--	GO:0003677	DNA binding	--	--
c100762_g1	GO:0006357//GO:0051607	regulation of transcription from RNA polymerase II promoter//defense response to virus	GO:0001104	RNA polymerase II transcription cofactor activity	GO:0016592	mediator complex
c100768_g1	GO:0045859	regulation of protein kinase activity	GO:0016534	cyclin-dependent protein kinase 5 activator activity	GO:0016533	cyclin-dependent protein kinase 5 holoenzyme complex
c100769_g1	GO:0055114//GO:0006694//GO:0015936	oxidation-reduction process//steroid biosynthetic process//coenzyme A metabolic process	GO:0050662//GO:0004420	coenzyme binding//hydroxymethylglutaryl-CoA reductase (NADPH) activity	--	--
c100771_g1	GO:0008152	metabolic process	GO:0003824	catalytic activity	--	--
c100794_g1	GO:0008152	metabolic process	GO:0003824	catalytic activity	--	--
c1007_g1	GO:0008152	metabolic process	GO:0016787	hydrolase activity	--	--
c100804_g1	GO:0045667	regulation of osteoblast differentiation	--	--	--	--
c100810_g1	GO:0006278	RNA-dependent DNA replication	GO:0003964	RNA-directed DNA polymerase activity	--	--
c100815_g1	--	--	GO:0005524//GO:0003774	ATP binding//motor activity	GO:0016459	myosin complex
c100823_g1	GO:0009878	nodule morphogenesis	GO:0046872	metal ion binding	--	--
c100832_g1	GO:0006412//GO:0042254	translation//ribosome biogenesis	GO:0003735	structural constituent of ribosome	GO:0005840//GO:0005622	ribosome//intracellular
c100835_g1	--	--	--	--	GO:0019028	viral capsid
c100844_g1	GO:0034194//GO:0006790//GO:0006012//GO:0006144	D-galactonate catabolic process//sulfur compound metabolic process//galactose metabolic process//purine nucleobase metabolic process	GO:0008671//GO:0004781	2-dehydro-3-deoxygalactonokinase activity//sulfate adenylyltransferase (ATP) activity	--	--
c100859_g1	GO:0006886	intracellular protein transport	--	--	GO:0016021//GO:0005783	integral component of membrane//endoplasmic reticulum
c10085_g1	GO:0006886//GO:0006888	intracellular protein transport//ER to Golgi vesicle-mediated transport	--	--	GO:0030127	COPII vesicle coat
c100861_g1	GO:0006364	rRNA processing	--	--	--	--
c100865_g1	GO:0016032//GO:0019082//GO:0006508	viral process//viral protein processing//proteolysis	GO:0070009//GO:0008239//GO:0004252	serine-type aminopeptidase activity//dipeptidyl-peptidase activity//serine-type endopeptidase activity	--	--
c100866_g1	GO:0003333	amino acid transmembrane transport	--	--	--	--
c100868_g1	GO:0006313	transposition, DNA-mediated	GO:0003677//GO:0004803	DNA binding//transposase activity	--	--
c100888_g1	GO:0008152	metabolic process	GO:0016747	transferase activity, transferring acyl groups other than amino-acyl groups	--	--
c100892_g1	GO:0006351	transcription, DNA-templated	--	--	--	--
c100895_g1	GO:0006613	cotranslational protein targeting to membrane	--	--	GO:0030176//GO:0005784	integral component of endoplasmic reticulum membrane//Sec61 translocon complex
c100909_g1	GO:0006412//GO:0042254	translation//ribosome biogenesis	GO:0003735	structural constituent of ribosome	GO:0005840	ribosome
c100912_g1	GO:0006098//GO:0005982//GO:0005985//GO:0006094//GO:0006096	pentose-phosphate shunt//starch metabolic process//sucrose metabolic process//gluconeogenesis//glycolytic process	GO:0004347	glucose-6-phosphate isomerase activity	--	--
c100928_g1	GO:0010923	negative regulation of phosphatase activity	GO:0019902	phosphatase binding	--	--
c100930_g1	--	--	GO:0046872	metal ion binding	--	--
c100931_g1	GO:0042254//GO:0006412	ribosome biogenesis//translation	GO:0003735	structural constituent of ribosome	GO:0005840	ribosome
c100935_g1	GO:0055114//GO:0006804//GO:0006979	oxidation-reduction process//obsolete peroxidase reaction//response to oxidative stress	GO:0020037//GO:0004601	heme binding//peroxidase activity	--	--
c100947_g1	GO:0006030	chitin metabolic process	GO:0008061	chitin binding	GO:0005576	extracellular region
c100952_g1	GO:0015774	polysaccharide transport	GO:0015159//GO:0005509	polysaccharide transmembrane transporter activity//calcium ion binding	GO:0016020	membrane
c100963_g1	GO:0042254//GO:0006412	ribosome biogenesis//translation	GO:0003735	structural constituent of ribosome	GO:0005840	ribosome
c100967_g1	GO:0006486//GO:0018279	protein glycosylation//protein N-linked glycosylation via asparagine	GO:0004579	dolichyl-diphosphooligosaccharide-protein glycotransferase activity	GO:0005783//GO:0008250//GO:0016021	endoplasmic reticulum//oligosaccharyltransferase complex//integral component of membrane
c10096_g1	GO:0042254//GO:0006412	ribosome biogenesis//translation	GO:0003735	structural constituent of ribosome	GO:0005840//GO:0005622	ribosome//intracellular
c100990_g1	GO:0007017//GO:0007018	microtubule-based process//microtubule-based movement	GO:0003777	microtubule motor activity	GO:0005874//GO:0030286	microtubule//dynein complex
c101034_g1	--	--	--	--	GO:0005634	nucleus
c101039_g1	GO:0042819//GO:0006541//GO:0009236//GO:0042823	vitamin B6 biosynthetic process//glutamine metabolic process//cobalamin biosynthetic process//pyridoxal phosphate biosynthetic process	GO:0003824//GO:0004359	catalytic activity//glutaminase activity	--	--
c101048_g1	--	--	--	--	GO:0019031	viral envelope
c101050_g1	--	--	GO:0004672	protein kinase activity	--	--
c10105_g1	GO:0006206//GO:0006144//GO:0006351	pyrimidine nucleobase metabolic process//purine nucleobase metabolic process//transcription, DNA-templated	GO:0003899//GO:0003677	DNA-directed RNA polymerase activity//DNA binding	GO:0005730	nucleolus
c101066_g1	GO:0015743	malate transport	--	--	--	--
c101072_g1	GO:0030494//GO:0015979	bacteriochlorophyll biosynthetic process//photosynthesis	--	--	--	--
c101082_g1	GO:0006006//GO:0015976//GO:0006096//GO:0055070//GO:0006020//GO:0006000//GO:0006013//GO:0006094//GO:0046486//GO:0008152	glucose metabolic process//carbon utilization//glycolytic process//copper ion homeostasis//inositol metabolic process//fructose metabolic process//mannose metabolic process//gluconeogenesis//glycerolipid metabolic process//metabolic process	GO:0016853//GO:0004807//GO:0005507	isomerase activity//triose-phosphate isomerase activity//copper ion binding	--	--
c101086_g1	--	--	GO:0042302	structural constituent of cuticle	--	--
c10109_g2	GO:0006099//GO:0015976//GO:0006508//GO:0006094	tricarboxylic acid cycle//carbon utilization//proteolysis//gluconeogenesis	GO:0005524//GO:0016887//GO:0008234//GO:0005525//GO:0043531//GO:0004612//GO:0003924	ATP binding//ATPase activity//cysteine-type peptidase activity//GTP binding//ADP binding//phosphoenolpyruvate carboxykinase (ATP) activity//GTPase activity	--	--
c1010_g1	GO:0015979	photosynthesis	--	--	GO:0016020//GO:0009522	membrane//photosystem I
c101110_g1	GO:0045905//GO:0045901//GO:0006452//GO:0006448	positive regulation of translational termination//positive regulation of translational elongation//translational frameshifting//regulation of translational elongation	GO:0003746//GO:0043022//GO:0003723	translation elongation factor activity//ribosome binding//RNA binding	GO:0005840	ribosome
c101116_g1	--	--	GO:0005515	protein binding	--	--
c101121_g1	--	--	GO:0005524	ATP binding	--	--
c10112_g1	GO:0030435	sporulation resulting in formation of a cellular spore	--	--	GO:0031160	spore wall
c101136_g1	GO:0042254//GO:0006206//GO:0006412//GO:0006260//GO:0006464//GO:0055114	ribosome biogenesis//pyrimidine nucleobase metabolic process//translation//DNA replication//cellular protein modification process//oxidation-reduction process	GO:0016491//GO:0008998//GO:0003735//GO:0061630//GO:0046872//GO:0016151	oxidoreductase activity//ribonucleoside-triphosphate reductase activity//structural constituent of ribosome//ubiquitin protein ligase activity//metal ion binding//nickel cation binding	GO:0005840//GO:0005622	ribosome//intracellular
c101141_g1	GO:0015992//GO:0015986	proton transport//ATP synthesis coupled proton transport	GO:0015078	hydrogen ion transmembrane transporter activity	GO:0000276	mitochondrial proton-transporting ATP synthase complex, coupling factor F(o)
c101150_g1	GO:0009247	glycolipid biosynthetic process	GO:0016758	transferase activity, transferring hexosyl groups	--	--
c101156_g1	--	--	--	--	GO:0016021	integral component of membrane
c101160_g1	GO:0005986//GO:0005985//GO:0005982	sucrose biosynthetic process//sucrose metabolic process//starch metabolic process	GO:0050307	sucrose-phosphate phosphatase activity	--	--
c101171_g1	GO:0007015	actin filament organization	GO:0003785	actin monomer binding	--	--
c101174_g1	--	--	GO:0008270//GO:0003676	zinc ion binding//nucleic acid binding	--	--
c101180_g1	GO:0006397	mRNA processing	GO:0003723	RNA binding	GO:0005634//GO:0005737	nucleus//cytoplasm
c101183_g1	--	--	--	--	GO:0019028	viral capsid
c101190_g1	GO:0006355	regulation of transcription, DNA-templated	GO:0003700	transcription factor activity, sequence-specific DNA binding	GO:0005667//GO:0042025	transcription factor complex//host cell nucleus
c1011_g1	GO:0006468	protein phosphorylation	GO:0005524//GO:0004672	ATP binding//protein kinase activity	--	--
c101215_g1	GO:0006950	response to stress	--	--	--	--
c10122_g1	GO:0015979	photosynthesis	--	--	GO:0009522//GO:0009579//GO:0016021	photosystem I//thylakoid//integral component of membrane
c101242_g1	GO:0008152	metabolic process	GO:0008168	methyltransferase activity	--	--
c101243_g1	GO:0006468	protein phosphorylation	GO:0004672	protein kinase activity	--	--
c101245_g1	GO:0009790	embryo development	--	--	--	--
c101251_g1	GO:0006265	DNA topological change	GO:0005524//GO:0003916//GO:0003677	ATP binding//DNA topoisomerase activity//DNA binding	GO:0005694	chromosome
c101271_g1	GO:0006465//GO:0006813	signal peptide processing//potassium ion transport	GO:0008233//GO:0016286	peptidase activity//small conductance calcium-activated potassium channel activity	GO:0016021//GO:0005787	integral component of membrane//signal peptidase complex
c101279_g1	GO:0006011//GO:0030244//GO:0005982//GO:0005985	UDP-glucose metabolic process//cellulose biosynthetic process//starch metabolic process//sucrose metabolic process	GO:0016760	cellulose synthase (UDP-forming) activity	GO:0016020	membrane
c101285_g1	GO:0006351	transcription, DNA-templated	--	--	--	--
c101288_g1	GO:0006508	proteolysis	GO:0004252	serine-type endopeptidase activity	--	--
c101293_g1	GO:0008152	metabolic process	--	--	--	--
c101300_g1	GO:0048193	Golgi vesicle transport	GO:0005507	copper ion binding	GO:0016020	membrane
c101316_g1	GO:0042157	lipoprotein metabolic process	--	--	GO:0005576	extracellular region
c10132_g1	GO:0006525//GO:0006814//GO:0006090//GO:0071436//GO:0007218//GO:0006560	arginine metabolic process//sodium ion transport//pyruvate metabolic process//sodium ion export//neuropeptide signaling pathway//proline metabolic process	GO:0008948//GO:0015081//GO:0005185	oxaloacetate decarboxylase activity//sodium ion transmembrane transporter activity//neurohypophyseal hormone activity	GO:0005576//GO:0016020	extracellular region//membrane
c10133_g1	--	--	--	--	GO:0005739	mitochondrion
c101352_g1	GO:0042157//GO:0006869	lipoprotein metabolic process//lipid transport	GO:0008289	lipid binding	GO:0005576	extracellular region
c101367_g1	GO:0007165//GO:0006144	signal transduction//purine nucleobase metabolic process	GO:0004114	3',5'-cyclic-nucleotide phosphodiesterase activity	--	--
c101371_g1	GO:0009306	protein secretion	--	--	--	--
c101373_g1	GO:0016032	viral process	--	--	--	--
c101378_g1	GO:0000160//GO:0016310//GO:0007165	phosphorelay signal transduction system//phosphorylation//signal transduction	GO:0000155	phosphorelay sensor kinase activity	GO:0009365	protein histidine kinase complex
c101391_g1	GO:0005982//GO:0005985	starch metabolic process//sucrose metabolic process	GO:0016157	sucrose synthase activity	--	--
c101392_g1	GO:0000917	barrier septum assembly	--	--	--	--
c101393_g1	GO:0055114//GO:0019521//GO:0006098	oxidation-reduction process//D-gluconate metabolic process//pentose-phosphate shunt	GO:0004616//GO:0005515	phosphogluconate dehydrogenase (decarboxylating) activity//protein binding	--	--
c1013_g1	GO:0015074//GO:0006313	DNA integration//transposition, DNA-mediated	GO:0003677	DNA binding	--	--
c101416_g1	GO:0042254//GO:0006412	ribosome biogenesis//translation	GO:0003735	structural constituent of ribosome	GO:0005840//GO:0005622	ribosome//intracellular
c101442_g1	GO:0015994//GO:0006779	chlorophyll metabolic process//porphyrin-containing compound biosynthetic process	GO:0004853	uroporphyrinogen decarboxylase activity	--	--
c101444_g1	--	--	GO:0003723//GO:0003676	RNA binding//nucleic acid binding	--	--
c10145_g1	GO:0034227//GO:0009401//GO:0002098	tRNA thio-modification//phosphoenolpyruvate-dependent sugar phosphotransferase system//tRNA wobble uridine modification	GO:0046872//GO:0000049	metal ion binding//tRNA binding	GO:0016021	integral component of membrane
c101461_g1	GO:0006118	obsolete electron transport	GO:0009055	electron carrier activity	--	--
c101495_g1	--	--	GO:0000166//GO:0046872	nucleotide binding//metal ion binding	--	--
c101496_g1	--	--	--	--	GO:0016020	membrane
c101500_g1	GO:0042254//GO:0006412	ribosome biogenesis//translation	GO:0003735	structural constituent of ribosome	GO:0005840	ribosome
c101501_g1	GO:0007165	signal transduction	GO:0005057	receptor signaling protein activity	--	--
c101503_g1	GO:0055114	oxidation-reduction process	GO:0016705//GO:0020037//GO:0005506	oxidoreductase activity, acting on paired donors, with incorporation or reduction of molecular oxygen//heme binding//iron ion binding	--	--
c101526_g1	--	--	--	--	GO:0016021	integral component of membrane
c101528_g1	GO:0006448//GO:0006414	regulation of translational elongation//translational elongation	GO:0003746	translation elongation factor activity	GO:0005840//GO:0005622	ribosome//intracellular
c101533_g1	GO:0019048//GO:0060967	modulation by virus of host morphology or physiology//negative regulation of gene silencing by RNA	--	--	GO:0030430	host cell cytoplasm
c101542_g1	GO:0030435//GO:0006810	sporulation resulting in formation of a cellular spore//transport	GO:0005215	transporter activity	GO:0016020	membrane
c10154_g1	GO:0006974//GO:0007009//GO:0051726	cellular response to DNA damage stimulus//plasma membrane organization//regulation of cell cycle	GO:0003677	DNA binding	--	--
c101555_g1	GO:0006468//GO:0009069//GO:0016310	protein phosphorylation//serine family amino acid metabolic process//phosphorylation	GO:0005524//GO:0004672//GO:0000166//GO:0043167//GO:0004674	ATP binding//protein kinase activity//nucleotide binding//ion binding//protein serine/threonine kinase activity	--	--
c101558_g1	GO:0042254	ribosome biogenesis	--	--	GO:0005622	intracellular
c101571_g1	GO:0006206//GO:0006013//GO:0006000//GO:0006139//GO:0006614//GO:0006281//GO:0006388//GO:0006310	pyrimidine nucleobase metabolic process//mannose metabolic process//fructose metabolic process//nucleobase-containing compound metabolic process//SRP-dependent cotranslational protein targeting to membrane//DNA repair//tRNA splicing, via endonucleolytic cleavage and ligation//DNA recombination	GO:0016740//GO:0003724//GO:0016301//GO:0004127//GO:0003723//GO:0098519//GO:0003873//GO:0009378//GO:0005524//GO:0003972//GO:0016887//GO:0005525//GO:0043531	transferase activity//RNA helicase activity//kinase activity//cytidylate kinase activity//RNA binding//nucleotide phosphatase activity, acting on free nucleotides//6-phosphofructo-2-kinase activity//four-way junction helicase activity//ATP binding//RNA ligase (ATP) activity//ATPase activity//GTP binding//ADP binding	GO:0005657//GO:0009379	replication fork//Holliday junction helicase complex
c101578_g1	GO:0019087	transformation of host cell by virus	--	--	GO:0016021	integral component of membrane
c101592_g1	--	--	GO:0017111//GO:0000166	nucleoside-triphosphatase activity//nucleotide binding	--	--
c101597_g1	GO:0055114	oxidation-reduction process	GO:0016614	oxidoreductase activity, acting on CH-OH group of donors	--	--
c101600_g1	GO:0042545//GO:0005985//GO:0005982	cell wall modification//sucrose metabolic process//starch metabolic process	GO:0030599	pectinesterase activity	GO:0005618	cell wall
c101610_g1	--	--	GO:0019825//GO:0020037	oxygen binding//heme binding	--	--
c10161_g1	--	--	GO:0016787	hydrolase activity	--	--
c101622_g1	GO:0006412//GO:0042254	translation//ribosome biogenesis	GO:0003735	structural constituent of ribosome	GO:0005840//GO:0015934	ribosome//large ribosomal subunit
c101625_g1	GO:0006364	rRNA processing	GO:0005515//GO:0008168	protein binding//methyltransferase activity	--	--
c101628_g1	GO:0006355	regulation of transcription, DNA-templated	GO:0003677	DNA binding	--	--
c101629_g1	GO:0055114//GO:0008152	oxidation-reduction process//metabolic process	GO:0016491	oxidoreductase activity	--	--
c101632_g1	GO:0016310	phosphorylation	GO:0004673	protein histidine kinase activity	GO:0009365	protein histidine kinase complex
c101637_g1	GO:0043093//GO:0051607//GO:0048870//GO:0006914//GO:0000917	FtsZ-dependent cytokinesis//defense response to virus//cell motility//autophagy//barrier septum assembly	GO:0008270	zinc ion binding	GO:0005737//GO:0031514	cytoplasm//motile cilium
c10163_g1	GO:0006260//GO:0006351	DNA replication//transcription, DNA-templated	GO:0003887//GO:0003677	DNA-directed DNA polymerase activity//DNA binding	GO:0042575	DNA polymerase complex
c101641_g1	GO:0006334	nucleosome assembly	GO:0005515//GO:0003677	protein binding//DNA binding	GO:0000786//GO:0005634	nucleosome//nucleus
c101647_g1	--	--	GO:0051537	2 iron, 2 sulfur cluster binding	GO:0043231	intracellular membrane-bounded organelle
c101654_g1	GO:0006351	transcription, DNA-templated	--	--	--	--
c101657_g1	GO:0007017//GO:0007018	microtubule-based process//microtubule-based movement	GO:0003777//GO:0008017//GO:0005524	microtubule motor activity//microtubule binding//ATP binding	GO:0045298//GO:0005874	tubulin complex//microtubule
c101664_g1	--	--	GO:0005509//GO:0005515	calcium ion binding//protein binding	--	--
c101665_g1	GO:0006355	regulation of transcription, DNA-templated	GO:0003677	DNA binding	--	--
c101668_g1	--	--	--	--	GO:0005789	endoplasmic reticulum membrane
c101678_g1	GO:0008612	peptidyl-lysine modification to peptidyl-hypusine	--	--	--	--
c101685_g1	GO:0006171//GO:0006144	cAMP biosynthetic process//purine nucleobase metabolic process	GO:0004016//GO:0000287	adenylate cyclase activity//magnesium ion binding	--	--
c10168_g1	--	--	--	--	GO:0019028	viral capsid
c101690_g1	GO:0006629	lipid metabolic process	GO:0003824	catalytic activity	GO:0005576	extracellular region
c101693_g1	GO:0030001	metal ion transport	GO:0046872	metal ion binding	GO:0005886	plasma membrane
c101704_g1	GO:0006886	intracellular protein transport	--	--	GO:0005737	cytoplasm
c101716_g1	--	--	GO:0004222	metalloendopeptidase activity	--	--
c10171_g1	GO:0006810//GO:0006816	transport//calcium ion transport	GO:0042030//GO:0005246	ATPase inhibitor activity//calcium channel regulator activity	GO:0016020	membrane
c101722_g1	GO:0006281//GO:0006355//GO:0007264//GO:0006576//GO:0006260//GO:0007165//GO:0007186//GO:0006310	DNA repair//regulation of transcription, DNA-templated//small GTPase mediated signal transduction//cellular biogenic amine metabolic process//DNA replication//signal transduction//G-protein coupled receptor signaling pathway//DNA recombination	GO:0031683//GO:0004871//GO:0003723//GO:0003724//GO:0003924//GO:0019001//GO:0005524//GO:0043531//GO:0005525//GO:0016887//GO:0009378//GO:0098519//GO:0008134//GO:0003677	G-protein beta/gamma-subunit complex binding//signal transducer activity//RNA binding//RNA helicase activity//GTPase activity//guanyl nucleotide binding//ATP binding//ADP binding//GTP binding//ATPase activity//four-way junction helicase activity//nucleotide phosphatase activity, acting on free nucleotides//transcription factor binding//DNA binding	GO:0005657//GO:0009379//GO:0005667	replication fork//Holliday junction helicase complex//transcription factor complex
c101727_g1	GO:0006446	regulation of translational initiation	GO:0003743	translation initiation factor activity	GO:0005840	ribosome
c10173_g1	GO:0055114	oxidation-reduction process	GO:0016491	oxidoreductase activity	--	--
c101742_g1	GO:0016192//GO:0006886	vesicle-mediated transport//intracellular protein transport	--	--	GO:0030117	membrane coat
c101752_g1	GO:0007165	signal transduction	GO:0005179	hormone activity	GO:0005576//GO:0005634	extracellular region//nucleus
c101753_g1	GO:0055114	oxidation-reduction process	GO:0016972	thiol oxidase activity	GO:0016021	integral component of membrane
c101757_g1	--	--	GO:0008289	lipid binding	--	--
c101759_g1	GO:0019082//GO:0016032	viral protein processing//viral process	--	--	--	--
c101771_g1	GO:0030001//GO:0055085	metal ion transport//transmembrane transport	GO:0046873	metal ion transmembrane transporter activity	GO:0016020	membrane
c101781_g1	GO:0006355	regulation of transcription, DNA-templated	GO:0003677	DNA binding	--	--
c101795_g1	GO:0055085	transmembrane transport	--	--	GO:0016021	integral component of membrane
c101798_g1	GO:0015774//GO:0007165//GO:0006144//GO:0006351//GO:0006206	polysaccharide transport//signal transduction//purine nucleobase metabolic process//transcription, DNA-templated//pyrimidine nucleobase metabolic process	GO:0015159//GO:0005509//GO:0005515//GO:0003899	polysaccharide transmembrane transporter activity//calcium ion binding//protein binding//DNA-directed RNA polymerase activity	GO:0016020//GO:0005578//GO:0005730	membrane//proteinaceous extracellular matrix//nucleolus
c101800_g1	GO:0055114	oxidation-reduction process	GO:0016491	oxidoreductase activity	--	--
c101818_g1	GO:0019083	viral transcription	--	--	--	--
c10182_g1	GO:0006468//GO:0006364	protein phosphorylation//rRNA processing	GO:0016773//GO:0004672//GO:0005524	phosphotransferase activity, alcohol group as acceptor//protein kinase activity//ATP binding	GO:0016020//GO:0032040	membrane//small-subunit processome
c10183_g1	GO:0007017//GO:0007018	microtubule-based process//microtubule-based movement	GO:0003777	microtubule motor activity	GO:0005874//GO:0030286	microtubule//dynein complex
c101843_g1	GO:0006446	regulation of translational initiation	GO:0003743//GO:0003677	translation initiation factor activity//DNA binding	GO:0005634//GO:0005840	nucleus//ribosome
c101848_g1	GO:0007165//GO:0042312//GO:0008217	signal transduction//regulation of vasodilation//regulation of blood pressure	GO:0005179	hormone activity	GO:0005576	extracellular region
c101849_g1	--	--	GO:0003824	catalytic activity	--	--
c10184_g1	GO:0015696	ammonium transport	GO:0008519	ammonium transmembrane transporter activity	GO:0016020	membrane
c101858_g1	--	--	--	--	GO:0016021	integral component of membrane
c101885_g1	GO:0006397	mRNA processing	GO:0003723	RNA binding	GO:0005634//GO:0005737	nucleus//cytoplasm
c101896_g1	--	--	GO:0005515	protein binding	--	--
c1018_g2	--	--	GO:0004659	prenyltransferase activity	GO:0016021	integral component of membrane
c101901_g1	GO:0016310	phosphorylation	GO:0016301//GO:0005524	kinase activity//ATP binding	--	--
c101917_g1	GO:0006810	transport	--	--	GO:0005622	intracellular
c101925_g1	GO:0006468	protein phosphorylation	GO:0004672//GO:0005524	protein kinase activity//ATP binding	--	--
c101928_g1	GO:0015979	photosynthesis	--	--	GO:0009523//GO:0009539//GO:0016020	photosystem II//photosystem II reaction center//membrane
c101929_g1	--	--	--	--	GO:0019867	outer membrane
c101931_g1	--	--	--	--	GO:0016021	integral component of membrane
c101933_g1	GO:0006508	proteolysis	GO:0004185	serine-type carboxypeptidase activity	--	--
c101951_g1	--	--	GO:0003676	nucleic acid binding	--	--
c101956_g1	GO:0006888//GO:0006886	ER to Golgi vesicle-mediated transport//intracellular protein transport	--	--	GO:0030127	COPII vesicle coat
c101957_g1	--	--	GO:0051015//GO:0030674	actin filament binding//protein binding, bridging	--	--
c101958_g1	GO:0006099//GO:0019079//GO:0015976//GO:0006094//GO:0016310	tricarboxylic acid cycle//viral genome replication//carbon utilization//gluconeogenesis//phosphorylation	GO:0016301//GO:0005524//GO:0004612	kinase activity//ATP binding//phosphoenolpyruvate carboxykinase (ATP) activity	--	--
c10195_g1	GO:0050790	regulation of catalytic activity	GO:0030234	enzyme regulator activity	--	--
c10196_g1	GO:0006355	regulation of transcription, DNA-templated	GO:0043565//GO:0003700	sequence-specific DNA binding//transcription factor activity, sequence-specific DNA binding	GO:0005667	transcription factor complex
c101970_g1	GO:0015979	photosynthesis	--	--	GO:0009539//GO:0016020//GO:0009523	photosystem II reaction center//membrane//photosystem II
c101976_g1	GO:0008033	tRNA processing	GO:0016879//GO:0000166//GO:0005524	ligase activity, forming carbon-nitrogen bonds//nucleotide binding//ATP binding	GO:0005737	cytoplasm
c101978_g1	GO:0042254//GO:0006412	ribosome biogenesis//translation	GO:0003735	structural constituent of ribosome	GO:0005622//GO:0005840	intracellular//ribosome
c101982_g1	GO:0006810	transport	--	--	GO:0005886	plasma membrane
c101990_g1	GO:0006465	signal peptide processing	GO:0008233	peptidase activity	GO:0005787//GO:0016021//GO:0042765	signal peptidase complex//integral component of membrane//GPI-anchor transamidase complex
c101993_g1	GO:0010167//GO:0015706	response to nitrate//nitrate transport	--	--	--	--
c101994_g1	GO:0019068	virion assembly	--	--	--	--
c102006_g1	GO:0006869	lipid transport	GO:0005319	lipid transporter activity	--	--
c102007_g1	GO:0031554//GO:0006412//GO:0031556//GO:0042254	regulation of DNA-templated transcription, termination//translation//transcriptional attenuation by ribosome//ribosome biogenesis	GO:0003735	structural constituent of ribosome	GO:0005840	ribosome
c102015_g1	GO:0006886//GO:0006904//GO:0006869//GO:0051258//GO:0007049//GO:0015031//GO:0030168//GO:0006260//GO:0007186//GO:0007165	intracellular protein transport//vesicle docking involved in exocytosis//lipid transport//protein polymerization//cell cycle//protein transport//platelet activation//DNA replication//G-protein coupled receptor signaling pathway//signal transduction	GO:0005102//GO:0004871//GO:0030674//GO:0008289	receptor binding//signal transducer activity//protein binding, bridging//lipid binding	GO:0019028//GO:0005576//GO:0016021//GO:0005834//GO:0031083//GO:0030133//GO:0005783//GO:0005577//GO:0000145	viral capsid//extracellular region//integral component of membrane//heterotrimeric G-protein complex//BLOC-1 complex//transport vesicle//endoplasmic reticulum//fibrinogen complex//exocyst
c102016_g1	--	--	GO:0005515	protein binding	--	--
c102017_g1	GO:0007586//GO:0016042	digestion//lipid catabolic process	GO:0008047	enzyme activator activity	GO:0005576	extracellular region
c102018_g1	--	--	--	--	GO:0019028	viral capsid
c102021_g1	GO:0006376	mRNA splice site selection	GO:0003729	mRNA binding	GO:0005685	U1 snRNP
c10202_g1	GO:0007423	sensory organ development	GO:0005212	structural constituent of eye lens	--	--
c102030_g1	--	--	--	--	GO:0016021	integral component of membrane
c102035_g1	GO:0008152	metabolic process	GO:0003824	catalytic activity	--	--
c102037_g1	GO:0005982//GO:0005985//GO:0005975	starch metabolic process//sucrose metabolic process//carbohydrate metabolic process	GO:0004650	polygalacturonase activity	--	--
c102043_g1	GO:0006479//GO:0006850//GO:0006554	protein methylation//mitochondrial pyruvate transport//lysine catabolic process	GO:0018024	histone-lysine N-methyltransferase activity	GO:0005743	mitochondrial inner membrane
c102063_g1	GO:0042254//GO:0001522	ribosome biogenesis//pseudouridine synthesis	GO:0030515	snoRNA binding	GO:0072588	box H/ACA RNP complex
c102070_g1	GO:0022900	electron transport chain	--	--	GO:0016021	integral component of membrane
c102073_g1	GO:0055114	oxidation-reduction process	GO:0016491	oxidoreductase activity	--	--
c102075_g1	GO:0006810//GO:0055085	transport//transmembrane transport	GO:0005215	transporter activity	GO:0016020	membrane
c102079_g1	GO:0006801//GO:0055114	superoxide metabolic process//oxidation-reduction process	GO:0004784//GO:0046872	superoxide dismutase activity//metal ion binding	--	--
c10208_g1	--	--	GO:0016757	transferase activity, transferring glycosyl groups	--	--
c102096_g1	GO:0055085	transmembrane transport	GO:0022857	transmembrane transporter activity	GO:0016021	integral component of membrane
c102099_g1	GO:0055114	oxidation-reduction process	GO:0003824	catalytic activity	--	--
c102104_g1	GO:0006457	protein folding	GO:0005509//GO:0051082	calcium ion binding//unfolded protein binding	GO:0005783	endoplasmic reticulum
c102108_g1	GO:0045454//GO:0006118	cell redox homeostasis//obsolete electron transport	GO:0009055//GO:0015035	electron carrier activity//protein disulfide oxidoreductase activity	--	--
c102115_g1	--	--	--	--	GO:0016020	membrane
c10211_g2	--	--	--	--	GO:0016021	integral component of membrane
c102126_g1	--	--	GO:0016746	transferase activity, transferring acyl groups	--	--
c102137_g1	--	--	GO:0003677//GO:0046872	DNA binding//metal ion binding	--	--
c102149_g1	GO:0055114	oxidation-reduction process	GO:0016638	oxidoreductase activity, acting on the CH-NH2 group of donors	--	--
c102167_g1	--	--	GO:0005515	protein binding	--	--
c102197_g1	GO:0006974//GO:0006334//GO:0051726	cellular response to DNA damage stimulus//nucleosome assembly//regulation of cell cycle	GO:0003677//GO:0046982	DNA binding//protein heterodimerization activity	GO:0005634//GO:0000786	nucleus//nucleosome
c102213_g1	--	--	GO:0005543	phospholipid binding	--	--
c102226_g1	GO:0006810	transport	GO:0042626//GO:0005524	ATPase activity, coupled to transmembrane movement of substances//ATP binding	GO:0016021	integral component of membrane
c102243_g1	--	--	GO:0003723	RNA binding	--	--
c102254_g1	GO:0006506//GO:0055085	GPI anchor biosynthetic process//transmembrane transport	GO:0016746//GO:0022857	transferase activity, transferring acyl groups//transmembrane transporter activity	GO:0016021//GO:0005789	integral component of membrane//endoplasmic reticulum membrane
c102261_g1	--	--	--	--	GO:0016021	integral component of membrane
c102277_g1	--	--	--	--	GO:0005622	intracellular
c102279_g1	GO:0016055	Wnt signaling pathway	--	--	--	--
c102281_g1	--	--	GO:0005515	protein binding	--	--
c102296_g1	GO:0008033	tRNA processing	--	--	--	--
c1022_g1	GO:0006355	regulation of transcription, DNA-templated	GO:0003700	transcription factor activity, sequence-specific DNA binding	GO:0042025//GO:0005667	host cell nucleus//transcription factor complex
c102301_g1	GO:0006694//GO:0016114//GO:0055114//GO:0055085	steroid biosynthetic process//terpenoid biosynthetic process//oxidation-reduction process//transmembrane transport	GO:0004506//GO:0050660	squalene monooxygenase activity//flavin adenine dinucleotide binding	GO:0016021	integral component of membrane
c102312_g1	GO:0051249//GO:0006955	regulation of lymphocyte activation//immune response	--	--	--	--
c102315_g1	GO:0042558	pteridine-containing compound metabolic process	--	--	GO:0019028	viral capsid
c10231_g1	--	--	--	--	GO:0005618	cell wall
c102326_g1	GO:0005986//GO:0005985//GO:0005982	sucrose biosynthetic process//sucrose metabolic process//starch metabolic process	GO:0050307	sucrose-phosphate phosphatase activity	--	--
c10234_g1	GO:0007264//GO:0007165//GO:0007186//GO:0006810//GO:0002949//GO:0006355//GO:0006621//GO:0006614	small GTPase mediated signal transduction//signal transduction//G-protein coupled receptor signaling pathway//transport//tRNA threonylcarbamoyladenosine modification//regulation of transcription, DNA-templated//protein retention in ER lumen//SRP-dependent cotranslational protein targeting to membrane	GO:0008134//GO:0003677//GO:0005524//GO:0016787//GO:0005525//GO:0016887//GO:0000166//GO:0003724//GO:0003924//GO:0019001//GO:0031683//GO:0004871//GO:0046923//GO:0003723	transcription factor binding//DNA binding//ATP binding//hydrolase activity//GTP binding//ATPase activity//nucleotide binding//RNA helicase activity//GTPase activity//guanyl nucleotide binding//G-protein beta/gamma-subunit complex binding//signal transducer activity//ER retention sequence binding//RNA binding	GO:0005783//GO:0005667//GO:0016021//GO:0016020	endoplasmic reticulum//transcription factor complex//integral component of membrane//membrane
c102355_g1	GO:0017148//GO:0006413	negative regulation of translation//translational initiation	--	--	GO:0005845	mRNA cap binding complex
c102357_g1	GO:0055085	transmembrane transport	--	--	GO:0016021//GO:0016020	integral component of membrane//membrane
c102368_g1	GO:0055114	oxidation-reduction process	GO:0016491	oxidoreductase activity	--	--
c102373_g1	--	--	--	--	GO:0016021	integral component of membrane
c102374_g1	GO:0030521//GO:0007165//GO:0006355//GO:0006813	androgen receptor signaling pathway//signal transduction//regulation of transcription, DNA-templated//potassium ion transport	GO:0030955//GO:0005496//GO:0004882//GO:0003677//GO:0005249	potassium ion binding//steroid binding//androgen receptor activity//DNA binding//voltage-gated potassium channel activity	GO:0016021//GO:0005634//GO:0008076	integral component of membrane//nucleus//voltage-gated potassium channel complex
c102381_g1	--	--	--	--	GO:0016020	membrane
c102407_g1	GO:0055114//GO:0006355	oxidation-reduction process//regulation of transcription, DNA-templated	GO:0045735//GO:0010309	nutrient reservoir activity//acireductone dioxygenase [iron(II)-requiring] activity	--	--
c102420_g1	--	--	--	--	GO:0005615	extracellular space
c102421_g1	GO:0006355	regulation of transcription, DNA-templated	GO:0008134//GO:0005524	transcription factor binding//ATP binding	GO:0005667	transcription factor complex
c102426_g1	GO:0045893//GO:0006446//GO:0044780	positive regulation of transcription, DNA-templated//regulation of translational initiation//bacterial-type flagellum assembly	GO:0003743	translation initiation factor activity	GO:0005840//GO:0005737//GO:0005852	ribosome//cytoplasm//eukaryotic translation initiation factor 3 complex
c102428_g1	--	--	GO:0003824	catalytic activity	--	--
c102435_g1	GO:0006886	intracellular protein transport	--	--	GO:0016021//GO:0005783	integral component of membrane//endoplasmic reticulum
c102437_g1	GO:0006103//GO:0009074//GO:0000162//GO:0009094//GO:0009821//GO:0006571//GO:0006536	2-oxoglutarate metabolic process//aromatic amino acid family catabolic process//tryptophan biosynthetic process//L-phenylalanine biosynthetic process//alkaloid biosynthetic process//tyrosine biosynthetic process//glutamate metabolic process	GO:0030170//GO:0004838	pyridoxal phosphate binding//L-tyrosine:2-oxoglutarate aminotransferase activity	--	--
c10244_g1	GO:0005975	carbohydrate metabolic process	GO:0016758	transferase activity, transferring hexosyl groups	GO:0016021//GO:0016020	integral component of membrane//membrane
c102455_g1	GO:0042998	positive regulation of Golgi to plasma membrane protein transport	GO:0071253	connexin binding	GO:0005802	trans-Golgi network
c102464_g1	GO:0005975	carbohydrate metabolic process	GO:0005509//GO:0004571	calcium ion binding//mannosyl-oligosaccharide 1,2-alpha-mannosidase activity	GO:0016020	membrane
c102465_g1	GO:0015992//GO:0006119//GO:0015986	proton transport//oxidative phosphorylation//ATP synthesis coupled proton transport	GO:0046961//GO:0046933	proton-transporting ATPase activity, rotational mechanism//proton-transporting ATP synthase activity, rotational mechanism	GO:0045261//GO:0045259	proton-transporting ATP synthase complex, catalytic core F(1)//proton-transporting ATP synthase complex
c102466_g1	GO:0006412//GO:0042254	translation//ribosome biogenesis	GO:0003735	structural constituent of ribosome	GO:0005840//GO:0005622	ribosome//intracellular
c102479_g1	GO:0015940	pantothenate biosynthetic process	GO:0003864	3-methyl-2-oxobutanoate hydroxymethyltransferase activity	--	--
c102481_g1	--	--	GO:0005525	GTP binding	--	--
c102491_g1	GO:0055085//GO:0018279//GO:0006810	transmembrane transport//protein N-linked glycosylation via asparagine//transport	GO:0005215	transporter activity	GO:0005789//GO:0016021//GO:0016020//GO:0019031	endoplasmic reticulum membrane//integral component of membrane//membrane//viral envelope
c102505_g1	--	--	GO:0005515	protein binding	--	--
c102510_g1	GO:0055114	oxidation-reduction process	GO:0051920	peroxiredoxin activity	--	--
c102516_g1	GO:0019685//GO:0030494	photosynthesis, dark reaction//bacteriochlorophyll biosynthetic process	GO:0016836	hydro-lyase activity	--	--
c10253_g1	GO:0006563//GO:0006778//GO:0042967//GO:0006544//GO:0006783//GO:0006566	L-serine metabolic process//porphyrin-containing compound metabolic process//acyl-carrier-protein biosynthetic process//glycine metabolic process//heme biosynthetic process//threonine metabolic process	GO:0003870//GO:0030170	5-aminolevulinate synthase activity//pyridoxal phosphate binding	GO:0005759	mitochondrial matrix
c102544_g1	GO:0006414//GO:0006448	translational elongation//regulation of translational elongation	GO:0003746	translation elongation factor activity	GO:0005853//GO:0005840	eukaryotic translation elongation factor 1 complex//ribosome
c102545_g1	GO:0009058	biosynthetic process	GO:0030170	pyridoxal phosphate binding	--	--
c102552_g1	--	--	GO:0042302	structural constituent of cuticle	--	--
c102555_g1	GO:0006508	proteolysis	GO:0004197	cysteine-type endopeptidase activity	--	--
c102563_g1	GO:0051191	prosthetic group biosynthetic process	--	--	--	--
c102569_g1	GO:0007165//GO:0006955	signal transduction//immune response	GO:0005126//GO:0003824	cytokine receptor binding//catalytic activity	GO:0005576	extracellular region
c102570_g1	GO:0030001	metal ion transport	GO:0046872	metal ion binding	--	--
c102585_g1	GO:0007186	G-protein coupled receptor signaling pathway	GO:0008270//GO:0005515//GO:0046872//GO:0004930	zinc ion binding//protein binding//metal ion binding//G-protein coupled receptor activity	--	--
c1025_g1	GO:0015074	DNA integration	--	--	--	--
c102614_g1	--	--	GO:0008270	zinc ion binding	--	--
c102619_g1	GO:0019079//GO:0019082	viral genome replication//viral protein processing	GO:0003677	DNA binding	--	--
c10261_g1	GO:0006886	intracellular protein transport	--	--	--	--
c102621_g1	GO:0006119//GO:0006796	oxidative phosphorylation//phosphate-containing compound metabolic process	GO:0004427//GO:0000287	inorganic diphosphatase activity//magnesium ion binding	GO:0005737	cytoplasm
c102623_g1	GO:0006413//GO:0006446	translational initiation//regulation of translational initiation	GO:0003743//GO:0003723	translation initiation factor activity//RNA binding	GO:0005840	ribosome
c102624_g1	GO:0006560//GO:0071436//GO:0006090//GO:0006525//GO:0006814	proline metabolic process//sodium ion export//pyruvate metabolic process//arginine metabolic process//sodium ion transport	GO:0015081//GO:0008948	sodium ion transmembrane transporter activity//oxaloacetate decarboxylase activity	GO:0016020	membrane
c102626_g1	GO:0006418	tRNA aminoacylation for protein translation	GO:0005524//GO:0000166//GO:0004812	ATP binding//nucleotide binding//aminoacyl-tRNA ligase activity	--	--
c102628_g1	GO:0006412//GO:0042254	translation//ribosome biogenesis	GO:0003735	structural constituent of ribosome	GO:0005840	ribosome
c102632_g1	GO:0006950//GO:0055114	response to stress//oxidation-reduction process	GO:0016702	oxidoreductase activity, acting on single donors with incorporation of molecular oxygen, incorporation of two atoms of oxygen	GO:0016021	integral component of membrane
c102641_g1	GO:0006352//GO:0006355	DNA-templated transcription, initiation//regulation of transcription, DNA-templated	GO:0016987//GO:0003700//GO:0003677	sigma factor activity//transcription factor activity, sequence-specific DNA binding//DNA binding	GO:0005667	transcription factor complex
c102643_g1	--	--	GO:0033926	glycopeptide alpha-N-acetylgalactosaminidase activity	--	--
c102657_g1	GO:0006412//GO:0042254	translation//ribosome biogenesis	GO:0003735	structural constituent of ribosome	GO:0005840//GO:0005622	ribosome//intracellular
c102663_g1	--	--	GO:0005524	ATP binding	--	--
c102667_g1	GO:0016192	vesicle-mediated transport	--	--	GO:0016021	integral component of membrane
c102676_g1	GO:0055114	oxidation-reduction process	GO:0016627	oxidoreductase activity, acting on the CH-CH group of donors	GO:0005737	cytoplasm
c102682_g1	--	--	--	--	GO:0019013//GO:0016021	viral nucleocapsid//integral component of membrane
c102683_g1	--	--	GO:0046983	protein dimerization activity	--	--
c102710_g1	GO:0035556//GO:0009190	intracellular signal transduction//cyclic nucleotide biosynthetic process	GO:0016849	phosphorus-oxygen lyase activity	--	--
c10271_g1	GO:0018279	protein N-linked glycosylation via asparagine	GO:0004579	dolichyl-diphosphooligosaccharide-protein glycotransferase activity	GO:0016021//GO:0008250	integral component of membrane//oligosaccharyltransferase complex
c102720_g1	--	--	GO:0033926	glycopeptide alpha-N-acetylgalactosaminidase activity	--	--
c102732_g1	--	--	GO:0005515	protein binding	--	--
c102734_g1	GO:0006479//GO:0006481	protein methylation//C-terminal protein methylation	GO:0004671	protein C-terminal S-isoprenylcysteine carboxyl O-methyltransferase activity	GO:0016021	integral component of membrane
c102742_g1	GO:0005975//GO:0008152//GO:0006355	carbohydrate metabolic process//metabolic process//regulation of transcription, DNA-templated	GO:0030246//GO:0008134//GO:0016491//GO:0005524	carbohydrate binding//transcription factor binding//oxidoreductase activity//ATP binding	GO:0005667	transcription factor complex
c102747_g1	GO:0050852//GO:0050853	T cell receptor signaling pathway//B cell receptor signaling pathway	--	--	--	--
c10275_g1	GO:0019089//GO:0022900//GO:0006298//GO:0006118//GO:0009405//GO:0006886//GO:0006415//GO:0007155//GO:0071973//GO:0055085//GO:0000917//GO:0006308//GO:0006396//GO:0030001//GO:0006935//GO:0051382//GO:0051252//GO:0006914//GO:0008053//GO:0006449//GO:0051607//GO:0006810//GO:0015992//GO:0006397//GO:0015991//GO:0043093	transmission of virus//electron transport chain//mismatch repair//obsolete electron transport//pathogenesis//intracellular protein transport//translational termination//cell adhesion//bacterial-type flagellum-dependent cell motility//transmembrane transport//barrier septum assembly//DNA catabolic process//RNA processing//metal ion transport//chemotaxis//kinetochore assembly//regulation of RNA met…	GO:0005198//GO:0009055//GO:0008855//GO:0005524//GO:0003774//GO:0005506//GO:0042803//GO:0016149//GO:0003723//GO:0000175//GO:0045502//GO:0051082//GO:0003924//GO:0046873//GO:0020037//GO:0015078//GO:0030983//GO:0008134	structural molecule activity//electron carrier activity//exodeoxyribonuclease VII activity//ATP binding//motor activity//iron ion binding//protein homodimerization activity//translation release factor activity, codon specific//RNA binding//3'-5'-exoribonuclease activity//dynein binding//unfolded protein binding//GTPase activity//metal ion transmembrane transporter activity//heme binding//hydrogen…	GO:0016020//GO:0005741//GO:0042597//GO:0005761//GO:0016021//GO:0019028//GO:0019031//GO:0000445//GO:0005840//GO:0009288//GO:0005886//GO:0005737//GO:0000776//GO:0009318//GO:0005801//GO:0033179//GO:0018444//GO:0030286//GO:0005667	membrane//mitochondrial outer membrane//periplasmic space//mitochondrial ribosome//integral component of membrane//viral capsid//viral envelope//THO complex part of transcription export complex//ribosome//bacterial-type flagellum//plasma membrane//cytoplasm//kinetochore//exodeoxyribonuclease VII complex//cis-Golgi network//proton-transporting V-type ATPase, V0 domain//translation release factor c…
c102764_g1	GO:0019752	carboxylic acid metabolic process	GO:0016831//GO:0030170	carboxy-lyase activity//pyridoxal phosphate binding	--	--
c102772_g1	GO:0006464//GO:0055114	cellular protein modification process//oxidation-reduction process	GO:0008113	peptide-methionine (S)-S-oxide reductase activity	--	--
c102783_g1	GO:0006508	proteolysis	GO:0016787//GO:0008234	hydrolase activity//cysteine-type peptidase activity	--	--
c102788_g1	--	--	GO:0005544//GO:0005488//GO:0005509	calcium-dependent phospholipid binding//binding//calcium ion binding	--	--
c102810_g1	--	--	GO:0016788	hydrolase activity, acting on ester bonds	--	--
c102811_g1	GO:0006122	mitochondrial electron transport, ubiquinol to cytochrome c	--	--	GO:0005750//GO:0005743	mitochondrial respiratory chain complex III//mitochondrial inner membrane
c10281_g1	--	--	GO:0016747	transferase activity, transferring acyl groups other than amino-acyl groups	--	--
c102820_g1	--	--	GO:0000049	tRNA binding	--	--
c10283_g1	--	--	--	--	GO:0005921	gap junction
c10284_g1	GO:0006355//GO:0019069	regulation of transcription, DNA-templated//viral capsid assembly	GO:0003677//GO:0008270//GO:0003682	DNA binding//zinc ion binding//chromatin binding	GO:0019028//GO:0000785//GO:0042025//GO:0000775//GO:0005634	viral capsid//chromatin//host cell nucleus//chromosome, centromeric region//nucleus
c102858_g1	GO:0015696	ammonium transport	GO:0008519	ammonium transmembrane transporter activity	GO:0016020	membrane
c102863_g1	GO:0007165//GO:0040007//GO:0008283	signal transduction//growth//cell proliferation	GO:0008083	growth factor activity	--	--
c102866_g1	--	--	GO:0004672//GO:0005524	protein kinase activity//ATP binding	--	--
c102878_g1	GO:0015991	ATP hydrolysis coupled proton transport	GO:0016820	hydrolase activity, acting on acid anhydrides, catalyzing transmembrane movement of substances	GO:0033178	proton-transporting two-sector ATPase complex, catalytic domain
c102880_g1	GO:0006355	regulation of transcription, DNA-templated	GO:0000981//GO:0008270	RNA polymerase II transcription factor activity, sequence-specific DNA binding//zinc ion binding	GO:0005634	nucleus
c102882_g1	--	--	GO:0046872	metal ion binding	--	--
c102888_g1	GO:0006891//GO:0006260//GO:0007049	intra-Golgi vesicle-mediated transport//DNA replication//cell cycle	--	--	GO:0030173	integral component of Golgi membrane
c10288_g1	GO:0015976//GO:0016310//GO:0006090	carbon utilization//phosphorylation//pyruvate metabolic process	GO:0050242//GO:0016772	pyruvate, phosphate dikinase activity//transferase activity, transferring phosphorus-containing groups	--	--
c102896_g1	GO:0006098//GO:0006000//GO:0006013//GO:0042732	pentose-phosphate shunt//fructose metabolic process//mannose metabolic process//D-xylose metabolic process	GO:0009045//GO:0046872	xylose isomerase activity//metal ion binding	--	--
c102903_g1	GO:0007021	tubulin complex assembly	GO:0015631//GO:0051082	tubulin binding//unfolded protein binding	GO:0045298	tubulin complex
c102908_g1	GO:0006468	protein phosphorylation	GO:0004672//GO:0005524	protein kinase activity//ATP binding	--	--
c102911_g1	GO:0006412//GO:0042254	translation//ribosome biogenesis	GO:0003735	structural constituent of ribosome	GO:0005840	ribosome
c102922_g1	--	--	GO:0016818//GO:0008270//GO:0003676	hydrolase activity, acting on acid anhydrides, in phosphorus-containing anhydrides//zinc ion binding//nucleic acid binding	--	--
c102926_g1	GO:0015986	ATP synthesis coupled proton transport	GO:0046933	proton-transporting ATP synthase activity, rotational mechanism	GO:0045259	proton-transporting ATP synthase complex
c102929_g1	GO:0006468	protein phosphorylation	GO:0004672//GO:0005524	protein kinase activity//ATP binding	--	--
c102930_g1	GO:0055114//GO:0006784	oxidation-reduction process//heme a biosynthetic process	GO:0016627	oxidoreductase activity, acting on the CH-CH group of donors	GO:0016021	integral component of membrane
c102936_g1	--	--	GO:0004857	enzyme inhibitor activity	--	--
c102939_g1	--	--	GO:0005515	protein binding	--	--
c10293_g1	GO:0030163	protein catabolic process	GO:0017111//GO:0005524	nucleoside-triphosphatase activity//ATP binding	GO:0005737//GO:0000502	cytoplasm//proteasome complex
c102944_g1	GO:0005975	carbohydrate metabolic process	GO:0004553	hydrolase activity, hydrolyzing O-glycosyl compounds	--	--
c102949_g1	GO:0006813	potassium ion transport	GO:0015269	calcium-activated potassium channel activity	GO:0016020	membrane
c102951_g1	--	--	GO:0016746	transferase activity, transferring acyl groups	--	--
c102954_g1	GO:0007218	neuropeptide signaling pathway	GO:0005184	neuropeptide hormone activity	GO:0005576	extracellular region
c102955_g1	GO:0006464//GO:0005975	cellular protein modification process//carbohydrate metabolic process	GO:0004553	hydrolase activity, hydrolyzing O-glycosyl compounds	--	--
c102956_g1	GO:0045893//GO:0006275//GO:0006260	positive regulation of transcription, DNA-templated//regulation of DNA replication//DNA replication	GO:0003677//GO:0003688	DNA binding//DNA replication origin binding	GO:0042025//GO:0046809	host cell nucleus//replication compartment
c102959_g1	--	--	--	--	GO:0019031	viral envelope
c102966_g1	--	--	--	--	GO:0005911	cell-cell junction
c10296_g1	GO:0006813	potassium ion transport	GO:0016286	small conductance calcium-activated potassium channel activity	GO:0016021	integral component of membrane
c102970_g1	GO:0006801//GO:0055114	superoxide metabolic process//oxidation-reduction process	GO:0046872	metal ion binding	--	--
c102972_g1	GO:0000184	nuclear-transcribed mRNA catabolic process, nonsense-mediated decay	GO:0008270//GO:0003677//GO:0004386//GO:0005524	zinc ion binding//DNA binding//helicase activity//ATP binding	GO:0005737	cytoplasm
c102980_g1	GO:0006119//GO:0006796	oxidative phosphorylation//phosphate-containing compound metabolic process	GO:0004427//GO:0000287	inorganic diphosphatase activity//magnesium ion binding	GO:0005737	cytoplasm
c102987_g1	--	--	GO:0005515	protein binding	--	--
c102989_g1	GO:0042254//GO:0006118//GO:0006412//GO:0055114	ribosome biogenesis//obsolete electron transport//translation//oxidation-reduction process	GO:0016655//GO:0003735	oxidoreductase activity, acting on NAD(P)H, quinone or similar compound as acceptor//structural constituent of ribosome	GO:0005840//GO:0005622	ribosome//intracellular
c102991_g1	--	--	GO:0046912	transferase activity, transferring acyl groups, acyl groups converted into alkyl on transfer	--	--
c102994_g1	GO:0006508	proteolysis	GO:0016740//GO:0008242//GO:0016817//GO:0016788//GO:0004197	transferase activity//omega peptidase activity//hydrolase activity, acting on acid anhydrides//hydrolase activity, acting on ester bonds//cysteine-type endopeptidase activity	--	--
c102997_g1	GO:0006355	regulation of transcription, DNA-templated	GO:0003700	transcription factor activity, sequence-specific DNA binding	GO:0005622//GO:0005667	intracellular//transcription factor complex
c1029_g1	GO:0005975//GO:0006073	carbohydrate metabolic process//cellular glucan metabolic process	GO:0016762//GO:0004553	xyloglucan:xyloglucosyl transferase activity//hydrolase activity, hydrolyzing O-glycosyl compounds	GO:0048046//GO:0005618	apoplast//cell wall
c103010_g1	GO:0006351	transcription, DNA-templated	GO:0008270//GO:0003677	zinc ion binding//DNA binding	GO:0005634	nucleus
c103018_g1	GO:0000917//GO:0016310//GO:0009069//GO:0043093//GO:0006355	barrier septum assembly//phosphorylation//serine family amino acid metabolic process//FtsZ-dependent cytokinesis//regulation of transcription, DNA-templated	GO:0003700//GO:0043565//GO:0004674	transcription factor activity, sequence-specific DNA binding//sequence-specific DNA binding//protein serine/threonine kinase activity	GO:0005737//GO:0005667	cytoplasm//transcription factor complex
c103031_g1	--	--	GO:0008270	zinc ion binding	--	--
c103035_g1	GO:0008152	metabolic process	GO:0016491	oxidoreductase activity	--	--
c103042_g1	GO:0008152	metabolic process	GO:0003824	catalytic activity	--	--
c103058_g1	GO:0006355	regulation of transcription, DNA-templated	GO:0042393	histone binding	--	--
c10305_g1	GO:0006919//GO:0001836//GO:0006974//GO:0006915	activation of cysteine-type endopeptidase activity involved in apoptotic process//release of cytochrome c from mitochondria//cellular response to DNA damage stimulus//apoptotic process	GO:0019904	protein domain specific binding	--	--
c103061_g1	GO:0006874//GO:0006816//GO:0006359	cellular calcium ion homeostasis//calcium ion transport//regulation of transcription from RNA polymerase III promoter	GO:0005219	ryanodine-sensitive calcium-release channel activity	GO:0019031//GO:0016021//GO:0005622	viral envelope//integral component of membrane//intracellular
c103063_g1	--	--	GO:0004222	metalloendopeptidase activity	--	--
c103089_g1	GO:0006260	DNA replication	--	--	GO:0005634	nucleus
c103095_g1	GO:0015992//GO:0006118//GO:0006119//GO:0055114	proton transport//obsolete electron transport//oxidative phosphorylation//oxidation-reduction process	GO:0008121	ubiquinol-cytochrome-c reductase activity	GO:0016021	integral component of membrane
c10309_g1	--	--	GO:0032183//GO:0016779//GO:0070140	SUMO binding//nucleotidyltransferase activity//SUMO-specific isopeptidase activity	--	--
c103111_g1	GO:0006355	regulation of transcription, DNA-templated	GO:0003700//GO:0003677	transcription factor activity, sequence-specific DNA binding//DNA binding	GO:0005667	transcription factor complex
c103116_g1	GO:0055114	oxidation-reduction process	GO:0016616	oxidoreductase activity, acting on the CH-OH group of donors, NAD or NADP as acceptor	--	--
c103122_g1	GO:0008152//GO:0051188//GO:0015937//GO:0009236//GO:0015940	metabolic process//cofactor biosynthetic process//coenzyme A biosynthetic process//cobalamin biosynthetic process//pantothenate biosynthetic process	GO:0000166//GO:0043752//GO:0016301//GO:0004140//GO:0005524	nucleotide binding//adenosylcobinamide kinase activity//kinase activity//dephospho-CoA kinase activity//ATP binding	--	--
c103136_g1	--	--	GO:0008375	acetylglucosaminyltransferase activity	GO:0016020	membrane
c103146_g1	GO:0071436//GO:0006560//GO:0006525//GO:0006814//GO:0006090	sodium ion export//proline metabolic process//arginine metabolic process//sodium ion transport//pyruvate metabolic process	GO:0008948//GO:0015081	oxaloacetate decarboxylase activity//sodium ion transmembrane transporter activity	GO:0016020	membrane
c10315_g1	GO:0006508	proteolysis	GO:0004180//GO:0005515	carboxypeptidase activity//protein binding	--	--
c103169_g1	GO:0006468	protein phosphorylation	GO:0004672//GO:0005524	protein kinase activity//ATP binding	--	--
c103171_g1	GO:0055114//GO:0006694//GO:0016114	oxidation-reduction process//steroid biosynthetic process//terpenoid biosynthetic process	GO:0004506//GO:0050660	squalene monooxygenase activity//flavin adenine dinucleotide binding	GO:0016021	integral component of membrane
c103205_g1	GO:0006614	SRP-dependent cotranslational protein targeting to membrane	GO:0005047//GO:0008312//GO:0030942	signal recognition particle binding//7S RNA binding//endoplasmic reticulum signal peptide binding	GO:0005786	signal recognition particle, endoplasmic reticulum targeting
c103211_g1	GO:0005975	carbohydrate metabolic process	GO:0003824	catalytic activity	--	--
c103214_g1	--	--	GO:0016491	oxidoreductase activity	--	--
c103216_g1	GO:0006446//GO:0006413	regulation of translational initiation//translational initiation	GO:0003743	translation initiation factor activity	GO:0005840	ribosome
c103228_g1	--	--	GO:0005515	protein binding	--	--
c103235_g1	--	--	GO:0005515	protein binding	--	--
c103251_g1	GO:0046488	phosphatidylinositol metabolic process	GO:0016307	phosphatidylinositol phosphate kinase activity	--	--
c103258_g1	--	--	--	--	GO:0030089	phycobilisome
c103259_g1	GO:0006412//GO:0042254	translation//ribosome biogenesis	GO:0003735	structural constituent of ribosome	GO:0005840//GO:0005622	ribosome//intracellular
c103268_g1	--	--	GO:0003824	catalytic activity	--	--
c103269_g1	GO:0006807//GO:0009252	nitrogen compound metabolic process//peptidoglycan biosynthetic process	GO:0004356	glutamate-ammonia ligase activity	GO:0016020//GO:0016021	membrane//integral component of membrane
c103272_g1	GO:0055114//GO:0008152	oxidation-reduction process//metabolic process	GO:0016620//GO:0016491	oxidoreductase activity, acting on the aldehyde or oxo group of donors, NAD or NADP as acceptor//oxidoreductase activity	--	--
c103274_g1	GO:0006313	transposition, DNA-mediated	GO:0003677//GO:0004803	DNA binding//transposase activity	--	--
c103276_g1	GO:0055114	oxidation-reduction process	GO:0016491//GO:0050660	oxidoreductase activity//flavin adenine dinucleotide binding	--	--
c103278_g1	--	--	GO:0005509	calcium ion binding	--	--
c103291_g1	GO:0006412//GO:0042254	translation//ribosome biogenesis	GO:0003735	structural constituent of ribosome	GO:0005840//GO:0005622	ribosome//intracellular
c103298_g1	--	--	GO:0042302	structural constituent of cuticle	--	--
c103303_g1	--	--	GO:0005198	structural molecule activity	GO:0019028	viral capsid
c103304_g1	--	--	GO:0005515	protein binding	--	--
c103313_g1	GO:0007059//GO:0000090//GO:0031110//GO:0051301//GO:0007067	chromosome segregation//mitotic anaphase//regulation of microtubule polymerization or depolymerization//cell division//mitotic nuclear division	GO:0008017	microtubule binding	GO:0005876//GO:0045298//GO:0000940	spindle microtubule//tubulin complex//condensed chromosome outer kinetochore
c103321_g1	--	--	GO:0005198	structural molecule activity	GO:0019028//GO:0019031	viral capsid//viral envelope
c103334_g1	GO:0006886	intracellular protein transport	--	--	GO:0030176	integral component of endoplasmic reticulum membrane
c103347_g1	--	--	GO:0005525//GO:0003924	GTP binding//GTPase activity	--	--
c10335_g1	--	--	--	--	GO:0016021	integral component of membrane
c10336_g1	--	--	GO:0003723	RNA binding	--	--
c103370_g1	--	--	GO:0046872//GO:0000166	metal ion binding//nucleotide binding	--	--
c103371_g1	GO:0006397	mRNA processing	GO:0003723	RNA binding	GO:0005634//GO:0005737	nucleus//cytoplasm
c103373_g1	GO:0006355//GO:0016042//GO:0046339//GO:0009395	regulation of transcription, DNA-templated//lipid catabolic process//diacylglycerol metabolic process//phospholipid catabolic process	GO:0003700//GO:0043565//GO:0005509//GO:0004435	transcription factor activity, sequence-specific DNA binding//sequence-specific DNA binding//calcium ion binding//phosphatidylinositol phospholipase C activity	GO:0005667	transcription factor complex
c103395_g1	--	--	GO:0016817	hydrolase activity, acting on acid anhydrides	--	--
c103397_g1	--	--	GO:0016887//GO:0005524	ATPase activity//ATP binding	--	--
c103400_g1	GO:0016310	phosphorylation	GO:0004673//GO:0004659	protein histidine kinase activity//prenyltransferase activity	GO:0009365//GO:0016021	protein histidine kinase complex//integral component of membrane
c103405_g1	GO:0042246//GO:0035988//GO:0002062	tissue regeneration//chondrocyte proliferation//chondrocyte differentiation	--	--	GO:0005634	nucleus
c103421_g1	GO:0006123//GO:0015992//GO:0019646	mitochondrial electron transport, cytochrome c to oxygen//proton transport//aerobic electron transport chain	GO:0015002//GO:0004129	heme-copper terminal oxidase activity//cytochrome-c oxidase activity	GO:0016020//GO:0005739//GO:0016021//GO:0045277	membrane//mitochondrion//integral component of membrane//respiratory chain complex IV
c103426_g1	GO:0015012//GO:0006024	heparan sulfate proteoglycan biosynthetic process//glycosaminoglycan biosynthetic process	--	--	GO:0016021	integral component of membrane
c103433_g1	GO:0055114	oxidation-reduction process	GO:0008168//GO:0016706	methyltransferase activity//oxidoreductase activity, acting on paired donors, with incorporation or reduction of molecular oxygen, 2-oxoglutarate as one donor, and incorporation of one atom each of oxygen into both donors	--	--
c10343_g1	--	--	--	--	GO:0005576	extracellular region
c103445_g1	--	--	--	--	GO:0016021	integral component of membrane
c103465_g1	GO:0006835//GO:0006812//GO:0006820	dicarboxylic acid transport//cation transport//anion transport	GO:0017153	sodium:dicarboxylate symporter activity	GO:0016020	membrane
c103478_g1	--	--	GO:0003779//GO:0016787	actin binding//hydrolase activity	--	--
c103481_g1	--	--	GO:0003779	actin binding	GO:0005622	intracellular
c10349_g2	GO:0006952	defense response	--	--	--	--
c10350_g1	GO:0005975	carbohydrate metabolic process	GO:0042302//GO:0004553	structural constituent of cuticle//hydrolase activity, hydrolyzing O-glycosyl compounds	--	--
c103513_g1	--	--	GO:0005525	GTP binding	--	--
c103516_g1	GO:0055114	oxidation-reduction process	GO:0016491//GO:0042802//GO:0005506	oxidoreductase activity//identical protein binding//iron ion binding	--	--
c103518_g1	--	--	GO:0003677	DNA binding	GO:0019013	viral nucleocapsid
c103526_g1	GO:0006629	lipid metabolic process	--	--	--	--
c103531_g1	GO:0055114//GO:0019752	oxidation-reduction process//carboxylic acid metabolic process	GO:0016491//GO:0010181//GO:0046912//GO:0003824	oxidoreductase activity//FMN binding//transferase activity, transferring acyl groups, acyl groups converted into alkyl on transfer//catalytic activity	--	--
c103532_g1	--	--	GO:0016787//GO:0015016	hydrolase activity//[heparan sulfate]-glucosamine N-sulfotransferase activity	--	--
c103537_g1	--	--	--	--	GO:0016020	membrane
c103538_g1	GO:0008152	metabolic process	GO:0005198	structural molecule activity	--	--
c103541_g1	GO:0006355	regulation of transcription, DNA-templated	GO:0003700//GO:0005515	transcription factor activity, sequence-specific DNA binding//protein binding	GO:0005667	transcription factor complex
c103544_g1	--	--	GO:0008270	zinc ion binding	--	--
c103545_g1	GO:0006811//GO:0006810//GO:0015986	ion transport//transport//ATP synthesis coupled proton transport	GO:0005230//GO:0046933	extracellular ligand-gated ion channel activity//proton-transporting ATP synthase activity, rotational mechanism	GO:0016020//GO:0045259	membrane//proton-transporting ATP synthase complex
c103549_g1	GO:0006355	regulation of transcription, DNA-templated	GO:0003677//GO:0003700	DNA binding//transcription factor activity, sequence-specific DNA binding	GO:0005667	transcription factor complex
c103551_g1	GO:0042967//GO:0006355	acyl-carrier-protein biosynthetic process//regulation of transcription, DNA-templated	GO:0004402	histone acetyltransferase activity	GO:0000123//GO:0005634	histone acetyltransferase complex//nucleus
c103553_g1	GO:0051252//GO:0008033//GO:0001682	regulation of RNA metabolic process//tRNA processing//tRNA 5'-leader removal	GO:0004526	ribonuclease P activity	GO:0030677	ribonuclease P complex
c103561_g1	GO:0006560//GO:0071436//GO:0006090//GO:0006814//GO:0006525	proline metabolic process//sodium ion export//pyruvate metabolic process//sodium ion transport//arginine metabolic process	GO:0008948//GO:0015081	oxaloacetate decarboxylase activity//sodium ion transmembrane transporter activity	GO:0016020	membrane
c103565_g1	GO:0015031	protein transport	--	--	GO:0016020	membrane
c103567_g1	GO:0006468	protein phosphorylation	GO:0004672//GO:0005524	protein kinase activity//ATP binding	--	--
c103568_g1	--	--	GO:0005515	protein binding	--	--
c103589_g1	GO:0006099//GO:0006090//GO:0006097	tricarboxylic acid cycle//pyruvate metabolic process//glyoxylate cycle	GO:0004474	malate synthase activity	--	--
c103591_g1	--	--	GO:0003677	DNA binding	GO:0042025	host cell nucleus
c103596_g1	--	--	GO:0046983	protein dimerization activity	--	--
c103598_g1	--	--	--	--	GO:0016020	membrane
c103603_g1	--	--	GO:0005515	protein binding	--	--
c103608_g1	GO:0006260	DNA replication	GO:0003677//GO:0005524	DNA binding//ATP binding	--	--
c103611_g1	GO:0006355	regulation of transcription, DNA-templated	--	--	GO:0005622	intracellular
c103616_g1	GO:0006520	cellular amino acid metabolic process	GO:0008851	ethanolamine ammonia-lyase activity	GO:0009350	ethanolamine ammonia-lyase complex
c103618_g1	GO:0006355	regulation of transcription, DNA-templated	--	--	GO:0005634	nucleus
c103620_g1	GO:0001503	ossification	--	--	--	--
c103626_g1	GO:0006355	regulation of transcription, DNA-templated	--	--	--	--
c103630_g1	GO:0055114	oxidation-reduction process	GO:0005506//GO:0016705//GO:0020037	iron ion binding//oxidoreductase activity, acting on paired donors, with incorporation or reduction of molecular oxygen//heme binding	--	--
c103638_g1	GO:0008152	metabolic process	GO:0003824	catalytic activity	--	--
c103643_g1	--	--	GO:0008270	zinc ion binding	--	--
c103647_g1	GO:0016226	iron-sulfur cluster assembly	GO:0008199	ferric iron binding	--	--
c103648_g1	GO:0006468	protein phosphorylation	GO:0004672//GO:0005524	protein kinase activity//ATP binding	--	--
c103649_g1	--	--	GO:0003723	RNA binding	--	--
c103653_g1	GO:0006275//GO:0006260//GO:0045893	regulation of DNA replication//DNA replication//positive regulation of transcription, DNA-templated	GO:0003688//GO:0008168//GO:0003677	DNA replication origin binding//methyltransferase activity//DNA binding	GO:0046809//GO:0042025	replication compartment//host cell nucleus
c103672_g1	--	--	GO:0003676//GO:0005524//GO:0008026	nucleic acid binding//ATP binding//ATP-dependent helicase activity	--	--
c103683_g1	--	--	GO:0016773	phosphotransferase activity, alcohol group as acceptor	--	--
c103688_g1	GO:0008152	metabolic process	GO:0008168	methyltransferase activity	--	--
c103695_g1	GO:0006886//GO:0009607//GO:0007165//GO:0006298	intracellular protein transport//response to biotic stimulus//signal transduction//mismatch repair	GO:0030983//GO:0004871//GO:0005524//GO:0005515	mismatched DNA binding//signal transducer activity//ATP binding//protein binding	GO:0016021//GO:0016020	integral component of membrane//membrane
c103708_g1	GO:0009103	lipopolysaccharide biosynthetic process	GO:0005515//GO:0008918	protein binding//lipopolysaccharide 3-alpha-galactosyltransferase activity	--	--
c103711_g1	--	--	GO:0003677	DNA binding	--	--
c103725_g1	--	--	GO:0004869	cysteine-type endopeptidase inhibitor activity	--	--
c103726_g1	GO:0008152	metabolic process	GO:0016746	transferase activity, transferring acyl groups	--	--
c103740_g1	GO:0015992//GO:0015991//GO:0015886	proton transport//ATP hydrolysis coupled proton transport//heme transport	GO:0015232//GO:0015078	heme transporter activity//hydrogen ion transmembrane transporter activity	GO:0016021//GO:0033177	integral component of membrane//proton-transporting two-sector ATPase complex, proton-transporting domain
c103742_g1	GO:0006812//GO:0019076//GO:0032801	cation transport//viral release from host cell//receptor catabolic process	GO:0005261	cation channel activity	GO:0033644	host cell membrane
c103745_g1	GO:0015991//GO:0015992	ATP hydrolysis coupled proton transport//proton transport	GO:0015078	hydrogen ion transmembrane transporter activity	GO:0033179//GO:0016021//GO:0033177	proton-transporting V-type ATPase, V0 domain//integral component of membrane//proton-transporting two-sector ATPase complex, proton-transporting domain
c103748_g1	GO:0015979//GO:0006457//GO:0006493	photosynthesis//protein folding//protein O-linked glycosylation	GO:0005509//GO:0051082//GO:0000030	calcium ion binding//unfolded protein binding//mannosyltransferase activity	GO:0005783//GO:0009539//GO:0016020//GO:0000136//GO:0009523//GO:0016021	endoplasmic reticulum//photosystem II reaction center//membrane//alpha-1,6-mannosyltransferase complex//photosystem II//integral component of membrane
c103767_g1	GO:0006810	transport	--	--	GO:0005622	intracellular
c103768_g1	GO:0009372//GO:0009405	quorum sensing//pathogenesis	GO:0008233	peptidase activity	GO:0016021	integral component of membrane
c103772_g1	GO:0007049	cell cycle	--	--	GO:0005634	nucleus
c103781_g1	GO:0006351//GO:0006144//GO:0006206	transcription, DNA-templated//purine nucleobase metabolic process//pyrimidine nucleobase metabolic process	GO:0003677//GO:0003899	DNA binding//DNA-directed RNA polymerase activity	GO:0005730	nucleolus
c103783_g1	GO:0006351//GO:0006206//GO:0006144	transcription, DNA-templated//pyrimidine nucleobase metabolic process//purine nucleobase metabolic process	GO:0046983//GO:0003899	protein dimerization activity//DNA-directed RNA polymerase activity	GO:0005730	nucleolus
c103784_g1	GO:0006351//GO:0006144//GO:0006206	transcription, DNA-templated//purine nucleobase metabolic process//pyrimidine nucleobase metabolic process	GO:0003899//GO:0003677	DNA-directed RNA polymerase activity//DNA binding	GO:0005730	nucleolus
c10378_g1	GO:0006811//GO:0009306//GO:0055085	ion transport//protein secretion//transmembrane transport	GO:0005216	ion channel activity	GO:0016020	membrane
c103793_g1	--	--	GO:0005515	protein binding	--	--
c103802_g1	GO:0006355	regulation of transcription, DNA-templated	GO:0003677	DNA binding	--	--
c103803_g1	GO:0006118//GO:0015992//GO:0006119//GO:0055114	obsolete electron transport//proton transport//oxidative phosphorylation//oxidation-reduction process	GO:0008121	ubiquinol-cytochrome-c reductase activity	--	--
c103816_g1	--	--	GO:0005515	protein binding	--	--
c103817_g1	GO:0006355	regulation of transcription, DNA-templated	GO:0003700	transcription factor activity, sequence-specific DNA binding	GO:0005667//GO:0042025	transcription factor complex//host cell nucleus
c10381_g1	GO:0006139//GO:0000103//GO:0006144//GO:0019083//GO:0006206	nucleobase-containing compound metabolic process//sulfate assimilation//purine nucleobase metabolic process//viral transcription//pyrimidine nucleobase metabolic process	GO:0005524//GO:0016887//GO:0004127//GO:0005525//GO:0003924//GO:0004020	ATP binding//ATPase activity//cytidylate kinase activity//GTP binding//GTPase activity//adenylylsulfate kinase activity	--	--
c103836_g1	GO:0015986//GO:0015992	ATP synthesis coupled proton transport//proton transport	GO:0015078	hydrogen ion transmembrane transporter activity	GO:0000276	mitochondrial proton-transporting ATP synthase complex, coupling factor F(o)
c103842_g1	GO:0006397	mRNA processing	--	--	--	--
c103844_g1	GO:0008152	metabolic process	GO:0016829	lyase activity	--	--
c10384_g1	GO:0019069	viral capsid assembly	--	--	GO:0042025	host cell nucleus
c103858_g1	--	--	GO:0031072//GO:0051082	heat shock protein binding//unfolded protein binding	--	--
c103867_g1	GO:0008654	phospholipid biosynthetic process	GO:0016780//GO:0016740	phosphotransferase activity, for other substituted phosphate groups//transferase activity	GO:0016020	membrane
c103869_g1	--	--	--	--	GO:0016020	membrane
c103870_g1	GO:0006000//GO:0006004//GO:0006013	fructose metabolic process//fucose metabolic process//mannose metabolic process	GO:0008736	L-fucose isomerase activity	GO:0005737	cytoplasm
c103876_g1	GO:0006355	regulation of transcription, DNA-templated	GO:0043565//GO:0003700	sequence-specific DNA binding//transcription factor activity, sequence-specific DNA binding	GO:0005667	transcription factor complex
c103879_g1	--	--	--	--	GO:0005634	nucleus
c103886_g1	GO:0006118	obsolete electron transport	GO:0009055//GO:0051536	electron carrier activity//iron-sulfur cluster binding	--	--
c10388_g1	GO:0007155	cell adhesion	GO:0005509	calcium ion binding	GO:0005576	extracellular region
c103894_g1	GO:0015986//GO:0015992	ATP synthesis coupled proton transport//proton transport	GO:0015078	hydrogen ion transmembrane transporter activity	GO:0000276	mitochondrial proton-transporting ATP synthase complex, coupling factor F(o)
c103898_g1	GO:0006568//GO:0009094//GO:0006571//GO:0000162	tryptophan metabolic process//L-phenylalanine biosynthetic process//tyrosine biosynthetic process//tryptophan biosynthetic process	GO:0004834	tryptophan synthase activity	--	--
c10389_g1	--	--	GO:0005515//GO:0008270	protein binding//zinc ion binding	--	--
c103906_g1	GO:0019087	transformation of host cell by virus	--	--	GO:0016021	integral component of membrane
c10390_g1	GO:0006098//GO:0019521//GO:0055114	pentose-phosphate shunt//D-gluconate metabolic process//oxidation-reduction process	GO:0051287//GO:0004616	NAD binding//phosphogluconate dehydrogenase (decarboxylating) activity	--	--
c103911_g1	GO:0033014//GO:0015994	tetrapyrrole biosynthetic process//chlorophyll metabolic process	GO:0004655//GO:0005515//GO:0046872//GO:0008270	porphobilinogen synthase activity//protein binding//metal ion binding//zinc ion binding	--	--
c103914_g1	GO:0006412//GO:0042254	translation//ribosome biogenesis	GO:0003735	structural constituent of ribosome	GO:0005840	ribosome
c103923_g1	--	--	GO:0016747	transferase activity, transferring acyl groups other than amino-acyl groups	--	--
c103939_g1	GO:0008152	metabolic process	GO:0016491	oxidoreductase activity	--	--
c10393_g1	GO:0006465	signal peptide processing	GO:0008233	peptidase activity	GO:0016021//GO:0005787	integral component of membrane//signal peptidase complex
c103940_g1	GO:0005975	carbohydrate metabolic process	GO:0003824//GO:0043169	catalytic activity//cation binding	--	--
c103952_g1	GO:0006094//GO:0006000//GO:0006012//GO:0006013//GO:0006098//GO:0006096	gluconeogenesis//fructose metabolic process//galactose metabolic process//mannose metabolic process//pentose-phosphate shunt//glycolytic process	GO:0003872	6-phosphofructokinase activity	GO:0005945	6-phosphofructokinase complex
c103954_g1	GO:0015995//GO:0015979//GO:0015994	chlorophyll biosynthetic process//photosynthesis//chlorophyll metabolic process	GO:0016851//GO:0017111//GO:0005524//GO:0003677//GO:0000166	magnesium chelatase activity//nucleoside-triphosphatase activity//ATP binding//DNA binding//nucleotide binding	GO:0010007	magnesium chelatase complex
c103964_g1	GO:0030001	metal ion transport	GO:0046872	metal ion binding	--	--
c103982_g1	GO:0051534//GO:0006468//GO:0045725//GO:0042771//GO:0009069//GO:0007224//GO:0016310	negative regulation of NFAT protein import into nucleus//protein phosphorylation//positive regulation of glycogen biosynthetic process//intrinsic apoptotic signaling pathway in response to DNA damage by p53 class mediator//serine family amino acid metabolic process//smoothened signaling pathway//phosphorylation	GO:0000287//GO:0004713//GO:0043130//GO:0004712//GO:0004674//GO:0030145//GO:0005524	magnesium ion binding//protein tyrosine kinase activity//ubiquitin binding//protein serine/threonine/tyrosine kinase activity//protein serine/threonine kinase activity//manganese ion binding//ATP binding	GO:0030529//GO:0005737//GO:0005730//GO:0000151	ribonucleoprotein complex//cytoplasm//nucleolus//ubiquitin ligase complex
c104002_g1	GO:0006412//GO:0042254	translation//ribosome biogenesis	GO:0003735	structural constituent of ribosome	GO:0005840	ribosome
c104009_g1	GO:0006508	proteolysis	GO:0004177	aminopeptidase activity	GO:0005622	intracellular
c104026_g1	GO:0006357	regulation of transcription from RNA polymerase II promoter	GO:0001104	RNA polymerase II transcription cofactor activity	GO:0016592	mediator complex
c104029_g1	GO:0005982//GO:0005985	starch metabolic process//sucrose metabolic process	GO:0016157	sucrose synthase activity	--	--
c104034_g1	GO:0007342//GO:0060478//GO:0006897	fusion of sperm to egg plasma membrane//acrosomal vesicle exocytosis//endocytosis	--	--	GO:0005886	plasma membrane
c104039_g1	--	--	GO:0005515	protein binding	--	--
c104041_g1	GO:0007224	smoothened signaling pathway	--	--	--	--
c104044_g1	GO:0006914	autophagy	GO:0003723	RNA binding	--	--
c104068_g1	GO:0006310//GO:0006281	DNA recombination//DNA repair	GO:0009378//GO:0003677	four-way junction helicase activity//DNA binding	GO:0005657//GO:0009379	replication fork//Holliday junction helicase complex
c104070_g1	--	--	--	--	GO:0016021	integral component of membrane
c10407_g1	GO:0006412//GO:0042254	translation//ribosome biogenesis	GO:0003735	structural constituent of ribosome	GO:0005840	ribosome
c1040_g1	GO:0009405//GO:0009372//GO:0050829//GO:0050830	pathogenesis//quorum sensing//defense response to Gram-negative bacterium//defense response to Gram-positive bacterium	GO:0008233	peptidase activity	GO:0016021	integral component of membrane
c104100_g1	GO:0007010	cytoskeleton organization	GO:0003779	actin binding	--	--
c104101_g1	--	--	GO:0030246	carbohydrate binding	--	--
c104103_g1	GO:0055085	transmembrane transport	GO:0022857	transmembrane transporter activity	GO:0016021	integral component of membrane
c104109_g1	--	--	GO:0003950	NAD+ ADP-ribosyltransferase activity	GO:0005634	nucleus
c104116_g1	--	--	GO:0005096	GTPase activator activity	--	--
c104119_g1	GO:0019752	carboxylic acid metabolic process	GO:0030170//GO:0016831	pyridoxal phosphate binding//carboxy-lyase activity	--	--
c104122_g1	GO:0006355	regulation of transcription, DNA-templated	GO:0008270//GO:0003700	zinc ion binding//transcription factor activity, sequence-specific DNA binding	GO:0005667//GO:0005634	transcription factor complex//nucleus
c104124_g1	GO:0006812//GO:0006836	cation transport//neurotransmitter transport	GO:0005328	neurotransmitter:sodium symporter activity	GO:0016021	integral component of membrane
c104125_g1	GO:0006355//GO:0006323	regulation of transcription, DNA-templated//DNA packaging	GO:0003700//GO:0043565	transcription factor activity, sequence-specific DNA binding//sequence-specific DNA binding	GO:0005667	transcription factor complex
c104134_g1	GO:0008152	metabolic process	GO:0003824	catalytic activity	--	--
c104144_g1	GO:0007155	cell adhesion	GO:0030246	carbohydrate binding	--	--
c104160_g1	GO:0005975	carbohydrate metabolic process	GO:0004553	hydrolase activity, hydrolyzing O-glycosyl compounds	--	--
c104162_g1	--	--	GO:0008270	zinc ion binding	--	--
c10417_g1	GO:0050909	sensory perception of taste	--	--	GO:0016021	integral component of membrane
c104199_g1	--	--	GO:0004222//GO:0008270//GO:0005524	metalloendopeptidase activity//zinc ion binding//ATP binding	GO:0016021	integral component of membrane
c1041_g1	GO:0006810	transport	GO:0005471//GO:0005524	ATP:ADP antiporter activity//ATP binding	GO:0016021	integral component of membrane
c104223_g1	GO:0006811//GO:0007268//GO:0007165	ion transport//synaptic transmission//signal transduction	GO:0005234//GO:0004970	extracellular-glutamate-gated ion channel activity//ionotropic glutamate receptor activity	GO:0016020	membrane
c104255_g1	GO:0007283	spermatogenesis	GO:0003677	DNA binding	GO:0005634//GO:0000786	nucleus//nucleosome
c10425_g1	GO:0008152	metabolic process	GO:0050662//GO:0003824//GO:0016491	coenzyme binding//catalytic activity//oxidoreductase activity	--	--
c104272_g1	GO:0006810	transport	GO:0005215	transporter activity	GO:0016020	membrane
c104276_g1	GO:0018874//GO:0042184//GO:0042203//GO:0046232//GO:0055114//GO:0019261//GO:0009712	benzoate metabolic process//xylene catabolic process//toluene catabolic process//carbazole catabolic process//oxidation-reduction process//1,4-dichlorobenzene catabolic process//catechol-containing compound metabolic process	GO:0005506//GO:0018576	iron ion binding//catechol 1,2-dioxygenase activity	--	--
c104288_g1	GO:0042254	ribosome biogenesis	--	--	GO:0005730	nucleolus
c104293_g1	GO:0006144//GO:0006206//GO:0006351	purine nucleobase metabolic process//pyrimidine nucleobase metabolic process//transcription, DNA-templated	GO:0003676//GO:0003899	nucleic acid binding//DNA-directed RNA polymerase activity	GO:0005730	nucleolus
c104295_g1	--	--	GO:0008237//GO:0008270	metallopeptidase activity//zinc ion binding	--	--
c104297_g1	--	--	--	--	GO:0016020	membrane
c104299_g1	GO:0006334//GO:0006007//GO:0006412//GO:0006094//GO:0042254//GO:0006281//GO:0006096//GO:0009432	nucleosome assembly//glucose catabolic process//translation//gluconeogenesis//ribosome biogenesis//DNA repair//glycolytic process//SOS response	GO:0003677//GO:0003735//GO:0005524//GO:0003697//GO:0030145//GO:0004619	DNA binding//structural constituent of ribosome//ATP binding//single-stranded DNA binding//manganese ion binding//phosphoglycerate mutase activity	GO:0005840//GO:0005634//GO:0005737//GO:0000786//GO:0005622	ribosome//nucleus//cytoplasm//nucleosome//intracellular
c104303_g1	GO:0009306	protein secretion	--	--	GO:0016020	membrane
c104305_g1	GO:0006355	regulation of transcription, DNA-templated	GO:0003677//GO:0003682	DNA binding//chromatin binding	GO:0000775//GO:0005634//GO:0000785	chromosome, centromeric region//nucleus//chromatin
c104307_g1	GO:0007186	G-protein coupled receptor signaling pathway	GO:0004930	G-protein coupled receptor activity	GO:0016021	integral component of membrane
c104318_g1	GO:0006508	proteolysis	GO:0004197	cysteine-type endopeptidase activity	--	--
c104338_g1	--	--	GO:0008270	zinc ion binding	--	--
c104354_g1	--	--	GO:0017134	fibroblast growth factor binding	--	--
c104356_g1	GO:0006744//GO:0015992//GO:0006120//GO:0055114//GO:0006814	ubiquinone biosynthetic process//proton transport//mitochondrial electron transport, NADH to ubiquinone//oxidation-reduction process//sodium ion transport	GO:0048038//GO:0046872//GO:0051536//GO:0008137//GO:0051539	quinone binding//metal ion binding//iron-sulfur cluster binding//NADH dehydrogenase (ubiquinone) activity//4 iron, 4 sulfur cluster binding	--	--
c104357_g1	GO:0055085//GO:0030001	transmembrane transport//metal ion transport	GO:0046873	metal ion transmembrane transporter activity	GO:0016020	membrane
c104384_g1	GO:0006144//GO:0009451//GO:0006370	purine nucleobase metabolic process//RNA modification//7-methylguanosine mRNA capping	GO:0003968//GO:0005524//GO:0004482	RNA-directed RNA polymerase activity//ATP binding//mRNA (guanine-N7-)-methyltransferase activity	GO:0031379//GO:0019012	RNA-directed RNA polymerase complex//virion
c104386_g1	GO:0005975	carbohydrate metabolic process	GO:0004553	hydrolase activity, hydrolyzing O-glycosyl compounds	--	--
c104399_g1	--	--	GO:0005515	protein binding	--	--
c10439_g1	--	--	GO:0005509	calcium ion binding	--	--
c104400_g1	GO:0044710	single-organism metabolic process	GO:0016740	transferase activity	--	--
c104401_g1	--	--	--	--	GO:0016020	membrane
c104403_g1	GO:0070072//GO:0015948//GO:0046656	vacuolar proton-transporting V-type ATPase complex assembly//methanogenesis//folic acid biosynthetic process	GO:0030269	tetrahydromethanopterin S-methyltransferase activity	GO:0016021	integral component of membrane
c10440_g1	GO:0006810//GO:0006816	transport//calcium ion transport	GO:0042030//GO:0005246	ATPase inhibitor activity//calcium channel regulator activity	GO:0016020	membrane
c104415_g1	--	--	GO:0008270	zinc ion binding	--	--
c104420_g1	GO:0006979//GO:0006749//GO:0006804//GO:0055114	response to oxidative stress//glutathione metabolic process//obsolete peroxidase reaction//oxidation-reduction process	GO:0016491//GO:0016209//GO:0004602	oxidoreductase activity//antioxidant activity//glutathione peroxidase activity	--	--
c104428_g1	GO:0006144//GO:0006206//GO:0006351	purine nucleobase metabolic process//pyrimidine nucleobase metabolic process//transcription, DNA-templated	GO:0003899//GO:0003677	DNA-directed RNA polymerase activity//DNA binding	GO:0005730	nucleolus
c104454_g1	GO:0006355//GO:0007165	regulation of transcription, DNA-templated//signal transduction	GO:0005179	hormone activity	GO:0016021//GO:0005576	integral component of membrane//extracellular region
c104470_g1	GO:0006813//GO:0006811	potassium ion transport//ion transport	GO:0005249	voltage-gated potassium channel activity	GO:0016020//GO:0008076	membrane//voltage-gated potassium channel complex
c104472_g1	--	--	--	--	GO:0016021	integral component of membrane
c104473_g1	GO:0006526//GO:0006531//GO:0006522//GO:0006560	arginine biosynthetic process//aspartate metabolic process//alanine metabolic process//proline metabolic process	GO:0004055//GO:0005524	argininosuccinate synthase activity//ATP binding	--	--
c104474_g1	GO:0055114//GO:0006520//GO:0046168	oxidation-reduction process//cellular amino acid metabolic process//glycerol-3-phosphate catabolic process	GO:0051287//GO:0016491//GO:0016616	NAD binding//oxidoreductase activity//oxidoreductase activity, acting on the CH-OH group of donors, NAD or NADP as acceptor	--	--
c104477_g1	--	--	--	--	GO:0019033	viral tegument
c104480_g1	--	--	GO:0003824	catalytic activity	--	--
c104506_g1	--	--	GO:0003677	DNA binding	--	--
c10450_g1	--	--	GO:0005525	GTP binding	--	--
c104525_g1	GO:0016117//GO:0006090//GO:0055114//GO:0008033//GO:0006099	carotenoid biosynthetic process//pyruvate metabolic process//oxidation-reduction process//tRNA processing//tricarboxylic acid cycle	GO:0016705//GO:0016491//GO:0050660//GO:0008924//GO:0071949	oxidoreductase activity, acting on paired donors, with incorporation or reduction of molecular oxygen//oxidoreductase activity//flavin adenine dinucleotide binding//malate dehydrogenase (quinone) activity//FAD binding	--	--
c104528_g1	GO:0046907	intracellular transport	--	--	--	--
c104535_g1	GO:0051252//GO:0006402	regulation of RNA metabolic process//mRNA catabolic process	GO:0004535//GO:0003676//GO:0046872//GO:0003723	poly(A)-specific ribonuclease activity//nucleic acid binding//metal ion binding//RNA binding	GO:0005737//GO:0005634	cytoplasm//nucleus
c104542_g1	--	--	--	--	GO:0016021	integral component of membrane
c104544_g1	--	--	GO:0003779	actin binding	GO:0005622	intracellular
c10454_g1	GO:0006950//GO:0009236//GO:0006457	response to stress//cobalamin biosynthetic process//protein folding	GO:0005515//GO:0005524//GO:0051082	protein binding//ATP binding//unfolded protein binding	--	--
c104564_g1	GO:0006313//GO:0015074	transposition, DNA-mediated//DNA integration	GO:0003677	DNA binding	--	--
c104567_g1	--	--	GO:0005198	structural molecule activity	GO:0019028	viral capsid
c104570_g1	GO:0019050	suppression by virus of host apoptotic process	--	--	--	--
c104574_g1	GO:0071973	bacterial-type flagellum-dependent cell motility	--	--	GO:0030288	outer membrane-bounded periplasmic space
c104599_g1	GO:0006470//GO:0006570	protein dephosphorylation//tyrosine metabolic process	GO:0004725//GO:0008138	protein tyrosine phosphatase activity//protein tyrosine/serine/threonine phosphatase activity	--	--
c104608_g1	GO:0006886	intracellular protein transport	--	--	GO:0005783//GO:0016021	endoplasmic reticulum//integral component of membrane
c104616_g1	--	--	GO:0016846	carbon-sulfur lyase activity	--	--
c104617_g1	--	--	--	--	GO:0016021	integral component of membrane
c104637_g1	GO:0006446//GO:0006413	regulation of translational initiation//translational initiation	GO:0003723//GO:0003743	RNA binding//translation initiation factor activity	GO:0019028//GO:0005840	viral capsid//ribosome
c104638_g1	--	--	--	--	GO:0016020	membrane
c104642_g1	--	--	GO:0005515	protein binding	--	--
c104646_g1	GO:0000162//GO:0006571//GO:0009094//GO:0006568	tryptophan biosynthetic process//tyrosine biosynthetic process//L-phenylalanine biosynthetic process//tryptophan metabolic process	GO:0004640	phosphoribosylanthranilate isomerase activity	--	--
c104650_g1	GO:0007156	homophilic cell adhesion via plasma membrane adhesion molecules	GO:0005509	calcium ion binding	GO:0016020	membrane
c104654_g1	GO:0000160	phosphorelay signal transduction system	--	--	--	--
c104656_g1	GO:0008152	metabolic process	GO:0016787	hydrolase activity	--	--
c104660_g1	--	--	--	--	GO:0005576	extracellular region
c104662_g1	GO:0006508	proteolysis	GO:0008234	cysteine-type peptidase activity	--	--
c104675_g1	GO:0006090//GO:0019643//GO:0044262//GO:0006099//GO:0046487//GO:0006108//GO:0055114	pyruvate metabolic process//reductive tricarboxylic acid cycle//cellular carbohydrate metabolic process//tricarboxylic acid cycle//glyoxylate metabolic process//malate metabolic process//oxidation-reduction process	GO:0030060//GO:0000166//GO:0016491//GO:0016616	L-malate dehydrogenase activity//nucleotide binding//oxidoreductase activity//oxidoreductase activity, acting on the CH-OH group of donors, NAD or NADP as acceptor	--	--
c104680_g1	--	--	GO:0016787	hydrolase activity	--	--
c104681_g1	GO:0019236//GO:0007186//GO:0007606	response to pheromone//G-protein coupled receptor signaling pathway//sensory perception of chemical stimulus	GO:0004932	mating-type factor pheromone receptor activity	GO:0016020	membrane
c104688_g1	GO:0006144//GO:0006308//GO:0006206//GO:0010508//GO:0006351//GO:0051382	purine nucleobase metabolic process//DNA catabolic process//pyrimidine nucleobase metabolic process//positive regulation of autophagy//transcription, DNA-templated//kinetochore assembly	GO:0008855//GO:0003677//GO:0003899	exodeoxyribonuclease VII activity//DNA binding//DNA-directed RNA polymerase activity	GO:0009318//GO:0000776//GO:0005730	exodeoxyribonuclease VII complex//kinetochore//nucleolus
c104689_g1	GO:0006869//GO:0042157	lipid transport//lipoprotein metabolic process	GO:0008289	lipid binding	GO:0005576	extracellular region
c10468_g1	GO:0042254//GO:0006412	ribosome biogenesis//translation	GO:0003735	structural constituent of ribosome	GO:0005840	ribosome
c104699_g1	--	--	GO:0005515	protein binding	--	--
c104700_g1	--	--	GO:0005524	ATP binding	--	--
c104709_g1	GO:0008152//GO:0055114	metabolic process//oxidation-reduction process	GO:0016491	oxidoreductase activity	--	--
c104713_g1	GO:0015976//GO:0006144//GO:0006096//GO:0007165//GO:0007186//GO:0006094	carbon utilization//purine nucleobase metabolic process//glycolytic process//signal transduction//G-protein coupled receptor signaling pathway//gluconeogenesis	GO:0030955//GO:0004871//GO:0000287//GO:0004743	potassium ion binding//signal transducer activity//magnesium ion binding//pyruvate kinase activity	GO:0005834	heterotrimeric G-protein complex
c104722_g1	GO:0006446	regulation of translational initiation	GO:0003743	translation initiation factor activity	GO:0005840//GO:0005737//GO:0005852	ribosome//cytoplasm//eukaryotic translation initiation factor 3 complex
c104725_g1	GO:0030334//GO:0009401//GO:0007155//GO:0006886//GO:0006308//GO:0071988//GO:0015031//GO:0030474//GO:0048870//GO:0006914//GO:0045995//GO:0006457//GO:0019069//GO:0007165//GO:0006397//GO:0030155//GO:0051259//GO:0006606//GO:0000921//GO:0016310//GO:0000160//GO:0007094	regulation of cell migration//phosphoenolpyruvate-dependent sugar phosphotransferase system//cell adhesion//intracellular protein transport//DNA catabolic process//protein localization to spindle pole body//protein transport//spindle pole body duplication//cell motility//autophagy//regulation of embryonic development//protein folding//viral capsid assembly//signal transduction//mRNA processing//r…	GO:0005198//GO:0005102//GO:0008855//GO:0051082//GO:0045502//GO:0042803//GO:0008565//GO:0000155//GO:0046983//GO:0008134	structural molecule activity//receptor binding//exodeoxyribonuclease VII activity//unfolded protein binding//dynein binding//protein homodimerization activity//protein transporter activity//phosphorelay sensor kinase activity//protein dimerization activity//transcription factor binding	GO:0016021//GO:0016020//GO:0019028//GO:0019031//GO:0005882//GO:0005783//GO:0005815//GO:0016272//GO:0009365//GO:0009318//GO:0005737//GO:0031514//GO:0005940//GO:0005667//GO:0030286	integral component of membrane//membrane//viral capsid//viral envelope//intermediate filament//endoplasmic reticulum//microtubule organizing center//prefoldin complex//protein histidine kinase complex//exodeoxyribonuclease VII complex//cytoplasm//motile cilium//septin ring//transcription factor complex//dynein complex
c104728_g1	--	--	GO:0005515	protein binding	--	--
c104732_g1	GO:0005975	carbohydrate metabolic process	GO:0004553	hydrolase activity, hydrolyzing O-glycosyl compounds	--	--
c104735_g1	GO:0005975//GO:0006687	carbohydrate metabolic process//glycosphingolipid metabolic process	GO:0004308	exo-alpha-sialidase activity	GO:0016020//GO:0033644//GO:0055036	membrane//host cell membrane//virion membrane
c104743_g1	GO:0006098//GO:0006020//GO:0006096//GO:0015976//GO:0006094//GO:0006013//GO:0006000	pentose-phosphate shunt//inositol metabolic process//glycolytic process//carbon utilization//gluconeogenesis//mannose metabolic process//fructose metabolic process	GO:0004332	fructose-bisphosphate aldolase activity	--	--
c104747_g1	GO:0055114	oxidation-reduction process	GO:0010277	chlorophyllide a oxygenase [overall] activity	--	--
c104750_g1	GO:0055114	oxidation-reduction process	GO:0016620	oxidoreductase activity, acting on the aldehyde or oxo group of donors, NAD or NADP as acceptor	--	--
c104754_g1	GO:0015979	photosynthesis	--	--	GO:0009522	photosystem I
c10475_g1	GO:0006355	regulation of transcription, DNA-templated	GO:0003677	DNA binding	--	--
c104771_g1	GO:0006412//GO:0006418	translation//tRNA aminoacylation for protein translation	GO:0000166//GO:0004812//GO:0005524//GO:0003824	nucleotide binding//aminoacyl-tRNA ligase activity//ATP binding//catalytic activity	--	--
c104772_g1	--	--	GO:0000062	fatty-acyl-CoA binding	--	--
c104774_g1	GO:0006260//GO:0007608//GO:0051252//GO:0007187	DNA replication//sensory perception of smell//regulation of RNA metabolic process//G-protein coupled receptor signaling pathway, coupled to cyclic nucleotide second messenger	GO:0003887//GO:0004984//GO:0004523//GO:0005549	DNA-directed DNA polymerase activity//olfactory receptor activity//RNA-DNA hybrid ribonuclease activity//odorant binding	GO:0016020//GO:0042575	membrane//DNA polymerase complex
c104776_g1	--	--	GO:0003723//GO:0005198	RNA binding//structural molecule activity	--	--
c104780_g1	GO:0006355	regulation of transcription, DNA-templated	GO:0003700	transcription factor activity, sequence-specific DNA binding	GO:0005667//GO:0042025	transcription factor complex//host cell nucleus
c104795_g1	--	--	GO:0005524	ATP binding	--	--
c104796_g1	GO:0006094//GO:0006013//GO:0006000//GO:0006020//GO:0006098//GO:0006096//GO:0015976	gluconeogenesis//mannose metabolic process//fructose metabolic process//inositol metabolic process//pentose-phosphate shunt//glycolytic process//carbon utilization	GO:0004332//GO:0016829	fructose-bisphosphate aldolase activity//lyase activity	--	--
c104801_g1	GO:0007283	spermatogenesis	GO:0003677	DNA binding	GO:0000786//GO:0005634	nucleosome//nucleus
c104806_g1	GO:0043039//GO:0006418	tRNA aminoacylation//tRNA aminoacylation for protein translation	GO:0000049//GO:0004812//GO:0005524	tRNA binding//aminoacyl-tRNA ligase activity//ATP binding	GO:0005737	cytoplasm
c104815_g1	--	--	GO:0005515	protein binding	--	--
c104818_g1	GO:0006952	defense response	--	--	--	--
c104829_g1	GO:0032006	regulation of TOR signaling	--	--	--	--
c104831_g1	GO:0018279	protein N-linked glycosylation via asparagine	GO:0004579	dolichyl-diphosphooligosaccharide-protein glycotransferase activity	GO:0016021//GO:0008250	integral component of membrane//oligosaccharyltransferase complex
c104833_g1	GO:0022904	respiratory electron transport chain	GO:0016651//GO:0005515	oxidoreductase activity, acting on NAD(P)H//protein binding	GO:0005743	mitochondrial inner membrane
c104836_g1	GO:0007264	small GTPase mediated signal transduction	GO:0005525	GTP binding	--	--
c104840_g1	GO:0006952	defense response	--	--	--	--
c104842_g1	GO:0055114	oxidation-reduction process	GO:0016491	oxidoreductase activity	GO:0005739	mitochondrion
c104851_g1	GO:0019054	modulation by virus of host process	GO:0004857	enzyme inhibitor activity	--	--
c104858_g1	GO:0006144//GO:0019079	purine nucleobase metabolic process//viral genome replication	GO:0003968	RNA-directed RNA polymerase activity	GO:0031379	RNA-directed RNA polymerase complex
c104866_g1	GO:0050690	regulation of defense response to virus by virus	GO:0005537	mannose binding	--	--
c104873_g1	GO:0055114	oxidation-reduction process	GO:0016491	oxidoreductase activity	--	--
c104874_g1	--	--	--	--	GO:0030529	ribonucleoprotein complex
c104881_g1	--	--	GO:0005524	ATP binding	--	--
c104885_g1	GO:0006810//GO:0006412//GO:0042254	transport//translation//ribosome biogenesis	GO:0003735	structural constituent of ribosome	GO:0005840//GO:0005622//GO:0005643	ribosome//intracellular//nuclear pore
c104891_g1	GO:0009291	unidirectional conjugation	--	--	GO:0016020	membrane
c1048_g1	--	--	GO:0004222	metalloendopeptidase activity	--	--
c104904_g1	GO:0006433//GO:0006560//GO:0006525//GO:0007067	prolyl-tRNA aminoacylation//proline metabolic process//arginine metabolic process//mitotic nuclear division	GO:0005524//GO:0000166//GO:0004827	ATP binding//nucleotide binding//proline-tRNA ligase activity	GO:0005737//GO:0072686//GO:0042729	cytoplasm//mitotic spindle//DASH complex
c104908_g1	GO:0009306	protein secretion	--	--	GO:0016020	membrane
c104912_g1	--	--	GO:0016787	hydrolase activity	--	--
c104918_g1	GO:0006886//GO:0016192	intracellular protein transport//vesicle-mediated transport	--	--	GO:0030117	membrane coat
c104948_g1	--	--	--	--	GO:0005789//GO:0016021	endoplasmic reticulum membrane//integral component of membrane
c10494_g1	--	--	GO:0046983	protein dimerization activity	GO:0016020	membrane
c104950_g1	GO:0016567//GO:0032465//GO:0006915	protein ubiquitination//regulation of cytokinesis//apoptotic process	GO:0004842	ubiquitin-protein transferase activity	--	--
c104952_g1	GO:0016567	protein ubiquitination	GO:0004842	ubiquitin-protein transferase activity	--	--
c104954_g1	--	--	GO:0003677	DNA binding	GO:0019031	viral envelope
c10496_g1	GO:0035556	intracellular signal transduction	--	--	GO:0016020	membrane
c104975_g1	GO:0007186//GO:0006886//GO:0007155//GO:0006355//GO:0006446//GO:0006606//GO:0007049//GO:0009252//GO:0006260//GO:0007165//GO:0006631//GO:0010508//GO:0006457//GO:0006914	G-protein coupled receptor signaling pathway//intracellular protein transport//cell adhesion//regulation of transcription, DNA-templated//regulation of translational initiation//protein import into nucleus//cell cycle//peptidoglycan biosynthetic process//DNA replication//signal transduction//fatty acid metabolic process//positive regulation of autophagy//protein folding//autophagy	GO:0003700//GO:0000774//GO:0004871//GO:0051087//GO:0003743//GO:0043565//GO:0071949//GO:0050151//GO:0042803//GO:0016755//GO:0051082	transcription factor activity, sequence-specific DNA binding//adenyl-nucleotide exchange factor activity//signal transducer activity//chaperone binding//translation initiation factor activity//sequence-specific DNA binding//FAD binding//oleate hydratase activity//protein homodimerization activity//transferase activity, transferring amino-acyl groups//unfolded protein binding	GO:0005840//GO:0005783//GO:0005815//GO:0009288//GO:0005834//GO:0016021//GO:0005667//GO:0016272	ribosome//endoplasmic reticulum//microtubule organizing center//bacterial-type flagellum//heterotrimeric G-protein complex//integral component of membrane//transcription factor complex//prefoldin complex
c104976_g1	--	--	--	--	GO:0005886	plasma membrane
c104977_g1	GO:0042254//GO:0006412	ribosome biogenesis//translation	GO:0003735	structural constituent of ribosome	GO:0005840//GO:0005622	ribosome//intracellular
c10497_g2	GO:0006355	regulation of transcription, DNA-templated	GO:0003676	nucleic acid binding	--	--
c104992_g1	GO:0006094//GO:0006013//GO:0006000//GO:0006020//GO:0006098//GO:0006096//GO:0015976	gluconeogenesis//mannose metabolic process//fructose metabolic process//inositol metabolic process//pentose-phosphate shunt//glycolytic process//carbon utilization	GO:0004332	fructose-bisphosphate aldolase activity	--	--
c104994_g1	GO:0006468//GO:0006123//GO:0015992	protein phosphorylation//mitochondrial electron transport, cytochrome c to oxygen//proton transport	GO:0004672//GO:0004129//GO:0005524	protein kinase activity//cytochrome-c oxidase activity//ATP binding	GO:0045277	respiratory chain complex IV
c105011_g1	GO:0007165	signal transduction	--	--	--	--
c10502_g1	GO:0009116	nucleoside metabolic process	GO:0003824	catalytic activity	--	--
c105040_g1	GO:0055114	oxidation-reduction process	GO:0016972	thiol oxidase activity	--	--
c105049_g1	GO:0055085	transmembrane transport	GO:0022857	transmembrane transporter activity	GO:0016021	integral component of membrane
c105052_g1	GO:0006323	DNA packaging	--	--	GO:0019012	virion
c105053_g1	GO:0006812	cation transport	GO:0008324	cation transmembrane transporter activity	--	--
c105068_g1	--	--	GO:0008168	methyltransferase activity	--	--
c105070_g1	--	--	GO:0033926	glycopeptide alpha-N-acetylgalactosaminidase activity	--	--
c105073_g1	GO:0009069//GO:0016310	serine family amino acid metabolic process//phosphorylation	GO:0004674	protein serine/threonine kinase activity	GO:0016021	integral component of membrane
c105074_g1	GO:0032780	negative regulation of ATPase activity	GO:0042030	ATPase inhibitor activity	GO:0005887//GO:0005739	integral component of plasma membrane//mitochondrion
c10508_g1	GO:0006886	intracellular protein transport	GO:0005525//GO:0005047//GO:0003924	GTP binding//signal recognition particle binding//GTPase activity	GO:0005785//GO:0005786	signal recognition particle receptor complex//signal recognition particle, endoplasmic reticulum targeting
c105091_g1	--	--	GO:0003677	DNA binding	--	--
c1050_g1	GO:0055114//GO:0000051//GO:0008652	oxidation-reduction process//obsolete urea cycle intermediate metabolic process//cellular amino acid biosynthetic process	GO:0016620//GO:0003942//GO:0046983	oxidoreductase activity, acting on the aldehyde or oxo group of donors, NAD or NADP as acceptor//N-acetyl-gamma-glutamyl-phosphate reductase activity//protein dimerization activity	GO:0005737	cytoplasm
c105103_g1	GO:0055085//GO:0006810	transmembrane transport//transport	GO:0005215	transporter activity	GO:0016020	membrane
c105119_g1	GO:0009117//GO:0005982//GO:0005985	nucleotide metabolic process//starch metabolic process//sucrose metabolic process	GO:0048040	UDP-glucuronate decarboxylase activity	--	--
c10511_g1	GO:0008207//GO:0008210//GO:0008209//GO:0006694//GO:0005975//GO:0009396//GO:0046487//GO:0055114	C21-steroid hormone metabolic process//estrogen metabolic process//androgen metabolic process//steroid biosynthetic process//carbohydrate metabolic process//folic acid-containing compound biosynthetic process//glyoxylate metabolic process//oxidation-reduction process	GO:0003854//GO:0016620//GO:0016491//GO:0003824//GO:0004488//GO:0016616//GO:0004553//GO:0051287	3-beta-hydroxy-delta5-steroid dehydrogenase activity//oxidoreductase activity, acting on the aldehyde or oxo group of donors, NAD or NADP as acceptor//oxidoreductase activity//catalytic activity//methylenetetrahydrofolate dehydrogenase (NADP+) activity//oxidoreductase activity, acting on the CH-OH group of donors, NAD or NADP as acceptor//hydrolase activity, hydrolyzing O-glycosyl compounds//NAD …	--	--
c105121_g1	GO:0007076	mitotic chromosome condensation	--	--	GO:0000796	condensin complex
c105122_g1	GO:0006508	proteolysis	GO:0004181//GO:0008270	metallocarboxypeptidase activity//zinc ion binding	--	--
c105130_g1	GO:0008152	metabolic process	GO:0016758	transferase activity, transferring hexosyl groups	--	--
c105135_g1	--	--	GO:0005515	protein binding	--	--
c105142_g1	--	--	GO:0005509	calcium ion binding	--	--
c105150_g1	GO:0006334	nucleosome assembly	GO:0046982//GO:0003677	protein heterodimerization activity//DNA binding	GO:0000786//GO:0005634	nucleosome//nucleus
c105153_g1	GO:0006351	transcription, DNA-templated	GO:0043565	sequence-specific DNA binding	--	--
c105155_g1	--	--	GO:0005524//GO:0000166	ATP binding//nucleotide binding	--	--
c105168_g1	--	--	GO:0004190	aspartic-type endopeptidase activity	GO:0016021	integral component of membrane
c105171_g1	GO:0032968//GO:0055114//GO:0006367//GO:0006119//GO:0006118//GO:0015992	positive regulation of transcription elongation from RNA polymerase II promoter//oxidation-reduction process//transcription initiation from RNA polymerase II promoter//oxidative phosphorylation//obsolete electron transport//proton transport	GO:0003677//GO:0008121	DNA binding//ubiquinol-cytochrome-c reductase activity	GO:0005634	nucleus
c105196_g1	--	--	GO:0016820	hydrolase activity, acting on acid anhydrides, catalyzing transmembrane movement of substances	GO:0005739//GO:0016021	mitochondrion//integral component of membrane
c105200_g1	GO:0030255	protein secretion by the type IV secretion system	--	--	--	--
c105203_g1	--	--	GO:0005515	protein binding	--	--
c105205_g1	GO:0055114//GO:0006355	oxidation-reduction process//regulation of transcription, DNA-templated	GO:0016638//GO:0016747	oxidoreductase activity, acting on the CH-NH2 group of donors//transferase activity, transferring acyl groups other than amino-acyl groups	--	--
c10520_g2	GO:0006260	DNA replication	GO:0008270//GO:0003887	zinc ion binding//DNA-directed DNA polymerase activity	GO:0005634//GO:0042575	nucleus//DNA polymerase complex
c105213_g1	GO:0006412//GO:0042254//GO:0009229	translation//ribosome biogenesis//thiamine diphosphate biosynthetic process	GO:0003735//GO:0030975//GO:0019843	structural constituent of ribosome//thiamine binding//rRNA binding	GO:0005622//GO:0005840	intracellular//ribosome
c105215_g1	--	--	--	--	GO:0019013	viral nucleocapsid
c105217_g1	GO:0015992//GO:0015986//GO:0006119	proton transport//ATP synthesis coupled proton transport//oxidative phosphorylation	GO:0046933//GO:0046961	proton-transporting ATP synthase activity, rotational mechanism//proton-transporting ATPase activity, rotational mechanism	GO:0045259//GO:0045261	proton-transporting ATP synthase complex//proton-transporting ATP synthase complex, catalytic core F(1)
c105222_g1	--	--	GO:0003824//GO:0050660	catalytic activity//flavin adenine dinucleotide binding	--	--
c105224_g1	GO:0055114	oxidation-reduction process	GO:0016620	oxidoreductase activity, acting on the aldehyde or oxo group of donors, NAD or NADP as acceptor	--	--
c105226_g1	GO:0042254//GO:0006412	ribosome biogenesis//translation	GO:0005515//GO:0003735	protein binding//structural constituent of ribosome	GO:0005840	ribosome
c105251_g1	GO:0007018//GO:0007017	microtubule-based movement//microtubule-based process	GO:0003777	microtubule motor activity	GO:0030286//GO:0005874	dynein complex//microtubule
c105252_g1	GO:0006754//GO:0006812	ATP biosynthetic process//cation transport	GO:0000166//GO:0005524//GO:0015662//GO:0046872	nucleotide binding//ATP binding//ATPase activity, coupled to transmembrane movement of ions, phosphorylative mechanism//metal ion binding	GO:0016021	integral component of membrane
c105264_g1	GO:0055114	oxidation-reduction process	GO:0016491	oxidoreductase activity	--	--
c105268_g1	GO:0006508	proteolysis	GO:0008233//GO:0008234	peptidase activity//cysteine-type peptidase activity	--	--
c10526_g1	GO:0006012//GO:0009117	galactose metabolic process//nucleotide metabolic process	GO:0008108	UDP-glucose:hexose-1-phosphate uridylyltransferase activity	--	--
c105271_g1	--	--	GO:0003677	DNA binding	--	--
c105277_g1	GO:0006355//GO:0009271//GO:0006811	regulation of transcription, DNA-templated//phage shock//ion transport	GO:0004222	metalloendopeptidase activity	GO:0016020	membrane
c105279_g1	--	--	GO:0042393	histone binding	GO:0005634	nucleus
c105281_g1	GO:0007029	endoplasmic reticulum organization	--	--	GO:0005789	endoplasmic reticulum membrane
c105290_g1	GO:0044237//GO:0046854	cellular metabolic process//phosphatidylinositol phosphorylation	GO:0016791	phosphatase activity	--	--
c105294_g1	GO:0006355	regulation of transcription, DNA-templated	GO:0003677	DNA binding	--	--
c105311_g1	--	--	GO:0005515	protein binding	--	--
c105318_g1	GO:0006810//GO:0009607	transport//response to biotic stimulus	GO:0005215	transporter activity	GO:0016020//GO:0016021	membrane//integral component of membrane
c105328_g1	GO:0006486	protein glycosylation	GO:0008378	galactosyltransferase activity	GO:0016020	membrane
c105332_g1	GO:0016310//GO:0006468//GO:0009069	phosphorylation//protein phosphorylation//serine family amino acid metabolic process	GO:0005524//GO:0004674	ATP binding//protein serine/threonine kinase activity	--	--
c10533_g1	GO:0000413//GO:0006457	protein peptidyl-prolyl isomerization//protein folding	GO:0003755	peptidyl-prolyl cis-trans isomerase activity	--	--
c105349_g1	GO:0035444//GO:0015992//GO:0015675//GO:0015986	nickel cation transmembrane transport//proton transport//nickel cation transport//ATP synthesis coupled proton transport	GO:0046872//GO:0015078//GO:0015099	metal ion binding//hydrogen ion transmembrane transporter activity//nickel cation transmembrane transporter activity	GO:0016021//GO:0000276	integral component of membrane//mitochondrial proton-transporting ATP synthase complex, coupling factor F(o)
c105351_g1	GO:0007165	signal transduction	--	--	--	--
c105354_g1	--	--	--	--	GO:0019013	viral nucleocapsid
c105355_g1	--	--	GO:0003723	RNA binding	--	--
c105359_g1	--	--	GO:0005515	protein binding	--	--
c105363_g1	--	--	GO:0005515	protein binding	--	--
c105368_g1	GO:0007264//GO:0007186//GO:0007165	small GTPase mediated signal transduction//G-protein coupled receptor signaling pathway//signal transduction	GO:0019001//GO:0003924//GO:0031683//GO:0004871//GO:0005525	guanyl nucleotide binding//GTPase activity//G-protein beta/gamma-subunit complex binding//signal transducer activity//GTP binding	--	--
c105374_g1	GO:0009446//GO:0006807	putrescine biosynthetic process//nitrogen compound metabolic process	GO:0004668	protein-arginine deiminase activity	--	--
c105379_g1	--	--	GO:0008270	zinc ion binding	--	--
c10537_g1	GO:0016114//GO:0009058//GO:0042432	terpenoid biosynthetic process//biosynthetic process//indole biosynthetic process	GO:0016844//GO:0005515	strictosidine synthase activity//protein binding	--	--
c105387_g1	GO:0006412//GO:0042254	translation//ribosome biogenesis	GO:0003735	structural constituent of ribosome	GO:0005840	ribosome
c105392_g1	GO:0006355//GO:0009271	regulation of transcription, DNA-templated//phage shock	--	--	--	--
c105394_g1	GO:0008152//GO:0055114	metabolic process//oxidation-reduction process	GO:0016491	oxidoreductase activity	--	--
c105396_g1	--	--	GO:0016887//GO:0005524	ATPase activity//ATP binding	--	--
c105402_g1	GO:0006468	protein phosphorylation	GO:0005524//GO:0004672	ATP binding//protein kinase activity	--	--
c105405_g1	GO:0005975	carbohydrate metabolic process	GO:0004553	hydrolase activity, hydrolyzing O-glycosyl compounds	--	--
c105415_g1	GO:0009308//GO:0055114	amine metabolic process//oxidation-reduction process	GO:0048038//GO:0008131//GO:0005507	quinone binding//primary amine oxidase activity//copper ion binding	--	--
c105423_g1	GO:0006032//GO:0016998	chitin catabolic process//cell wall macromolecule catabolic process	GO:0004568	chitinase activity	--	--
c105432_g1	GO:0006525//GO:0006597//GO:0008295//GO:0006596//GO:0006560	arginine metabolic process//spermine biosynthetic process//spermidine biosynthetic process//polyamine biosynthetic process//proline metabolic process	GO:0016829//GO:0004014	lyase activity//adenosylmethionine decarboxylase activity	--	--
c105436_g1	GO:0006508	proteolysis	GO:0008270//GO:0004181	zinc ion binding//metallocarboxypeptidase activity	--	--
c105453_g1	--	--	--	--	GO:0005634	nucleus
c105458_g1	GO:0051056	regulation of small GTPase mediated signal transduction	GO:0005096	GTPase activator activity	--	--
c105474_g1	--	--	--	--	GO:0016021	integral component of membrane
c105475_g1	GO:0007411	axon guidance	--	--	--	--
c105497_g1	GO:0007005	mitochondrion organization	--	--	GO:0032865	ERMES complex
c105501_g1	GO:0071704	organic substance metabolic process	GO:0016868	intramolecular transferase activity, phosphotransferases	--	--
c105503_g1	--	--	GO:0005515	protein binding	--	--
c105505_g1	GO:0005975//GO:0007165	carbohydrate metabolic process//signal transduction	GO:0000772//GO:0004553	mating pheromone activity//hydrolase activity, hydrolyzing O-glycosyl compounds	GO:0016020	membrane
c105512_g1	GO:0015996//GO:0015994//GO:0008152	chlorophyll catabolic process//chlorophyll metabolic process//metabolic process	GO:0047746//GO:0016787	chlorophyllase activity//hydrolase activity	--	--
c105536_g1	GO:0034755//GO:0006826	iron ion transmembrane transport//iron ion transport	GO:0005381	iron ion transmembrane transporter activity	GO:0016021	integral component of membrane
c105545_g1	GO:0006457//GO:0006950	protein folding//response to stress	GO:0051082//GO:0005524	unfolded protein binding//ATP binding	--	--
c105546_g1	GO:0006351	transcription, DNA-templated	GO:0043565	sequence-specific DNA binding	--	--
c105549_g1	GO:0043087	regulation of GTPase activity	GO:0005085//GO:0005509	guanyl-nucleotide exchange factor activity//calcium ion binding	--	--
c10554_g1	GO:0016055	Wnt signaling pathway	--	--	--	--
c105551_g1	GO:0006414//GO:0006448	translational elongation//regulation of translational elongation	GO:0003746	translation elongation factor activity	GO:0005853//GO:0005840	eukaryotic translation elongation factor 1 complex//ribosome
c105553_g1	GO:0006412//GO:0042254	translation//ribosome biogenesis	GO:0003735	structural constituent of ribosome	GO:0005840//GO:0005622	ribosome//intracellular
c105561_g1	GO:0006120//GO:0006814//GO:0006744//GO:0015992	mitochondrial electron transport, NADH to ubiquinone//sodium ion transport//ubiquinone biosynthetic process//proton transport	GO:0008137	NADH dehydrogenase (ubiquinone) activity	GO:0005743	mitochondrial inner membrane
c105568_g1	GO:0030001//GO:0055085	metal ion transport//transmembrane transport	GO:0046873	metal ion transmembrane transporter activity	GO:0016020	membrane
c105571_g1	GO:0006355	regulation of transcription, DNA-templated	GO:0008270//GO:0003700//GO:0043565	zinc ion binding//transcription factor activity, sequence-specific DNA binding//sequence-specific DNA binding	GO:0005634//GO:0005667	nucleus//transcription factor complex
c105576_g1	GO:0008152	metabolic process	--	--	--	--
c105582_g1	GO:0006351//GO:0006144//GO:0006206	transcription, DNA-templated//purine nucleobase metabolic process//pyrimidine nucleobase metabolic process	GO:0003677//GO:0003899	DNA binding//DNA-directed RNA polymerase activity	GO:0005730//GO:0005634	nucleolus//nucleus
c105586_g1	GO:0006814//GO:0006120//GO:0055114//GO:0006744//GO:0015992	sodium ion transport//mitochondrial electron transport, NADH to ubiquinone//oxidation-reduction process//ubiquinone biosynthetic process//proton transport	GO:0008137	NADH dehydrogenase (ubiquinone) activity	--	--
c105593_g1	GO:0006144//GO:0006206//GO:0006351	purine nucleobase metabolic process//pyrimidine nucleobase metabolic process//transcription, DNA-templated	GO:0003899//GO:0003677	DNA-directed RNA polymerase activity//DNA binding	GO:0005634//GO:0005730	nucleus//nucleolus
c105607_g1	GO:0009439	cyanate metabolic process	--	--	--	--
c105616_g1	GO:0008152	metabolic process	GO:0016747//GO:0003824	transferase activity, transferring acyl groups other than amino-acyl groups//catalytic activity	--	--
c105624_g1	GO:0006355	regulation of transcription, DNA-templated	GO:0005515	protein binding	GO:0005634	nucleus
c105626_g1	GO:0006106	fumarate metabolic process	--	--	GO:0016020	membrane
c105644_g1	GO:0006470	protein dephosphorylation	--	--	--	--
c105646_g1	GO:0008152	metabolic process	GO:0003824	catalytic activity	--	--
c105647_g1	--	--	--	--	GO:0005634	nucleus
c105654_g1	GO:0006412//GO:0042254//GO:0035556	translation//ribosome biogenesis//intracellular signal transduction	GO:0003735	structural constituent of ribosome	GO:0005840//GO:0005622	ribosome//intracellular
c105656_g1	GO:0042176	regulation of protein catabolic process	GO:0030234	enzyme regulator activity	GO:0000502	proteasome complex
c105658_g1	GO:0009405//GO:0006810	pathogenesis//transport	GO:0008200	ion channel inhibitor activity	GO:0005576	extracellular region
c105659_g1	--	--	GO:0004867	serine-type endopeptidase inhibitor activity	--	--
c105667_g1	GO:0008152	metabolic process	GO:0005542//GO:0016740	folic acid binding//transferase activity	--	--
c105670_g1	GO:0006090//GO:0006525//GO:0006814//GO:0006560//GO:0071436	pyruvate metabolic process//arginine metabolic process//sodium ion transport//proline metabolic process//sodium ion export	GO:0008948//GO:0015081	oxaloacetate decarboxylase activity//sodium ion transmembrane transporter activity	GO:0016020	membrane
c105672_g1	--	--	GO:0008270	zinc ion binding	--	--
c105688_g1	--	--	GO:0002161	aminoacyl-tRNA editing activity	--	--
c105691_g1	--	--	--	--	GO:0019013	viral nucleocapsid
c105692_g1	--	--	GO:0003677	DNA binding	GO:0005634	nucleus
c1056_g1	GO:0006308//GO:0006281	DNA catabolic process//DNA repair	GO:0008852	exodeoxyribonuclease I activity	--	--
c10571_g1	GO:0015979	photosynthesis	--	--	GO:0009539//GO:0016020//GO:0009523	photosystem II reaction center//membrane//photosystem II
c105722_g1	GO:0006955//GO:0007165	immune response//signal transduction	GO:0005133	interferon-gamma receptor binding	GO:0005576	extracellular region
c105728_g1	--	--	GO:0005515	protein binding	--	--
c105729_g1	--	--	GO:0051381//GO:0070026	histamine binding//nitric oxide binding	--	--
c105734_g1	GO:0048598	embryonic morphogenesis	--	--	GO:0072669	tRNA-splicing ligase complex
c105735_g1	GO:0015031//GO:0007034	protein transport//vacuolar transport	--	--	--	--
c105739_g1	GO:0006886//GO:0006888	intracellular protein transport//ER to Golgi vesicle-mediated transport	--	--	GO:0030127	COPII vesicle coat
c105743_g1	GO:0051225	spindle assembly	--	--	GO:0070652	HAUS complex
c10574_g1	GO:0042254//GO:0006412	ribosome biogenesis//translation	GO:0003735	structural constituent of ribosome	GO:0005622//GO:0005840	intracellular//ribosome
c105756_g1	--	--	GO:0003824	catalytic activity	--	--
c10575_g1	--	--	GO:0005488	binding	--	--
c105773_g1	--	--	GO:0005515	protein binding	--	--
c105781_g1	GO:0015840//GO:0071918	urea transport//urea transmembrane transport	GO:0015204	urea transmembrane transporter activity	GO:0016021	integral component of membrane
c105792_g1	--	--	GO:0005549	odorant binding	--	--
c105795_g1	GO:0042254//GO:0006412	ribosome biogenesis//translation	GO:0003735	structural constituent of ribosome	GO:0005840//GO:0005622	ribosome//intracellular
c105799_g1	GO:0006904	vesicle docking involved in exocytosis	--	--	GO:0000145	exocyst
c105800_g1	GO:0016192//GO:0006886	vesicle-mediated transport//intracellular protein transport	GO:0005198	structural molecule activity	GO:0030126	COPI vesicle coat
c105823_g1	GO:0006810//GO:0055085	transport//transmembrane transport	GO:0005524//GO:0042626	ATP binding//ATPase activity, coupled to transmembrane movement of substances	GO:0016021	integral component of membrane
c105826_g1	--	--	GO:0042302	structural constituent of cuticle	--	--
c105828_g1	GO:0043039	tRNA aminoacylation	GO:0016876//GO:0005524	ligase activity, forming aminoacyl-tRNA and related compounds//ATP binding	--	--
c105830_g1	GO:0006568//GO:0019441//GO:0046487	tryptophan metabolic process//tryptophan catabolic process to kynurenine//glyoxylate metabolic process	GO:0004061	arylformamidase activity	--	--
c105853_g1	GO:0015992//GO:0006123	proton transport//mitochondrial electron transport, cytochrome c to oxygen	GO:0004129	cytochrome-c oxidase activity	GO:0045277	respiratory chain complex IV
c105858_g1	GO:0006486	protein glycosylation	GO:0016757	transferase activity, transferring glycosyl groups	--	--
c105869_g1	GO:0015689	molybdate ion transport	GO:0015098	molybdate ion transmembrane transporter activity	GO:0016020//GO:0016021	membrane//integral component of membrane
c105870_g1	--	--	GO:0003677	DNA binding	--	--
c105887_g1	GO:0006633//GO:0055114//GO:0009235	fatty acid biosynthetic process//oxidation-reduction process//cobalamin metabolic process	GO:0005506//GO:0016491	iron ion binding//oxidoreductase activity	--	--
c105889_g1	GO:0007049	cell cycle	--	--	--	--
c1058_g1	GO:0006508	proteolysis	GO:0004177//GO:0008270	aminopeptidase activity//zinc ion binding	--	--
c105905_g1	GO:0071630//GO:0031144	nucleus-associated proteasomal ubiquitin-dependent protein catabolic process//proteasome localization	GO:0003676	nucleic acid binding	GO:0005634	nucleus
c105907_g1	GO:0006418	tRNA aminoacylation for protein translation	GO:0000166	nucleotide binding	--	--
c105908_g1	GO:0006457//GO:0051252//GO:0006397//GO:0006950	protein folding//regulation of RNA metabolic process//mRNA processing//response to stress	GO:0005524//GO:0051082//GO:0004540	ATP binding//unfolded protein binding//ribonuclease activity	--	--
c10590_g1	GO:0006123//GO:0015992	mitochondrial electron transport, cytochrome c to oxygen//proton transport	GO:0004129	cytochrome-c oxidase activity	GO:0045277//GO:0016021//GO:0005739	respiratory chain complex IV//integral component of membrane//mitochondrion
c105926_g1	GO:0007165	signal transduction	GO:0005515	protein binding	--	--
c10592_g1	GO:0055114//GO:0008152	oxidation-reduction process//metabolic process	GO:0016491	oxidoreductase activity	--	--
c105932_g1	--	--	GO:0016747	transferase activity, transferring acyl groups other than amino-acyl groups	--	--
c105933_g1	GO:0006090//GO:0006099//GO:0006097	pyruvate metabolic process//tricarboxylic acid cycle//glyoxylate cycle	GO:0004474	malate synthase activity	--	--
c105936_g1	--	--	GO:0043565	sequence-specific DNA binding	GO:0005634	nucleus
c105943_g1	GO:0006276	plasmid maintenance	--	--	--	--
c105945_g1	--	--	GO:0016887//GO:0005524	ATPase activity//ATP binding	--	--
c105951_g1	GO:0005975	carbohydrate metabolic process	GO:0043169//GO:0003824	cation binding//catalytic activity	--	--
c105952_g1	GO:0009058	biosynthetic process	GO:0016779	nucleotidyltransferase activity	--	--
c105955_g1	--	--	GO:0016746	transferase activity, transferring acyl groups	--	--
c105960_g1	--	--	GO:0003824	catalytic activity	--	--
c105974_g1	--	--	GO:0005515	protein binding	--	--
c105975_g1	--	--	GO:0005515	protein binding	--	--
c105980_g1	GO:0008610	lipid biosynthetic process	GO:0016747	transferase activity, transferring acyl groups other than amino-acyl groups	--	--
c105988_g1	GO:0009116	nucleoside metabolic process	--	--	--	--
c106003_g1	--	--	GO:0004866	endopeptidase inhibitor activity	--	--
c106006_g1	GO:0009297//GO:0006886//GO:0006888	pilus assembly//intracellular protein transport//ER to Golgi vesicle-mediated transport	GO:0008270	zinc ion binding	GO:0030127//GO:0019867	COPII vesicle coat//outer membrane
c10601_g1	GO:0042254//GO:0006412	ribosome biogenesis//translation	GO:0003735	structural constituent of ribosome	GO:0005840//GO:0005622	ribosome//intracellular
c106023_g1	GO:0042254	ribosome biogenesis	GO:0003735	structural constituent of ribosome	GO:0005763//GO:0005840	mitochondrial small ribosomal subunit//ribosome
c106036_g1	GO:0006118	obsolete electron transport	GO:0020037//GO:0005506//GO:0009055	heme binding//iron ion binding//electron carrier activity	--	--
c106039_g1	GO:0008610	lipid biosynthetic process	GO:0016747	transferase activity, transferring acyl groups other than amino-acyl groups	--	--
c106041_g1	GO:0006412//GO:0042254	translation//ribosome biogenesis	GO:0003735	structural constituent of ribosome	GO:0005840	ribosome
c106046_g1	GO:0006468	protein phosphorylation	GO:0004672//GO:0005524	protein kinase activity//ATP binding	--	--
c106051_g1	GO:0006811//GO:0006813	ion transport//potassium ion transport	GO:0005249	voltage-gated potassium channel activity	GO:0016020//GO:0008076	membrane//voltage-gated potassium channel complex
c106067_g1	GO:0006468	protein phosphorylation	GO:0005524//GO:0004672	ATP binding//protein kinase activity	--	--
c106068_g1	GO:0055114	oxidation-reduction process	--	--	GO:0016020	membrane
c106073_g1	GO:0055114//GO:0009089//GO:0009085//GO:0008152	oxidation-reduction process//lysine biosynthetic process via diaminopimelate//lysine biosynthetic process//metabolic process	GO:0008168//GO:0008839	methyltransferase activity//4-hydroxy-tetrahydrodipicolinate reductase	--	--
c106083_g1	GO:0006355	regulation of transcription, DNA-templated	GO:0003677//GO:0003700	DNA binding//transcription factor activity, sequence-specific DNA binding	GO:0005667	transcription factor complex
c106088_g1	GO:0055114	oxidation-reduction process	GO:0005506//GO:0020037//GO:0016705	iron ion binding//heme binding//oxidoreductase activity, acting on paired donors, with incorporation or reduction of molecular oxygen	--	--
c106089_g1	--	--	--	--	GO:0005634	nucleus
c106093_g1	--	--	GO:0003676	nucleic acid binding	--	--
c106099_g1	GO:0006426//GO:0006566//GO:0006563//GO:0006544	glycyl-tRNA aminoacylation//threonine metabolic process//L-serine metabolic process//glycine metabolic process	GO:0004820//GO:0000166//GO:0005524	glycine-tRNA ligase activity//nucleotide binding//ATP binding	GO:0005737//GO:0016021//GO:0009345	cytoplasm//integral component of membrane//glycine-tRNA ligase complex
c10609_g1	GO:0019079//GO:0006351//GO:0006144	viral genome replication//transcription, DNA-templated//purine nucleobase metabolic process	GO:0003968	RNA-directed RNA polymerase activity	GO:0031379	RNA-directed RNA polymerase complex
c106102_g1	GO:0008380	RNA splicing	GO:0016746	transferase activity, transferring acyl groups	GO:0005681	spliceosomal complex
c106109_g1	--	--	GO:0016817	hydrolase activity, acting on acid anhydrides	--	--
c106112_g1	GO:0042157//GO:0006869	lipoprotein metabolic process//lipid transport	GO:0008289	lipid binding	GO:0005576	extracellular region
c106118_g1	--	--	GO:0005515	protein binding	--	--
c106119_g1	GO:0006355//GO:0051297//GO:0006260	regulation of transcription, DNA-templated//centrosome organization//DNA replication	GO:0003677//GO:0008134//GO:0043565//GO:0042803//GO:0003700//GO:0045502	DNA binding//transcription factor binding//sequence-specific DNA binding//protein homodimerization activity//transcription factor activity, sequence-specific DNA binding//dynein binding	GO:0030286//GO:0005667//GO:0005813//GO:0005634	dynein complex//transcription factor complex//centrosome//nucleus
c10611_g1	GO:0007010	cytoskeleton organization	GO:0003779	actin binding	--	--
c106121_g1	GO:0006351//GO:0006260	transcription, DNA-templated//DNA replication	GO:0003677//GO:0003887	DNA binding//DNA-directed DNA polymerase activity	GO:0016020//GO:0042575	membrane//DNA polymerase complex
c106125_g1	GO:0051252//GO:0008033	regulation of RNA metabolic process//tRNA processing	GO:0004540	ribonuclease activity	--	--
c106131_g1	GO:0008283//GO:0040007//GO:0007165	cell proliferation//growth//signal transduction	GO:0008083	growth factor activity	GO:0005576	extracellular region
c106138_g1	GO:0006270	DNA replication initiation	--	--	GO:0034464	BBSome
c10613_g1	--	--	GO:0004869	cysteine-type endopeptidase inhibitor activity	--	--
c106141_g1	--	--	GO:0005525	GTP binding	--	--
c106146_g1	GO:0006790//GO:0006144//GO:0000103	sulfur compound metabolic process//purine nucleobase metabolic process//sulfate assimilation	GO:0004020//GO:0004781//GO:0003779//GO:0005524	adenylylsulfate kinase activity//sulfate adenylyltransferase (ATP) activity//actin binding//ATP binding	--	--
c106147_g1	--	--	GO:0005515	protein binding	--	--
c106152_g1	GO:0006313	transposition, DNA-mediated	GO:0003677//GO:0004803	DNA binding//transposase activity	--	--
c106157_g1	GO:0006073	cellular glucan metabolic process	GO:0016762	xyloglucan:xyloglucosyl transferase activity	GO:0048046//GO:0005618	apoplast//cell wall
c106162_g1	GO:0006508	proteolysis	GO:0004197	cysteine-type endopeptidase activity	--	--
c106170_g1	GO:0006355	regulation of transcription, DNA-templated	GO:0043565//GO:0003700//GO:0046983	sequence-specific DNA binding//transcription factor activity, sequence-specific DNA binding//protein dimerization activity	GO:0005667	transcription factor complex
c106179_g1	GO:0018279//GO:0009987//GO:0006812	protein N-linked glycosylation via asparagine//cellular process//cation transport	GO:0004579//GO:0015662//GO:0043167//GO:0000166	dolichyl-diphosphooligosaccharide-protein glycotransferase activity//ATPase activity, coupled to transmembrane movement of ions, phosphorylative mechanism//ion binding//nucleotide binding	GO:0016020//GO:0016021//GO:0008250	membrane//integral component of membrane//oligosaccharyltransferase complex
c106184_g1	--	--	GO:0016887//GO:0005524	ATPase activity//ATP binding	--	--
c106189_g1	GO:0006508	proteolysis	GO:0004190	aspartic-type endopeptidase activity	--	--
c106190_g1	GO:0055085	transmembrane transport	GO:0022857	transmembrane transporter activity	GO:0016021	integral component of membrane
c106194_g1	GO:0016310//GO:0006468//GO:0009069	phosphorylation//protein phosphorylation//serine family amino acid metabolic process	GO:0005524//GO:0004674	ATP binding//protein serine/threonine kinase activity	--	--
c106195_g1	--	--	--	--	GO:0019031	viral envelope
c106197_g1	--	--	GO:0003677	DNA binding	--	--
c106211_g1	--	--	GO:0016747	transferase activity, transferring acyl groups other than amino-acyl groups	--	--
c106214_g1	GO:0009307//GO:0006308	DNA restriction-modification system//DNA catabolic process	GO:0003677//GO:0009036	DNA binding//Type II site-specific deoxyribonuclease activity	GO:0009359//GO:0016021	Type II site-specific deoxyribonuclease complex//integral component of membrane
c106237_g1	GO:0005975	carbohydrate metabolic process	GO:0016773//GO:0005524	phosphotransferase activity, alcohol group as acceptor//ATP binding	--	--
c106244_g1	--	--	--	--	GO:0005789	endoplasmic reticulum membrane
c106247_g1	GO:0019058//GO:0006979//GO:0055114//GO:0006804	viral life cycle//response to oxidative stress//oxidation-reduction process//obsolete peroxidase reaction	GO:0020037//GO:0004601	heme binding//peroxidase activity	--	--
c106271_g1	--	--	GO:0017176	phosphatidylinositol N-acetylglucosaminyltransferase activity	--	--
c106274_g1	GO:0015696	ammonium transport	GO:0008519	ammonium transmembrane transporter activity	GO:0016020	membrane
c106279_g1	GO:0009247	glycolipid biosynthetic process	GO:0016758	transferase activity, transferring hexosyl groups	--	--
c106280_g1	GO:0015940//GO:0009245//GO:0009103	pantothenate biosynthetic process//lipid A biosynthetic process//lipopolysaccharide biosynthetic process	GO:0005524//GO:0009029	ATP binding//tetraacyldisaccharide 4'-kinase activity	--	--
c106282_g1	--	--	GO:0005515	protein binding	--	--
c106292_g1	GO:0030001//GO:0055085	metal ion transport//transmembrane transport	GO:0046873	metal ion transmembrane transporter activity	GO:0016020	membrane
c106294_g1	GO:0006810//GO:0005975	transport//carbohydrate metabolic process	GO:0004553//GO:0019871	hydrolase activity, hydrolyzing O-glycosyl compounds//sodium channel inhibitor activity	GO:0005576	extracellular region
c106295_g1	GO:0006554//GO:0006479	lysine catabolic process//protein methylation	GO:0018024	histone-lysine N-methyltransferase activity	--	--
c106298_g1	--	--	GO:0030570	pectate lyase activity	GO:0019031	viral envelope
c106301_g1	GO:0019054	modulation by virus of host process	GO:0004857	enzyme inhibitor activity	--	--
c106327_g1	GO:0055114	oxidation-reduction process	GO:0010181//GO:0016491	FMN binding//oxidoreductase activity	--	--
c106331_g1	GO:0009058	biosynthetic process	GO:0003824	catalytic activity	--	--
c106335_g1	GO:0006118//GO:0055114	obsolete electron transport//oxidation-reduction process	GO:0016491//GO:0051536//GO:0009055//GO:0016625	oxidoreductase activity//iron-sulfur cluster binding//electron carrier activity//oxidoreductase activity, acting on the aldehyde or oxo group of donors, iron-sulfur protein as acceptor	--	--
c10633_g2	GO:0042742	defense response to bacterium	GO:0008233	peptidase activity	--	--
c106341_g1	GO:0006974//GO:0006915	cellular response to DNA damage stimulus//apoptotic process	--	--	--	--
c106348_g1	--	--	GO:0004867	serine-type endopeptidase inhibitor activity	--	--
c106360_g1	GO:0042710	biofilm formation	--	--	--	--
c106368_g1	GO:0006858	extracellular transport	--	--	--	--
c106372_g1	GO:0005975	carbohydrate metabolic process	GO:0004553//GO:0003824	hydrolase activity, hydrolyzing O-glycosyl compounds//catalytic activity	--	--
c106376_g1	--	--	GO:0005524	ATP binding	--	--
c106381_g1	GO:0007275	multicellular organismal development	--	--	--	--
c106387_g1	GO:0001522//GO:0042254	pseudouridine synthesis//ribosome biogenesis	GO:0030515	snoRNA binding	GO:0072588	box H/ACA RNP complex
c106458_g1	GO:0006555//GO:0006730	methionine metabolic process//one-carbon metabolic process	GO:0000166//GO:0004013	nucleotide binding//adenosylhomocysteinase activity	--	--
c106477_g1	GO:0015992//GO:0015991	proton transport//ATP hydrolysis coupled proton transport	GO:0015078	hydrogen ion transmembrane transporter activity	GO:0033179	proton-transporting V-type ATPase, V0 domain
c106492_g1	GO:0055114	oxidation-reduction process	GO:0016614	oxidoreductase activity, acting on CH-OH group of donors	--	--
c106503_g1	GO:0006804//GO:0006979	obsolete peroxidase reaction//response to oxidative stress	GO:0004601	peroxidase activity	--	--
c106518_g1	--	--	GO:0005525	GTP binding	--	--
c10652_g1	GO:0000272//GO:0005985//GO:0005982	polysaccharide catabolic process//sucrose metabolic process//starch metabolic process	GO:0016161	beta-amylase activity	--	--
c106538_g1	GO:0006865//GO:0006810//GO:0055085//GO:0003333	amino acid transport//transport//transmembrane transport//amino acid transmembrane transport	GO:0015171	amino acid transmembrane transporter activity	GO:0016020	membrane
c10653_g1	GO:0033151	V(D)J recombination	GO:0043565	sequence-specific DNA binding	--	--
c106547_g1	--	--	--	--	GO:0016020	membrane
c106562_g1	--	--	GO:0005515	protein binding	--	--
c106569_g1	GO:0006355	regulation of transcription, DNA-templated	GO:0003677	DNA binding	--	--
c106571_g1	GO:0006260	DNA replication	GO:0003677	DNA binding	GO:0016012//GO:0016021	sarcoglycan complex//integral component of membrane
c106580_g1	GO:0009236	cobalamin biosynthetic process	--	--	GO:0019031	viral envelope
c106582_g1	GO:0055114	oxidation-reduction process	GO:0051287//GO:0048038//GO:0016651	NAD binding//quinone binding//oxidoreductase activity, acting on NAD(P)H	--	--
c106597_g1	--	--	--	--	GO:0005887	integral component of plasma membrane
c106608_g1	GO:0046677	response to antibiotic	--	--	--	--
c106609_g1	GO:0006468	protein phosphorylation	GO:0004672//GO:0005524	protein kinase activity//ATP binding	--	--
c106621_g1	GO:0006749//GO:0006098//GO:0055114//GO:0006006	glutathione metabolic process//pentose-phosphate shunt//oxidation-reduction process//glucose metabolic process	GO:0050661//GO:0004345	NADP binding//glucose-6-phosphate dehydrogenase activity	--	--
c106625_g1	--	--	GO:0005525//GO:0003924	GTP binding//GTPase activity	--	--
c106629_g1	GO:0007010	cytoskeleton organization	GO:0003779	actin binding	--	--
c10662_g1	--	--	--	--	GO:0005739	mitochondrion
c106630_g1	GO:0055114	oxidation-reduction process	GO:0016972	thiol oxidase activity	--	--
c106644_g1	GO:0009069//GO:0016310	serine family amino acid metabolic process//phosphorylation	GO:0016301//GO:0004674//GO:0005524	kinase activity//protein serine/threonine kinase activity//ATP binding	--	--
c106648_g1	GO:0001503//GO:0007155	ossification//cell adhesion	--	--	GO:0005576	extracellular region
c106665_g1	GO:0055114	oxidation-reduction process	GO:0051287//GO:0070402//GO:0016620	NAD binding//NADPH binding//oxidoreductase activity, acting on the aldehyde or oxo group of donors, NAD or NADP as acceptor	--	--
c10666_g1	GO:0006118//GO:0055114//GO:0045454	obsolete electron transport//oxidation-reduction process//cell redox homeostasis	GO:0016491//GO:0015035//GO:0009055//GO:0016209	oxidoreductase activity//protein disulfide oxidoreductase activity//electron carrier activity//antioxidant activity	GO:0005783	endoplasmic reticulum
c106675_g1	GO:0006810	transport	GO:0005215	transporter activity	GO:0016020	membrane
c106677_g1	GO:0032979	protein insertion into mitochondrial membrane from inner side	--	--	GO:0005743	mitochondrial inner membrane
c106692_g1	GO:0006412//GO:0042254	translation//ribosome biogenesis	GO:0003735	structural constituent of ribosome	GO:0005840	ribosome
c106712_g1	GO:0006568//GO:0006633//GO:0006631//GO:0018874//GO:0008152//GO:0006552//GO:0006574//GO:0055114//GO:0006550//GO:0006554	tryptophan metabolic process//fatty acid biosynthetic process//fatty acid metabolic process//benzoate metabolic process//metabolic process//leucine catabolic process//valine catabolic process//oxidation-reduction process//isoleucine catabolic process//lysine catabolic process	GO:0016491//GO:0003857	oxidoreductase activity//3-hydroxyacyl-CoA dehydrogenase activity	--	--
c106719_g1	--	--	--	--	GO:0005737	cytoplasm
c106728_g1	GO:0019058	viral life cycle	--	--	--	--
c106733_g1	--	--	--	--	GO:0005576	extracellular region
c106738_g1	GO:0015074	DNA integration	GO:0003677	DNA binding	--	--
c106741_g1	GO:0005975	carbohydrate metabolic process	GO:0004553	hydrolase activity, hydrolyzing O-glycosyl compounds	--	--
c106745_g1	GO:0005992	trehalose biosynthetic process	GO:0003824	catalytic activity	--	--
c10674_g1	--	--	GO:0005549	odorant binding	--	--
c106758_g1	--	--	GO:0016773	phosphotransferase activity, alcohol group as acceptor	--	--
c106768_g1	--	--	GO:0046872	metal ion binding	--	--
c10676_g1	GO:0007165	signal transduction	GO:0005515	protein binding	--	--
c106770_g1	GO:0007165//GO:0006605	signal transduction//protein targeting	--	--	--	--
c106773_g1	GO:0055114	oxidation-reduction process	GO:0016491	oxidoreductase activity	--	--
c106775_g1	GO:0055114	oxidation-reduction process	GO:0016702//GO:0046872	oxidoreductase activity, acting on single donors with incorporation of molecular oxygen, incorporation of two atoms of oxygen//metal ion binding	--	--
c106781_g1	GO:0055114	oxidation-reduction process	GO:0047134//GO:0046872	protein-disulfide reductase activity//metal ion binding	--	--
c106782_g1	GO:0015979	photosynthesis	--	--	GO:0009539//GO:0016020//GO:0009523	photosystem II reaction center//membrane//photosystem II
c106789_g1	GO:0018279//GO:0006486	protein N-linked glycosylation via asparagine//protein glycosylation	GO:0004579	dolichyl-diphosphooligosaccharide-protein glycotransferase activity	GO:0016021//GO:0005783//GO:0008250	integral component of membrane//endoplasmic reticulum//oligosaccharyltransferase complex
c106796_g1	GO:0007608//GO:0007187	sensory perception of smell//G-protein coupled receptor signaling pathway, coupled to cyclic nucleotide second messenger	GO:0004984//GO:0005549	olfactory receptor activity//odorant binding	GO:0016020	membrane
c106809_g1	GO:0071436//GO:0006560//GO:0006814//GO:0006525//GO:0006090	sodium ion export//proline metabolic process//sodium ion transport//arginine metabolic process//pyruvate metabolic process	GO:0015081//GO:0008948	sodium ion transmembrane transporter activity//oxaloacetate decarboxylase activity	GO:0016020	membrane
c106817_g1	--	--	--	--	GO:0016020	membrane
c106862_g1	GO:0009405//GO:0015031	pathogenesis//protein transport	--	--	--	--
c106865_g1	GO:0006948	induction by virus of host cell-cell fusion	--	--	--	--
c106877_g1	GO:0006024	glycosaminoglycan biosynthetic process	GO:0016857	racemase and epimerase activity, acting on carbohydrates and derivatives	GO:0016021	integral component of membrane
c106890_g1	--	--	--	--	GO:0016021	integral component of membrane
c106892_g1	GO:0006486	protein glycosylation	GO:0004576	oligosaccharyl transferase activity	GO:0016020//GO:0008250	membrane//oligosaccharyltransferase complex
c106907_g1	--	--	GO:0003824	catalytic activity	--	--
c10690_g1	--	--	GO:0005515	protein binding	GO:0031224	intrinsic component of membrane
c106912_g1	GO:0006508	proteolysis	GO:0004190	aspartic-type endopeptidase activity	--	--
c106913_g1	GO:0006355	regulation of transcription, DNA-templated	GO:0003677	DNA binding	--	--
c106918_g1	GO:0006886//GO:0006888	intracellular protein transport//ER to Golgi vesicle-mediated transport	GO:0008270	zinc ion binding	GO:0030127	COPII vesicle coat
c106923_g1	GO:0050808//GO:0006407//GO:0050821//GO:0042552//GO:0051894//GO:0021987//GO:0021766//GO:0017148//GO:0043666//GO:0032007//GO:0030030//GO:0045792//GO:0008285//GO:0001822//GO:0001843//GO:0051492//GO:0045859//GO:0055007//GO:0006813//GO:0032868	synapse organization//rRNA export from nucleus//protein stabilization//myelination//positive regulation of focal adhesion assembly//cerebral cortex development//hippocampus development//negative regulation of translation//regulation of phosphoprotein phosphatase activity//negative regulation of TOR signaling//cell projection organization//negative regulation of cell size//negative regulation of c…	GO:0047485//GO:0051087	protein N-terminus binding//chaperone binding	GO:0005938//GO:0005884//GO:0033596//GO:0030027	cell cortex//actin filament//TSC1-TSC2 complex//lamellipodium
c106924_g1	GO:0006950//GO:0006355	response to stress//regulation of transcription, DNA-templated	GO:0008270//GO:0003700//GO:0043565	zinc ion binding//transcription factor activity, sequence-specific DNA binding//sequence-specific DNA binding	GO:0005634//GO:0005667	nucleus//transcription factor complex
c106927_g1	GO:0055114	oxidation-reduction process	GO:0005506//GO:0020037//GO:0016705	iron ion binding//heme binding//oxidoreductase activity, acting on paired donors, with incorporation or reduction of molecular oxygen	--	--
c106930_g1	GO:0000902	cell morphogenesis	--	--	--	--
c106931_g1	--	--	GO:0005515	protein binding	--	--
c106932_g1	GO:0051603//GO:0006508	proteolysis involved in cellular protein catabolic process//proteolysis	GO:0004175//GO:0004298	endopeptidase activity//threonine-type endopeptidase activity	GO:0000502//GO:0005839	proteasome complex//proteasome core complex
c106938_g1	--	--	--	--	GO:0016021	integral component of membrane
c106940_g1	GO:0006510//GO:0006508	obsolete ATP-dependent proteolysis//proteolysis	GO:0004176	ATP-dependent peptidase activity	--	--
c106945_g1	GO:0007010	cytoskeleton organization	GO:0003779	actin binding	--	--
c106951_g1	GO:0006979//GO:0006804//GO:0055114	response to oxidative stress//obsolete peroxidase reaction//oxidation-reduction process	GO:0020037//GO:0004601	heme binding//peroxidase activity	--	--
c106957_g1	GO:0055114	oxidation-reduction process	GO:0005506//GO:0020037//GO:0016705	iron ion binding//heme binding//oxidoreductase activity, acting on paired donors, with incorporation or reduction of molecular oxygen	--	--
c106963_g1	GO:0009245	lipid A biosynthetic process	GO:0008915	lipid-A-disaccharide synthase activity	--	--
c106966_g1	GO:0006355//GO:0006352	regulation of transcription, DNA-templated//DNA-templated transcription, initiation	GO:0003700//GO:0016987//GO:0003677	transcription factor activity, sequence-specific DNA binding//sigma factor activity//DNA binding	GO:0005667	transcription factor complex
c106969_g1	GO:0008152	metabolic process	GO:0016758	transferase activity, transferring hexosyl groups	--	--
c106973_g1	GO:0032259	methylation	GO:0008168	methyltransferase activity	--	--
c106974_g1	GO:0042254//GO:0006412	ribosome biogenesis//translation	GO:0003735	structural constituent of ribosome	GO:0005622//GO:0005840	intracellular//ribosome
c106975_g1	GO:0006355//GO:0006289	regulation of transcription, DNA-templated//nucleotide-excision repair	--	--	GO:0000439	core TFIIH complex
c106989_g1	GO:0006412//GO:0042254//GO:0006333	translation//ribosome biogenesis//chromatin assembly or disassembly	GO:0003735	structural constituent of ribosome	GO:0005634//GO:0005840	nucleus//ribosome
c106991_g1	GO:0007131	reciprocal meiotic recombination	--	--	--	--
c106995_g1	GO:0009405//GO:0019835	pathogenesis//cytolysis	--	--	GO:0019867	outer membrane
c106_g1	--	--	GO:0005515	protein binding	--	--
c107002_g1	GO:0006952	defense response	GO:0003677//GO:0030695	DNA binding//GTPase regulator activity	--	--
c107018_g1	GO:0005975//GO:0006525//GO:0006433//GO:0006560	carbohydrate metabolic process//arginine metabolic process//prolyl-tRNA aminoacylation//proline metabolic process	GO:0004827//GO:0000166//GO:0004553//GO:0005524	proline-tRNA ligase activity//nucleotide binding//hydrolase activity, hydrolyzing O-glycosyl compounds//ATP binding	GO:0005737	cytoplasm
c10701_g1	GO:0045926//GO:0006952	negative regulation of growth//defense response	--	--	--	--
c107020_g1	--	--	GO:0003723	RNA binding	--	--
c107022_g1	--	--	GO:0005524//GO:0008026//GO:0016787//GO:0003677//GO:0003676	ATP binding//ATP-dependent helicase activity//hydrolase activity//DNA binding//nucleic acid binding	--	--
c107026_g1	GO:0008608	attachment of spindle microtubules to kinetochore	--	--	GO:0042729//GO:0072686	DASH complex//mitotic spindle
c107029_g1	GO:0006974//GO:0006915//GO:0006687//GO:0046486//GO:0006027//GO:0006012//GO:0005975	cellular response to DNA damage stimulus//apoptotic process//glycosphingolipid metabolic process//glycerolipid metabolic process//glycosaminoglycan catabolic process//galactose metabolic process//carbohydrate metabolic process	GO:0004565	beta-galactosidase activity	GO:0009341	beta-galactosidase complex
c107035_g1	GO:0006816//GO:0006811	calcium ion transport//ion transport	GO:0005262//GO:0005244	calcium channel activity//voltage-gated ion channel activity	GO:0016021	integral component of membrane
c107040_g1	GO:0043631	RNA polyadenylation	GO:0004652	polynucleotide adenylyltransferase activity	--	--
c107048_g1	GO:0006412//GO:0042254	translation//ribosome biogenesis	GO:0003735	structural constituent of ribosome	GO:0005622//GO:0005840	intracellular//ribosome
c107049_g1	GO:0006886	intracellular protein transport	GO:0005525//GO:0003924//GO:0005047	GTP binding//GTPase activity//signal recognition particle binding	GO:0005786//GO:0005785	signal recognition particle, endoplasmic reticulum targeting//signal recognition particle receptor complex
c107083_g1	GO:0009082	branched-chain amino acid biosynthetic process	--	--	--	--
c107092_g1	--	--	GO:0008270//GO:0005515	zinc ion binding//protein binding	GO:0005622	intracellular
c107099_g1	GO:0015693	magnesium ion transport	GO:0015095	magnesium ion transmembrane transporter activity	GO:0016021	integral component of membrane
c107102_g1	--	--	GO:0008757	S-adenosylmethionine-dependent methyltransferase activity	--	--
c107105_g1	GO:0006308	DNA catabolic process	GO:0003676//GO:0004519	nucleic acid binding//endonuclease activity	--	--
c107136_g1	GO:0015979	photosynthesis	--	--	GO:0009579//GO:0016021//GO:0009522//GO:0009507	thylakoid//integral component of membrane//photosystem I//chloroplast
c107143_g1	GO:0006744//GO:0006118//GO:0015992//GO:0006120//GO:0006457//GO:0006814//GO:0006950	ubiquinone biosynthetic process//obsolete electron transport//proton transport//mitochondrial electron transport, NADH to ubiquinone//protein folding//sodium ion transport//response to stress	GO:0003954//GO:0051082//GO:0005524//GO:0008137	NADH dehydrogenase activity//unfolded protein binding//ATP binding//NADH dehydrogenase (ubiquinone) activity	GO:0005739	mitochondrion
c107145_g1	GO:0006508	proteolysis	GO:0004190	aspartic-type endopeptidase activity	--	--
c107158_g1	GO:0007165//GO:0007186	signal transduction//G-protein coupled receptor signaling pathway	GO:0005525//GO:0003924//GO:0019001//GO:0031683//GO:0004871	GTP binding//GTPase activity//guanyl nucleotide binding//G-protein beta/gamma-subunit complex binding//signal transducer activity	--	--
c107165_g1	GO:0006629	lipid metabolic process	--	--	--	--
c107167_g1	--	--	GO:0015002	heme-copper terminal oxidase activity	GO:0016020	membrane
c107171_g1	GO:0007264	small GTPase mediated signal transduction	GO:0005525	GTP binding	--	--
c107177_g1	GO:0006355	regulation of transcription, DNA-templated	--	--	GO:0005634//GO:0016021	nucleus//integral component of membrane
c107184_g1	GO:0006144//GO:0018144	purine nucleobase metabolic process//RNA-protein covalent cross-linking	GO:0005198//GO:0003968//GO:0016818	structural molecule activity//RNA-directed RNA polymerase activity//hydrolase activity, acting on acid anhydrides, in phosphorus-containing anhydrides	GO:0031379	RNA-directed RNA polymerase complex
c107185_g1	GO:0006298	mismatch repair	GO:0030983//GO:0005524	mismatched DNA binding//ATP binding	--	--
c107210_g1	GO:0019068	virion assembly	--	--	--	--
c107226_g1	GO:0045895//GO:0007531	positive regulation of mating-type specific transcription, DNA-templated//mating type determination	GO:0008301	DNA binding, bending	GO:0005634	nucleus
c107229_g1	--	--	GO:0008168	methyltransferase activity	--	--
c107232_g1	GO:0006817	phosphate ion transport	GO:0005315	inorganic phosphate transmembrane transporter activity	GO:0016020	membrane
c107233_g1	GO:0006066//GO:0042967	alcohol metabolic process//acyl-carrier-protein biosynthetic process	GO:0004026	alcohol O-acetyltransferase activity	--	--
c107237_g1	GO:0090266	regulation of mitotic cell cycle spindle assembly checkpoint	--	--	GO:0005680	anaphase-promoting complex
c107246_g1	GO:0006730//GO:0006807	one-carbon metabolic process//nitrogen compound metabolic process	GO:0008270//GO:0004089	zinc ion binding//carbonate dehydratase activity	--	--
c107248_g1	--	--	--	--	GO:0016021//GO:0016020	integral component of membrane//membrane
c107255_g1	GO:0006313	transposition, DNA-mediated	GO:0004803//GO:0003677	transposase activity//DNA binding	--	--
c107257_g1	GO:0046487//GO:0006550//GO:0055114//GO:0006694//GO:0018874//GO:0006568//GO:0006631//GO:0009396//GO:0006554//GO:0008209//GO:0008207//GO:0006574//GO:0008210//GO:0006552//GO:0008152//GO:0006813//GO:0006633	glyoxylate metabolic process//isoleucine catabolic process//oxidation-reduction process//steroid biosynthetic process//benzoate metabolic process//tryptophan metabolic process//fatty acid metabolic process//folic acid-containing compound biosynthetic process//lysine catabolic process//androgen metabolic process//C21-steroid hormone metabolic process//valine catabolic process//estrogen metabolic p…	GO:0004488//GO:0003857//GO:0016616//GO:0051287//GO:0050662//GO:0016491//GO:0003824//GO:0003854	methylenetetrahydrofolate dehydrogenase (NADP+) activity//3-hydroxyacyl-CoA dehydrogenase activity//oxidoreductase activity, acting on the CH-OH group of donors, NAD or NADP as acceptor//NAD binding//coenzyme binding//oxidoreductase activity//catalytic activity//3-beta-hydroxy-delta5-steroid dehydrogenase activity	--	--
c107258_g1	GO:0055114	oxidation-reduction process	GO:0016491	oxidoreductase activity	--	--
c107279_g1	GO:0016567	protein ubiquitination	GO:0004842	ubiquitin-protein transferase activity	GO:0005622	intracellular
c107290_g1	GO:0042254//GO:0006412	ribosome biogenesis//translation	GO:0003735//GO:0019843	structural constituent of ribosome//rRNA binding	GO:0005840	ribosome
c107294_g1	--	--	GO:0003924//GO:0005525	GTPase activity//GTP binding	--	--
c107296_g1	GO:0008152	metabolic process	GO:0003824//GO:0016836	catalytic activity//hydro-lyase activity	--	--
c107309_g1	GO:0005975	carbohydrate metabolic process	GO:0004553	hydrolase activity, hydrolyzing O-glycosyl compounds	--	--
c107311_g1	GO:0015992//GO:0007165//GO:0006123	proton transport//signal transduction//mitochondrial electron transport, cytochrome c to oxygen	GO:0005179//GO:0004129	hormone activity//cytochrome-c oxidase activity	GO:0005739//GO:0005576//GO:0045277	mitochondrion//extracellular region//respiratory chain complex IV
c107321_g1	GO:0006413//GO:0006446	translational initiation//regulation of translational initiation	GO:0003743	translation initiation factor activity	GO:0005840	ribosome
c107326_g1	--	--	GO:0003676//GO:0008270	nucleic acid binding//zinc ion binding	--	--
c107329_g1	GO:0055114	oxidation-reduction process	GO:0016614	oxidoreductase activity, acting on CH-OH group of donors	--	--
c107340_g1	GO:0009058	biosynthetic process	--	--	--	--
c107346_g1	GO:0008284//GO:0010884//GO:0001819	positive regulation of cell proliferation//positive regulation of lipid storage//positive regulation of cytokine production	--	--	--	--
c107349_g1	GO:0006457//GO:0000413	protein folding//protein peptidyl-prolyl isomerization	GO:0003755	peptidyl-prolyl cis-trans isomerase activity	--	--
c107352_g1	GO:0006278	RNA-dependent DNA replication	GO:0003964	RNA-directed DNA polymerase activity	--	--
c107353_g1	GO:0006139	nucleobase-containing compound metabolic process	GO:0008408//GO:0003676	3'-5' exonuclease activity//nucleic acid binding	--	--
c107358_g1	GO:0055114	oxidation-reduction process	GO:0005506//GO:0016705//GO:0020037	iron ion binding//oxidoreductase activity, acting on paired donors, with incorporation or reduction of molecular oxygen//heme binding	--	--
c107360_g1	GO:0046782	regulation of viral transcription	GO:0005198	structural molecule activity	GO:0019012	virion
c107365_g1	--	--	--	--	GO:0005887	integral component of plasma membrane
c107379_g1	GO:0007010	cytoskeleton organization	GO:0003779	actin binding	--	--
c107380_g1	GO:0006412//GO:0042254	translation//ribosome biogenesis	GO:0003735	structural constituent of ribosome	GO:0005622//GO:0005840	intracellular//ribosome
c107384_g1	GO:0007165//GO:0008217//GO:0006836//GO:0042312//GO:0006812	signal transduction//regulation of blood pressure//neurotransmitter transport//regulation of vasodilation//cation transport	GO:0005328//GO:0005179	neurotransmitter:sodium symporter activity//hormone activity	GO:0016021//GO:0005576	integral component of membrane//extracellular region
c107389_g1	GO:0010508	positive regulation of autophagy	--	--	--	--
c10738_g1	GO:0042254	ribosome biogenesis	GO:0003735//GO:0003677//GO:0008270//GO:0046872	structural constituent of ribosome//DNA binding//zinc ion binding//metal ion binding	GO:0005840	ribosome
c107394_g1	GO:0006888//GO:0006886	ER to Golgi vesicle-mediated transport//intracellular protein transport	--	--	GO:0030127	COPII vesicle coat
c107403_g1	GO:0006810	transport	GO:0005215	transporter activity	GO:0016020//GO:0005886	membrane//plasma membrane
c107405_g1	GO:0008152//GO:0006118//GO:0055114//GO:0008218	metabolic process//obsolete electron transport//oxidation-reduction process//bioluminescence	GO:0016491//GO:0003995	oxidoreductase activity//acyl-CoA dehydrogenase activity	--	--
c107406_g1	GO:0006164//GO:0006144//GO:0006536//GO:0006629//GO:0006177	purine nucleotide biosynthetic process//purine nucleobase metabolic process//glutamate metabolic process//lipid metabolic process//GMP biosynthetic process	GO:0003922//GO:0005524	GMP synthase (glutamine-hydrolyzing) activity//ATP binding	--	--
c107414_g1	GO:0006457	protein folding	GO:0051082//GO:0031072	unfolded protein binding//heat shock protein binding	--	--
c107418_g1	GO:0006950//GO:0009415	response to stress//response to water	--	--	--	--
c107427_g1	--	--	GO:0030570	pectate lyase activity	--	--
c107433_g1	GO:0006820	anion transport	--	--	GO:0016021	integral component of membrane
c10743_g1	GO:0006355	regulation of transcription, DNA-templated	GO:0003677//GO:0003700	DNA binding//transcription factor activity, sequence-specific DNA binding	GO:0005667//GO:0005634	transcription factor complex//nucleus
c107440_g1	GO:0009225//GO:0006012//GO:0009103//GO:0009117	nucleotide-sugar metabolic process//galactose metabolic process//lipopolysaccharide biosynthetic process//nucleotide metabolic process	GO:0003978	UDP-glucose 4-epimerase activity	--	--
c107442_g1	GO:0055114	oxidation-reduction process	GO:0016491//GO:0016209	oxidoreductase activity//antioxidant activity	--	--
c107444_g1	--	--	GO:0000166//GO:0016787	nucleotide binding//hydrolase activity	--	--
c10744_g1	--	--	GO:0042302	structural constituent of cuticle	--	--
c107455_g1	--	--	GO:0016779	nucleotidyltransferase activity	--	--
c107491_g1	GO:0016226	iron-sulfur cluster assembly	GO:0051536//GO:0005506	iron-sulfur cluster binding//iron ion binding	--	--
c107496_g1	GO:0055114//GO:0006006//GO:0006098//GO:0006749	oxidation-reduction process//glucose metabolic process//pentose-phosphate shunt//glutathione metabolic process	GO:0050661//GO:0004345	NADP binding//glucose-6-phosphate dehydrogenase activity	--	--
c107497_g1	GO:0055114//GO:0007205//GO:0009395//GO:0046486	oxidation-reduction process//protein kinase C-activating G-protein coupled receptor signaling pathway//phospholipid catabolic process//glycerolipid metabolic process	GO:0004143//GO:0016491	diacylglycerol kinase activity//oxidoreductase activity	--	--
c107503_g1	GO:0008152	metabolic process	GO:0003824	catalytic activity	--	--
c107512_g1	GO:0042254//GO:0006412	ribosome biogenesis//translation	GO:0003735	structural constituent of ribosome	GO:0005840	ribosome
c107513_g1	GO:0019058	viral life cycle	--	--	--	--
c107516_g1	GO:0046500//GO:0006479//GO:0006464	S-adenosylmethionine metabolic process//protein methylation//cellular protein modification process	GO:0004719//GO:0008168	protein-L-isoaspartate (D-aspartate) O-methyltransferase activity//methyltransferase activity	--	--
c107527_g1	GO:0032259//GO:0035999//GO:0006544//GO:0006563	methylation//tetrahydrofolate interconversion//glycine metabolic process//L-serine metabolic process	GO:0016740//GO:0008168//GO:0030170//GO:0004372	transferase activity//methyltransferase activity//pyridoxal phosphate binding//glycine hydroxymethyltransferase activity	--	--
c107534_g1	GO:0006355	regulation of transcription, DNA-templated	--	--	GO:0005634	nucleus
c107538_g1	GO:0007156	homophilic cell adhesion via plasma membrane adhesion molecules	GO:0005509	calcium ion binding	GO:0016020	membrane
c107542_g1	GO:0015031//GO:0007264	protein transport//small GTPase mediated signal transduction	GO:0005525	GTP binding	--	--
c107543_g1	GO:0006265//GO:0006260	DNA topological change//DNA replication	GO:0003677//GO:0003916	DNA binding//DNA topoisomerase activity	GO:0005727	extrachromosomal circular DNA
c107555_g1	GO:0008152//GO:0055114	metabolic process//oxidation-reduction process	GO:0016491	oxidoreductase activity	--	--
c107580_g1	GO:0045454//GO:0055114//GO:0006486	cell redox homeostasis//oxidation-reduction process//protein glycosylation	GO:0016491//GO:0016757//GO:0016209	oxidoreductase activity//transferase activity, transferring glycosyl groups//antioxidant activity	--	--
c107583_g1	GO:0008152	metabolic process	GO:0005542//GO:0016740	folic acid binding//transferase activity	--	--
c107593_g1	GO:0055114	oxidation-reduction process	GO:0016620	oxidoreductase activity, acting on the aldehyde or oxo group of donors, NAD or NADP as acceptor	--	--
c107611_g1	--	--	--	--	GO:0005634	nucleus
c107619_g1	GO:0055085	transmembrane transport	--	--	GO:0016021	integral component of membrane
c107630_g1	GO:0019836	hemolysis by symbiont of host erythrocytes	--	--	GO:0005576	extracellular region
c107645_g1	GO:0030206	chondroitin sulfate biosynthetic process	GO:0015018	galactosylgalactosylxylosylprotein 3-beta-glucuronosyltransferase activity	GO:0016020	membrane
c107653_g1	GO:0006810	transport	--	--	GO:0016021	integral component of membrane
c107659_g1	--	--	--	--	GO:0016021	integral component of membrane
c107663_g1	--	--	GO:0005507	copper ion binding	--	--
c107664_g1	--	--	GO:0005515	protein binding	GO:0005737	cytoplasm
c107668_g1	GO:0006357	regulation of transcription from RNA polymerase II promoter	GO:0001104	RNA polymerase II transcription cofactor activity	GO:0016592	mediator complex
c107675_g1	--	--	GO:0005524	ATP binding	--	--
c107680_g1	--	--	GO:0031854	orexigenic neuropeptide QRFP receptor binding	--	--
c107683_g1	GO:0030212	hyaluronan metabolic process	GO:0004867	serine-type endopeptidase inhibitor activity	--	--
c107684_g1	GO:0015992//GO:0015672	proton transport//monovalent inorganic cation transport	GO:0005451	monovalent cation:proton antiporter activity	GO:0016021//GO:0019013	integral component of membrane//viral nucleocapsid
c107685_g1	GO:0006813	potassium ion transport	GO:0016286	small conductance calcium-activated potassium channel activity	GO:0016020//GO:0019867//GO:0016021	membrane//outer membrane//integral component of membrane
c107692_g1	GO:0006810	transport	GO:0005524//GO:0042626	ATP binding//ATPase activity, coupled to transmembrane movement of substances	GO:0016021	integral component of membrane
c107696_g1	GO:0015940	pantothenate biosynthetic process	GO:0000287//GO:0008897	magnesium ion binding//holo-[acyl-carrier-protein] synthase activity	--	--
c107699_g1	GO:0009069//GO:0006303//GO:0016310	serine family amino acid metabolic process//double-strand break repair via nonhomologous end joining//phosphorylation	GO:0003677//GO:0004677//GO:0005524	DNA binding//DNA-dependent protein kinase activity//ATP binding	GO:0005634//GO:0005958	nucleus//DNA-dependent protein kinase-DNA ligase 4 complex
c107711_g1	GO:0015991	ATP hydrolysis coupled proton transport	GO:0016820	hydrolase activity, acting on acid anhydrides, catalyzing transmembrane movement of substances	GO:0033178	proton-transporting two-sector ATPase complex, catalytic domain
c107717_g1	GO:0015992//GO:0015986	proton transport//ATP synthesis coupled proton transport	GO:0015078	hydrogen ion transmembrane transporter activity	GO:0000276	mitochondrial proton-transporting ATP synthase complex, coupling factor F(o)
c107719_g1	--	--	GO:0005198	structural molecule activity	GO:0019028//GO:0019031	viral capsid//viral envelope
c107721_g1	GO:0042254//GO:0006412	ribosome biogenesis//translation	GO:0003735	structural constituent of ribosome	GO:0005622//GO:0005840	intracellular//ribosome
c107724_g1	GO:0015986//GO:0015992	ATP synthesis coupled proton transport//proton transport	GO:0015078	hydrogen ion transmembrane transporter activity	GO:0000276	mitochondrial proton-transporting ATP synthase complex, coupling factor F(o)
c10772_g1	--	--	GO:0008270//GO:0046872	zinc ion binding//metal ion binding	--	--
c107749_g1	GO:0007165	signal transduction	GO:0005179	hormone activity	GO:0005576	extracellular region
c10774_g1	GO:0015031//GO:0016192	protein transport//vesicle-mediated transport	GO:0008565	protein transporter activity	GO:0016021	integral component of membrane
c107752_g1	GO:0006351//GO:0006206//GO:0006144	transcription, DNA-templated//pyrimidine nucleobase metabolic process//purine nucleobase metabolic process	GO:0003677//GO:0003899	DNA binding//DNA-directed RNA polymerase activity	GO:0005730	nucleolus
c107758_g1	GO:0006468	protein phosphorylation	GO:0005524//GO:0004672	ATP binding//protein kinase activity	--	--
c107763_g1	GO:0042254//GO:0006412	ribosome biogenesis//translation	GO:0003735	structural constituent of ribosome	GO:0005840	ribosome
c107779_g1	GO:0071816	tail-anchored membrane protein insertion into ER membrane	GO:0019843	rRNA binding	GO:0005622	intracellular
c107787_g1	GO:0055114	oxidation-reduction process	GO:0005506//GO:0020037//GO:0016705	iron ion binding//heme binding//oxidoreductase activity, acting on paired donors, with incorporation or reduction of molecular oxygen	--	--
c107795_g1	--	--	--	--	GO:0016020	membrane
c107797_g1	--	--	GO:0016758	transferase activity, transferring hexosyl groups	--	--
c107798_g1	GO:0006397	mRNA processing	GO:0003723	RNA binding	GO:0005737//GO:0005634	cytoplasm//nucleus
c107809_g1	GO:0007601//GO:0030218//GO:0048625//GO:0007005//GO:0001892//GO:0001974//GO:0007165//GO:0043129//GO:0030324//GO:0002027//GO:0048469//GO:0042415//GO:0001525//GO:0043619	visual perception//erythrocyte differentiation//myoblast fate commitment//mitochondrion organization//embryonic placenta development//blood vessel remodeling//signal transduction//surfactant homeostasis//lung development//regulation of heart rate//cell maturation//norepinephrine metabolic process//angiogenesis//regulation of transcription from RNA polymerase II promoter in response to oxidative s…	GO:0003677//GO:0008134//GO:0001077//GO:0035035//GO:0046982//GO:0004871	DNA binding//transcription factor binding//transcriptional activator activity, RNA polymerase II core promoter proximal region sequence-specific binding//histone acetyltransferase binding//protein heterodimerization activity//signal transducer activity	GO:0005667//GO:0005737	transcription factor complex//cytoplasm
c107826_g1	--	--	--	--	GO:0016021	integral component of membrane
c107827_g1	GO:0006281	DNA repair	GO:0003684	damaged DNA binding	--	--
c107828_g1	GO:0005992	trehalose biosynthetic process	GO:0003824	catalytic activity	--	--
c107830_g1	--	--	GO:0005515	protein binding	--	--
c107839_g1	--	--	GO:0005515	protein binding	--	--
c107849_g1	GO:0006468	protein phosphorylation	GO:0005524//GO:0004672	ATP binding//protein kinase activity	--	--
c10784_g1	--	--	GO:0005515	protein binding	--	--
c107866_g1	GO:0009267	cellular response to starvation	--	--	GO:0016020	membrane
c107876_g1	--	--	--	--	GO:0016021	integral component of membrane
c10788_g1	GO:0006355	regulation of transcription, DNA-templated	GO:0003713//GO:0003677	transcription coactivator activity//DNA binding	GO:0005667	transcription factor complex
c107893_g1	GO:0007165	signal transduction	GO:0005179	hormone activity	GO:0005576	extracellular region
c107898_g1	--	--	GO:0003924//GO:0005525	GTPase activity//GTP binding	--	--
c107900_g1	--	--	--	--	GO:0019028	viral capsid
c107914_g1	GO:0019073	viral DNA genome packaging	--	--	--	--
c107917_g1	GO:0006281//GO:0051382	DNA repair//kinetochore assembly	--	--	--	--
c107921_g1	--	--	GO:0003723	RNA binding	--	--
c107949_g1	GO:0008152	metabolic process	GO:0008484//GO:0003824	sulfuric ester hydrolase activity//catalytic activity	--	--
c107952_g1	GO:0006352	DNA-templated transcription, initiation	GO:0003677	DNA binding	GO:0005669	transcription factor TFIID complex
c107966_g1	--	--	GO:0016817	hydrolase activity, acting on acid anhydrides	--	--
c107973_g1	GO:0045454//GO:0006118	cell redox homeostasis//obsolete electron transport	GO:0009055//GO:0015035	electron carrier activity//protein disulfide oxidoreductase activity	--	--
c107982_g1	GO:0015979	photosynthesis	--	--	GO:0009523//GO:0016020//GO:0009539	photosystem II//membrane//photosystem II reaction center
c108000_g1	GO:0006898//GO:0007165	receptor-mediated endocytosis//signal transduction	GO:0005044	scavenger receptor activity	GO:0016020	membrane
c108010_g1	GO:0042254//GO:0006412	ribosome biogenesis//translation	GO:0003735	structural constituent of ribosome	GO:0005840//GO:0015934	ribosome//large ribosomal subunit
c108011_g1	GO:0055114	oxidation-reduction process	GO:0016491//GO:0030151	oxidoreductase activity//molybdenum ion binding	--	--
c108015_g1	GO:0016579	protein deubiquitination	GO:0003824//GO:0036459	catalytic activity//ubiquitinyl hydrolase activity	--	--
c108017_g1	GO:0016117	carotenoid biosynthetic process	GO:0016705	oxidoreductase activity, acting on paired donors, with incorporation or reduction of molecular oxygen	--	--
c108020_g1	GO:0006355//GO:0006520//GO:0046782	regulation of transcription, DNA-templated//cellular amino acid metabolic process//regulation of viral transcription	GO:0016829//GO:0003723	lyase activity//RNA binding	--	--
c108024_g1	GO:0009228	thiamine biosynthetic process	GO:0051536	iron-sulfur cluster binding	--	--
c108026_g1	GO:0006629	lipid metabolic process	--	--	--	--
c10802_g1	GO:0015991//GO:0006914//GO:0015992	ATP hydrolysis coupled proton transport//autophagy//proton transport	GO:0003676//GO:0015078	nucleic acid binding//hydrogen ion transmembrane transporter activity	GO:0033179	proton-transporting V-type ATPase, V0 domain
c108036_g1	GO:0006807	nitrogen compound metabolic process	GO:0005509//GO:0004668	calcium ion binding//protein-arginine deiminase activity	GO:0005737	cytoplasm
c108038_g1	GO:0016192	vesicle-mediated transport	--	--	GO:0016021	integral component of membrane
c108045_g1	--	--	GO:0005509//GO:0005515	calcium ion binding//protein binding	--	--
c108046_g1	--	--	--	--	GO:0016020	membrane
c108053_g1	GO:0019722	calcium-mediated signaling	GO:0003676	nucleic acid binding	--	--
c108057_g1	GO:0006886	intracellular protein transport	--	--	GO:0005622	intracellular
c10805_g1	--	--	GO:0042302	structural constituent of cuticle	--	--
c108065_g1	GO:0006468//GO:0009069//GO:0016310	protein phosphorylation//serine family amino acid metabolic process//phosphorylation	GO:0004674//GO:0005524//GO:0000287	protein serine/threonine kinase activity//ATP binding//magnesium ion binding	--	--
c108066_g1	--	--	--	--	GO:0016020	membrane
c108085_g1	GO:0055085	transmembrane transport	GO:0022857	transmembrane transporter activity	GO:0016021	integral component of membrane
c108087_g1	--	--	GO:0003924	GTPase activity	--	--
c108090_g1	GO:0055114	oxidation-reduction process	GO:0016491	oxidoreductase activity	--	--
c108091_g1	GO:0005982//GO:0005985//GO:0005975	starch metabolic process//sucrose metabolic process//carbohydrate metabolic process	GO:0004650	polygalacturonase activity	--	--
c108092_g1	GO:0016192	vesicle-mediated transport	--	--	GO:0016021	integral component of membrane
c108093_g1	GO:0055114	oxidation-reduction process	GO:0003885	D-arabinono-1,4-lactone oxidase activity	GO:0016020	membrane
c108100_g1	GO:0005975	carbohydrate metabolic process	GO:0004553	hydrolase activity, hydrolyzing O-glycosyl compounds	--	--
c108102_g1	GO:0006465//GO:0008152	signal peptide processing//metabolic process	GO:0050662//GO:0008233//GO:0003824//GO:0016491	coenzyme binding//peptidase activity//catalytic activity//oxidoreductase activity	GO:0016021//GO:0005787	integral component of membrane//signal peptidase complex
c108103_g1	GO:0006468	protein phosphorylation	GO:0005524//GO:0004672	ATP binding//protein kinase activity	--	--
c10810_g1	GO:0031047	gene silencing by RNA	--	--	--	--
c108114_g1	GO:0000902	cell morphogenesis	GO:0005524	ATP binding	--	--
c108117_g1	--	--	GO:0005515	protein binding	--	--
c108123_g1	GO:0008608	attachment of spindle microtubules to kinetochore	--	--	GO:0042729//GO:0072686	DASH complex//mitotic spindle
c108125_g1	--	--	GO:0005515	protein binding	--	--
c108131_g1	GO:0007017//GO:0007018	microtubule-based process//microtubule-based movement	GO:0008017//GO:0003777//GO:0005524	microtubule binding//microtubule motor activity//ATP binding	GO:0005874//GO:0005875//GO:0045298	microtubule//microtubule associated complex//tubulin complex
c108155_g1	GO:0006457	protein folding	--	--	--	--
c108168_g1	GO:0009058	biosynthetic process	GO:0003824	catalytic activity	--	--
c108169_g1	GO:0007165	signal transduction	GO:0005179	hormone activity	GO:0005576	extracellular region
c108179_g1	--	--	GO:0008270	zinc ion binding	--	--
c108186_g1	GO:0006355//GO:0006308//GO:0009307	regulation of transcription, DNA-templated//DNA catabolic process//DNA restriction-modification system	GO:0009036//GO:0003677	Type II site-specific deoxyribonuclease activity//DNA binding	GO:0009359	Type II site-specific deoxyribonuclease complex
c108190_g1	--	--	--	--	GO:0016021	integral component of membrane
c108192_g1	GO:0006118	obsolete electron transport	GO:0009055//GO:0020037	electron carrier activity//heme binding	--	--
c108196_g1	GO:0055114	oxidation-reduction process	GO:0020037//GO:0016705//GO:0005506	heme binding//oxidoreductase activity, acting on paired donors, with incorporation or reduction of molecular oxygen//iron ion binding	--	--
c108198_g1	GO:0007608//GO:0007187	sensory perception of smell//G-protein coupled receptor signaling pathway, coupled to cyclic nucleotide second messenger	GO:0005549//GO:0004984	odorant binding//olfactory receptor activity	GO:0016020	membrane
c108204_g1	GO:0008152//GO:0046486	metabolic process//glycerolipid metabolic process	GO:0016836//GO:0050215//GO:0031419	hydro-lyase activity//propanediol dehydratase activity//cobalamin binding	--	--
c10821_g1	GO:0005985//GO:0005982//GO:0042545	sucrose metabolic process//starch metabolic process//cell wall modification	GO:0030599	pectinesterase activity	GO:0005618	cell wall
c108225_g1	GO:0006835//GO:0006812//GO:0006820	dicarboxylic acid transport//cation transport//anion transport	GO:0017153	sodium:dicarboxylate symporter activity	GO:0016020	membrane
c108229_g1	GO:0007411	axon guidance	--	--	--	--
c108238_g1	GO:0044237	cellular metabolic process	GO:0045502//GO:0008134//GO:0042803	dynein binding//transcription factor binding//protein homodimerization activity	GO:0030286//GO:0005667	dynein complex//transcription factor complex
c10823_g1	--	--	GO:0005198	structural molecule activity	GO:0019028	viral capsid
c10825_g1	GO:0019684//GO:0006118	photosynthesis, light reaction//obsolete electron transport	GO:0045156	electron transporter, transferring electrons within the cyclic electron transport pathway of photosynthesis activity	GO:0030077	plasma membrane light-harvesting complex
c108262_g1	GO:0006355	regulation of transcription, DNA-templated	--	--	GO:0005634	nucleus
c108266_g1	GO:0043065	positive regulation of apoptotic process	--	--	GO:0005740//GO:0016021	mitochondrial envelope//integral component of membrane
c108267_g1	GO:0008152	metabolic process	GO:0016787	hydrolase activity	--	--
c108283_g1	GO:0019042	viral latency	--	--	GO:0016021//GO:0033644	integral component of membrane//host cell membrane
c108288_g1	GO:0008277//GO:0006886//GO:0015031	regulation of G-protein coupled receptor protein signaling pathway//intracellular protein transport//protein transport	GO:0008565	protein transporter activity	GO:0016021	integral component of membrane
c108289_g1	GO:0009058	biosynthetic process	--	--	--	--
c108292_g1	GO:0042381//GO:0006508	hemolymph coagulation//proteolysis	GO:0004222//GO:0005524	metalloendopeptidase activity//ATP binding	GO:0005576	extracellular region
c108294_g1	GO:0005985//GO:0030244//GO:0005982//GO:0006011	sucrose metabolic process//cellulose biosynthetic process//starch metabolic process//UDP-glucose metabolic process	GO:0016760	cellulose synthase (UDP-forming) activity	GO:0016020	membrane
c108298_g1	GO:0042254//GO:0006412	ribosome biogenesis//translation	GO:0003723//GO:0016787//GO:0003735	RNA binding//hydrolase activity//structural constituent of ribosome	GO:0005840//GO:0005622	ribosome//intracellular
c108317_g1	GO:0007186	G-protein coupled receptor signaling pathway	GO:0004930	G-protein coupled receptor activity	GO:0016021	integral component of membrane
c108343_g1	--	--	GO:0005515	protein binding	--	--
c108344_g1	--	--	GO:0005524	ATP binding	--	--
c108348_g1	GO:0006412	translation	GO:0003723	RNA binding	--	--
c108352_g1	GO:0016192//GO:0006886	vesicle-mediated transport//intracellular protein transport	GO:0005198	structural molecule activity	GO:0030117	membrane coat
c108376_g1	GO:0006468	protein phosphorylation	GO:0005524//GO:0004672	ATP binding//protein kinase activity	--	--
c108377_g1	GO:0008152	metabolic process	GO:0003824	catalytic activity	--	--
c10837_g1	GO:0006508//GO:0007596	proteolysis//blood coagulation	GO:0004252//GO:0008270	serine-type endopeptidase activity//zinc ion binding	GO:0005576	extracellular region
c108409_g1	GO:0007165	signal transduction	GO:0005179	hormone activity	GO:0005576	extracellular region
c108416_g1	--	--	GO:0016747	transferase activity, transferring acyl groups other than amino-acyl groups	--	--
c108422_g1	GO:0006725	cellular aromatic compound metabolic process	GO:0016853	isomerase activity	--	--
c108425_g1	GO:0006351	transcription, DNA-templated	--	--	--	--
c108430_g1	GO:0006020//GO:0015976//GO:0006096//GO:0006094//GO:0008152//GO:0046486//GO:0006000//GO:0006013	inositol metabolic process//carbon utilization//glycolytic process//gluconeogenesis//metabolic process//glycerolipid metabolic process//fructose metabolic process//mannose metabolic process	GO:0004807	triose-phosphate isomerase activity	--	--
c108437_g1	--	--	GO:0046983//GO:0046914	protein dimerization activity//transition metal ion binding	--	--
c108448_g1	--	--	--	--	GO:0005576	extracellular region
c108458_g1	GO:0006213	pyrimidine nucleoside metabolic process	GO:0016763	transferase activity, transferring pentosyl groups	--	--
c108465_g1	--	--	GO:0005515	protein binding	--	--
c108478_g1	GO:0016043	cellular component organization	GO:0003779	actin binding	--	--
c108482_g1	GO:0006355	regulation of transcription, DNA-templated	GO:0003677	DNA binding	--	--
c108484_g1	GO:0006468	protein phosphorylation	GO:0005524//GO:0004672	ATP binding//protein kinase activity	--	--
c108496_g1	--	--	GO:0035091	phosphatidylinositol binding	--	--
c108503_g1	--	--	GO:0005515	protein binding	--	--
c108506_g1	GO:0016192	vesicle-mediated transport	--	--	GO:0016021//GO:0030141	integral component of membrane//secretory granule
c108519_g1	GO:0007218//GO:0042811	neuropeptide signaling pathway//pheromone biosynthetic process	GO:0005184	neuropeptide hormone activity	--	--
c10851_g1	GO:0006613	cotranslational protein targeting to membrane	--	--	GO:0030176//GO:0005784	integral component of endoplasmic reticulum membrane//Sec61 translocon complex
c108522_g1	GO:0005975	carbohydrate metabolic process	GO:0016758	transferase activity, transferring hexosyl groups	GO:0016020	membrane
c108527_g1	--	--	--	--	GO:0005634	nucleus
c108534_g1	GO:0005982//GO:0005985//GO:0000272	starch metabolic process//sucrose metabolic process//polysaccharide catabolic process	GO:0016161	beta-amylase activity	--	--
c108544_g1	GO:0042254//GO:0006412	ribosome biogenesis//translation	GO:0003735	structural constituent of ribosome	GO:0005622//GO:0005840	intracellular//ribosome
c108551_g1	GO:0006508	proteolysis	GO:0004252	serine-type endopeptidase activity	--	--
c108557_g1	GO:0006207//GO:0006206	'de novo' pyrimidine nucleobase biosynthetic process//pyrimidine nucleobase metabolic process	GO:0004590	orotidine-5'-phosphate decarboxylase activity	--	--
c10855_g1	GO:0006412//GO:0043066//GO:0042254	translation//negative regulation of apoptotic process//ribosome biogenesis	GO:0043027//GO:0003735	cysteine-type endopeptidase inhibitor activity involved in apoptotic process//structural constituent of ribosome	GO:0005840//GO:0005622	ribosome//intracellular
c108573_g1	GO:0008152	metabolic process	GO:0016747	transferase activity, transferring acyl groups other than amino-acyl groups	--	--
c108574_g1	GO:0042254//GO:0006412	ribosome biogenesis//translation	GO:0003735	structural constituent of ribosome	GO:0005840//GO:0005622	ribosome//intracellular
c108579_g1	GO:0016310//GO:0006096//GO:0015976//GO:0006094	phosphorylation//glycolytic process//carbon utilization//gluconeogenesis	GO:0004618	phosphoglycerate kinase activity	--	--
c108582_g1	--	--	GO:0070403//GO:0000287//GO:0030976	NAD+ binding//magnesium ion binding//thiamine pyrophosphate binding	--	--
c108587_g1	--	--	GO:0003723	RNA binding	--	--
c108589_g1	GO:0015031	protein transport	GO:0008565	protein transporter activity	GO:0016021	integral component of membrane
c108603_g1	GO:0015992//GO:0015986	proton transport//ATP synthesis coupled proton transport	GO:0015078	hydrogen ion transmembrane transporter activity	GO:0000276	mitochondrial proton-transporting ATP synthase complex, coupling factor F(o)
c108607_g1	GO:0006687//GO:0009058	glycosphingolipid metabolic process//biosynthetic process	GO:0001733	galactosylceramide sulfotransferase activity	GO:0016021//GO:0005794	integral component of membrane//Golgi apparatus
c108611_g1	GO:0050909	sensory perception of taste	--	--	GO:0016021	integral component of membrane
c108620_g1	GO:0007165	signal transduction	GO:0005179	hormone activity	GO:0005576	extracellular region
c108627_g1	GO:0000045	autophagosome assembly	--	--	GO:0005737	cytoplasm
c108653_g1	--	--	GO:0008430	selenium binding	--	--
c108654_g1	--	--	GO:0005515	protein binding	--	--
c108666_g1	GO:0007165	signal transduction	GO:0005179	hormone activity	GO:0005576	extracellular region
c108693_g1	GO:0006810	transport	GO:0042626//GO:0005524	ATPase activity, coupled to transmembrane movement of substances//ATP binding	GO:0016021	integral component of membrane
c108697_g1	GO:0055085//GO:0006810	transmembrane transport//transport	GO:0042626//GO:0005524	ATPase activity, coupled to transmembrane movement of substances//ATP binding	GO:0016021	integral component of membrane
c108698_g1	GO:0005975	carbohydrate metabolic process	GO:0004553	hydrolase activity, hydrolyzing O-glycosyl compounds	--	--
c10869_g1	--	--	--	--	GO:0016021	integral component of membrane
c108700_g1	GO:0019521//GO:0006098//GO:0055114	D-gluconate metabolic process//pentose-phosphate shunt//oxidation-reduction process	GO:0004616	phosphogluconate dehydrogenase (decarboxylating) activity	--	--
c108702_g1	GO:0006139	nucleobase-containing compound metabolic process	GO:0003676//GO:0008408	nucleic acid binding//3'-5' exonuclease activity	--	--
c108712_g1	GO:0000902	cell morphogenesis	--	--	--	--
c108723_g1	GO:0005975//GO:0050830	carbohydrate metabolic process//defense response to Gram-positive bacterium	GO:0004553//GO:0003824	hydrolase activity, hydrolyzing O-glycosyl compounds//catalytic activity	--	--
c108731_g1	GO:0035434//GO:0006825	copper ion transmembrane transport//copper ion transport	GO:0005375	copper ion transmembrane transporter activity	GO:0016021	integral component of membrane
c108736_g1	GO:0034227	tRNA thio-modification	--	--	GO:0005737	cytoplasm
c108741_g1	--	--	GO:0003677	DNA binding	GO:0005634	nucleus
c108742_g1	GO:0045947	negative regulation of translational initiation	GO:0008190	eukaryotic initiation factor 4E binding	--	--
c108744_g1	--	--	GO:0005515	protein binding	--	--
c108753_g1	GO:0006887	exocytosis	--	--	GO:0000145	exocyst
c10875_g1	GO:0050790	regulation of catalytic activity	GO:0030234	enzyme regulator activity	--	--
c108769_g1	GO:0006468	protein phosphorylation	GO:0005524//GO:0004672	ATP binding//protein kinase activity	--	--
c108770_g1	GO:0006544//GO:0042967//GO:0006563//GO:0006778//GO:0006783//GO:0006566	glycine metabolic process//acyl-carrier-protein biosynthetic process//L-serine metabolic process//porphyrin-containing compound metabolic process//heme biosynthetic process//threonine metabolic process	GO:0030170//GO:0003870	pyridoxal phosphate binding//5-aminolevulinate synthase activity	GO:0005759	mitochondrial matrix
c108772_g1	GO:0006355	regulation of transcription, DNA-templated	GO:0003676	nucleic acid binding	--	--
c108781_g1	GO:0045892	negative regulation of transcription, DNA-templated	--	--	GO:0005634	nucleus
c108782_g1	GO:0018342	protein prenylation	GO:0008318	protein prenyltransferase activity	--	--
c108796_g1	GO:0009291	unidirectional conjugation	--	--	GO:0016020	membrane
c108801_g1	--	--	GO:0016787	hydrolase activity	--	--
c108809_g1	GO:0016310	phosphorylation	GO:0005515//GO:0004673	protein binding//protein histidine kinase activity	GO:0009365	protein histidine kinase complex
c108814_g1	GO:0006810	transport	GO:0042626	ATPase activity, coupled to transmembrane movement of substances	--	--
c108824_g1	GO:0055114//GO:0006118	oxidation-reduction process//obsolete electron transport	GO:0016655	oxidoreductase activity, acting on NAD(P)H, quinone or similar compound as acceptor	--	--
c108885_g1	GO:0006810//GO:0015986	transport//ATP synthesis coupled proton transport	GO:0042626	ATPase activity, coupled to transmembrane movement of substances	GO:0033178	proton-transporting two-sector ATPase complex, catalytic domain
c108886_g1	GO:0055114	oxidation-reduction process	GO:0005506//GO:0020037//GO:0016705	iron ion binding//heme binding//oxidoreductase activity, acting on paired donors, with incorporation or reduction of molecular oxygen	--	--
c108887_g1	GO:0006412//GO:0042254	translation//ribosome biogenesis	GO:0003735	structural constituent of ribosome	GO:0005840//GO:0005622	ribosome//intracellular
c108904_g1	GO:0008299	isoprenoid biosynthetic process	--	--	--	--
c108907_g1	GO:0019069//GO:0044780//GO:0007010	viral capsid assembly//bacterial-type flagellum assembly//cytoskeleton organization	GO:0008017	microtubule binding	GO:0045298	tubulin complex
c108911_g1	GO:0051726	regulation of cell cycle	--	--	GO:0005634	nucleus
c108914_g1	GO:0022904//GO:0006118	respiratory electron transport chain//obsolete electron transport	GO:0009055	electron carrier activity	GO:0016020//GO:0016021	membrane//integral component of membrane
c108917_g1	GO:0007218	neuropeptide signaling pathway	GO:0005515	protein binding	GO:0005576	extracellular region
c10891_g1	GO:0006810	transport	GO:0005215	transporter activity	GO:0016020	membrane
c108926_g1	GO:0042254//GO:0006412	ribosome biogenesis//translation	GO:0003735	structural constituent of ribosome	GO:0005840	ribosome
c108944_g1	GO:0000105//GO:0008033//GO:0055114	histidine biosynthetic process//tRNA processing//oxidation-reduction process	GO:0050660//GO:0017150	flavin adenine dinucleotide binding//tRNA dihydrouridine synthase activity	--	--
c108949_g1	--	--	GO:0003723//GO:0016787//GO:0030145	RNA binding//hydrolase activity//manganese ion binding	--	--
c108968_g1	--	--	GO:0016787	hydrolase activity	--	--
c108978_g1	GO:0055114	oxidation-reduction process	GO:0005506//GO:0016705//GO:0020037	iron ion binding//oxidoreductase activity, acting on paired donors, with incorporation or reduction of molecular oxygen//heme binding	--	--
c108980_g1	GO:0015991//GO:0015992//GO:0006119	ATP hydrolysis coupled proton transport//proton transport//oxidative phosphorylation	GO:0046961	proton-transporting ATPase activity, rotational mechanism	GO:0033178	proton-transporting two-sector ATPase complex, catalytic domain
c10898_g1	GO:0006629	lipid metabolic process	--	--	--	--
c108992_g1	GO:0006457	protein folding	GO:0051082//GO:0005524	unfolded protein binding//ATP binding	GO:0005737	cytoplasm
c108996_g1	GO:0042981	regulation of apoptotic process	--	--	--	--
c108998_g1	GO:0009405	pathogenesis	--	--	--	--
c109004_g1	GO:0016579	protein deubiquitination	GO:0036459//GO:0070140//GO:0032183	ubiquitinyl hydrolase activity//SUMO-specific isopeptidase activity//SUMO binding	--	--
c109012_g1	GO:0051726//GO:0006911//GO:0045859//GO:0051302	regulation of cell cycle//phagocytosis, engulfment//regulation of protein kinase activity//regulation of cell division	GO:0016538	cyclin-dependent protein serine/threonine kinase regulator activity	--	--
c109013_g1	--	--	--	--	GO:0019028	viral capsid
c109016_g1	GO:0006468	protein phosphorylation	GO:0004672//GO:0005524	protein kinase activity//ATP binding	--	--
c109020_g1	--	--	--	--	GO:0016012	sarcoglycan complex
c109036_g1	--	--	--	--	GO:0016021	integral component of membrane
c10903_g1	GO:0008152	metabolic process	GO:0070569	uridylyltransferase activity	--	--
c109047_g1	GO:0007010	cytoskeleton organization	GO:0003779	actin binding	--	--
c109052_g1	GO:0055114	oxidation-reduction process	GO:0016620	oxidoreductase activity, acting on the aldehyde or oxo group of donors, NAD or NADP as acceptor	--	--
c10905_g1	GO:0008210//GO:0008152//GO:0008207//GO:0006694//GO:0055114//GO:0008209	estrogen metabolic process//metabolic process//C21-steroid hormone metabolic process//steroid biosynthetic process//oxidation-reduction process//androgen metabolic process	GO:0003824//GO:0016491//GO:0051287//GO:0050662//GO:0016616//GO:0003854	catalytic activity//oxidoreductase activity//NAD binding//coenzyme binding//oxidoreductase activity, acting on the CH-OH group of donors, NAD or NADP as acceptor//3-beta-hydroxy-delta5-steroid dehydrogenase activity	--	--
c109083_g1	GO:0006123//GO:0015992	mitochondrial electron transport, cytochrome c to oxygen//proton transport	GO:0005515//GO:0004129	protein binding//cytochrome-c oxidase activity	GO:0045277//GO:0005739	respiratory chain complex IV//mitochondrion
c109095_g1	GO:0070588//GO:0006816//GO:0015992//GO:0015986	calcium ion transmembrane transport//calcium ion transport//proton transport//ATP synthesis coupled proton transport	GO:0005245//GO:0015078//GO:0016755	voltage-gated calcium channel activity//hydrogen ion transmembrane transporter activity//transferase activity, transferring amino-acyl groups	GO:0005891//GO:0045263	voltage-gated calcium channel complex//proton-transporting ATP synthase complex, coupling factor F(o)
c109112_g1	--	--	GO:0003824	catalytic activity	--	--
c109116_g1	--	--	GO:0003723//GO:0003676	RNA binding//nucleic acid binding	--	--
c109139_g1	GO:0055114	oxidation-reduction process	GO:0016627	oxidoreductase activity, acting on the CH-CH group of donors	--	--
c109140_g1	GO:0006486	protein glycosylation	GO:0000030	mannosyltransferase activity	GO:0000136//GO:0016020	alpha-1,6-mannosyltransferase complex//membrane
c109157_g1	GO:0006614	SRP-dependent cotranslational protein targeting to membrane	GO:0008312	7S RNA binding	GO:0048500	signal recognition particle
c109171_g1	GO:0006118//GO:0045454	obsolete electron transport//cell redox homeostasis	GO:0015035//GO:0009055	protein disulfide oxidoreductase activity//electron carrier activity	--	--
c109180_g1	--	--	GO:0003924	GTPase activity	--	--
c109199_g1	--	--	--	--	GO:0005815	microtubule organizing center
c1091_g1	GO:0006465	signal peptide processing	GO:0004659//GO:0008233	prenyltransferase activity//peptidase activity	GO:0016021//GO:0005787	integral component of membrane//signal peptidase complex
c109206_g1	--	--	GO:0005515	protein binding	--	--
c109207_g1	GO:0009664//GO:0042546//GO:0008360	plant-type cell wall organization//cell wall biogenesis//regulation of cell shape	GO:0005199	structural constituent of cell wall	GO:0005618//GO:0016021	cell wall//integral component of membrane
c10920_g1	GO:0055085	transmembrane transport	--	--	GO:0016020//GO:0016021	membrane//integral component of membrane
c109210_g1	GO:0008654	phospholipid biosynthetic process	GO:0016780	phosphotransferase activity, for other substituted phosphate groups	GO:0016020	membrane
c109215_g1	GO:0006890	retrograde vesicle-mediated transport, Golgi to ER	--	--	--	--
c109221_g1	GO:0006811	ion transport	GO:0005216	ion channel activity	GO:0016020	membrane
c109226_g1	GO:0006464//GO:0055114	cellular protein modification process//oxidation-reduction process	GO:0008113	peptide-methionine (S)-S-oxide reductase activity	--	--
c109231_g1	GO:0006402//GO:0051252	mRNA catabolic process//regulation of RNA metabolic process	GO:0046872//GO:0003723//GO:0004535	metal ion binding//RNA binding//poly(A)-specific ribonuclease activity	GO:0005737//GO:0005634	cytoplasm//nucleus
c109242_g1	GO:0042967	acyl-carrier-protein biosynthetic process	GO:0004379	glycylpeptide N-tetradecanoyltransferase activity	--	--
c109246_g1	GO:0015031//GO:0006886	protein transport//intracellular protein transport	GO:0008565	protein transporter activity	GO:0016020//GO:0005737	membrane//cytoplasm
c109247_g1	GO:0007165	signal transduction	GO:0005509//GO:0005515	calcium ion binding//protein binding	GO:0005578	proteinaceous extracellular matrix
c109257_g1	--	--	GO:0016773	phosphotransferase activity, alcohol group as acceptor	--	--
c109264_g1	GO:0016192//GO:0006886	vesicle-mediated transport//intracellular protein transport	GO:0005198	structural molecule activity	GO:0030126	COPI vesicle coat
c109265_g1	GO:0005975	carbohydrate metabolic process	GO:0004560	alpha-L-fucosidase activity	--	--
c109277_g1	GO:0070206	protein trimerization	--	--	--	--
c109278_g1	--	--	GO:0003779	actin binding	GO:0005622	intracellular
c109285_g1	--	--	--	--	GO:0016021	integral component of membrane
c109291_g1	GO:0030833//GO:0006355//GO:0034314	regulation of actin filament polymerization//regulation of transcription, DNA-templated//Arp2/3 complex-mediated actin nucleation	GO:0003700	transcription factor activity, sequence-specific DNA binding	GO:0005885//GO:0015629//GO:0005667	Arp2/3 protein complex//actin cytoskeleton//transcription factor complex
c109296_g1	GO:0009058//GO:0006687	biosynthetic process//glycosphingolipid metabolic process	GO:0001733	galactosylceramide sulfotransferase activity	GO:0005794//GO:0016021	Golgi apparatus//integral component of membrane
c109312_g1	GO:0006334	nucleosome assembly	GO:0003677	DNA binding	GO:0005634//GO:0000786	nucleus//nucleosome
c109318_g1	GO:0005975	carbohydrate metabolic process	GO:0004553	hydrolase activity, hydrolyzing O-glycosyl compounds	--	--
c109329_g1	GO:0006357	regulation of transcription from RNA polymerase II promoter	GO:0001104	RNA polymerase II transcription cofactor activity	GO:0016592	mediator complex
c109330_g1	--	--	GO:0061630//GO:0005515//GO:0046872//GO:0008270	ubiquitin protein ligase activity//protein binding//metal ion binding//zinc ion binding	--	--
c109336_g1	GO:0009058	biosynthetic process	GO:0030170	pyridoxal phosphate binding	--	--
c10933_g1	--	--	--	--	GO:0016020	membrane
c109341_g1	GO:0042254//GO:0006412	ribosome biogenesis//translation	GO:0003735	structural constituent of ribosome	GO:0005840	ribosome
c109351_g1	--	--	GO:0003723//GO:2001070	RNA binding//starch binding	--	--
c109360_g1	GO:0055114	oxidation-reduction process	GO:0020037//GO:0016705//GO:0005506	heme binding//oxidoreductase activity, acting on paired donors, with incorporation or reduction of molecular oxygen//iron ion binding	--	--
c109363_g1	GO:0006351//GO:0006260	transcription, DNA-templated//DNA replication	GO:0003887//GO:0008270//GO:0003677	DNA-directed DNA polymerase activity//zinc ion binding//DNA binding	GO:0042575//GO:0005634	DNA polymerase complex//nucleus
c109373_g1	GO:0000413//GO:0006457	protein peptidyl-prolyl isomerization//protein folding	GO:0003755	peptidyl-prolyl cis-trans isomerase activity	--	--
c109376_g1	GO:0009231	riboflavin biosynthetic process	GO:0008686	3,4-dihydroxy-2-butanone-4-phosphate synthase activity	--	--
c109378_g1	GO:0030683//GO:0007016//GO:0050690	evasion or tolerance by virus of host immune response//cytoskeletal anchoring at plasma membrane//regulation of defense response to virus by virus	GO:0005537	mannose binding	GO:0044386//GO:0016010	integral to host endoplasmic reticulum membrane//dystrophin-associated glycoprotein complex
c109402_g1	GO:0007165	signal transduction	--	--	GO:0016020	membrane
c109406_g1	--	--	--	--	GO:0016021	integral component of membrane
c109418_g1	GO:0008152	metabolic process	GO:0003824	catalytic activity	--	--
c10941_g1	GO:0009878	nodule morphogenesis	GO:0046872	metal ion binding	--	--
c109420_g1	GO:0051603	proteolysis involved in cellular protein catabolic process	GO:0004298	threonine-type endopeptidase activity	GO:0005839	proteasome core complex
c109432_g1	GO:0006869	lipid transport	GO:0045735//GO:0005319	nutrient reservoir activity//lipid transporter activity	GO:0005576	extracellular region
c109440_g1	--	--	GO:0005515	protein binding	--	--
c109443_g1	GO:0006094//GO:0006096//GO:0006144//GO:0015976	gluconeogenesis//glycolytic process//purine nucleobase metabolic process//carbon utilization	GO:0000287//GO:0030955//GO:0004743	magnesium ion binding//potassium ion binding//pyruvate kinase activity	--	--
c109453_g1	GO:0006094//GO:0006000//GO:0006013//GO:0006098//GO:0006020//GO:0015976//GO:0006096	gluconeogenesis//fructose metabolic process//mannose metabolic process//pentose-phosphate shunt//inositol metabolic process//carbon utilization//glycolytic process	GO:0004332	fructose-bisphosphate aldolase activity	--	--
c109455_g1	--	--	GO:0043130	ubiquitin binding	--	--
c109458_g1	GO:0007165	signal transduction	GO:0005096	GTPase activator activity	--	--
c10945_g1	--	--	GO:0005515	protein binding	--	--
c109474_g1	GO:0006120//GO:0006744//GO:0006118//GO:0015992//GO:0006814	mitochondrial electron transport, NADH to ubiquinone//ubiquinone biosynthetic process//obsolete electron transport//proton transport//sodium ion transport	GO:0009055//GO:0008137	electron carrier activity//NADH dehydrogenase (ubiquinone) activity	GO:0016020	membrane
c109478_g1	GO:0006979//GO:0006804	response to oxidative stress//obsolete peroxidase reaction	GO:0004601	peroxidase activity	--	--
c109485_g1	GO:0019385	methanogenesis, from acetate	--	--	--	--
c109494_g1	GO:0006605//GO:0007165	protein targeting//signal transduction	--	--	--	--
c109497_g1	GO:0005985//GO:0005982//GO:0005986	sucrose metabolic process//starch metabolic process//sucrose biosynthetic process	GO:0050307	sucrose-phosphate phosphatase activity	--	--
c109506_g1	GO:0006355	regulation of transcription, DNA-templated	GO:0043565//GO:0003700//GO:0008270	sequence-specific DNA binding//transcription factor activity, sequence-specific DNA binding//zinc ion binding	GO:0005667//GO:0005634	transcription factor complex//nucleus
c109509_g1	GO:0006265//GO:0045132	DNA topological change//meiotic chromosome segregation	GO:0003677//GO:0003916//GO:0005524	DNA binding//DNA topoisomerase activity//ATP binding	GO:0000775//GO:0005694//GO:0005634	chromosome, centromeric region//chromosome//nucleus
c109522_g1	GO:0046836	glycolipid transport	GO:0017089//GO:0005515//GO:0051861	glycolipid transporter activity//protein binding//glycolipid binding	GO:0005737	cytoplasm
c109527_g1	GO:0016567	protein ubiquitination	GO:0004842	ubiquitin-protein transferase activity	--	--
c109550_g1	GO:0006270//GO:0006265//GO:0015031	DNA replication initiation//DNA topological change//protein transport	GO:0003677//GO:0008565//GO:0003918//GO:0005524	DNA binding//protein transporter activity//DNA topoisomerase type II (ATP-hydrolyzing) activity//ATP binding	GO:0016021//GO:0005634	integral component of membrane//nucleus
c109558_g1	GO:0046486//GO:0006687//GO:0005975//GO:0006012//GO:0006027	glycerolipid metabolic process//glycosphingolipid metabolic process//carbohydrate metabolic process//galactose metabolic process//glycosaminoglycan catabolic process	GO:0004565	beta-galactosidase activity	GO:0009341	beta-galactosidase complex
c10955_g1	GO:0007165//GO:0007186//GO:0006184	signal transduction//G-protein coupled receptor signaling pathway//obsolete GTP catabolic process	GO:0003924//GO:0019001//GO:0031683//GO:0004871//GO:0005525	GTPase activity//guanyl nucleotide binding//G-protein beta/gamma-subunit complex binding//signal transducer activity//GTP binding	--	--
c109561_g1	GO:0006525	arginine metabolic process	GO:0009015	N-succinylarginine dihydrolase activity	--	--
c109577_g1	--	--	GO:0005515	protein binding	--	--
c109589_g1	GO:0019069	viral capsid assembly	GO:0005524	ATP binding	--	--
c109590_g1	GO:0006412//GO:0042254	translation//ribosome biogenesis	GO:0003735	structural constituent of ribosome	GO:0005840	ribosome
c109592_g1	GO:0006260//GO:0051252	DNA replication//regulation of RNA metabolic process	GO:0003887//GO:0004523	DNA-directed DNA polymerase activity//RNA-DNA hybrid ribonuclease activity	GO:0042575	DNA polymerase complex
c109607_g1	--	--	GO:0005515//GO:0004867	protein binding//serine-type endopeptidase inhibitor activity	--	--
c10960_g1	GO:0015991//GO:0015992	ATP hydrolysis coupled proton transport//proton transport	GO:0015078	hydrogen ion transmembrane transporter activity	GO:0033179	proton-transporting V-type ATPase, V0 domain
c10961_g1	GO:0006950//GO:0006457	response to stress//protein folding	GO:0005524//GO:0051082	ATP binding//unfolded protein binding	--	--
c109627_g1	GO:0000162//GO:0006571//GO:0009094	tryptophan biosynthetic process//tyrosine biosynthetic process//L-phenylalanine biosynthetic process	GO:0004834	tryptophan synthase activity	--	--
c109631_g1	GO:0006950//GO:0006457	response to stress//protein folding	GO:0051082//GO:0005524	unfolded protein binding//ATP binding	--	--
c109639_g1	GO:0042998	positive regulation of Golgi to plasma membrane protein transport	GO:0071253	connexin binding	GO:0005802	trans-Golgi network
c109645_g1	GO:0006412//GO:0042254//GO:0006355	translation//ribosome biogenesis//regulation of transcription, DNA-templated	GO:0003700//GO:0003735	transcription factor activity, sequence-specific DNA binding//structural constituent of ribosome	GO:0042025//GO:0005840//GO:0005667	host cell nucleus//ribosome//transcription factor complex
c109646_g1	GO:0009306	protein secretion	GO:0005198	structural molecule activity	GO:0019028//GO:0016020	viral capsid//membrane
c109650_g1	GO:0007275//GO:0006511	multicellular organismal development//ubiquitin-dependent protein catabolic process	--	--	GO:0005634	nucleus
c109683_g1	--	--	--	--	GO:0016020	membrane
c109694_g1	--	--	--	--	GO:0005739	mitochondrion
c109716_g1	GO:0000042	protein targeting to Golgi	GO:0005515	protein binding	--	--
c10971_g1	GO:0006412//GO:0042254	translation//ribosome biogenesis	GO:0003735	structural constituent of ribosome	GO:0005622//GO:0005840	intracellular//ribosome
c109721_g1	--	--	--	--	GO:0019867	outer membrane
c109723_g1	GO:0006119//GO:0015992//GO:0015991	oxidative phosphorylation//proton transport//ATP hydrolysis coupled proton transport	GO:0046961	proton-transporting ATPase activity, rotational mechanism	GO:0033178	proton-transporting two-sector ATPase complex, catalytic domain
c109727_g1	--	--	GO:0042302	structural constituent of cuticle	--	--
c109746_g1	GO:0045893	positive regulation of transcription, DNA-templated	--	--	GO:0005634	nucleus
c109748_g1	GO:0016032//GO:0006508	viral process//proteolysis	GO:0008233	peptidase activity	--	--
c109787_g1	GO:0019079//GO:0006260	viral genome replication//DNA replication	GO:0030337	DNA polymerase processivity factor activity	GO:0042575	DNA polymerase complex
c109807_g1	GO:0008152	metabolic process	GO:0003824	catalytic activity	--	--
c109814_g1	GO:0006099//GO:0006094//GO:0019643//GO:0015977	tricarboxylic acid cycle//gluconeogenesis//reductive tricarboxylic acid cycle//carbon fixation	GO:0008964	phosphoenolpyruvate carboxylase activity	--	--
c109821_g1	--	--	GO:0051537	2 iron, 2 sulfur cluster binding	GO:0043231	intracellular membrane-bounded organelle
c109835_g1	GO:0006887	exocytosis	--	--	GO:0000145	exocyst
c109837_g1	GO:0019467	ornithine catabolic process, by decarboxylation	GO:0008073//GO:0004857	ornithine decarboxylase inhibitor activity//enzyme inhibitor activity	--	--
c109840_g1	GO:0046487//GO:0015977	glyoxylate metabolic process//carbon fixation	GO:0016984	ribulose-bisphosphate carboxylase activity	GO:0009573	chloroplast ribulose bisphosphate carboxylase complex
c109874_g1	GO:0006123//GO:0015992	mitochondrial electron transport, cytochrome c to oxygen//proton transport	GO:0004129	cytochrome-c oxidase activity	GO:0045277	respiratory chain complex IV
c109882_g1	GO:0030163	protein catabolic process	--	--	--	--
c109883_g1	GO:0055114	oxidation-reduction process	GO:0020037//GO:0016705//GO:0005506	heme binding//oxidoreductase activity, acting on paired donors, with incorporation or reduction of molecular oxygen//iron ion binding	--	--
c109886_g1	GO:0006414//GO:0006448	translational elongation//regulation of translational elongation	GO:0003746	translation elongation factor activity	GO:0005622//GO:0005840	intracellular//ribosome
c109890_g1	--	--	GO:0004252	serine-type endopeptidase activity	GO:0005886	plasma membrane
c10989_g1	GO:0006446//GO:0000289//GO:0019048//GO:0019221	regulation of translational initiation//nuclear-transcribed mRNA poly(A) tail shortening//modulation by virus of host morphology or physiology//cytokine-mediated signaling pathway	GO:0003743//GO:0005515//GO:0005524//GO:0008026	translation initiation factor activity//protein binding//ATP binding//ATP-dependent helicase activity	GO:0005840//GO:0005829//GO:0016281	ribosome//cytosol//eukaryotic translation initiation factor 4F complex
c109906_g1	--	--	--	--	GO:0016021	integral component of membrane
c109924_g1	GO:0055114//GO:0006355	oxidation-reduction process//regulation of transcription, DNA-templated	GO:0043565//GO:0003700//GO:0008270//GO:0051537//GO:0016491	sequence-specific DNA binding//transcription factor activity, sequence-specific DNA binding//zinc ion binding//2 iron, 2 sulfur cluster binding//oxidoreductase activity	GO:0005667	transcription factor complex
c109976_g1	--	--	GO:2001070	starch binding	GO:0019867	outer membrane
c109993_g1	--	--	--	--	GO:0005789	endoplasmic reticulum membrane
c109995_g1	--	--	--	--	GO:0019013	viral nucleocapsid
c109997_g1	--	--	GO:0005515	protein binding	--	--
c110019_g1	GO:0006810//GO:0055085	transport//transmembrane transport	GO:0005524//GO:0042626	ATP binding//ATPase activity, coupled to transmembrane movement of substances	GO:0016021	integral component of membrane
c110037_g1	GO:0015948//GO:0046656//GO:0055114	methanogenesis//folic acid biosynthetic process//oxidation-reduction process	GO:0047068//GO:0018537	N5,N10-methenyltetrahydromethanopterin hydrogenase activity//coenzyme F420-dependent N5,N10-methenyltetrahydromethanopterin reductase activity	--	--
c11004_g1	--	--	GO:0016791	phosphatase activity	--	--
c110053_g1	--	--	--	--	GO:0005783	endoplasmic reticulum
c110056_g1	--	--	--	--	GO:0019031	viral envelope
c110060_g1	GO:0055114//GO:0008152	oxidation-reduction process//metabolic process	GO:0016491	oxidoreductase activity	--	--
c110084_g1	--	--	GO:0003676	nucleic acid binding	--	--
c110087_g1	--	--	--	--	GO:0005789	endoplasmic reticulum membrane
c110101_g1	--	--	GO:0005525	GTP binding	--	--
c110102_g1	--	--	GO:0004519	endonuclease activity	--	--
c110105_g1	GO:0019836	hemolysis by symbiont of host erythrocytes	--	--	GO:0005576	extracellular region
c110117_g1	GO:0007165	signal transduction	GO:0005179	hormone activity	GO:0005576	extracellular region
c110127_g1	--	--	GO:0005515	protein binding	--	--
c110130_g1	GO:0031047	gene silencing by RNA	--	--	--	--
c110137_g1	--	--	GO:0005524	ATP binding	--	--
c110161_g1	GO:0019076//GO:0006812//GO:0032801	viral release from host cell//cation transport//receptor catabolic process	GO:0005261	cation channel activity	GO:0033644	host cell membrane
c110163_g1	--	--	GO:0042302	structural constituent of cuticle	--	--
c110173_g1	--	--	GO:0003676	nucleic acid binding	--	--
c11017_g1	GO:0009056	catabolic process	GO:0008270	zinc ion binding	--	--
c110187_g1	GO:0006576//GO:0006139//GO:0006206	cellular biogenic amine metabolic process//nucleobase-containing compound metabolic process//pyrimidine nucleobase metabolic process	GO:0005524//GO:0003723//GO:0004127//GO:0016887//GO:0005525//GO:0003924//GO:0003724	ATP binding//RNA binding//cytidylate kinase activity//ATPase activity//GTP binding//GTPase activity//RNA helicase activity	--	--
c11018_g1	GO:0006412//GO:0042254	translation//ribosome biogenesis	GO:0004866//GO:0003735	endopeptidase inhibitor activity//structural constituent of ribosome	GO:0005840//GO:0005622	ribosome//intracellular
c110196_g1	GO:0009094//GO:0009073//GO:0000162//GO:0006571	L-phenylalanine biosynthetic process//aromatic amino acid family biosynthetic process//tryptophan biosynthetic process//tyrosine biosynthetic process	GO:0003849	3-deoxy-7-phosphoheptulonate synthase activity	--	--
c110197_g1	--	--	GO:0008270	zinc ion binding	GO:0005622	intracellular
c110224_g1	--	--	GO:0005515	protein binding	--	--
c110234_g1	GO:0006418	tRNA aminoacylation for protein translation	GO:0005524//GO:0000166//GO:0004812	ATP binding//nucleotide binding//aminoacyl-tRNA ligase activity	--	--
c110241_g1	GO:0007067	mitotic nuclear division	--	--	GO:0042729//GO:0072686	DASH complex//mitotic spindle
c110259_g1	GO:0055114//GO:0009058	oxidation-reduction process//biosynthetic process	GO:0008270//GO:0000166//GO:0016788//GO:0016491//GO:0016747	zinc ion binding//nucleotide binding//hydrolase activity, acting on ester bonds//oxidoreductase activity//transferase activity, transferring acyl groups other than amino-acyl groups	--	--
c110270_g1	GO:0015992//GO:0046034	proton transport//ATP metabolic process	--	--	--	--
c110289_g1	GO:0055085//GO:0006123//GO:0015992	transmembrane transport//mitochondrial electron transport, cytochrome c to oxygen//proton transport	GO:0004129//GO:0022857	cytochrome-c oxidase activity//transmembrane transporter activity	GO:0045277//GO:0005746//GO:0016021	respiratory chain complex IV//mitochondrial respiratory chain//integral component of membrane
c1102_g1	--	--	GO:0030414	peptidase inhibitor activity	GO:0005576	extracellular region
c110303_g1	GO:0005975//GO:0005985//GO:0005982	carbohydrate metabolic process//sucrose metabolic process//starch metabolic process	GO:0008270//GO:0004222//GO:0005524//GO:0008810	zinc ion binding//metalloendopeptidase activity//ATP binding//cellulase activity	GO:0016021	integral component of membrane
c11031_g1	GO:0006396	RNA processing	--	--	GO:0005622	intracellular
c110326_g1	GO:0006465	signal peptide processing	GO:0008233	peptidase activity	GO:0016021//GO:0005787	integral component of membrane//signal peptidase complex
c110327_g1	GO:0009311	oligosaccharide metabolic process	GO:0004573	mannosyl-oligosaccharide glucosidase activity	--	--
c11032_g1	GO:0015986//GO:0015992	ATP synthesis coupled proton transport//proton transport	GO:0015078	hydrogen ion transmembrane transporter activity	GO:0045263	proton-transporting ATP synthase complex, coupling factor F(o)
c11033_g1	--	--	GO:0005515	protein binding	--	--
c110345_g1	GO:0009451//GO:0008033	RNA modification//tRNA processing	GO:0009020	tRNA (guanosine-2'-O-)-methyltransferase activity	--	--
c110352_g1	GO:0006629	lipid metabolic process	--	--	--	--
c110356_g1	GO:0051262	protein tetramerization	--	--	--	--
c110397_g1	GO:0055085	transmembrane transport	GO:0022857	transmembrane transporter activity	GO:0016021	integral component of membrane
c110407_g1	GO:0005975	carbohydrate metabolic process	--	--	--	--
c110414_g1	GO:0017000	antibiotic biosynthetic process	--	--	--	--
c110420_g1	GO:0015031//GO:0006464	protein transport//cellular protein modification process	GO:0016881//GO:0005515	acid-amino acid ligase activity//protein binding	--	--
c110424_g1	--	--	--	--	GO:0016021	integral component of membrane
c110427_g1	--	--	GO:0046872	metal ion binding	--	--
c110430_g1	--	--	GO:0005515	protein binding	--	--
c110435_g1	GO:0006744//GO:0015992//GO:0006120//GO:0006814//GO:0042773//GO:0055114	ubiquinone biosynthetic process//proton transport//mitochondrial electron transport, NADH to ubiquinone//sodium ion transport//ATP synthesis coupled electron transport//oxidation-reduction process	GO:0008137	NADH dehydrogenase (ubiquinone) activity	--	--
c110441_g1	--	--	GO:0097159//GO:1901363//GO:0016787	organic cyclic compound binding//heterocyclic compound binding//hydrolase activity	--	--
c110446_g1	GO:0007264//GO:0007186//GO:0007165//GO:0018279	small GTPase mediated signal transduction//G-protein coupled receptor signaling pathway//signal transduction//protein N-linked glycosylation via asparagine	GO:0019001//GO:0003924//GO:0031683//GO:0004871//GO:0005525	guanyl nucleotide binding//GTPase activity//G-protein beta/gamma-subunit complex binding//signal transducer activity//GTP binding	GO:0005789	endoplasmic reticulum membrane
c11045_g1	GO:0006810	transport	GO:0005524//GO:0005471	ATP binding//ATP:ADP antiporter activity	GO:0016021	integral component of membrane
c110464_g1	--	--	--	--	GO:0000228	nuclear chromosome
c110468_g1	GO:0006952	defense response	--	--	--	--
c110475_g1	GO:0006355	regulation of transcription, DNA-templated	GO:0005525//GO:0003677//GO:0003713	GTP binding//DNA binding//transcription coactivator activity	GO:0005667	transcription factor complex
c110477_g1	GO:0006122	mitochondrial electron transport, ubiquinol to cytochrome c	--	--	GO:0005743//GO:0005750	mitochondrial inner membrane//mitochondrial respiratory chain complex III
c110479_g1	--	--	GO:0005524	ATP binding	--	--
c110498_g1	--	--	GO:0003677	DNA binding	--	--
c110507_g1	GO:0035196//GO:0006412//GO:0009409	production of miRNAs involved in gene silencing by miRNA//translation//response to cold	GO:0003676//GO:0043023//GO:0000166	nucleic acid binding//ribosomal large subunit binding//nucleotide binding	--	--
c110513_g1	GO:0055085//GO:0006810	transmembrane transport//transport	GO:0042626//GO:0005524	ATPase activity, coupled to transmembrane movement of substances//ATP binding	GO:0016021	integral component of membrane
c110524_g1	GO:0015031	protein transport	--	--	GO:0016021//GO:0005789	integral component of membrane//endoplasmic reticulum membrane
c110531_g1	GO:0006508	proteolysis	GO:0004197	cysteine-type endopeptidase activity	--	--
c11054_g1	--	--	GO:0070403	NAD+ binding	--	--
c110553_g1	--	--	GO:0016740	transferase activity	--	--
c110559_g1	GO:0050790	regulation of catalytic activity	GO:0030234	enzyme regulator activity	--	--
c110565_g1	GO:0055114	oxidation-reduction process	GO:0016705//GO:0020037//GO:0005506	oxidoreductase activity, acting on paired donors, with incorporation or reduction of molecular oxygen//heme binding//iron ion binding	--	--
c110568_g1	GO:0042710	biofilm formation	--	--	--	--
c110580_g1	GO:0006810	transport	GO:0005215	transporter activity	GO:0016020	membrane
c110585_g1	--	--	GO:0003723	RNA binding	--	--
c110601_g1	GO:0055114//GO:0007165//GO:0015774	oxidation-reduction process//signal transduction//polysaccharide transport	GO:0051920//GO:0005509//GO:0005515//GO:0015159	peroxiredoxin activity//calcium ion binding//protein binding//polysaccharide transmembrane transporter activity	GO:0016020//GO:0005578	membrane//proteinaceous extracellular matrix
c110609_g1	GO:0019058	viral life cycle	--	--	GO:0019031	viral envelope
c110613_g1	GO:0006810//GO:0055085	transport//transmembrane transport	GO:0005524//GO:0042626	ATP binding//ATPase activity, coupled to transmembrane movement of substances	GO:0016021	integral component of membrane
c110617_g1	GO:0016032	viral process	--	--	--	--
c110619_g1	GO:0005975	carbohydrate metabolic process	GO:0004553	hydrolase activity, hydrolyzing O-glycosyl compounds	--	--
c110621_g1	GO:0046488	phosphatidylinositol metabolic process	GO:0016307	phosphatidylinositol phosphate kinase activity	--	--
c110633_g1	--	--	GO:0005515	protein binding	--	--
c110642_g1	GO:0008152	metabolic process	GO:0016787	hydrolase activity	--	--
c110659_g1	GO:0030001//GO:0006827//GO:0006826//GO:0055085	metal ion transport//high-affinity iron ion transmembrane transport//iron ion transport//transmembrane transport	GO:0005381//GO:0046873	iron ion transmembrane transporter activity//metal ion transmembrane transporter activity	GO:0033573//GO:0016020	high-affinity iron permease complex//membrane
c110676_g1	--	--	--	--	GO:0016021//GO:0042765	integral component of membrane//GPI-anchor transamidase complex
c110684_g1	GO:0006241//GO:0006183//GO:0006165//GO:0006228//GO:0006144//GO:0006206	CTP biosynthetic process//GTP biosynthetic process//nucleoside diphosphate phosphorylation//UTP biosynthetic process//purine nucleobase metabolic process//pyrimidine nucleobase metabolic process	GO:0004550	nucleoside diphosphate kinase activity	--	--
c110695_g1	GO:0006487	protein N-linked glycosylation	GO:0003830	beta-1,4-mannosylglycoprotein 4-beta-N-acetylglucosaminyltransferase activity	GO:0016020	membrane
c110701_g1	GO:0006468	protein phosphorylation	GO:0004672//GO:0005524	protein kinase activity//ATP binding	--	--
c110708_g1	GO:0006367//GO:0006352	transcription initiation from RNA polymerase II promoter//DNA-templated transcription, initiation	GO:0003677	DNA binding	GO:0005669//GO:0005634	transcription factor TFIID complex//nucleus
c110716_g1	GO:0006464//GO:0006144//GO:0006351//GO:0006206	cellular protein modification process//purine nucleobase metabolic process//transcription, DNA-templated//pyrimidine nucleobase metabolic process	GO:0016151//GO:0046872//GO:0008270//GO:0003677//GO:0003899	nickel cation binding//metal ion binding//zinc ion binding//DNA binding//DNA-directed RNA polymerase activity	GO:0005730	nucleolus
c110718_g1	GO:0015992//GO:0015986	proton transport//ATP synthesis coupled proton transport	GO:0015078	hydrogen ion transmembrane transporter activity	GO:0000276//GO:0019031	mitochondrial proton-transporting ATP synthase complex, coupling factor F(o)//viral envelope
c110722_g1	GO:0006888	ER to Golgi vesicle-mediated transport	--	--	GO:0005801//GO:0005622	cis-Golgi network//intracellular
c11072_g1	GO:0015031//GO:0044038	protein transport//cell wall macromolecule biosynthetic process	GO:0016757	transferase activity, transferring glycosyl groups	GO:0030176//GO:0005886//GO:0016021	integral component of endoplasmic reticulum membrane//plasma membrane//integral component of membrane
c110742_g1	GO:0006412//GO:0042254	translation//ribosome biogenesis	GO:0003735	structural constituent of ribosome	GO:0005840//GO:0005622	ribosome//intracellular
c110755_g1	GO:0006351	transcription, DNA-templated	--	--	--	--
c110776_g1	--	--	GO:0051536//GO:0003824	iron-sulfur cluster binding//catalytic activity	--	--
c110782_g1	GO:0006446//GO:0006413	regulation of translational initiation//translational initiation	GO:0003743	translation initiation factor activity	GO:0005840	ribosome
c110784_g1	GO:0031505	fungal-type cell wall organization	--	--	--	--
c11078_g1	GO:0006950//GO:0007186	response to stress//G-protein coupled receptor signaling pathway	GO:0004930	G-protein coupled receptor activity	--	--
c110792_g1	GO:0016192//GO:0006886	vesicle-mediated transport//intracellular protein transport	--	--	GO:0030117	membrane coat
c110795_g1	GO:0006265	DNA topological change	GO:0003918//GO:0003677	DNA topoisomerase type II (ATP-hydrolyzing) activity//DNA binding	GO:0005694	chromosome
c110809_g1	GO:0007304	chorion-containing eggshell formation	GO:0005213	structural constituent of chorion	GO:0042600//GO:0005576	chorion//extracellular region
c110826_g1	GO:0008152	metabolic process	GO:0003824	catalytic activity	--	--
c110832_g1	GO:0015992//GO:0015991	proton transport//ATP hydrolysis coupled proton transport	GO:0015078	hydrogen ion transmembrane transporter activity	GO:0033179	proton-transporting V-type ATPase, V0 domain
c110836_g1	GO:0006508	proteolysis	GO:0004222	metalloendopeptidase activity	--	--
c110858_g1	--	--	--	--	GO:0005576	extracellular region
c110863_g1	--	--	--	--	GO:0005887	integral component of plasma membrane
c110864_g1	GO:0006750//GO:0006749	glutathione biosynthetic process//glutathione metabolic process	GO:0004357	glutamate-cysteine ligase activity	GO:0017109	glutamate-cysteine ligase complex
c110873_g1	GO:0030154	cell differentiation	--	--	GO:0016021	integral component of membrane
c110884_g1	--	--	GO:0046983	protein dimerization activity	--	--
c110891_g1	--	--	GO:0008270	zinc ion binding	--	--
c110902_g1	--	--	GO:0005515	protein binding	--	--
c110909_g1	GO:0019441//GO:0006568	tryptophan catabolic process to kynurenine//tryptophan metabolic process	GO:0020037//GO:0004833	heme binding//tryptophan 2,3-dioxygenase activity	--	--
c110912_g1	--	--	--	--	GO:0016021	integral component of membrane
c11091_g1	--	--	--	--	GO:0016021	integral component of membrane
c110922_g1	GO:0055114//GO:0006118	oxidation-reduction process//obsolete electron transport	GO:0016655	oxidoreductase activity, acting on NAD(P)H, quinone or similar compound as acceptor	--	--
c110927_g1	GO:0055085//GO:0030001	transmembrane transport//metal ion transport	GO:0046873	metal ion transmembrane transporter activity	GO:0016020	membrane
c110947_g1	GO:0006465	signal peptide processing	GO:0008233	peptidase activity	GO:0016021//GO:0005787	integral component of membrane//signal peptidase complex
c110948_g1	GO:0030163	protein catabolic process	GO:0008914	leucyltransferase activity	--	--
c110975_g1	GO:0042254//GO:0006412	ribosome biogenesis//translation	GO:0003735	structural constituent of ribosome	GO:0005840	ribosome
c110979_g1	--	--	GO:0004252	serine-type endopeptidase activity	GO:0005886	plasma membrane
c110989_g1	GO:0006629//GO:0007034	lipid metabolic process//vacuolar transport	GO:0051287	NAD binding	--	--
c111009_g1	GO:0008152//GO:0005975	metabolic process//carbohydrate metabolic process	GO:0003824//GO:0016832	catalytic activity//aldehyde-lyase activity	--	--
c111019_g1	GO:0005975	carbohydrate metabolic process	GO:0004553	hydrolase activity, hydrolyzing O-glycosyl compounds	--	--
c111020_g1	GO:0006807//GO:0055114//GO:0006537	nitrogen compound metabolic process//oxidation-reduction process//glutamate biosynthetic process	GO:0015930	glutamate synthase activity	--	--
c111026_g1	GO:0006355	regulation of transcription, DNA-templated	GO:0003700	transcription factor activity, sequence-specific DNA binding	GO:0005667	transcription factor complex
c111048_g1	--	--	GO:0003723	RNA binding	--	--
c111058_g1	GO:0006298	mismatch repair	GO:0030983//GO:0005524	mismatched DNA binding//ATP binding	--	--
c111059_g1	GO:0015991//GO:0010508//GO:0015992//GO:0006810	ATP hydrolysis coupled proton transport//positive regulation of autophagy//proton transport//transport	GO:0015078//GO:0051082	hydrogen ion transmembrane transporter activity//unfolded protein binding	GO:0016021//GO:0030288//GO:0033179	integral component of membrane//outer membrane-bounded periplasmic space//proton-transporting V-type ATPase, V0 domain
c111072_g1	--	--	GO:0050662//GO:0003824	coenzyme binding//catalytic activity	--	--
c111078_g1	GO:0006206//GO:0006207	pyrimidine nucleobase metabolic process//'de novo' pyrimidine nucleobase biosynthetic process	GO:0004590	orotidine-5'-phosphate decarboxylase activity	--	--
c111079_g1	GO:0035556	intracellular signal transduction	--	--	GO:0016020	membrane
c111085_g1	GO:0006813	potassium ion transport	GO:0005516//GO:0015269	calmodulin binding//calcium-activated potassium channel activity	GO:0016021	integral component of membrane
c111097_g1	GO:0015074	DNA integration	GO:0003677	DNA binding	--	--
c111098_g1	GO:0006260	DNA replication	GO:0003887	DNA-directed DNA polymerase activity	GO:0042575	DNA polymerase complex
c111169_g1	GO:0005975	carbohydrate metabolic process	GO:0004559	alpha-mannosidase activity	--	--
c111173_g1	GO:0007010	cytoskeleton organization	GO:0003779	actin binding	--	--
c111183_g1	GO:0000413//GO:0006457	protein peptidyl-prolyl isomerization//protein folding	GO:0003755	peptidyl-prolyl cis-trans isomerase activity	--	--
c111185_g1	GO:0006611//GO:0006406//GO:0006998	protein export from nucleus//mRNA export from nucleus//nuclear envelope organization	--	--	GO:0031965	nuclear membrane
c111189_g1	--	--	GO:0003824	catalytic activity	--	--
c111191_g1	--	--	GO:0003677	DNA binding	GO:0005634	nucleus
c111199_g1	--	--	GO:0005515	protein binding	GO:0005737	cytoplasm
c111205_g1	GO:0006725	cellular aromatic compound metabolic process	GO:0008198//GO:0016491	ferrous iron binding//oxidoreductase activity	--	--
c111239_g1	GO:0051252//GO:0006402	regulation of RNA metabolic process//mRNA catabolic process	GO:0004535//GO:0003723//GO:0046872	poly(A)-specific ribonuclease activity//RNA binding//metal ion binding	GO:0005634//GO:0005737	nucleus//cytoplasm
c111241_g1	--	--	GO:0005515	protein binding	--	--
c111244_g1	GO:0055114	oxidation-reduction process	GO:0016614	oxidoreductase activity, acting on CH-OH group of donors	--	--
c111246_g1	GO:0008608	attachment of spindle microtubules to kinetochore	--	--	GO:0042729//GO:0072686	DASH complex//mitotic spindle
c11124_g1	GO:0042254//GO:0006412	ribosome biogenesis//translation	GO:0003735	structural constituent of ribosome	GO:0005840//GO:0005622	ribosome//intracellular
c111258_g1	GO:0006508	proteolysis	--	--	--	--
c111262_g1	GO:0008152//GO:0055114	metabolic process//oxidation-reduction process	GO:0016491	oxidoreductase activity	--	--
c111263_g1	GO:0046740	transport of virus in host, cell to cell	--	--	GO:0044156	host cell junction
c111276_g1	GO:0016192	vesicle-mediated transport	--	--	GO:0016021	integral component of membrane
c111282_g1	--	--	--	--	GO:0016021	integral component of membrane
c111298_g1	--	--	GO:0008270	zinc ion binding	--	--
c1112_g1	GO:0055114	oxidation-reduction process	GO:0016491	oxidoreductase activity	--	--
c111301_g1	GO:0030833//GO:0034314	regulation of actin filament polymerization//Arp2/3 complex-mediated actin nucleation	--	--	GO:0015629//GO:0005885	actin cytoskeleton//Arp2/3 protein complex
c111309_g1	--	--	GO:0003824	catalytic activity	--	--
c111310_g1	--	--	GO:0004252	serine-type endopeptidase activity	GO:0005886	plasma membrane
c111318_g1	GO:0042157	lipoprotein metabolic process	--	--	GO:0005576	extracellular region
c111339_g1	GO:0006979//GO:0006749//GO:0006804//GO:0055114	response to oxidative stress//glutathione metabolic process//obsolete peroxidase reaction//oxidation-reduction process	GO:0004602	glutathione peroxidase activity	--	--
c111344_g1	--	--	GO:0016491	oxidoreductase activity	--	--
c111346_g1	GO:0006355	regulation of transcription, DNA-templated	GO:0003677	DNA binding	--	--
c11134_g1	GO:0007156	homophilic cell adhesion via plasma membrane adhesion molecules	GO:0005509	calcium ion binding	GO:0016020	membrane
c111392_g1	GO:0015992//GO:0015991	proton transport//ATP hydrolysis coupled proton transport	GO:0015078	hydrogen ion transmembrane transporter activity	GO:0033177//GO:0016021//GO:0033179	proton-transporting two-sector ATPase complex, proton-transporting domain//integral component of membrane//proton-transporting V-type ATPase, V0 domain
c111416_g1	GO:0006486//GO:0000917	protein glycosylation//barrier septum assembly	GO:0016757	transferase activity, transferring glycosyl groups	--	--
c111420_g1	GO:0055085	transmembrane transport	--	--	--	--
c111427_g1	GO:0042254//GO:0006446//GO:0006412//GO:0006413	ribosome biogenesis//regulation of translational initiation//translation//translational initiation	GO:0003743//GO:0003735	translation initiation factor activity//structural constituent of ribosome	GO:0005840//GO:0005622	ribosome//intracellular
c111434_g1	GO:0006468//GO:0009069//GO:0016310	protein phosphorylation//serine family amino acid metabolic process//phosphorylation	GO:0004674//GO:0005524//GO:0000287	protein serine/threonine kinase activity//ATP binding//magnesium ion binding	--	--
c111459_g1	GO:0006810	transport	GO:0005215	transporter activity	GO:0016020	membrane
c111469_g1	--	--	GO:0005515	protein binding	--	--
c111473_g1	--	--	GO:0008270	zinc ion binding	--	--
c111496_g1	--	--	--	--	GO:0016021	integral component of membrane
c111540_g1	GO:0006810	transport	GO:0005215	transporter activity	GO:0016021//GO:0016020	integral component of membrane//membrane
c111560_g1	GO:0008152	metabolic process	GO:0003824	catalytic activity	--	--
c111566_g1	GO:0008152	metabolic process	GO:0016791	phosphatase activity	--	--
c11158_g1	--	--	GO:0046872	metal ion binding	--	--
c11159_g1	GO:0034227//GO:0006355//GO:0002098	tRNA thio-modification//regulation of transcription, DNA-templated//tRNA wobble uridine modification	GO:0003677//GO:0008270//GO:0046872//GO:0000049	DNA binding//zinc ion binding//metal ion binding//tRNA binding	--	--
c111605_g1	GO:0030435	sporulation resulting in formation of a cellular spore	--	--	--	--
c11160_g1	GO:0006357	regulation of transcription from RNA polymerase II promoter	GO:0001104	RNA polymerase II transcription cofactor activity	GO:0016592	mediator complex
c111626_g1	--	--	GO:0005515	protein binding	--	--
c111628_g1	GO:0006810	transport	--	--	GO:0016021	integral component of membrane
c111632_g1	GO:0006206//GO:0006230	pyrimidine nucleobase metabolic process//TMP biosynthetic process	GO:0005524//GO:0004797	ATP binding//thymidine kinase activity	--	--
c111686_g1	GO:0042254//GO:0006412	ribosome biogenesis//translation	GO:0003735	structural constituent of ribosome	GO:0005840//GO:0005622	ribosome//intracellular
c111700_g1	GO:0015979	photosynthesis	--	--	--	--
c111701_g1	GO:0006412//GO:0042254	translation//ribosome biogenesis	GO:0003735	structural constituent of ribosome	GO:0005622//GO:0005840	intracellular//ribosome
c111708_g1	--	--	--	--	GO:0016021	integral component of membrane
c111709_g1	--	--	GO:0003677	DNA binding	--	--
c111719_g1	GO:0006554//GO:0006550//GO:0055114//GO:0008152//GO:0006552//GO:0006574//GO:0006631//GO:0006633//GO:0006568//GO:0018874	lysine catabolic process//isoleucine catabolic process//oxidation-reduction process//metabolic process//leucine catabolic process//valine catabolic process//fatty acid metabolic process//fatty acid biosynthetic process//tryptophan metabolic process//benzoate metabolic process	GO:0003857//GO:0016491	3-hydroxyacyl-CoA dehydrogenase activity//oxidoreductase activity	--	--
c111720_g1	GO:0035269	protein O-linked mannosylation	GO:0004169	dolichyl-phosphate-mannose-protein mannosyltransferase activity	GO:0000136	alpha-1,6-mannosyltransferase complex
c111754_g1	GO:0006810	transport	--	--	GO:0016021	integral component of membrane
c111774_g1	GO:0006810	transport	--	--	GO:0016021	integral component of membrane
c111781_g1	GO:0006750//GO:0006749	glutathione biosynthetic process//glutathione metabolic process	GO:0004357	glutamate-cysteine ligase activity	GO:0017109	glutamate-cysteine ligase complex
c111786_g1	GO:0009405	pathogenesis	--	--	GO:0005576	extracellular region
c111820_g1	GO:0046740	transport of virus in host, cell to cell	--	--	GO:0016021	integral component of membrane
c111826_g1	--	--	--	--	GO:0005742	mitochondrial outer membrane translocase complex
c111849_g1	GO:0006260//GO:0019079	DNA replication//viral genome replication	GO:0030337	DNA polymerase processivity factor activity	GO:0042575	DNA polymerase complex
c111869_g1	GO:0042254//GO:0006412	ribosome biogenesis//translation	GO:0003735	structural constituent of ribosome	GO:0005622//GO:0005840	intracellular//ribosome
c111878_g1	--	--	GO:0005515	protein binding	--	--
c111879_g1	--	--	GO:0008061	chitin binding	GO:0005737	cytoplasm
c111895_g1	GO:0055114	oxidation-reduction process	GO:0016627	oxidoreductase activity, acting on the CH-CH group of donors	GO:0005737	cytoplasm
c111897_g1	GO:0006448//GO:0006414	regulation of translational elongation//translational elongation	GO:0003746	translation elongation factor activity	GO:0005840//GO:0005789//GO:0005853	ribosome//endoplasmic reticulum membrane//eukaryotic translation elongation factor 1 complex
c111907_g1	GO:0006412//GO:0042254	translation//ribosome biogenesis	GO:0003735//GO:0008097	structural constituent of ribosome//5S rRNA binding	GO:0005840	ribosome
c111936_g1	GO:0005975	carbohydrate metabolic process	GO:0004553	hydrolase activity, hydrolyzing O-glycosyl compounds	--	--
c111979_g1	GO:0006281//GO:0002949//GO:0000723//GO:0006260//GO:0007264//GO:0006810//GO:0006777	DNA repair//tRNA threonylcarbamoyladenosine modification//telomere maintenance//DNA replication//small GTPase mediated signal transduction//transport//Mo-molybdopterin cofactor biosynthetic process	GO:0016301//GO:0003678//GO:0003924//GO:0005524//GO:0016887//GO:0043531//GO:0005525//GO:0098519	kinase activity//DNA helicase activity//GTPase activity//ATP binding//ATPase activity//ADP binding//GTP binding//nucleotide phosphatase activity, acting on free nucleotides	GO:0005657	replication fork
c111986_g1	--	--	GO:0008134	transcription factor binding	GO:0005634//GO:0005667	nucleus//transcription factor complex
c111987_g1	--	--	--	--	GO:0005886	plasma membrane
c111990_g1	GO:0006886//GO:0016117	intracellular protein transport//carotenoid biosynthetic process	GO:0016705	oxidoreductase activity, acting on paired donors, with incorporation or reduction of molecular oxygen	GO:0005783//GO:0016021	endoplasmic reticulum//integral component of membrane
c111994_g1	--	--	GO:0005515	protein binding	--	--
c1119_g1	GO:0030001//GO:0055085//GO:0006270//GO:0006355	metal ion transport//transmembrane transport//DNA replication initiation//regulation of transcription, DNA-templated	GO:0003677//GO:0046873	DNA binding//metal ion transmembrane transporter activity	GO:0016020	membrane
c112016_g1	GO:0005975	carbohydrate metabolic process	GO:0004553	hydrolase activity, hydrolyzing O-glycosyl compounds	--	--
c112041_g1	GO:0006826//GO:0006397//GO:0034755	iron ion transport//mRNA processing//iron ion transmembrane transport	GO:0003723//GO:0005381	RNA binding//iron ion transmembrane transporter activity	GO:0005634//GO:0016021//GO:0005737	nucleus//integral component of membrane//cytoplasm
c112042_g1	--	--	GO:0030247	polysaccharide binding	--	--
c112051_g1	GO:0006355	regulation of transcription, DNA-templated	GO:0003677	DNA binding	--	--
c112053_g1	--	--	GO:0005515	protein binding	--	--
c112062_g1	--	--	--	--	GO:0005634	nucleus
c11207_g1	GO:0008152	metabolic process	GO:0016758	transferase activity, transferring hexosyl groups	--	--
c112082_g1	GO:0048309//GO:0016567//GO:0051028	endoplasmic reticulum inheritance//protein ubiquitination//mRNA transport	GO:0031386//GO:0016881	protein tag//acid-amino acid ligase activity	--	--
c112089_g1	--	--	GO:0004659	prenyltransferase activity	GO:0016021	integral component of membrane
c112099_g1	GO:0006555//GO:0042967//GO:0019281	methionine metabolic process//acyl-carrier-protein biosynthetic process//L-methionine biosynthetic process from homoserine via O-succinyl-L-homoserine and cystathionine	GO:0008899	homoserine O-succinyltransferase activity	GO:0005737	cytoplasm
c112105_g1	GO:0006275//GO:0006355	regulation of DNA replication//regulation of transcription, DNA-templated	GO:0003677//GO:0003700	DNA binding//transcription factor activity, sequence-specific DNA binding	GO:0005667//GO:0042025	transcription factor complex//host cell nucleus
c112112_g1	GO:0008608	attachment of spindle microtubules to kinetochore	--	--	GO:0072686//GO:0042729	mitotic spindle//DASH complex
c112125_g1	GO:0006725//GO:0055114	cellular aromatic compound metabolic process//oxidation-reduction process	GO:0003824	catalytic activity	--	--
c112199_g1	--	--	GO:0004064	arylesterase activity	--	--
c112213_g1	GO:0009058	biosynthetic process	--	--	--	--
c112217_g1	GO:0009878	nodule morphogenesis	GO:0046872	metal ion binding	--	--
c112219_g1	GO:0006814//GO:0006118//GO:0006744//GO:0015992//GO:0006120	sodium ion transport//obsolete electron transport//ubiquinone biosynthetic process//proton transport//mitochondrial electron transport, NADH to ubiquinone	GO:0008137//GO:0003954	NADH dehydrogenase (ubiquinone) activity//NADH dehydrogenase activity	GO:0005739	mitochondrion
c11223_g1	--	--	GO:0005515	protein binding	--	--
c112244_g1	GO:0030436//GO:0006508	asexual sporulation//proteolysis	GO:0004190	aspartic-type endopeptidase activity	--	--
c112252_g1	GO:0007606//GO:0007165	sensory perception of chemical stimulus//signal transduction	GO:0004888	transmembrane signaling receptor activity	GO:0016020	membrane
c112253_g1	--	--	GO:0003677//GO:0046983	DNA binding//protein dimerization activity	--	--
c112254_g1	GO:0055114	oxidation-reduction process	GO:0016491//GO:0030151	oxidoreductase activity//molybdenum ion binding	--	--
c112264_g1	GO:0022900	electron transport chain	--	--	GO:0016021	integral component of membrane
c112266_g1	GO:0006364	rRNA processing	--	--	GO:0032040//GO:0005730	small-subunit processome//nucleolus
c11228_g1	--	--	GO:0003676	nucleic acid binding	--	--
c112291_g1	--	--	GO:0005506	iron ion binding	--	--
c112339_g1	GO:0006355	regulation of transcription, DNA-templated	--	--	GO:0005634	nucleus
c112348_g1	GO:0007165	signal transduction	GO:0008201//GO:0050750//GO:0005525//GO:0003677	heparin binding//low-density lipoprotein particle receptor binding//GTP binding//DNA binding	GO:0005783	endoplasmic reticulum
c112425_g1	GO:0006355	regulation of transcription, DNA-templated	GO:0008270	zinc ion binding	GO:0005634	nucleus
c112428_g1	GO:0042981	regulation of apoptotic process	--	--	--	--
c112429_g1	GO:0015979	photosynthesis	--	--	--	--
c112438_g1	--	--	--	--	GO:0016021	integral component of membrane
c112441_g1	GO:0007165//GO:0006952	signal transduction//defense response	GO:0005126	cytokine receptor binding	GO:0005576	extracellular region
c112455_g1	GO:0006468//GO:0016310//GO:0009069//GO:0051607	protein phosphorylation//phosphorylation//serine family amino acid metabolic process//defense response to virus	GO:0005524//GO:0003779//GO:0004674	ATP binding//actin binding//protein serine/threonine kinase activity	GO:0019031//GO:0009424//GO:0005815	viral envelope//bacterial-type flagellum hook//microtubule organizing center
c112458_g1	--	--	--	--	GO:0016021//GO:0016012	integral component of membrane//sarcoglycan complex
c112484_g1	--	--	--	--	GO:0005639	integral component of nuclear inner membrane
c112487_g1	GO:0006879	cellular iron ion homeostasis	--	--	GO:0005576	extracellular region
c112496_g1	GO:0006508	proteolysis	GO:0004190	aspartic-type endopeptidase activity	--	--
c112498_g1	GO:0006508	proteolysis	GO:0008234	cysteine-type peptidase activity	--	--
c112502_g1	GO:0006355	regulation of transcription, DNA-templated	GO:0003700	transcription factor activity, sequence-specific DNA binding	GO:0042025//GO:0005667	host cell nucleus//transcription factor complex
c112505_g1	GO:0040007//GO:0008283//GO:0006955//GO:0007165	growth//cell proliferation//immune response//signal transduction	GO:0008083//GO:0005126	growth factor activity//cytokine receptor binding	GO:0005576	extracellular region
c112508_g1	--	--	GO:0008270//GO:0003723	zinc ion binding//RNA binding	--	--
c112519_g1	GO:0007264	small GTPase mediated signal transduction	GO:0005525	GTP binding	--	--
c112522_g1	--	--	GO:0005515	protein binding	--	--
c11254_g1	GO:0019064//GO:0007165//GO:0009401	fusion of virus membrane with host plasma membrane//signal transduction//phosphoenolpyruvate-dependent sugar phosphotransferase system	GO:0005515//GO:0004871	protein binding//signal transducer activity	GO:0016020//GO:0019031	membrane//viral envelope
c112561_g1	GO:0006869//GO:0042157	lipid transport//lipoprotein metabolic process	GO:0008289	lipid binding	GO:0005576	extracellular region
c112573_g1	--	--	GO:0003677	DNA binding	--	--
c112580_g1	GO:0006357	regulation of transcription from RNA polymerase II promoter	GO:0001104	RNA polymerase II transcription cofactor activity	GO:0016592	mediator complex
c112601_g1	GO:0006468	protein phosphorylation	GO:0004672//GO:0005524//GO:0000166//GO:0043167	protein kinase activity//ATP binding//nucleotide binding//ion binding	--	--
c112609_g1	GO:0030255	protein secretion by the type IV secretion system	--	--	--	--
c112613_g1	GO:0006334	nucleosome assembly	--	--	GO:0005634	nucleus
c112614_g1	GO:0046797//GO:0015992//GO:0006123	viral procapsid maturation//proton transport//mitochondrial electron transport, cytochrome c to oxygen	GO:0004129	cytochrome-c oxidase activity	GO:0045277	respiratory chain complex IV
c11264_g1	GO:0009253//GO:0005975//GO:0016998	peptidoglycan catabolic process//carbohydrate metabolic process//cell wall macromolecule catabolic process	GO:0003796	lysozyme activity	--	--
c112651_g1	GO:0006413//GO:0006184//GO:0006446	translational initiation//obsolete GTP catabolic process//regulation of translational initiation	GO:0005525//GO:0003924//GO:0003743	GTP binding//GTPase activity//translation initiation factor activity	GO:0005840	ribosome
c112658_g1	GO:0006468	protein phosphorylation	GO:0005524//GO:0004672	ATP binding//protein kinase activity	--	--
c112664_g1	GO:0055114	oxidation-reduction process	GO:0016705//GO:0020037//GO:0005506	oxidoreductase activity, acting on paired donors, with incorporation or reduction of molecular oxygen//heme binding//iron ion binding	--	--
c112698_g1	--	--	GO:0043565	sequence-specific DNA binding	--	--
c112702_g1	GO:0019521//GO:0006098//GO:0055114	D-gluconate metabolic process//pentose-phosphate shunt//oxidation-reduction process	GO:0050661//GO:0004616	NADP binding//phosphogluconate dehydrogenase (decarboxylating) activity	--	--
c112703_g1	--	--	GO:0008270//GO:0046872	zinc ion binding//metal ion binding	--	--
c112719_g1	--	--	--	--	GO:0005747//GO:0005739	mitochondrial respiratory chain complex I//mitochondrion
c112736_g1	GO:0006355	regulation of transcription, DNA-templated	GO:0003700	transcription factor activity, sequence-specific DNA binding	GO:0005667	transcription factor complex
c11274_g1	GO:0050909	sensory perception of taste	--	--	GO:0016021	integral component of membrane
c112757_g1	GO:0006950//GO:0006355//GO:0009403	response to stress//regulation of transcription, DNA-templated//toxin biosynthetic process	GO:0003677	DNA binding	GO:0016020	membrane
c112764_g1	--	--	GO:0046983	protein dimerization activity	--	--
c112770_g1	GO:0006355	regulation of transcription, DNA-templated	GO:0003700	transcription factor activity, sequence-specific DNA binding	GO:0005667	transcription factor complex
c112777_g1	GO:0030683	evasion or tolerance by virus of host immune response	--	--	GO:0044386	integral to host endoplasmic reticulum membrane
c112785_g1	GO:0006468	protein phosphorylation	GO:0004672//GO:0005524	protein kinase activity//ATP binding	--	--
c112797_g1	GO:0006633//GO:0055114	fatty acid biosynthetic process//oxidation-reduction process	GO:0005506//GO:0016491	iron ion binding//oxidoreductase activity	--	--
c112802_g1	GO:0015031	protein transport	--	--	GO:0016020	membrane
c112809_g1	GO:0016032	viral process	--	--	--	--
c11281_g1	GO:0006355//GO:0009116	regulation of transcription, DNA-templated//nucleoside metabolic process	GO:0046872//GO:0003824//GO:0003677	metal ion binding//catalytic activity//DNA binding	--	--
c11282_g1	GO:0006396	RNA processing	--	--	GO:0005622	intracellular
c112837_g1	GO:0006810//GO:0055085	transport//transmembrane transport	GO:0005524//GO:0042626	ATP binding//ATPase activity, coupled to transmembrane movement of substances	GO:0016021	integral component of membrane
c112859_g1	--	--	GO:0005515	protein binding	--	--
c112868_g1	--	--	GO:0004222	metalloendopeptidase activity	--	--
c112870_g1	--	--	GO:0004003//GO:0003677//GO:0005524	ATP-dependent DNA helicase activity//DNA binding//ATP binding	GO:0005657	replication fork
c112885_g1	--	--	GO:0005515	protein binding	--	--
c11289_g1	GO:0006275//GO:0006355	regulation of DNA replication//regulation of transcription, DNA-templated	GO:0003677//GO:0003700	DNA binding//transcription factor activity, sequence-specific DNA binding	GO:0042025//GO:0005667	host cell nucleus//transcription factor complex
c112926_g1	GO:0006367	transcription initiation from RNA polymerase II promoter	--	--	GO:0005672	transcription factor TFIIA complex
c112927_g1	GO:0015886//GO:0017004	heme transport//cytochrome complex assembly	--	--	GO:0016021	integral component of membrane
c11292_g1	GO:0008152	metabolic process	GO:0016491	oxidoreductase activity	--	--
c112942_g1	GO:0016310//GO:0009069//GO:0006468	phosphorylation//serine family amino acid metabolic process//protein phosphorylation	GO:0004672//GO:0005524//GO:0004674	protein kinase activity//ATP binding//protein serine/threonine kinase activity	--	--
c112947_g1	GO:0006814//GO:0006885	sodium ion transport//regulation of pH	--	--	GO:0016021	integral component of membrane
c11299_g1	GO:0009228	thiamine biosynthetic process	GO:0051536	iron-sulfur cluster binding	--	--
c113013_g1	--	--	GO:0003676	nucleic acid binding	--	--
c113035_g1	GO:0006355	regulation of transcription, DNA-templated	--	--	GO:0005634	nucleus
c113047_g1	GO:0006560//GO:0006525//GO:0006597//GO:0008295	proline metabolic process//arginine metabolic process//spermine biosynthetic process//spermidine biosynthetic process	GO:0004014	adenosylmethionine decarboxylase activity	--	--
c113056_g1	GO:0007059//GO:0000090//GO:0070206//GO:0031110//GO:0007067//GO:0051301	chromosome segregation//mitotic anaphase//protein trimerization//regulation of microtubule polymerization or depolymerization//mitotic nuclear division//cell division	GO:0008017	microtubule binding	GO:0016021//GO:0005876//GO:0045298//GO:0000940	integral component of membrane//spindle microtubule//tubulin complex//condensed chromosome outer kinetochore
c113063_g1	--	--	GO:0005524	ATP binding	--	--
c113071_g1	--	--	--	--	GO:0016020	membrane
c113076_g1	--	--	GO:0005515	protein binding	--	--
c113080_g1	GO:0006412//GO:0042254	translation//ribosome biogenesis	GO:0003735	structural constituent of ribosome	GO:0005840//GO:0005622	ribosome//intracellular
c113102_g1	GO:0005992	trehalose biosynthetic process	GO:0003824	catalytic activity	--	--
c113104_g1	GO:0006810	transport	GO:0005215	transporter activity	GO:0016020	membrane
c113107_g1	GO:0016032	viral process	--	--	--	--
c113118_g1	GO:0006807//GO:0006672	nitrogen compound metabolic process//ceramide metabolic process	GO:0016811	hydrolase activity, acting on carbon-nitrogen (but not peptide) bonds, in linear amides	GO:0016021	integral component of membrane
c1131_g2	GO:0015979	photosynthesis	--	--	GO:0009523//GO:0009539//GO:0016020	photosystem II//photosystem II reaction center//membrane
c113200_g1	GO:0006397	mRNA processing	--	--	--	--
c113295_g1	--	--	--	--	GO:0005739	mitochondrion
c113319_g1	--	--	GO:0003677	DNA binding	--	--
c113327_g1	GO:0030153//GO:0006955	bacteriocin immunity//immune response	GO:0015643	toxic substance binding	GO:0019814//GO:0019013	immunoglobulin complex//viral nucleocapsid
c11332_g1	GO:0071630//GO:0031144	nucleus-associated proteasomal ubiquitin-dependent protein catabolic process//proteasome localization	--	--	GO:0005634	nucleus
c113350_g1	GO:0006355	regulation of transcription, DNA-templated	GO:0016747	transferase activity, transferring acyl groups other than amino-acyl groups	--	--
c113358_g1	GO:0010508	positive regulation of autophagy	GO:0005525//GO:0003924//GO:0008013	GTP binding//GTPase activity//beta-catenin binding	GO:0016342//GO:0016020	catenin complex//membrane
c11335_g1	--	--	GO:0005515	protein binding	--	--
c113367_g1	--	--	GO:0005515	protein binding	--	--
c113369_g1	GO:0006811//GO:0006813	ion transport//potassium ion transport	GO:0005249	voltage-gated potassium channel activity	GO:0008076//GO:0016020	voltage-gated potassium channel complex//membrane
c113370_g1	GO:0008033//GO:0006400//GO:0009451//GO:0019087	tRNA processing//tRNA modification//RNA modification//transformation of host cell by virus	GO:0008176	tRNA (guanine-N7-)-methyltransferase activity	GO:0016021	integral component of membrane
c113372_g1	--	--	--	--	GO:0005759	mitochondrial matrix
c113374_g1	GO:0006810	transport	--	--	GO:0016021	integral component of membrane
c113375_g1	GO:0006810	transport	--	--	GO:0005886	plasma membrane
c113376_g1	GO:0005975	carbohydrate metabolic process	GO:0004553	hydrolase activity, hydrolyzing O-glycosyl compounds	--	--
c113380_g1	--	--	--	--	GO:0016021	integral component of membrane
c113382_g1	--	--	GO:0008017	microtubule binding	GO:0045298	tubulin complex
c113385_g1	--	--	GO:0004252	serine-type endopeptidase activity	GO:0005886	plasma membrane
c113389_g3	GO:0055085//GO:0006816//GO:0006874//GO:0006270//GO:0030001	transmembrane transport//calcium ion transport//cellular calcium ion homeostasis//DNA replication initiation//metal ion transport	GO:0046983//GO:0046873//GO:0005219	protein dimerization activity//metal ion transmembrane transporter activity//ryanodine-sensitive calcium-release channel activity	GO:0005622//GO:0016021//GO:0016020	intracellular//integral component of membrane//membrane
c113391_g1	--	--	GO:0005515	protein binding	--	--
c113392_g1	GO:0055114	oxidation-reduction process	--	--	--	--
c113393_g1	GO:0055114//GO:0008152	oxidation-reduction process//metabolic process	GO:0016714//GO:0016597	oxidoreductase activity, acting on paired donors, with incorporation or reduction of molecular oxygen, reduced pteridine as one donor, and incorporation of one atom of oxygen//amino acid binding	--	--
c113398_g1	GO:0006364//GO:0006629//GO:0006355	rRNA processing//lipid metabolic process//regulation of transcription, DNA-templated	GO:0003700//GO:0005515	transcription factor activity, sequence-specific DNA binding//protein binding	GO:0005667//GO:0032040	transcription factor complex//small-subunit processome
c113401_g1	--	--	--	--	GO:0019028	viral capsid
c113402_g1	GO:0006813	potassium ion transport	GO:0030955//GO:0005249	potassium ion binding//voltage-gated potassium channel activity	GO:0016021//GO:0008076	integral component of membrane//voltage-gated potassium channel complex
c113407_g1	GO:0006412//GO:0042254	translation//ribosome biogenesis	GO:0003735	structural constituent of ribosome	GO:0005622//GO:0005840	intracellular//ribosome
c113409_g1	GO:0016032	viral process	--	--	--	--
c113416_g1	GO:0019058	viral life cycle	--	--	--	--
c113417_g1	GO:0051028	mRNA transport	--	--	GO:0005634	nucleus
c113424_g1	GO:0006506	GPI anchor biosynthetic process	--	--	GO:0016021	integral component of membrane
c113425_g1	GO:0055114	oxidation-reduction process	GO:0016702//GO:0046872	oxidoreductase activity, acting on single donors with incorporation of molecular oxygen, incorporation of two atoms of oxygen//metal ion binding	--	--
c113430_g1	--	--	GO:0008270	zinc ion binding	--	--
c113444_g1	GO:0006355	regulation of transcription, DNA-templated	--	--	GO:0005634	nucleus
c113447_g1	GO:0006090//GO:0006525//GO:0006814//GO:0006560//GO:0015992//GO:0015986//GO:0071436	pyruvate metabolic process//arginine metabolic process//sodium ion transport//proline metabolic process//proton transport//ATP synthesis coupled proton transport//sodium ion export	GO:0015081//GO:0008948//GO:0015078	sodium ion transmembrane transporter activity//oxaloacetate decarboxylase activity//hydrogen ion transmembrane transporter activity	GO:0000276//GO:0016020	mitochondrial proton-transporting ATP synthase complex, coupling factor F(o)//membrane
c113448_g1	--	--	GO:0008270	zinc ion binding	--	--
c113450_g1	GO:0006810	transport	GO:0042626	ATPase activity, coupled to transmembrane movement of substances	--	--
c113457_g1	GO:0007186//GO:0006260	G-protein coupled receptor signaling pathway//DNA replication	GO:0004252//GO:0004930	serine-type endopeptidase activity//G-protein coupled receptor activity	GO:0000808//GO:0005886//GO:0005634//GO:0016021	origin recognition complex//plasma membrane//nucleus//integral component of membrane
c113459_g1	--	--	GO:0005198	structural molecule activity	GO:0019028	viral capsid
c11345_g1	GO:0006810	transport	--	--	GO:0016021	integral component of membrane
c113463_g1	GO:0035092	sperm chromatin condensation	GO:0003677	DNA binding	GO:0000228	nuclear chromosome
c113467_g1	GO:0001514//GO:0006448	selenocysteine incorporation//regulation of translational elongation	GO:0003723//GO:0005525//GO:0003746	RNA binding//GTP binding//translation elongation factor activity	GO:0005840//GO:0005737	ribosome//cytoplasm
c11346_g1	GO:0006144//GO:0006531//GO:0006164//GO:0006522	purine nucleobase metabolic process//aspartate metabolic process//purine nucleotide biosynthetic process//alanine metabolic process	GO:0004019//GO:0005525	adenylosuccinate synthase activity//GTP binding	--	--
c113471_g1	GO:0006865	amino acid transport	--	--	GO:0016020	membrane
c113482_g1	--	--	GO:0003723	RNA binding	--	--
c113483_g1	GO:0022900	electron transport chain	GO:0016651	oxidoreductase activity, acting on NAD(P)H	--	--
c11348_g1	GO:0007096	regulation of exit from mitosis	--	--	GO:0005634	nucleus
c113494_g1	--	--	GO:0003723	RNA binding	--	--
c113499_g1	--	--	GO:0030234	enzyme regulator activity	GO:0016020	membrane
c1134_g1	GO:0008033//GO:0055114//GO:0016117	tRNA processing//oxidation-reduction process//carotenoid biosynthetic process	GO:0071949//GO:0051287//GO:0004499//GO:0050660//GO:0016491//GO:0050661//GO:0016705	FAD binding//NAD binding//N,N-dimethylaniline monooxygenase activity//flavin adenine dinucleotide binding//oxidoreductase activity//NADP binding//oxidoreductase activity, acting on paired donors, with incorporation or reduction of molecular oxygen	--	--
c113501_g1	GO:0006144//GO:0006508	purine nucleobase metabolic process//proteolysis	GO:0070008//GO:0003968//GO:0016817//GO:0004197//GO:0004252	serine-type exopeptidase activity//RNA-directed RNA polymerase activity//hydrolase activity, acting on acid anhydrides//cysteine-type endopeptidase activity//serine-type endopeptidase activity	GO:0031379	RNA-directed RNA polymerase complex
c113507_g1	GO:0006633	fatty acid biosynthetic process	GO:0016747	transferase activity, transferring acyl groups other than amino-acyl groups	GO:0016020	membrane
c113509_g1	GO:0000398//GO:0015986//GO:0015992	mRNA splicing, via spliceosome//ATP synthesis coupled proton transport//proton transport	GO:0015078	hydrogen ion transmembrane transporter activity	GO:0005681//GO:0033588//GO:0000276	spliceosomal complex//Elongator holoenzyme complex//mitochondrial proton-transporting ATP synthase complex, coupling factor F(o)
c113514_g1	--	--	GO:0005515	protein binding	--	--
c113517_g1	GO:0006333	chromatin assembly or disassembly	--	--	GO:0005634	nucleus
c113520_g1	GO:0006260//GO:0006367//GO:0006144//GO:0055085//GO:0032968//GO:0006270//GO:0006351//GO:0006206//GO:0030001	DNA replication//transcription initiation from RNA polymerase II promoter//purine nucleobase metabolic process//transmembrane transport//positive regulation of transcription elongation from RNA polymerase II promoter//DNA replication initiation//transcription, DNA-templated//pyrimidine nucleobase metabolic process//metal ion transport	GO:0046873//GO:0003899//GO:0003677	metal ion transmembrane transporter activity//DNA-directed RNA polymerase activity//DNA binding	GO:0005634//GO:0016020//GO:0005730	nucleus//membrane//nucleolus
c113525_g1	--	--	GO:0051082//GO:0031072	unfolded protein binding//heat shock protein binding	--	--
c113527_g1	--	--	GO:0046872	metal ion binding	--	--
c113535_g1	GO:0055114//GO:0008152	oxidation-reduction process//metabolic process	GO:0016491	oxidoreductase activity	--	--
c113542_g1	GO:0055114//GO:0006119//GO:0006118//GO:0015992	oxidation-reduction process//oxidative phosphorylation//obsolete electron transport//proton transport	GO:0008121	ubiquinol-cytochrome-c reductase activity	--	--
c113547_g1	GO:0006629	lipid metabolic process	GO:0008081	phosphoric diester hydrolase activity	--	--
c113549_g1	GO:0019076//GO:0006812//GO:0032801	viral release from host cell//cation transport//receptor catabolic process	GO:0005261	cation channel activity	GO:0033644	host cell membrane
c113553_g1	GO:0006412//GO:0042254	translation//ribosome biogenesis	GO:0003735	structural constituent of ribosome	GO:0005840//GO:0005622	ribosome//intracellular
c113559_g1	GO:0071310//GO:0006629//GO:0060742//GO:0019216//GO:0043408//GO:0006665//GO:0060736	cellular response to organic substance//lipid metabolic process//epithelial cell differentiation involved in prostate gland development//regulation of lipid metabolic process//regulation of MAPK cascade//sphingolipid metabolic process//prostate gland growth	GO:0003676//GO:0008270	nucleic acid binding//zinc ion binding	GO:0005794//GO:0005615//GO:0005739//GO:0005764	Golgi apparatus//extracellular space//mitochondrion//lysosome
c113562_g1	GO:0006744	ubiquinone biosynthetic process	--	--	--	--
c113565_g1	GO:0034599	cellular response to oxidative stress	--	--	GO:0005789	endoplasmic reticulum membrane
c113570_g1	GO:0006869	lipid transport	GO:0005319	lipid transporter activity	--	--
c113580_g1	GO:0045454	cell redox homeostasis	--	--	--	--
c113586_g1	GO:0006412//GO:0042254	translation//ribosome biogenesis	GO:2001070//GO:0003735	starch binding//structural constituent of ribosome	GO:0005840	ribosome
c113587_g1	GO:0035556	intracellular signal transduction	--	--	--	--
c113591_g1	GO:0006308//GO:0007094	DNA catabolic process//mitotic spindle assembly checkpoint	GO:0008855	exodeoxyribonuclease VII activity	GO:0009318	exodeoxyribonuclease VII complex
c113593_g1	GO:0007165//GO:0019079	signal transduction//viral genome replication	GO:0003723	RNA binding	--	--
c113597_g1	GO:0006914//GO:0008612	autophagy//peptidyl-lysine modification to peptidyl-hypusine	GO:0051082	unfolded protein binding	--	--
c113597_g2	--	--	GO:0005524	ATP binding	--	--
c113609_g1	--	--	GO:0016817	hydrolase activity, acting on acid anhydrides	--	--
c113613_g1	--	--	--	--	GO:0032040	small-subunit processome
c113620_g1	GO:0042254//GO:0006412	ribosome biogenesis//translation	GO:0003735	structural constituent of ribosome	GO:0005840//GO:0005622	ribosome//intracellular
c113624_g1	GO:0007166//GO:0007165	cell surface receptor signaling pathway//signal transduction	GO:0004888	transmembrane signaling receptor activity	GO:0016020	membrane
c113625_g1	--	--	GO:0003924	GTPase activity	--	--
c113628_g1	GO:0055114	oxidation-reduction process	--	--	--	--
c113632_g1	GO:0006468	protein phosphorylation	GO:0004672//GO:0005524	protein kinase activity//ATP binding	--	--
c113637_g1	GO:0006355	regulation of transcription, DNA-templated	GO:0003677//GO:0008270	DNA binding//zinc ion binding	--	--
c113638_g1	GO:0006090//GO:0006525//GO:0006814//GO:0006560//GO:0071436	pyruvate metabolic process//arginine metabolic process//sodium ion transport//proline metabolic process//sodium ion export	GO:0015081//GO:0008948	sodium ion transmembrane transporter activity//oxaloacetate decarboxylase activity	GO:0016020	membrane
c11363_g1	GO:0008152//GO:0055114	metabolic process//oxidation-reduction process	GO:0032934//GO:0000166//GO:0016491	sterol binding//nucleotide binding//oxidoreductase activity	--	--
c113640_g1	GO:0015684	ferrous iron transport	GO:0015093//GO:0008270	ferrous iron transmembrane transporter activity//zinc ion binding	GO:0016021	integral component of membrane
c113651_g1	--	--	GO:0003677	DNA binding	--	--
c113653_g1	GO:0055085//GO:0030001	transmembrane transport//metal ion transport	GO:0046873	metal ion transmembrane transporter activity	GO:0016020	membrane
c113666_g1	--	--	GO:0005515	protein binding	--	--
c113667_g1	GO:0006367	transcription initiation from RNA polymerase II promoter	--	--	--	--
c113670_g1	GO:0015992//GO:0006744//GO:0006120//GO:0006814	proton transport//ubiquinone biosynthetic process//mitochondrial electron transport, NADH to ubiquinone//sodium ion transport	GO:0008137	NADH dehydrogenase (ubiquinone) activity	GO:0005743	mitochondrial inner membrane
c113671_g1	GO:0006560//GO:0071436//GO:0006090//GO:0006814//GO:0006525	proline metabolic process//sodium ion export//pyruvate metabolic process//sodium ion transport//arginine metabolic process	GO:0008948//GO:0015081	oxaloacetate decarboxylase activity//sodium ion transmembrane transporter activity	GO:0016020	membrane
c113676_g1	--	--	GO:0008270	zinc ion binding	--	--
c11367_g1	GO:0000398	mRNA splicing, via spliceosome	--	--	GO:0005681	spliceosomal complex
c113683_g1	GO:0006807//GO:0006542//GO:0009252	nitrogen compound metabolic process//glutamine biosynthetic process//peptidoglycan biosynthetic process	GO:0004356	glutamate-ammonia ligase activity	--	--
c113684_g1	GO:0055085//GO:0006810	transmembrane transport//transport	--	--	GO:0016020	membrane
c113687_g1	GO:0019042//GO:0006850	viral latency//mitochondrial pyruvate transport	--	--	GO:0005743//GO:0033644	mitochondrial inner membrane//host cell membrane
c113695_g1	GO:0006120//GO:0006814//GO:0055114//GO:0006744//GO:0015992	mitochondrial electron transport, NADH to ubiquinone//sodium ion transport//oxidation-reduction process//ubiquinone biosynthetic process//proton transport	GO:0008137	NADH dehydrogenase (ubiquinone) activity	--	--
c113703_g1	GO:0006355	regulation of transcription, DNA-templated	GO:0003723//GO:0003700//GO:0008270	RNA binding//transcription factor activity, sequence-specific DNA binding//zinc ion binding	GO:0005667	transcription factor complex
c113705_g1	--	--	--	--	GO:0019012	virion
c113710_g1	GO:0007157//GO:0009405	heterophilic cell-cell adhesion via plasma membrane cell adhesion molecules//pathogenesis	--	--	GO:0016021	integral component of membrane
c113714_g1	--	--	GO:0005515	protein binding	--	--
c113722_g1	GO:0006260	DNA replication	GO:0003887//GO:0003677	DNA-directed DNA polymerase activity//DNA binding	GO:0042575	DNA polymerase complex
c113724_g1	GO:0006531//GO:0006144//GO:0006164//GO:0006522	aspartate metabolic process//purine nucleobase metabolic process//purine nucleotide biosynthetic process//alanine metabolic process	GO:0005525//GO:0004019	GTP binding//adenylosuccinate synthase activity	--	--
c113725_g1	GO:0055114	oxidation-reduction process	GO:0005506//GO:0016705//GO:0020037	iron ion binding//oxidoreductase activity, acting on paired donors, with incorporation or reduction of molecular oxygen//heme binding	--	--
c113729_g1	--	--	--	--	GO:0016020	membrane
c113733_g1	GO:0006284	base-excision repair	GO:0008725	DNA-3-methyladenine glycosylase activity	--	--
c11373_g1	--	--	GO:0008270	zinc ion binding	--	--
c113753_g1	--	--	GO:0005515	protein binding	--	--
c113762_g1	GO:0000398//GO:0006955//GO:0000902	mRNA splicing, via spliceosome//immune response//cell morphogenesis	--	--	GO:0016020//GO:0005681	membrane//spliceosomal complex
c113765_g1	GO:0000398//GO:0045454	mRNA splicing, via spliceosome//cell redox homeostasis	--	--	GO:0005681	spliceosomal complex
c113770_g1	GO:0006355	regulation of transcription, DNA-templated	GO:0003700//GO:0003677//GO:0043565//GO:0035091	transcription factor activity, sequence-specific DNA binding//DNA binding//sequence-specific DNA binding//phosphatidylinositol binding	GO:0005667//GO:0005622	transcription factor complex//intracellular
c113771_g1	GO:0006281	DNA repair	GO:0008081	phosphoric diester hydrolase activity	GO:0005634	nucleus
c113793_g1	--	--	--	--	GO:0016021	integral component of membrane
c113795_g1	GO:0007187//GO:0007608	G-protein coupled receptor signaling pathway, coupled to cyclic nucleotide second messenger//sensory perception of smell	GO:0005549//GO:0004984	odorant binding//olfactory receptor activity	GO:0016020	membrane
c113796_g1	GO:0018149	peptide cross-linking	GO:0003810	protein-glutamine gamma-glutamyltransferase activity	--	--
c113806_g1	GO:0034227//GO:0002098	tRNA thio-modification//tRNA wobble uridine modification	GO:0000049	tRNA binding	--	--
c113814_g1	--	--	GO:0005515	protein binding	--	--
c113815_g1	--	--	GO:0005515	protein binding	--	--
c113816_g1	GO:0006415//GO:0006449	translational termination//regulation of translational termination	GO:0003747//GO:0004252	translation release factor activity//serine-type endopeptidase activity	GO:0005886//GO:0018444//GO:0005840	plasma membrane//translation release factor complex//ribosome
c113817_g1	--	--	--	--	GO:0009424	bacterial-type flagellum hook
c113826_g1	GO:0006094	gluconeogenesis	GO:0005525//GO:0004611	GTP binding//phosphoenolpyruvate carboxykinase activity	--	--
c113829_g1	--	--	GO:0003676	nucleic acid binding	--	--
c113833_g1	GO:0006511	ubiquitin-dependent protein catabolic process	--	--	--	--
c113839_g1	--	--	GO:0097159//GO:1901363	organic cyclic compound binding//heterocyclic compound binding	--	--
c113843_g1	GO:0006508	proteolysis	GO:0004252	serine-type endopeptidase activity	--	--
c113845_g1	GO:0055085	transmembrane transport	GO:0022857	transmembrane transporter activity	GO:0016021	integral component of membrane
c113849_g1	--	--	GO:0005198	structural molecule activity	GO:0005923//GO:0005886//GO:0016021	bicellular tight junction//plasma membrane//integral component of membrane
c113855_g1	GO:0006355	regulation of transcription, DNA-templated	GO:0043565//GO:0003700//GO:0003677	sequence-specific DNA binding//transcription factor activity, sequence-specific DNA binding//DNA binding	GO:0005667//GO:0005634	transcription factor complex//nucleus
c113860_g1	--	--	GO:0050662//GO:0003824	coenzyme binding//catalytic activity	--	--
c113862_g1	GO:0007186//GO:0007631//GO:0007187//GO:0022410	G-protein coupled receptor signaling pathway//feeding behavior//G-protein coupled receptor signaling pathway, coupled to cyclic nucleotide second messenger//circadian sleep/wake cycle process	GO:0016499	orexin receptor activity	GO:0016021	integral component of membrane
c113879_g1	GO:0055114	oxidation-reduction process	GO:0008270//GO:0047134	zinc ion binding//protein-disulfide reductase activity	--	--
c113881_g1	GO:0006412//GO:0042254	translation//ribosome biogenesis	GO:0003735//GO:0046872	structural constituent of ribosome//metal ion binding	GO:0005622//GO:0005840	intracellular//ribosome
c113883_g1	--	--	GO:0005515	protein binding	--	--
c113885_g1	--	--	GO:0003677	DNA binding	--	--
c113896_g1	--	--	--	--	GO:0019031	viral envelope
c113897_g1	--	--	GO:0004857	enzyme inhibitor activity	--	--
c113911_g1	GO:0007010	cytoskeleton organization	GO:0003779	actin binding	--	--
c113916_g1	GO:0015940//GO:0015937	pantothenate biosynthetic process//coenzyme A biosynthetic process	GO:0004594//GO:0005524	pantothenate kinase activity//ATP binding	--	--
c113922_g1	GO:0006914//GO:0015992//GO:0015991//GO:0006886	autophagy//proton transport//ATP hydrolysis coupled proton transport//intracellular protein transport	GO:0051082//GO:0004190//GO:0019901//GO:0015078	unfolded protein binding//aspartic-type endopeptidase activity//protein kinase binding//hydrogen ion transmembrane transporter activity	GO:0033179//GO:0016021//GO:0005783	proton-transporting V-type ATPase, V0 domain//integral component of membrane//endoplasmic reticulum
c113923_g1	GO:0006412//GO:0042254	translation//ribosome biogenesis	GO:0003735	structural constituent of ribosome	GO:0005622//GO:0005840	intracellular//ribosome
c113924_g1	GO:0007631//GO:0007186//GO:0006979//GO:0055114//GO:0022410//GO:0007187//GO:0006804	feeding behavior//G-protein coupled receptor signaling pathway//response to oxidative stress//oxidation-reduction process//circadian sleep/wake cycle process//G-protein coupled receptor signaling pathway, coupled to cyclic nucleotide second messenger//obsolete peroxidase reaction	GO:0020037//GO:0004601//GO:0016499	heme binding//peroxidase activity//orexin receptor activity	GO:0016021	integral component of membrane
c113927_g1	GO:0006810//GO:0006811	transport//ion transport	GO:0005230	extracellular ligand-gated ion channel activity	GO:0016020	membrane
c113930_g1	--	--	GO:0005515	protein binding	--	--
c113940_g1	--	--	GO:0003677//GO:0046872	DNA binding//metal ion binding	--	--
c113954_g1	--	--	--	--	GO:0016020	membrane
c113955_g1	GO:0006950	response to stress	GO:0005516	calmodulin binding	--	--
c113959_g1	--	--	GO:0000062	fatty-acyl-CoA binding	--	--
c113962_g1	--	--	GO:0005515	protein binding	--	--
c113964_g1	--	--	--	--	GO:0016020	membrane
c113966_g1	GO:0015979	photosynthesis	--	--	GO:0009522//GO:0009538	photosystem I//photosystem I reaction center
c113967_g1	GO:0090263//GO:0016567	positive regulation of canonical Wnt signaling pathway//protein ubiquitination	GO:0008270//GO:0046872//GO:0005515//GO:0016787	zinc ion binding//metal ion binding//protein binding//hydrolase activity	GO:0005576	extracellular region
c113977_g1	--	--	GO:0008270	zinc ion binding	--	--
c113979_g1	--	--	--	--	GO:0005789	endoplasmic reticulum membrane
c11397_g1	--	--	GO:0017176	phosphatidylinositol N-acetylglucosaminyltransferase activity	--	--
c113981_g1	GO:0040007//GO:0008283//GO:0007165	growth//cell proliferation//signal transduction	GO:0008083	growth factor activity	--	--
c113993_g1	GO:0051603	proteolysis involved in cellular protein catabolic process	GO:0004298	threonine-type endopeptidase activity	GO:0005839	proteasome core complex
c113999_g1	GO:0007264	small GTPase mediated signal transduction	GO:0000166//GO:0005525	nucleotide binding//GTP binding	--	--
c11399_g1	GO:0006659	phosphatidylserine biosynthetic process	--	--	--	--
c114001_g1	GO:0055085	transmembrane transport	GO:0022857	transmembrane transporter activity	GO:0016021	integral component of membrane
c114002_g1	GO:0008643	carbohydrate transport	GO:0008982	protein-N(PI)-phosphohistidine-sugar phosphotransferase activity	GO:0009357	protein-N(PI)-phosphohistidine-sugar phosphotransferase complex
c114004_g1	GO:0009271//GO:0006355	phage shock//regulation of transcription, DNA-templated	--	--	--	--
c114007_g1	GO:0055114	oxidation-reduction process	GO:0016625//GO:0051536//GO:0016491	oxidoreductase activity, acting on the aldehyde or oxo group of donors, iron-sulfur protein as acceptor//iron-sulfur cluster binding//oxidoreductase activity	--	--
c114010_g1	GO:0042207//GO:0006559//GO:0006570//GO:0055114	styrene catabolic process//L-phenylalanine catabolic process//tyrosine metabolic process//oxidation-reduction process	GO:0004411	homogentisate 1,2-dioxygenase activity	--	--
c114012_g1	GO:0035556	intracellular signal transduction	--	--	--	--
c114013_g1	GO:0042254//GO:0006412	ribosome biogenesis//translation	GO:0003735	structural constituent of ribosome	GO:0005840//GO:0005622	ribosome//intracellular
c114014_g1	GO:0006355	regulation of transcription, DNA-templated	--	--	--	--
c114016_g1	GO:0055085//GO:0030001	transmembrane transport//metal ion transport	GO:0046873	metal ion transmembrane transporter activity	GO:0016020	membrane
c114017_g1	GO:0006448//GO:0001514	regulation of translational elongation//selenocysteine incorporation	GO:0003746//GO:0003723//GO:0005525	translation elongation factor activity//RNA binding//GTP binding	GO:0005840//GO:0005737	ribosome//cytoplasm
c114021_g1	--	--	GO:0003723	RNA binding	--	--
c114023_g1	GO:0055114	oxidation-reduction process	GO:0051287	NAD binding	--	--
c114026_g1	GO:0006276//GO:0006915	plasmid maintenance//apoptotic process	--	--	--	--
c114032_g1	GO:0055114	oxidation-reduction process	GO:0005506//GO:0016705//GO:0020037	iron ion binding//oxidoreductase activity, acting on paired donors, with incorporation or reduction of molecular oxygen//heme binding	--	--
c114035_g1	--	--	GO:0005525	GTP binding	--	--
c114037_g1	GO:0019087	transformation of host cell by virus	--	--	GO:0016021	integral component of membrane
c114049_g1	--	--	GO:0030976	thiamine pyrophosphate binding	--	--
c114051_g1	GO:0015986//GO:0007605//GO:0015992	ATP synthesis coupled proton transport//sensory perception of sound//proton transport	GO:0015078	hydrogen ion transmembrane transporter activity	GO:0000276	mitochondrial proton-transporting ATP synthase complex, coupling factor F(o)
c114053_g1	GO:0015979//GO:0050821	photosynthesis//protein stabilization	GO:0042301	phosphate ion binding	GO:0009523//GO:0016020	photosystem II//membrane
c114058_g1	GO:0006310	DNA recombination	GO:0003677	DNA binding	--	--
c114060_g1	GO:0006817	phosphate ion transport	GO:0005315	inorganic phosphate transmembrane transporter activity	GO:0016020	membrane
c114067_g1	GO:0019054	modulation by virus of host process	GO:0004857	enzyme inhibitor activity	--	--
c114069_g1	GO:0006810	transport	GO:0005215	transporter activity	GO:0016020	membrane
c114071_g1	GO:2001256	regulation of store-operated calcium entry	--	--	GO:0030176	integral component of endoplasmic reticulum membrane
c114074_g1	--	--	GO:0020037	heme binding	--	--
c114077_g1	GO:0015992//GO:0015672	proton transport//monovalent inorganic cation transport	GO:0005451	monovalent cation:proton antiporter activity	--	--
c11407_g1	GO:0006122	mitochondrial electron transport, ubiquinol to cytochrome c	--	--	GO:0005743//GO:0005750	mitochondrial inner membrane//mitochondrial respiratory chain complex III
c114093_g1	GO:0015992//GO:0009401//GO:0015986	proton transport//phosphoenolpyruvate-dependent sugar phosphotransferase system//ATP synthesis coupled proton transport	GO:0015078	hydrogen ion transmembrane transporter activity	GO:0016021	integral component of membrane
c114095_g1	GO:0006810	transport	GO:0005471//GO:0005524	ATP:ADP antiporter activity//ATP binding	GO:0016021	integral component of membrane
c114097_g1	GO:0006694//GO:0006695	steroid biosynthetic process//cholesterol biosynthetic process	GO:0004631	phosphomevalonate kinase activity	GO:0005737	cytoplasm
c114099_g1	GO:0006508	proteolysis	GO:0004190	aspartic-type endopeptidase activity	--	--
c114112_g1	GO:0006955//GO:0007165	immune response//signal transduction	GO:0005126	cytokine receptor binding	GO:0005576	extracellular region
c114116_g1	GO:0055114	oxidation-reduction process	--	--	--	--
c114117_g1	--	--	GO:0005515	protein binding	--	--
c114123_g1	GO:0030163	protein catabolic process	GO:0017111//GO:0005524	nucleoside-triphosphatase activity//ATP binding	GO:0005737	cytoplasm
c114126_g1	GO:0006313	transposition, DNA-mediated	GO:0004803//GO:0003677	transposase activity//DNA binding	--	--
c114129_g2	GO:0019087	transformation of host cell by virus	--	--	GO:0016021	integral component of membrane
c11412_g1	--	--	GO:0004064	arylesterase activity	--	--
c114131_g1	GO:0055085//GO:0006810	transmembrane transport//transport	GO:0042626//GO:0005524	ATPase activity, coupled to transmembrane movement of substances//ATP binding	GO:0016021	integral component of membrane
c114133_g1	--	--	--	--	GO:0019031	viral envelope
c114138_g1	--	--	GO:0008270//GO:0003723//GO:0005515	zinc ion binding//RNA binding//protein binding	--	--
c11413_g2	--	--	--	--	GO:0016020	membrane
c114140_g1	GO:0009069//GO:0016310	serine family amino acid metabolic process//phosphorylation	GO:0004674//GO:0016787	protein serine/threonine kinase activity//hydrolase activity	--	--
c114144_g1	--	--	GO:0016746	transferase activity, transferring acyl groups	--	--
c114146_g1	--	--	--	--	GO:0019013	viral nucleocapsid
c11414_g1	GO:0006522//GO:0006631//GO:0006531//GO:0006568//GO:0018874//GO:0006164//GO:0006550//GO:0006144//GO:0055114//GO:0006552//GO:0008152//GO:0006574//GO:0006633//GO:0006554	alanine metabolic process//fatty acid metabolic process//aspartate metabolic process//tryptophan metabolic process//benzoate metabolic process//purine nucleotide biosynthetic process//isoleucine catabolic process//purine nucleobase metabolic process//oxidation-reduction process//leucine catabolic process//metabolic process//valine catabolic process//fatty acid biosynthetic process//lysine catabol…	GO:0016491//GO:0004019//GO:0003857//GO:0005525	oxidoreductase activity//adenylosuccinate synthase activity//3-hydroxyacyl-CoA dehydrogenase activity//GTP binding	--	--
c114172_g1	GO:0009405	pathogenesis	GO:0043022//GO:0003723//GO:0016788	ribosome binding//RNA binding//hydrolase activity, acting on ester bonds	--	--
c114183_g1	GO:0006465	signal peptide processing	GO:0008233	peptidase activity	GO:0016021//GO:0005787	integral component of membrane//signal peptidase complex
c114188_g1	--	--	--	--	GO:0005615	extracellular space
c114194_g1	GO:0042254//GO:0006412	ribosome biogenesis//translation	GO:0003735	structural constituent of ribosome	GO:0005622//GO:0005840	intracellular//ribosome
c114195_g1	--	--	GO:0008237//GO:0008270	metallopeptidase activity//zinc ion binding	--	--
c114196_g1	GO:0030036	actin cytoskeleton organization	GO:0003779//GO:0042302	actin binding//structural constituent of cuticle	GO:0030054	cell junction
c114198_g1	GO:0000413//GO:0006457	protein peptidyl-prolyl isomerization//protein folding	GO:0003755	peptidyl-prolyl cis-trans isomerase activity	--	--
c114206_g1	GO:0006813	potassium ion transport	GO:0016286	small conductance calcium-activated potassium channel activity	GO:0016021	integral component of membrane
c114213_g1	GO:0051252	regulation of RNA metabolic process	GO:0004521	endoribonuclease activity	--	--
c114220_g1	GO:0009878	nodule morphogenesis	GO:0046872	metal ion binding	--	--
c114223_g1	--	--	--	--	GO:0016020	membrane
c114239_g1	GO:0006541	glutamine metabolic process	GO:0016787	hydrolase activity	--	--
c114243_g1	GO:0017000	antibiotic biosynthetic process	--	--	--	--
c114244_g1	GO:0055114	oxidation-reduction process	GO:0016620	oxidoreductase activity, acting on the aldehyde or oxo group of donors, NAD or NADP as acceptor	--	--
c114255_g1	GO:0006355	regulation of transcription, DNA-templated	GO:0003677	DNA binding	--	--
c114256_g1	--	--	--	--	GO:0000228	nuclear chromosome
c114257_g1	GO:0006493	protein O-linked glycosylation	GO:0000030	mannosyltransferase activity	GO:0000136//GO:0016020	alpha-1,6-mannosyltransferase complex//membrane
c114263_g1	--	--	--	--	GO:0016021	integral component of membrane
c114264_g1	GO:0006886//GO:0006888	intracellular protein transport//ER to Golgi vesicle-mediated transport	GO:0008270	zinc ion binding	GO:0030127	COPII vesicle coat
c114274_g1	GO:0007264	small GTPase mediated signal transduction	GO:0005525	GTP binding	--	--
c114277_g1	GO:0005975	carbohydrate metabolic process	GO:0016868//GO:0008168	intramolecular transferase activity, phosphotransferases//methyltransferase activity	--	--
c114281_g1	GO:0008152	metabolic process	GO:0000287//GO:0016791//GO:0008253	magnesium ion binding//phosphatase activity//5'-nucleotidase activity	GO:0005737	cytoplasm
c114287_g1	GO:0006396	RNA processing	--	--	GO:0005622	intracellular
c114297_g1	--	--	GO:0016881//GO:0005524	acid-amino acid ligase activity//ATP binding	--	--
c114302_g1	GO:0046488	phosphatidylinositol metabolic process	GO:0016307	phosphatidylinositol phosphate kinase activity	--	--
c114305_g1	GO:0006412//GO:0006508//GO:0042254	translation//proteolysis//ribosome biogenesis	GO:0003735//GO:0008233	structural constituent of ribosome//peptidase activity	GO:0005840	ribosome
c114313_g1	GO:0007165	signal transduction	GO:0005179	hormone activity	GO:0005576	extracellular region
c114318_g1	GO:0030833//GO:0034314	regulation of actin filament polymerization//Arp2/3 complex-mediated actin nucleation	--	--	GO:0005885//GO:0005856	Arp2/3 protein complex//cytoskeleton
c114319_g1	--	--	GO:0005515	protein binding	--	--
c114324_g1	--	--	GO:0003677	DNA binding	--	--
c114327_g1	GO:0042254	ribosome biogenesis	GO:0005524//GO:0004222//GO:0008270	ATP binding//metalloendopeptidase activity//zinc ion binding	GO:0016021//GO:0005730	integral component of membrane//nucleolus
[truncated: 31,246 more rows]
