# Supplementary material for: De Novo Transcriptomic Resources in the Brain of Vespa velutina for Invasion Control
Source: Insects. 2020 Feb 3;11(2):101. doi: 10.3390/insects11020101 (PMC7074412; doi:10.3390/insects11020101)
Supplement: Supplementary file 1 [file insects-11-00101-s001.zip › Supplement information/Additional file 8-Table S12-Annotation_KOG.xls]

Gene ID	KOG ID	Abbreviation	KOG Description
c123808_g1	KOG1169	IT	Diacylglycerol kinase
c1222_g1	KOG0079	R	GTP-binding protein H-ray, small G protein superfamily
c104474_g1	KOG2711	C	Glycerol-3-phosphate dehydrogenase/dihydroxyacetone 3-phosphate reductase
c17473_g1	KOG1723	J	60s ribosomal protein L30 isolog
c98762_g1	KOG3506	J	40S ribosomal protein S29
c64580_g5	KOG2597	R	Predicted aminopeptidase of the M17 family
c71917_g1	KOG2543	L	Origin recognition complex, subunit 5
c120518_g1	KOG2370	T	Cactin
c73707_g1	KOG0651	O	26S proteasome regulatory complex, ATPase RPT4
c71172_g1	KOG3078	F	Adenylate kinase
c116286_g1	KOG4177	M	Ankyrin
c72176_g1	KOG0469	J	Elongation factor 2
c52442_g1	KOG2450	C	Aldehyde dehydrogenase
c94142_g1	KOG0471	G	Alpha-amylase
c5492_g1	KOG0910	O	Thioredoxin-like protein
c93752_g1	KOG0725	R	Reductases with broad range of substrate specificities
c67565_g1	KOG1650	P	Predicted K+/H+-antiporter
c135675_g1	KOG4102	S	Uncharacterized conserved protein
c120941_g1	KOG0055	Q	Multidrug/pheromone exporter, ABC superfamily
c71728_g1	KOG1525	D	Sister chromatid cohesion complex Cohesin, subunit PDS5
c110289_g1	KOG0254	R	Predicted transporter (major facilitator superfamily)
c70279_g2	KOG0343	A	RNA Helicase
c41223_g1	KOG2448	E	Dihydroxy-acid dehydratase
c111301_g1	KOG3380	Z	Actin-related protein Arp2/3 complex, subunit ARPC5
c60767_g1	KOG2202	A	U2 snRNP splicing factor, small subunit, and related proteins
c124359_g1	KOG0292	U	Vesicle coat complex COPI, alpha subunit
c52458_g1	KOG2969	S	Uncharacterized conserved protein
c145007_g1	KOG0864	U	Ran-binding protein RANBP1 and related RanBD domain proteins
c70535_g1	KOG0613	Z	Projectin/twitchin and related proteins
c10511_g1	KOG1494	C	NAD-dependent malate dehydrogenase
c177391_g1	KOG0103	O	Molecular chaperones HSP105/HSP110/SSE1, HSP70 superfamily
c96452_g1	KOG1186	Q	Copper amine oxidase
c113587_g1	KOG4566	T	Cytokine-inducible SH2 protein
c65114_g1	KOG1680	I	Enoyl-CoA hydratase
c193251_g1	KOG1448	FE	Ribose-phosphate pyrophosphokinase
c70176_g2	KOG2177	O	Predicted E3 ubiquitin ligase
c69013_g1	KOG0101	O	Molecular chaperones HSP70/HSC70, HSP70 superfamily
c61150_g1	KOG0730	O	AAA+-type ATPase
c107349_g1	KOG0865	O	Cyclophilin type peptidyl-prolyl cis-trans isomerase
c72740_g3	KOG1632	R	Uncharacterized PHD Zn-finger protein
c126745_g1	KOG2282	C	NADH-ubiquinone oxidoreductase, NDUFS1/75 kDa subunit
c64731_g1	KOG4180	R	Predicted kinase
c72951_g1	KOG1516	R	Carboxylesterase and related proteins
c188881_g1	KOG1655	U	Protein involved in vacuolar protein sorting
c84089_g1	KOG1366	O	Alpha-macroglobulin
c69086_g2	KOG1078	U	Vesicle coat complex COPI, gamma subunit
c73396_g1	KOG0262	K	RNA polymerase I, large subunit
c51383_g1	KOG3440	C	Ubiquinol cytochrome c reductase, subunit QCR7
c40999_g1	KOG0157	QI	Cytochrome P450 CYP4/CYP19/CYP26 subfamilies
c96169_g1	KOG0527	K	HMG-box transcription factor
c80429_g1	KOG2335	J	tRNA-dihydrouridine synthase
c50045_g1	KOG0154	R	RNA-binding protein RBM5 and related proteins, contain G-patch and RRM domains
c8022_g1	KOG2517	G	Ribulose kinase and related carbohydrate kinases
c116831_g1	KOG0157	QI	Cytochrome P450 CYP4/CYP19/CYP26 subfamilies
c67725_g1	KOG0748	RT	Predicted membrane proteins, contain hemolysin III domain
c64546_g1	KOG2234	G	Predicted UDP-galactose transporter
c64243_g1	KOG0907	O	Thioredoxin
c13713_g2	KOG1577	R	Aldo/keto reductase family proteins
c73786_g1	KOG1370	H	S-adenosylhomocysteine hydrolase
c70790_g1	KOG1516	R	Carboxylesterase and related proteins
c121180_g1	KOG0118	R	FOG: RRM domain
c48125_g1	KOG1367	G	3-phosphoglycerate kinase
c89900_g1	KOG2100	O	Dipeptidyl aminopeptidase
c66903_g1	KOG2084	B	Predicted histone tail methylase containing SET domain
c107675_g1	KOG1351	C	Vacuolar H+-ATPase V1 sector, subunit B
c64119_g1	KOG1307	PT	K+-dependent Ca2+/Na+ exchanger NCKX1 and related proteins
c142858_g1	KOG0395	R	Ras-related GTPase
c55994_g2	KOG0728	O	26S proteasome regulatory complex, ATPase RPT6
c156680_g1	KOG3387	AJ	60S ribosomal protein 15.5kD/SNU13, NHP2/L7A family (includes ribonuclease P subunit p38), involved in splicing
c70296_g1	KOG1004	J	Exosomal 3'-5' exoribonuclease complex subunit Rrp40
c122677_g1	KOG0264	B	Nucleosome remodeling factor, subunit CAF1/NURF55/MSI1
c24375_g1	KOG1046	EO	Puromycin-sensitive aminopeptidase and related aminopeptidases
c184063_g1	KOG1584	R	Sulfotransferase
c65856_g1	KOG2317	J	Putative translation initiation inhibitor UK114/IBM1
c58459_g2	KOG0075	R	GTP-binding ADP-ribosylation factor-like protein
c62128_g1	KOG1339	O	Aspartyl protease
c88824_g1	KOG1095	T	Protein tyrosine kinase
c78782_g1	KOG3233	K	RNA polymerase III, subunit C34
c124511_g1	KOG0660	T	Mitogen-activated protein kinase
c187459_g1	KOG1706	E	Argininosuccinate synthase
c61391_g1	KOG1101	DR	Apoptosis inhibitor IAP1 and related BIR domain proteins
c124356_g1	KOG0651	O	26S proteasome regulatory complex, ATPase RPT4
c90556_g1	KOG0084	TU	GTPase Rab1/YPT1, small G protein superfamily, and related GTP-binding proteins
c58047_g1	KOG3774	T	Uncharacterized conserved protein Lama
c135193_g1	KOG0504	R	FOG: Ankyrin repeat
c86895_g1	KOG0255	R	Synaptic vesicle transporter SVOP and related transporters (major facilitator superfamily)
c135025_g1	KOG1673	R	Ras GTPases
c69271_g1	KOG1643	G	Triosephosphate isomerase
c159246_g1	KOG3052	C	Cytochrome c1
c120588_g1	KOG1494	C	NAD-dependent malate dehydrogenase
c179300_g1	KOG1933	I	Cholesterol transport protein (Niemann-Pick C disease protein)
c117082_g1	KOG0417	O	Ubiquitin-protein ligase
c95392_g1	KOG0133	LT	Deoxyribodipyrimidine photolyase/cryptochrome
c116707_g1	KOG1411	E	Aspartate aminotransferase/Glutamic oxaloacetic transaminase AAT1/GOT2
c71433_g1	KOG1721	R	FOG: Zn-finger
c46816_g1	KOG2799	C	Succinyl-CoA synthetase, beta subunit
c118706_g1	KOG0725	R	Reductases with broad range of substrate specificities
c43114_g1	KOG0910	O	Thioredoxin-like protein
c192697_g1	KOG2703	R	C4-type Zn-finger protein
c88319_g1	KOG0730	O	AAA+-type ATPase
c73517_g1	KOG0058	U	Peptide exporter, ABC superfamily
c142069_g1	KOG0014	K	MADS box transcription factor
c69404_g1	KOG0732	O	AAA+-type ATPase containing the bromodomain
c60091_g1	KOG0726	O	26S proteasome regulatory complex, ATPase RPT2
c177835_g1	KOG4606	S	Uncharacterized conserved protein
c68514_g1	KOG1721	R	FOG: Zn-finger
c44769_g1	KOG3623	K	Homeobox transcription factor SIP1
c109878_g1	KOG0439	U	VAMP-associated protein involved in inositol metabolism
c135692_g1	KOG1378	G	Purple acid phosphatase
c85260_g1	KOG1192	GC	UDP-glucuronosyl and UDP-glucosyl transferase
c37749_g1	KOG0471	G	Alpha-amylase
c86062_g1	KOG3070	J	Predicted RNA-binding protein containing PIN domain and invovled in translation or RNA processing
c59741_g1	KOG1753	J	40S ribosomal protein S16
c64009_g1	KOG3070	J	Predicted RNA-binding protein containing PIN domain and invovled in translation or RNA processing
c172077_g1	KOG3927	P	Na+/K+ ATPase, beta subunit
c54317_g1	KOG0683	E	Glutamine synthetase
c166475_g1	KOG1754	J	40S ribosomal protein S15/S22
c160523_g1	KOG3544	W	Collagens (type IV and type XIII), and related proteins
c46141_g1	KOG0776	H	Geranylgeranyl pyrophosphate synthase/Polyprenyl synthetase
c64767_g1	KOG0817	I	Acyl-CoA-binding protein
c78367_g1	KOG1668	K	Elongation factor 1 beta/delta chain
c67128_g1	KOG2290	T	Rhomboid family proteins
c71212_g1	KOG4753	S	Predicted membrane protein
c69332_g1	KOG3544	W	Collagens (type IV and type XIII), and related proteins
c186897_g1	KOG0378	J	40S ribosomal protein S4
c91331_g1	KOG1233	R	Alkyl-dihydroxyacetonephosphate synthase
c128373_g1	KOG1471	I	Phosphatidylinositol transfer protein SEC14 and related proteins
c72731_g1	KOG1755	Z	Profilin
c13717_g1	KOG1543	O	Cysteine proteinase Cathepsin L
c120110_g1	KOG0533	A	RRM motif-containing protein
c33270_g1	KOG0660	T	Mitogen-activated protein kinase
c67347_g1	KOG0593	R	Predicted protein kinase KKIAMRE
c57685_g1	KOG1411	E	Aspartate aminotransferase/Glutamic oxaloacetic transaminase AAT1/GOT2
c101704_g1	KOG2280	U	Vacuolar assembly/sorting protein VPS16
c121537_g1	KOG1543	O	Cysteine proteinase Cathepsin L
c188280_g1	KOG1438	E	Anthranilate phosphoribosyltransferase
c73395_g2	KOG1826	V	Ras GTPase activating protein RasGAP/neurofibromin
c69669_g1	KOG4126	P	Alkaline phosphatase
c120805_g1	KOG3424	J	40S ribosomal protein S24
c72663_g1	KOG3627	E	Trypsin
c63995_g1	KOG2747	B	Histone acetyltransferase (MYST family)
c73280_g4	KOG3510	T	FOG: Immunoglobulin C-2 Type/fibronectin type III domains
c86537_g1	KOG2592	S	Tumor differentially expressed (TDE) protein
c135612_g1	KOG0254	R	Predicted transporter (major facilitator superfamily)
c59874_g1	KOG1254	C	ATP-citrate lyase
c78502_g1	KOG1278	U	Endosomal membrane proteins, EMP70
c59132_g1	KOG0088	R	GTPase Rab21, small G protein superfamily
c71881_g2	KOG3632	TZ	Peripheral benzodiazepine receptor PRAX-1
c71357_g1	KOG0900	J	40S ribosomal protein S20
c137336_g1	KOG1860	UD	Nuclear protein export factor
c42175_g1	KOG3398	K	Transcription factor MBF1
c72123_g4	KOG3645	T	Acetylcholine receptor
c69807_g2	KOG0027	T	Calmodulin and related proteins (EF-Hand superfamily)
c30109_g1	KOG0815	J	60S acidic ribosomal protein P0
c26452_g1	KOG2937	A	Decapping enzyme complex, predicted pyrophosphatase DCP2
c131156_g1	KOG0158	Q	Cytochrome P450 CYP3/CYP5/CYP6/CYP9 subfamilies
c52860_g1	KOG0048	K	Transcription factor, Myb superfamily
c70450_g2	KOG0819	U	Annexin
c73008_g1	KOG3538	O	Disintegrin metalloproteinases with thrombospondin repeats
c194014_g1	KOG0258	E	Alanine aminotransferase
c72893_g1	KOG3627	E	Trypsin
c53602_g1	KOG1375	Z	Beta tubulin
c160964_g1	KOG0725	R	Reductases with broad range of substrate specificities
c139942_g1	KOG1202	I	Animal-type fatty acid synthase and related proteins
c117491_g1	KOG0865	O	Cyclophilin type peptidyl-prolyl cis-trans isomerase
c98685_g1	KOG0657	G	Glyceraldehyde 3-phosphate dehydrogenase
c94622_g1	KOG2337	H	Ubiquitin activating E1 enzyme-like protein
c131845_g1	KOG0037	T	Ca2+-binding protein, EF-Hand protein superfamily
c68771_g1	KOG0619	R	FOG: Leucine rich repeat
c146404_g1	KOG4304	K	Transcriptional repressors of the hairy/E(spl) family (contains HLH)
c45763_g1	KOG0100	O	Molecular chaperones GRP78/BiP/KAR2, HSP70 superfamily
c88912_g1	KOG3195	R	Uncharacterized membrane protein NPD008/CGI-148
c92125_g1	KOG3079	F	Uridylate kinase/adenylate kinase
c60258_g1	KOG2005	O	26S proteasome regulatory complex, subunit RPN1/PSMD2
c71477_g1	KOG0598	RT	Ribosomal protein S6 kinase and related proteins
c71976_g1	KOG0878	J	60S ribosomal protein L32
c72407_g1	KOG0969	L	DNA polymerase delta, catalytic subunit
c53509_g1	KOG1179	I	Very long-chain acyl-CoA synthetase/fatty acid transporter
c72337_g1	KOG4744	S	Uncharacterized conserved protein
c71101_g1	KOG0583	T	Serine/threonine protein kinase
c68203_g1	KOG3433	DR	Protein involved in meiotic recombination/predicted coiled-coil protein
c286_g1	KOG0065	Q	Pleiotropic drug resistance proteins (PDR1-15), ABC superfamily
c21725_g1	KOG3882	R	Tetraspanin family integral membrane protein
c124625_g1	KOG3255	J	60S ribosomal protein L9
c70796_g1	KOG1173	DO	Anaphase-promoting complex (APC), Cdc16 subunit
c79168_g1	KOG2189	C	Vacuolar H+-ATPase V0 sector, subunit a
c27718_g1	KOG3641	E	Zinc carboxypeptidase
c147258_g1	KOG2098	A	Predicted N6-adenine RNA methylase
c73133_g1	KOG1557	G	Fructose-biphosphate aldolase
c146812_g1	KOG0025	KC	Zn2+-binding dehydrogenase (nuclear receptor binding factor-1)
c161410_g1	KOG2315	J	Predicted translation initiation factor related to eIF-3a
c147958_g1	KOG2757	G	Mannose-6-phosphate isomerase
c189191_g1	KOG0254	R	Predicted transporter (major facilitator superfamily)
c163678_g1	KOG1626	C	Inorganic pyrophosphatase/Nucleosome remodeling factor, subunit NURF38
c68854_g3	KOG0017	R	FOG: Transposon-encoded proteins with TYA, reverse transcriptase, integrase domains in various combinations
c30840_g1	KOG0295	S	WD40 repeat-containing protein
c68931_g2	KOG4422	S	Uncharacterized conserved protein
c70488_g1	KOG1389	I	3-oxoacyl CoA thiolase
c67547_g1	KOG2541	IO	Palmitoyl protein thioesterase
c70398_g1	KOG0725	R	Reductases with broad range of substrate specificities
c54786_g1	KOG3794	K	CBF1-interacting corepressor CIR and related proteins
c170475_g1	KOG3184	J	60S ribosomal protein L7
c91078_g1	KOG2484	R	GTPase
c61291_g1	KOG3701	TK	TGFbeta receptor signaling protein SMAD and related proteins
c78094_g1	KOG1168	K	Transcription factor ACJ6/BRN-3, contains POU and HOX domains
c178196_g1	KOG2189	C	Vacuolar H+-ATPase V0 sector, subunit a
c70336_g1	KOG1404	E	Alanine-glyoxylate aminotransferase AGT2
c148202_g1	KOG1376	Z	Alpha tubulin
c141637_g1	KOG0023	Q	Alcohol dehydrogenase, class V
c77673_g1	KOG3071	I	Fatty acyl-CoA elongase/Polyunsaturated fatty acid specific elongation enzyme
c73857_g1	KOG0891	L	DNA-dependent protein kinase
c161996_g1	KOG2869	J	Meiotic cell division protein Pelota/DOM34
c62657_g1	KOG0419	O	Ubiquitin-protein ligase
c118851_g1	KOG1355	F	Adenylosuccinate synthase
c164124_g1	KOG0368	I	Acetyl-CoA carboxylase
c163816_g1	KOG0756	C	Mitochondrial tricarboxylate/dicarboxylate carrier proteins
c123240_g1	KOG4270	T	GTPase-activator protein
c134359_g1	KOG4224	U	Armadillo repeat protein VAC8 required for vacuole fusion, inheritance and cytosol-to-vacuole protein targeting
c70569_g1	KOG2449	EG	Methylmalonate semialdehyde dehydrogenase
c70604_g1	KOG3900	T	Transforming growth factor beta, bone morphogenetic protein and related proteins
c69016_g1	KOG2157	O	Predicted tubulin-tyrosine ligase
c187826_g1	KOG0800	O	FOG: Predicted E3 ubiquitin ligase
c73417_g1	KOG0205	P	Plasma membrane H+-transporting ATPase
c117805_g1	KOG1558	P	Fe2+/Zn2+ regulated transporter
c69744_g2	KOG0402	J	60S ribosomal protein L37
c116481_g1	KOG1351	C	Vacuolar H+-ATPase V1 sector, subunit B
c72195_g3	KOG1217	T	Fibrillins and related proteins containing Ca2+-binding EGF-like domains
c86988_g1	KOG1855	R	Predicted RNA-binding protein
c166574_g1	KOG0327	J	Translation initiation factor 4F, helicase subunit (eIF-4A) and related helicases
c63668_g2	KOG0894	O	Ubiquitin-protein ligase
c76862_g1	KOG1269	IR	SAM-dependent methyltransferases
c70514_g1	KOG0609	T	Calcium/calmodulin-dependent serine protein kinase/membrane-associated guanylate kinase
c77712_g1	KOG0206	R	P-type ATPase
c44339_g1	KOG1715	J	Mitochondrial/chloroplast ribosomal protein L12
c104617_g1	KOG3072	I	Long chain fatty acid elongase
c31473_g1	KOG0725	R	Reductases with broad range of substrate specificities
c71289_g1	KOG0350	A	DEAD-box ATP-dependent RNA helicase
c80289_g1	KOG1030	R	Predicted Ca2+-dependent phospholipid-binding protein
c183045_g1	KOG0393	R	Ras-related small GTPase, Rho type
c63111_g1	KOG1140	O	N-end rule pathway, recognition component UBR1
c28763_g1	KOG1122	A	tRNA and rRNA cytosine-C5-methylase (nucleolar protein NOL1/NOP2)
c91228_g1	KOG3167	A	Box H/ACA snoRNP component, involved in ribosomal RNA pseudouridinylation
c161850_g1	KOG0516	Z	Dystonin, GAS (Growth-arrest-specific protein), and related proteins
c12265_g1	KOG0425	O	Ubiquitin-protein ligase
c62924_g1	KOG3093	H	5-formyltetrahydrofolate cyclo-ligase
c66869_g2	KOG1756	B	Histone 2A
c111628_g1	KOG3287	U	Membrane trafficking protein, emp24/gp25L/p24 family
c186717_g1	KOG0840	O	ATP-dependent Clp protease, proteolytic subunit
c190019_g1	KOG0977	DY	Nuclear envelope protein lamin, intermediate filament superfamily
c72840_g1	KOG0340	A	ATP-dependent RNA helicase
c67490_g2	KOG1318	K	Helix loop helix transcription factor EB
c24530_g1	KOG1725	U	Protein involved in membrane traffic (YOP1/TB2/DP1/HVA22 family)
c77253_g1	KOG2332	P	Ferritin
c5736_g1	KOG0769	C	Predicted mitochondrial carrier protein
c70996_g1	KOG2039	K	Transcriptional coactivator p100
c69237_g1	KOG3538	O	Disintegrin metalloproteinases with thrombospondin repeats
c95997_g1	KOG0279	T	G protein beta subunit-like protein
c169528_g1	KOG1518	H	Coproporphyrinogen III oxidase CPO/HEM13
c61012_g1	KOG0986	T	G protein-coupled receptor kinase
c140721_g1	KOG2440	G	Pyrophosphate-dependent phosphofructo-1-kinase
c47829_g1	KOG1609	A	Protein involved in mRNA turnover and stability
c129862_g1	KOG1696	J	60s ribosomal protein L19
c70608_g1	KOG0393	R	Ras-related small GTPase, Rho type
c69025_g1	KOG1288	E	Amino acid transporters
c71374_g1	KOG2308	IU	Phosphatidic acid-preferring phospholipase A1, contains DDHD domain
c73684_g1	KOG0788	T	S-adenosylmethionine decarboxylase
c64089_g1	KOG3510	T	FOG: Immunoglobulin C-2 Type/fibronectin type III domains
c66819_g1	KOG1028	TU	Ca2+-dependent phospholipid-binding protein Synaptotagmin, required for synaptic vesicle and secretory granule exocytosis
c84447_g1	KOG1255	C	Succinyl-CoA synthetase, alpha subunit
c60940_g1	KOG2915	J	tRNA(1-methyladenosine) methyltransferase, subunit GCD14
c84061_g1	KOG0504	R	FOG: Ankyrin repeat
c24765_g1	KOG1373	UO	Transport protein Sec61, alpha subunit
c115097_g1	KOG2751	T	Beclin-like protein
c190251_g1	KOG0192	T	Tyrosine kinase specific for activated (GTP-bound) p21cdc42Hs
c159628_g1	KOG0602	G	Neutral trehalase
c63113_g2	KOG0789	T	Protein tyrosine phosphatase
c157345_g1	KOG2037	R	Guanylate-binding protein
c154471_g1	KOG2085	T	Serine/threonine protein phosphatase 2A, regulatory subunit
c73345_g1	KOG3614	PT	Ca2+/Mg2+-permeable cation channels (LTRPC family)
c106387_g1	KOG3503	A	H/ACA snoRNP complex, subunit NOP10
c93822_g1	KOG1023	T	Natriuretic peptide receptor, guanylate cyclase
c158953_g1	KOG0743	O	AAA+-type ATPase
c183301_g1	KOG0598	RT	Ribosomal protein S6 kinase and related proteins
c73696_g1	KOG0542	L	Predicted exonuclease
c54824_g2	KOG3430	Z	Dynein light chain type 1
c66004_g1	KOG2704	S	Predicted membrane protein
c52992_g1	KOG0205	P	Plasma membrane H+-transporting ATPase
c81736_g1	KOG4763	C	Ubiquinol-cytochrome c reductase hinge protein
c64138_g1	KOG0471	G	Alpha-amylase
c18357_g1	KOG0657	G	Glyceraldehyde 3-phosphate dehydrogenase
c66830_g1	KOG0829	J	60S ribosomal protein L18A
c13313_g1	KOG0329	A	ATP-dependent RNA helicase
c69926_g1	KOG4643	S	Uncharacterized coiled-coil protein
c181298_g1	KOG1756	B	Histone 2A
c76653_g1	KOG1637	J	Threonyl-tRNA synthetase
c94758_g1	KOG0712	O	Molecular chaperone (DnaJ superfamily)
c169476_g1	KOG0054	Q	Multidrug resistance-associated protein/mitoxantrone resistance protein, ABC superfamily
c67786_g1	KOG2208	I	Vigilin
c50412_g1	KOG1780	A	Small Nuclear ribonucleoprotein G
c180275_g1	KOG0450	G	2-oxoglutarate dehydrogenase, E1 subunit
c68915_g1	KOG3627	E	Trypsin
c99636_g1	KOG0900	J	40S ribosomal protein S20
c136017_g1	KOG2764	RV	Putative transcriptional regulator DJ-1
c127708_g1	KOG1671	C	Ubiquinol cytochrome c reductase, subunit RIP1
c68643_g1	KOG2389	K	Predicted bromodomain transcription factor
c79804_g1	KOG2806	G	Chitinase
c60144_g2	KOG1255	C	Succinyl-CoA synthetase, alpha subunit
c6159_g1	KOG0540	EI	3-Methylcrotonyl-CoA carboxylase, non-biotin containing subunit/Acetyl-CoA carboxylase carboxyl transferase, subunit beta
c44425_g1	KOG3111	G	D-ribulose-5-phosphate 3-epimerase
c23390_g1	KOG0260	K	RNA polymerase II, large subunit
c66062_g1	KOG3486	J	40S ribosomal protein S21
c142733_g1	KOG0048	K	Transcription factor, Myb superfamily
c93780_g1	KOG1254	C	ATP-citrate lyase
c172697_g1	KOG2759	C	Vacuolar H+-ATPase V1 sector, subunit H
c73881_g1	KOG0017	R	FOG: Transposon-encoded proteins with TYA, reverse transcriptase, integrase domains in various combinations
c69665_g1	KOG3699	TZ	Cytoskeletal protein Adducin
c67335_g1	KOG3831	S	Uncharacterized conserved protein
c122816_g1	KOG0303	Z	Actin-binding protein Coronin, contains WD40 repeats
c50146_g1	KOG1252	E	Cystathionine beta-synthase and related enzymes
c71996_g1	KOG4836	S	Uncharacterized conserved protein
c72087_g1	KOG0158	Q	Cytochrome P450 CYP3/CYP5/CYP6/CYP9 subfamilies
c180146_g1	KOG2344	U	Exocyst component protein and related proteins
c44579_g1	KOG2517	G	Ribulose kinase and related carbohydrate kinases
c65040_g1	KOG0629	E	Glutamate decarboxylase and related proteins
c121691_g1	KOG0865	O	Cyclophilin type peptidyl-prolyl cis-trans isomerase
c170493_g1	KOG0032	T	Ca2+/calmodulin-dependent protein kinase, EF-Hand protein superfamily
c71661_g1	KOG0378	J	40S ribosomal protein S4
c181751_g1	KOG0538	C	Glycolate oxidase
c70332_g1	KOG1345	T	Serine/threonine kinase
c141029_g1	KOG1663	Q	O-methyltransferase
c77809_g1	KOG2387	F	CTP synthase (UTP-ammonia lyase)
c123728_g1	KOG1350	C	F0F1-type ATP synthase, beta subunit
c175001_g1	KOG0860	U	Synaptobrevin/VAMP-like protein
c73795_g2	KOG3931	S	Uncharacterized conserved protein
c166004_g1	KOG1779	J	40s ribosomal protein S27
c59519_g1	KOG0973	DK	Histone transcription regulator HIRA, WD repeat superfamily
c80958_g1	KOG0668	TDK	Casein kinase II, alpha subunit
c56793_g1	KOG1721	R	FOG: Zn-finger
c154335_g1	KOG4292	H	Cubilin, multiligand receptor mediating cobalamin absorption
c177811_g1	KOG1721	R	FOG: Zn-finger
c67706_g1	KOG1061	U	Vesicle coat complex AP-1/AP-2/AP-4, beta subunit
c116856_g1	KOG2409	J	KRR1-interacting protein involved in 40S ribosome biogenesis
c64427_g1	KOG0417	O	Ubiquitin-protein ligase
c72206_g6	KOG4240	T	Multidomain protein, contains SPEC repeats, PH, SH3, and separate rac-specific and rho-specific guanine nucleotide exchange factor domains
c70741_g1	KOG0598	RT	Ribosomal protein S6 kinase and related proteins
c117597_g1	KOG1472	BK	Histone acetyltransferase SAGA/ADA, catalytic subunit PCAF/GCN5 and related proteins
c118225_g1	KOG3043	R	Predicted hydrolase related to dienelactone hydrolase
c51403_g1	KOG1671	C	Ubiquinol cytochrome c reductase, subunit RIP1
c37908_g1	KOG1694	J	60s ribosomal protein L6
c116440_g1	KOG1742	J	60s ribosomal protein L15/L27
c60862_g1	KOG0504	R	FOG: Ankyrin repeat
c132226_g1	KOG0207	P	Cation transport ATPase
c155417_g1	KOG0434	J	Isoleucyl-tRNA synthetase
c138886_g1	KOG0560	P	Sulfite reductase (ferredoxin)
c136644_g1	KOG1411	E	Aspartate aminotransferase/Glutamic oxaloacetic transaminase AAT1/GOT2
c29721_g1	KOG4297	TV	C-type lectin
c21150_g1	KOG1158	C	NADP/FAD dependent oxidoreductase
c67319_g1	KOG0619	R	FOG: Leucine rich repeat
c70639_g1	KOG3530	R	FERM domain protein EHM2
c44608_g1	KOG3627	E	Trypsin
c94380_g1	KOG2533	G	Permease of the major facilitator superfamily
c70447_g1	KOG0639	B	Transducin-like enhancer of split protein (contains WD40 repeats)
c187498_g1	KOG0450	G	2-oxoglutarate dehydrogenase, E1 subunit
c76101_g1	KOG3406	J	40S ribosomal protein S12
c190411_g1	KOG0254	R	Predicted transporter (major facilitator superfamily)
c72811_g1	KOG4314	R	Predicted carbohydrate/phosphate translocator
c68752_g1	KOG0928	U	Pattern-formation protein/guanine nucleotide exchange factor
c43132_g1	KOG0011	L	Nucleotide excision repair factor NEF2, RAD23 component
c46132_g1	KOG2720	R	Predicted hydrolase (HIT family)
c175371_g1	KOG0190	O	Protein disulfide isomerase (prolyl 4-hydroxylase beta subunit)
c69511_g1	KOG1453	T	Chimaerin and related Rho GTPase activating proteins
c116400_g1	KOG0739	O	AAA+-type ATPase
c72119_g1	KOG3611	T	Semaphorins
c712_g2	KOG1202	I	Animal-type fatty acid synthase and related proteins
c8778_g1	KOG1721	R	FOG: Zn-finger
c92410_g1	KOG0836	Z	F-actin capping protein, alpha subunit
c56586_g1	KOG0768	C	Mitochondrial carrier protein PET8
c61460_g1	KOG0693	I	Myo-inositol-1-phosphate synthase
c17044_g1	KOG0070	U	GTP-binding ADP-ribosylation factor Arf1
c20126_g1	KOG0327	J	Translation initiation factor 4F, helicase subunit (eIF-4A) and related helicases
c98548_g1	KOG0254	R	Predicted transporter (major facilitator superfamily)
c68629_g1	KOG1414	K	Transcriptional activator FOSB/c-Fos and related bZIP transcription factors
c189783_g1	KOG2431	G	1, 2-alpha-mannosidase
c151831_g1	KOG1164	T	Casein kinase (serine/threonine/tyrosine protein kinase)
c72935_g1	KOG1375	Z	Beta tubulin
c179172_g1	KOG0439	U	VAMP-associated protein involved in inositol metabolism
c76508_g1	KOG0242	Z	Kinesin-like protein
c67931_g1	KOG0490	R	Transcription factor, contains HOX domain
c68329_g1	KOG0503	E	Asparaginase
c70812_g2	KOG3510	T	FOG: Immunoglobulin C-2 Type/fibronectin type III domains
c79526_g1	KOG3453	C	Cytochrome c
c175208_g1	KOG3887	U	Predicted small GTPase involved in nuclear protein import
c99836_g1	KOG1683	I	Hydroxyacyl-CoA dehydrogenase/enoyl-CoA hydratase
c13067_g1	KOG1404	E	Alanine-glyoxylate aminotransferase AGT2
c186296_g1	KOG4292	H	Cubilin, multiligand receptor mediating cobalamin absorption
c147832_g1	KOG0161	Z	Myosin class II heavy chain
c56747_g1	KOG3418	J	60S ribosomal protein L27
c57817_g1	KOG4088	U	Translocon-associated complex TRAP, delta subunit
c152371_g1	KOG0698	T	Serine/threonine protein phosphatase
c61591_g1	KOG0362	O	Chaperonin complex component, TCP-1 theta subunit (CCT8)
c167516_g1	KOG1327	T	Copine
c12504_g1	KOG1278	U	Endosomal membrane proteins, EMP70
c73660_g2	KOG0052	J	Translation elongation factor EF-1 alpha/Tu
c84528_g1	KOG0279	T	G protein beta subunit-like protein
c73489_g5	KOG0657	G	Glyceraldehyde 3-phosphate dehydrogenase
c72733_g1	KOG1216	WV	von Willebrand factor and related coagulation proteins
c118869_g1	KOG2265	T	Nuclear distribution protein NUDC
c4285_g1	KOG0077	U	Vesicle coat complex COPII, GTPase subunit SAR1
c88571_g1	KOG1786	TU	Lysosomal trafficking regulator LYST and related BEACH and WD40 repeat proteins
c59549_g1	KOG1721	R	FOG: Zn-finger
c83418_g1	KOG1732	J	60S ribosomal protein L21
c175445_g1	KOG1657	K	CCAAT-binding factor, subunit C (HAP5)
c71316_g1	KOG0223	G	Aquaporin (major intrinsic protein family)
c127897_g1	KOG0852	O	Alkyl hydroperoxide reductase, thiol specific antioxidant and related enzymes
c75854_g1	KOG3412	J	60S ribosomal protein L28
c74367_g1	KOG0082	DT	G-protein alpha subunit (small G protein superfamily)
c108053_g1	KOG0118	R	FOG: RRM domain
c31039_g1	KOG1715	J	Mitochondrial/chloroplast ribosomal protein L12
c58394_g1	KOG3762	R	Predicted transporter
c138826_g1	KOG3812	PT	L-type voltage-dependent Ca2+ channel, beta subunit
c38480_g1	KOG2517	G	Ribulose kinase and related carbohydrate kinases
c137068_g1	KOG0880	O	Peptidyl-prolyl cis-trans isomerase
c132509_g1	KOG0859	U	Synaptobrevin/VAMP-like protein
c45621_g1	KOG0513	I	Ca2+-independent phospholipase A2
c99855_g1	KOG0635	P	Adenosine 5'-phosphosulfate kinase
c116885_g1	KOG3607	O	Meltrins, fertilins and related Zn-dependent metalloproteinases of the ADAMs family
c70973_g1	KOG4443	R	Putative transcription factor HALR/MLL3, involved in embryonic development
c56795_g1	KOG2445	YU	Nuclear pore complex component (sc Seh1)
c154140_g1	KOG3002	R	Zn finger protein
c53646_g1	KOG0274	R	Cdc4 and related F-box and WD-40 proteins
c50901_g2	KOG1643	G	Triosephosphate isomerase
c68152_g1	KOG0537	C	Cytochrome b5
c67738_g1	KOG1620	KIT	Inositol polyphosphate multikinase, component of the ARGR transcription regulatory complex
c157738_g1	KOG4003	V	Pyrazinamidase/nicotinamidase PNC1
c72235_g2	KOG1316	E	Argininosuccinate lyase
c134371_g1	KOG1909	AYT	Ran GTPase-activating protein
c67058_g1	KOG3805	K	ERG and related ETS transcription factors
c53426_g1	KOG0827	O	Predicted E3 ubiquitin ligase
c30332_g1	KOG1557	G	Fructose-biphosphate aldolase
c145949_g1	KOG1471	I	Phosphatidylinositol transfer protein SEC14 and related proteins
c72649_g1	KOG3538	O	Disintegrin metalloproteinases with thrombospondin repeats
c158224_g1	KOG0805	E	Carbon-nitrogen hydrolase
c157367_g1	KOG0613	Z	Projectin/twitchin and related proteins
c56990_g1	KOG0417	O	Ubiquitin-protein ligase
c106093_g1	KOG0117	A	Heterogeneous nuclear ribonucleoprotein R (RRM superfamily)
c84630_g1	KOG2968	R	Predicted esterase of the alpha-beta hydrolase superfamily (Neuropathy target esterase), contains cAMP-binding domains
c102580_g1	KOG3329	T	RAN guanine nucleotide release factor
c45046_g1	KOG2318	S	Uncharacterized conserved protein
c72098_g1	KOG1483	P	Zn2+ transporter ZNT1 and related Cd2+/Zn2+ transporters (cation diffusion facilitator superfamily)
c31310_g1	KOG2532	G	Permease of the major facilitator superfamily
c61614_g1	KOG4029	K	Transcription factor HAND2/Transcription factor TAL1/TAL2/LYL1
c69464_g2	KOG0101	O	Molecular chaperones HSP70/HSC70, HSP70 superfamily
c60162_g2	KOG2462	K	C2H2-type Zn-finger protein
c80540_g1	KOG1721	R	FOG: Zn-finger
c71914_g2	KOG2131	BT	Uncharacterized conserved protein, contains JmjC domain
c97804_g1	KOG0205	P	Plasma membrane H+-transporting ATPase
c164334_g1	KOG0534	HC	NADH-cytochrome b-5 reductase
c11721_g1	KOG0019	O	Molecular chaperone (HSP90 family)
c55170_g1	KOG0638	E	4-hydroxyphenylpyruvate dioxygenase
c182444_g1	KOG0788	T	S-adenosylmethionine decarboxylase
c37775_g1	KOG2090	O	Metalloendopeptidase family - mitochondrial intermediate peptidase
c52445_g1	KOG0453	CE	Aconitase/homoaconitase (aconitase superfamily)
c81578_g1	KOG2757	G	Mannose-6-phosphate isomerase
c71932_g1	KOG2828	C	Acetyl-CoA hydrolase
c119364_g1	KOG1565	OW	Gelatinase A and related matrix metalloproteases
c71153_g1	KOG4205	A	RNA-binding protein musashi/mRNA cleavage and polyadenylation factor I complex, subunit HRP1
c174411_g1	KOG4015	I	Fatty acid-binding protein FABP
c100261_g1	KOG0201	T	Serine/threonine protein kinase
c52190_g2	KOG3373	E	Glycine cleavage system H protein (lipoate-binding)
c67297_g1	KOG2772	G	Transaldolase
c162016_g1	KOG2004	O	Mitochondrial ATP-dependent protease PIM1/LON
c65602_g1	KOG0666	K	Cyclin C-dependent kinase CDK8
c45996_g1	KOG1041	J	Translation initiation factor 2C (eIF-2C) and related proteins
c63793_g2	KOG0385	K	Chromatin remodeling complex WSTF-ISWI, small subunit
c116293_g1	KOG1578	P	Predicted carbonic anhydrase involved in protection against oxidative damage
c73895_g1	KOG1915	D	Cell cycle control protein (crooked neck)
c40363_g1	KOG3077	S	Uncharacterized conserved protein
c101555_g1	KOG0032	T	Ca2+/calmodulin-dependent protein kinase, EF-Hand protein superfamily
c121375_g1	KOG1376	Z	Alpha tubulin
c135216_g1	KOG1763	R	Uncharacterized conserved protein, contains CCCH-type Zn-finger
c72923_g1	KOG4288	R	Predicted oxidoreductase
c52720_g1	KOG0852	O	Alkyl hydroperoxide reductase, thiol specific antioxidant and related enzymes
c72959_g4	KOG4206	A	Spliceosomal protein snRNP-U1A/U2B
c70275_g1	KOG4177	M	Ankyrin
c105049_g1	KOG0254	R	Predicted transporter (major facilitator superfamily)
c71221_g1	KOG1704	TZR	FOG: LIM domain
c135679_g1	KOG2617	C	Citrate synthase
c44950_g1	KOG2967	S	Uncharacterized conserved protein
c135033_g1	KOG2920	R	Predicted methyltransferase
c65663_g1	KOG4270	T	GTPase-activator protein
c1491_g1	KOG4196	K	bZIP transcription factor MafK
c72463_g1	KOG2392	V	Serpin
c71413_g1	KOG2521	S	Uncharacterized conserved protein
c47094_g1	KOG0538	C	Glycolate oxidase
c72874_g1	KOG0766	C	Predicted mitochondrial carrier protein
c72693_g1	KOG3020	L	TatD-related DNase
c177472_g1	KOG0061	Q	Transporter, ABC superfamily (Breast cancer resistance protein)
c20952_g1	KOG0841	O	Multifunctional chaperone (14-3-3 family)
c70599_g1	KOG2148	U	Exocyst protein Sec3
c20008_g1	KOG0019	O	Molecular chaperone (HSP90 family)
c156953_g1	KOG1347	R	Uncharacterized membrane protein, predicted efflux pump
c104292_g1	KOG2167	D	Cullins
c62212_g1	KOG3394	R	Protein OS-9
c133898_g1	KOG0712	O	Molecular chaperone (DnaJ superfamily)
c65353_g1	KOG1367	G	3-phosphoglycerate kinase
c24766_g1	KOG2262	T	Sexual differentiation process protein ISP4
c49172_g1	KOG1506	H	S-adenosylmethionine synthetase
c117616_g1	KOG1529	V	Mercaptopyruvate sulfurtransferase/thiosulfate sulfurtransferase
c72079_g1	KOG1307	PT	K+-dependent Ca2+/Na+ exchanger NCKX1 and related proteins
c8598_g1	KOG4209	A	Splicing factor RNPS1, SR protein superfamily
c70974_g1	KOG2332	P	Ferritin
c115608_g1	KOG0441	P	Cu2+/Zn2+ superoxide dismutase SOD1
c127380_g1	KOG0156	Q	Cytochrome P450 CYP2 subfamily
c185891_g1	KOG0939	OK	E3 ubiquitin-protein ligase/Putative upstream regulatory element binding protein
c156656_g1	KOG0524	C	Pyruvate dehydrogenase E1, beta subunit
c166787_g1	KOG0065	Q	Pleiotropic drug resistance proteins (PDR1-15), ABC superfamily
c31909_g1	KOG1662	C	Mitochondrial F1F0-ATP synthase, subunit OSCP/ATP5
c129416_g1	KOG0800	O	FOG: Predicted E3 ubiquitin ligase
c191979_g1	KOG0906	TU	Phosphatidylinositol 3-kinase VPS34, involved in signal transduction
c73603_g2	KOG0101	O	Molecular chaperones HSP70/HSC70, HSP70 superfamily
c158618_g1	KOG1373	UO	Transport protein Sec61, alpha subunit
c81325_g1	KOG0784	E	Isocitrate dehydrogenase, gamma subunit
c71322_g1	KOG2177	O	Predicted E3 ubiquitin ligase
c72926_g1	KOG0059	IR	Lipid exporter ABCA1 and related proteins, ABC superfamily
c176284_g1	KOG3255	J	60S ribosomal protein L9
c165616_g1	KOG1369	G	Hexokinase
c60910_g1	KOG1721	R	FOG: Zn-finger
c74172_g1	KOG2171	YU	Karyopherin (importin) beta 3
c168862_g1	KOG2282	C	NADH-ubiquinone oxidoreductase, NDUFS1/75 kDa subunit
c142958_g1	KOG1078	U	Vesicle coat complex COPI, gamma subunit
c135758_g1	KOG0062	EJ	ATPase component of ABC transporters with duplicated ATPase domains/Translation elongation factor EF-3b
c72345_g2	KOG3408	A	U1-like Zn-finger-containing protein, probabl erole in RNA processing/splicing
c4068_g1	KOG1773	R	Stress responsive protein
c193446_g1	KOG3752	L	Ribonuclease H
c123744_g1	KOG4626	GOT	O-linked N-acetylglucosamine transferase OGT
c97564_g1	KOG2670	G	Enolase
c63975_g1	KOG2725	O	Cytochrome oxidase assembly factor COX15
c157603_g1	KOG1628	J	40S ribosomal protein S3A
c68268_g3	KOG3646	U	Acetylcholine receptor
c80651_g1	KOG3291	J	Ribosomal protein S7
c136374_g1	KOG2110	S	Uncharacterized conserved protein, contains WD40 repeats
c72830_g2	KOG2687	D	Spindle pole body protein, contains UNC-84 domain
c32256_g1	KOG0200	T	Fibroblast/platelet-derived growth factor receptor and related receptor tyrosine kinases
c67906_g1	KOG1864	O	Ubiquitin-specific protease
c156383_g1	KOG2450	C	Aldehyde dehydrogenase
c71859_g1	KOG3516	T	Neurexin IV
c133029_g1	KOG3418	J	60S ribosomal protein L27
c133718_g1	KOG2344	U	Exocyst component protein and related proteins
c91535_g1	KOG1475	A	Ribosomal protein RPL1/RPL2/RL4L4
c72599_g1	KOG0622	E	Ornithine decarboxylase
c64943_g1	KOG0726	O	26S proteasome regulatory complex, ATPase RPT2
c16745_g2	KOG0324	S	Uncharacterized conserved protein
c98425_g1	KOG1061	U	Vesicle coat complex AP-1/AP-2/AP-4, beta subunit
c71199_g3	KOG0489	R	Transcription factor zerknullt and related HOX domain proteins
c176258_g1	KOG0158	Q	Cytochrome P450 CYP3/CYP5/CYP6/CYP9 subfamilies
c37602_g1	KOG1175	I	Acyl-CoA synthetase
c72100_g1	KOG0830	J	40S ribosomal protein SA (P40)/Laminin receptor 1
c57015_g1	KOG2104	U	Nuclear transport factor 2
c53644_g1	KOG0831	I	Acyl-CoA:diacylglycerol acyltransferase (DGAT)
c65304_g1	KOG0344	A	ATP-dependent RNA helicase
c190145_g1	KOG2366	G	Alpha-D-galactosidase (melibiase)
c30118_g1	KOG0901	J	60S ribosomal protein L14/L17/L23
c68854_g2	KOG2707	O	Predicted metalloprotease with chaperone activity (RNAse H/HSP70 fold)
c134038_g1	KOG1397	P	Ca2+/H+ antiporter VCX1 and related proteins
c60228_g1	KOG3467	B	Histone H4
c146529_g1	KOG0496	G	Beta-galactosidase
c130557_g1	KOG1278	U	Endosomal membrane proteins, EMP70
c73550_g1	KOG1028	TU	Ca2+-dependent phospholipid-binding protein Synaptotagmin, required for synaptic vesicle and secretory granule exocytosis
c165930_g1	KOG0543	O	FKBP-type peptidyl-prolyl cis-trans isomerase
c26734_g1	KOG2823	R	Cellular protein (glioma tumor suppressor candidate region gene 2)
c52131_g1	KOG4846	T	Nuclear receptor
c134224_g1	KOG3406	J	40S ribosomal protein S12
c58993_g1	KOG0252	P	Inorganic phosphate transporter
c72832_g1	KOG0235	G	Phosphoglycerate mutase
c187929_g1	KOG0800	O	FOG: Predicted E3 ubiquitin ligase
c161283_g1	KOG0101	O	Molecular chaperones HSP70/HSC70, HSP70 superfamily
c159353_g1	KOG1543	O	Cysteine proteinase Cathepsin L
c165172_g1	KOG2166	D	Cullins
c136604_g1	KOG1609	A	Protein involved in mRNA turnover and stability
c67908_g1	KOG2532	G	Permease of the major facilitator superfamily
c126403_g1	KOG3771	U	Amphiphysin
c155047_g1	KOG0200	T	Fibroblast/platelet-derived growth factor receptor and related receptor tyrosine kinases
c32836_g1	KOG0232	C	Vacuolar H+-ATPase V0 sector, subunits c/c'
c69811_g2	KOG0707	F	Guanylate kinase
c44537_g1	KOG0603	T	Ribosomal protein S6 kinase
c75274_g1	KOG0613	Z	Projectin/twitchin and related proteins
c141868_g1	KOG3627	E	Trypsin
c61457_g1	KOG1471	I	Phosphatidylinositol transfer protein SEC14 and related proteins
c141983_g1	KOG0497	I	Oxidosqualene-lanosterol cyclase and related proteins
c66950_g1	KOG2598	HK	Phosphomethylpyrimidine kinase
c71314_g1	KOG1703	TZ	Adaptor protein Enigma and related PDZ-LIM proteins
c160515_g1	KOG0204	P	Calcium transporting ATPase
c171008_g1	KOG0378	J	40S ribosomal protein S4
c11761_g1	KOG4307	R	RNA binding protein RBM12/SWAN
c67602_g2	KOG1146	R	Homeobox protein
c77176_g1	KOG0787	T	Dehydrogenase kinase
c44989_g1	KOG4441	TR	Proteins containing BTB/POZ and Kelch domains, involved in regulatory/signal transduction processes
c141056_g1	KOG4155	R	FOG: WD40 repeat
c73829_g1	KOG2323	G	Pyruvate kinase
c108125_g1	KOG0543	O	FKBP-type peptidyl-prolyl cis-trans isomerase
c35760_g1	KOG2046	Z	Calponin
c135266_g1	KOG0543	O	FKBP-type peptidyl-prolyl cis-trans isomerase
c16178_g1	KOG1557	G	Fructose-biphosphate aldolase
c87015_g1	KOG0374	TR	Serine/threonine specific protein phosphatase PP1, catalytic subunit
c73394_g3	KOG1762	J	60s acidic ribosomal protein P1
c179843_g1	KOG0027	T	Calmodulin and related proteins (EF-Hand superfamily)
c193414_g1	KOG1252	E	Cystathionine beta-synthase and related enzymes
c60696_g1	KOG3656	R	FOG: 7 transmembrane receptor
c30304_g1	KOG3491	S	Predicted membrane protein
c66264_g2	KOG2408	R	Peroxidase/oxygenase
c34168_g1	KOG1745	B	Histones H3 and H4
c68286_g1	KOG0910	O	Thioredoxin-like protein
c119532_g1	KOG1479	F	Nucleoside transporter
c99425_g1	KOG1430	IE	C-3 sterol dehydrogenase/3-beta-hydroxysteroid dehydrogenase and related dehydrogenases
c61975_g1	KOG3071	I	Fatty acyl-CoA elongase/Polyunsaturated fatty acid specific elongation enzyme
c67050_g1	KOG0048	K	Transcription factor, Myb superfamily
c114994_g1	KOG1385	F	Nucleoside phosphatase
c114520_g1	KOG0557	C	Dihydrolipoamide acetyltransferase
c68491_g2	KOG0052	J	Translation elongation factor EF-1 alpha/Tu
c59256_g2	KOG0660	T	Mitogen-activated protein kinase
c167613_g1	KOG1426	S	FOG: RCC1 domain
c179722_g1	KOG1393	I	Hydroxymethylglutaryl-CoA synthase
c62856_g1	KOG2191	AR	RNA-binding protein NOVA1/PASILLA and related KH domain proteins
c72918_g3	KOG1201	Q	Hydroxysteroid 17-beta dehydrogenase 11
c154383_g1	KOG0559	C	Dihydrolipoamide succinyltransferase (2-oxoglutarate dehydrogenase, E2 subunit)
c53622_g1	KOG2437	T	Muskelin
c69038_g1	KOG3255	J	60S ribosomal protein L9
c65316_g1	KOG0705	T	GTPase-activating protein Centaurin gamma (contains Ras-like GTPase, PH and ankyrin repeat domains)
c146794_g1	KOG1217	T	Fibrillins and related proteins containing Ca2+-binding EGF-like domains
c32684_g1	KOG0454	E	3-isopropylmalate dehydratase (aconitase superfamily)
c8488_g1	KOG0161	Z	Myosin class II heavy chain
c142982_g1	KOG3713	P	Voltage-gated K+ channel KCNB/KCNC
c125024_g1	KOG0400	J	40S ribosomal protein S13
c44047_g1	KOG0580	D	Serine/threonine protein kinase
c158190_g1	KOG1229	T	3'5'-cyclic nucleotide phosphodiesterases
c72444_g1	KOG3295	J	60S Ribosomal protein L13
c68102_g1	KOG3656	R	FOG: 7 transmembrane receptor
c26306_g1	KOG1754	J	40S ribosomal protein S15/S22
c46489_g1	KOG4441	TR	Proteins containing BTB/POZ and Kelch domains, involved in regulatory/signal transduction processes
c172311_g1	KOG1475	A	Ribosomal protein RPL1/RPL2/RL4L4
c98034_g1	KOG1965	P	Sodium/hydrogen exchanger protein
c65022_g1	KOG3561	K	Aryl-hydrocarbon receptor nuclear translocator
c167860_g1	KOG2413	E	Xaa-Pro aminopeptidase
c71299_g1	KOG2040	E	Glycine dehydrogenase (decarboxylating)
c63267_g1	KOG4292	H	Cubilin, multiligand receptor mediating cobalamin absorption
c133619_g1	KOG1860	UD	Nuclear protein export factor
c75638_g1	KOG2451	C	Aldehyde dehydrogenase
c183073_g1	KOG0479	L	DNA replication licensing factor, MCM3 component
c58841_g1	KOG2164	O	Predicted E3 ubiquitin ligase
c180282_g1	KOG0554	J	Asparaginyl-tRNA synthetase (mitochondrial)
c69616_g3	KOG3510	T	FOG: Immunoglobulin C-2 Type/fibronectin type III domains
c69031_g1	KOG3736	O	Polypeptide N-acetylgalactosaminyltransferase
c50229_g1	KOG3499	J	60S ribosomal protein L38
c106141_g1	KOG0466	J	Translation initiation factor 2, gamma subunit (eIF-2gamma; GTPase)
c10955_g1	KOG0459	J	Polypeptide release factor 3
c161000_g1	KOG0399	E	Glutamate synthase
c104638_g1	KOG1134	R	Uncharacterized conserved protein
c94757_g1	KOG1217	T	Fibrillins and related proteins containing Ca2+-binding EGF-like domains
c71917_g2	KOG2229	DZ	Protein required for actin cytoskeleton organization and cell cycle progression
c172658_g1	KOG0335	A	ATP-dependent RNA helicase
c133952_g1	KOG1600	I	Fatty acid desaturase
c64318_g1	KOG1404	E	Alanine-glyoxylate aminotransferase AGT2
c60928_g2	KOG0931	U	Predicted guanine nucleotide exchange factor, contains Sec7 domain
c52943_g1	KOG0118	R	FOG: RRM domain
c72263_g1	KOG3781	W	Dystroglycan
c142560_g1	KOG0002	J	60s ribosomal protein L39
c62293_g1	KOG3562	K	Forkhead/HNF-3-related transcription factor
c43804_g1	KOG0441	P	Cu2+/Zn2+ superoxide dismutase SOD1
c181136_g1	KOG1184	EH	Thiamine pyrophosphate-requiring enzyme
c31456_g1	KOG4295	O	Serine proteinase inhibitor (KU family)
c164558_g1	KOG2501	R	Thioredoxin, nucleoredoxin and related proteins
c70467_g1	KOG0619	R	FOG: Leucine rich repeat
c159057_g1	KOG2452	F	Formyltetrahydrofolate dehydrogenase
c58615_g1	KOG1161	P	Protein involved in vacuolar polyphosphate accumulation, contains SPX domain
c72629_g1	KOG0535	C	Sulfite oxidase, molybdopterin-binding component
c114681_g1	KOG0751	C	Mitochondrial aspartate/glutamate carrier protein Aralar/Citrin (contains EF-hand Ca2+-binding domains)
c101798_g1	KOG0027	T	Calmodulin and related proteins (EF-Hand superfamily)
c61448_g1	KOG2952	DKT	Cell cycle control protein
c75067_g1	KOG2366	G	Alpha-D-galactosidase (melibiase)
c159591_g1	KOG0370	R	Multifunctional pyrimidine synthesis protein CAD (includes carbamoyl-phophate synthetase, aspartate transcarbamylase, and glutamine amidotransferase)
c35301_g1	KOG3600	K	Thyroid hormone receptor-associated protein complex, subunit TRAP240
c64115_g1	KOG1028	TU	Ca2+-dependent phospholipid-binding protein Synaptotagmin, required for synaptic vesicle and secretory granule exocytosis
c1307_g1	KOG1242	J	Protein containing adaptin N-terminal region
c70621_g1	KOG1625	L	DNA polymerase alpha-primase complex, polymerase-associated subunit B
c71293_g2	KOG2282	C	NADH-ubiquinone oxidoreductase, NDUFS1/75 kDa subunit
c23490_g1	KOG1035	J	eIF-2alpha kinase GCN2
c168958_g1	KOG1543	O	Cysteine proteinase Cathepsin L
c99312_g1	KOG0054	Q	Multidrug resistance-associated protein/mitoxantrone resistance protein, ABC superfamily
c67109_g1	KOG1094	T	Discoidin domain receptor DDR1
c7808_g1	KOG2483	K	Upstream transcription factor 2/L-myc-2 protein
c62633_g1	KOG3974	G	Predicted sugar kinase
c123364_g1	KOG2804	I	Phosphorylcholine transferase/cholinephosphate cytidylyltransferase
c26934_g1	KOG0746	J	60S ribosomal protein L3 and related proteins
c83127_g1	KOG0660	T	Mitogen-activated protein kinase
c98506_g1	KOG0223	G	Aquaporin (major intrinsic protein family)
c70660_g1	KOG1362	I	Choline transporter-like protein
c32119_g1	KOG0727	O	26S proteasome regulatory complex, ATPase RPT3
c146089_g1	KOG0780	U	Signal recognition particle, subunit Srp54
c73681_g1	KOG1791	S	Uncharacterized conserved protein
c78208_g1	KOG1680	I	Enoyl-CoA hydratase
c31449_g1	KOG2528	U	Sorting nexin SNX9/SH3PX1 and related proteins
c72347_g1	KOG1855	R	Predicted RNA-binding protein
c75378_g1	KOG0037	T	Ca2+-binding protein, EF-Hand protein superfamily
c32581_g1	KOG0543	O	FKBP-type peptidyl-prolyl cis-trans isomerase
c62447_g1	KOG2670	G	Enolase
c22214_g1	KOG0156	Q	Cytochrome P450 CYP2 subfamily
c105551_g1	KOG1668	K	Elongation factor 1 beta/delta chain
c63162_g1	KOG0619	R	FOG: Leucine rich repeat
c48229_g1	KOG0726	O	26S proteasome regulatory complex, ATPase RPT2
c40619_g1	KOG0908	O	Thioredoxin-like protein
c48642_g1	KOG0193	T	Serine/threonine protein kinase RAF
c179633_g1	KOG1051	O	Chaperone HSP104 and related ATP-dependent Clp proteases
c95263_g1	KOG0638	E	4-hydroxyphenylpyruvate dioxygenase
c96332_g1	KOG0784	E	Isocitrate dehydrogenase, gamma subunit
c73886_g1	KOG0207	P	Cation transport ATPase
c178594_g1	KOG1051	O	Chaperone HSP104 and related ATP-dependent Clp proteases
c134411_g1	KOG0459	J	Polypeptide release factor 3
c97825_g1	KOG2636	A	Splicing factor 3a, subunit 3
c1785_g1	KOG4073	K	Pterin carbinolamine dehydratase PCBD/dimerization cofactor of HNF1
c131414_g1	KOG0676	Z	Actin and related proteins
c72892_g1	KOG0271	S	Notchless-like WD40 repeat-containing protein
c156445_g1	KOG2297	J	Predicted translation factor, contains W2 domain
c115923_g1	KOG0830	J	40S ribosomal protein SA (P40)/Laminin receptor 1
c70572_g1	KOG3806	K	Predicted transcription factor
c65251_g1	KOG0063	A	RNAse L inhibitor, ABC superfamily
c178107_g1	KOG0944	O	Ubiquitin-specific protease UBP14
c130803_g1	KOG2047	A	mRNA splicing factor
c68479_g1	KOG0239	Z	Kinesin (KAR3 subfamily)
c48311_g1	KOG1575	C	Voltage-gated shaker-like K+ channel, subunit beta/KCNAB
c73315_g1	KOG1533	R	Predicted GTPase
c182245_g1	KOG0190	O	Protein disulfide isomerase (prolyl 4-hydroxylase beta subunit)
c73851_g1	KOG0255	R	Synaptic vesicle transporter SVOP and related transporters (major facilitator superfamily)
c56851_g1	KOG4127	O	Renal dipeptidase
c9822_g1	KOG1471	I	Phosphatidylinositol transfer protein SEC14 and related proteins
c25220_g1	KOG2166	D	Cullins
c62596_g1	KOG0769	C	Predicted mitochondrial carrier protein
c13930_g1	KOG3162	J	Mitochondrial/chloroplast ribosomal protein S18
c64987_g1	KOG0395	R	Ras-related GTPase
c70979_g1	KOG3418	J	60S ribosomal protein L27
c46735_g1	KOG2367	E	Alpha-isopropylmalate synthase/homocitrate synthase
c68387_g1	KOG1664	C	Vacuolar H+-ATPase V1 sector, subunit E
c183622_g1	KOG0202	P	Ca2+ transporting ATPase
c71599_g1	KOG1010	D	Rb (Retinoblastoma tumor suppressor)-related protein
c74434_g1	KOG3486	J	40S ribosomal protein S21
c135854_g1	KOG3103	U	Rab GTPase interacting factor, Golgi membrane protein
c31280_g1	KOG3359	O	Dolichyl-phosphate-mannose:protein O-mannosyl transferase
c69689_g1	KOG3762	R	Predicted transporter
c146082_g1	KOG1176	I	Acyl-CoA synthetase
c123153_g1	KOG4297	TV	C-type lectin
c155745_g1	KOG0869	K	CCAAT-binding factor, subunit A (HAP3)
c38612_g1	KOG0184	O	20S proteasome, regulatory subunit alpha type PSMA3/PRE10
c76857_g1	KOG3274	S	Uncharacterized conserved protein, AMMECR1
c73401_g1	KOG0331	A	ATP-dependent RNA helicase
c76046_g1	KOG2190	AR	PolyC-binding proteins alphaCP-1 and related KH domain proteins
c67114_g1	KOG3575	T	FOG: Hormone receptors
c102840_g1	KOG1134	R	Uncharacterized conserved protein
c78935_g1	KOG2479	J	Translation initiation factor 3, subunit d (eIF-3d)
c135944_g1	KOG2754	O	Oligosaccharyltransferase, beta subunit
c50122_g1	KOG4767	C	Cytochrome c oxidase, subunit II, and related proteins
c28180_g1	KOG0087	U	GTPase Rab11/YPT3, small G protein superfamily
c45733_g1	KOG0003	J	Ubiquitin/60s ribosomal protein L40 fusion
c4074_g1	KOG3392	A	Exon-exon junction complex, Magoh component
c70672_g1	KOG4555	S	TPR repeat-containing protein
c69462_g1	KOG1754	J	40S ribosomal protein S15/S22
c147683_g1	KOG0660	T	Mitogen-activated protein kinase
c58385_g2	KOG0781	U	Signal recognition particle receptor, alpha subunit
c166790_g1	KOG2385	S	Uncharacterized conserved protein
c116764_g1	KOG0175	O	20S proteasome, regulatory subunit beta type PSMB5/PSMB8/PRE2
c13457_g1	KOG3490	K	Transcription elongation factor SPT4
c97787_g1	KOG0534	HC	NADH-cytochrome b-5 reductase
c65953_g1	KOG1426	S	FOG: RCC1 domain
c126712_g1	KOG0084	TU	GTPase Rab1/YPT1, small G protein superfamily, and related GTP-binding proteins
c73370_g1	KOG1139	O	Predicted ubiquitin-protein ligase of the N-recognin family
c156829_g1	KOG0094	U	GTPase Rab6/YPT6/Ryh1, small G protein superfamily
c115596_g1	KOG0028	ZD	Ca2+-binding protein (centrin/caltractin), EF-Hand superfamily protein
c76074_g1	KOG0400	J	40S ribosomal protein S13
c172217_g1	KOG0004	J	Ubiquitin/40S ribosomal protein S27a fusion
c70288_g1	KOG0007	A	Splicing factor 3a, subunit 1
c185645_g1	KOG3204	J	60S ribosomal protein L13a
c11134_g1	KOG3594	S	FOG: Cadherin repeats
c105739_g1	KOG1985	U	Vesicle coat complex COPII, subunit SEC24/subunit SFB2
c67973_g1	KOG0604	T	MAP kinase-activated protein kinase 2
c140406_g1	KOG2440	G	Pyrophosphate-dependent phosphofructo-1-kinase
c118202_g1	KOG0613	Z	Projectin/twitchin and related proteins
c35160_g1	KOG0613	Z	Projectin/twitchin and related proteins
c187127_g1	KOG0658	G	Glycogen synthase kinase-3
c146347_g1	KOG0888	F	Nucleoside diphosphate kinase
c124568_g1	KOG0123	AJ	Polyadenylate-binding protein (RRM superfamily)
c104918_g1	KOG1062	U	Vesicle coat complex AP-1, gamma subunit
c11823_g1	KOG1714	J	60s ribosomal protein L18
c95549_g1	KOG0044	T	Ca2+ sensor (EF-Hand superfamily)
c46286_g1	KOG1515	V	Arylacetamide deacetylase
c85147_g1	KOG3627	E	Trypsin
c191687_g1	KOG0951	A	RNA helicase BRR2, DEAD-box superfamily
c12074_g1	KOG4127	O	Renal dipeptidase
c51057_g1	KOG0927	R	Predicted transporter (ABC superfamily)
c160728_g1	KOG0749	C	Mitochondrial ADP/ATP carrier proteins
c119568_g1	KOG3320	J	40S ribosomal protein S7
c186339_g1	KOG2708	O	Predicted metalloprotease with chaperone activity (RNAse H/HSP70 fold)
c109655_g1	KOG0730	O	AAA+-type ATPase
c77615_g1	KOG3163	R	Uncharacterized conserved protein related to ribosomal protein S8E
c58075_g1	KOG0865	O	Cyclophilin type peptidyl-prolyl cis-trans isomerase
c66683_g1	KOG0161	Z	Myosin class II heavy chain
c71552_g3	KOG2169	K	Zn-finger transcription factor
c166821_g1	KOG0406	O	Glutathione S-transferase
c68182_g1	KOG2372	L	Oxidation resistance protein
c68110_g1	KOG2965	E	Arginase
c860_g1	KOG1721	R	FOG: Zn-finger
c3128_g1	KOG0852	O	Alkyl hydroperoxide reductase, thiol specific antioxidant and related enzymes
c50353_g1	KOG2455	E	Delta-1-pyrroline-5-carboxylate dehydrogenase
c104535_g1	KOG0118	R	FOG: RRM domain
c179264_g1	KOG0215	K	RNA polymerase III, second largest subunit
c46090_g1	KOG1721	R	FOG: Zn-finger
c34372_g1	KOG4513	G	Phosphoglycerate mutase
c64211_g2	KOG1757	B	Histone 2A
c73907_g1	KOG1075	R	FOG: Reverse transcriptase
c202_g1	KOG3230	U	Vacuolar assembly/sorting protein DID4
c59819_g2	KOG2887	U	Membrane protein involved in ER to Golgi transport
c182982_g1	KOG3430	Z	Dynein light chain type 1
c185734_g1	KOG2262	T	Sexual differentiation process protein ISP4
c45227_g1	KOG0438	J	Mitochondrial/chloroplast ribosomal protein L2
c176404_g1	KOG1263	Q	Multicopper oxidases
c45857_g1	KOG4186	U	Peroxisomal biogenesis protein (peroxin)
c68982_g1	KOG3772	D	M-phase inducer phosphatase
c158563_g1	KOG1250	E	Threonine/serine dehydratases
c69385_g1	KOG0004	J	Ubiquitin/40S ribosomal protein S27a fusion
c32853_g1	KOG0027	T	Calmodulin and related proteins (EF-Hand superfamily)
c21042_g1	KOG1184	EH	Thiamine pyrophosphate-requiring enzyme
c131926_g1	KOG0964	D	Structural maintenance of chromosome protein 3 (sister chromatid cohesion complex Cohesin, subunit SMC3)
c73899_g1	KOG1387	M	Glycosyltransferase
c156920_g1	KOG0236	P	Sulfate/bicarbonate/oxalate exchanger SAT-1 and related transporters (SLC26 family)
c121710_g1	KOG2034	U	Vacuolar sorting protein PEP3/VPS18
c94112_g1	KOG0329	A	ATP-dependent RNA helicase
c193531_g1	KOG1879	G	UDP-glucose:glycoprotein glucosyltransferase
c190966_g1	KOG1158	C	NADP/FAD dependent oxidoreductase
c26469_g1	KOG1687	C	NADH-ubiquinone oxidoreductase, NUFS7/PSST/20 kDa subunit
c44722_g1	KOG0683	E	Glutamine synthetase
c28078_g1	KOG1375	Z	Beta tubulin
c71781_g1	KOG0229	T	Phosphatidylinositol-4-phosphate 5-kinase
c88666_g1	KOG0366	O	Protein geranylgeranyltransferase type II, beta subunit
c107444_g1	KOG0730	O	AAA+-type ATPase
c70980_g1	KOG4641	T	FOG: Toll/interleukin receptor and related proteins containing LRR and TIR repeats
c151649_g1	KOG1774	A	Small nuclear ribonucleoprotein E
c184763_g1	KOG1577	R	Aldo/keto reductase family proteins
c105908_g1	KOG0020	O	Endoplasmic reticulum glucose-regulated protein (GRP94/endoplasmin), HSP90 family
c73011_g1	KOG3701	TK	TGFbeta receptor signaling protein SMAD and related proteins
c6960_g1	KOG0242	Z	Kinesin-like protein
c77450_g1	KOG3399	R	Predicted Yippee-type zinc-binding protein
c116455_g1	KOG0696	T	Serine/threonine protein kinase
c71245_g5	KOG0639	B	Transducin-like enhancer of split protein (contains WD40 repeats)
c32803_g1	KOG0785	E	Isocitrate dehydrogenase, alpha subunit
c46131_g1	KOG3627	E	Trypsin
c83062_g1	KOG0027	T	Calmodulin and related proteins (EF-Hand superfamily)
c71563_g1	KOG4205	A	RNA-binding protein musashi/mRNA cleavage and polyadenylation factor I complex, subunit HRP1
c167803_g1	KOG1557	G	Fructose-biphosphate aldolase
c150466_g1	KOG0087	U	GTPase Rab11/YPT3, small G protein superfamily
c8080_g1	KOG1596	A	Fibrillarin and related nucleolar RNA-binding proteins
c160204_g1	KOG0549	O	FKBP-type peptidyl-prolyl cis-trans isomerase
c54814_g1	KOG0469	J	Elongation factor 2
c45818_g2	KOG0767	C	Mitochondrial phosphate carrier protein
c150936_g1	KOG0233	C	Vacuolar H+-ATPase V0 sector, subunit c''
c7439_g1	KOG2697	E	Histidinol dehydrogenase
c73116_g2	KOG3544	W	Collagens (type IV and type XIII), and related proteins
c64128_g1	KOG3436	J	60S ribosomal protein L35
c118961_g1	KOG1550	MOT	Extracellular protein SEL-1 and related proteins
c56871_g1	KOG4323	R	Polycomb-like PHD Zn-finger protein
c76138_g1	KOG2210	T	Oxysterol-binding protein
c95843_g1	KOG1378	G	Purple acid phosphatase
c8967_g1	KOG1646	J	40S ribosomal protein S6
c129752_g1	KOG0399	E	Glutamate synthase
c68966_g1	KOG0143	QR	Iron/ascorbate family oxidoreductases
c72243_g1	KOG2646	J	Ribosomal protein S5
c60109_g1	KOG3114	S	Uncharacterized conserved protein
c179885_g1	KOG2535	BK	RNA polymerase II elongator complex, subunit ELP3/histone acetyltransferase
c134075_g1	KOG0371	T	Serine/threonine protein phosphatase 2A, catalytic subunit
c102079_g1	KOG0876	P	Manganese superoxide dismutase
c66566_g1	KOG3502	J	40S ribosomal protein S28
c52753_g1	KOG1531	C	F0F1-type ATP synthase, gamma subunit
c79498_g1	KOG3459	A	Small nuclear ribonucleoprotein (snRNP) Sm core protein
c158645_g1	KOG0785	E	Isocitrate dehydrogenase, alpha subunit
c57409_g1	KOG2852	R	Possible oxidoreductase
c88962_g1	KOG0734	O	AAA+-type ATPase containing the peptidase M41 domain
c163334_g1	KOG0169	T	Phosphoinositide-specific phospholipase C
c159990_g1	KOG3114	S	Uncharacterized conserved protein
c72145_g1	KOG0161	Z	Myosin class II heavy chain
c190410_g1	KOG3314	L	Ku70-binding protein
c73379_g1	KOG0619	R	FOG: Leucine rich repeat
c69495_g1	KOG2423	R	Nucleolar GTPase
c79384_g1	KOG4089	J	Predicted mitochondrial ribosomal protein L23
c73824_g4	KOG1836	W	Extracellular matrix glycoprotein Laminin subunits alpha and gamma
c159818_g1	KOG2884	O	26S proteasome regulatory complex, subunit RPN10/PSMD4
c99424_g1	KOG0263	K	Transcription initiation factor TFIID, subunit TAF5 (also component of histone acetyltransferase SAGA)
c181145_g1	KOG1490	R	GTP-binding protein CRFG/NOG1 (ODN superfamily)
c54835_g2	KOG0613	Z	Projectin/twitchin and related proteins
c66774_g1	KOG3198	U	Signal recognition particle, subunit Srp19
c158161_g1	KOG1158	C	NADP/FAD dependent oxidoreductase
c76924_g1	KOG0714	O	Molecular chaperone (DnaJ superfamily)
c10184_g1	KOG0682	P	Ammonia permease
c68509_g1	KOG3776	T	Plasma membrane glycoprotein CD36 and related membrane receptors
c50023_g1	KOG3166	J	60S ribosomal protein L7A
c108818_g1	KOG1843	S	Uncharacterized conserved protein
c73626_g3	KOG2013	O	SMT3/SUMO-activating complex, catalytic component UBA2
c77190_g1	KOG2568	S	Predicted membrane protein
c156219_g1	KOG0401	J	Translation initiation factor 4F, ribosome/mRNA-bridging subunit (eIF-4G)
c146240_g1	KOG0538	C	Glycolate oxidase
c8534_g1	KOG1882	T	Transcriptional regulator SNIP1, contains FHA domain
c70341_g1	KOG0016	I	Enoyl-CoA hydratase/isomerase
c68780_g2	KOG0714	O	Molecular chaperone (DnaJ superfamily)
c146792_g1	KOG2264	T	Exostosin EXT1L
c52994_g1	KOG0118	R	FOG: RRM domain
c9524_g1	KOG1543	O	Cysteine proteinase Cathepsin L
c171361_g1	KOG3475	J	60S ribosomal protein L37
c70047_g2	KOG3119	K	Basic region leucine zipper transcription factor
c33582_g1	KOG0019	O	Molecular chaperone (HSP90 family)
c58741_g1	KOG0816	A	Protein involved in mRNA turnover
c61895_g1	KOG0401	J	Translation initiation factor 4F, ribosome/mRNA-bridging subunit (eIF-4G)
c139710_g1	KOG0037	T	Ca2+-binding protein, EF-Hand protein superfamily
c115072_g1	KOG2832	K	TFIIF-interacting CTD phosphatase, including NLI-interacting factor (involved in RNA polymerase II regulation)
c58137_g1	KOG3629	T	Guanine-nucleotide releasing factor
c72713_g1	KOG1598	K	Transcription initiation factor TFIIIB, Brf1 subunit
c53729_g1	KOG4216	K	Steroid hormone nuclear receptor
c42527_g1	KOG3392	A	Exon-exon junction complex, Magoh component
c69936_g2	KOG0004	J	Ubiquitin/40S ribosomal protein S27a fusion
c167632_g1	KOG1176	I	Acyl-CoA synthetase
c55619_g1	KOG1873	O	Ubiquitin-specific protease
c97411_g1	KOG2012	O	Ubiquitin activating enzyme UBA1
c118757_g1	KOG0583	T	Serine/threonine protein kinase
c56175_g1	KOG1217	T	Fibrillins and related proteins containing Ca2+-binding EGF-like domains
c150100_g1	KOG3628	R	Predicted AMP-binding protein
c128167_g1	KOG0179	O	20S proteasome, regulatory subunit beta type PSMB1/PRE7
c109116_g1	KOG0145	A	RNA-binding protein ELAV/HU (RRM superfamily)
c99178_g1	KOG2597	R	Predicted aminopeptidase of the M17 family
c32701_g1	KOG3283	J	40S ribosomal protein S8
c50348_g1	KOG0865	O	Cyclophilin type peptidyl-prolyl cis-trans isomerase
c71082_g1	KOG0841	O	Multifunctional chaperone (14-3-3 family)
c141129_g1	KOG3313	O	Molecular chaperone Prefoldin, subunit 3
c57564_g1	KOG1972	S	Uncharacterized conserved protein
c117405_g1	KOG1767	J	40S ribosomal protein S25
c73875_g3	KOG2550	F	IMP dehydrogenase/GMP reductase
c27998_g1	KOG1002	L	Nucleotide excision repair protein RAD16
c184563_g1	KOG0227	A	Splicing factor 3a, subunit 2
c97568_g1	KOG0531	T	Protein phosphatase 1, regulatory subunit, and related proteins
c71278_g1	KOG1046	EO	Puromycin-sensitive aminopeptidase and related aminopeptidases
c162780_g1	KOG0927	R	Predicted transporter (ABC superfamily)
c100970_g1	KOG1439	O	RAB proteins geranylgeranyltransferase component A (RAB escort protein)
c48121_g1	KOG2467	E	Glycine/serine hydroxymethyltransferase
c57927_g1	KOG0149	R	Predicted RNA-binding protein SEB4 (RRM superfamily)
c4444_g1	KOG1375	Z	Beta tubulin
c71146_g1	KOG3510	T	FOG: Immunoglobulin C-2 Type/fibronectin type III domains
c67671_g1	KOG0336	A	ATP-dependent RNA helicase
c69018_g1	KOG3122	K	DNA-directed RNA polymerase III subunit
c178681_g1	KOG2314	J	Translation initiation factor 3, subunit b (eIF-3b)
c72218_g1	KOG0100	O	Molecular chaperones GRP78/BiP/KAR2, HSP70 superfamily
c192469_g1	KOG1263	Q	Multicopper oxidases
c71243_g1	KOG1097	F	Adenine deaminase/adenosine deaminase
c73266_g1	KOG2480	I	3-hydroxy-3-methylglutaryl-CoA (HMG-CoA) reductase
c65317_g1	KOG3713	P	Voltage-gated K+ channel KCNB/KCNC
c63537_g1	KOG0031	Z	Myosin regulatory light chain, EF-Hand protein superfamily
c66314_g2	KOG0585	T	Ca2+/calmodulin-dependent protein kinase kinase beta and related serine/threonine protein kinases
c62983_g1	KOG3660	T	Sodium-neurotransmitter symporter
c73371_g1	KOG0950	R	DNA polymerase theta/eta, DEAD-box superfamily
c30407_g1	KOG3424	J	40S ribosomal protein S24
c73739_g1	KOG1023	T	Natriuretic peptide receptor, guanylate cyclase
c17934_g1	KOG1749	J	40S ribosomal protein S23
c98432_g1	KOG0985	U	Vesicle coat protein clathrin, heavy chain
c23178_g1	KOG4292	H	Cubilin, multiligand receptor mediating cobalamin absorption
c140185_g1	KOG0802	O	E3 ubiquitin ligase
c72176_g3	KOG0469	J	Elongation factor 2
c95406_g1	KOG1470	I	Phosphatidylinositol transfer protein PDR16 and related proteins
c73084_g1	KOG4067	S	Uncharacterized conserved protein
c122810_g1	KOG0780	U	Signal recognition particle, subunit Srp54
c60408_g1	KOG2581	O	26S proteasome regulatory complex, subunit RPN3/PSMD3
c72048_g1	KOG0430	F	Xanthine dehydrogenase
c11159_g1	KOG1721	R	FOG: Zn-finger
c130974_g1	KOG0370	R	Multifunctional pyrimidine synthesis protein CAD (includes carbamoyl-phophate synthetase, aspartate transcarbamylase, and glutamine amidotransferase)
c99620_g1	KOG1014	I	17 beta-hydroxysteroid dehydrogenase type 3, HSD17B3
c11228_g1	KOG1457	R	RNA binding protein (contains RRM repeats)
c71564_g2	KOG3355	O	Mitochondrial sulfhydryl oxidase involved in the biogenesis of cytosolic Fe/S proteins
c119969_g1	KOG3424	J	40S ribosomal protein S24
c57019_g1	KOG3502	J	40S ribosomal protein S28
c73276_g1	KOG0629	E	Glutamate decarboxylase and related proteins
c131748_g1	KOG1644	A	U2-associated snRNP A' protein
c161158_g1	KOG3486	J	40S ribosomal protein S21
c45871_g1	KOG0600	D	Cdc2-related protein kinase
c42297_g1	KOG3092	TDK	Casein kinase II, beta subunit
c63383_g1	KOG2164	O	Predicted E3 ubiquitin ligase
c71369_g1	KOG4659	S	Uncharacterized conserved protein (Rhs family)
c21929_g1	KOG4742	R	Predicted chitinase
c175988_g1	KOG0800	O	FOG: Predicted E3 ubiquitin ligase
c75858_g1	KOG0232	C	Vacuolar H+-ATPase V0 sector, subunits c/c'
c71539_g1	KOG0990	L	Replication factor C, subunit RFC5
c158226_g1	KOG2952	DKT	Cell cycle control protein
c4242_g1	KOG2046	Z	Calponin
c131902_g1	KOG3163	R	Uncharacterized conserved protein related to ribosomal protein S8E
c81972_g1	KOG1245	B	Chromatin remodeling complex WSTF-ISWI, large subunit (contains heterochromatin localization, PHD and BROMO domains)
c64854_g1	KOG1683	I	Hydroxyacyl-CoA dehydrogenase/enoyl-CoA hydratase
c61932_g1	KOG0156	Q	Cytochrome P450 CYP2 subfamily
c12216_g1	KOG2951	G	Inositol monophosphatase
c70627_g1	KOG1698	J	Mitochondrial/chloroplast ribosomal protein L19
c1702_g1	KOG0724	O	Zuotin and related molecular chaperones (DnaJ superfamily), contains DNA-binding domains
c100396_g1	KOG2957	C	Vacuolar H+-ATPase V0 sector, subunit d
c9187_g1	KOG1683	I	Hydroxyacyl-CoA dehydrogenase/enoyl-CoA hydratase
c117529_g1	KOG0940	O	Ubiquitin protein ligase RSP5/NEDD4
c80006_g1	KOG3283	J	40S ribosomal protein S8
c189472_g1	KOG1596	A	Fibrillarin and related nucleolar RNA-binding proteins
c113651_g1	KOG1901	R	Uncharacterized high-glucose-regulated protein
c64210_g2	KOG2114	U	Vacuolar assembly/sorting protein PEP5/VPS11
c134589_g1	KOG0590	D	Checkpoint kinase and related serine/threonine protein kinases
c44363_g1	KOG0087	U	GTPase Rab11/YPT3, small G protein superfamily
c52399_g1	KOG2849	R	Placental protein 11
c182741_g1	KOG3173	R	Predicted Zn-finger protein
c68153_g1	KOG1043	S	Ca2+-binding transmembrane protein LETM1/MRS7
c106327_g1	KOG0134	CR	NADH:flavin oxidoreductase/12-oxophytodienoate reductase
c88745_g1	KOG3489	U	Mitochondrial import inner membrane translocase, subunit TIM8
c43449_g1	KOG0029	Q	Amine oxidase
c68786_g1	KOG0059	IR	Lipid exporter ABCA1 and related proteins, ABC superfamily
c35764_g1	KOG1727	DZ	Microtubule-binding protein (translationally controlled tumor protein)
c72957_g1	KOG4510	R	Permease of the drug/metabolite transporter (DMT) superfamily
c68527_g1	KOG0619	R	FOG: Leucine rich repeat
c71280_g1	KOG3218	K	RNA polymerase, 25-kDa subunit (common to polymerases I, II and III)
c65296_g1	KOG2429	G	Glycosyl hydrolase, family 47
c67672_g1	KOG0750	C	Mitochondrial solute carrier protein
c45307_g1	KOG2670	G	Enolase
c68143_g1	KOG1644	A	U2-associated snRNP A' protein
c4320_g2	KOG0327	J	Translation initiation factor 4F, helicase subunit (eIF-4A) and related helicases
c192706_g1	KOG1355	F	Adenylosuccinate synthase
c23453_g1	KOG0101	O	Molecular chaperones HSP70/HSC70, HSP70 superfamily
c433_g1	KOG1221	I	Acyl-CoA reductase
c112498_g1	KOG1543	O	Cysteine proteinase Cathepsin L
c46781_g1	KOG1588	A	RNA-binding protein Sam68 and related KH domain proteins
c63859_g1	KOG0469	J	Elongation factor 2
c47413_g1	KOG0183	O	20S proteasome, regulatory subunit alpha type PSMA7/PRE6
c119593_g1	KOG1999	K	RNA polymerase II transcription elongation factor DSIF/SUPT5H/SPT5
c27469_g1	KOG2450	C	Aldehyde dehydrogenase
c52324_g1	KOG1451	T	Oligophrenin-1 and related Rho GTPase-activating proteins
c103396_g1	KOG1144	J	Translation initiation factor 5B (eIF-5B)
c122007_g1	KOG3157	R	Proline synthetase co-transcribed protein
c164769_g1	KOG2099	G	Glycogen phosphorylase
c65052_g1	KOG0975	E	Branched chain aminotransferase BCAT1, pyridoxal phosphate enzymes type IV superfamily
c155605_g1	KOG3656	R	FOG: 7 transmembrane receptor
c69120_g1	KOG0073	UZ	GTP-binding ADP-ribosylation factor-like protein ARL2
c72766_g2	KOG2467	E	Glycine/serine hydroxymethyltransferase
c67373_g1	KOG4547	R	WD40 repeat-containing protein
c185832_g1	KOG0938	U	Adaptor complexes medium subunit family
c48548_g1	KOG1026	TU	Nerve growth factor receptor TRKA and related tyrosine kinases
c85362_g1	KOG0118	R	FOG: RRM domain
c171599_g1	KOG2560	A	RNA splicing factor - Slu7p
c36483_g1	KOG4177	M	Ankyrin
c107828_g1	KOG1050	G	Trehalose-6-phosphate synthase component TPS1 and related subunits
c45053_g1	KOG0619	R	FOG: Leucine rich repeat
c64690_g1	KOG1993	YU	Nuclear transport receptor KAP120 (importin beta superfamily)
c92742_g1	KOG0911	O	Glutaredoxin-related protein
c73823_g2	KOG2404	C	Fumarate reductase, flavoprotein subunit
c74018_g1	KOG1724	O	SCF ubiquitin ligase, Skp1 component
c92373_g1	KOG1643	G	Triosephosphate isomerase
c72503_g1	KOG2788	G	Glycosyltransferase
c46506_g1	KOG1221	I	Acyl-CoA reductase
c152719_g1	KOG4008	A	rRNA processing protein RRP7
c103153_g1	KOG0338	A	ATP-dependent RNA helicase
c44565_g1	KOG1418	P	Tandem pore domain K+ channel
c75435_g1	KOG3689	T	Cyclic nucleotide phosphodiesterase
c137389_g1	KOG0743	O	AAA+-type ATPase
c64075_g1	KOG4051	S	Uncharacterized conserved protein
c61406_g1	KOG0084	TU	GTPase Rab1/YPT1, small G protein superfamily, and related GTP-binding proteins
c70517_g1	KOG2046	Z	Calponin
c178156_g1	KOG1783	A	Small nuclear ribonucleoprotein F
c73815_g1	KOG1217	T	Fibrillins and related proteins containing Ca2+-binding EGF-like domains
c116686_g1	KOG4452	S	Predicted membrane protein
c176230_g1	KOG0304	A	mRNA deadenylase subunit
c61533_g1	KOG0792	T	Protein tyrosine phosphatase PTPMEG, contains FERM domain
c106692_g1	KOG0857	J	60s ribosomal protein L10
c139157_g1	KOG0068	E	D-3-phosphoglycerate dehydrogenase, D-isomer-specific 2-hydroxy acid dehydrogenase superfamily
c100747_g1	KOG1164	T	Casein kinase (serine/threonine/tyrosine protein kinase)
c120053_g1	KOG0156	Q	Cytochrome P450 CYP2 subfamily
c65059_g1	KOG0893	J	60S ribosomal protein L31
c72285_g1	KOG4193	T	G protein-coupled receptors
c35313_g1	KOG2960	R	Protein involved in thiamine biosynthesis and DNA damage tolerance
c187780_g1	KOG0571	E	Asparagine synthase (glutamine-hydrolyzing)
c109220_g1	KOG0374	TR	Serine/threonine specific protein phosphatase PP1, catalytic subunit
c46751_g1	KOG0651	O	26S proteasome regulatory complex, ATPase RPT4
c59613_g1	KOG1751	J	60s ribosomal protein L23
c116617_g1	KOG2388	M	UDP-N-acetylglucosamine pyrophosphorylase
c134117_g1	KOG3256	C	NADH:ubiquinone oxidoreductase, NDUFS8/23 kDa subunit
c78588_g1	KOG0063	A	RNAse L inhibitor, ABC superfamily
c113657_g1	KOG2775	R	Metallopeptidase
c116151_g1	KOG0450	G	2-oxoglutarate dehydrogenase, E1 subunit
c143270_g1	KOG1502	V	Flavonol reductase/cinnamoyl-CoA reductase
c115137_g1	KOG0118	R	FOG: RRM domain
c179128_g1	KOG1215	T	Low-density lipoprotein receptors containing Ca2+-binding EGF-like domains
c160111_g1	KOG2349	P	Na+:iodide/myo-inositol/multivitamin symporters
c125066_g1	KOG3595	Z	Dyneins, heavy chain
c70814_g1	KOG0187	J	40S ribosomal protein S17
c51323_g1	KOG1721	R	FOG: Zn-finger
c160916_g1	KOG0795	E	Chorismate mutase
c180321_g1	KOG0583	T	Serine/threonine protein kinase
c158116_g1	KOG1061	U	Vesicle coat complex AP-1/AP-2/AP-4, beta subunit
c182111_g1	KOG0922	A	DEAH-box RNA helicase
c73210_g2	KOG0158	Q	Cytochrome P450 CYP3/CYP5/CYP6/CYP9 subfamilies
c70404_g1	KOG3204	J	60S ribosomal protein L13a
c110748_g1	KOG1714	J	60s ribosomal protein L18
c135268_g1	KOG0084	TU	GTPase Rab1/YPT1, small G protein superfamily, and related GTP-binding proteins
c53740_g1	KOG3057	C	Cytochrome c oxidase, subunit VIb/COX12
c115612_g1	KOG3078	F	Adenylate kinase
c46303_g1	KOG1023	T	Natriuretic peptide receptor, guanylate cyclase
c160492_g1	KOG0188	J	Alanyl-tRNA synthetase
c71410_g1	KOG1970	DL	Checkpoint RAD17-RFC complex, RAD17/RAD24 component
c144145_g1	KOG1153	O	Subtilisin-related protease/Vacuolar protease B
c83032_g1	KOG0207	P	Cation transport ATPase
c117310_g1	KOG1176	I	Acyl-CoA synthetase
c21484_g1	KOG1575	C	Voltage-gated shaker-like K+ channel, subunit beta/KCNAB
c127002_g1	KOG2532	G	Permease of the major facilitator superfamily
c64770_g1	KOG1931	R	Putative transmembrane protein
c72538_g2	KOG1418	P	Tandem pore domain K+ channel
c68076_g1	KOG0613	Z	Projectin/twitchin and related proteins
c78613_g1	KOG1498	O	26S proteasome regulatory complex, subunit RPN5/PSMD12
c82794_g1	KOG2597	R	Predicted aminopeptidase of the M17 family
c110902_g1	KOG1586	U	Protein required for fusion of vesicles in vesicular transport, alpha-SNAP
c52281_g1	KOG0101	O	Molecular chaperones HSP70/HSC70, HSP70 superfamily
c114571_g1	KOG3050	OT	COP9 signalosome, subunit CSN6
c80463_g1	KOG0322	R	G-protein beta subunit-like protein GNB1L, contains WD repeats
c66899_g1	KOG1068	J	Exosomal 3'-5' exoribonuclease complex, subunit Rrp41 and related exoribonucleases
c180566_g1	KOG0381	R	HMG box-containing protein
c138582_g1	KOG0262	K	RNA polymerase I, large subunit
c60831_g1	KOG4566	T	Cytokine-inducible SH2 protein
c52766_g1	KOG1269	IR	SAM-dependent methyltransferases
c189011_g1	KOG0158	Q	Cytochrome P450 CYP3/CYP5/CYP6/CYP9 subfamilies
c167053_g1	KOG2262	T	Sexual differentiation process protein ISP4
c62487_g1	KOG0873	I	C-4 sterol methyl oxidase
c58577_g1	KOG0112	R	Large RNA-binding protein (RRM superfamily)
c67578_g3	KOG3528	S	FOG: PDZ domain
c89353_g1	KOG1732	J	60S ribosomal protein L21
c8732_g1	KOG2023	YU	Nuclear transport receptor Karyopherin-beta2/Transportin (importin beta superfamily)
c65565_g1	KOG3010	R	Methyltransferase
c11700_g1	KOG3488	O	Dolichol phosphate-mannose regulatory protein (DPM2)
c55623_g1	KOG0430	F	Xanthine dehydrogenase
c131945_g1	KOG0613	Z	Projectin/twitchin and related proteins
c54964_g1	KOG0725	R	Reductases with broad range of substrate specificities
c32129_g1	KOG1697	J	Mitochondrial/chloroplast ribosomal protein S9
c44865_g1	KOG1721	R	FOG: Zn-finger
c64421_g1	KOG0158	Q	Cytochrome P450 CYP3/CYP5/CYP6/CYP9 subfamilies
c1160_g1	KOG2772	G	Transaldolase
c107763_g1	KOG1475	A	Ribosomal protein RPL1/RPL2/RL4L4
c70666_g1	KOG2492	T	CDK5 activator-binding protein
c114733_g1	KOG0148	AJ	Apoptosis-promoting RNA-binding protein TIA-1/TIAR (RRM superfamily)
c32386_g1	KOG0327	J	Translation initiation factor 4F, helicase subunit (eIF-4A) and related helicases
c70025_g1	KOG0746	J	60S ribosomal protein L3 and related proteins
c136649_g1	KOG2502	R	Tub family proteins
c44729_g1	KOG3250	OT	COP9 signalosome, subunit CSN7
c71236_g1	KOG1728	J	40S ribosomal protein S11
c102544_g1	KOG1668	K	Elongation factor 1 beta/delta chain
c66343_g1	KOG1339	O	Aspartyl protease
c106785_g1	KOG3077	S	Uncharacterized conserved protein
c127869_g1	KOG2484	R	GTPase
c48256_g1	KOG1601	K	GATA-4/5/6 transcription factors
c67913_g1	KOG2234	G	Predicted UDP-galactose transporter
c72002_g1	KOG4732	S	Uncharacterized conserved protein
c178836_g1	KOG0784	E	Isocitrate dehydrogenase, gamma subunit
c62274_g2	KOG3589	T	G protein signaling regulators
c68565_g1	KOG3817	S	Uncharacterized conserved protein
c77525_g1	KOG0424	O	Ubiquitin-protein ligase
c143821_g1	KOG0357	O	Chaperonin complex component, TCP-1 epsilon subunit (CCT5)
c96793_g1	KOG2826	Z	Actin-related protein Arp2/3 complex, subunit ARPC2
c103598_g1	KOG2592	S	Tumor differentially expressed (TDE) protein
c75539_g1	KOG2651	A	rRNA adenine N-6-methyltransferase
c109443_g1	KOG2323	G	Pyruvate kinase
c96232_g1	KOG0869	K	CCAAT-binding factor, subunit A (HAP3)
c117010_g1	KOG1263	Q	Multicopper oxidases
c79945_g1	KOG0223	G	Aquaporin (major intrinsic protein family)
c142899_g1	KOG1332	U	Vesicle coat complex COPII, subunit SEC13
c161369_g1	KOG2764	RV	Putative transcriptional regulator DJ-1
c58728_g1	KOG1490	R	GTP-binding protein CRFG/NOG1 (ODN superfamily)
c156669_g1	KOG3292	S	Predicted membrane protein
c77668_g1	KOG0142	Q	Isopentenyl pyrophosphate:dimethylallyl pyrophosphate isomerase
c52875_g1	KOG0100	O	Molecular chaperones GRP78/BiP/KAR2, HSP70 superfamily
c73898_g1	KOG0055	Q	Multidrug/pheromone exporter, ABC superfamily
c82230_g1	KOG0304	A	mRNA deadenylase subunit
c108712_g1	KOG0679	Z	Actin-related protein - Arp4p/Act3p
c119829_g1	KOG0776	H	Geranylgeranyl pyrophosphate synthase/Polyprenyl synthetase
c73634_g1	KOG3989	W	Beta-2-glycoprotein I
c134490_g1	KOG0465	J	Mitochondrial elongation factor
c96767_g1	KOG3246	R	Sentrin-specific cysteine protease (Ulp1 family)
c53844_g1	KOG0118	R	FOG: RRM domain
c65356_g1	KOG3591	O	Alpha crystallins
c165780_g1	KOG3414	AD	Component of the U4/U6.U5 snRNP/mitosis protein DIM1
c161557_g1	KOG0121	A	Nuclear cap-binding protein complex, subunit CBP20 (RRM superfamily)
c145462_g1	KOG0434	J	Isoleucyl-tRNA synthetase
c121677_g1	KOG0543	O	FKBP-type peptidyl-prolyl cis-trans isomerase
c172452_g1	KOG0223	G	Aquaporin (major intrinsic protein family)
c158102_g1	KOG1175	I	Acyl-CoA synthetase
c97002_g1	KOG2472	J	Phenylalanyl-tRNA synthetase beta subunit
c160662_g1	KOG4203	TZ	Armadillo/beta-Catenin/plakoglobin
c115743_g1	KOG0951	A	RNA helicase BRR2, DEAD-box superfamily
c67139_g1	KOG3689	T	Cyclic nucleotide phosphodiesterase
c134544_g1	KOG3428	A	Small nuclear ribonucleoprotein SMD1 and related snRNPs
c58259_g1	KOG4250	T	TANK binding protein kinase TBK1
c144670_g1	KOG0887	J	60S ribosomal protein L35A/L37
c72612_g2	KOG0029	Q	Amine oxidase
c71716_g3	KOG4292	H	Cubilin, multiligand receptor mediating cobalamin absorption
c70712_g1	KOG4740	S	Uncharacterized conserved protein
c74381_g1	KOG1342	B	Histone deacetylase complex, catalytic component RPD3
c8578_g1	KOG2265	T	Nuclear distribution protein NUDC
c64413_g1	KOG2183	OR	Prolylcarboxypeptidase (angiotensinase C)
c71857_g1	KOG2970	S	Predicted membrane protein
c154623_g1	KOG1768	J	40s ribosomal protein S26
c106118_g1	KOG0166	U	Karyopherin (importin) alpha
c87163_g1	KOG0712	O	Molecular chaperone (DnaJ superfamily)
c67688_g1	KOG4196	K	bZIP transcription factor MafK
c42407_g1	KOG3228	S	Uncharacterized conserved protein
c30837_g1	KOG1261	C	Malate synthase
c48906_g1	KOG0156	Q	Cytochrome P450 CYP2 subfamily
c118274_g1	KOG0759	C	Mitochondrial oxoglutarate/malate carrier proteins
c94227_g1	KOG3475	J	60S ribosomal protein L37
c63896_g1	KOG0865	O	Cyclophilin type peptidyl-prolyl cis-trans isomerase
c67279_g1	KOG1751	J	60s ribosomal protein L23
c52475_g1	KOG4177	M	Ankyrin
c73658_g1	KOG3510	T	FOG: Immunoglobulin C-2 Type/fibronectin type III domains
c52867_g1	KOG0226	R	RNA-binding proteins
c175769_g1	KOG0629	E	Glutamate decarboxylase and related proteins
c9698_g1	KOG0101	O	Molecular chaperones HSP70/HSC70, HSP70 superfamily
c188490_g1	KOG1471	I	Phosphatidylinositol transfer protein SEC14 and related proteins
c73173_g1	KOG1577	R	Aldo/keto reductase family proteins
c175198_g1	KOG1176	I	Acyl-CoA synthetase
c19669_g1	KOG3306	S	Predicted membrane protein
c144523_g1	KOG0562	R	Predicted hydrolase (HIT family)
c175345_g1	KOG0173	O	20S proteasome, regulatory subunit beta type PSMB7/PSMB10/PUP1
c174590_g1	KOG0690	T	Serine/threonine protein kinase
c117587_g1	KOG0583	T	Serine/threonine protein kinase
c145521_g1	KOG1714	J	60s ribosomal protein L18
c57948_g1	KOG4172	O	Predicted E3 ubiquitin ligase
c52451_g1	KOG2111	S	Uncharacterized conserved protein, contains WD40 repeats
c72871_g1	KOG2060	U	Rab3 effector RIM1 and related proteins, contain PDZ and C2 domains
c71796_g1	KOG1722	J	60s ribosomal protein L24
c14648_g1	KOG1260	C	Isocitrate lyase
c56866_g1	KOG0531	T	Protein phosphatase 1, regulatory subunit, and related proteins
c53196_g1	KOG1666	U	V-SNARE
c156628_g1	KOG3457	O	Sec61 protein translocation complex, beta subunit
c9458_g1	KOG1724	O	SCF ubiquitin ligase, Skp1 component
c69211_g1	KOG3538	O	Disintegrin metalloproteinases with thrombospondin repeats
c114704_g1	KOG1347	R	Uncharacterized membrane protein, predicted efflux pump
c157432_g1	KOG2332	P	Ferritin
c60348_g1	KOG0281	S	Beta-TrCP (transducin repeats containing)/Slimb proteins
c43604_g1	KOG1257	C	NADP+-dependent malic enzyme
c60243_g1	KOG0785	E	Isocitrate dehydrogenase, alpha subunit
c137654_g1	KOG0406	O	Glutathione S-transferase
c106854_g1	KOG3398	K	Transcription factor MBF1
c44707_g1	KOG0800	O	FOG: Predicted E3 ubiquitin ligase
c32682_g1	KOG3373	E	Glycine cleavage system H protein (lipoate-binding)
c70471_g2	KOG3311	J	Ribosomal protein S18
c45123_g1	KOG1217	T	Fibrillins and related proteins containing Ca2+-binding EGF-like domains
c73421_g3	KOG3627	E	Trypsin
c84534_g1	KOG4289	T	Cadherin EGF LAG seven-pass G-type receptor
c59552_g1	KOG0944	O	Ubiquitin-specific protease UBP14
c71824_g1	KOG1987	DR	Speckle-type POZ protein SPOP and related proteins with TRAF, MATH and BTB/POZ domains
c47281_g1	KOG0894	O	Ubiquitin-protein ligase
c107311_g1	KOG3057	C	Cytochrome c oxidase, subunit VIb/COX12
c75651_g1	KOG3461	R	CDGSH-type Zn-finger containing protein
c17419_g1	KOG0004	J	Ubiquitin/40S ribosomal protein S27a fusion
c63977_g1	KOG1278	U	Endosomal membrane proteins, EMP70
c145384_g1	KOG1175	I	Acyl-CoA synthetase
c93797_g1	KOG2630	E	Enolase-phosphatase E-1
c71332_g4	KOG4304	K	Transcriptional repressors of the hairy/E(spl) family (contains HLH)
c97436_g1	KOG1175	I	Acyl-CoA synthetase
c68704_g1	KOG3146	I	Dolichyl pyrophosphate phosphatase and related acid phosphatases
c63702_g1	KOG2841	L	Structure-specific endonuclease ERCC1-XPF, ERCC1 component
c31686_g1	KOG0027	T	Calmodulin and related proteins (EF-Hand superfamily)
c8657_g1	KOG3311	J	Ribosomal protein S18
c117217_g1	KOG4265	O	Predicted E3 ubiquitin ligase
c63551_g1	KOG0471	G	Alpha-amylase
c157870_g1	KOG1311	R	DHHC-type Zn-finger proteins
c44098_g2	KOG1999	K	RNA polymerase II transcription elongation factor DSIF/SUPT5H/SPT5
c73167_g1	KOG4440	PET	NMDA selective glutamate-gated ion channel receptor subunit GRIN1
c72290_g1	KOG0204	P	Calcium transporting ATPase
c94923_g1	KOG3391	K	Transcriptional co-repressor component
c138932_g1	KOG4232	I	Delta 6-fatty acid desaturase/delta-8 sphingolipid desaturase
c165132_g1	KOG0893	J	60S ribosomal protein L31
c73861_g1	KOG1808	R	AAA ATPase containing von Willebrand factor type A (vWA) domain
c159696_g1	KOG0118	R	FOG: RRM domain
c93542_g1	KOG0613	Z	Projectin/twitchin and related proteins
c72865_g4	KOG3713	P	Voltage-gated K+ channel KCNB/KCNC
c182376_g1	KOG1365	AR	RNA-binding protein Fusilli, contains RRM domain
c79818_g1	KOG0736	O	Peroxisome assembly factor 2 containing the AAA+-type ATPase domain
c98573_g1	KOG0381	R	HMG box-containing protein
c40486_g1	KOG1767	J	40S ribosomal protein S25
c70745_g1	KOG2499	G	Beta-N-acetylhexosaminidase
c6266_g1	KOG0052	J	Translation elongation factor EF-1 alpha/Tu
c130167_g1	KOG1688	U	Golgi proteins involved in ER retention (RER)
c59517_g1	KOG3771	U	Amphiphysin
c181241_g1	KOG0869	K	CCAAT-binding factor, subunit A (HAP3)
c154704_g1	KOG0374	TR	Serine/threonine specific protein phosphatase PP1, catalytic subunit
c64922_g1	KOG0619	R	FOG: Leucine rich repeat
c22319_g1	KOG1505	I	Lysophosphatidic acid acyltransferase LPAAT and related acyltransferases
c159417_g1	KOG0175	O	20S proteasome, regulatory subunit beta type PSMB5/PSMB8/PRE2
c5137_g1	KOG0205	P	Plasma membrane H+-transporting ATPase
c80009_g1	KOG1678	J	60s ribosomal protein L15
c67832_g1	KOG3127	F	Deoxycytidylate deaminase
c73701_g1	KOG4823	S	Uncharacterized conserved protein
c125844_g1	KOG1906	L	DNA polymerase sigma
c69990_g1	KOG3479	U	Mitochondrial import inner membrane translocase, subunit TIM9
c73146_g2	KOG1721	R	FOG: Zn-finger
c28990_g1	KOG0852	O	Alkyl hydroperoxide reductase, thiol specific antioxidant and related enzymes
c57681_g1	KOG1715	J	Mitochondrial/chloroplast ribosomal protein L12
c103152_g1	KOG0147	K	Transcriptional coactivator CAPER (RRM superfamily)
c71448_g1	KOG1263	Q	Multicopper oxidases
c88749_g1	KOG0023	Q	Alcohol dehydrogenase, class V
c137263_g1	KOG0759	C	Mitochondrial oxoglutarate/malate carrier proteins
c73737_g1	KOG2806	G	Chitinase
c50491_g1	KOG1751	J	60s ribosomal protein L23
c192741_g1	KOG0795	E	Chorismate mutase
c72590_g1	KOG0683	E	Glutamine synthetase
c73671_g1	KOG0929	U	Guanine nucleotide exchange factor
c20273_g1	KOG1487	T	GTP-binding protein DRG1 (ODN superfamily)
c72939_g1	KOG2088	IOT	Predicted lipase/calmodulin-binding heat-shock protein
c31519_g1	KOG2489	R	Transmembrane protein
c177088_g1	KOG0498	PT	K+-channel ERG and related proteins, contain PAS/PAC sensor domain
c9710_g1	KOG1668	K	Elongation factor 1 beta/delta chain
c68272_g1	KOG4221	T	Receptor mediating netrin-dependent axon guidance
c65543_g1	KOG1342	B	Histone deacetylase complex, catalytic component RPD3
c6745_g1	KOG1046	EO	Puromycin-sensitive aminopeptidase and related aminopeptidases
c104728_g1	KOG2046	Z	Calponin
c58328_g2	KOG1728	J	40S ribosomal protein S11
c143541_g1	KOG3049	C	Succinate dehydrogenase, Fe-S protein subunit
c43519_g1	KOG0658	G	Glycogen synthase kinase-3
c48935_g1	KOG1744	B	Histone H2B
c101629_g1	KOG2455	E	Delta-1-pyrroline-5-carboxylate dehydrogenase
c83105_g1	KOG1680	I	Enoyl-CoA hydratase
c161009_g1	KOG0910	O	Thioredoxin-like protein
c81795_g1	KOG1907	F	Phosphoribosylformylglycinamidine synthase
c65955_g1	KOG1744	B	Histone H2B
c41322_g1	KOG2725	O	Cytochrome oxidase assembly factor COX15
c159329_g1	KOG1422	P	Intracellular Cl- channel CLIC, contains GST domain
c37214_g1	KOG3627	E	Trypsin
c72727_g4	KOG1870	O	Ubiquitin C-terminal hydrolase
c94384_g1	KOG1674	R	Cyclin
c8522_g1	KOG1626	C	Inorganic pyrophosphatase/Nucleosome remodeling factor, subunit NURF38
c146359_g1	KOG1944	R	Peroxisomal membrane protein MPV17 and related proteins
c126868_g1	KOG3900	T	Transforming growth factor beta, bone morphogenetic protein and related proteins
c72522_g1	KOG0032	T	Ca2+/calmodulin-dependent protein kinase, EF-Hand protein superfamily
c882_g1	KOG0369	C	Pyruvate carboxylase
c90091_g1	KOG1549	E	Cysteine desulfurase NFS1
c18359_g1	KOG1721	R	FOG: Zn-finger
c174291_g1	KOG0100	O	Molecular chaperones GRP78/BiP/KAR2, HSP70 superfamily
c52360_g1	KOG4263	T	Putative receptor CCR1
c95439_g1	KOG1237	E	H+/oligopeptide symporter
c41158_g1	KOG0118	R	FOG: RRM domain
c100694_g1	KOG0104	O	Molecular chaperones GRP170/SIL1, HSP70 superfamily
c66340_g1	KOG2637	S	Uncharacterized conserved protein
c138887_g1	KOG1757	B	Histone 2A
c44851_g1	KOG3164	R	Uncharacterized proteins of PilT N-term./Vapc superfamily
c183945_g1	KOG0863	O	20S proteasome, regulatory subunit alpha type PSMA1/PRE5
c131016_g1	KOG0078	TU	GTP-binding protein SEC4, small G protein superfamily, and related Ras family GTP-binding proteins
c105253_g1	KOG3456	C	NADH:ubiquinone oxidoreductase, NDUFS6/13 kDa subunit
c176358_g1	KOG2638	G	UDP-glucose pyrophosphorylase
c177987_g1	KOG0682	P	Ammonia permease
c72621_g1	KOG1304	E	Amino acid transporters
c8943_g1	KOG0860	U	Synaptobrevin/VAMP-like protein
c102465_g1	KOG1531	C	F0F1-type ATP synthase, gamma subunit
c181873_g1	KOG1470	I	Phosphatidylinositol transfer protein PDR16 and related proteins
c58147_g1	KOG2787	V	Lanthionine synthetase C-like protein 1
c80529_g1	KOG1588	A	RNA-binding protein Sam68 and related KH domain proteins
c69620_g1	KOG3181	J	40S ribosomal protein S3
c155794_g1	KOG2231	O	Predicted E3 ubiquitin ligase
c70347_g1	KOG2149	S	Uncharacterized conserved protein
c158576_g1	KOG0065	Q	Pleiotropic drug resistance proteins (PDR1-15), ABC superfamily
c154762_g1	KOG0748	RT	Predicted membrane proteins, contain hemolysin III domain
c65321_g1	KOG3118	B	Disrupter of silencing SAS10
c62087_g1	KOG2816	R	Predicted transporter ADD1 (major facilitator superfamily)
c136791_g1	KOG0027	T	Calmodulin and related proteins (EF-Hand superfamily)
c22193_g1	KOG0523	G	Transketolase
c139003_g1	KOG0651	O	26S proteasome regulatory complex, ATPase RPT4
c87599_g1	KOG0156	Q	Cytochrome P450 CYP2 subfamily
c60159_g1	KOG3720	I	Lysosomal & prostatic acid phosphatases
c68374_g1	KOG1492	R	C3H1-type Zn-finger protein
c26249_g1	KOG0619	R	FOG: Leucine rich repeat
c69106_g1	KOG0565	U	Inositol polyphosphate 5-phosphatase and related proteins
c72131_g1	KOG4003	V	Pyrazinamidase/nicotinamidase PNC1
c44385_g1	KOG2350	R	Zn-finger protein joined to JAZF1 (predicted suppressor)
c65422_g1	KOG0547	U	Translocase of outer mitochondrial membrane complex, subunit TOM70/TOM72
c57900_g1	KOG3302	K	TATA-box binding protein (TBP), component of TFIID and TFIIIB
c65334_g1	KOG1350	C	F0F1-type ATP synthase, beta subunit
c64345_g1	KOG0734	O	AAA+-type ATPase containing the peptidase M41 domain
c67074_g1	KOG1868	O	Ubiquitin C-terminal hydrolase
c69793_g1	KOG1695	O	Glutathione S-transferase
c165700_g1	KOG0698	T	Serine/threonine protein phosphatase
c63664_g1	KOG0619	R	FOG: Leucine rich repeat
c65810_g2	KOG3656	R	FOG: 7 transmembrane receptor
c71984_g1	KOG0054	Q	Multidrug resistance-associated protein/mitoxantrone resistance protein, ABC superfamily
c94035_g1	KOG0454	E	3-isopropylmalate dehydratase (aconitase superfamily)
c44889_g1	KOG1304	E	Amino acid transporters
c71042_g1	KOG3565	Z	Cdc42-interacting protein CIP4
c126526_g1	KOG0192	T	Tyrosine kinase specific for activated (GTP-bound) p21cdc42Hs
c152204_g1	KOG0749	C	Mitochondrial ADP/ATP carrier proteins
c21249_g1	KOG1984	U	Vesicle coat complex COPII, subunit SFB3
c57820_g1	KOG3464	J	60S ribosomal protein L44
c151987_g1	KOG0796	A	Spliceosome subunit
c182834_g1	KOG0030	Z	Myosin essential light chain, EF-Hand protein superfamily
c66663_g1	KOG3690	E	Angiotensin I-converting enzymes - M2 family peptidases
c61356_g1	KOG3591	O	Alpha crystallins
c12581_g1	KOG4311	E	Histidinol dehydrogenase
c70900_g1	KOG1517	D	Guanine nucleotide binding protein MIP1
c177523_g1	KOG0340	A	ATP-dependent RNA helicase
c142275_g1	KOG1737	I	Oxysterol-binding protein
c162190_g1	KOG0260	K	RNA polymerase II, large subunit
c66120_g1	KOG2918	O	Carboxymethyl transferase
c44708_g1	KOG0200	T	Fibroblast/platelet-derived growth factor receptor and related receptor tyrosine kinases
c143447_g1	KOG4210	K	Nuclear localization sequence binding protein
c174325_g1	KOG1721	R	FOG: Zn-finger
c113943_g1	KOG1984	U	Vesicle coat complex COPII, subunit SFB3
c62630_g2	KOG1147	J	Glutamyl-tRNA synthetase
c69347_g1	KOG2840	R	Uncharacterized conserved protein with similarity to predicted ATPase of the PP-loop superfamily
c69794_g1	KOG2482	K	Predicted C2H2-type Zn-finger protein
c171237_g1	KOG0376	R	Serine-threonine phosphatase 2A, catalytic subunit
c160415_g1	KOG2609	DA	Cyclin D-interacting protein GCIP
c147789_g1	KOG0133	LT	Deoxyribodipyrimidine photolyase/cryptochrome
c158403_g1	KOG1591	E	Prolyl 4-hydroxylase alpha subunit
c74397_g1	KOG0629	E	Glutamate decarboxylase and related proteins
c137665_g1	KOG0690	T	Serine/threonine protein kinase
c95251_g1	KOG2960	R	Protein involved in thiamine biosynthesis and DNA damage tolerance
c67766_g2	KOG1588	A	RNA-binding protein Sam68 and related KH domain proteins
c9536_g1	KOG0543	O	FKBP-type peptidyl-prolyl cis-trans isomerase
c59502_g1	KOG1479	F	Nucleoside transporter
c138198_g1	KOG0559	C	Dihydrolipoamide succinyltransferase (2-oxoglutarate dehydrogenase, E2 subunit)
c5329_g1	KOG3595	Z	Dyneins, heavy chain
c99756_g1	KOG0296	S	Angio-associated migratory cell protein (contains WD40 repeats)
c134724_g1	KOG1531	C	F0F1-type ATP synthase, gamma subunit
c76551_g1	KOG0840	O	ATP-dependent Clp protease, proteolytic subunit
c99852_g1	KOG0179	O	20S proteasome, regulatory subunit beta type PSMB1/PRE7
c94656_g1	KOG0225	C	Pyruvate dehydrogenase E1, alpha subunit
c53774_g1	KOG1779	J	40s ribosomal protein S27
c73434_g2	KOG2490	S	Predicted membrane protein
c66870_g1	KOG1700	TZ	Regulatory protein MLP and related LIM proteins
c67825_g1	KOG0675	O	Calnexin
c73102_g1	KOG3830	S	Uncharacterized conserved protein
c30567_g1	KOG3012	S	Uncharacterized conserved protein
c125133_g1	KOG4118	S	Uncharacterized conserved protein
c50452_g1	KOG2216	S	Conserved coiled/coiled coil protein
c24583_g1	KOG0342	A	ATP-dependent RNA helicase pitchoune
c135308_g1	KOG0382	R	Carbonic anhydrase
c71968_g2	KOG4789	S	Uncharacterized conserved protein
c73865_g1	KOG3595	Z	Dyneins, heavy chain
c73619_g2	KOG3595	Z	Dyneins, heavy chain
c189764_g1	KOG0582	T	Ste20-like serine/threonine protein kinase
c41395_g1	KOG3085	R	Predicted hydrolase (HAD superfamily)
c180229_g1	KOG0439	U	VAMP-associated protein involved in inositol metabolism
c1261_g1	KOG1678	J	60s ribosomal protein L15
c62767_g1	KOG1695	O	Glutathione S-transferase
c22094_g1	KOG0104	O	Molecular chaperones GRP170/SIL1, HSP70 superfamily
c85911_g1	KOG4589	D	Cell division protein FtsJ
c127338_g1	KOG0061	Q	Transporter, ABC superfamily (Breast cancer resistance protein)
c189013_g1	KOG0800	O	FOG: Predicted E3 ubiquitin ligase
c158623_g1	KOG1215	T	Low-density lipoprotein receptors containing Ca2+-binding EGF-like domains
c161678_g1	KOG1620	KIT	Inositol polyphosphate multikinase, component of the ARGR transcription regulatory complex
c168407_g1	KOG0756	C	Mitochondrial tricarboxylate/dicarboxylate carrier proteins
c10898_g1	KOG4231	I	Intracellular membrane-bound Ca2+-independent phospholipase A2
c64481_g1	KOG3466	C	NADH:ubiquinone oxidoreductase, NDUFB9/B22 subunit
c13966_g1	KOG4663	C	Cytochrome b
c74199_g1	KOG0370	R	Multifunctional pyrimidine synthesis protein CAD (includes carbamoyl-phophate synthetase, aspartate transcarbamylase, and glutamine amidotransferase)
c67933_g1	KOG1606	H	Stationary phase-induced protein, SOR/SNZ family
c65097_g1	KOG0192	T	Tyrosine kinase specific for activated (GTP-bound) p21cdc42Hs
c180757_g1	KOG1546	DO	Metacaspase involved in regulation of apoptosis
c70584_g1	KOG0191	O	Thioredoxin/protein disulfide isomerase
c69835_g2	KOG0708	F	Membrane-associated guanylate kinase MAGUK (contains PDZ, SH3, HOOK and GUK domains)
c33009_g1	KOG0009	JO	Ubiquitin-like/40S ribosomal S30 protein fusion
c7192_g1	KOG0329	A	ATP-dependent RNA helicase
c17732_g1	KOG0583	T	Serine/threonine protein kinase
c33045_g1	KOG3398	K	Transcription factor MBF1
c178407_g1	KOG1776	T	Zn-binding protein Push
c94480_g1	KOG0202	P	Ca2+ transporting ATPase
c63257_g1	KOG1721	R	FOG: Zn-finger
c72313_g1	KOG0758	C	Mitochondrial carnitine-acylcarnitine carrier protein
c119713_g1	KOG1942	L	DNA helicase, TBP-interacting protein
c61935_g1	KOG1305	E	Amino acid transporter protein
c73826_g3	KOG1983	U	Tomosyn and related SNARE-interacting proteins
c16913_g1	KOG0254	R	Predicted transporter (major facilitator superfamily)
c73810_g6	KOG1587	Z	Cytoplasmic dynein intermediate chain
c160893_g1	KOG1394	IQ	3-oxoacyl-(acyl-carrier-protein) synthase (I and II)
c71282_g3	KOG0725	R	Reductases with broad range of substrate specificities
c118232_g1	KOG1543	O	Cysteine proteinase Cathepsin L
c22338_g1	KOG2535	BK	RNA polymerase II elongator complex, subunit ELP3/histone acetyltransferase
c150996_g1	KOG2711	C	Glycerol-3-phosphate dehydrogenase/dihydroxyacetone 3-phosphate reductase
c44209_g1	KOG0156	Q	Cytochrome P450 CYP2 subfamily
c141878_g1	KOG0258	E	Alanine aminotransferase
c70242_g2	KOG3271	J	Translation initiation factor 5A (eIF-5A)
c64811_g1	KOG0908	O	Thioredoxin-like protein
c60739_g1	KOG2660	S	Locus-specific chromosome binding proteins
c68277_g1	KOG1721	R	FOG: Zn-finger
c76339_g1	KOG0702	T	Predicted GTPase-activating protein
c90860_g1	KOG0523	G	Transketolase
c133963_g1	KOG4635	U	Vacuolar import and degradation protein
c142220_g1	KOG3627	E	Trypsin
c5741_g1	KOG0123	AJ	Polyadenylate-binding protein (RRM superfamily)
c142790_g1	KOG0888	F	Nucleoside diphosphate kinase
c144295_g1	KOG1577	R	Aldo/keto reductase family proteins
c103638_g1	KOG1175	I	Acyl-CoA synthetase
c161649_g1	KOG1959	G	Glycosyl hydrolase, family 38 - alpha-mannosidase
c78301_g1	KOG0273	B	Beta-transducin family (WD-40 repeat) protein
c107290_g1	KOG3255	J	60S ribosomal protein L9
c54080_g1	KOG3627	E	Trypsin
c73574_g1	KOG0865	O	Cyclophilin type peptidyl-prolyl cis-trans isomerase
c64808_g1	KOG0118	R	FOG: RRM domain
c65714_g3	KOG0859	U	Synaptobrevin/VAMP-like protein
c19891_g1	KOG4489	S	Uncharacterized conserved protein BC10 (implicated in bladder cancer in humans)
c73592_g1	KOG3595	Z	Dyneins, heavy chain
c162767_g1	KOG0204	P	Calcium transporting ATPase
c66571_g1	KOG3166	J	60S ribosomal protein L7A
c8298_g1	KOG0698	T	Serine/threonine protein phosphatase
c59348_g1	KOG3189	I	Phosphomannomutase
c181672_g1	KOG3704	O	Heparan sulfate D-glucosaminyl 3-O-sulfotransferase
c96060_g1	KOG1144	J	Translation initiation factor 5B (eIF-5B)
c21833_g1	KOG1815	O	Predicted E3 ubiquitin ligase
c176472_g1	KOG0117	A	Heterogeneous nuclear ribonucleoprotein R (RRM superfamily)
c73115_g2	KOG4475	RP	FOG: Immunoglobin and related proteins
c59003_g1	KOG1570	J	60S ribosomal protein L10A
c41032_g1	KOG1257	C	NADP+-dependent malic enzyme
c80518_g1	KOG3184	J	60S ribosomal protein L7
c65192_g1	KOG2907	K	RNA polymerase I transcription factor TFIIS, subunit A12.2/RPA12
c66754_g1	KOG3467	B	Histone H4
c48980_g1	KOG0381	R	HMG box-containing protein
c81268_g1	KOG3482	A	Small nuclear ribonucleoprotein (snRNP) SMF
c96115_g1	KOG0610	R	Putative serine/threonine protein kinase
c97537_g1	KOG1543	O	Cysteine proteinase Cathepsin L
c46645_g1	KOG2199	T	Signal transducing adaptor protein STAM/STAM2
c25713_g1	KOG0019	O	Molecular chaperone (HSP90 family)
c145078_g1	KOG0683	E	Glutamine synthetase
c63641_g1	KOG2484	R	GTPase
c138697_g1	KOG2314	J	Translation initiation factor 3, subunit b (eIF-3b)
c123299_g1	KOG1179	I	Very long-chain acyl-CoA synthetase/fatty acid transporter
c33287_g1	KOG0206	R	P-type ATPase
c163538_g1	KOG0138	E	Glutaryl-CoA dehydrogenase
c123457_g1	KOG0407	J	40S ribosomal protein S14
c165181_g1	KOG1255	C	Succinyl-CoA synthetase, alpha subunit
c67527_g1	KOG1721	R	FOG: Zn-finger
c78217_g1	KOG1237	E	H+/oligopeptide symporter
c65148_g1	KOG1393	I	Hydroxymethylglutaryl-CoA synthase
c187437_g1	KOG1543	O	Cysteine proteinase Cathepsin L
c120888_g1	KOG0018	D	Structural maintenance of chromosome protein 1 (sister chromatid cohesion complex Cohesin, subunit SMC1)
c60866_g1	KOG0602	G	Neutral trehalase
c32646_g2	KOG1744	B	Histone H2B
c144100_g1	KOG1161	P	Protein involved in vacuolar polyphosphate accumulation, contains SPX domain
c79511_g1	KOG3544	W	Collagens (type IV and type XIII), and related proteins
c67224_g1	KOG2137	T	Protein kinase
c69238_g1	KOG0739	O	AAA+-type ATPase
c67219_g1	KOG1104	A	Nuclear cap-binding complex, subunit NCBP1/CBP80
c61977_g1	KOG1304	E	Amino acid transporters
c180257_g1	KOG4127	O	Renal dipeptidase
c73123_g2	KOG0749	C	Mitochondrial ADP/ATP carrier proteins
c62678_g2	KOG2263	E	Methionine synthase II (cobalamin-independent)
c17478_g1	KOG4664	C	Cytochrome oxidase subunit III and related proteins
c20182_g1	KOG3656	R	FOG: 7 transmembrane receptor
c148322_g1	KOG0400	J	40S ribosomal protein S13
c137839_g1	KOG0397	J	60S ribosomal protein L11
c7657_g1	KOG0054	Q	Multidrug resistance-associated protein/mitoxantrone resistance protein, ABC superfamily
c65195_g1	KOG4475	RP	FOG: Immunoglobin and related proteins
c70432_g1	KOG3565	Z	Cdc42-interacting protein CIP4
c118083_g1	KOG1124	R	FOG: TPR repeat
c69755_g1	KOG3627	E	Trypsin
c121681_g1	KOG2111	S	Uncharacterized conserved protein, contains WD40 repeats
c64282_g1	KOG0800	O	FOG: Predicted E3 ubiquitin ligase
c119127_g1	KOG0643	JT	Translation initiation factor 3, subunit i (eIF-3i)/TGF-beta receptor-interacting protein (TRIP-1)
c115082_g1	KOG0401	J	Translation initiation factor 4F, ribosome/mRNA-bridging subunit (eIF-4G)
c64023_g1	KOG0158	Q	Cytochrome P450 CYP3/CYP5/CYP6/CYP9 subfamilies
c137561_g1	KOG0191	O	Thioredoxin/protein disulfide isomerase
c116320_g1	KOG1901	R	Uncharacterized high-glucose-regulated protein
c69297_g1	KOG2953	A	mRNA-binding protein Encore
c169365_g1	KOG3174	Z	F-actin capping protein, beta subunit
c105203_g1	KOG0613	Z	Projectin/twitchin and related proteins
c73242_g4	KOG0773	K	Transcription factor MEIS1 and related HOX domain proteins
c76034_g1	KOG1641	O	Mitochondrial chaperonin
c66253_g1	KOG1711	J	Mitochondrial/chloroplast ribosomal protein L22
c71238_g2	KOG2867	DT	Phosphotyrosyl phosphatase activator
c133173_g1	KOG1575	C	Voltage-gated shaker-like K+ channel, subunit beta/KCNAB
c121750_g1	KOG4410	H	5-formyltetrahydrofolate cyclo-ligase
c64114_g1	KOG1378	G	Purple acid phosphatase
c82472_g1	KOG3430	Z	Dynein light chain type 1
c43291_g1	KOG0235	G	Phosphoglycerate mutase
c54160_g1	KOG4209	A	Splicing factor RNPS1, SR protein superfamily
c174707_g1	KOG0136	I	Acyl-CoA oxidase
c72941_g1	KOG3533	T	Inositol 1,4,5-trisphosphate receptor
c49894_g1	KOG2724	U	Nuclear pore complex component NPAP60L/NUP50
c71470_g1	KOG1257	C	NADP+-dependent malic enzyme
c125626_g1	KOG4767	C	Cytochrome c oxidase, subunit II, and related proteins
c89076_g1	KOG0678	Z	Actin-related protein Arp2/3 complex, subunit Arp3
c83510_g1	KOG0985	U	Vesicle coat protein clathrin, heavy chain
c39262_g1	KOG2263	E	Methionine synthase II (cobalamin-independent)
c115168_g1	KOG0711	H	Polyprenyl synthetase
c146606_g1	KOG2268	TR	Serine/threonine protein kinase
c72945_g2	KOG1999	K	RNA polymerase II transcription elongation factor DSIF/SUPT5H/SPT5
c93579_g1	KOG1720	V	Protein tyrosine phosphatase CDC14
c88199_g1	KOG0178	O	20S proteasome, regulatory subunit alpha type PSMA4/PRE9
c138703_g1	KOG1586	U	Protein required for fusion of vesicles in vesicular transport, alpha-SNAP
c66465_g1	KOG0017	R	FOG: Transposon-encoded proteins with TYA, reverse transcriptase, integrase domains in various combinations
c78164_g1	KOG0235	G	Phosphoglycerate mutase
c106969_g1	KOG1192	GC	UDP-glucuronosyl and UDP-glucosyl transferase
c176198_g1	KOG1347	R	Uncharacterized membrane protein, predicted efflux pump
c667_g1	KOG1041	J	Translation initiation factor 2C (eIF-2C) and related proteins
c72377_g1	KOG2019	RO	Metalloendoprotease HMP1 (insulinase superfamily)
c122474_g1	KOG0073	UZ	GTP-binding ADP-ribosylation factor-like protein ARL2
c80288_g1	KOG3359	O	Dolichyl-phosphate-mannose:protein O-mannosyl transferase
c52962_g1	KOG0595	OUT	Serine/threonine-protein kinase involved in autophagy
c394_g1	KOG0009	JO	Ubiquitin-like/40S ribosomal S30 protein fusion
c93842_g1	KOG3502	J	40S ribosomal protein S28
c21232_g1	KOG0852	O	Alkyl hydroperoxide reductase, thiol specific antioxidant and related enzymes
c32150_g1	KOG4056	U	Translocase of outer mitochondrial membrane complex, subunit TOM20
c52741_g1	KOG3281	O	Mitochondrial F1-ATPase assembly protein
c69049_g1	KOG2083	P	Na+/K+ symporter
c86949_g1	KOG2711	C	Glycerol-3-phosphate dehydrogenase/dihydroxyacetone 3-phosphate reductase
c104680_g1	KOG1592	E	Asparaginase
c136094_g1	KOG2099	G	Glycogen phosphorylase
c67528_g2	KOG3386	P	Copper transporter
c56919_g2	KOG1700	TZ	Regulatory protein MLP and related LIM proteins
c73871_g1	KOG0356	O	Mitochondrial chaperonin, Cpn60/Hsp60p
c68332_g1	KOG4222	T	Axon guidance receptor Dscam
c71530_g1	KOG2732	L	DNA polymerase delta, regulatory subunit 55
c73720_g1	KOG0730	O	AAA+-type ATPase
c66401_g1	KOG3627	E	Trypsin
c177527_g1	KOG1255	C	Succinyl-CoA synthetase, alpha subunit
c10425_g1	KOG0725	R	Reductases with broad range of substrate specificities
c45092_g1	KOG3821	T	Heparin sulfate cell surface proteoglycan
c82445_g1	KOG0767	C	Mitochondrial phosphate carrier protein
c41029_g1	KOG1721	R	FOG: Zn-finger
c127788_g1	KOG1381	H	Para-hydroxybenzoate-polyprenyl transferase
c73410_g1	KOG0236	P	Sulfate/bicarbonate/oxalate exchanger SAT-1 and related transporters (SLC26 family)
c147212_g1	KOG1727	DZ	Microtubule-binding protein (translationally controlled tumor protein)
c38190_g1	KOG1076	J	Translation initiation factor 3, subunit c (eIF-3c)
c154775_g1	KOG3206	O	Alpha-tubulin folding cofactor B
c69268_g1	KOG4460	YU	Nuclear pore complex, Nup88/rNup84 component
c73742_g1	KOG3692	S	Uncharacterized conserved protein
c66836_g1	KOG0504	R	FOG: Ankyrin repeat
c98680_g1	KOG0751	C	Mitochondrial aspartate/glutamate carrier protein Aralar/Citrin (contains EF-hand Ca2+-binding domains)
c71037_g1	KOG3353	J	60S ribosomal protein L22
c70606_g1	KOG1414	K	Transcriptional activator FOSB/c-Fos and related bZIP transcription factors
c67659_g1	KOG3387	AJ	60S ribosomal protein 15.5kD/SNU13, NHP2/L7A family (includes ribonuclease P subunit p38), involved in splicing
c131220_g1	KOG2102	J	Exosomal 3'-5' exoribonuclease complex, subunit Rrp44/Dis3
c73111_g1	KOG1137	A	mRNA cleavage and polyadenylation factor II complex, BRR5 (CPSF subunit)
c68053_g2	KOG0896	O	Ubiquitin-conjugating enzyme E2
c164894_g1	KOG1654	Z	Microtubule-associated anchor protein involved in autophagy and membrane trafficking
c25783_g1	KOG0555	J	Asparaginyl-tRNA synthetase
c29774_g1	KOG1378	G	Purple acid phosphatase
c11124_g1	KOG1768	J	40s ribosomal protein S26
c170663_g1	KOG0157	QI	Cytochrome P450 CYP4/CYP19/CYP26 subfamilies
c133947_g1	KOG0027	T	Calmodulin and related proteins (EF-Hand superfamily)
c65452_g1	KOG0001	OR	Ubiquitin and ubiquitin-like proteins
c73799_g1	KOG1066	GMO	Glucosidase II catalytic (alpha) subunit and related enzymes, glycosyl hydrolase family 31
c10154_g1	KOG1745	B	Histones H3 and H4
c72647_g1	KOG1217	T	Fibrillins and related proteins containing Ca2+-binding EGF-like domains
c51488_g1	KOG2716	P	Polymerase delta-interacting protein PDIP1 and related proteins, contain BTB/POZ domain
c143337_g1	KOG0658	G	Glycogen synthase kinase-3
c66844_g3	KOG1506	H	S-adenosylmethionine synthetase
c71660_g1	KOG0857	J	60s ribosomal protein L10
c71192_g1	KOG0478	L	DNA replication licensing factor, MCM4 component
c71722_g1	KOG2392	V	Serpin
c95062_g1	KOG0814	R	Glyoxylase
c67752_g1	KOG1995	R	Conserved Zn-finger protein
c130450_g1	KOG0692	E	Pentafunctional AROM protein
c59166_g1	KOG0619	R	FOG: Leucine rich repeat
c25842_g1	KOG3450	R	Huntingtin interacting protein HYPK
c61786_g1	KOG2263	E	Methionine synthase II (cobalamin-independent)
c137319_g1	KOG0916	M	1,3-beta-glucan synthase/callose synthase catalytic subunit
c6855_g1	KOG1769	O	Ubiquitin-like proteins
c8958_g1	KOG1722	J	60s ribosomal protein L24
c95735_g1	KOG0893	J	60S ribosomal protein L31
c113940_g1	KOG1721	R	FOG: Zn-finger
c65820_g1	KOG3656	R	FOG: 7 transmembrane receptor
c162188_g1	KOG0743	O	AAA+-type ATPase
c99206_g1	KOG1498	O	26S proteasome regulatory complex, subunit RPN5/PSMD12
c55923_g1	KOG0101	O	Molecular chaperones HSP70/HSC70, HSP70 superfamily
c71839_g3	KOG4672	S	Uncharacterized conserved low complexity protein
c127228_g1	KOG1176	I	Acyl-CoA synthetase
c72297_g2	KOG0586	R	Serine/threonine protein kinase
c72471_g1	KOG3643	T	GABA receptor
c116210_g1	KOG2170	R	ATPase of the AAA+ superfamily
c70853_g1	KOG2658	C	NADH:ubiquinone oxidoreductase, NDUFV1/51kDa subunit
c72641_g1	KOG4171	F	Adenylate/guanylate kinase
c118847_g1	KOG0539	I	Sphingolipid fatty acid hydroxylase
c133590_g1	KOG1735	Z	Actin depolymerizing factor
c73837_g2	KOG0017	R	FOG: Transposon-encoded proteins with TYA, reverse transcriptase, integrase domains in various combinations
c97565_g1	KOG2366	G	Alpha-D-galactosidase (melibiase)
c71596_g1	KOG1668	K	Elongation factor 1 beta/delta chain
c115818_g1	KOG0062	EJ	ATPase component of ABC transporters with duplicated ATPase domains/Translation elongation factor EF-3b
c118237_g1	KOG0019	O	Molecular chaperone (HSP90 family)
c70209_g1	KOG3528	S	FOG: PDZ domain
c176591_g1	KOG1793	S	Uncharacterized conserved protein
c60962_g1	KOG1643	G	Triosephosphate isomerase
c177317_g1	KOG1506	H	S-adenosylmethionine synthetase
c139108_g1	KOG1907	F	Phosphoribosylformylglycinamidine synthase
c189424_g1	KOG3359	O	Dolichyl-phosphate-mannose:protein O-mannosyl transferase
c67198_g2	KOG4400	O	E3 ubiquitin ligase interacting with arginine methyltransferase
c73536_g1	KOG0445	Z	Actin regulatory protein supervillin (gelsolin/villin family)
c185837_g1	KOG1668	K	Elongation factor 1 beta/delta chain
c70613_g1	KOG0701	A	dsRNA-specific nuclease Dicer and related ribonucleases
c141701_g1	KOG1712	F	Adenine phosphoribosyl transferases
c164522_g1	KOG1764	C	5'-AMP-activated protein kinase, gamma subunit
c160422_g1	KOG0459	J	Polypeptide release factor 3
c68983_g1	KOG1914	A	mRNA cleavage and polyadenylation factor I complex, subunit RNA14
c73943_g1	KOG0027	T	Calmodulin and related proteins (EF-Hand superfamily)
c130586_g1	KOG3493	O	Ubiquitin-like protein
c176090_g1	KOG0452	AJ	RNA-binding translational regulator IRP (aconitase superfamily)
c67753_g1	KOG4637	T	Adaptor for phosphoinositide 3-kinase
c188452_g1	KOG0864	U	Ran-binding protein RANBP1 and related RanBD domain proteins
c70766_g1	KOG2106	S	Uncharacterized conserved protein, contains HELP and WD40 domains
c139309_g1	KOG1184	EH	Thiamine pyrophosphate-requiring enzyme
c39375_g1	KOG1768	J	40s ribosomal protein S26
c60396_g1	KOG3075	G	Ribose 5-phosphate isomerase
c115591_g1	KOG4090	S	Uncharacterized conserved protein
c122060_g1	KOG2617	C	Citrate synthase
c159748_g1	KOG0283	S	WD40 repeat-containing protein
c70709_g1	KOG3998	U	Putative cargo transport protein ERV29
c122762_g1	KOG0960	O	Mitochondrial processing peptidase, beta subunit, and related enzymes (insulinase superfamily)
c71935_g2	KOG0107	A	Alternative splicing factor SRp20/9G8 (RRM superfamily)
c4390_g1	KOG0268	A	Sof1-like rRNA processing protein (contains WD40 repeats)
c165949_g1	KOG0541	O	Alkyl hydroperoxide reductase/peroxiredoxin
c157621_g1	KOG3056	D	Protein required for S-phase initiation or completion
c61072_g1	KOG4590	T	Signal transduction protein Enabled, contains WH1 domain
c66964_g2	KOG0490	R	Transcription factor, contains HOX domain
c75678_g1	KOG0236	P	Sulfate/bicarbonate/oxalate exchanger SAT-1 and related transporters (SLC26 family)
c59511_g1	KOG4567	R	GTPase-activating protein
c69670_g3	KOG3656	R	FOG: 7 transmembrane receptor
c69772_g1	KOG0400	J	40S ribosomal protein S13
c70543_g1	KOG2191	AR	RNA-binding protein NOVA1/PASILLA and related KH domain proteins
c52581_g1	KOG0395	R	Ras-related GTPase
c138613_g1	KOG1986	U	Vesicle coat complex COPII, subunit SEC23
c19829_g1	KOG2388	M	UDP-N-acetylglucosamine pyrophosphorylase
c70693_g3	KOG1987	DR	Speckle-type POZ protein SPOP and related proteins with TRAF, MATH and BTB/POZ domains
c4349_g1	KOG2795	L	Catalytic subunit of the meiotic double strand break transesterase
c71349_g1	KOG4261	Z	Talin
c41607_g1	KOG0101	O	Molecular chaperones HSP70/HSC70, HSP70 superfamily
c64871_g1	KOG3081	U	Vesicle coat complex COPI, epsilon subunit
c119986_g1	KOG0759	C	Mitochondrial oxoglutarate/malate carrier proteins
c51042_g1	KOG0096	U	GTPase Ran/TC4/GSP1 (nuclear protein transport pathway), small G protein superfamily
c55283_g1	KOG1352	C	Vacuolar H+-ATPase V1 sector, subunit A
c56628_g1	KOG1557	G	Fructose-biphosphate aldolase
c109650_g1	KOG3002	R	Zn finger protein
c66406_g1	KOG3898	K	Transcription factor NeuroD and related HTH proteins
c44548_g1	KOG3683	S	Uncharacterized conserved protein
c37867_g1	KOG0223	G	Aquaporin (major intrinsic protein family)
c109883_g1	KOG0158	Q	Cytochrome P450 CYP3/CYP5/CYP6/CYP9 subfamilies
c96739_g1	KOG0815	J	60S acidic ribosomal protein P0
c72600_g1	KOG0523	G	Transketolase
c73313_g1	KOG1721	R	FOG: Zn-finger
c62918_g1	KOG3424	J	40S ribosomal protein S24
c48942_g1	KOG0534	HC	NADH-cytochrome b-5 reductase
c164278_g1	KOG1263	Q	Multicopper oxidases
c154629_g1	KOG1254	C	ATP-citrate lyase
c74965_g1	KOG1353	C	F0F1-type ATP synthase, alpha subunit
c76688_g1	KOG3401	J	60S ribosomal protein L26
c119691_g1	KOG1502	V	Flavonol reductase/cinnamoyl-CoA reductase
c122829_g1	KOG0959	O	N-arginine dibasic convertase NRD1 and related Zn2+-dependent endopeptidases, insulinase superfamily
c73446_g1	KOG1124	R	FOG: TPR repeat
c163767_g1	KOG3544	W	Collagens (type IV and type XIII), and related proteins
c61682_g1	KOG1429	GM	dTDP-glucose 4-6-dehydratase/UDP-glucuronic acid decarboxylase
c82451_g1	KOG0211	T	Protein phosphatase 2A regulatory subunit A and related proteins
c58397_g1	KOG2585	S	Uncharacterized conserved protein
c122322_g1	KOG2529	J	Pseudouridine synthase
c42660_g1	KOG1628	J	40S ribosomal protein S3A
c67880_g1	KOG0194	T	Protein tyrosine kinase
c182902_g1	KOG1876	Z	Actin-related protein Arp2/3 complex, subunit ARPC4
c69296_g1	KOG0877	J	40S ribosomal protein S2/30S ribosomal protein S5
c86320_g1	KOG0047	P	Catalase
c122262_g1	KOG1737	I	Oxysterol-binding protein
c85011_g1	KOG1577	R	Aldo/keto reductase family proteins
c73625_g1	KOG2571	M	Chitin synthase/hyaluronan synthase (glycosyltransferases)
c171414_g1	KOG0841	O	Multifunctional chaperone (14-3-3 family)
c71656_g1	KOG2849	R	Placental protein 11
c181016_g1	KOG1041	J	Translation initiation factor 2C (eIF-2C) and related proteins
c72507_g1	KOG1321	H	Protoheme ferro-lyase (ferrochelatase)
c118642_g1	KOG1737	I	Oxysterol-binding protein
c73514_g1	KOG4475	RP	FOG: Immunoglobin and related proteins
c70207_g1	KOG1229	T	3'5'-cyclic nucleotide phosphodiesterases
c155918_g1	KOG0678	Z	Actin-related protein Arp2/3 complex, subunit Arp3
c162424_g1	KOG3418	J	60S ribosomal protein L27
c156979_g1	KOG0686	OT	COP9 signalosome, subunit CSN1
c142984_g1	KOG0907	O	Thioredoxin
c124504_g1	KOG0158	Q	Cytochrome P450 CYP3/CYP5/CYP6/CYP9 subfamilies
c63333_g1	KOG2502	R	Tub family proteins
c71126_g1	KOG1930	TZ	Focal adhesion protein Tensin, contains PTB domain
c22679_g1	KOG0653	D	Cyclin B and related kinase-activating proteins
c72475_g1	KOG2183	OR	Prolylcarboxypeptidase (angiotensinase C)
c176599_g1	KOG3387	AJ	60S ribosomal protein 15.5kD/SNU13, NHP2/L7A family (includes ribonuclease P subunit p38), involved in splicing
c72364_g1	KOG3510	T	FOG: Immunoglobulin C-2 Type/fibronectin type III domains
c13321_g1	KOG2005	O	26S proteasome regulatory complex, subunit RPN1/PSMD2
c1239_g1	KOG0204	P	Calcium transporting ATPase
c7358_g1	KOG1164	T	Casein kinase (serine/threonine/tyrosine protein kinase)
c73738_g1	KOG2491	Y	Nuclear matrix protein
c122761_g1	KOG1158	C	NADP/FAD dependent oxidoreductase
c63966_g1	KOG3411	J	40S ribosomal protein S19
c64088_g1	KOG0865	O	Cyclophilin type peptidyl-prolyl cis-trans isomerase
c2111_g1	KOG0143	QR	Iron/ascorbate family oxidoreductases
c94896_g1	KOG1256	I	Long-chain acyl-CoA synthetases (AMP-forming)
c86739_g1	KOG0881	O	Cyclophilin type peptidyl-prolyl cis-trans isomerase
c60628_g1	KOG1124	R	FOG: TPR repeat
c116160_g1	KOG0582	T	Ste20-like serine/threonine protein kinase
c86653_g1	KOG0852	O	Alkyl hydroperoxide reductase, thiol specific antioxidant and related enzymes
c63459_g1	KOG0629	E	Glutamate decarboxylase and related proteins
c33519_g1	KOG3151	O	26S proteasome regulatory complex, subunit RPN12/PSMD8
c120993_g1	KOG0752	C	Mitochondrial solute carrier protein
c60818_g1	KOG2005	O	26S proteasome regulatory complex, subunit RPN1/PSMD2
c43310_g1	KOG1376	Z	Alpha tubulin
c67571_g1	KOG3538	O	Disintegrin metalloproteinases with thrombospondin repeats
c120497_g1	KOG0022	Q	Alcohol dehydrogenase, class III
c72668_g1	KOG0188	J	Alanyl-tRNA synthetase
c72491_g1	KOG3627	E	Trypsin
c113430_g1	KOG1704	TZR	FOG: LIM domain
c63971_g1	KOG3467	B	Histone H4
c49345_g1	KOG0853	M	Glycosyltransferase
c36103_g1	KOG3475	J	60S ribosomal protein L37
c87307_g1	KOG2061	R	Uncharacterized MYND Zn-finger protein
c113374_g1	KOG1691	U	emp24/gp25L/p24 family of membrane trafficking proteins
c127307_g1	KOG0928	U	Pattern-formation protein/guanine nucleotide exchange factor
c32891_g1	KOG1373	UO	Transport protein Sec61, alpha subunit
c72215_g1	KOG2595	T	Predicted GTPase activator protein
c50037_g1	KOG3893	G	Mannosyltransferase
c2848_g1	KOG0267	D	Microtubule severing protein katanin p80 subunit B (contains WD40 repeats)
c66415_g2	KOG3656	R	FOG: 7 transmembrane receptor
c156009_g1	KOG0882	O	Cyclophilin-related peptidyl-prolyl cis-trans isomerase
c110127_g1	KOG2626	BK	Histone H3 (Lys4) methyltransferase complex, subunit CPS60/ASH2/BRE2
c81573_g1	KOG2489	R	Transmembrane protein
c65213_g1	KOG3239	R	Density-regulated protein related to translation initiation factor 1 (eIF-1/SUI1)
c59189_g1	KOG2823	R	Cellular protein (glioma tumor suppressor candidate region gene 2)
c76649_g1	KOG0600	D	Cdc2-related protein kinase
c126097_g1	KOG0760	C	Mitochondrial carrier protein MRS3/4
c96380_g1	KOG1723	J	60s ribosomal protein L30 isolog
c113637_g1	KOG0490	R	Transcription factor, contains HOX domain
c128381_g1	KOG0329	A	ATP-dependent RNA helicase
c61219_g2	KOG2650	S	Zinc carboxypeptidase
c189760_g1	KOG0263	K	Transcription initiation factor TFIID, subunit TAF5 (also component of histone acetyltransferase SAGA)
c109312_g1	KOG4012	B	Histone H1
c173334_g1	KOG2012	O	Ubiquitin activating enzyme UBA1
c100371_g1	KOG3403	J	Translation initiation factor 1A (eIF-1A)
c1454_g1	KOG1389	I	3-oxoacyl CoA thiolase
c148388_g1	KOG3283	J	40S ribosomal protein S8
c66816_g1	KOG3656	R	FOG: 7 transmembrane receptor
c69433_g1	KOG3199	H	Nicotinamide mononucleotide adenylyl transferase
c73704_g1	KOG0415	O	Predicted peptidyl prolyl cis-trans isomerase
c101595_g1	KOG0418	O	Ubiquitin-protein ligase
c43346_g1	KOG0916	M	1,3-beta-glucan synthase/callose synthase catalytic subunit
c72667_g1	KOG2408	R	Peroxidase/oxygenase
c177488_g1	KOG4441	TR	Proteins containing BTB/POZ and Kelch domains, involved in regulatory/signal transduction processes
c54846_g1	KOG4231	I	Intracellular membrane-bound Ca2+-independent phospholipase A2
c20176_g1	KOG4029	K	Transcription factor HAND2/Transcription factor TAL1/TAL2/LYL1
c80179_g1	KOG1494	C	NAD-dependent malate dehydrogenase
c67164_g1	KOG4139	LD	Protein kinase essential for the initiation of DNA replication
c49933_g1	KOG1506	H	S-adenosylmethionine synthetase
c51014_g1	KOG3255	J	60S ribosomal protein L9
c116864_g1	KOG1191	J	Mitochondrial GTPase
c182950_g1	KOG3076	G	5'-phosphoribosylglycinamide formyltransferase
c73498_g2	KOG1263	Q	Multicopper oxidases
c67612_g1	KOG3471	KL	RNA polymerase II transcription initiation/nucleotide excision repair factor TFIIH, subunit TFB2
c62746_g1	KOG0541	O	Alkyl hydroperoxide reductase/peroxiredoxin
c144458_g1	KOG0178	O	20S proteasome, regulatory subunit alpha type PSMA4/PRE9
c93598_g1	KOG3528	S	FOG: PDZ domain
c60054_g1	KOG3493	O	Ubiquitin-like protein
c68883_g2	KOG2548	A	SWAP mRNA splicing regulator
c164194_g1	KOG0767	C	Mitochondrial phosphate carrier protein
c70999_g1	KOG1543	O	Cysteine proteinase Cathepsin L
c66892_g1	KOG0158	Q	Cytochrome P450 CYP3/CYP5/CYP6/CYP9 subfamilies
c117300_g1	KOG2517	G	Ribulose kinase and related carbohydrate kinases
c105858_g1	KOG1950	G	Glycosyl transferase, family 8 - glycogenin
c138177_g1	KOG0900	J	40S ribosomal protein S20
c10454_g1	KOG0020	O	Endoplasmic reticulum glucose-regulated protein (GRP94/endoplasmin), HSP90 family
c109453_g1	KOG1557	G	Fructose-biphosphate aldolase
c109333_g1	KOG2808	A	U5 snRNP-associated RNA splicing factor
c176401_g1	KOG3284	U	Vacuolar sorting protein VPS28
c46337_g1	KOG0420	O	Ubiquitin-protein ligase
c116428_g1	KOG1459	I	Squalene synthetase
c98492_g1	KOG1643	G	Triosephosphate isomerase
c18012_g1	KOG0450	G	2-oxoglutarate dehydrogenase, E1 subunit
c76558_g1	KOG3010	R	Methyltransferase
c185215_g1	KOG3166	J	60S ribosomal protein L7A
c28849_g1	KOG0279	T	G protein beta subunit-like protein
c69520_g1	KOG4529	S	Uncharacterized conserved protein
c141884_g1	KOG2849	R	Placental protein 11
c143207_g1	KOG1300	U	Vesicle trafficking protein Sec1
c71783_g1	KOG0113	A	U1 small nuclear ribonucleoprotein (RRM superfamily)
c43771_g1	KOG0676	Z	Actin and related proteins
c177939_g1	KOG3220	H	Similar to bacterial dephospho-CoA kinase
c73031_g2	KOG1366	O	Alpha-macroglobulin
c174639_g1	KOG0877	J	40S ribosomal protein S2/30S ribosomal protein S5
c68928_g1	KOG3561	K	Aryl-hydrocarbon receptor nuclear translocator
c145461_g1	KOG3627	E	Trypsin
c63389_g1	KOG0622	E	Ornithine decarboxylase
c138758_g1	KOG0102	O	Molecular chaperones mortalin/PBP74/GRP75, HSP70 superfamily
c104223_g1	KOG1052	PET	Glutamate-gated kainate-type ion channel receptor subunit GluR5 and related subunits
c68978_g1	KOG2950	R	Uncharacterized protein involved in protein-protein interaction, contains polyproline-binding GYF domain
c100118_g1	KOG1757	B	Histone 2A
c7148_g1	KOG0746	J	60S ribosomal protein L3 and related proteins
c69092_g1	KOG2870	C	NADH:ubiquinone oxidoreductase, NDUFS2/49 kDa subunit
c191308_g1	KOG2636	A	Splicing factor 3a, subunit 3
c94348_g1	KOG0156	Q	Cytochrome P450 CYP2 subfamily
c181054_g1	KOG1198	CR	Zinc-binding oxidoreductase
c72194_g1	KOG2135	R	Proteins containing the RNA recognition motif
c2711_g1	KOG1269	IR	SAM-dependent methyltransferases
c146457_g1	KOG3344	J	40s ribosomal protein s10
c97846_g1	KOG2537	G	Phosphoglucomutase/phosphomannomutase
c110187_g1	KOG0061	Q	Transporter, ABC superfamily (Breast cancer resistance protein)
c159305_g1	KOG1261	C	Malate synthase
c14731_g1	KOG2075	S	Topoisomerase TOP1-interacting protein BTBD1
c12396_g1	KOG4668	C	NADH dehydrogenase subunits 2, 5, and related proteins
c69142_g2	KOG0145	A	RNA-binding protein ELAV/HU (RRM superfamily)
c54757_g1	KOG3353	J	60S ribosomal protein L22
c50643_g1	KOG0867	O	Glutathione S-transferase
c50314_g1	KOG3729	I	Mitochondrial glycerol-3-phosphate acyltransferase GPAT
c61638_g1	KOG0619	R	FOG: Leucine rich repeat
c179757_g1	KOG1357	O	Serine palmitoyltransferase
c52551_g1	KOG3510	T	FOG: Immunoglobulin C-2 Type/fibronectin type III domains
c44750_g1	KOG2627	R	Nuclear protein ES2
c141161_g1	KOG2744	K	DNA-binding proteins Bright/BRCAA1/RBP1 and related proteins containing BRIGHT domain
c94652_g1	KOG1180	I	Acyl-CoA synthetase
c141411_g1	KOG2441	AB	mRNA splicing factor/probable chromatin binding snw family nuclear protein
c61298_g1	KOG1721	R	FOG: Zn-finger
c64158_g1	KOG0553	R	TPR repeat-containing protein
c69786_g1	KOG1600	I	Fatty acid desaturase
c29715_g1	KOG0743	O	AAA+-type ATPase
c65921_g2	KOG3510	T	FOG: Immunoglobulin C-2 Type/fibronectin type III domains
c22517_g2	KOG3227	K	Calcium-responsive transcription coactivator
c72904_g4	KOG4716	O	Thioredoxin reductase
c118544_g1	KOG4296	T	Epithelin/granulin
c155286_g1	KOG0490	R	Transcription factor, contains HOX domain
c45069_g1	KOG3510	T	FOG: Immunoglobulin C-2 Type/fibronectin type III domains
c60130_g1	KOG4151	ODR	Myosin assembly protein/sexual cycle protein and related proteins
c73360_g1	KOG0330	A	ATP-dependent RNA helicase
c169609_g1	KOG3358	R	Uncharacterized secreted protein SDF2 (Stromal cell-derived factor 2), contains MIR domains
c18388_g1	KOG4210	K	Nuclear localization sequence binding protein
c72808_g1	KOG0706	T	Predicted GTPase-activating protein
c11501_g1	KOG2935	R	Ataxin 3/Josephin
c71443_g4	KOG0124	A	Polypyrimidine tract-binding protein PUF60 (RRM superfamily)
c1011_g1	KOG0032	T	Ca2+/calmodulin-dependent protein kinase, EF-Hand protein superfamily
c72803_g1	KOG1465	J	Translation initiation factor 2B, beta subunit (eIF-2Bbeta/GCD7)
c182680_g1	KOG1498	O	26S proteasome regulatory complex, subunit RPN5/PSMD12
c163241_g1	KOG1375	Z	Beta tubulin
c142395_g1	KOG1531	C	F0F1-type ATP synthase, gamma subunit
c107414_g1	KOG0713	O	Molecular chaperone (DnaJ superfamily)
c176816_g1	KOG1340	IG	Prosaposin
c22120_g1	KOG0035	Z	Ca2+-binding actin-bundling protein (actinin), alpha chain (EF-Hand protein superfamily)
c169790_g1	KOG2759	C	Vacuolar H+-ATPase V1 sector, subunit H
c24005_g1	KOG1773	R	Stress responsive protein
c82956_g1	KOG1185	EH	Thiamine pyrophosphate-requiring enzyme
c139857_g1	KOG1426	S	FOG: RCC1 domain
c22634_g1	KOG3852	S	Uncharacterized conserved protein
c22295_g1	KOG2573	AJ	Ribosome biogenesis protein - Nop56p/Sik1p
c65698_g1	KOG0491	R	Transcription factor BSH, contains HOX domain
c136879_g1	KOG1196	R	Predicted NAD-dependent oxidoreductase
c59062_g1	KOG0613	Z	Projectin/twitchin and related proteins
c4958_g1	KOG0676	Z	Actin and related proteins
c59529_g1	KOG3424	J	40S ribosomal protein S24
c178362_g1	KOG2960	R	Protein involved in thiamine biosynthesis and DNA damage tolerance
c71731_g2	KOG0552	O	FKBP-type peptidyl-prolyl cis-trans isomerase
c70834_g1	KOG0380	I	Sterol O-acyltransferase/Diacylglycerol O-acyltransferase
c108298_g1	KOG3222	F	Inosine triphosphate pyrophosphatase
c85005_g1	KOG1197	CR	Predicted quinone oxidoreductase
c72288_g1	KOG0392	K	SNF2 family DNA-dependent ATPase domain-containing protein
c30394_g1	KOG0687	O	26S proteasome regulatory complex, subunit RPN7/PSMD6
c179798_g1	KOG0776	H	Geranylgeranyl pyrophosphate synthase/Polyprenyl synthetase
c67125_g1	KOG4441	TR	Proteins containing BTB/POZ and Kelch domains, involved in regulatory/signal transduction processes
c69554_g1	KOG3780	R	Thioredoxin binding protein TBP-2/VDUP1
c155907_g1	KOG1335	C	Dihydrolipoamide dehydrogenase
c72022_g1	KOG0740	O	AAA+-type ATPase
c137734_g1	KOG4401	S	Uncharacterized conserved protein
c30186_g2	KOG0883	O	Cyclophilin type, U box-containing peptidyl-prolyl cis-trans isomerase
c64080_g1	KOG1773	R	Stress responsive protein
c42519_g1	KOG4513	G	Phosphoglycerate mutase
c78086_g1	KOG2314	J	Translation initiation factor 3, subunit b (eIF-3b)
c181790_g1	KOG1613	J	Exosomal 3'-5' exoribonuclease complex, subunit Rrp43
c50949_g1	KOG0676	Z	Actin and related proteins
c67297_g2	KOG4048	S	Uncharacterized conserved protein
c31693_g1	KOG3450	R	Huntingtin interacting protein HYPK
c123685_g1	KOG1758	C	Mitochondrial F1F0-ATP synthase, subunit delta/ATP16
c110507_g1	KOG0118	R	FOG: RRM domain
c142879_g1	KOG3061	O	Proteasome maturation factor
c68884_g1	KOG2597	R	Predicted aminopeptidase of the M17 family
c144298_g1	KOG0875	J	60S ribosomal protein L5
c23205_g1	KOG4678	R	FOG: Calponin homology domain
c115238_g1	KOG0022	Q	Alcohol dehydrogenase, class III
c26582_g1	KOG1562	E	Spermidine synthase
c134261_g1	KOG0875	J	60S ribosomal protein L5
c66642_g1	KOG3209	R	WW domain-containing protein
c3247_g1	KOG0571	E	Asparagine synthase (glutamine-hydrolyzing)
c48152_g1	KOG3611	T	Semaphorins
c103952_g1	KOG2440	G	Pyrophosphate-dependent phosphofructo-1-kinase
c97339_g1	KOG3961	S	Uncharacterized conserved protein
c161623_g1	KOG4177	M	Ankyrin
c57942_g1	KOG3320	J	40S ribosomal protein S7
c71403_g1	KOG0023	Q	Alcohol dehydrogenase, class V
c91991_g1	KOG0867	O	Glutathione S-transferase
c72897_g1	KOG0052	J	Translation elongation factor EF-1 alpha/Tu
c65660_g1	KOG1771	MO	GPI-alpha-mannosyltransferase III (GPI10/PIG-B) involved in glycosylphosphatidylinositol anchor biosynthesis
c124184_g1	KOG1252	E	Cystathionine beta-synthase and related enzymes
c121999_g1	KOG0967	L	ATP-dependent DNA ligase I
c13534_g1	KOG0118	R	FOG: RRM domain
c76048_g1	KOG0047	P	Catalase
c178736_g1	KOG0856	O	Predicted pilin-like transcription factor
c176782_g1	KOG1668	K	Elongation factor 1 beta/delta chain
c17469_g1	KOG1589	S	Uncharacterized conserved protein
c73773_g2	KOG3105	BD	DNA-binding centromere protein B (CENP-B)
c145787_g1	KOG0751	C	Mitochondrial aspartate/glutamate carrier protein Aralar/Citrin (contains EF-hand Ca2+-binding domains)
c138036_g1	KOG0254	R	Predicted transporter (major facilitator superfamily)
c68144_g1	KOG1226	TW	Integrin beta subunit (N-terminal portion of extracellular region)
c57797_g1	KOG3826	P	Na+/H+ antiporter
c126351_g1	KOG1627	J	Translation elongation factor EF-1 gamma
c135765_g1	KOG0667	R	Dual-specificity tyrosine-phosphorylation regulated kinase
c124830_g1	KOG2641	T	Predicted seven transmembrane receptor - rhodopsin family
[truncated: 15,972 more rows]
