# Supplementary material for: De Novo Transcriptomic Resources in the Brain of Vespa velutina for Invasion Control
Source: Insects. 2020 Feb 3;11(2):101. doi: 10.3390/insects11020101 (PMC7074412; doi:10.3390/insects11020101)
Supplement: Supplementary file 1 [file insects-11-00101-s001.zip › Supplement information/Additional file 9-Table S13-Annotation_KO.xls]

Gene ID	1st-level(pathway)	2nd-level(pathway)	3rd-level(pathway)	Pathway id	KO id	KO Description	EC
c62640_g1	Cellular Processes	Cell growth and death	Cell cycle	ko04110	K02087	cyclin-dependent kinase 1	2.7.11.22 2.7.11.23
c139944_g1	Cellular Processes	Cell growth and death	Cell cycle	ko04110	K02091	cyclin-dependent kinase 6	2.7.11.22
c69534_g1	Cellular Processes	Cell growth and death	Cell cycle	ko04110	K02091	cyclin-dependent kinase 6	2.7.11.22
c67896_g2	Cellular Processes	Cell growth and death	Cell cycle	ko04110	K02178	checkpoint serine/threonine-protein kinase	2.7.11.1
c67896_g1	Cellular Processes	Cell growth and death	Cell cycle	ko04110	K02178	checkpoint serine/threonine-protein kinase	2.7.11.1
c53361_g1	Cellular Processes	Cell growth and death	Cell cycle	ko04110	K02180	cell cycle arrest protein BUB3
c45871_g1	Cellular Processes	Cell growth and death	Cell cycle	ko04110	K02202	cyclin-dependent kinase 7	2.7.11.22 2.7.11.23
c142928_g1	Cellular Processes	Cell growth and death	Cell cycle	ko04110	K02202	cyclin-dependent kinase 7	2.7.11.22 2.7.11.23
c65667_g1	Cellular Processes	Cell growth and death	Cell cycle	ko04110	K02202	cyclin-dependent kinase 7	2.7.11.22 2.7.11.23
c72008_g1	Cellular Processes	Cell growth and death	Cell cycle	ko04110	K02206	cyclin-dependent kinase 2	2.7.11.22
c44863_g1	Cellular Processes	Cell growth and death	Cell cycle	ko04110	K02206	cyclin-dependent kinase 2	2.7.11.22
c128817_g1	Cellular Processes	Cell growth and death	Cell cycle	ko04110	K02209	DNA replication licensing factor MCM5	3.6.4.12
c180673_g1	Cellular Processes	Cell growth and death	Cell cycle	ko04110	K02209	DNA replication licensing factor MCM5	3.6.4.12
c73893_g1	Cellular Processes	Cell growth and death	Cell cycle	ko04110	K02209	DNA replication licensing factor MCM5	3.6.4.12
c73857_g3	Cellular Processes	Cell growth and death	Cell cycle	ko04110	K02209	DNA replication licensing factor MCM5	3.6.4.12
c96302_g1	Cellular Processes	Cell growth and death	Cell cycle	ko04110	K02210	DNA replication licensing factor MCM7	3.6.4.12
c62789_g1	Cellular Processes	Cell growth and death	Cell cycle	ko04110	K02210	DNA replication licensing factor MCM7	3.6.4.12
c71192_g1	Cellular Processes	Cell growth and death	Cell cycle	ko04110	K02212	DNA replication licensing factor MCM4	3.6.4.12
c66935_g1	Cellular Processes	Cell growth and death	Cell cycle	ko04110	K02213	cell division control protein 6
c56527_g1	Cellular Processes	Cell growth and death	Cell cycle	ko04110	K02214	cell division control protein 7	2.7.11.1
c44330_g1	Cellular Processes	Cell growth and death	Cell cycle	ko04110	K02216	serine/threonine-protein kinase Chk1	2.7.11.1
c136049_g1	Cellular Processes	Cell growth and death	Cell cycle	ko04110	K02537	mitotic spindle assembly checkpoint protein MAD2
c73457_g1	Cellular Processes	Cell growth and death	Cell cycle	ko04110	K02540	DNA replication licensing factor MCM2	3.6.4.12
c163454_g1	Cellular Processes	Cell growth and death	Cell cycle	ko04110	K02540	DNA replication licensing factor MCM2	3.6.4.12
c158705_g1	Cellular Processes	Cell growth and death	Cell cycle	ko04110	K02540	DNA replication licensing factor MCM2	3.6.4.12
c183073_g1	Cellular Processes	Cell growth and death	Cell cycle	ko04110	K02541	DNA replication licensing factor MCM3	3.6.4.12
c161912_g1	Cellular Processes	Cell growth and death	Cell cycle	ko04110	K02541	DNA replication licensing factor MCM3	3.6.4.12
c190564_g1	Cellular Processes	Cell growth and death	Cell cycle	ko04110	K02541	DNA replication licensing factor MCM3	3.6.4.12
c57851_g1	Cellular Processes	Cell growth and death	Cell cycle	ko04110	K02541	DNA replication licensing factor MCM3	3.6.4.12
c70540_g1	Cellular Processes	Cell growth and death	Cell cycle	ko04110	K02542	DNA replication licensing factor MCM6	3.6.4.12
c46077_g1	Cellular Processes	Cell growth and death	Cell cycle	ko04110	K02603	origin recognition complex subunit 1
c70189_g1	Cellular Processes	Cell growth and death	Cell cycle	ko04110	K02604	origin recognition complex subunit 2
c73673_g1	Cellular Processes	Cell growth and death	Cell cycle	ko04110	K02605	origin recognition complex subunit 3
c73635_g1	Cellular Processes	Cell growth and death	Cell cycle	ko04110	K02606	origin recognition complex subunit 4
c71917_g1	Cellular Processes	Cell growth and death	Cell cycle	ko04110	K02607	origin recognition complex subunit 5
c187127_g1	Cellular Processes	Cell growth and death	Cell cycle	ko04110	K03083	glycogen synthase kinase 3 beta	2.7.11.26
c43519_g1	Cellular Processes	Cell growth and death	Cell cycle	ko04110	K03083	glycogen synthase kinase 3 beta	2.7.11.26
c143337_g1	Cellular Processes	Cell growth and death	Cell cycle	ko04110	K03083	glycogen synthase kinase 3 beta	2.7.11.26
c134182_g1	Cellular Processes	Cell growth and death	Cell cycle	ko04110	K03083	glycogen synthase kinase 3 beta	2.7.11.26
c68452_g2	Cellular Processes	Cell growth and death	Cell cycle	ko04110	K03083	glycogen synthase kinase 3 beta	2.7.11.26
c52936_g2	Cellular Processes	Cell growth and death	Cell cycle	ko04110	K03083	glycogen synthase kinase 3 beta	2.7.11.26
c150674_g1	Cellular Processes	Cell growth and death	Cell cycle	ko04110	K03083	glycogen synthase kinase 3 beta	2.7.11.26
c127434_g1	Cellular Processes	Cell growth and death	Cell cycle	ko04110	K03083	glycogen synthase kinase 3 beta	2.7.11.26
c52936_g1	Cellular Processes	Cell growth and death	Cell cycle	ko04110	K03083	glycogen synthase kinase 3 beta	2.7.11.26
c68452_g3	Cellular Processes	Cell growth and death	Cell cycle	ko04110	K03083	glycogen synthase kinase 3 beta	2.7.11.26
c157533_g1	Cellular Processes	Cell growth and death	Cell cycle	ko04110	K03083	glycogen synthase kinase 3 beta	2.7.11.26
c71451_g7	Cellular Processes	Cell growth and death	Cell cycle	ko04110	K03083	glycogen synthase kinase 3 beta	2.7.11.26
c135163_g1	Cellular Processes	Cell growth and death	Cell cycle	ko04110	K03083	glycogen synthase kinase 3 beta	2.7.11.26
c77519_g1	Cellular Processes	Cell growth and death	Cell cycle	ko04110	K03083	glycogen synthase kinase 3 beta	2.7.11.26
c159943_g1	Cellular Processes	Cell growth and death	Cell cycle	ko04110	K03083	glycogen synthase kinase 3 beta	2.7.11.26
c54400_g1	Cellular Processes	Cell growth and death	Cell cycle	ko04110	K03083	glycogen synthase kinase 3 beta	2.7.11.26
c18447_g1	Cellular Processes	Cell growth and death	Cell cycle	ko04110	K03083	glycogen synthase kinase 3 beta	2.7.11.26
c75749_g1	Cellular Processes	Cell growth and death	Cell cycle	ko04110	K03083	glycogen synthase kinase 3 beta	2.7.11.26
c63749_g1	Cellular Processes	Cell growth and death	Cell cycle	ko04110	K03083	glycogen synthase kinase 3 beta	2.7.11.26
c58_g1	Cellular Processes	Cell growth and death	Cell cycle	ko04110	K03083	glycogen synthase kinase 3 beta	2.7.11.26
c42572_g1	Cellular Processes	Cell growth and death	Cell cycle	ko04110	K03083	glycogen synthase kinase 3 beta	2.7.11.26
c23144_g1	Cellular Processes	Cell growth and death	Cell cycle	ko04110	K03083	glycogen synthase kinase 3 beta	2.7.11.26
c188370_g1	Cellular Processes	Cell growth and death	Cell cycle	ko04110	K03083	glycogen synthase kinase 3 beta	2.7.11.26
c74018_g1	Cellular Processes	Cell growth and death	Cell cycle	ko04110	K03094	S-phase kinase-associated protein 1
c9458_g1	Cellular Processes	Cell growth and death	Cell cycle	ko04110	K03094	S-phase kinase-associated protein 1
c82432_g1	Cellular Processes	Cell growth and death	Cell cycle	ko04110	K03094	S-phase kinase-associated protein 1
c71510_g1	Cellular Processes	Cell growth and death	Cell cycle	ko04110	K03094	S-phase kinase-associated protein 1
c41526_g2	Cellular Processes	Cell growth and death	Cell cycle	ko04110	K03094	S-phase kinase-associated protein 1
c54847_g1	Cellular Processes	Cell growth and death	Cell cycle	ko04110	K03094	S-phase kinase-associated protein 1
c174641_g1	Cellular Processes	Cell growth and death	Cell cycle	ko04110	K03094	S-phase kinase-associated protein 1
c41526_g1	Cellular Processes	Cell growth and death	Cell cycle	ko04110	K03094	S-phase kinase-associated protein 1
c71510_g2	Cellular Processes	Cell growth and death	Cell cycle	ko04110	K03094	S-phase kinase-associated protein 1
c68383_g2	Cellular Processes	Cell growth and death	Cell cycle	ko04110	K03347	cullin 1
c72962_g1	Cellular Processes	Cell growth and death	Cell cycle	ko04110	K03348	anaphase-promoting complex subunit 1
c78291_g1	Cellular Processes	Cell growth and death	Cell cycle	ko04110	K03348	anaphase-promoting complex subunit 1
c161951_g1	Cellular Processes	Cell growth and death	Cell cycle	ko04110	K03348	anaphase-promoting complex subunit 1
c174471_g1	Cellular Processes	Cell growth and death	Cell cycle	ko04110	K03349	anaphase-promoting complex subunit 2
c31557_g1	Cellular Processes	Cell growth and death	Cell cycle	ko04110	K03350	anaphase-promoting complex subunit 3
c156688_g1	Cellular Processes	Cell growth and death	Cell cycle	ko04110	K03350	anaphase-promoting complex subunit 3
c72108_g1	Cellular Processes	Cell growth and death	Cell cycle	ko04110	K03351	anaphase-promoting complex subunit 4
c63020_g1	Cellular Processes	Cell growth and death	Cell cycle	ko04110	K03352	anaphase-promoting complex subunit 5
c70796_g1	Cellular Processes	Cell growth and death	Cell cycle	ko04110	K03353	anaphase-promoting complex subunit 6
c66354_g1	Cellular Processes	Cell growth and death	Cell cycle	ko04110	K03354	anaphase-promoting complex subunit 7
c70458_g1	Cellular Processes	Cell growth and death	Cell cycle	ko04110	K03355	anaphase-promoting complex subunit 8
c60531_g1	Cellular Processes	Cell growth and death	Cell cycle	ko04110	K03357	anaphase-promoting complex subunit 10
c27041_g1	Cellular Processes	Cell growth and death	Cell cycle	ko04110	K03358	anaphase-promoting complex subunit 11
c62782_g1	Cellular Processes	Cell growth and death	Cell cycle	ko04110	K03358	anaphase-promoting complex subunit 11
c66109_g1	Cellular Processes	Cell growth and death	Cell cycle	ko04110	K03363	cell division cycle 20, cofactor of APC complex
c133760_g1	Cellular Processes	Cell growth and death	Cell cycle	ko04110	K03363	cell division cycle 20, cofactor of APC complex
c74195_g1	Cellular Processes	Cell growth and death	Cell cycle	ko04110	K03364	cell division cycle 20-like protein 1, cofactor of APC complex
c177064_g1	Cellular Processes	Cell growth and death	Cell cycle	ko04110	K03364	cell division cycle 20-like protein 1, cofactor of APC complex
c31046_g1	Cellular Processes	Cell growth and death	Cell cycle	ko04110	K03868	RING-box protein 1
c154938_g1	Cellular Processes	Cell growth and death	Cell cycle	ko04110	K03868	RING-box protein 1
c62956_g1	Cellular Processes	Cell growth and death	Cell cycle	ko04110	K03868	RING-box protein 1
c181546_g1	Cellular Processes	Cell growth and death	Cell cycle	ko04110	K03868	RING-box protein 1
c81356_g1	Cellular Processes	Cell growth and death	Cell cycle	ko04110	K03868	RING-box protein 1
c140226_g1	Cellular Processes	Cell growth and death	Cell cycle	ko04110	K03868	RING-box protein 1
c178684_g1	Cellular Processes	Cell growth and death	Cell cycle	ko04110	K03875	F-box and leucine-rich repeat protein 1 (S-phase kinase-associated protein 2)
c106147_g1	Cellular Processes	Cell growth and death	Cell cycle	ko04110	K03875	F-box and leucine-rich repeat protein 1 (S-phase kinase-associated protein 2)
c73056_g1	Cellular Processes	Cell growth and death	Cell cycle	ko04110	K03875	F-box and leucine-rich repeat protein 1 (S-phase kinase-associated protein 2)
c175531_g1	Cellular Processes	Cell growth and death	Cell cycle	ko04110	K04402	growth arrest and DNA-damage-inducible protein
c8816_g1	Cellular Processes	Cell growth and death	Cell cycle	ko04110	K04451	tumor protein p53
c8520_g1	Cellular Processes	Cell growth and death	Cell cycle	ko04110	K04498	E1A/CREB-binding protein	2.3.1.48
c65873_g1	Cellular Processes	Cell growth and death	Cell cycle	ko04110	K04498	E1A/CREB-binding protein	2.3.1.48
c1270_g1	Cellular Processes	Cell growth and death	Cell cycle	ko04110	K04498	E1A/CREB-binding protein	2.3.1.48
c75315_g1	Cellular Processes	Cell growth and death	Cell cycle	ko04110	K04498	E1A/CREB-binding protein	2.3.1.48
c54408_g1	Cellular Processes	Cell growth and death	Cell cycle	ko04110	K04498	E1A/CREB-binding protein	2.3.1.48
c174907_g1	Cellular Processes	Cell growth and death	Cell cycle	ko04110	K04498	E1A/CREB-binding protein	2.3.1.48
c64382_g1	Cellular Processes	Cell growth and death	Cell cycle	ko04110	K04498	E1A/CREB-binding protein	2.3.1.48
c176506_g1	Cellular Processes	Cell growth and death	Cell cycle	ko04110	K04498	E1A/CREB-binding protein	2.3.1.48
c95582_g1	Cellular Processes	Cell growth and death	Cell cycle	ko04110	K04500	mothers against decapentaplegic homolog 2/3
c176118_g1	Cellular Processes	Cell growth and death	Cell cycle	ko04110	K04500	mothers against decapentaplegic homolog 2/3
c73011_g1	Cellular Processes	Cell growth and death	Cell cycle	ko04110	K04501	mothers against decapentaplegic homolog 4
c124157_g1	Cellular Processes	Cell growth and death	Cell cycle	ko04110	K04501	mothers against decapentaplegic homolog 4
c71599_g1	Cellular Processes	Cell growth and death	Cell cycle	ko04110	K04681	retinoblastoma-like protein 1
c68087_g1	Cellular Processes	Cell growth and death	Cell cycle	ko04110	K04682	transcription factor E2F4/5
c107186_g1	Cellular Processes	Cell growth and death	Cell cycle	ko04110	K04683	transcription factor Dp-1
c73461_g1	Cellular Processes	Cell growth and death	Cell cycle	ko04110	K04728	ataxia telangiectasia mutated family protein	2.7.11.1
c45286_g1	Cellular Processes	Cell growth and death	Cell cycle	ko04110	K04802	proliferating cell nuclear antigen
c83651_g1	Cellular Processes	Cell growth and death	Cell cycle	ko04110	K04802	proliferating cell nuclear antigen
c139682_g1	Cellular Processes	Cell growth and death	Cell cycle	ko04110	K04802	proliferating cell nuclear antigen
c22679_g1	Cellular Processes	Cell growth and death	Cell cycle	ko04110	K05868	cyclin B
c67246_g1	Cellular Processes	Cell growth and death	Cell cycle	ko04110	K05868	cyclin B
c74381_g1	Cellular Processes	Cell growth and death	Cell cycle	ko04110	K06067	histone deacetylase 1/2	3.5.1.98
c64542_g1	Cellular Processes	Cell growth and death	Cell cycle	ko04110	K06067	histone deacetylase 1/2	3.5.1.98
c163262_g1	Cellular Processes	Cell growth and death	Cell cycle	ko04110	K06067	histone deacetylase 1/2	3.5.1.98
c109476_g1	Cellular Processes	Cell growth and death	Cell cycle	ko04110	K06067	histone deacetylase 1/2	3.5.1.98
c73509_g1	Cellular Processes	Cell growth and death	Cell cycle	ko04110	K06619	abelson tyrosine-protein kinase 1	2.7.10.2
c72921_g1	Cellular Processes	Cell growth and death	Cell cycle	ko04110	K06619	abelson tyrosine-protein kinase 1	2.7.10.2
c179699_g1	Cellular Processes	Cell growth and death	Cell cycle	ko04110	K06619	abelson tyrosine-protein kinase 1	2.7.10.2
c60096_g1	Cellular Processes	Cell growth and death	Cell cycle	ko04110	K06626	cyclin E
c54566_g1	Cellular Processes	Cell growth and death	Cell cycle	ko04110	K06627	cyclin A
c70392_g1	Cellular Processes	Cell growth and death	Cell cycle	ko04110	K06628	cell division control protein 45
c20952_g1	Cellular Processes	Cell growth and death	Cell cycle	ko04110	K06630	14-3-3 protein epsilon
c71082_g1	Cellular Processes	Cell growth and death	Cell cycle	ko04110	K06630	14-3-3 protein epsilon
c171414_g1	Cellular Processes	Cell growth and death	Cell cycle	ko04110	K06630	14-3-3 protein epsilon
c57915_g1	Cellular Processes	Cell growth and death	Cell cycle	ko04110	K06630	14-3-3 protein epsilon
c21811_g2	Cellular Processes	Cell growth and death	Cell cycle	ko04110	K06630	14-3-3 protein epsilon
c54974_g1	Cellular Processes	Cell growth and death	Cell cycle	ko04110	K06630	14-3-3 protein epsilon
c168609_g1	Cellular Processes	Cell growth and death	Cell cycle	ko04110	K06630	14-3-3 protein epsilon
c117768_g1	Cellular Processes	Cell growth and death	Cell cycle	ko04110	K06630	14-3-3 protein epsilon
c57033_g1	Cellular Processes	Cell growth and death	Cell cycle	ko04110	K06630	14-3-3 protein epsilon
c74835_g1	Cellular Processes	Cell growth and death	Cell cycle	ko04110	K06630	14-3-3 protein epsilon
c139917_g1	Cellular Processes	Cell growth and death	Cell cycle	ko04110	K06630	14-3-3 protein epsilon
c142219_g1	Cellular Processes	Cell growth and death	Cell cycle	ko04110	K06630	14-3-3 protein epsilon
c43415_g1	Cellular Processes	Cell growth and death	Cell cycle	ko04110	K06630	14-3-3 protein epsilon
c77743_g1	Cellular Processes	Cell growth and death	Cell cycle	ko04110	K06630	14-3-3 protein epsilon
c11076_g1	Cellular Processes	Cell growth and death	Cell cycle	ko04110	K06630	14-3-3 protein epsilon
c67290_g1	Cellular Processes	Cell growth and death	Cell cycle	ko04110	K06630	14-3-3 protein epsilon
c79298_g1	Cellular Processes	Cell growth and death	Cell cycle	ko04110	K06630	14-3-3 protein epsilon
c54231_g1	Cellular Processes	Cell growth and death	Cell cycle	ko04110	K06630	14-3-3 protein epsilon
c131114_g1	Cellular Processes	Cell growth and death	Cell cycle	ko04110	K06630	14-3-3 protein epsilon
c133460_g1	Cellular Processes	Cell growth and death	Cell cycle	ko04110	K06630	14-3-3 protein epsilon
c62054_g1	Cellular Processes	Cell growth and death	Cell cycle	ko04110	K06630	14-3-3 protein epsilon
c64013_g1	Cellular Processes	Cell growth and death	Cell cycle	ko04110	K06630	14-3-3 protein epsilon
c26130_g1	Cellular Processes	Cell growth and death	Cell cycle	ko04110	K06630	14-3-3 protein epsilon
c22114_g1	Cellular Processes	Cell growth and death	Cell cycle	ko04110	K06630	14-3-3 protein epsilon
c64032_g1	Cellular Processes	Cell growth and death	Cell cycle	ko04110	K06630	14-3-3 protein epsilon
c10309_g1	Cellular Processes	Cell growth and death	Cell cycle	ko04110	K06630	14-3-3 protein epsilon
c64013_g2	Cellular Processes	Cell growth and death	Cell cycle	ko04110	K06630	14-3-3 protein epsilon
c856_g1	Cellular Processes	Cell growth and death	Cell cycle	ko04110	K06630	14-3-3 protein epsilon
c103544_g1	Cellular Processes	Cell growth and death	Cell cycle	ko04110	K06630	14-3-3 protein epsilon
c77900_g1	Cellular Processes	Cell growth and death	Cell cycle	ko04110	K06630	14-3-3 protein epsilon
c70899_g1	Cellular Processes	Cell growth and death	Cell cycle	ko04110	K06631	polo-like kinase 1	2.7.11.21
c58535_g1	Cellular Processes	Cell growth and death	Cell cycle	ko04110	K06632	wee1-like protein kinase	2.7.11.1
c189115_g1	Cellular Processes	Cell growth and death	Cell cycle	ko04110	K06632	wee1-like protein kinase	2.7.11.1
c108682_g1	Cellular Processes	Cell growth and death	Cell cycle	ko04110	K06636	structural maintenance of chromosome 1
c122995_g1	Cellular Processes	Cell growth and death	Cell cycle	ko04110	K06636	structural maintenance of chromosome 1
c60727_g2	Cellular Processes	Cell growth and death	Cell cycle	ko04110	K06636	structural maintenance of chromosome 1
c68597_g1	Cellular Processes	Cell growth and death	Cell cycle	ko04110	K06636	structural maintenance of chromosome 1
c119607_g1	Cellular Processes	Cell growth and death	Cell cycle	ko04110	K06636	structural maintenance of chromosome 1
c24355_g1	Cellular Processes	Cell growth and death	Cell cycle	ko04110	K06636	structural maintenance of chromosome 1
c66957_g1	Cellular Processes	Cell growth and death	Cell cycle	ko04110	K06639	cell division cycle 14	3.1.3.16 3.1.3.48
c69809_g1	Cellular Processes	Cell growth and death	Cell cycle	ko04110	K06639	cell division cycle 14	3.1.3.16 3.1.3.48
c73818_g1	Cellular Processes	Cell growth and death	Cell cycle	ko04110	K06640	serine/threonine-protein kinase ATR	2.7.11.1
c147941_g1	Cellular Processes	Cell growth and death	Cell cycle	ko04110	K06641	serine/threonine-protein kinase Chk2	2.7.11.1
c68420_g1	Cellular Processes	Cell growth and death	Cell cycle	ko04110	K06641	serine/threonine-protein kinase Chk2	2.7.11.1
c73475_g2	Cellular Processes	Cell growth and death	Cell cycle	ko04110	K06642	DNA-dependent protein kinase catalytic subunit	2.7.11.1
c131926_g1	Cellular Processes	Cell growth and death	Cell cycle	ko04110	K06669	structural maintenance of chromosome 3 (chondroitin sulfate proteoglycan 6)
c72202_g1	Cellular Processes	Cell growth and death	Cell cycle	ko04110	K06669	structural maintenance of chromosome 3 (chondroitin sulfate proteoglycan 6)
c13874_g1	Cellular Processes	Cell growth and death	Cell cycle	ko04110	K06669	structural maintenance of chromosome 3 (chondroitin sulfate proteoglycan 6)
c98671_g1	Cellular Processes	Cell growth and death	Cell cycle	ko04110	K06669	structural maintenance of chromosome 3 (chondroitin sulfate proteoglycan 6)
c73149_g2	Cellular Processes	Cell growth and death	Cell cycle	ko04110	K06670	cohesin complex subunit SCC1
c188063_g1	Cellular Processes	Cell growth and death	Cell cycle	ko04110	K06670	cohesin complex subunit SCC1
c62900_g1	Cellular Processes	Cell growth and death	Cell cycle	ko04110	K06671	cohesin complex subunit SA-1/2
c70464_g1	Cellular Processes	Cell growth and death	Cell cycle	ko04110	K08866	serine/threonine-protein kinase TTK/MPS1	2.7.12.1
c45087_g2	Cellular Processes	Cell growth and death	Cell cycle	ko04110	K09389	transcription factor E2F2
c63135_g2	Cellular Processes	Cell growth and death	Cell cycle	ko04110	K09389	transcription factor E2F2
c164450_g1	Cellular Processes	Cell growth and death	Cell cycle	ko04110	K10151	cyclin D2
c136610_g1	Cellular Processes	Cell growth and death	Cell cycle	ko04110	K10151	cyclin D2
c45498_g1	Cellular Processes	Cell growth and death	Cell cycle	ko04110	K13728	mitotic spindle assembly checkpoint protein MAD2B
c79916_g1	Cellular Processes	Cell growth and death	Cell cycle	ko04110	K16197	14-3-3 protein beta/theta/zeta
c502_g1	Cellular Processes	Cell growth and death	Cell cycle	ko04110	K16197	14-3-3 protein beta/theta/zeta
c28821_g1	Cellular Processes	Cell growth and death	Cell cycle	ko04110	K16197	14-3-3 protein beta/theta/zeta
c116973_g1	Cellular Processes	Cell growth and death	Cell cycle	ko04110	K16198	14-3-3 protein gamma/eta
c62640_g1	Cellular Processes	Cell growth and death	Oocyte meiosis	ko04114	K02087	cyclin-dependent kinase 1	2.7.11.22 2.7.11.23
c67896_g2	Cellular Processes	Cell growth and death	Oocyte meiosis	ko04114	K02178	checkpoint serine/threonine-protein kinase	2.7.11.1
c67896_g1	Cellular Processes	Cell growth and death	Oocyte meiosis	ko04114	K02178	checkpoint serine/threonine-protein kinase	2.7.11.1
c69807_g2	Cellular Processes	Cell growth and death	Oocyte meiosis	ko04114	K02183	calmodulin
c179843_g1	Cellular Processes	Cell growth and death	Oocyte meiosis	ko04114	K02183	calmodulin
c101798_g1	Cellular Processes	Cell growth and death	Oocyte meiosis	ko04114	K02183	calmodulin
c32853_g1	Cellular Processes	Cell growth and death	Oocyte meiosis	ko04114	K02183	calmodulin
c83062_g1	Cellular Processes	Cell growth and death	Oocyte meiosis	ko04114	K02183	calmodulin
c31686_g1	Cellular Processes	Cell growth and death	Oocyte meiosis	ko04114	K02183	calmodulin
c73943_g1	Cellular Processes	Cell growth and death	Oocyte meiosis	ko04114	K02183	calmodulin
c58994_g1	Cellular Processes	Cell growth and death	Oocyte meiosis	ko04114	K02183	calmodulin
c69807_g1	Cellular Processes	Cell growth and death	Oocyte meiosis	ko04114	K02183	calmodulin
c76196_g1	Cellular Processes	Cell growth and death	Oocyte meiosis	ko04114	K02183	calmodulin
c67268_g1	Cellular Processes	Cell growth and death	Oocyte meiosis	ko04114	K02183	calmodulin
c31672_g1	Cellular Processes	Cell growth and death	Oocyte meiosis	ko04114	K02183	calmodulin
c72743_g2	Cellular Processes	Cell growth and death	Oocyte meiosis	ko04114	K02183	calmodulin
c78026_g1	Cellular Processes	Cell growth and death	Oocyte meiosis	ko04114	K02183	calmodulin
c78823_g1	Cellular Processes	Cell growth and death	Oocyte meiosis	ko04114	K02183	calmodulin
c73046_g1	Cellular Processes	Cell growth and death	Oocyte meiosis	ko04114	K02183	calmodulin
c182479_g1	Cellular Processes	Cell growth and death	Oocyte meiosis	ko04114	K02183	calmodulin
c22089_g1	Cellular Processes	Cell growth and death	Oocyte meiosis	ko04114	K02183	calmodulin
c30930_g1	Cellular Processes	Cell growth and death	Oocyte meiosis	ko04114	K02183	calmodulin
c90456_g1	Cellular Processes	Cell growth and death	Oocyte meiosis	ko04114	K02183	calmodulin
c61689_g1	Cellular Processes	Cell growth and death	Oocyte meiosis	ko04114	K02183	calmodulin
c134416_g1	Cellular Processes	Cell growth and death	Oocyte meiosis	ko04114	K02183	calmodulin
c65529_g1	Cellular Processes	Cell growth and death	Oocyte meiosis	ko04114	K02183	calmodulin
c34769_g1	Cellular Processes	Cell growth and death	Oocyte meiosis	ko04114	K02183	calmodulin
c120023_g1	Cellular Processes	Cell growth and death	Oocyte meiosis	ko04114	K02183	calmodulin
c41094_g1	Cellular Processes	Cell growth and death	Oocyte meiosis	ko04114	K02183	calmodulin
c76505_g1	Cellular Processes	Cell growth and death	Oocyte meiosis	ko04114	K02183	calmodulin
c63526_g1	Cellular Processes	Cell growth and death	Oocyte meiosis	ko04114	K02183	calmodulin
c75730_g1	Cellular Processes	Cell growth and death	Oocyte meiosis	ko04114	K02183	calmodulin
c100952_g1	Cellular Processes	Cell growth and death	Oocyte meiosis	ko04114	K02183	calmodulin
c73575_g1	Cellular Processes	Cell growth and death	Oocyte meiosis	ko04114	K02183	calmodulin
c62404_g1	Cellular Processes	Cell growth and death	Oocyte meiosis	ko04114	K02183	calmodulin
c49399_g1	Cellular Processes	Cell growth and death	Oocyte meiosis	ko04114	K02183	calmodulin
c167129_g1	Cellular Processes	Cell growth and death	Oocyte meiosis	ko04114	K02183	calmodulin
c65298_g1	Cellular Processes	Cell growth and death	Oocyte meiosis	ko04114	K02183	calmodulin
c1572_g1	Cellular Processes	Cell growth and death	Oocyte meiosis	ko04114	K02183	calmodulin
c41952_g1	Cellular Processes	Cell growth and death	Oocyte meiosis	ko04114	K02183	calmodulin
c50905_g1	Cellular Processes	Cell growth and death	Oocyte meiosis	ko04114	K02183	calmodulin
c46637_g1	Cellular Processes	Cell growth and death	Oocyte meiosis	ko04114	K02183	calmodulin
c162232_g1	Cellular Processes	Cell growth and death	Oocyte meiosis	ko04114	K02183	calmodulin
c31661_g1	Cellular Processes	Cell growth and death	Oocyte meiosis	ko04114	K02183	calmodulin
c71456_g1	Cellular Processes	Cell growth and death	Oocyte meiosis	ko04114	K02183	calmodulin
c177218_g1	Cellular Processes	Cell growth and death	Oocyte meiosis	ko04114	K02183	calmodulin
c183375_g1	Cellular Processes	Cell growth and death	Oocyte meiosis	ko04114	K02183	calmodulin
c110601_g1	Cellular Processes	Cell growth and death	Oocyte meiosis	ko04114	K02183	calmodulin
c177683_g1	Cellular Processes	Cell growth and death	Oocyte meiosis	ko04114	K02183	calmodulin
c142044_g1	Cellular Processes	Cell growth and death	Oocyte meiosis	ko04114	K02183	calmodulin
c36144_g1	Cellular Processes	Cell growth and death	Oocyte meiosis	ko04114	K02183	calmodulin
c59938_g1	Cellular Processes	Cell growth and death	Oocyte meiosis	ko04114	K02183	calmodulin
c72008_g1	Cellular Processes	Cell growth and death	Oocyte meiosis	ko04114	K02206	cyclin-dependent kinase 2	2.7.11.22
c44863_g1	Cellular Processes	Cell growth and death	Oocyte meiosis	ko04114	K02206	cyclin-dependent kinase 2	2.7.11.22
c136049_g1	Cellular Processes	Cell growth and death	Oocyte meiosis	ko04114	K02537	mitotic spindle assembly checkpoint protein MAD2
c184943_g1	Cellular Processes	Cell growth and death	Oocyte meiosis	ko04114	K02602	cytoplasmic polyadenylation element-binding protein
c74694_g1	Cellular Processes	Cell growth and death	Oocyte meiosis	ko04114	K02602	cytoplasmic polyadenylation element-binding protein
c44951_g1	Cellular Processes	Cell growth and death	Oocyte meiosis	ko04114	K02602	cytoplasmic polyadenylation element-binding protein
c70667_g1	Cellular Processes	Cell growth and death	Oocyte meiosis	ko04114	K02602	cytoplasmic polyadenylation element-binding protein
c74018_g1	Cellular Processes	Cell growth and death	Oocyte meiosis	ko04114	K03094	S-phase kinase-associated protein 1
c9458_g1	Cellular Processes	Cell growth and death	Oocyte meiosis	ko04114	K03094	S-phase kinase-associated protein 1
c82432_g1	Cellular Processes	Cell growth and death	Oocyte meiosis	ko04114	K03094	S-phase kinase-associated protein 1
c71510_g1	Cellular Processes	Cell growth and death	Oocyte meiosis	ko04114	K03094	S-phase kinase-associated protein 1
c41526_g2	Cellular Processes	Cell growth and death	Oocyte meiosis	ko04114	K03094	S-phase kinase-associated protein 1
c54847_g1	Cellular Processes	Cell growth and death	Oocyte meiosis	ko04114	K03094	S-phase kinase-associated protein 1
c174641_g1	Cellular Processes	Cell growth and death	Oocyte meiosis	ko04114	K03094	S-phase kinase-associated protein 1
c41526_g1	Cellular Processes	Cell growth and death	Oocyte meiosis	ko04114	K03094	S-phase kinase-associated protein 1
c71510_g2	Cellular Processes	Cell growth and death	Oocyte meiosis	ko04114	K03094	S-phase kinase-associated protein 1
c68383_g2	Cellular Processes	Cell growth and death	Oocyte meiosis	ko04114	K03347	cullin 1
c72962_g1	Cellular Processes	Cell growth and death	Oocyte meiosis	ko04114	K03348	anaphase-promoting complex subunit 1
c78291_g1	Cellular Processes	Cell growth and death	Oocyte meiosis	ko04114	K03348	anaphase-promoting complex subunit 1
c161951_g1	Cellular Processes	Cell growth and death	Oocyte meiosis	ko04114	K03348	anaphase-promoting complex subunit 1
c174471_g1	Cellular Processes	Cell growth and death	Oocyte meiosis	ko04114	K03349	anaphase-promoting complex subunit 2
c31557_g1	Cellular Processes	Cell growth and death	Oocyte meiosis	ko04114	K03350	anaphase-promoting complex subunit 3
c156688_g1	Cellular Processes	Cell growth and death	Oocyte meiosis	ko04114	K03350	anaphase-promoting complex subunit 3
c72108_g1	Cellular Processes	Cell growth and death	Oocyte meiosis	ko04114	K03351	anaphase-promoting complex subunit 4
c63020_g1	Cellular Processes	Cell growth and death	Oocyte meiosis	ko04114	K03352	anaphase-promoting complex subunit 5
c70796_g1	Cellular Processes	Cell growth and death	Oocyte meiosis	ko04114	K03353	anaphase-promoting complex subunit 6
c66354_g1	Cellular Processes	Cell growth and death	Oocyte meiosis	ko04114	K03354	anaphase-promoting complex subunit 7
c70458_g1	Cellular Processes	Cell growth and death	Oocyte meiosis	ko04114	K03355	anaphase-promoting complex subunit 8
c60531_g1	Cellular Processes	Cell growth and death	Oocyte meiosis	ko04114	K03357	anaphase-promoting complex subunit 10
c27041_g1	Cellular Processes	Cell growth and death	Oocyte meiosis	ko04114	K03358	anaphase-promoting complex subunit 11
c62782_g1	Cellular Processes	Cell growth and death	Oocyte meiosis	ko04114	K03358	anaphase-promoting complex subunit 11
c60348_g1	Cellular Processes	Cell growth and death	Oocyte meiosis	ko04114	K03362	F-box and WD-40 domain protein 1/11
c66109_g1	Cellular Processes	Cell growth and death	Oocyte meiosis	ko04114	K03363	cell division cycle 20, cofactor of APC complex
c133760_g1	Cellular Processes	Cell growth and death	Oocyte meiosis	ko04114	K03363	cell division cycle 20, cofactor of APC complex
c82451_g1	Cellular Processes	Cell growth and death	Oocyte meiosis	ko04114	K03456	serine/threonine-protein phosphatase 2A regulatory subunit A
c113930_g1	Cellular Processes	Cell growth and death	Oocyte meiosis	ko04114	K03456	serine/threonine-protein phosphatase 2A regulatory subunit A
c116570_g1	Cellular Processes	Cell growth and death	Oocyte meiosis	ko04114	K03456	serine/threonine-protein phosphatase 2A regulatory subunit A
c130543_g1	Cellular Processes	Cell growth and death	Oocyte meiosis	ko04114	K03456	serine/threonine-protein phosphatase 2A regulatory subunit A
c64472_g1	Cellular Processes	Cell growth and death	Oocyte meiosis	ko04114	K03456	serine/threonine-protein phosphatase 2A regulatory subunit A
c120065_g1	Cellular Processes	Cell growth and death	Oocyte meiosis	ko04114	K03456	serine/threonine-protein phosphatase 2A regulatory subunit A
c128915_g1	Cellular Processes	Cell growth and death	Oocyte meiosis	ko04114	K03456	serine/threonine-protein phosphatase 2A regulatory subunit A
c136568_g1	Cellular Processes	Cell growth and death	Oocyte meiosis	ko04114	K03456	serine/threonine-protein phosphatase 2A regulatory subunit A
c75355_g1	Cellular Processes	Cell growth and death	Oocyte meiosis	ko04114	K03456	serine/threonine-protein phosphatase 2A regulatory subunit A
c31046_g1	Cellular Processes	Cell growth and death	Oocyte meiosis	ko04114	K03868	RING-box protein 1
c154938_g1	Cellular Processes	Cell growth and death	Oocyte meiosis	ko04114	K03868	RING-box protein 1
c62956_g1	Cellular Processes	Cell growth and death	Oocyte meiosis	ko04114	K03868	RING-box protein 1
c181546_g1	Cellular Processes	Cell growth and death	Oocyte meiosis	ko04114	K03868	RING-box protein 1
c81356_g1	Cellular Processes	Cell growth and death	Oocyte meiosis	ko04114	K03868	RING-box protein 1
c140226_g1	Cellular Processes	Cell growth and death	Oocyte meiosis	ko04114	K03868	RING-box protein 1
c154373_g1	Cellular Processes	Cell growth and death	Oocyte meiosis	ko04114	K04345	protein kinase A	2.7.11.11
c74364_g1	Cellular Processes	Cell growth and death	Oocyte meiosis	ko04114	K04345	protein kinase A	2.7.11.11
c33330_g1	Cellular Processes	Cell growth and death	Oocyte meiosis	ko04114	K04345	protein kinase A	2.7.11.11
c138364_g1	Cellular Processes	Cell growth and death	Oocyte meiosis	ko04114	K04348	serine/threonine-protein phosphatase 2B catalytic subunit	3.1.3.16
c65137_g1	Cellular Processes	Cell growth and death	Oocyte meiosis	ko04114	K04348	serine/threonine-protein phosphatase 2B catalytic subunit	3.1.3.16
c35211_g1	Cellular Processes	Cell growth and death	Oocyte meiosis	ko04114	K04368	mitogen-activated protein kinase kinase 1	2.7.12.2
c100734_g1	Cellular Processes	Cell growth and death	Oocyte meiosis	ko04114	K04368	mitogen-activated protein kinase kinase 1	2.7.12.2
c25091_g1	Cellular Processes	Cell growth and death	Oocyte meiosis	ko04114	K04368	mitogen-activated protein kinase kinase 1	2.7.12.2
c14829_g1	Cellular Processes	Cell growth and death	Oocyte meiosis	ko04114	K04368	mitogen-activated protein kinase kinase 1	2.7.12.2
c59917_g1	Cellular Processes	Cell growth and death	Oocyte meiosis	ko04114	K04368	mitogen-activated protein kinase kinase 1	2.7.12.2
c67811_g1	Cellular Processes	Cell growth and death	Oocyte meiosis	ko04114	K04368	mitogen-activated protein kinase kinase 1	2.7.12.2
c45571_g1	Cellular Processes	Cell growth and death	Oocyte meiosis	ko04114	K04368	mitogen-activated protein kinase kinase 1	2.7.12.2
c115631_g1	Cellular Processes	Cell growth and death	Oocyte meiosis	ko04114	K04368	mitogen-activated protein kinase kinase 1	2.7.12.2
c124511_g1	Cellular Processes	Cell growth and death	Oocyte meiosis	ko04114	K04371	mitogen-activated protein kinase 1/3	2.7.11.24
c58181_g1	Cellular Processes	Cell growth and death	Oocyte meiosis	ko04114	K04371	mitogen-activated protein kinase 1/3	2.7.11.24
c14645_g1	Cellular Processes	Cell growth and death	Oocyte meiosis	ko04114	K04371	mitogen-activated protein kinase 1/3	2.7.11.24
c186110_g1	Cellular Processes	Cell growth and death	Oocyte meiosis	ko04114	K04371	mitogen-activated protein kinase 1/3	2.7.11.24
c54046_g1	Cellular Processes	Cell growth and death	Oocyte meiosis	ko04114	K04371	mitogen-activated protein kinase 1/3	2.7.11.24
c63618_g1	Cellular Processes	Cell growth and death	Oocyte meiosis	ko04114	K04373	p90 ribosomal S6 kinase	2.7.11.1
c116309_g1	Cellular Processes	Cell growth and death	Oocyte meiosis	ko04114	K04373	p90 ribosomal S6 kinase	2.7.11.1
c146309_g1	Cellular Processes	Cell growth and death	Oocyte meiosis	ko04114	K04373	p90 ribosomal S6 kinase	2.7.11.1
c134075_g1	Cellular Processes	Cell growth and death	Oocyte meiosis	ko04114	K04382	serine/threonine-protein phosphatase 2A catalytic subunit	3.1.3.16
c57898_g1	Cellular Processes	Cell growth and death	Oocyte meiosis	ko04114	K04382	serine/threonine-protein phosphatase 2A catalytic subunit	3.1.3.16
c127483_g1	Cellular Processes	Cell growth and death	Oocyte meiosis	ko04114	K04382	serine/threonine-protein phosphatase 2A catalytic subunit	3.1.3.16
c140144_g1	Cellular Processes	Cell growth and death	Oocyte meiosis	ko04114	K04382	serine/threonine-protein phosphatase 2A catalytic subunit	3.1.3.16
c79549_g1	Cellular Processes	Cell growth and death	Oocyte meiosis	ko04114	K04382	serine/threonine-protein phosphatase 2A catalytic subunit	3.1.3.16
c182051_g1	Cellular Processes	Cell growth and death	Oocyte meiosis	ko04114	K04382	serine/threonine-protein phosphatase 2A catalytic subunit	3.1.3.16
c120142_g1	Cellular Processes	Cell growth and death	Oocyte meiosis	ko04114	K04382	serine/threonine-protein phosphatase 2A catalytic subunit	3.1.3.16
c158669_g1	Cellular Processes	Cell growth and death	Oocyte meiosis	ko04114	K04382	serine/threonine-protein phosphatase 2A catalytic subunit	3.1.3.16
c103478_g1	Cellular Processes	Cell growth and death	Oocyte meiosis	ko04114	K04382	serine/threonine-protein phosphatase 2A catalytic subunit	3.1.3.16
c140669_g1	Cellular Processes	Cell growth and death	Oocyte meiosis	ko04114	K04382	serine/threonine-protein phosphatase 2A catalytic subunit	3.1.3.16
c116526_g1	Cellular Processes	Cell growth and death	Oocyte meiosis	ko04114	K04382	serine/threonine-protein phosphatase 2A catalytic subunit	3.1.3.16
c114140_g1	Cellular Processes	Cell growth and death	Oocyte meiosis	ko04114	K04382	serine/threonine-protein phosphatase 2A catalytic subunit	3.1.3.16
c7659_g1	Cellular Processes	Cell growth and death	Oocyte meiosis	ko04114	K04515	calcium/calmodulin-dependent protein kinase (CaM kinase) II	2.7.11.17
c70388_g8	Cellular Processes	Cell growth and death	Oocyte meiosis	ko04114	K04515	calcium/calmodulin-dependent protein kinase (CaM kinase) II	2.7.11.17
c72941_g1	Cellular Processes	Cell growth and death	Oocyte meiosis	ko04114	K04958	inositol 1,4,5-triphosphate receptor type 1
c156447_g1	Cellular Processes	Cell growth and death	Oocyte meiosis	ko04114	K04958	inositol 1,4,5-triphosphate receptor type 1
c21479_g1	Cellular Processes	Cell growth and death	Oocyte meiosis	ko04114	K04958	inositol 1,4,5-triphosphate receptor type 1
c134451_g1	Cellular Processes	Cell growth and death	Oocyte meiosis	ko04114	K06268	serine/threonine-protein phosphatase 2B regulatory subunit
c145192_g1	Cellular Processes	Cell growth and death	Oocyte meiosis	ko04114	K06268	serine/threonine-protein phosphatase 2B regulatory subunit
c87015_g1	Cellular Processes	Cell growth and death	Oocyte meiosis	ko04114	K06269	serine/threonine-protein phosphatase PP1 catalytic subunit	3.1.3.16
c28904_g1	Cellular Processes	Cell growth and death	Oocyte meiosis	ko04114	K06269	serine/threonine-protein phosphatase PP1 catalytic subunit	3.1.3.16
c63862_g2	Cellular Processes	Cell growth and death	Oocyte meiosis	ko04114	K06269	serine/threonine-protein phosphatase PP1 catalytic subunit	3.1.3.16
c63933_g1	Cellular Processes	Cell growth and death	Oocyte meiosis	ko04114	K06269	serine/threonine-protein phosphatase PP1 catalytic subunit	3.1.3.16
c9097_g1	Cellular Processes	Cell growth and death	Oocyte meiosis	ko04114	K06269	serine/threonine-protein phosphatase PP1 catalytic subunit	3.1.3.16
c108801_g1	Cellular Processes	Cell growth and death	Oocyte meiosis	ko04114	K06269	serine/threonine-protein phosphatase PP1 catalytic subunit	3.1.3.16
c36994_g1	Cellular Processes	Cell growth and death	Oocyte meiosis	ko04114	K06269	serine/threonine-protein phosphatase PP1 catalytic subunit	3.1.3.16
c128499_g1	Cellular Processes	Cell growth and death	Oocyte meiosis	ko04114	K06269	serine/threonine-protein phosphatase PP1 catalytic subunit	3.1.3.16
c75574_g1	Cellular Processes	Cell growth and death	Oocyte meiosis	ko04114	K06269	serine/threonine-protein phosphatase PP1 catalytic subunit	3.1.3.16
c63862_g1	Cellular Processes	Cell growth and death	Oocyte meiosis	ko04114	K06269	serine/threonine-protein phosphatase PP1 catalytic subunit	3.1.3.16
c60096_g1	Cellular Processes	Cell growth and death	Oocyte meiosis	ko04114	K06626	cyclin E
c20952_g1	Cellular Processes	Cell growth and death	Oocyte meiosis	ko04114	K06630	14-3-3 protein epsilon
c71082_g1	Cellular Processes	Cell growth and death	Oocyte meiosis	ko04114	K06630	14-3-3 protein epsilon
c171414_g1	Cellular Processes	Cell growth and death	Oocyte meiosis	ko04114	K06630	14-3-3 protein epsilon
c57915_g1	Cellular Processes	Cell growth and death	Oocyte meiosis	ko04114	K06630	14-3-3 protein epsilon
c21811_g2	Cellular Processes	Cell growth and death	Oocyte meiosis	ko04114	K06630	14-3-3 protein epsilon
c54974_g1	Cellular Processes	Cell growth and death	Oocyte meiosis	ko04114	K06630	14-3-3 protein epsilon
c168609_g1	Cellular Processes	Cell growth and death	Oocyte meiosis	ko04114	K06630	14-3-3 protein epsilon
c117768_g1	Cellular Processes	Cell growth and death	Oocyte meiosis	ko04114	K06630	14-3-3 protein epsilon
c57033_g1	Cellular Processes	Cell growth and death	Oocyte meiosis	ko04114	K06630	14-3-3 protein epsilon
c74835_g1	Cellular Processes	Cell growth and death	Oocyte meiosis	ko04114	K06630	14-3-3 protein epsilon
c139917_g1	Cellular Processes	Cell growth and death	Oocyte meiosis	ko04114	K06630	14-3-3 protein epsilon
c142219_g1	Cellular Processes	Cell growth and death	Oocyte meiosis	ko04114	K06630	14-3-3 protein epsilon
c43415_g1	Cellular Processes	Cell growth and death	Oocyte meiosis	ko04114	K06630	14-3-3 protein epsilon
c77743_g1	Cellular Processes	Cell growth and death	Oocyte meiosis	ko04114	K06630	14-3-3 protein epsilon
c11076_g1	Cellular Processes	Cell growth and death	Oocyte meiosis	ko04114	K06630	14-3-3 protein epsilon
c67290_g1	Cellular Processes	Cell growth and death	Oocyte meiosis	ko04114	K06630	14-3-3 protein epsilon
c79298_g1	Cellular Processes	Cell growth and death	Oocyte meiosis	ko04114	K06630	14-3-3 protein epsilon
c54231_g1	Cellular Processes	Cell growth and death	Oocyte meiosis	ko04114	K06630	14-3-3 protein epsilon
c131114_g1	Cellular Processes	Cell growth and death	Oocyte meiosis	ko04114	K06630	14-3-3 protein epsilon
c133460_g1	Cellular Processes	Cell growth and death	Oocyte meiosis	ko04114	K06630	14-3-3 protein epsilon
c62054_g1	Cellular Processes	Cell growth and death	Oocyte meiosis	ko04114	K06630	14-3-3 protein epsilon
c64013_g1	Cellular Processes	Cell growth and death	Oocyte meiosis	ko04114	K06630	14-3-3 protein epsilon
c26130_g1	Cellular Processes	Cell growth and death	Oocyte meiosis	ko04114	K06630	14-3-3 protein epsilon
c22114_g1	Cellular Processes	Cell growth and death	Oocyte meiosis	ko04114	K06630	14-3-3 protein epsilon
c64032_g1	Cellular Processes	Cell growth and death	Oocyte meiosis	ko04114	K06630	14-3-3 protein epsilon
c10309_g1	Cellular Processes	Cell growth and death	Oocyte meiosis	ko04114	K06630	14-3-3 protein epsilon
c64013_g2	Cellular Processes	Cell growth and death	Oocyte meiosis	ko04114	K06630	14-3-3 protein epsilon
c856_g1	Cellular Processes	Cell growth and death	Oocyte meiosis	ko04114	K06630	14-3-3 protein epsilon
c103544_g1	Cellular Processes	Cell growth and death	Oocyte meiosis	ko04114	K06630	14-3-3 protein epsilon
c77900_g1	Cellular Processes	Cell growth and death	Oocyte meiosis	ko04114	K06630	14-3-3 protein epsilon
c70899_g1	Cellular Processes	Cell growth and death	Oocyte meiosis	ko04114	K06631	polo-like kinase 1	2.7.11.21
c108682_g1	Cellular Processes	Cell growth and death	Oocyte meiosis	ko04114	K06636	structural maintenance of chromosome 1
c122995_g1	Cellular Processes	Cell growth and death	Oocyte meiosis	ko04114	K06636	structural maintenance of chromosome 1
c60727_g2	Cellular Processes	Cell growth and death	Oocyte meiosis	ko04114	K06636	structural maintenance of chromosome 1
c68597_g1	Cellular Processes	Cell growth and death	Oocyte meiosis	ko04114	K06636	structural maintenance of chromosome 1
c119607_g1	Cellular Processes	Cell growth and death	Oocyte meiosis	ko04114	K06636	structural maintenance of chromosome 1
c24355_g1	Cellular Processes	Cell growth and death	Oocyte meiosis	ko04114	K06636	structural maintenance of chromosome 1
c131926_g1	Cellular Processes	Cell growth and death	Oocyte meiosis	ko04114	K06669	structural maintenance of chromosome 3 (chondroitin sulfate proteoglycan 6)
c72202_g1	Cellular Processes	Cell growth and death	Oocyte meiosis	ko04114	K06669	structural maintenance of chromosome 3 (chondroitin sulfate proteoglycan 6)
c13874_g1	Cellular Processes	Cell growth and death	Oocyte meiosis	ko04114	K06669	structural maintenance of chromosome 3 (chondroitin sulfate proteoglycan 6)
c98671_g1	Cellular Processes	Cell growth and death	Oocyte meiosis	ko04114	K06669	structural maintenance of chromosome 3 (chondroitin sulfate proteoglycan 6)
c73168_g1	Cellular Processes	Cell growth and death	Oocyte meiosis	ko04114	K08042	adenylate cyclase 2	4.6.1.1
c66425_g2	Cellular Processes	Cell growth and death	Oocyte meiosis	ko04114	K08043	adenylate cyclase 3	4.6.1.1
c46616_g1	Cellular Processes	Cell growth and death	Oocyte meiosis	ko04114	K08045	adenylate cyclase 5	4.6.1.1
c102710_g1	Cellular Processes	Cell growth and death	Oocyte meiosis	ko04114	K08045	adenylate cyclase 5	4.6.1.1
c119949_g1	Cellular Processes	Cell growth and death	Oocyte meiosis	ko04114	K08045	adenylate cyclase 5	4.6.1.1
c12259_g1	Cellular Processes	Cell growth and death	Oocyte meiosis	ko04114	K08045	adenylate cyclase 5	4.6.1.1
c126102_g1	Cellular Processes	Cell growth and death	Oocyte meiosis	ko04114	K08048	adenylate cyclase 8	4.6.1.1
c112478_g1	Cellular Processes	Cell growth and death	Oocyte meiosis	ko04114	K08048	adenylate cyclase 8	4.6.1.1
c73239_g1	Cellular Processes	Cell growth and death	Oocyte meiosis	ko04114	K08048	adenylate cyclase 8	4.6.1.1
c123184_g1	Cellular Processes	Cell growth and death	Oocyte meiosis	ko04114	K08048	adenylate cyclase 8	4.6.1.1
c68392_g1	Cellular Processes	Cell growth and death	Oocyte meiosis	ko04114	K08049	adenylate cyclase 9	4.6.1.1
c107758_g1	Cellular Processes	Cell growth and death	Oocyte meiosis	ko04114	K08836	STE20-like kinase	2.7.11.1
c72371_g1	Cellular Processes	Cell growth and death	Oocyte meiosis	ko04114	K08836	STE20-like kinase	2.7.11.1
c44047_g1	Cellular Processes	Cell growth and death	Oocyte meiosis	ko04114	K11481	aurora kinase A	2.7.11.1
c47423_g1	Cellular Processes	Cell growth and death	Oocyte meiosis	ko04114	K11481	aurora kinase A	2.7.11.1
c154471_g1	Cellular Processes	Cell growth and death	Oocyte meiosis	ko04114	K11584	serine/threonine-protein phosphatase 2A regulatory subunit B'
c125319_g1	Cellular Processes	Cell growth and death	Oocyte meiosis	ko04114	K11584	serine/threonine-protein phosphatase 2A regulatory subunit B'
c97121_g1	Cellular Processes	Cell growth and death	Oocyte meiosis	ko04114	K11584	serine/threonine-protein phosphatase 2A regulatory subunit B'
c125678_g1	Cellular Processes	Cell growth and death	Oocyte meiosis	ko04114	K11584	serine/threonine-protein phosphatase 2A regulatory subunit B'
c116847_g1	Cellular Processes	Cell growth and death	Oocyte meiosis	ko04114	K11584	serine/threonine-protein phosphatase 2A regulatory subunit B'
c121184_g1	Cellular Processes	Cell growth and death	Oocyte meiosis	ko04114	K11584	serine/threonine-protein phosphatase 2A regulatory subunit B'
c52559_g1	Cellular Processes	Cell growth and death	Oocyte meiosis	ko04114	K11584	serine/threonine-protein phosphatase 2A regulatory subunit B'
c58508_g1	Cellular Processes	Cell growth and death	Oocyte meiosis	ko04114	K11584	serine/threonine-protein phosphatase 2A regulatory subunit B'
c45498_g1	Cellular Processes	Cell growth and death	Oocyte meiosis	ko04114	K13728	mitotic spindle assembly checkpoint protein MAD2B
c79916_g1	Cellular Processes	Cell growth and death	Oocyte meiosis	ko04114	K16197	14-3-3 protein beta/theta/zeta
c502_g1	Cellular Processes	Cell growth and death	Oocyte meiosis	ko04114	K16197	14-3-3 protein beta/theta/zeta
c28821_g1	Cellular Processes	Cell growth and death	Oocyte meiosis	ko04114	K16197	14-3-3 protein beta/theta/zeta
c116973_g1	Cellular Processes	Cell growth and death	Oocyte meiosis	ko04114	K16198	14-3-3 protein gamma/eta
c45183_g1	Cellular Processes	Cell growth and death	Oocyte meiosis	ko04114	K04441	p38 MAP kinase	2.7.11.24
c22679_g1	Cellular Processes	Cell growth and death	Oocyte meiosis	ko04114	K05868	cyclin B
c67246_g1	Cellular Processes	Cell growth and death	Oocyte meiosis	ko04114	K05868	cyclin B
c76544_g1	Cellular Processes	Cell growth and death	p53 signaling pathway	ko04115	K01110	phosphatidylinositol-3,4,5-trisphosphate 3-phosphatase and dual-specificity protein phosphatase PTEN	3.1.3.16 3.1.3.48 3.1.3.67
c75052_g1	Cellular Processes	Cell growth and death	p53 signaling pathway	ko04115	K01110	phosphatidylinositol-3,4,5-trisphosphate 3-phosphatase and dual-specificity protein phosphatase PTEN	3.1.3.16 3.1.3.48 3.1.3.67
c92175_g1	Cellular Processes	Cell growth and death	p53 signaling pathway	ko04115	K01110	phosphatidylinositol-3,4,5-trisphosphate 3-phosphatase and dual-specificity protein phosphatase PTEN	3.1.3.16 3.1.3.48 3.1.3.67
c178523_g1	Cellular Processes	Cell growth and death	p53 signaling pathway	ko04115	K01110	phosphatidylinositol-3,4,5-trisphosphate 3-phosphatase and dual-specificity protein phosphatase PTEN	3.1.3.16 3.1.3.48 3.1.3.67
c58134_g1	Cellular Processes	Cell growth and death	p53 signaling pathway	ko04115	K01110	phosphatidylinositol-3,4,5-trisphosphate 3-phosphatase and dual-specificity protein phosphatase PTEN	3.1.3.16 3.1.3.48 3.1.3.67
c71342_g1	Cellular Processes	Cell growth and death	p53 signaling pathway	ko04115	K02084	apoptotic protease-activating factor
c62640_g1	Cellular Processes	Cell growth and death	p53 signaling pathway	ko04115	K02087	cyclin-dependent kinase 1	2.7.11.22 2.7.11.23
c139944_g1	Cellular Processes	Cell growth and death	p53 signaling pathway	ko04115	K02091	cyclin-dependent kinase 6	2.7.11.22
c69534_g1	Cellular Processes	Cell growth and death	p53 signaling pathway	ko04115	K02091	cyclin-dependent kinase 6	2.7.11.22
c72008_g1	Cellular Processes	Cell growth and death	p53 signaling pathway	ko04115	K02206	cyclin-dependent kinase 2	2.7.11.22
c44863_g1	Cellular Processes	Cell growth and death	p53 signaling pathway	ko04115	K02206	cyclin-dependent kinase 2	2.7.11.22
c44330_g1	Cellular Processes	Cell growth and death	p53 signaling pathway	ko04115	K02216	serine/threonine-protein kinase Chk1	2.7.11.1
c175531_g1	Cellular Processes	Cell growth and death	p53 signaling pathway	ko04115	K04402	growth arrest and DNA-damage-inducible protein
c8816_g1	Cellular Processes	Cell growth and death	p53 signaling pathway	ko04115	K04451	tumor protein p53
c154140_g1	Cellular Processes	Cell growth and death	p53 signaling pathway	ko04115	K04506	E3 ubiquitin-protein ligase SIAH1	6.3.2.19
c74020_g2	Cellular Processes	Cell growth and death	p53 signaling pathway	ko04115	K04506	E3 ubiquitin-protein ligase SIAH1	6.3.2.19
c73461_g1	Cellular Processes	Cell growth and death	p53 signaling pathway	ko04115	K04728	ataxia telangiectasia mutated family protein	2.7.11.1
c22679_g1	Cellular Processes	Cell growth and death	p53 signaling pathway	ko04115	K05868	cyclin B
c67246_g1	Cellular Processes	Cell growth and death	p53 signaling pathway	ko04115	K05868	cyclin B
c60096_g1	Cellular Processes	Cell growth and death	p53 signaling pathway	ko04115	K06626	cyclin E
c73818_g1	Cellular Processes	Cell growth and death	p53 signaling pathway	ko04115	K06640	serine/threonine-protein kinase ATR	2.7.11.1
c147941_g1	Cellular Processes	Cell growth and death	p53 signaling pathway	ko04115	K06641	serine/threonine-protein kinase Chk2	2.7.11.1
c68420_g1	Cellular Processes	Cell growth and death	p53 signaling pathway	ko04115	K06641	serine/threonine-protein kinase Chk2	2.7.11.1
c59570_g1	Cellular Processes	Cell growth and death	p53 signaling pathway	ko04115	K07207	tuberous sclerosis 2
c79526_g1	Cellular Processes	Cell growth and death	p53 signaling pathway	ko04115	K08738	cytochrome c
c94055_g1	Cellular Processes	Cell growth and death	p53 signaling pathway	ko04115	K08738	cytochrome c
c94788_g1	Cellular Processes	Cell growth and death	p53 signaling pathway	ko04115	K08738	cytochrome c
c71156_g1	Cellular Processes	Cell growth and death	p53 signaling pathway	ko04115	K08738	cytochrome c
c32284_g1	Cellular Processes	Cell growth and death	p53 signaling pathway	ko04115	K08738	cytochrome c
c178998_g1	Cellular Processes	Cell growth and death	p53 signaling pathway	ko04115	K08738	cytochrome c
c52081_g1	Cellular Processes	Cell growth and death	p53 signaling pathway	ko04115	K08738	cytochrome c
c71688_g1	Cellular Processes	Cell growth and death	p53 signaling pathway	ko04115	K08738	cytochrome c
c59763_g1	Cellular Processes	Cell growth and death	p53 signaling pathway	ko04115	K08738	cytochrome c
c53012_g1	Cellular Processes	Cell growth and death	p53 signaling pathway	ko04115	K08738	cytochrome c
c70852_g1	Cellular Processes	Cell growth and death	p53 signaling pathway	ko04115	K10130	leucine-rich repeats and death domain-containing protein
c182571_g1	Cellular Processes	Cell growth and death	p53 signaling pathway	ko04115	K10130	leucine-rich repeats and death domain-containing protein
c109314_g1	Cellular Processes	Cell growth and death	p53 signaling pathway	ko04115	K10133	tumor protein p53-inducible protein 3	1.-.-.-
c114116_g1	Cellular Processes	Cell growth and death	p53 signaling pathway	ko04115	K10133	tumor protein p53-inducible protein 3	1.-.-.-
c120531_g1	Cellular Processes	Cell growth and death	p53 signaling pathway	ko04115	K10133	tumor protein p53-inducible protein 3	1.-.-.-
c69205_g1	Cellular Processes	Cell growth and death	p53 signaling pathway	ko04115	K10134	etoposide-induced 2.4 mRNA
c155379_g1	Cellular Processes	Cell growth and death	p53 signaling pathway	ko04115	K10138	insulin-like growth factor-binding protein 3
c68987_g1	Cellular Processes	Cell growth and death	p53 signaling pathway	ko04115	K10141	sestrin
c95234_g1	Cellular Processes	Cell growth and death	p53 signaling pathway	ko04115	K10143	E3 ubiquitin-protein ligase RFWD2	6.3.2.19
c159622_g1	Cellular Processes	Cell growth and death	p53 signaling pathway	ko04115	K10143	E3 ubiquitin-protein ligase RFWD2	6.3.2.19
c9574_g1	Cellular Processes	Cell growth and death	p53 signaling pathway	ko04115	K10143	E3 ubiquitin-protein ligase RFWD2	6.3.2.19
c64580_g3	Cellular Processes	Cell growth and death	p53 signaling pathway	ko04115	K10143	E3 ubiquitin-protein ligase RFWD2	6.3.2.19
c128245_g1	Cellular Processes	Cell growth and death	p53 signaling pathway	ko04115	K10144	RING finger and CHY zinc finger domain-containing protein 1	6.3.2.19
c69354_g1	Cellular Processes	Cell growth and death	p53 signaling pathway	ko04115	K10144	RING finger and CHY zinc finger domain-containing protein 1	6.3.2.19
c64157_g1	Cellular Processes	Cell growth and death	p53 signaling pathway	ko04115	K10144	RING finger and CHY zinc finger domain-containing protein 1	6.3.2.19
c115303_g1	Cellular Processes	Cell growth and death	p53 signaling pathway	ko04115	K10144	RING finger and CHY zinc finger domain-containing protein 1	6.3.2.19
c175905_g1	Cellular Processes	Cell growth and death	p53 signaling pathway	ko04115	K10144	RING finger and CHY zinc finger domain-containing protein 1	6.3.2.19
c117250_g1	Cellular Processes	Cell growth and death	p53 signaling pathway	ko04115	K10144	RING finger and CHY zinc finger domain-containing protein 1	6.3.2.19
c138950_g1	Cellular Processes	Cell growth and death	p53 signaling pathway	ko04115	K10144	RING finger and CHY zinc finger domain-containing protein 1	6.3.2.19
c52610_g1	Cellular Processes	Cell growth and death	p53 signaling pathway	ko04115	K10146	cyclin G2
c103410_g1	Cellular Processes	Cell growth and death	p53 signaling pathway	ko04115	K10146	cyclin G2
c2675_g1	Cellular Processes	Cell growth and death	p53 signaling pathway	ko04115	K10147	protein phosphatase 1D	3.1.3.16
c164450_g1	Cellular Processes	Cell growth and death	p53 signaling pathway	ko04115	K10151	cyclin D2
c136610_g1	Cellular Processes	Cell growth and death	p53 signaling pathway	ko04115	K10151	cyclin D2
c52733_g1	Cellular Processes	Cell growth and death	p53 signaling pathway	ko04115	K10808	ribonucleoside-diphosphate reductase subunit M2	1.17.4.1
c147367_g1	Cellular Processes	Cell growth and death	p53 signaling pathway	ko04115	K10808	ribonucleoside-diphosphate reductase subunit M2	1.17.4.1
c147717_g1	Cellular Processes	Cell growth and death	p53 signaling pathway	ko04115	K10808	ribonucleoside-diphosphate reductase subunit M2	1.17.4.1
c98320_g1	Cellular Processes	Cell growth and death	Apoptosis	ko04210	K00922	phosphatidylinositol-4,5-bisphosphate 3-kinase	2.7.1.153
c168744_g1	Cellular Processes	Cell growth and death	Apoptosis	ko04210	K00922	phosphatidylinositol-4,5-bisphosphate 3-kinase	2.7.1.153
c133772_g1	Cellular Processes	Cell growth and death	Apoptosis	ko04210	K00922	phosphatidylinositol-4,5-bisphosphate 3-kinase	2.7.1.153
c119700_g1	Cellular Processes	Cell growth and death	Apoptosis	ko04210	K00922	phosphatidylinositol-4,5-bisphosphate 3-kinase	2.7.1.153
c180742_g1	Cellular Processes	Cell growth and death	Apoptosis	ko04210	K00922	phosphatidylinositol-4,5-bisphosphate 3-kinase	2.7.1.153
c103683_g1	Cellular Processes	Cell growth and death	Apoptosis	ko04210	K00922	phosphatidylinositol-4,5-bisphosphate 3-kinase	2.7.1.153
c167340_g1	Cellular Processes	Cell growth and death	Apoptosis	ko04210	K00922	phosphatidylinositol-4,5-bisphosphate 3-kinase	2.7.1.153
c72573_g1	Cellular Processes	Cell growth and death	Apoptosis	ko04210	K00922	phosphatidylinositol-4,5-bisphosphate 3-kinase	2.7.1.153
c113001_g1	Cellular Processes	Cell growth and death	Apoptosis	ko04210	K00922	phosphatidylinositol-4,5-bisphosphate 3-kinase	2.7.1.153
c97111_g1	Cellular Processes	Cell growth and death	Apoptosis	ko04210	K00922	phosphatidylinositol-4,5-bisphosphate 3-kinase	2.7.1.153
c166187_g1	Cellular Processes	Cell growth and death	Apoptosis	ko04210	K00922	phosphatidylinositol-4,5-bisphosphate 3-kinase	2.7.1.153
c117938_g1	Cellular Processes	Cell growth and death	Apoptosis	ko04210	K00922	phosphatidylinositol-4,5-bisphosphate 3-kinase	2.7.1.153
c95261_g1	Cellular Processes	Cell growth and death	Apoptosis	ko04210	K00922	phosphatidylinositol-4,5-bisphosphate 3-kinase	2.7.1.153
c45034_g1	Cellular Processes	Cell growth and death	Apoptosis	ko04210	K01173	endonuclease G, mitochondrial
c71342_g1	Cellular Processes	Cell growth and death	Apoptosis	ko04210	K02084	apoptotic protease-activating factor
c67753_g1	Cellular Processes	Cell growth and death	Apoptosis	ko04210	K02649	phosphoinositide-3-kinase, regulatory subunit
c75982_g1	Cellular Processes	Cell growth and death	Apoptosis	ko04210	K02649	phosphoinositide-3-kinase, regulatory subunit
c174466_g1	Cellular Processes	Cell growth and death	Apoptosis	ko04210	K02649	phosphoinositide-3-kinase, regulatory subunit
c186812_g1	Cellular Processes	Cell growth and death	Apoptosis	ko04210	K02861	receptor-interacting serine/threonine-protein kinase 1	2.7.11.1
c148328_g1	Cellular Processes	Cell growth and death	Apoptosis	ko04210	K03853	calpain-2	3.4.22.53
c154373_g1	Cellular Processes	Cell growth and death	Apoptosis	ko04210	K04345	protein kinase A	2.7.11.11
c74364_g1	Cellular Processes	Cell growth and death	Apoptosis	ko04210	K04345	protein kinase A	2.7.11.11
c33330_g1	Cellular Processes	Cell growth and death	Apoptosis	ko04210	K04345	protein kinase A	2.7.11.11
c138364_g1	Cellular Processes	Cell growth and death	Apoptosis	ko04210	K04348	serine/threonine-protein phosphatase 2B catalytic subunit	3.1.3.16
c65137_g1	Cellular Processes	Cell growth and death	Apoptosis	ko04210	K04348	serine/threonine-protein phosphatase 2B catalytic subunit	3.1.3.16
c82559_g1	Cellular Processes	Cell growth and death	Apoptosis	ko04210	K04396	caspase 6	3.4.22.59
c68133_g2	Cellular Processes	Cell growth and death	Apoptosis	ko04210	K04397	caspase 7	3.4.22.60
c8816_g1	Cellular Processes	Cell growth and death	Apoptosis	ko04210	K04451	tumor protein p53
c174590_g1	Cellular Processes	Cell growth and death	Apoptosis	ko04210	K04456	RAC serine/threonine-protein kinase	2.7.11.1
c137665_g1	Cellular Processes	Cell growth and death	Apoptosis	ko04210	K04456	RAC serine/threonine-protein kinase	2.7.11.1
c156917_g1	Cellular Processes	Cell growth and death	Apoptosis	ko04210	K04456	RAC serine/threonine-protein kinase	2.7.11.1
c164862_g1	Cellular Processes	Cell growth and death	Apoptosis	ko04210	K04456	RAC serine/threonine-protein kinase	2.7.11.1
c78429_g1	Cellular Processes	Cell growth and death	Apoptosis	ko04210	K04456	RAC serine/threonine-protein kinase	2.7.11.1
c180592_g1	Cellular Processes	Cell growth and death	Apoptosis	ko04210	K04456	RAC serine/threonine-protein kinase	2.7.11.1
c65804_g1	Cellular Processes	Cell growth and death	Apoptosis	ko04210	K04456	RAC serine/threonine-protein kinase	2.7.11.1
c38731_g1	Cellular Processes	Cell growth and death	Apoptosis	ko04210	K04456	RAC serine/threonine-protein kinase	2.7.11.1
c177284_g1	Cellular Processes	Cell growth and death	Apoptosis	ko04210	K04456	RAC serine/threonine-protein kinase	2.7.11.1
c78648_g1	Cellular Processes	Cell growth and death	Apoptosis	ko04210	K04456	RAC serine/threonine-protein kinase	2.7.11.1
c67439_g1	Cellular Processes	Cell growth and death	Apoptosis	ko04210	K04467	inhibitor of nuclear factor kappa-B kinase subunit alpha	2.7.11.10
c61391_g1	Cellular Processes	Cell growth and death	Apoptosis	ko04210	K04725	E3 ubiquitin-protein ligase XIAP
c68191_g1	Cellular Processes	Cell growth and death	Apoptosis	ko04210	K04725	E3 ubiquitin-protein ligase XIAP
c91625_g1	Cellular Processes	Cell growth and death	Apoptosis	ko04210	K04725	E3 ubiquitin-protein ligase XIAP
c53208_g1	Cellular Processes	Cell growth and death	Apoptosis	ko04210	K04725	E3 ubiquitin-protein ligase XIAP
c67157_g1	Cellular Processes	Cell growth and death	Apoptosis	ko04210	K04727	programmed cell death 8 (apoptosis-inducing factor)	1.-.-.-
c73461_g1	Cellular Processes	Cell growth and death	Apoptosis	ko04210	K04728	ataxia telangiectasia mutated family protein	2.7.11.1
c72216_g1	Cellular Processes	Cell growth and death	Apoptosis	ko04210	K04729	myeloid differentiation primary response protein MyD88
c121930_g1	Cellular Processes	Cell growth and death	Apoptosis	ko04210	K04730	interleukin-1 receptor-associated kinase 1	2.7.11.1
c95523_g1	Cellular Processes	Cell growth and death	Apoptosis	ko04210	K04730	interleukin-1 receptor-associated kinase 1	2.7.11.1
c156204_g1	Cellular Processes	Cell growth and death	Apoptosis	ko04210	K04730	interleukin-1 receptor-associated kinase 1	2.7.11.1
c73439_g1	Cellular Processes	Cell growth and death	Apoptosis	ko04210	K04730	interleukin-1 receptor-associated kinase 1	2.7.11.1
c188940_g1	Cellular Processes	Cell growth and death	Apoptosis	ko04210	K04730	interleukin-1 receptor-associated kinase 1	2.7.11.1
c118144_g1	Cellular Processes	Cell growth and death	Apoptosis	ko04210	K04730	interleukin-1 receptor-associated kinase 1	2.7.11.1
c164902_g1	Cellular Processes	Cell growth and death	Apoptosis	ko04210	K04730	interleukin-1 receptor-associated kinase 1	2.7.11.1
c44186_g1	Cellular Processes	Cell growth and death	Apoptosis	ko04210	K04730	interleukin-1 receptor-associated kinase 1	2.7.11.1
c49423_g1	Cellular Processes	Cell growth and death	Apoptosis	ko04210	K04730	interleukin-1 receptor-associated kinase 1	2.7.11.1
c168213_g1	Cellular Processes	Cell growth and death	Apoptosis	ko04210	K04730	interleukin-1 receptor-associated kinase 1	2.7.11.1
c34540_g1	Cellular Processes	Cell growth and death	Apoptosis	ko04210	K04730	interleukin-1 receptor-associated kinase 1	2.7.11.1
c73487_g2	Cellular Processes	Cell growth and death	Apoptosis	ko04210	K04730	interleukin-1 receptor-associated kinase 1	2.7.11.1
c154243_g1	Cellular Processes	Cell growth and death	Apoptosis	ko04210	K04730	interleukin-1 receptor-associated kinase 1	2.7.11.1
c139765_g1	Cellular Processes	Cell growth and death	Apoptosis	ko04210	K04730	interleukin-1 receptor-associated kinase 1	2.7.11.1
c53614_g1	Cellular Processes	Cell growth and death	Apoptosis	ko04210	K04730	interleukin-1 receptor-associated kinase 1	2.7.11.1
c162536_g1	Cellular Processes	Cell growth and death	Apoptosis	ko04210	K04730	interleukin-1 receptor-associated kinase 1	2.7.11.1
c125932_g1	Cellular Processes	Cell growth and death	Apoptosis	ko04210	K04732	interleukin-1 receptor-associated kinase 3	2.7.11.1
c122454_g1	Cellular Processes	Cell growth and death	Apoptosis	ko04210	K04733	interleukin-1 receptor-associated kinase 4	2.7.11.1
c97276_g1	Cellular Processes	Cell growth and death	Apoptosis	ko04210	K04733	interleukin-1 receptor-associated kinase 4	2.7.11.1
c124424_g1	Cellular Processes	Cell growth and death	Apoptosis	ko04210	K04733	interleukin-1 receptor-associated kinase 4	2.7.11.1
c5960_g1	Cellular Processes	Cell growth and death	Apoptosis	ko04210	K04733	interleukin-1 receptor-associated kinase 4	2.7.11.1
c22116_g1	Cellular Processes	Cell growth and death	Apoptosis	ko04210	K04733	interleukin-1 receptor-associated kinase 4	2.7.11.1
c15450_g1	Cellular Processes	Cell growth and death	Apoptosis	ko04210	K04733	interleukin-1 receptor-associated kinase 4	2.7.11.1
c119518_g1	Cellular Processes	Cell growth and death	Apoptosis	ko04210	K04733	interleukin-1 receptor-associated kinase 4	2.7.11.1
c69914_g1	Cellular Processes	Cell growth and death	Apoptosis	ko04210	K04733	interleukin-1 receptor-associated kinase 4	2.7.11.1
c101925_g1	Cellular Processes	Cell growth and death	Apoptosis	ko04210	K04733	interleukin-1 receptor-associated kinase 4	2.7.11.1
c109016_g1	Cellular Processes	Cell growth and death	Apoptosis	ko04210	K04733	interleukin-1 receptor-associated kinase 4	2.7.11.1
c70420_g1	Cellular Processes	Cell growth and death	Apoptosis	ko04210	K04733	interleukin-1 receptor-associated kinase 4	2.7.11.1
c98603_g1	Cellular Processes	Cell growth and death	Apoptosis	ko04210	K04733	interleukin-1 receptor-associated kinase 4	2.7.11.1
c81214_g1	Cellular Processes	Cell growth and death	Apoptosis	ko04210	K04733	interleukin-1 receptor-associated kinase 4	2.7.11.1
c73271_g1	Cellular Processes	Cell growth and death	Apoptosis	ko04210	K04733	interleukin-1 receptor-associated kinase 4	2.7.11.1
c184802_g1	Cellular Processes	Cell growth and death	Apoptosis	ko04210	K04733	interleukin-1 receptor-associated kinase 4	2.7.11.1
c132101_g1	Cellular Processes	Cell growth and death	Apoptosis	ko04210	K04733	interleukin-1 receptor-associated kinase 4	2.7.11.1
c126680_g1	Cellular Processes	Cell growth and death	Apoptosis	ko04210	K04733	interleukin-1 receptor-associated kinase 4	2.7.11.1
c78262_g1	Cellular Processes	Cell growth and death	Apoptosis	ko04210	K04733	interleukin-1 receptor-associated kinase 4	2.7.11.1
c175199_g1	Cellular Processes	Cell growth and death	Apoptosis	ko04210	K04733	interleukin-1 receptor-associated kinase 4	2.7.11.1
c72585_g2	Cellular Processes	Cell growth and death	Apoptosis	ko04210	K04733	interleukin-1 receptor-associated kinase 4	2.7.11.1
c192136_g1	Cellular Processes	Cell growth and death	Apoptosis	ko04210	K04733	interleukin-1 receptor-associated kinase 4	2.7.11.1
c9806_g1	Cellular Processes	Cell growth and death	Apoptosis	ko04210	K04733	interleukin-1 receptor-associated kinase 4	2.7.11.1
c110701_g1	Cellular Processes	Cell growth and death	Apoptosis	ko04210	K04733	interleukin-1 receptor-associated kinase 4	2.7.11.1
c177286_g1	Cellular Processes	Cell growth and death	Apoptosis	ko04210	K04733	interleukin-1 receptor-associated kinase 4	2.7.11.1
c96601_g1	Cellular Processes	Cell growth and death	Apoptosis	ko04210	K04733	interleukin-1 receptor-associated kinase 4	2.7.11.1
c145029_g1	Cellular Processes	Cell growth and death	Apoptosis	ko04210	K04733	interleukin-1 receptor-associated kinase 4	2.7.11.1
c52468_g1	Cellular Processes	Cell growth and death	Apoptosis	ko04210	K04733	interleukin-1 receptor-associated kinase 4	2.7.11.1
c167083_g1	Cellular Processes	Cell growth and death	Apoptosis	ko04210	K04733	interleukin-1 receptor-associated kinase 4	2.7.11.1
c96022_g1	Cellular Processes	Cell growth and death	Apoptosis	ko04210	K04733	interleukin-1 receptor-associated kinase 4	2.7.11.1
c73672_g1	Cellular Processes	Cell growth and death	Apoptosis	ko04210	K04733	interleukin-1 receptor-associated kinase 4	2.7.11.1
c72296_g1	Cellular Processes	Cell growth and death	Apoptosis	ko04210	K04733	interleukin-1 receptor-associated kinase 4	2.7.11.1
c106046_g1	Cellular Processes	Cell growth and death	Apoptosis	ko04210	K04733	interleukin-1 receptor-associated kinase 4	2.7.11.1
c88838_g1	Cellular Processes	Cell growth and death	Apoptosis	ko04210	K04733	interleukin-1 receptor-associated kinase 4	2.7.11.1
c126389_g1	Cellular Processes	Cell growth and death	Apoptosis	ko04210	K04733	interleukin-1 receptor-associated kinase 4	2.7.11.1
c73186_g1	Cellular Processes	Cell growth and death	Apoptosis	ko04210	K04733	interleukin-1 receptor-associated kinase 4	2.7.11.1
c73186_g2	Cellular Processes	Cell growth and death	Apoptosis	ko04210	K04733	interleukin-1 receptor-associated kinase 4	2.7.11.1
c130135_g1	Cellular Processes	Cell growth and death	Apoptosis	ko04210	K04733	interleukin-1 receptor-associated kinase 4	2.7.11.1
c66027_g1	Cellular Processes	Cell growth and death	Apoptosis	ko04210	K04733	interleukin-1 receptor-associated kinase 4	2.7.11.1
c162705_g1	Cellular Processes	Cell growth and death	Apoptosis	ko04210	K04739	cAMP-dependent protein kinase regulator
c166186_g1	Cellular Processes	Cell growth and death	Apoptosis	ko04210	K04739	cAMP-dependent protein kinase regulator
c95083_g1	Cellular Processes	Cell growth and death	Apoptosis	ko04210	K04739	cAMP-dependent protein kinase regulator
c127289_g1	Cellular Processes	Cell growth and death	Apoptosis	ko04210	K04739	cAMP-dependent protein kinase regulator
c61678_g1	Cellular Processes	Cell growth and death	Apoptosis	ko04210	K04739	cAMP-dependent protein kinase regulator
c134451_g1	Cellular Processes	Cell growth and death	Apoptosis	ko04210	K06268	serine/threonine-protein phosphatase 2B regulatory subunit
c145192_g1	Cellular Processes	Cell growth and death	Apoptosis	ko04210	K06268	serine/threonine-protein phosphatase 2B regulatory subunit
c79526_g1	Cellular Processes	Cell growth and death	Apoptosis	ko04210	K08738	cytochrome c
c94055_g1	Cellular Processes	Cell growth and death	Apoptosis	ko04210	K08738	cytochrome c
c94788_g1	Cellular Processes	Cell growth and death	Apoptosis	ko04210	K08738	cytochrome c
c71156_g1	Cellular Processes	Cell growth and death	Apoptosis	ko04210	K08738	cytochrome c
c32284_g1	Cellular Processes	Cell growth and death	Apoptosis	ko04210	K08738	cytochrome c
c178998_g1	Cellular Processes	Cell growth and death	Apoptosis	ko04210	K08738	cytochrome c
c52081_g1	Cellular Processes	Cell growth and death	Apoptosis	ko04210	K08738	cytochrome c
c71688_g1	Cellular Processes	Cell growth and death	Apoptosis	ko04210	K08738	cytochrome c
c59763_g1	Cellular Processes	Cell growth and death	Apoptosis	ko04210	K08738	cytochrome c
c53012_g1	Cellular Processes	Cell growth and death	Apoptosis	ko04210	K08738	cytochrome c
c141174_g1	Cellular Processes	Cell growth and death	Apoptosis	ko04210	K16060	baculoviral IAP repeat-containing protein 2/3
c128551_g1	Cellular Processes	Cell growth and death	Apoptosis	ko04210	K16060	baculoviral IAP repeat-containing protein 2/3
c107900_g1	Cellular Processes	Cell growth and death	Apoptosis	ko04210	K16060	baculoviral IAP repeat-containing protein 2/3
c123051_g1	Cellular Processes	Cell growth and death	Apoptosis	ko04210	K16060	baculoviral IAP repeat-containing protein 2/3
c61904_g1	Cellular Processes	Cell growth and death	Apoptosis	ko04210	K16060	baculoviral IAP repeat-containing protein 2/3
c125418_g1	Cellular Processes	Cell growth and death	Apoptosis	ko04210	K16060	baculoviral IAP repeat-containing protein 2/3
c69280_g1	Cellular Processes	Cell motility	Regulation of actin cytoskeleton	ko04810	K00889	1-phosphatidylinositol-4-phosphate 5-kinase	2.7.1.68
c103251_g1	Cellular Processes	Cell motility	Regulation of actin cytoskeleton	ko04810	K00889	1-phosphatidylinositol-4-phosphate 5-kinase	2.7.1.68
c187835_g1	Cellular Processes	Cell motility	Regulation of actin cytoskeleton	ko04810	K00907	myosin-light-chain kinase	2.7.11.18
c103708_g1	Cellular Processes	Cell motility	Regulation of actin cytoskeleton	ko04810	K00907	myosin-light-chain kinase	2.7.11.18
c63391_g1	Cellular Processes	Cell motility	Regulation of actin cytoskeleton	ko04810	K00907	myosin-light-chain kinase	2.7.11.18
c71083_g1	Cellular Processes	Cell motility	Regulation of actin cytoskeleton	ko04810	K00907	myosin-light-chain kinase	2.7.11.18
c24959_g1	Cellular Processes	Cell motility	Regulation of actin cytoskeleton	ko04810	K00907	myosin-light-chain kinase	2.7.11.18
c55202_g1	Cellular Processes	Cell motility	Regulation of actin cytoskeleton	ko04810	K00907	myosin-light-chain kinase	2.7.11.18
c106609_g1	Cellular Processes	Cell motility	Regulation of actin cytoskeleton	ko04810	K00907	myosin-light-chain kinase	2.7.11.18
c88308_g1	Cellular Processes	Cell motility	Regulation of actin cytoskeleton	ko04810	K00907	myosin-light-chain kinase	2.7.11.18
c103169_g1	Cellular Processes	Cell motility	Regulation of actin cytoskeleton	ko04810	K00907	myosin-light-chain kinase	2.7.11.18
c162711_g1	Cellular Processes	Cell motility	Regulation of actin cytoskeleton	ko04810	K00907	myosin-light-chain kinase	2.7.11.18
c71781_g1	Cellular Processes	Cell motility	Regulation of actin cytoskeleton	ko04810	K00920	1-phosphatidylinositol-5-phosphate 4-kinase	2.7.1.149
c138077_g1	Cellular Processes	Cell motility	Regulation of actin cytoskeleton	ko04810	K00920	1-phosphatidylinositol-5-phosphate 4-kinase	2.7.1.149
c93839_g1	Cellular Processes	Cell motility	Regulation of actin cytoskeleton	ko04810	K00920	1-phosphatidylinositol-5-phosphate 4-kinase	2.7.1.149
c114302_g1	Cellular Processes	Cell motility	Regulation of actin cytoskeleton	ko04810	K00921	1-phosphatidylinositol-3-phosphate 5-kinase	2.7.1.150
c73249_g1	Cellular Processes	Cell motility	Regulation of actin cytoskeleton	ko04810	K00921	1-phosphatidylinositol-3-phosphate 5-kinase	2.7.1.150
c102663_g1	Cellular Processes	Cell motility	Regulation of actin cytoskeleton	ko04810	K00921	1-phosphatidylinositol-3-phosphate 5-kinase	2.7.1.150
c184732_g1	Cellular Processes	Cell motility	Regulation of actin cytoskeleton	ko04810	K00921	1-phosphatidylinositol-3-phosphate 5-kinase	2.7.1.150
c98320_g1	Cellular Processes	Cell motility	Regulation of actin cytoskeleton	ko04810	K00922	phosphatidylinositol-4,5-bisphosphate 3-kinase	2.7.1.153
c168744_g1	Cellular Processes	Cell motility	Regulation of actin cytoskeleton	ko04810	K00922	phosphatidylinositol-4,5-bisphosphate 3-kinase	2.7.1.153
c133772_g1	Cellular Processes	Cell motility	Regulation of actin cytoskeleton	ko04810	K00922	phosphatidylinositol-4,5-bisphosphate 3-kinase	2.7.1.153
c119700_g1	Cellular Processes	Cell motility	Regulation of actin cytoskeleton	ko04810	K00922	phosphatidylinositol-4,5-bisphosphate 3-kinase	2.7.1.153
c180742_g1	Cellular Processes	Cell motility	Regulation of actin cytoskeleton	ko04810	K00922	phosphatidylinositol-4,5-bisphosphate 3-kinase	2.7.1.153
c103683_g1	Cellular Processes	Cell motility	Regulation of actin cytoskeleton	ko04810	K00922	phosphatidylinositol-4,5-bisphosphate 3-kinase	2.7.1.153
c167340_g1	Cellular Processes	Cell motility	Regulation of actin cytoskeleton	ko04810	K00922	phosphatidylinositol-4,5-bisphosphate 3-kinase	2.7.1.153
c72573_g1	Cellular Processes	Cell motility	Regulation of actin cytoskeleton	ko04810	K00922	phosphatidylinositol-4,5-bisphosphate 3-kinase	2.7.1.153
c113001_g1	Cellular Processes	Cell motility	Regulation of actin cytoskeleton	ko04810	K00922	phosphatidylinositol-4,5-bisphosphate 3-kinase	2.7.1.153
c97111_g1	Cellular Processes	Cell motility	Regulation of actin cytoskeleton	ko04810	K00922	phosphatidylinositol-4,5-bisphosphate 3-kinase	2.7.1.153
c166187_g1	Cellular Processes	Cell motility	Regulation of actin cytoskeleton	ko04810	K00922	phosphatidylinositol-4,5-bisphosphate 3-kinase	2.7.1.153
c117938_g1	Cellular Processes	Cell motility	Regulation of actin cytoskeleton	ko04810	K00922	phosphatidylinositol-4,5-bisphosphate 3-kinase	2.7.1.153
c95261_g1	Cellular Processes	Cell motility	Regulation of actin cytoskeleton	ko04810	K00922	phosphatidylinositol-4,5-bisphosphate 3-kinase	2.7.1.153
c1299_g1	Cellular Processes	Cell motility	Regulation of actin cytoskeleton	ko04810	K01313	coagulation factor II (thrombin)	3.4.21.5
c73509_g2	Cellular Processes	Cell motility	Regulation of actin cytoskeleton	ko04810	K02085	adenomatosis polyposis coli protein
c67753_g1	Cellular Processes	Cell motility	Regulation of actin cytoskeleton	ko04810	K02649	phosphoinositide-3-kinase, regulatory subunit
c75982_g1	Cellular Processes	Cell motility	Regulation of actin cytoskeleton	ko04810	K02649	phosphoinositide-3-kinase, regulatory subunit
c174466_g1	Cellular Processes	Cell motility	Regulation of actin cytoskeleton	ko04810	K02649	phosphoinositide-3-kinase, regulatory subunit
c164213_g1	Cellular Processes	Cell motility	Regulation of actin cytoskeleton	ko04810	K02833	GTPase HRas
c136258_g1	Cellular Processes	Cell motility	Regulation of actin cytoskeleton	ko04810	K02833	GTPase HRas
c13777_g1	Cellular Processes	Cell motility	Regulation of actin cytoskeleton	ko04810	K02833	GTPase HRas
c167592_g1	Cellular Processes	Cell motility	Regulation of actin cytoskeleton	ko04810	K03099	son of sevenless
c64359_g1	Cellular Processes	Cell motility	Regulation of actin cytoskeleton	ko04810	K03099	son of sevenless
c61817_g1	Cellular Processes	Cell motility	Regulation of actin cytoskeleton	ko04810	K04131	muscarinic acetylcholine receptor M3
c96898_g1	Cellular Processes	Cell motility	Regulation of actin cytoskeleton	ko04810	K04131	muscarinic acetylcholine receptor M3
c51137_g1	Cellular Processes	Cell motility	Regulation of actin cytoskeleton	ko04810	K04346	guanine nucleotide-binding protein subunit alpha-12
c59746_g2	Cellular Processes	Cell motility	Regulation of actin cytoskeleton	ko04810	K04358	fibroblast growth factor
c119292_g1	Cellular Processes	Cell motility	Regulation of actin cytoskeleton	ko04810	K04361	epidermal growth factor receptor	2.7.10.1
c104031_g1	Cellular Processes	Cell motility	Regulation of actin cytoskeleton	ko04810	K04361	epidermal growth factor receptor	2.7.10.1
c72393_g1	Cellular Processes	Cell motility	Regulation of actin cytoskeleton	ko04810	K04361	epidermal growth factor receptor	2.7.10.1
c107460_g1	Cellular Processes	Cell motility	Regulation of actin cytoskeleton	ko04810	K04361	epidermal growth factor receptor	2.7.10.1
c174509_g1	Cellular Processes	Cell motility	Regulation of actin cytoskeleton	ko04810	K04361	epidermal growth factor receptor	2.7.10.1
c184710_g1	Cellular Processes	Cell motility	Regulation of actin cytoskeleton	ko04810	K04361	epidermal growth factor receptor	2.7.10.1
c73935_g1	Cellular Processes	Cell motility	Regulation of actin cytoskeleton	ko04810	K04361	epidermal growth factor receptor	2.7.10.1
c178157_g1	Cellular Processes	Cell motility	Regulation of actin cytoskeleton	ko04810	K04361	epidermal growth factor receptor	2.7.10.1
c36591_g1	Cellular Processes	Cell motility	Regulation of actin cytoskeleton	ko04810	K04361	epidermal growth factor receptor	2.7.10.1
c167520_g1	Cellular Processes	Cell motility	Regulation of actin cytoskeleton	ko04810	K04361	epidermal growth factor receptor	2.7.10.1
c95999_g1	Cellular Processes	Cell motility	Regulation of actin cytoskeleton	ko04810	K04361	epidermal growth factor receptor	2.7.10.1
c99228_g1	Cellular Processes	Cell motility	Regulation of actin cytoskeleton	ko04810	K04361	epidermal growth factor receptor	2.7.10.1
c88294_g1	Cellular Processes	Cell motility	Regulation of actin cytoskeleton	ko04810	K04361	epidermal growth factor receptor	2.7.10.1
c178907_g1	Cellular Processes	Cell motility	Regulation of actin cytoskeleton	ko04810	K04361	epidermal growth factor receptor	2.7.10.1
c163088_g1	Cellular Processes	Cell motility	Regulation of actin cytoskeleton	ko04810	K04361	epidermal growth factor receptor	2.7.10.1
c159485_g1	Cellular Processes	Cell motility	Regulation of actin cytoskeleton	ko04810	K04361	epidermal growth factor receptor	2.7.10.1
c157295_g1	Cellular Processes	Cell motility	Regulation of actin cytoskeleton	ko04810	K04361	epidermal growth factor receptor	2.7.10.1
c161349_g1	Cellular Processes	Cell motility	Regulation of actin cytoskeleton	ko04810	K04361	epidermal growth factor receptor	2.7.10.1
c178519_g1	Cellular Processes	Cell motility	Regulation of actin cytoskeleton	ko04810	K04362	fibroblast growth factor receptor 1	2.7.10.1
c147256_g1	Cellular Processes	Cell motility	Regulation of actin cytoskeleton	ko04810	K04362	fibroblast growth factor receptor 1	2.7.10.1
c113921_g1	Cellular Processes	Cell motility	Regulation of actin cytoskeleton	ko04810	K04362	fibroblast growth factor receptor 1	2.7.10.1
c114398_g1	Cellular Processes	Cell motility	Regulation of actin cytoskeleton	ko04810	K04362	fibroblast growth factor receptor 1	2.7.10.1
c169106_g1	Cellular Processes	Cell motility	Regulation of actin cytoskeleton	ko04810	K04362	fibroblast growth factor receptor 1	2.7.10.1
c141889_g1	Cellular Processes	Cell motility	Regulation of actin cytoskeleton	ko04810	K04362	fibroblast growth factor receptor 1	2.7.10.1
c87886_g1	Cellular Processes	Cell motility	Regulation of actin cytoskeleton	ko04810	K04362	fibroblast growth factor receptor 1	2.7.10.1
c150404_g1	Cellular Processes	Cell motility	Regulation of actin cytoskeleton	ko04810	K04362	fibroblast growth factor receptor 1	2.7.10.1
c22242_g1	Cellular Processes	Cell motility	Regulation of actin cytoskeleton	ko04810	K04362	fibroblast growth factor receptor 1	2.7.10.1
c138350_g1	Cellular Processes	Cell motility	Regulation of actin cytoskeleton	ko04810	K04362	fibroblast growth factor receptor 1	2.7.10.1
c118659_g1	Cellular Processes	Cell motility	Regulation of actin cytoskeleton	ko04810	K04362	fibroblast growth factor receptor 1	2.7.10.1
c115145_g1	Cellular Processes	Cell motility	Regulation of actin cytoskeleton	ko04810	K04362	fibroblast growth factor receptor 1	2.7.10.1
c71170_g1	Cellular Processes	Cell motility	Regulation of actin cytoskeleton	ko04810	K04362	fibroblast growth factor receptor 1	2.7.10.1
c94801_g1	Cellular Processes	Cell motility	Regulation of actin cytoskeleton	ko04810	K04363	platelet-derived growth factor receptor alpha	2.7.10.1
c159952_g1	Cellular Processes	Cell motility	Regulation of actin cytoskeleton	ko04810	K04363	platelet-derived growth factor receptor alpha	2.7.10.1
c99074_g1	Cellular Processes	Cell motility	Regulation of actin cytoskeleton	ko04810	K04363	platelet-derived growth factor receptor alpha	2.7.10.1
c88418_g1	Cellular Processes	Cell motility	Regulation of actin cytoskeleton	ko04810	K04363	platelet-derived growth factor receptor alpha	2.7.10.1
c27252_g1	Cellular Processes	Cell motility	Regulation of actin cytoskeleton	ko04810	K04363	platelet-derived growth factor receptor alpha	2.7.10.1
c118677_g1	Cellular Processes	Cell motility	Regulation of actin cytoskeleton	ko04810	K04363	platelet-derived growth factor receptor alpha	2.7.10.1
c105441_g1	Cellular Processes	Cell motility	Regulation of actin cytoskeleton	ko04810	K04363	platelet-derived growth factor receptor alpha	2.7.10.1
c80696_g1	Cellular Processes	Cell motility	Regulation of actin cytoskeleton	ko04810	K04363	platelet-derived growth factor receptor alpha	2.7.10.1
c176689_g1	Cellular Processes	Cell motility	Regulation of actin cytoskeleton	ko04810	K04363	platelet-derived growth factor receptor alpha	2.7.10.1
c96257_g1	Cellular Processes	Cell motility	Regulation of actin cytoskeleton	ko04810	K04363	platelet-derived growth factor receptor alpha	2.7.10.1
c109402_g1	Cellular Processes	Cell motility	Regulation of actin cytoskeleton	ko04810	K04363	platelet-derived growth factor receptor alpha	2.7.10.1
c85415_g1	Cellular Processes	Cell motility	Regulation of actin cytoskeleton	ko04810	K04363	platelet-derived growth factor receptor alpha	2.7.10.1
c48642_g1	Cellular Processes	Cell motility	Regulation of actin cytoskeleton	ko04810	K04365	B-Raf proto-oncogene serine/threonine-protein kinase	2.7.11.1
c45225_g1	Cellular Processes	Cell motility	Regulation of actin cytoskeleton	ko04810	K04365	B-Raf proto-oncogene serine/threonine-protein kinase	2.7.11.1
c36940_g1	Cellular Processes	Cell motility	Regulation of actin cytoskeleton	ko04810	K04365	B-Raf proto-oncogene serine/threonine-protein kinase	2.7.11.1
c16661_g1	Cellular Processes	Cell motility	Regulation of actin cytoskeleton	ko04810	K04365	B-Raf proto-oncogene serine/threonine-protein kinase	2.7.11.1
c30171_g1	Cellular Processes	Cell motility	Regulation of actin cytoskeleton	ko04810	K04365	B-Raf proto-oncogene serine/threonine-protein kinase	2.7.11.1
c165742_g1	Cellular Processes	Cell motility	Regulation of actin cytoskeleton	ko04810	K04365	B-Raf proto-oncogene serine/threonine-protein kinase	2.7.11.1
c18311_g1	Cellular Processes	Cell motility	Regulation of actin cytoskeleton	ko04810	K04365	B-Raf proto-oncogene serine/threonine-protein kinase	2.7.11.1
c90078_g1	Cellular Processes	Cell motility	Regulation of actin cytoskeleton	ko04810	K04365	B-Raf proto-oncogene serine/threonine-protein kinase	2.7.11.1
c35211_g1	Cellular Processes	Cell motility	Regulation of actin cytoskeleton	ko04810	K04368	mitogen-activated protein kinase kinase 1	2.7.12.2
c100734_g1	Cellular Processes	Cell motility	Regulation of actin cytoskeleton	ko04810	K04368	mitogen-activated protein kinase kinase 1	2.7.12.2
c25091_g1	Cellular Processes	Cell motility	Regulation of actin cytoskeleton	ko04810	K04368	mitogen-activated protein kinase kinase 1	2.7.12.2
c14829_g1	Cellular Processes	Cell motility	Regulation of actin cytoskeleton	ko04810	K04368	mitogen-activated protein kinase kinase 1	2.7.12.2
c59917_g1	Cellular Processes	Cell motility	Regulation of actin cytoskeleton	ko04810	K04368	mitogen-activated protein kinase kinase 1	2.7.12.2
c67811_g1	Cellular Processes	Cell motility	Regulation of actin cytoskeleton	ko04810	K04368	mitogen-activated protein kinase kinase 1	2.7.12.2
c45571_g1	Cellular Processes	Cell motility	Regulation of actin cytoskeleton	ko04810	K04368	mitogen-activated protein kinase kinase 1	2.7.12.2
c115631_g1	Cellular Processes	Cell motility	Regulation of actin cytoskeleton	ko04810	K04368	mitogen-activated protein kinase kinase 1	2.7.12.2
c124511_g1	Cellular Processes	Cell motility	Regulation of actin cytoskeleton	ko04810	K04371	mitogen-activated protein kinase 1/3	2.7.11.24
c58181_g1	Cellular Processes	Cell motility	Regulation of actin cytoskeleton	ko04810	K04371	mitogen-activated protein kinase 1/3	2.7.11.24
c14645_g1	Cellular Processes	Cell motility	Regulation of actin cytoskeleton	ko04810	K04371	mitogen-activated protein kinase 1/3	2.7.11.24
c186110_g1	Cellular Processes	Cell motility	Regulation of actin cytoskeleton	ko04810	K04371	mitogen-activated protein kinase 1/3	2.7.11.24
c54046_g1	Cellular Processes	Cell motility	Regulation of actin cytoskeleton	ko04810	K04371	mitogen-activated protein kinase 1/3	2.7.11.24
c183045_g1	Cellular Processes	Cell motility	Regulation of actin cytoskeleton	ko04810	K04392	Ras-related C3 botulinum toxin substrate 1
c134255_g1	Cellular Processes	Cell motility	Regulation of actin cytoskeleton	ko04810	K04392	Ras-related C3 botulinum toxin substrate 1
c128556_g1	Cellular Processes	Cell motility	Regulation of actin cytoskeleton	ko04810	K04392	Ras-related C3 botulinum toxin substrate 1
c43474_g1	Cellular Processes	Cell motility	Regulation of actin cytoskeleton	ko04810	K04392	Ras-related C3 botulinum toxin substrate 1
c138792_g1	Cellular Processes	Cell motility	Regulation of actin cytoskeleton	ko04810	K04392	Ras-related C3 botulinum toxin substrate 1
c51084_g1	Cellular Processes	Cell motility	Regulation of actin cytoskeleton	ko04810	K04392	Ras-related C3 botulinum toxin substrate 1
c165694_g1	Cellular Processes	Cell motility	Regulation of actin cytoskeleton	ko04810	K04392	Ras-related C3 botulinum toxin substrate 1
c157924_g1	Cellular Processes	Cell motility	Regulation of actin cytoskeleton	ko04810	K04393	cell division control protein 42
c49766_g1	Cellular Processes	Cell motility	Regulation of actin cytoskeleton	ko04810	K04393	cell division control protein 42
c63479_g1	Cellular Processes	Cell motility	Regulation of actin cytoskeleton	ko04810	K04393	cell division control protein 42
c69697_g1	Cellular Processes	Cell motility	Regulation of actin cytoskeleton	ko04810	K04409	p21-activated kinase 1	2.7.11.1
c12760_g1	Cellular Processes	Cell motility	Regulation of actin cytoskeleton	ko04810	K04409	p21-activated kinase 1	2.7.11.1
c78470_g1	Cellular Processes	Cell motility	Regulation of actin cytoskeleton	ko04810	K04410	p21-activated kinase 2	2.7.11.1
c134731_g1	Cellular Processes	Cell motility	Regulation of actin cytoskeleton	ko04810	K04438	proto-oncogene C-crk
c139495_g1	Cellular Processes	Cell motility	Regulation of actin cytoskeleton	ko04810	K04513	Ras homolog gene family, member A
c164611_g1	Cellular Processes	Cell motility	Regulation of actin cytoskeleton	ko04810	K04513	Ras homolog gene family, member A
c56790_g1	Cellular Processes	Cell motility	Regulation of actin cytoskeleton	ko04810	K04513	Ras homolog gene family, member A
c68451_g1	Cellular Processes	Cell motility	Regulation of actin cytoskeleton	ko04810	K04513	Ras homolog gene family, member A
c155746_g1	Cellular Processes	Cell motility	Regulation of actin cytoskeleton	ko04810	K04514	Rho-associated protein kinase 1	2.7.11.1
c155047_g1	Cellular Processes	Cell motility	Regulation of actin cytoskeleton	ko04810	K05093	fibroblast growth factor receptor 2	2.7.10.1
c177782_g1	Cellular Processes	Cell motility	Regulation of actin cytoskeleton	ko04810	K05093	fibroblast growth factor receptor 2	2.7.10.1
c183122_g1	Cellular Processes	Cell motility	Regulation of actin cytoskeleton	ko04810	K05093	fibroblast growth factor receptor 2	2.7.10.1
c177435_g1	Cellular Processes	Cell motility	Regulation of actin cytoskeleton	ko04810	K05093	fibroblast growth factor receptor 2	2.7.10.1
c134034_g1	Cellular Processes	Cell motility	Regulation of actin cytoskeleton	ko04810	K05093	fibroblast growth factor receptor 2	2.7.10.1
c113815_g1	Cellular Processes	Cell motility	Regulation of actin cytoskeleton	ko04810	K05093	fibroblast growth factor receptor 2	2.7.10.1
c179010_g1	Cellular Processes	Cell motility	Regulation of actin cytoskeleton	ko04810	K05093	fibroblast growth factor receptor 2	2.7.10.1
c120855_g1	Cellular Processes	Cell motility	Regulation of actin cytoskeleton	ko04810	K05093	fibroblast growth factor receptor 2	2.7.10.1
c69696_g1	Cellular Processes	Cell motility	Regulation of actin cytoskeleton	ko04810	K05093	fibroblast growth factor receptor 2	2.7.10.1
c165587_g1	Cellular Processes	Cell motility	Regulation of actin cytoskeleton	ko04810	K05093	fibroblast growth factor receptor 2	2.7.10.1
c61367_g1	Cellular Processes	Cell motility	Regulation of actin cytoskeleton	ko04810	K05093	fibroblast growth factor receptor 2	2.7.10.1
c134385_g1	Cellular Processes	Cell motility	Regulation of actin cytoskeleton	ko04810	K05093	fibroblast growth factor receptor 2	2.7.10.1
c60267_g2	Cellular Processes	Cell motility	Regulation of actin cytoskeleton	ko04810	K05093	fibroblast growth factor receptor 2	2.7.10.1
c100072_g1	Cellular Processes	Cell motility	Regulation of actin cytoskeleton	ko04810	K05093	fibroblast growth factor receptor 2	2.7.10.1
c160621_g1	Cellular Processes	Cell motility	Regulation of actin cytoskeleton	ko04810	K05093	fibroblast growth factor receptor 2	2.7.10.1
c124585_g1	Cellular Processes	Cell motility	Regulation of actin cytoskeleton	ko04810	K05093	fibroblast growth factor receptor 2	2.7.10.1
c147497_g1	Cellular Processes	Cell motility	Regulation of actin cytoskeleton	ko04810	K05093	fibroblast growth factor receptor 2	2.7.10.1
c88200_g1	Cellular Processes	Cell motility	Regulation of actin cytoskeleton	ko04810	K05093	fibroblast growth factor receptor 2	2.7.10.1
c77652_g1	Cellular Processes	Cell motility	Regulation of actin cytoskeleton	ko04810	K05093	fibroblast growth factor receptor 2	2.7.10.1
c145112_g1	Cellular Processes	Cell motility	Regulation of actin cytoskeleton	ko04810	K05093	fibroblast growth factor receptor 2	2.7.10.1
c160569_g1	Cellular Processes	Cell motility	Regulation of actin cytoskeleton	ko04810	K05093	fibroblast growth factor receptor 2	2.7.10.1
c106593_g1	Cellular Processes	Cell motility	Regulation of actin cytoskeleton	ko04810	K05094	fibroblast growth factor receptor 3	2.7.10.1
c76899_g1	Cellular Processes	Cell motility	Regulation of actin cytoskeleton	ko04810	K05094	fibroblast growth factor receptor 3	2.7.10.1
c131414_g1	Cellular Processes	Cell motility	Regulation of actin cytoskeleton	ko04810	K05692	actin beta/gamma 1
c43771_g1	Cellular Processes	Cell motility	Regulation of actin cytoskeleton	ko04810	K05692	actin beta/gamma 1
c4958_g1	Cellular Processes	Cell motility	Regulation of actin cytoskeleton	ko04810	K05692	actin beta/gamma 1
c50949_g1	Cellular Processes	Cell motility	Regulation of actin cytoskeleton	ko04810	K05692	actin beta/gamma 1
c9610_g1	Cellular Processes	Cell motility	Regulation of actin cytoskeleton	ko04810	K05692	actin beta/gamma 1
c43354_g1	Cellular Processes	Cell motility	Regulation of actin cytoskeleton	ko04810	K05692	actin beta/gamma 1
c52968_g1	Cellular Processes	Cell motility	Regulation of actin cytoskeleton	ko04810	K05692	actin beta/gamma 1
c158798_g1	Cellular Processes	Cell motility	Regulation of actin cytoskeleton	ko04810	K05692	actin beta/gamma 1
c116607_g1	Cellular Processes	Cell motility	Regulation of actin cytoskeleton	ko04810	K05692	actin beta/gamma 1
c63033_g1	Cellular Processes	Cell motility	Regulation of actin cytoskeleton	ko04810	K05692	actin beta/gamma 1
c101900_g1	Cellular Processes	Cell motility	Regulation of actin cytoskeleton	ko04810	K05692	actin beta/gamma 1
c60279_g1	Cellular Processes	Cell motility	Regulation of actin cytoskeleton	ko04810	K05692	actin beta/gamma 1
c21987_g1	Cellular Processes	Cell motility	Regulation of actin cytoskeleton	ko04810	K05692	actin beta/gamma 1
c67032_g2	Cellular Processes	Cell motility	Regulation of actin cytoskeleton	ko04810	K05692	actin beta/gamma 1
c70950_g1	Cellular Processes	Cell motility	Regulation of actin cytoskeleton	ko04810	K05692	actin beta/gamma 1
c102865_g1	Cellular Processes	Cell motility	Regulation of actin cytoskeleton	ko04810	K05692	actin beta/gamma 1
c68255_g1	Cellular Processes	Cell motility	Regulation of actin cytoskeleton	ko04810	K05692	actin beta/gamma 1
c19589_g1	Cellular Processes	Cell motility	Regulation of actin cytoskeleton	ko04810	K05692	actin beta/gamma 1
c5018_g1	Cellular Processes	Cell motility	Regulation of actin cytoskeleton	ko04810	K05692	actin beta/gamma 1
c131964_g1	Cellular Processes	Cell motility	Regulation of actin cytoskeleton	ko04810	K05692	actin beta/gamma 1
c158572_g1	Cellular Processes	Cell motility	Regulation of actin cytoskeleton	ko04810	K05692	actin beta/gamma 1
c126777_g1	Cellular Processes	Cell motility	Regulation of actin cytoskeleton	ko04810	K05692	actin beta/gamma 1
c102713_g1	Cellular Processes	Cell motility	Regulation of actin cytoskeleton	ko04810	K05692	actin beta/gamma 1
c71985_g1	Cellular Processes	Cell motility	Regulation of actin cytoskeleton	ko04810	K05692	actin beta/gamma 1
c17721_g1	Cellular Processes	Cell motility	Regulation of actin cytoskeleton	ko04810	K05692	actin beta/gamma 1
c73147_g1	Cellular Processes	Cell motility	Regulation of actin cytoskeleton	ko04810	K05692	actin beta/gamma 1
c67455_g1	Cellular Processes	Cell motility	Regulation of actin cytoskeleton	ko04810	K05692	actin beta/gamma 1
c105102_g1	Cellular Processes	Cell motility	Regulation of actin cytoskeleton	ko04810	K05692	actin beta/gamma 1
c13917_g1	Cellular Processes	Cell motility	Regulation of actin cytoskeleton	ko04810	K05692	actin beta/gamma 1
c86504_g1	Cellular Processes	Cell motility	Regulation of actin cytoskeleton	ko04810	K05692	actin beta/gamma 1
c15891_g1	Cellular Processes	Cell motility	Regulation of actin cytoskeleton	ko04810	K05692	actin beta/gamma 1
c185038_g1	Cellular Processes	Cell motility	Regulation of actin cytoskeleton	ko04810	K05692	actin beta/gamma 1
c73147_g3	Cellular Processes	Cell motility	Regulation of actin cytoskeleton	ko04810	K05692	actin beta/gamma 1
c103451_g1	Cellular Processes	Cell motility	Regulation of actin cytoskeleton	ko04810	K05692	actin beta/gamma 1
c52968_g2	Cellular Processes	Cell motility	Regulation of actin cytoskeleton	ko04810	K05692	actin beta/gamma 1
c73147_g2	Cellular Processes	Cell motility	Regulation of actin cytoskeleton	ko04810	K05692	actin beta/gamma 1
c106754_g1	Cellular Processes	Cell motility	Regulation of actin cytoskeleton	ko04810	K05692	actin beta/gamma 1
c22120_g1	Cellular Processes	Cell motility	Regulation of actin cytoskeleton	ko04810	K05699	actinin alpha
c84731_g1	Cellular Processes	Cell motility	Regulation of actin cytoskeleton	ko04810	K05699	actinin alpha
c30169_g1	Cellular Processes	Cell motility	Regulation of actin cytoskeleton	ko04810	K05699	actinin alpha
c71051_g1	Cellular Processes	Cell motility	Regulation of actin cytoskeleton	ko04810	K05700	vinculin
c70523_g1	Cellular Processes	Cell motility	Regulation of actin cytoskeleton	ko04810	K05704	tyrosine-protein kinase Src	2.7.10.2
c130192_g1	Cellular Processes	Cell motility	Regulation of actin cytoskeleton	ko04810	K05717	fibronectin 1
c68144_g1	Cellular Processes	Cell motility	Regulation of actin cytoskeleton	ko04810	K05719	integrin beta 1
c73500_g3	Cellular Processes	Cell motility	Regulation of actin cytoskeleton	ko04810	K05719	integrin beta 1
c45093_g1	Cellular Processes	Cell motility	Regulation of actin cytoskeleton	ko04810	K05719	integrin beta 1
c49129_g1	Cellular Processes	Cell motility	Regulation of actin cytoskeleton	ko04810	K05725	focal adhesion kinase 1	2.7.10.2
c165674_g1	Cellular Processes	Cell motility	Regulation of actin cytoskeleton	ko04810	K05725	focal adhesion kinase 1	2.7.10.2
c73008_g3	Cellular Processes	Cell motility	Regulation of actin cytoskeleton	ko04810	K05725	focal adhesion kinase 1	2.7.10.2
c68831_g1	Cellular Processes	Cell motility	Regulation of actin cytoskeleton	ko04810	K05730	guanine nucleotide exchange factor VAV
c106629_g1	Cellular Processes	Cell motility	Regulation of actin cytoskeleton	ko04810	K05730	guanine nucleotide exchange factor VAV
c65097_g1	Cellular Processes	Cell motility	Regulation of actin cytoskeleton	ko04810	K05743	LIM domain kinase 1	2.7.11.1
c49565_g1	Cellular Processes	Cell motility	Regulation of actin cytoskeleton	ko04810	K05743	LIM domain kinase 1	2.7.11.1
c49607_g1	Cellular Processes	Cell motility	Regulation of actin cytoskeleton	ko04810	K05746	enabled
c68766_g1	Cellular Processes	Cell motility	Regulation of actin cytoskeleton	ko04810	K05747	Wiskott-Aldrich syndrome protein
c155251_g1	Cellular Processes	Cell motility	Regulation of actin cytoskeleton	ko04810	K05749	cytoplasmic FMR1 interacting protein
c72976_g2	Cellular Processes	Cell motility	Regulation of actin cytoskeleton	ko04810	K05749	cytoplasmic FMR1 interacting protein
c59194_g1	Cellular Processes	Cell motility	Regulation of actin cytoskeleton	ko04810	K05750	NCK-associated protein 1
c78979_g1	Cellular Processes	Cell motility	Regulation of actin cytoskeleton	ko04810	K05751	abl interactor 2
c26031_g1	Cellular Processes	Cell motility	Regulation of actin cytoskeleton	ko04810	K05751	abl interactor 2
c71313_g1	Cellular Processes	Cell motility	Regulation of actin cytoskeleton	ko04810	K05754	actin related protein 2/3 complex, subunit 5
c175983_g1	Cellular Processes	Cell motility	Regulation of actin cytoskeleton	ko04810	K05754	actin related protein 2/3 complex, subunit 5
c182902_g1	Cellular Processes	Cell motility	Regulation of actin cytoskeleton	ko04810	K05755	actin related protein 2/3 complex, subunit 4
c115111_g1	Cellular Processes	Cell motility	Regulation of actin cytoskeleton	ko04810	K05755	actin related protein 2/3 complex, subunit 4
c190596_g1	Cellular Processes	Cell motility	Regulation of actin cytoskeleton	ko04810	K05756	actin related protein 2/3 complex, subunit 3
c138879_g1	Cellular Processes	Cell motility	Regulation of actin cytoskeleton	ko04810	K05757	actin related protein 2/3 complex, subunit 1A/1B
c164627_g1	Cellular Processes	Cell motility	Regulation of actin cytoskeleton	ko04810	K05757	actin related protein 2/3 complex, subunit 1A/1B
c75043_g1	Cellular Processes	Cell motility	Regulation of actin cytoskeleton	ko04810	K05757	actin related protein 2/3 complex, subunit 1A/1B
c23070_g1	Cellular Processes	Cell motility	Regulation of actin cytoskeleton	ko04810	K05757	actin related protein 2/3 complex, subunit 1A/1B
c116908_g1	Cellular Processes	Cell motility	Regulation of actin cytoskeleton	ko04810	K05757	actin related protein 2/3 complex, subunit 1A/1B
c96793_g1	Cellular Processes	Cell motility	Regulation of actin cytoskeleton	ko04810	K05758	actin related protein 2/3 complex, subunit 2
c899_g1	Cellular Processes	Cell motility	Regulation of actin cytoskeleton	ko04810	K05758	actin related protein 2/3 complex, subunit 2
c122751_g1	Cellular Processes	Cell motility	Regulation of actin cytoskeleton	ko04810	K05758	actin related protein 2/3 complex, subunit 2
c109291_g1	Cellular Processes	Cell motility	Regulation of actin cytoskeleton	ko04810	K05758	actin related protein 2/3 complex, subunit 2
c72731_g1	Cellular Processes	Cell motility	Regulation of actin cytoskeleton	ko04810	K05759	profilin
c137646_g1	Cellular Processes	Cell motility	Regulation of actin cytoskeleton	ko04810	K05759	profilin
c20151_g1	Cellular Processes	Cell motility	Regulation of actin cytoskeleton	ko04810	K05759	profilin
c43168_g1	Cellular Processes	Cell motility	Regulation of actin cytoskeleton	ko04810	K05759	profilin
c117367_g1	Cellular Processes	Cell motility	Regulation of actin cytoskeleton	ko04810	K05759	profilin
c32886_g1	Cellular Processes	Cell motility	Regulation of actin cytoskeleton	ko04810	K05759	profilin
c41831_g1	Cellular Processes	Cell motility	Regulation of actin cytoskeleton	ko04810	K05759	profilin
c8799_g1	Cellular Processes	Cell motility	Regulation of actin cytoskeleton	ko04810	K05759	profilin
c71743_g1	Cellular Processes	Cell motility	Regulation of actin cytoskeleton	ko04810	K05760	paxillin
c146363_g1	Cellular Processes	Cell motility	Regulation of actin cytoskeleton	ko04810	K05760	paxillin
c57864_g1	Cellular Processes	Cell motility	Regulation of actin cytoskeleton	ko04810	K05762	radixin
c65019_g1	Cellular Processes	Cell motility	Regulation of actin cytoskeleton	ko04810	K05764	thymosin, beta 4
c51699_g1	Cellular Processes	Cell motility	Regulation of actin cytoskeleton	ko04810	K05764	thymosin, beta 4
c46600_g1	Cellular Processes	Cell motility	Regulation of actin cytoskeleton	ko04810	K05765	cofilin
c66047_g1	Cellular Processes	Cell motility	Regulation of actin cytoskeleton	ko04810	K05765	cofilin
c12857_g1	Cellular Processes	Cell motility	Regulation of actin cytoskeleton	ko04810	K05765	cofilin
c180298_g1	Cellular Processes	Cell motility	Regulation of actin cytoskeleton	ko04810	K05765	cofilin
c93763_g1	Cellular Processes	Cell motility	Regulation of actin cytoskeleton	ko04810	K05765	cofilin
c50596_g1	Cellular Processes	Cell motility	Regulation of actin cytoskeleton	ko04810	K05765	cofilin
c182006_g1	Cellular Processes	Cell motility	Regulation of actin cytoskeleton	ko04810	K05765	cofilin
c104544_g1	Cellular Processes	Cell motility	Regulation of actin cytoskeleton	ko04810	K05765	cofilin
c41305_g1	Cellular Processes	Cell motility	Regulation of actin cytoskeleton	ko04810	K05765	cofilin
c22032_g1	Cellular Processes	Cell motility	Regulation of actin cytoskeleton	ko04810	K05766	protein phosphatase slingshot	3.1.3.16 3.1.3.48
c56436_g1	Cellular Processes	Cell motility	Regulation of actin cytoskeleton	ko04810	K05766	protein phosphatase slingshot	3.1.3.16 3.1.3.48
c55556_g1	Cellular Processes	Cell motility	Regulation of actin cytoskeleton	ko04810	K05766	protein phosphatase slingshot	3.1.3.16 3.1.3.48
c87015_g1	Cellular Processes	Cell motility	Regulation of actin cytoskeleton	ko04810	K06269	serine/threonine-protein phosphatase PP1 catalytic subunit	3.1.3.16
c28904_g1	Cellular Processes	Cell motility	Regulation of actin cytoskeleton	ko04810	K06269	serine/threonine-protein phosphatase PP1 catalytic subunit	3.1.3.16
c63862_g2	Cellular Processes	Cell motility	Regulation of actin cytoskeleton	ko04810	K06269	serine/threonine-protein phosphatase PP1 catalytic subunit	3.1.3.16
c63933_g1	Cellular Processes	Cell motility	Regulation of actin cytoskeleton	ko04810	K06269	serine/threonine-protein phosphatase PP1 catalytic subunit	3.1.3.16
c9097_g1	Cellular Processes	Cell motility	Regulation of actin cytoskeleton	ko04810	K06269	serine/threonine-protein phosphatase PP1 catalytic subunit	3.1.3.16
c108801_g1	Cellular Processes	Cell motility	Regulation of actin cytoskeleton	ko04810	K06269	serine/threonine-protein phosphatase PP1 catalytic subunit	3.1.3.16
c36994_g1	Cellular Processes	Cell motility	Regulation of actin cytoskeleton	ko04810	K06269	serine/threonine-protein phosphatase PP1 catalytic subunit	3.1.3.16
c128499_g1	Cellular Processes	Cell motility	Regulation of actin cytoskeleton	ko04810	K06269	serine/threonine-protein phosphatase PP1 catalytic subunit	3.1.3.16
c75574_g1	Cellular Processes	Cell motility	Regulation of actin cytoskeleton	ko04810	K06269	serine/threonine-protein phosphatase PP1 catalytic subunit	3.1.3.16
c63862_g1	Cellular Processes	Cell motility	Regulation of actin cytoskeleton	ko04810	K06269	serine/threonine-protein phosphatase PP1 catalytic subunit	3.1.3.16
c73060_g2	Cellular Processes	Cell motility	Regulation of actin cytoskeleton	ko04810	K06270	protein phosphatase 1 regulatory subunit 12A
c187447_g1	Cellular Processes	Cell motility	Regulation of actin cytoskeleton	ko04810	K06461	integrin alpha M
c15898_g1	Cellular Processes	Cell motility	Regulation of actin cytoskeleton	ko04810	K06462	integrin alpha X
c156774_g1	Cellular Processes	Cell motility	Regulation of actin cytoskeleton	ko04810	K06588	integrin beta 5
c37424_g1	Cellular Processes	Cell motility	Regulation of actin cytoskeleton	ko04810	K07532	Rho guanine nucleotide exchange factor 12
c142858_g1	Cellular Processes	Cell motility	Regulation of actin cytoskeleton	ko04810	K07827	GTPase KRas
c146235_g1	Cellular Processes	Cell motility	Regulation of actin cytoskeleton	ko04810	K07827	GTPase KRas
c12978_g1	Cellular Processes	Cell motility	Regulation of actin cytoskeleton	ko04810	K07827	GTPase KRas
c138498_g1	Cellular Processes	Cell motility	Regulation of actin cytoskeleton	ko04810	K07828	GTPase NRas
c119537_g1	Cellular Processes	Cell motility	Regulation of actin cytoskeleton	ko04810	K07828	GTPase NRas
c141036_g1	Cellular Processes	Cell motility	Regulation of actin cytoskeleton	ko04810	K07828	GTPase NRas
c45888_g1	Cellular Processes	Cell motility	Regulation of actin cytoskeleton	ko04810	K07830	Ras-related protein R-Ras2
c52581_g1	Cellular Processes	Cell motility	Regulation of actin cytoskeleton	ko04810	K07831	Ras-related protein M-Ras
c35465_g1	Cellular Processes	Cell motility	Regulation of actin cytoskeleton	ko04810	K07831	Ras-related protein M-Ras
c7099_g1	Cellular Processes	Cell motility	Regulation of actin cytoskeleton	ko04810	K07860	Ras-related C3 botulinum toxin substrate 2
c63537_g1	Cellular Processes	Cell motility	Regulation of actin cytoskeleton	ko04810	K10351	myosin regulatory light chain 2
c149757_g1	Cellular Processes	Cell motility	Regulation of actin cytoskeleton	ko04810	K12754	myosin regulatory light chain 7
c65177_g1	Cellular Processes	Cell motility	Regulation of actin cytoskeleton	ko04810	K12757	myosin regulatory light chain 12
c61514_g2	Cellular Processes	Cell motility	Regulation of actin cytoskeleton	ko04810	K12757	myosin regulatory light chain 12
c50784_g1	Cellular Processes	Cell motility	Regulation of actin cytoskeleton	ko04810	K12757	myosin regulatory light chain 12
c44966_g1	Cellular Processes	Cell motility	Regulation of actin cytoskeleton	ko04810	K12757	myosin regulatory light chain 12
c73785_g1	Cellular Processes	Cell motility	Regulation of actin cytoskeleton	ko04810	K12758	fast skeletal myosin light chain 2
c71396_g1	Cellular Processes	Cell motility	Regulation of actin cytoskeleton	ko04810	K13708	dedicator of cytokinesis protein 1
c155099_g1	Cellular Processes	Cell motility	Regulation of actin cytoskeleton	ko04810	K13708	dedicator of cytokinesis protein 1
c72982_g1	Cellular Processes	Cell motility	Regulation of actin cytoskeleton	ko04810	K13710	Rho guanine nucleotide exchange factor 7
c106194_g1	Cellular Processes	Cell motility	Regulation of actin cytoskeleton	ko04810	K17388	Rho-associated protein kinase 2	2.7.11.1
c73124_g1	Cellular Processes	Cell motility	Regulation of actin cytoskeleton	ko04810	K17388	Rho-associated protein kinase 2	2.7.11.1
c147832_g1	Cellular Processes	Cell motility	Regulation of actin cytoskeleton	ko04810	K10352	myosin heavy chain
c72145_g2	Cellular Processes	Cell motility	Regulation of actin cytoskeleton	ko04810	K10352	myosin heavy chain
c154334_g1	Cellular Processes	Cell motility	Regulation of actin cytoskeleton	ko04810	K10352	myosin heavy chain
c182691_g1	Cellular Processes	Cell motility	Regulation of actin cytoskeleton	ko04810	K10352	myosin heavy chain
c59491_g1	Cellular Processes	Cell motility	Regulation of actin cytoskeleton	ko04810	K10352	myosin heavy chain
c63794_g1	Cellular Processes	Cell motility	Regulation of actin cytoskeleton	ko04810	K10352	myosin heavy chain
c56598_g1	Cellular Processes	Cell motility	Regulation of actin cytoskeleton	ko04810	K10352	myosin heavy chain
c29425_g1	Cellular Processes	Cell motility	Regulation of actin cytoskeleton	ko04810	K10352	myosin heavy chain
c13746_g1	Cellular Processes	Cell motility	Regulation of actin cytoskeleton	ko04810	K10352	myosin heavy chain
c57277_g1	Cellular Processes	Cell motility	Regulation of actin cytoskeleton	ko04810	K10352	myosin heavy chain
c63270_g1	Cellular Processes	Cell motility	Regulation of actin cytoskeleton	ko04810	K10352	myosin heavy chain
c71760_g2	Cellular Processes	Cell motility	Regulation of actin cytoskeleton	ko04810	K10352	myosin heavy chain
c187835_g1	Cellular Processes	Cellular commiunity	Focal adhesion	ko04510	K00907	myosin-light-chain kinase	2.7.11.18
c103708_g1	Cellular Processes	Cellular commiunity	Focal adhesion	ko04510	K00907	myosin-light-chain kinase	2.7.11.18
c63391_g1	Cellular Processes	Cellular commiunity	Focal adhesion	ko04510	K00907	myosin-light-chain kinase	2.7.11.18
c71083_g1	Cellular Processes	Cellular commiunity	Focal adhesion	ko04510	K00907	myosin-light-chain kinase	2.7.11.18
c24959_g1	Cellular Processes	Cellular commiunity	Focal adhesion	ko04510	K00907	myosin-light-chain kinase	2.7.11.18
c55202_g1	Cellular Processes	Cellular commiunity	Focal adhesion	ko04510	K00907	myosin-light-chain kinase	2.7.11.18
c106609_g1	Cellular Processes	Cellular commiunity	Focal adhesion	ko04510	K00907	myosin-light-chain kinase	2.7.11.18
c88308_g1	Cellular Processes	Cellular commiunity	Focal adhesion	ko04510	K00907	myosin-light-chain kinase	2.7.11.18
c103169_g1	Cellular Processes	Cellular commiunity	Focal adhesion	ko04510	K00907	myosin-light-chain kinase	2.7.11.18
c162711_g1	Cellular Processes	Cellular commiunity	Focal adhesion	ko04510	K00907	myosin-light-chain kinase	2.7.11.18
c98320_g1	Cellular Processes	Cellular commiunity	Focal adhesion	ko04510	K00922	phosphatidylinositol-4,5-bisphosphate 3-kinase	2.7.1.153
c168744_g1	Cellular Processes	Cellular commiunity	Focal adhesion	ko04510	K00922	phosphatidylinositol-4,5-bisphosphate 3-kinase	2.7.1.153
c133772_g1	Cellular Processes	Cellular commiunity	Focal adhesion	ko04510	K00922	phosphatidylinositol-4,5-bisphosphate 3-kinase	2.7.1.153
c119700_g1	Cellular Processes	Cellular commiunity	Focal adhesion	ko04510	K00922	phosphatidylinositol-4,5-bisphosphate 3-kinase	2.7.1.153
c180742_g1	Cellular Processes	Cellular commiunity	Focal adhesion	ko04510	K00922	phosphatidylinositol-4,5-bisphosphate 3-kinase	2.7.1.153
c103683_g1	Cellular Processes	Cellular commiunity	Focal adhesion	ko04510	K00922	phosphatidylinositol-4,5-bisphosphate 3-kinase	2.7.1.153
c167340_g1	Cellular Processes	Cellular commiunity	Focal adhesion	ko04510	K00922	phosphatidylinositol-4,5-bisphosphate 3-kinase	2.7.1.153
c72573_g1	Cellular Processes	Cellular commiunity	Focal adhesion	ko04510	K00922	phosphatidylinositol-4,5-bisphosphate 3-kinase	2.7.1.153
c113001_g1	Cellular Processes	Cellular commiunity	Focal adhesion	ko04510	K00922	phosphatidylinositol-4,5-bisphosphate 3-kinase	2.7.1.153
c97111_g1	Cellular Processes	Cellular commiunity	Focal adhesion	ko04510	K00922	phosphatidylinositol-4,5-bisphosphate 3-kinase	2.7.1.153
c166187_g1	Cellular Processes	Cellular commiunity	Focal adhesion	ko04510	K00922	phosphatidylinositol-4,5-bisphosphate 3-kinase	2.7.1.153
c117938_g1	Cellular Processes	Cellular commiunity	Focal adhesion	ko04510	K00922	phosphatidylinositol-4,5-bisphosphate 3-kinase	2.7.1.153
c95261_g1	Cellular Processes	Cellular commiunity	Focal adhesion	ko04510	K00922	phosphatidylinositol-4,5-bisphosphate 3-kinase	2.7.1.153
c76544_g1	Cellular Processes	Cellular commiunity	Focal adhesion	ko04510	K01110	phosphatidylinositol-3,4,5-trisphosphate 3-phosphatase and dual-specificity protein phosphatase PTEN	3.1.3.16 3.1.3.48 3.1.3.67
c75052_g1	Cellular Processes	Cellular commiunity	Focal adhesion	ko04510	K01110	phosphatidylinositol-3,4,5-trisphosphate 3-phosphatase and dual-specificity protein phosphatase PTEN	3.1.3.16 3.1.3.48 3.1.3.67
c92175_g1	Cellular Processes	Cellular commiunity	Focal adhesion	ko04510	K01110	phosphatidylinositol-3,4,5-trisphosphate 3-phosphatase and dual-specificity protein phosphatase PTEN	3.1.3.16 3.1.3.48 3.1.3.67
c178523_g1	Cellular Processes	Cellular commiunity	Focal adhesion	ko04510	K01110	phosphatidylinositol-3,4,5-trisphosphate 3-phosphatase and dual-specificity protein phosphatase PTEN	3.1.3.16 3.1.3.48 3.1.3.67
c58134_g1	Cellular Processes	Cellular commiunity	Focal adhesion	ko04510	K01110	phosphatidylinositol-3,4,5-trisphosphate 3-phosphatase and dual-specificity protein phosphatase PTEN	3.1.3.16 3.1.3.48 3.1.3.67
c158514_g1	Cellular Processes	Cellular commiunity	Focal adhesion	ko04510	K02105	catenin beta 1
c58436_g1	Cellular Processes	Cellular commiunity	Focal adhesion	ko04510	K02105	catenin beta 1
c141812_g1	Cellular Processes	Cellular commiunity	Focal adhesion	ko04510	K02105	catenin beta 1
c67753_g1	Cellular Processes	Cellular commiunity	Focal adhesion	ko04510	K02649	phosphoinositide-3-kinase, regulatory subunit
c75982_g1	Cellular Processes	Cellular commiunity	Focal adhesion	ko04510	K02649	phosphoinositide-3-kinase, regulatory subunit
c174466_g1	Cellular Processes	Cellular commiunity	Focal adhesion	ko04510	K02649	phosphoinositide-3-kinase, regulatory subunit
c116455_g1	Cellular Processes	Cellular commiunity	Focal adhesion	ko04510	K02677	classical protein kinase C	2.7.11.13
c61440_g1	Cellular Processes	Cellular commiunity	Focal adhesion	ko04510	K02677	classical protein kinase C	2.7.11.13
c71418_g4	Cellular Processes	Cellular commiunity	Focal adhesion	ko04510	K02677	classical protein kinase C	2.7.11.13
c71418_g3	Cellular Processes	Cellular commiunity	Focal adhesion	ko04510	K02677	classical protein kinase C	2.7.11.13
c164213_g1	Cellular Processes	Cellular commiunity	Focal adhesion	ko04510	K02833	GTPase HRas
c136258_g1	Cellular Processes	Cellular commiunity	Focal adhesion	ko04510	K02833	GTPase HRas
c13777_g1	Cellular Processes	Cellular commiunity	Focal adhesion	ko04510	K02833	GTPase HRas
c187127_g1	Cellular Processes	Cellular commiunity	Focal adhesion	ko04510	K03083	glycogen synthase kinase 3 beta	2.7.11.26
c43519_g1	Cellular Processes	Cellular commiunity	Focal adhesion	ko04510	K03083	glycogen synthase kinase 3 beta	2.7.11.26
c143337_g1	Cellular Processes	Cellular commiunity	Focal adhesion	ko04510	K03083	glycogen synthase kinase 3 beta	2.7.11.26
c134182_g1	Cellular Processes	Cellular commiunity	Focal adhesion	ko04510	K03083	glycogen synthase kinase 3 beta	2.7.11.26
c68452_g2	Cellular Processes	Cellular commiunity	Focal adhesion	ko04510	K03083	glycogen synthase kinase 3 beta	2.7.11.26
c52936_g2	Cellular Processes	Cellular commiunity	Focal adhesion	ko04510	K03083	glycogen synthase kinase 3 beta	2.7.11.26
c150674_g1	Cellular Processes	Cellular commiunity	Focal adhesion	ko04510	K03083	glycogen synthase kinase 3 beta	2.7.11.26
c127434_g1	Cellular Processes	Cellular commiunity	Focal adhesion	ko04510	K03083	glycogen synthase kinase 3 beta	2.7.11.26
c52936_g1	Cellular Processes	Cellular commiunity	Focal adhesion	ko04510	K03083	glycogen synthase kinase 3 beta	2.7.11.26
c68452_g3	Cellular Processes	Cellular commiunity	Focal adhesion	ko04510	K03083	glycogen synthase kinase 3 beta	2.7.11.26
c157533_g1	Cellular Processes	Cellular commiunity	Focal adhesion	ko04510	K03083	glycogen synthase kinase 3 beta	2.7.11.26
c71451_g7	Cellular Processes	Cellular commiunity	Focal adhesion	ko04510	K03083	glycogen synthase kinase 3 beta	2.7.11.26
c135163_g1	Cellular Processes	Cellular commiunity	Focal adhesion	ko04510	K03083	glycogen synthase kinase 3 beta	2.7.11.26
c77519_g1	Cellular Processes	Cellular commiunity	Focal adhesion	ko04510	K03083	glycogen synthase kinase 3 beta	2.7.11.26
c159943_g1	Cellular Processes	Cellular commiunity	Focal adhesion	ko04510	K03083	glycogen synthase kinase 3 beta	2.7.11.26
c54400_g1	Cellular Processes	Cellular commiunity	Focal adhesion	ko04510	K03083	glycogen synthase kinase 3 beta	2.7.11.26
c18447_g1	Cellular Processes	Cellular commiunity	Focal adhesion	ko04510	K03083	glycogen synthase kinase 3 beta	2.7.11.26
c75749_g1	Cellular Processes	Cellular commiunity	Focal adhesion	ko04510	K03083	glycogen synthase kinase 3 beta	2.7.11.26
c63749_g1	Cellular Processes	Cellular commiunity	Focal adhesion	ko04510	K03083	glycogen synthase kinase 3 beta	2.7.11.26
c58_g1	Cellular Processes	Cellular commiunity	Focal adhesion	ko04510	K03083	glycogen synthase kinase 3 beta	2.7.11.26
c42572_g1	Cellular Processes	Cellular commiunity	Focal adhesion	ko04510	K03083	glycogen synthase kinase 3 beta	2.7.11.26
c23144_g1	Cellular Processes	Cellular commiunity	Focal adhesion	ko04510	K03083	glycogen synthase kinase 3 beta	2.7.11.26
c188370_g1	Cellular Processes	Cellular commiunity	Focal adhesion	ko04510	K03083	glycogen synthase kinase 3 beta	2.7.11.26
c167592_g1	Cellular Processes	Cellular commiunity	Focal adhesion	ko04510	K03099	son of sevenless
c64359_g1	Cellular Processes	Cellular commiunity	Focal adhesion	ko04510	K03099	son of sevenless
c148328_g1	Cellular Processes	Cellular commiunity	Focal adhesion	ko04510	K03853	calpain-2	3.4.22.53
c63587_g1	Cellular Processes	Cellular commiunity	Focal adhesion	ko04510	K04353	Ras-related protein Rap-1A
c74892_g1	Cellular Processes	Cellular commiunity	Focal adhesion	ko04510	K04353	Ras-related protein Rap-1A
c119292_g1	Cellular Processes	Cellular commiunity	Focal adhesion	ko04510	K04361	epidermal growth factor receptor	2.7.10.1
c104031_g1	Cellular Processes	Cellular commiunity	Focal adhesion	ko04510	K04361	epidermal growth factor receptor	2.7.10.1
c72393_g1	Cellular Processes	Cellular commiunity	Focal adhesion	ko04510	K04361	epidermal growth factor receptor	2.7.10.1
c107460_g1	Cellular Processes	Cellular commiunity	Focal adhesion	ko04510	K04361	epidermal growth factor receptor	2.7.10.1
c174509_g1	Cellular Processes	Cellular commiunity	Focal adhesion	ko04510	K04361	epidermal growth factor receptor	2.7.10.1
c184710_g1	Cellular Processes	Cellular commiunity	Focal adhesion	ko04510	K04361	epidermal growth factor receptor	2.7.10.1
c73935_g1	Cellular Processes	Cellular commiunity	Focal adhesion	ko04510	K04361	epidermal growth factor receptor	2.7.10.1
c178157_g1	Cellular Processes	Cellular commiunity	Focal adhesion	ko04510	K04361	epidermal growth factor receptor	2.7.10.1
c36591_g1	Cellular Processes	Cellular commiunity	Focal adhesion	ko04510	K04361	epidermal growth factor receptor	2.7.10.1
c167520_g1	Cellular Processes	Cellular commiunity	Focal adhesion	ko04510	K04361	epidermal growth factor receptor	2.7.10.1
c95999_g1	Cellular Processes	Cellular commiunity	Focal adhesion	ko04510	K04361	epidermal growth factor receptor	2.7.10.1
c99228_g1	Cellular Processes	Cellular commiunity	Focal adhesion	ko04510	K04361	epidermal growth factor receptor	2.7.10.1
c88294_g1	Cellular Processes	Cellular commiunity	Focal adhesion	ko04510	K04361	epidermal growth factor receptor	2.7.10.1
c178907_g1	Cellular Processes	Cellular commiunity	Focal adhesion	ko04510	K04361	epidermal growth factor receptor	2.7.10.1
c163088_g1	Cellular Processes	Cellular commiunity	Focal adhesion	ko04510	K04361	epidermal growth factor receptor	2.7.10.1
c159485_g1	Cellular Processes	Cellular commiunity	Focal adhesion	ko04510	K04361	epidermal growth factor receptor	2.7.10.1
c157295_g1	Cellular Processes	Cellular commiunity	Focal adhesion	ko04510	K04361	epidermal growth factor receptor	2.7.10.1
c161349_g1	Cellular Processes	Cellular commiunity	Focal adhesion	ko04510	K04361	epidermal growth factor receptor	2.7.10.1
c94801_g1	Cellular Processes	Cellular commiunity	Focal adhesion	ko04510	K04363	platelet-derived growth factor receptor alpha	2.7.10.1
c159952_g1	Cellular Processes	Cellular commiunity	Focal adhesion	ko04510	K04363	platelet-derived growth factor receptor alpha	2.7.10.1
c99074_g1	Cellular Processes	Cellular commiunity	Focal adhesion	ko04510	K04363	platelet-derived growth factor receptor alpha	2.7.10.1
c88418_g1	Cellular Processes	Cellular commiunity	Focal adhesion	ko04510	K04363	platelet-derived growth factor receptor alpha	2.7.10.1
c27252_g1	Cellular Processes	Cellular commiunity	Focal adhesion	ko04510	K04363	platelet-derived growth factor receptor alpha	2.7.10.1
c118677_g1	Cellular Processes	Cellular commiunity	Focal adhesion	ko04510	K04363	platelet-derived growth factor receptor alpha	2.7.10.1
c105441_g1	Cellular Processes	Cellular commiunity	Focal adhesion	ko04510	K04363	platelet-derived growth factor receptor alpha	2.7.10.1
c80696_g1	Cellular Processes	Cellular commiunity	Focal adhesion	ko04510	K04363	platelet-derived growth factor receptor alpha	2.7.10.1
c176689_g1	Cellular Processes	Cellular commiunity	Focal adhesion	ko04510	K04363	platelet-derived growth factor receptor alpha	2.7.10.1
c96257_g1	Cellular Processes	Cellular commiunity	Focal adhesion	ko04510	K04363	platelet-derived growth factor receptor alpha	2.7.10.1
c109402_g1	Cellular Processes	Cellular commiunity	Focal adhesion	ko04510	K04363	platelet-derived growth factor receptor alpha	2.7.10.1
c85415_g1	Cellular Processes	Cellular commiunity	Focal adhesion	ko04510	K04363	platelet-derived growth factor receptor alpha	2.7.10.1
c160454_g1	Cellular Processes	Cellular commiunity	Focal adhesion	ko04510	K04364	growth factor receptor-binding protein 2
c67136_g2	Cellular Processes	Cellular commiunity	Focal adhesion	ko04510	K04364	growth factor receptor-binding protein 2
c48642_g1	Cellular Processes	Cellular commiunity	Focal adhesion	ko04510	K04365	B-Raf proto-oncogene serine/threonine-protein kinase	2.7.11.1
c45225_g1	Cellular Processes	Cellular commiunity	Focal adhesion	ko04510	K04365	B-Raf proto-oncogene serine/threonine-protein kinase	2.7.11.1
c36940_g1	Cellular Processes	Cellular commiunity	Focal adhesion	ko04510	K04365	B-Raf proto-oncogene serine/threonine-protein kinase	2.7.11.1
c16661_g1	Cellular Processes	Cellular commiunity	Focal adhesion	ko04510	K04365	B-Raf proto-oncogene serine/threonine-protein kinase	2.7.11.1
c30171_g1	Cellular Processes	Cellular commiunity	Focal adhesion	ko04510	K04365	B-Raf proto-oncogene serine/threonine-protein kinase	2.7.11.1
c165742_g1	Cellular Processes	Cellular commiunity	Focal adhesion	ko04510	K04365	B-Raf proto-oncogene serine/threonine-protein kinase	2.7.11.1
c18311_g1	Cellular Processes	Cellular commiunity	Focal adhesion	ko04510	K04365	B-Raf proto-oncogene serine/threonine-protein kinase	2.7.11.1
c90078_g1	Cellular Processes	Cellular commiunity	Focal adhesion	ko04510	K04365	B-Raf proto-oncogene serine/threonine-protein kinase	2.7.11.1
c35211_g1	Cellular Processes	Cellular commiunity	Focal adhesion	ko04510	K04368	mitogen-activated protein kinase kinase 1	2.7.12.2
c100734_g1	Cellular Processes	Cellular commiunity	Focal adhesion	ko04510	K04368	mitogen-activated protein kinase kinase 1	2.7.12.2
c25091_g1	Cellular Processes	Cellular commiunity	Focal adhesion	ko04510	K04368	mitogen-activated protein kinase kinase 1	2.7.12.2
c14829_g1	Cellular Processes	Cellular commiunity	Focal adhesion	ko04510	K04368	mitogen-activated protein kinase kinase 1	2.7.12.2
c59917_g1	Cellular Processes	Cellular commiunity	Focal adhesion	ko04510	K04368	mitogen-activated protein kinase kinase 1	2.7.12.2
c67811_g1	Cellular Processes	Cellular commiunity	Focal adhesion	ko04510	K04368	mitogen-activated protein kinase kinase 1	2.7.12.2
c45571_g1	Cellular Processes	Cellular commiunity	Focal adhesion	ko04510	K04368	mitogen-activated protein kinase kinase 1	2.7.12.2
c115631_g1	Cellular Processes	Cellular commiunity	Focal adhesion	ko04510	K04368	mitogen-activated protein kinase kinase 1	2.7.12.2
c124511_g1	Cellular Processes	Cellular commiunity	Focal adhesion	ko04510	K04371	mitogen-activated protein kinase 1/3	2.7.11.24
c58181_g1	Cellular Processes	Cellular commiunity	Focal adhesion	ko04510	K04371	mitogen-activated protein kinase 1/3	2.7.11.24
c14645_g1	Cellular Processes	Cellular commiunity	Focal adhesion	ko04510	K04371	mitogen-activated protein kinase 1/3	2.7.11.24
c186110_g1	Cellular Processes	Cellular commiunity	Focal adhesion	ko04510	K04371	mitogen-activated protein kinase 1/3	2.7.11.24
c54046_g1	Cellular Processes	Cellular commiunity	Focal adhesion	ko04510	K04371	mitogen-activated protein kinase 1/3	2.7.11.24
c183045_g1	Cellular Processes	Cellular commiunity	Focal adhesion	ko04510	K04392	Ras-related C3 botulinum toxin substrate 1
c134255_g1	Cellular Processes	Cellular commiunity	Focal adhesion	ko04510	K04392	Ras-related C3 botulinum toxin substrate 1
c128556_g1	Cellular Processes	Cellular commiunity	Focal adhesion	ko04510	K04392	Ras-related C3 botulinum toxin substrate 1
c43474_g1	Cellular Processes	Cellular commiunity	Focal adhesion	ko04510	K04392	Ras-related C3 botulinum toxin substrate 1
c138792_g1	Cellular Processes	Cellular commiunity	Focal adhesion	ko04510	K04392	Ras-related C3 botulinum toxin substrate 1
c51084_g1	Cellular Processes	Cellular commiunity	Focal adhesion	ko04510	K04392	Ras-related C3 botulinum toxin substrate 1
c165694_g1	Cellular Processes	Cellular commiunity	Focal adhesion	ko04510	K04392	Ras-related C3 botulinum toxin substrate 1
c157924_g1	Cellular Processes	Cellular commiunity	Focal adhesion	ko04510	K04393	cell division control protein 42
c49766_g1	Cellular Processes	Cellular commiunity	Focal adhesion	ko04510	K04393	cell division control protein 42
c63479_g1	Cellular Processes	Cellular commiunity	Focal adhesion	ko04510	K04393	cell division control protein 42
c69697_g1	Cellular Processes	Cellular commiunity	Focal adhesion	ko04510	K04409	p21-activated kinase 1	2.7.11.1
c12760_g1	Cellular Processes	Cellular commiunity	Focal adhesion	ko04510	K04409	p21-activated kinase 1	2.7.11.1
c78470_g1	Cellular Processes	Cellular commiunity	Focal adhesion	ko04510	K04410	p21-activated kinase 2	2.7.11.1
c52534_g1	Cellular Processes	Cellular commiunity	Focal adhesion	ko04510	K04437	filamin
c106127_g1	Cellular Processes	Cellular commiunity	Focal adhesion	ko04510	K04437	filamin
c10587_g1	Cellular Processes	Cellular commiunity	Focal adhesion	ko04510	K04437	filamin
c52245_g1	Cellular Processes	Cellular commiunity	Focal adhesion	ko04510	K04437	filamin
c76097_g1	Cellular Processes	Cellular commiunity	Focal adhesion	ko04510	K04437	filamin
c72863_g3	Cellular Processes	Cellular commiunity	Focal adhesion	ko04510	K04437	filamin
c70410_g1	Cellular Processes	Cellular commiunity	Focal adhesion	ko04510	K04437	filamin
c79219_g1	Cellular Processes	Cellular commiunity	Focal adhesion	ko04510	K04437	filamin
c26204_g1	Cellular Processes	Cellular commiunity	Focal adhesion	ko04510	K04437	filamin
c72863_g1	Cellular Processes	Cellular commiunity	Focal adhesion	ko04510	K04437	filamin
c155454_g1	Cellular Processes	Cellular commiunity	Focal adhesion	ko04510	K04437	filamin
c134731_g1	Cellular Processes	Cellular commiunity	Focal adhesion	ko04510	K04438	proto-oncogene C-crk
c74408_g1	Cellular Processes	Cellular commiunity	Focal adhesion	ko04510	K04440	c-Jun N-terminal kinase	2.7.11.24
c132034_g1	Cellular Processes	Cellular commiunity	Focal adhesion	ko04510	K04440	c-Jun N-terminal kinase	2.7.11.24
c167621_g1	Cellular Processes	Cellular commiunity	Focal adhesion	ko04510	K04448	transcription factor AP-1
c69342_g1	Cellular Processes	Cellular commiunity	Focal adhesion	ko04510	K04448	transcription factor AP-1
c174590_g1	Cellular Processes	Cellular commiunity	Focal adhesion	ko04510	K04456	RAC serine/threonine-protein kinase	2.7.11.1
c137665_g1	Cellular Processes	Cellular commiunity	Focal adhesion	ko04510	K04456	RAC serine/threonine-protein kinase	2.7.11.1
c156917_g1	Cellular Processes	Cellular commiunity	Focal adhesion	ko04510	K04456	RAC serine/threonine-protein kinase	2.7.11.1
c164862_g1	Cellular Processes	Cellular commiunity	Focal adhesion	ko04510	K04456	RAC serine/threonine-protein kinase	2.7.11.1
c78429_g1	Cellular Processes	Cellular commiunity	Focal adhesion	ko04510	K04456	RAC serine/threonine-protein kinase	2.7.11.1
c180592_g1	Cellular Processes	Cellular commiunity	Focal adhesion	ko04510	K04456	RAC serine/threonine-protein kinase	2.7.11.1
c65804_g1	Cellular Processes	Cellular commiunity	Focal adhesion	ko04510	K04456	RAC serine/threonine-protein kinase	2.7.11.1
c38731_g1	Cellular Processes	Cellular commiunity	Focal adhesion	ko04510	K04456	RAC serine/threonine-protein kinase	2.7.11.1
c177284_g1	Cellular Processes	Cellular commiunity	Focal adhesion	ko04510	K04456	RAC serine/threonine-protein kinase	2.7.11.1
c78648_g1	Cellular Processes	Cellular commiunity	Focal adhesion	ko04510	K04456	RAC serine/threonine-protein kinase	2.7.11.1
c139495_g1	Cellular Processes	Cellular commiunity	Focal adhesion	ko04510	K04513	Ras homolog gene family, member A
c164611_g1	Cellular Processes	Cellular commiunity	Focal adhesion	ko04510	K04513	Ras homolog gene family, member A
c56790_g1	Cellular Processes	Cellular commiunity	Focal adhesion	ko04510	K04513	Ras homolog gene family, member A
c68451_g1	Cellular Processes	Cellular commiunity	Focal adhesion	ko04510	K04513	Ras homolog gene family, member A
c155746_g1	Cellular Processes	Cellular commiunity	Focal adhesion	ko04510	K04514	Rho-associated protein kinase 1	2.7.11.1
c71716_g3	Cellular Processes	Cellular commiunity	Focal adhesion	ko04510	K04659	thrombospondin 2/3/4/5
c78407_g1	Cellular Processes	Cellular commiunity	Focal adhesion	ko04510	K04659	thrombospondin 2/3/4/5
c61391_g1	Cellular Processes	Cellular commiunity	Focal adhesion	ko04510	K04725	E3 ubiquitin-protein ligase XIAP
c68191_g1	Cellular Processes	Cellular commiunity	Focal adhesion	ko04510	K04725	E3 ubiquitin-protein ligase XIAP
c91625_g1	Cellular Processes	Cellular commiunity	Focal adhesion	ko04510	K04725	E3 ubiquitin-protein ligase XIAP
c53208_g1	Cellular Processes	Cellular commiunity	Focal adhesion	ko04510	K04725	E3 ubiquitin-protein ligase XIAP
c119194_g1	Cellular Processes	Cellular commiunity	Focal adhesion	ko04510	K05083	receptor tyrosine-protein kinase erbB-2	2.7.10.1
c138290_g1	Cellular Processes	Cellular commiunity	Focal adhesion	ko04510	K05083	receptor tyrosine-protein kinase erbB-2	2.7.10.1
c157393_g1	Cellular Processes	Cellular commiunity	Focal adhesion	ko04510	K05083	receptor tyrosine-protein kinase erbB-2	2.7.10.1
c178201_g1	Cellular Processes	Cellular commiunity	Focal adhesion	ko04510	K05083	receptor tyrosine-protein kinase erbB-2	2.7.10.1
c39118_g1	Cellular Processes	Cellular commiunity	Focal adhesion	ko04510	K05083	receptor tyrosine-protein kinase erbB-2	2.7.10.1
c145019_g1	Cellular Processes	Cellular commiunity	Focal adhesion	ko04510	K05083	receptor tyrosine-protein kinase erbB-2	2.7.10.1
c24151_g1	Cellular Processes	Cellular commiunity	Focal adhesion	ko04510	K05083	receptor tyrosine-protein kinase erbB-2	2.7.10.1
c106971_g1	Cellular Processes	Cellular commiunity	Focal adhesion	ko04510	K05083	receptor tyrosine-protein kinase erbB-2	2.7.10.1
c176991_g1	Cellular Processes	Cellular commiunity	Focal adhesion	ko04510	K05083	receptor tyrosine-protein kinase erbB-2	2.7.10.1
c9198_g1	Cellular Processes	Cellular commiunity	Focal adhesion	ko04510	K05083	receptor tyrosine-protein kinase erbB-2	2.7.10.1
c124686_g1	Cellular Processes	Cellular commiunity	Focal adhesion	ko04510	K05083	receptor tyrosine-protein kinase erbB-2	2.7.10.1
c145218_g1	Cellular Processes	Cellular commiunity	Focal adhesion	ko04510	K05083	receptor tyrosine-protein kinase erbB-2	2.7.10.1
c107168_g1	Cellular Processes	Cellular commiunity	Focal adhesion	ko04510	K05083	receptor tyrosine-protein kinase erbB-2	2.7.10.1
c86878_g1	Cellular Processes	Cellular commiunity	Focal adhesion	ko04510	K05083	receptor tyrosine-protein kinase erbB-2	2.7.10.1
c134933_g1	Cellular Processes	Cellular commiunity	Focal adhesion	ko04510	K05083	receptor tyrosine-protein kinase erbB-2	2.7.10.1
c174938_g1	Cellular Processes	Cellular commiunity	Focal adhesion	ko04510	K05083	receptor tyrosine-protein kinase erbB-2	2.7.10.1
c71834_g1	Cellular Processes	Cellular commiunity	Focal adhesion	ko04510	K05096	FMS-like tyrosine kinase 1	2.7.10.1
c141147_g1	Cellular Processes	Cellular commiunity	Focal adhesion	ko04510	K05099	proto-oncogene tyrosine-protein kinase Met	2.7.10.1
c180877_g1	Cellular Processes	Cellular commiunity	Focal adhesion	ko04510	K05099	proto-oncogene tyrosine-protein kinase Met	2.7.10.1
c85761_g1	Cellular Processes	Cellular commiunity	Focal adhesion	ko04510	K05099	proto-oncogene tyrosine-protein kinase Met	2.7.10.1
c162314_g1	Cellular Processes	Cellular commiunity	Focal adhesion	ko04510	K05099	proto-oncogene tyrosine-protein kinase Met	2.7.10.1
c79363_g1	Cellular Processes	Cellular commiunity	Focal adhesion	ko04510	K05099	proto-oncogene tyrosine-protein kinase Met	2.7.10.1
c96890_g1	Cellular Processes	Cellular commiunity	Focal adhesion	ko04510	K05099	proto-oncogene tyrosine-protein kinase Met	2.7.10.1
c184909_g1	Cellular Processes	Cellular commiunity	Focal adhesion	ko04510	K05099	proto-oncogene tyrosine-protein kinase Met	2.7.10.1
c101641_g1	Cellular Processes	Cellular commiunity	Focal adhesion	ko04510	K05099	proto-oncogene tyrosine-protein kinase Met	2.7.10.1
c122303_g1	Cellular Processes	Cellular commiunity	Focal adhesion	ko04510	K05099	proto-oncogene tyrosine-protein kinase Met	2.7.10.1
c181829_g1	Cellular Processes	Cellular commiunity	Focal adhesion	ko04510	K05099	proto-oncogene tyrosine-protein kinase Met	2.7.10.1
c165705_g1	Cellular Processes	Cellular commiunity	Focal adhesion	ko04510	K05099	proto-oncogene tyrosine-protein kinase Met	2.7.10.1
c187783_g1	Cellular Processes	Cellular commiunity	Focal adhesion	ko04510	K05099	proto-oncogene tyrosine-protein kinase Met	2.7.10.1
c171509_g1	Cellular Processes	Cellular commiunity	Focal adhesion	ko04510	K05099	proto-oncogene tyrosine-protein kinase Met	2.7.10.1
c184325_g1	Cellular Processes	Cellular commiunity	Focal adhesion	ko04510	K05099	proto-oncogene tyrosine-protein kinase Met	2.7.10.1
c159755_g1	Cellular Processes	Cellular commiunity	Focal adhesion	ko04510	K05099	proto-oncogene tyrosine-protein kinase Met	2.7.10.1
c127735_g1	Cellular Processes	Cellular commiunity	Focal adhesion	ko04510	K05449	vascular endothelial growth factor C/D
c88928_g1	Cellular Processes	Cellular commiunity	Focal adhesion	ko04510	K05635	laminin, gamma 1
c22240_g1	Cellular Processes	Cellular commiunity	Focal adhesion	ko04510	K05635	laminin, gamma 1
c73326_g1	Cellular Processes	Cellular commiunity	Focal adhesion	ko04510	K05636	laminin, beta 1
c73824_g4	Cellular Processes	Cellular commiunity	Focal adhesion	ko04510	K05637	laminin, alpha 1/2
c73631_g1	Cellular Processes	Cellular commiunity	Focal adhesion	ko04510	K05637	laminin, alpha 1/2
c172354_g1	Cellular Processes	Cellular commiunity	Focal adhesion	ko04510	K05637	laminin, alpha 1/2
c73824_g3	Cellular Processes	Cellular commiunity	Focal adhesion	ko04510	K05637	laminin, alpha 1/2
c73824_g2	Cellular Processes	Cellular commiunity	Focal adhesion	ko04510	K05637	laminin, alpha 1/2
c131414_g1	Cellular Processes	Cellular commiunity	Focal adhesion	ko04510	K05692	actin beta/gamma 1
c43771_g1	Cellular Processes	Cellular commiunity	Focal adhesion	ko04510	K05692	actin beta/gamma 1
c4958_g1	Cellular Processes	Cellular commiunity	Focal adhesion	ko04510	K05692	actin beta/gamma 1
c50949_g1	Cellular Processes	Cellular commiunity	Focal adhesion	ko04510	K05692	actin beta/gamma 1
c9610_g1	Cellular Processes	Cellular commiunity	Focal adhesion	ko04510	K05692	actin beta/gamma 1
c43354_g1	Cellular Processes	Cellular commiunity	Focal adhesion	ko04510	K05692	actin beta/gamma 1
c52968_g1	Cellular Processes	Cellular commiunity	Focal adhesion	ko04510	K05692	actin beta/gamma 1
c158798_g1	Cellular Processes	Cellular commiunity	Focal adhesion	ko04510	K05692	actin beta/gamma 1
c116607_g1	Cellular Processes	Cellular commiunity	Focal adhesion	ko04510	K05692	actin beta/gamma 1
c63033_g1	Cellular Processes	Cellular commiunity	Focal adhesion	ko04510	K05692	actin beta/gamma 1
c101900_g1	Cellular Processes	Cellular commiunity	Focal adhesion	ko04510	K05692	actin beta/gamma 1
c60279_g1	Cellular Processes	Cellular commiunity	Focal adhesion	ko04510	K05692	actin beta/gamma 1
c21987_g1	Cellular Processes	Cellular commiunity	Focal adhesion	ko04510	K05692	actin beta/gamma 1
c67032_g2	Cellular Processes	Cellular commiunity	Focal adhesion	ko04510	K05692	actin beta/gamma 1
c70950_g1	Cellular Processes	Cellular commiunity	Focal adhesion	ko04510	K05692	actin beta/gamma 1
c102865_g1	Cellular Processes	Cellular commiunity	Focal adhesion	ko04510	K05692	actin beta/gamma 1
c68255_g1	Cellular Processes	Cellular commiunity	Focal adhesion	ko04510	K05692	actin beta/gamma 1
c19589_g1	Cellular Processes	Cellular commiunity	Focal adhesion	ko04510	K05692	actin beta/gamma 1
c5018_g1	Cellular Processes	Cellular commiunity	Focal adhesion	ko04510	K05692	actin beta/gamma 1
c131964_g1	Cellular Processes	Cellular commiunity	Focal adhesion	ko04510	K05692	actin beta/gamma 1
c158572_g1	Cellular Processes	Cellular commiunity	Focal adhesion	ko04510	K05692	actin beta/gamma 1
c126777_g1	Cellular Processes	Cellular commiunity	Focal adhesion	ko04510	K05692	actin beta/gamma 1
c102713_g1	Cellular Processes	Cellular commiunity	Focal adhesion	ko04510	K05692	actin beta/gamma 1
c71985_g1	Cellular Processes	Cellular commiunity	Focal adhesion	ko04510	K05692	actin beta/gamma 1
c17721_g1	Cellular Processes	Cellular commiunity	Focal adhesion	ko04510	K05692	actin beta/gamma 1
c73147_g1	Cellular Processes	Cellular commiunity	Focal adhesion	ko04510	K05692	actin beta/gamma 1
c67455_g1	Cellular Processes	Cellular commiunity	Focal adhesion	ko04510	K05692	actin beta/gamma 1
c105102_g1	Cellular Processes	Cellular commiunity	Focal adhesion	ko04510	K05692	actin beta/gamma 1
c13917_g1	Cellular Processes	Cellular commiunity	Focal adhesion	ko04510	K05692	actin beta/gamma 1
c86504_g1	Cellular Processes	Cellular commiunity	Focal adhesion	ko04510	K05692	actin beta/gamma 1
c15891_g1	Cellular Processes	Cellular commiunity	Focal adhesion	ko04510	K05692	actin beta/gamma 1
c185038_g1	Cellular Processes	Cellular commiunity	Focal adhesion	ko04510	K05692	actin beta/gamma 1
c73147_g3	Cellular Processes	Cellular commiunity	Focal adhesion	ko04510	K05692	actin beta/gamma 1
c103451_g1	Cellular Processes	Cellular commiunity	Focal adhesion	ko04510	K05692	actin beta/gamma 1
c52968_g2	Cellular Processes	Cellular commiunity	Focal adhesion	ko04510	K05692	actin beta/gamma 1
c73147_g2	Cellular Processes	Cellular commiunity	Focal adhesion	ko04510	K05692	actin beta/gamma 1
c106754_g1	Cellular Processes	Cellular commiunity	Focal adhesion	ko04510	K05692	actin beta/gamma 1
c22120_g1	Cellular Processes	Cellular commiunity	Focal adhesion	ko04510	K05699	actinin alpha
c84731_g1	Cellular Processes	Cellular commiunity	Focal adhesion	ko04510	K05699	actinin alpha
c30169_g1	Cellular Processes	Cellular commiunity	Focal adhesion	ko04510	K05699	actinin alpha
c71051_g1	Cellular Processes	Cellular commiunity	Focal adhesion	ko04510	K05700	vinculin
c70523_g1	Cellular Processes	Cellular commiunity	Focal adhesion	ko04510	K05704	tyrosine-protein kinase Src	2.7.10.2
c130192_g1	Cellular Processes	Cellular commiunity	Focal adhesion	ko04510	K05717	fibronectin 1
c68144_g1	Cellular Processes	Cellular commiunity	Focal adhesion	ko04510	K05719	integrin beta 1
c73500_g3	Cellular Processes	Cellular commiunity	Focal adhesion	ko04510	K05719	integrin beta 1
c45093_g1	Cellular Processes	Cellular commiunity	Focal adhesion	ko04510	K05719	integrin beta 1
c49129_g1	Cellular Processes	Cellular commiunity	Focal adhesion	ko04510	K05725	focal adhesion kinase 1	2.7.10.2
c165674_g1	Cellular Processes	Cellular commiunity	Focal adhesion	ko04510	K05725	focal adhesion kinase 1	2.7.10.2
c73008_g3	Cellular Processes	Cellular commiunity	Focal adhesion	ko04510	K05725	focal adhesion kinase 1	2.7.10.2
c68831_g1	Cellular Processes	Cellular commiunity	Focal adhesion	ko04510	K05730	guanine nucleotide exchange factor VAV
c106629_g1	Cellular Processes	Cellular commiunity	Focal adhesion	ko04510	K05730	guanine nucleotide exchange factor VAV
c71743_g1	Cellular Processes	Cellular commiunity	Focal adhesion	ko04510	K05760	paxillin
c146363_g1	Cellular Processes	Cellular commiunity	Focal adhesion	ko04510	K05760	paxillin
c71640_g1	Cellular Processes	Cellular commiunity	Focal adhesion	ko04510	K06236	collagen, type I/II/III/V/XI/XXIV/XXVII, alpha
c72501_g1	Cellular Processes	Cellular commiunity	Focal adhesion	ko04510	K06236	collagen, type I/II/III/V/XI/XXIV/XXVII, alpha
c70198_g1	Cellular Processes	Cellular commiunity	Focal adhesion	ko04510	K06236	collagen, type I/II/III/V/XI/XXIV/XXVII, alpha
c179784_g1	Cellular Processes	Cellular commiunity	Focal adhesion	ko04510	K06236	collagen, type I/II/III/V/XI/XXIV/XXVII, alpha
c84826_g1	Cellular Processes	Cellular commiunity	Focal adhesion	ko04510	K06236	collagen, type I/II/III/V/XI/XXIV/XXVII, alpha
c123570_g1	Cellular Processes	Cellular commiunity	Focal adhesion	ko04510	K06236	collagen, type I/II/III/V/XI/XXIV/XXVII, alpha
c139859_g1	Cellular Processes	Cellular commiunity	Focal adhesion	ko04510	K06236	collagen, type I/II/III/V/XI/XXIV/XXVII, alpha
c146869_g1	Cellular Processes	Cellular commiunity	Focal adhesion	ko04510	K06236	collagen, type I/II/III/V/XI/XXIV/XXVII, alpha
c95352_g1	Cellular Processes	Cellular commiunity	Focal adhesion	ko04510	K06236	collagen, type I/II/III/V/XI/XXIV/XXVII, alpha
c81860_g1	Cellular Processes	Cellular commiunity	Focal adhesion	ko04510	K06236	collagen, type I/II/III/V/XI/XXIV/XXVII, alpha
c119132_g1	Cellular Processes	Cellular commiunity	Focal adhesion	ko04510	K06236	collagen, type I/II/III/V/XI/XXIV/XXVII, alpha
c148425_g1	Cellular Processes	Cellular commiunity	Focal adhesion	ko04510	K06236	collagen, type I/II/III/V/XI/XXIV/XXVII, alpha
c72501_g2	Cellular Processes	Cellular commiunity	Focal adhesion	ko04510	K06236	collagen, type I/II/III/V/XI/XXIV/XXVII, alpha
c175299_g1	Cellular Processes	Cellular commiunity	Focal adhesion	ko04510	K06236	collagen, type I/II/III/V/XI/XXIV/XXVII, alpha
c69332_g1	Cellular Processes	Cellular commiunity	Focal adhesion	ko04510	K06237	collagen, type IV, alpha
c73116_g2	Cellular Processes	Cellular commiunity	Focal adhesion	ko04510	K06237	collagen, type IV, alpha
c163767_g1	Cellular Processes	Cellular commiunity	Focal adhesion	ko04510	K06237	collagen, type IV, alpha
c116691_g1	Cellular Processes	Cellular commiunity	Focal adhesion	ko04510	K06237	collagen, type IV, alpha
c80938_g1	Cellular Processes	Cellular commiunity	Focal adhesion	ko04510	K06237	collagen, type IV, alpha
c63709_g1	Cellular Processes	Cellular commiunity	Focal adhesion	ko04510	K06237	collagen, type IV, alpha
c88176_g1	Cellular Processes	Cellular commiunity	Focal adhesion	ko04510	K06237	collagen, type IV, alpha
c76628_g1	Cellular Processes	Cellular commiunity	Focal adhesion	ko04510	K06237	collagen, type IV, alpha
c97810_g1	Cellular Processes	Cellular commiunity	Focal adhesion	ko04510	K06237	collagen, type IV, alpha
c177168_g1	Cellular Processes	Cellular commiunity	Focal adhesion	ko04510	K06237	collagen, type IV, alpha
c6731_g1	Cellular Processes	Cellular commiunity	Focal adhesion	ko04510	K06237	collagen, type IV, alpha
c81838_g1	Cellular Processes	Cellular commiunity	Focal adhesion	ko04510	K06237	collagen, type IV, alpha
c118616_g1	Cellular Processes	Cellular commiunity	Focal adhesion	ko04510	K06238	collagen, type VI, alpha
c164063_g1	Cellular Processes	Cellular commiunity	Focal adhesion	ko04510	K06240	laminin, alpha 3/5
c72468_g2	Cellular Processes	Cellular commiunity	Focal adhesion	ko04510	K06240	laminin, alpha 3/5
c149860_g1	Cellular Processes	Cellular commiunity	Focal adhesion	ko04510	K06249	reelin	3.4.21.-
c123078_g1	Cellular Processes	Cellular commiunity	Focal adhesion	ko04510	K06249	reelin	3.4.21.-
c157534_g1	Cellular Processes	Cellular commiunity	Focal adhesion	ko04510	K06249	reelin	3.4.21.-
c43153_g1	Cellular Processes	Cellular commiunity	Focal adhesion	ko04510	K06250	secreted phosphoprotein 1
c106562_g1	Cellular Processes	Cellular commiunity	Focal adhesion	ko04510	K06252	tenascin
c87015_g1	Cellular Processes	Cellular commiunity	Focal adhesion	ko04510	K06269	serine/threonine-protein phosphatase PP1 catalytic subunit	3.1.3.16
c28904_g1	Cellular Processes	Cellular commiunity	Focal adhesion	ko04510	K06269	serine/threonine-protein phosphatase PP1 catalytic subunit	3.1.3.16
c63862_g2	Cellular Processes	Cellular commiunity	Focal adhesion	ko04510	K06269	serine/threonine-protein phosphatase PP1 catalytic subunit	3.1.3.16
c63933_g1	Cellular Processes	Cellular commiunity	Focal adhesion	ko04510	K06269	serine/threonine-protein phosphatase PP1 catalytic subunit	3.1.3.16
c9097_g1	Cellular Processes	Cellular commiunity	Focal adhesion	ko04510	K06269	serine/threonine-protein phosphatase PP1 catalytic subunit	3.1.3.16
c108801_g1	Cellular Processes	Cellular commiunity	Focal adhesion	ko04510	K06269	serine/threonine-protein phosphatase PP1 catalytic subunit	3.1.3.16
c36994_g1	Cellular Processes	Cellular commiunity	Focal adhesion	ko04510	K06269	serine/threonine-protein phosphatase PP1 catalytic subunit	3.1.3.16
c128499_g1	Cellular Processes	Cellular commiunity	Focal adhesion	ko04510	K06269	serine/threonine-protein phosphatase PP1 catalytic subunit	3.1.3.16
c75574_g1	Cellular Processes	Cellular commiunity	Focal adhesion	ko04510	K06269	serine/threonine-protein phosphatase PP1 catalytic subunit	3.1.3.16
c63862_g1	Cellular Processes	Cellular commiunity	Focal adhesion	ko04510	K06269	serine/threonine-protein phosphatase PP1 catalytic subunit	3.1.3.16
c73060_g2	Cellular Processes	Cellular commiunity	Focal adhesion	ko04510	K06270	protein phosphatase 1 regulatory subunit 12A
c71349_g1	Cellular Processes	Cellular commiunity	Focal adhesion	ko04510	K06271	talin
c137630_g1	Cellular Processes	Cellular commiunity	Focal adhesion	ko04510	K06271	talin
c103648_g1	Cellular Processes	Cellular commiunity	Focal adhesion	ko04510	K06272	integrin-linked kinase	2.7.11.1
c61151_g1	Cellular Processes	Cellular commiunity	Focal adhesion	ko04510	K06272	integrin-linked kinase	2.7.11.1
c171808_g1	Cellular Processes	Cellular commiunity	Focal adhesion	ko04510	K06275	parvin
c49833_g1	Cellular Processes	Cellular commiunity	Focal adhesion	ko04510	K06275	parvin
c52671_g2	Cellular Processes	Cellular commiunity	Focal adhesion	ko04510	K06276	3-phosphoinositide dependent protein kinase-1	2.7.11.1
c157661_g1	Cellular Processes	Cellular commiunity	Focal adhesion	ko04510	K06276	3-phosphoinositide dependent protein kinase-1	2.7.11.1
c66678_g3	Cellular Processes	Cellular commiunity	Focal adhesion	ko04510	K06276	3-phosphoinositide dependent protein kinase-1	2.7.11.1
c52671_g1	Cellular Processes	Cellular commiunity	Focal adhesion	ko04510	K06276	3-phosphoinositide dependent protein kinase-1	2.7.11.1
c71698_g1	Cellular Processes	Cellular commiunity	Focal adhesion	ko04510	K06277	Rap guanine nucleotide exchange factor 1
c29527_g1	Cellular Processes	Cellular commiunity	Focal adhesion	ko04510	K06279	SHC- transforming protein 1
c156774_g1	Cellular Processes	Cellular commiunity	Focal adhesion	ko04510	K06588	integrin beta 5
c177663_g1	Cellular Processes	Cellular commiunity	Focal adhesion	ko04510	K07836	Ras-related protein Rap-1B
c7099_g1	Cellular Processes	Cellular commiunity	Focal adhesion	ko04510	K07860	Ras-related C3 botulinum toxin substrate 2
c164450_g1	Cellular Processes	Cellular commiunity	Focal adhesion	ko04510	K10151	cyclin D2
c136610_g1	Cellular Processes	Cellular commiunity	Focal adhesion	ko04510	K10151	cyclin D2
c63537_g1	Cellular Processes	Cellular commiunity	Focal adhesion	ko04510	K10351	myosin regulatory light chain 2
c149757_g1	Cellular Processes	Cellular commiunity	Focal adhesion	ko04510	K12754	myosin regulatory light chain 7
c65177_g1	Cellular Processes	Cellular commiunity	Focal adhesion	ko04510	K12757	myosin regulatory light chain 12
c61514_g2	Cellular Processes	Cellular commiunity	Focal adhesion	ko04510	K12757	myosin regulatory light chain 12
c50784_g1	Cellular Processes	Cellular commiunity	Focal adhesion	ko04510	K12757	myosin regulatory light chain 12
c44966_g1	Cellular Processes	Cellular commiunity	Focal adhesion	ko04510	K12757	myosin regulatory light chain 12
c73785_g1	Cellular Processes	Cellular commiunity	Focal adhesion	ko04510	K12758	fast skeletal myosin light chain 2
c71396_g1	Cellular Processes	Cellular commiunity	Focal adhesion	ko04510	K13708	dedicator of cytokinesis protein 1
c155099_g1	Cellular Processes	Cellular commiunity	Focal adhesion	ko04510	K13708	dedicator of cytokinesis protein 1
c141174_g1	Cellular Processes	Cellular commiunity	Focal adhesion	ko04510	K16060	baculoviral IAP repeat-containing protein 2/3
c128551_g1	Cellular Processes	Cellular commiunity	Focal adhesion	ko04510	K16060	baculoviral IAP repeat-containing protein 2/3
c107900_g1	Cellular Processes	Cellular commiunity	Focal adhesion	ko04510	K16060	baculoviral IAP repeat-containing protein 2/3
c123051_g1	Cellular Processes	Cellular commiunity	Focal adhesion	ko04510	K16060	baculoviral IAP repeat-containing protein 2/3
c61904_g1	Cellular Processes	Cellular commiunity	Focal adhesion	ko04510	K16060	baculoviral IAP repeat-containing protein 2/3
c125418_g1	Cellular Processes	Cellular commiunity	Focal adhesion	ko04510	K16060	baculoviral IAP repeat-containing protein 2/3
c106194_g1	Cellular Processes	Cellular commiunity	Focal adhesion	ko04510	K17388	Rho-associated protein kinase 2	2.7.11.1
c73124_g1	Cellular Processes	Cellular commiunity	Focal adhesion	ko04510	K17388	Rho-associated protein kinase 2	2.7.11.1
c69280_g1	Cellular Processes	Cellular commiunity	Focal adhesion	ko04510	K00889	1-phosphatidylinositol-4-phosphate 5-kinase	2.7.1.68
c103251_g1	Cellular Processes	Cellular commiunity	Focal adhesion	ko04510	K00889	1-phosphatidylinositol-4-phosphate 5-kinase	2.7.1.68
c158514_g1	Cellular Processes	Cellular commiunity	Adherens junction	ko04520	K02105	catenin beta 1
c58436_g1	Cellular Processes	Cellular commiunity	Adherens junction	ko04520	K02105	catenin beta 1
c141812_g1	Cellular Processes	Cellular commiunity	Adherens junction	ko04520	K02105	catenin beta 1
c80958_g1	Cellular Processes	Cellular commiunity	Adherens junction	ko04520	K03097	casein kinase II subunit alpha	2.7.11.1
c158236_g1	Cellular Processes	Cellular commiunity	Adherens junction	ko04520	K03097	casein kinase II subunit alpha	2.7.11.1
c154889_g1	Cellular Processes	Cellular commiunity	Adherens junction	ko04520	K03097	casein kinase II subunit alpha	2.7.11.1
c86572_g1	Cellular Processes	Cellular commiunity	Adherens junction	ko04520	K03097	casein kinase II subunit alpha	2.7.11.1
c148679_g1	Cellular Processes	Cellular commiunity	Adherens junction	ko04520	K03097	casein kinase II subunit alpha	2.7.11.1
c67257_g1	Cellular Processes	Cellular commiunity	Adherens junction	ko04520	K03097	casein kinase II subunit alpha	2.7.11.1
c48953_g1	Cellular Processes	Cellular commiunity	Adherens junction	ko04520	K03115	casein kinase II subunit beta
c61509_g1	Cellular Processes	Cellular commiunity	Adherens junction	ko04520	K03115	casein kinase II subunit beta
c186053_g1	Cellular Processes	Cellular commiunity	Adherens junction	ko04520	K03115	casein kinase II subunit beta
c15998_g1	Cellular Processes	Cellular commiunity	Adherens junction	ko04520	K03115	casein kinase II subunit beta
c95228_g1	Cellular Processes	Cellular commiunity	Adherens junction	ko04520	K03115	casein kinase II subunit beta
c67307_g1	Cellular Processes	Cellular commiunity	Adherens junction	ko04520	K04237	partitioning defective protein 3
c67307_g2	Cellular Processes	Cellular commiunity	Adherens junction	ko04520	K04237	partitioning defective protein 3
c119292_g1	Cellular Processes	Cellular commiunity	Adherens junction	ko04520	K04361	epidermal growth factor receptor	2.7.10.1
c104031_g1	Cellular Processes	Cellular commiunity	Adherens junction	ko04520	K04361	epidermal growth factor receptor	2.7.10.1
c72393_g1	Cellular Processes	Cellular commiunity	Adherens junction	ko04520	K04361	epidermal growth factor receptor	2.7.10.1
c107460_g1	Cellular Processes	Cellular commiunity	Adherens junction	ko04520	K04361	epidermal growth factor receptor	2.7.10.1
c174509_g1	Cellular Processes	Cellular commiunity	Adherens junction	ko04520	K04361	epidermal growth factor receptor	2.7.10.1
c184710_g1	Cellular Processes	Cellular commiunity	Adherens junction	ko04520	K04361	epidermal growth factor receptor	2.7.10.1
c73935_g1	Cellular Processes	Cellular commiunity	Adherens junction	ko04520	K04361	epidermal growth factor receptor	2.7.10.1
c178157_g1	Cellular Processes	Cellular commiunity	Adherens junction	ko04520	K04361	epidermal growth factor receptor	2.7.10.1
c36591_g1	Cellular Processes	Cellular commiunity	Adherens junction	ko04520	K04361	epidermal growth factor receptor	2.7.10.1
c167520_g1	Cellular Processes	Cellular commiunity	Adherens junction	ko04520	K04361	epidermal growth factor receptor	2.7.10.1
c95999_g1	Cellular Processes	Cellular commiunity	Adherens junction	ko04520	K04361	epidermal growth factor receptor	2.7.10.1
c99228_g1	Cellular Processes	Cellular commiunity	Adherens junction	ko04520	K04361	epidermal growth factor receptor	2.7.10.1
c88294_g1	Cellular Processes	Cellular commiunity	Adherens junction	ko04520	K04361	epidermal growth factor receptor	2.7.10.1
c178907_g1	Cellular Processes	Cellular commiunity	Adherens junction	ko04520	K04361	epidermal growth factor receptor	2.7.10.1
c163088_g1	Cellular Processes	Cellular commiunity	Adherens junction	ko04520	K04361	epidermal growth factor receptor	2.7.10.1
c159485_g1	Cellular Processes	Cellular commiunity	Adherens junction	ko04520	K04361	epidermal growth factor receptor	2.7.10.1
c157295_g1	Cellular Processes	Cellular commiunity	Adherens junction	ko04520	K04361	epidermal growth factor receptor	2.7.10.1
c161349_g1	Cellular Processes	Cellular commiunity	Adherens junction	ko04520	K04361	epidermal growth factor receptor	2.7.10.1
c178519_g1	Cellular Processes	Cellular commiunity	Adherens junction	ko04520	K04362	fibroblast growth factor receptor 1	2.7.10.1
c147256_g1	Cellular Processes	Cellular commiunity	Adherens junction	ko04520	K04362	fibroblast growth factor receptor 1	2.7.10.1
c113921_g1	Cellular Processes	Cellular commiunity	Adherens junction	ko04520	K04362	fibroblast growth factor receptor 1	2.7.10.1
c114398_g1	Cellular Processes	Cellular commiunity	Adherens junction	ko04520	K04362	fibroblast growth factor receptor 1	2.7.10.1
c169106_g1	Cellular Processes	Cellular commiunity	Adherens junction	ko04520	K04362	fibroblast growth factor receptor 1	2.7.10.1
c141889_g1	Cellular Processes	Cellular commiunity	Adherens junction	ko04520	K04362	fibroblast growth factor receptor 1	2.7.10.1
c87886_g1	Cellular Processes	Cellular commiunity	Adherens junction	ko04520	K04362	fibroblast growth factor receptor 1	2.7.10.1
c150404_g1	Cellular Processes	Cellular commiunity	Adherens junction	ko04520	K04362	fibroblast growth factor receptor 1	2.7.10.1
c22242_g1	Cellular Processes	Cellular commiunity	Adherens junction	ko04520	K04362	fibroblast growth factor receptor 1	2.7.10.1
c138350_g1	Cellular Processes	Cellular commiunity	Adherens junction	ko04520	K04362	fibroblast growth factor receptor 1	2.7.10.1
c118659_g1	Cellular Processes	Cellular commiunity	Adherens junction	ko04520	K04362	fibroblast growth factor receptor 1	2.7.10.1
c115145_g1	Cellular Processes	Cellular commiunity	Adherens junction	ko04520	K04362	fibroblast growth factor receptor 1	2.7.10.1
c71170_g1	Cellular Processes	Cellular commiunity	Adherens junction	ko04520	K04362	fibroblast growth factor receptor 1	2.7.10.1
c124511_g1	Cellular Processes	Cellular commiunity	Adherens junction	ko04520	K04371	mitogen-activated protein kinase 1/3	2.7.11.24
c58181_g1	Cellular Processes	Cellular commiunity	Adherens junction	ko04520	K04371	mitogen-activated protein kinase 1/3	2.7.11.24
c14645_g1	Cellular Processes	Cellular commiunity	Adherens junction	ko04520	K04371	mitogen-activated protein kinase 1/3	2.7.11.24
c186110_g1	Cellular Processes	Cellular commiunity	Adherens junction	ko04520	K04371	mitogen-activated protein kinase 1/3	2.7.11.24
c54046_g1	Cellular Processes	Cellular commiunity	Adherens junction	ko04520	K04371	mitogen-activated protein kinase 1/3	2.7.11.24
c75166_g1	Cellular Processes	Cellular commiunity	Adherens junction	ko04520	K04388	TGF-beta receptor type-2	2.7.11.30
c183045_g1	Cellular Processes	Cellular commiunity	Adherens junction	ko04520	K04392	Ras-related C3 botulinum toxin substrate 1
c134255_g1	Cellular Processes	Cellular commiunity	Adherens junction	ko04520	K04392	Ras-related C3 botulinum toxin substrate 1
c128556_g1	Cellular Processes	Cellular commiunity	Adherens junction	ko04520	K04392	Ras-related C3 botulinum toxin substrate 1
c43474_g1	Cellular Processes	Cellular commiunity	Adherens junction	ko04520	K04392	Ras-related C3 botulinum toxin substrate 1
c138792_g1	Cellular Processes	Cellular commiunity	Adherens junction	ko04520	K04392	Ras-related C3 botulinum toxin substrate 1
c51084_g1	Cellular Processes	Cellular commiunity	Adherens junction	ko04520	K04392	Ras-related C3 botulinum toxin substrate 1
c165694_g1	Cellular Processes	Cellular commiunity	Adherens junction	ko04520	K04392	Ras-related C3 botulinum toxin substrate 1
c157924_g1	Cellular Processes	Cellular commiunity	Adherens junction	ko04520	K04393	cell division control protein 42
c49766_g1	Cellular Processes	Cellular commiunity	Adherens junction	ko04520	K04393	cell division control protein 42
c63479_g1	Cellular Processes	Cellular commiunity	Adherens junction	ko04520	K04393	cell division control protein 42
c78723_g1	Cellular Processes	Cellular commiunity	Adherens junction	ko04520	K04427	mitogen-activated protein kinase kinase kinase 7	2.7.11.25
c75188_g1	Cellular Processes	Cellular commiunity	Adherens junction	ko04520	K04427	mitogen-activated protein kinase kinase kinase 7	2.7.11.25
c59256_g2	Cellular Processes	Cellular commiunity	Adherens junction	ko04520	K04468	nemo like kinase	2.7.11.24
c65144_g2	Cellular Processes	Cellular commiunity	Adherens junction	ko04520	K04491	transcription factor 7-like 2
c8520_g1	Cellular Processes	Cellular commiunity	Adherens junction	ko04520	K04498	E1A/CREB-binding protein	2.3.1.48
c65873_g1	Cellular Processes	Cellular commiunity	Adherens junction	ko04520	K04498	E1A/CREB-binding protein	2.3.1.48
c1270_g1	Cellular Processes	Cellular commiunity	Adherens junction	ko04520	K04498	E1A/CREB-binding protein	2.3.1.48
c75315_g1	Cellular Processes	Cellular commiunity	Adherens junction	ko04520	K04498	E1A/CREB-binding protein	2.3.1.48
c54408_g1	Cellular Processes	Cellular commiunity	Adherens junction	ko04520	K04498	E1A/CREB-binding protein	2.3.1.48
c174907_g1	Cellular Processes	Cellular commiunity	Adherens junction	ko04520	K04498	E1A/CREB-binding protein	2.3.1.48
c64382_g1	Cellular Processes	Cellular commiunity	Adherens junction	ko04520	K04498	E1A/CREB-binding protein	2.3.1.48
c176506_g1	Cellular Processes	Cellular commiunity	Adherens junction	ko04520	K04498	E1A/CREB-binding protein	2.3.1.48
c95582_g1	Cellular Processes	Cellular commiunity	Adherens junction	ko04520	K04500	mothers against decapentaplegic homolog 2/3
c176118_g1	Cellular Processes	Cellular commiunity	Adherens junction	ko04520	K04500	mothers against decapentaplegic homolog 2/3
c73011_g1	Cellular Processes	Cellular commiunity	Adherens junction	ko04520	K04501	mothers against decapentaplegic homolog 4
c124157_g1	Cellular Processes	Cellular commiunity	Adherens junction	ko04520	K04501	mothers against decapentaplegic homolog 4
c139495_g1	Cellular Processes	Cellular commiunity	Adherens junction	ko04520	K04513	Ras homolog gene family, member A
c164611_g1	Cellular Processes	Cellular commiunity	Adherens junction	ko04520	K04513	Ras homolog gene family, member A
c56790_g1	Cellular Processes	Cellular commiunity	Adherens junction	ko04520	K04513	Ras homolog gene family, member A
c68451_g1	Cellular Processes	Cellular commiunity	Adherens junction	ko04520	K04513	Ras homolog gene family, member A
c161710_g1	Cellular Processes	Cellular commiunity	Adherens junction	ko04520	K04527	insulin receptor	2.7.10.1
c71008_g1	Cellular Processes	Cellular commiunity	Adherens junction	ko04520	K04527	insulin receptor	2.7.10.1
c70863_g1	Cellular Processes	Cellular commiunity	Adherens junction	ko04520	K04527	insulin receptor	2.7.10.1
c72361_g2	Cellular Processes	Cellular commiunity	Adherens junction	ko04520	K04527	insulin receptor	2.7.10.1
c70954_g2	Cellular Processes	Cellular commiunity	Adherens junction	ko04520	K04674	TGF-beta receptor type-1	2.7.11.30
c145376_g1	Cellular Processes	Cellular commiunity	Adherens junction	ko04520	K04674	TGF-beta receptor type-1	2.7.11.30
c73058_g1	Cellular Processes	Cellular commiunity	Adherens junction	ko04520	K04674	TGF-beta receptor type-1	2.7.11.30
c119194_g1	Cellular Processes	Cellular commiunity	Adherens junction	ko04520	K05083	receptor tyrosine-protein kinase erbB-2	2.7.10.1
c138290_g1	Cellular Processes	Cellular commiunity	Adherens junction	ko04520	K05083	receptor tyrosine-protein kinase erbB-2	2.7.10.1
c157393_g1	Cellular Processes	Cellular commiunity	Adherens junction	ko04520	K05083	receptor tyrosine-protein kinase erbB-2	2.7.10.1
c178201_g1	Cellular Processes	Cellular commiunity	Adherens junction	ko04520	K05083	receptor tyrosine-protein kinase erbB-2	2.7.10.1
c39118_g1	Cellular Processes	Cellular commiunity	Adherens junction	ko04520	K05083	receptor tyrosine-protein kinase erbB-2	2.7.10.1
c145019_g1	Cellular Processes	Cellular commiunity	Adherens junction	ko04520	K05083	receptor tyrosine-protein kinase erbB-2	2.7.10.1
c24151_g1	Cellular Processes	Cellular commiunity	Adherens junction	ko04520	K05083	receptor tyrosine-protein kinase erbB-2	2.7.10.1
c106971_g1	Cellular Processes	Cellular commiunity	Adherens junction	ko04520	K05083	receptor tyrosine-protein kinase erbB-2	2.7.10.1
c176991_g1	Cellular Processes	Cellular commiunity	Adherens junction	ko04520	K05083	receptor tyrosine-protein kinase erbB-2	2.7.10.1
c9198_g1	Cellular Processes	Cellular commiunity	Adherens junction	ko04520	K05083	receptor tyrosine-protein kinase erbB-2	2.7.10.1
c124686_g1	Cellular Processes	Cellular commiunity	Adherens junction	ko04520	K05083	receptor tyrosine-protein kinase erbB-2	2.7.10.1
c145218_g1	Cellular Processes	Cellular commiunity	Adherens junction	ko04520	K05083	receptor tyrosine-protein kinase erbB-2	2.7.10.1
c107168_g1	Cellular Processes	Cellular commiunity	Adherens junction	ko04520	K05083	receptor tyrosine-protein kinase erbB-2	2.7.10.1
c86878_g1	Cellular Processes	Cellular commiunity	Adherens junction	ko04520	K05083	receptor tyrosine-protein kinase erbB-2	2.7.10.1
c134933_g1	Cellular Processes	Cellular commiunity	Adherens junction	ko04520	K05083	receptor tyrosine-protein kinase erbB-2	2.7.10.1
c174938_g1	Cellular Processes	Cellular commiunity	Adherens junction	ko04520	K05083	receptor tyrosine-protein kinase erbB-2	2.7.10.1
c141147_g1	Cellular Processes	Cellular commiunity	Adherens junction	ko04520	K05099	proto-oncogene tyrosine-protein kinase Met	2.7.10.1
c180877_g1	Cellular Processes	Cellular commiunity	Adherens junction	ko04520	K05099	proto-oncogene tyrosine-protein kinase Met	2.7.10.1
c85761_g1	Cellular Processes	Cellular commiunity	Adherens junction	ko04520	K05099	proto-oncogene tyrosine-protein kinase Met	2.7.10.1
c162314_g1	Cellular Processes	Cellular commiunity	Adherens junction	ko04520	K05099	proto-oncogene tyrosine-protein kinase Met	2.7.10.1
c79363_g1	Cellular Processes	Cellular commiunity	Adherens junction	ko04520	K05099	proto-oncogene tyrosine-protein kinase Met	2.7.10.1
c96890_g1	Cellular Processes	Cellular commiunity	Adherens junction	ko04520	K05099	proto-oncogene tyrosine-protein kinase Met	2.7.10.1
c184909_g1	Cellular Processes	Cellular commiunity	Adherens junction	ko04520	K05099	proto-oncogene tyrosine-protein kinase Met	2.7.10.1
c101641_g1	Cellular Processes	Cellular commiunity	Adherens junction	ko04520	K05099	proto-oncogene tyrosine-protein kinase Met	2.7.10.1
c122303_g1	Cellular Processes	Cellular commiunity	Adherens junction	ko04520	K05099	proto-oncogene tyrosine-protein kinase Met	2.7.10.1
c181829_g1	Cellular Processes	Cellular commiunity	Adherens junction	ko04520	K05099	proto-oncogene tyrosine-protein kinase Met	2.7.10.1
c165705_g1	Cellular Processes	Cellular commiunity	Adherens junction	ko04520	K05099	proto-oncogene tyrosine-protein kinase Met	2.7.10.1
c187783_g1	Cellular Processes	Cellular commiunity	Adherens junction	ko04520	K05099	proto-oncogene tyrosine-protein kinase Met	2.7.10.1
c171509_g1	Cellular Processes	Cellular commiunity	Adherens junction	ko04520	K05099	proto-oncogene tyrosine-protein kinase Met	2.7.10.1
c184325_g1	Cellular Processes	Cellular commiunity	Adherens junction	ko04520	K05099	proto-oncogene tyrosine-protein kinase Met	2.7.10.1
c159755_g1	Cellular Processes	Cellular commiunity	Adherens junction	ko04520	K05099	proto-oncogene tyrosine-protein kinase Met	2.7.10.1
c67228_g1	Cellular Processes	Cellular commiunity	Adherens junction	ko04520	K05691	catenin alpha
c131414_g1	Cellular Processes	Cellular commiunity	Adherens junction	ko04520	K05692	actin beta/gamma 1
c43771_g1	Cellular Processes	Cellular commiunity	Adherens junction	ko04520	K05692	actin beta/gamma 1
c4958_g1	Cellular Processes	Cellular commiunity	Adherens junction	ko04520	K05692	actin beta/gamma 1
c50949_g1	Cellular Processes	Cellular commiunity	Adherens junction	ko04520	K05692	actin beta/gamma 1
c9610_g1	Cellular Processes	Cellular commiunity	Adherens junction	ko04520	K05692	actin beta/gamma 1
c43354_g1	Cellular Processes	Cellular commiunity	Adherens junction	ko04520	K05692	actin beta/gamma 1
c52968_g1	Cellular Processes	Cellular commiunity	Adherens junction	ko04520	K05692	actin beta/gamma 1
c158798_g1	Cellular Processes	Cellular commiunity	Adherens junction	ko04520	K05692	actin beta/gamma 1
c116607_g1	Cellular Processes	Cellular commiunity	Adherens junction	ko04520	K05692	actin beta/gamma 1
c63033_g1	Cellular Processes	Cellular commiunity	Adherens junction	ko04520	K05692	actin beta/gamma 1
c101900_g1	Cellular Processes	Cellular commiunity	Adherens junction	ko04520	K05692	actin beta/gamma 1
c60279_g1	Cellular Processes	Cellular commiunity	Adherens junction	ko04520	K05692	actin beta/gamma 1
c21987_g1	Cellular Processes	Cellular commiunity	Adherens junction	ko04520	K05692	actin beta/gamma 1
c67032_g2	Cellular Processes	Cellular commiunity	Adherens junction	ko04520	K05692	actin beta/gamma 1
c70950_g1	Cellular Processes	Cellular commiunity	Adherens junction	ko04520	K05692	actin beta/gamma 1
c102865_g1	Cellular Processes	Cellular commiunity	Adherens junction	ko04520	K05692	actin beta/gamma 1
c68255_g1	Cellular Processes	Cellular commiunity	Adherens junction	ko04520	K05692	actin beta/gamma 1
c19589_g1	Cellular Processes	Cellular commiunity	Adherens junction	ko04520	K05692	actin beta/gamma 1
c5018_g1	Cellular Processes	Cellular commiunity	Adherens junction	ko04520	K05692	actin beta/gamma 1
c131964_g1	Cellular Processes	Cellular commiunity	Adherens junction	ko04520	K05692	actin beta/gamma 1
c158572_g1	Cellular Processes	Cellular commiunity	Adherens junction	ko04520	K05692	actin beta/gamma 1
c126777_g1	Cellular Processes	Cellular commiunity	Adherens junction	ko04520	K05692	actin beta/gamma 1
c102713_g1	Cellular Processes	Cellular commiunity	Adherens junction	ko04520	K05692	actin beta/gamma 1
c71985_g1	Cellular Processes	Cellular commiunity	Adherens junction	ko04520	K05692	actin beta/gamma 1
c17721_g1	Cellular Processes	Cellular commiunity	Adherens junction	ko04520	K05692	actin beta/gamma 1
c73147_g1	Cellular Processes	Cellular commiunity	Adherens junction	ko04520	K05692	actin beta/gamma 1
c67455_g1	Cellular Processes	Cellular commiunity	Adherens junction	ko04520	K05692	actin beta/gamma 1
c105102_g1	Cellular Processes	Cellular commiunity	Adherens junction	ko04520	K05692	actin beta/gamma 1
c13917_g1	Cellular Processes	Cellular commiunity	Adherens junction	ko04520	K05692	actin beta/gamma 1
c86504_g1	Cellular Processes	Cellular commiunity	Adherens junction	ko04520	K05692	actin beta/gamma 1
c15891_g1	Cellular Processes	Cellular commiunity	Adherens junction	ko04520	K05692	actin beta/gamma 1
c185038_g1	Cellular Processes	Cellular commiunity	Adherens junction	ko04520	K05692	actin beta/gamma 1
c73147_g3	Cellular Processes	Cellular commiunity	Adherens junction	ko04520	K05692	actin beta/gamma 1
c103451_g1	Cellular Processes	Cellular commiunity	Adherens junction	ko04520	K05692	actin beta/gamma 1
c52968_g2	Cellular Processes	Cellular commiunity	Adherens junction	ko04520	K05692	actin beta/gamma 1
c73147_g2	Cellular Processes	Cellular commiunity	Adherens junction	ko04520	K05692	actin beta/gamma 1
c106754_g1	Cellular Processes	Cellular commiunity	Adherens junction	ko04520	K05692	actin beta/gamma 1
c70444_g1	Cellular Processes	Cellular commiunity	Adherens junction	ko04520	K05693	receptor-type tyrosine-protein phosphatase mu	3.1.3.48
c71701_g1	Cellular Processes	Cellular commiunity	Adherens junction	ko04520	K05694	receptor-type tyrosine-protein phosphatase beta	3.1.3.48
c79609_g1	Cellular Processes	Cellular commiunity	Adherens junction	ko04520	K05694	receptor-type tyrosine-protein phosphatase beta	3.1.3.48
c71825_g1	Cellular Processes	Cellular commiunity	Adherens junction	ko04520	K05695	receptor-type tyrosine-protein phosphatase F	3.1.3.48
c72655_g1	Cellular Processes	Cellular commiunity	Adherens junction	ko04520	K05696	tyrosine-protein phosphatase non-receptor type 1	3.1.3.48
c111212_g1	Cellular Processes	Cellular commiunity	Adherens junction	ko04520	K05696	tyrosine-protein phosphatase non-receptor type 1	3.1.3.48
c72467_g1	Cellular Processes	Cellular commiunity	Adherens junction	ko04520	K05696	tyrosine-protein phosphatase non-receptor type 1	3.1.3.48
c22120_g1	Cellular Processes	Cellular commiunity	Adherens junction	ko04520	K05699	actinin alpha
c84731_g1	Cellular Processes	Cellular commiunity	Adherens junction	ko04520	K05699	actinin alpha
c30169_g1	Cellular Processes	Cellular commiunity	Adherens junction	ko04520	K05699	actinin alpha
c71051_g1	Cellular Processes	Cellular commiunity	Adherens junction	ko04520	K05700	vinculin
c72682_g1	Cellular Processes	Cellular commiunity	Adherens junction	ko04520	K05702	afadin
c11085_g1	Cellular Processes	Cellular commiunity	Adherens junction	ko04520	K05702	afadin
c70523_g1	Cellular Processes	Cellular commiunity	Adherens junction	ko04520	K05704	tyrosine-protein kinase Src	2.7.10.2
c126526_g1	Cellular Processes	Cellular commiunity	Adherens junction	ko04520	K05705	tyrosine-protein kinase Yes	2.7.10.2
c68766_g1	Cellular Processes	Cellular commiunity	Adherens junction	ko04520	K05747	Wiskott-Aldrich syndrome protein
c7099_g1	Cellular Processes	Cellular commiunity	Adherens junction	ko04520	K07860	Ras-related C3 botulinum toxin substrate 2
c94787_g1	Cellular Processes	Cellular commiunity	Adherens junction	ko04520	K08889	tyrosine-protein kinase Fer	2.7.10.2
c66252_g1	Cellular Processes	Cellular commiunity	Adherens junction	ko04520	K08889	tyrosine-protein kinase Fer	2.7.10.2
c162855_g1	Cellular Processes	Cellular commiunity	Adherens junction	ko04520	K14394	low molecular weight phosphotyrosine protein phosphatase	3.1.3.2 3.1.3.48
c143767_g1	Cellular Processes	Cellular commiunity	Adherens junction	ko04520	K14394	low molecular weight phosphotyrosine protein phosphatase	3.1.3.2 3.1.3.48
c114282_g1	Cellular Processes	Cellular commiunity	Adherens junction	ko04520	K14394	low molecular weight phosphotyrosine protein phosphatase	3.1.3.2 3.1.3.48
c84858_g1	Cellular Processes	Cellular commiunity	Adherens junction	ko04520	K14394	low molecular weight phosphotyrosine protein phosphatase	3.1.3.2 3.1.3.48
c76544_g1	Cellular Processes	Cellular commiunity	Tight junction	ko04530	K01110	phosphatidylinositol-3,4,5-trisphosphate 3-phosphatase and dual-specificity protein phosphatase PTEN	3.1.3.16 3.1.3.48 3.1.3.67
c75052_g1	Cellular Processes	Cellular commiunity	Tight junction	ko04530	K01110	phosphatidylinositol-3,4,5-trisphosphate 3-phosphatase and dual-specificity protein phosphatase PTEN	3.1.3.16 3.1.3.48 3.1.3.67
c92175_g1	Cellular Processes	Cellular commiunity	Tight junction	ko04530	K01110	phosphatidylinositol-3,4,5-trisphosphate 3-phosphatase and dual-specificity protein phosphatase PTEN	3.1.3.16 3.1.3.48 3.1.3.67
c178523_g1	Cellular Processes	Cellular commiunity	Tight junction	ko04530	K01110	phosphatidylinositol-3,4,5-trisphosphate 3-phosphatase and dual-specificity protein phosphatase PTEN	3.1.3.16 3.1.3.48 3.1.3.67
c58134_g1	Cellular Processes	Cellular commiunity	Tight junction	ko04530	K01110	phosphatidylinositol-3,4,5-trisphosphate 3-phosphatase and dual-specificity protein phosphatase PTEN	3.1.3.16 3.1.3.48 3.1.3.67
c158514_g1	Cellular Processes	Cellular commiunity	Tight junction	ko04530	K02105	catenin beta 1
c58436_g1	Cellular Processes	Cellular commiunity	Tight junction	ko04530	K02105	catenin beta 1
c141812_g1	Cellular Processes	Cellular commiunity	Tight junction	ko04530	K02105	catenin beta 1
c116455_g1	Cellular Processes	Cellular commiunity	Tight junction	ko04530	K02677	classical protein kinase C	2.7.11.13
c61440_g1	Cellular Processes	Cellular commiunity	Tight junction	ko04530	K02677	classical protein kinase C	2.7.11.13
c71418_g4	Cellular Processes	Cellular commiunity	Tight junction	ko04530	K02677	classical protein kinase C	2.7.11.13
c71418_g3	Cellular Processes	Cellular commiunity	Tight junction	ko04530	K02677	classical protein kinase C	2.7.11.13
c164213_g1	Cellular Processes	Cellular commiunity	Tight junction	ko04530	K02833	GTPase HRas
c136258_g1	Cellular Processes	Cellular commiunity	Tight junction	ko04530	K02833	GTPase HRas
c13777_g1	Cellular Processes	Cellular commiunity	Tight junction	ko04530	K02833	GTPase HRas
c80958_g1	Cellular Processes	Cellular commiunity	Tight junction	ko04530	K03097	casein kinase II subunit alpha	2.7.11.1
c158236_g1	Cellular Processes	Cellular commiunity	Tight junction	ko04530	K03097	casein kinase II subunit alpha	2.7.11.1
c154889_g1	Cellular Processes	Cellular commiunity	Tight junction	ko04530	K03097	casein kinase II subunit alpha	2.7.11.1
c86572_g1	Cellular Processes	Cellular commiunity	Tight junction	ko04530	K03097	casein kinase II subunit alpha	2.7.11.1
c148679_g1	Cellular Processes	Cellular commiunity	Tight junction	ko04530	K03097	casein kinase II subunit alpha	2.7.11.1
c67257_g1	Cellular Processes	Cellular commiunity	Tight junction	ko04530	K03097	casein kinase II subunit alpha	2.7.11.1
c48953_g1	Cellular Processes	Cellular commiunity	Tight junction	ko04530	K03115	casein kinase II subunit beta
c61509_g1	Cellular Processes	Cellular commiunity	Tight junction	ko04530	K03115	casein kinase II subunit beta
c186053_g1	Cellular Processes	Cellular commiunity	Tight junction	ko04530	K03115	casein kinase II subunit beta
c15998_g1	Cellular Processes	Cellular commiunity	Tight junction	ko04530	K03115	casein kinase II subunit beta
c95228_g1	Cellular Processes	Cellular commiunity	Tight junction	ko04530	K03115	casein kinase II subunit beta
c82451_g1	Cellular Processes	Cellular commiunity	Tight junction	ko04530	K03456	serine/threonine-protein phosphatase 2A regulatory subunit A
c113930_g1	Cellular Processes	Cellular commiunity	Tight junction	ko04530	K03456	serine/threonine-protein phosphatase 2A regulatory subunit A
c116570_g1	Cellular Processes	Cellular commiunity	Tight junction	ko04530	K03456	serine/threonine-protein phosphatase 2A regulatory subunit A
c130543_g1	Cellular Processes	Cellular commiunity	Tight junction	ko04530	K03456	serine/threonine-protein phosphatase 2A regulatory subunit A
c64472_g1	Cellular Processes	Cellular commiunity	Tight junction	ko04530	K03456	serine/threonine-protein phosphatase 2A regulatory subunit A
c120065_g1	Cellular Processes	Cellular commiunity	Tight junction	ko04530	K03456	serine/threonine-protein phosphatase 2A regulatory subunit A
c128915_g1	Cellular Processes	Cellular commiunity	Tight junction	ko04530	K03456	serine/threonine-protein phosphatase 2A regulatory subunit A
c136568_g1	Cellular Processes	Cellular commiunity	Tight junction	ko04530	K03456	serine/threonine-protein phosphatase 2A regulatory subunit A
c75355_g1	Cellular Processes	Cellular commiunity	Tight junction	ko04530	K03456	serine/threonine-protein phosphatase 2A regulatory subunit A
c67307_g1	Cellular Processes	Cellular commiunity	Tight junction	ko04530	K04237	partitioning defective protein 3
c67307_g2	Cellular Processes	Cellular commiunity	Tight junction	ko04530	K04237	partitioning defective protein 3
c62624_g1	Cellular Processes	Cellular commiunity	Tight junction	ko04530	K04354	serine/threonine-protein phosphatase 2A regulatory subunit B
c98132_g1	Cellular Processes	Cellular commiunity	Tight junction	ko04530	K04354	serine/threonine-protein phosphatase 2A regulatory subunit B
c134075_g1	Cellular Processes	Cellular commiunity	Tight junction	ko04530	K04382	serine/threonine-protein phosphatase 2A catalytic subunit	3.1.3.16
c57898_g1	Cellular Processes	Cellular commiunity	Tight junction	ko04530	K04382	serine/threonine-protein phosphatase 2A catalytic subunit	3.1.3.16
c127483_g1	Cellular Processes	Cellular commiunity	Tight junction	ko04530	K04382	serine/threonine-protein phosphatase 2A catalytic subunit	3.1.3.16
c140144_g1	Cellular Processes	Cellular commiunity	Tight junction	ko04530	K04382	serine/threonine-protein phosphatase 2A catalytic subunit	3.1.3.16
c79549_g1	Cellular Processes	Cellular commiunity	Tight junction	ko04530	K04382	serine/threonine-protein phosphatase 2A catalytic subunit	3.1.3.16
c182051_g1	Cellular Processes	Cellular commiunity	Tight junction	ko04530	K04382	serine/threonine-protein phosphatase 2A catalytic subunit	3.1.3.16
c120142_g1	Cellular Processes	Cellular commiunity	Tight junction	ko04530	K04382	serine/threonine-protein phosphatase 2A catalytic subunit	3.1.3.16
c158669_g1	Cellular Processes	Cellular commiunity	Tight junction	ko04530	K04382	serine/threonine-protein phosphatase 2A catalytic subunit	3.1.3.16
c103478_g1	Cellular Processes	Cellular commiunity	Tight junction	ko04530	K04382	serine/threonine-protein phosphatase 2A catalytic subunit	3.1.3.16
c140669_g1	Cellular Processes	Cellular commiunity	Tight junction	ko04530	K04382	serine/threonine-protein phosphatase 2A catalytic subunit	3.1.3.16
c116526_g1	Cellular Processes	Cellular commiunity	Tight junction	ko04530	K04382	serine/threonine-protein phosphatase 2A catalytic subunit	3.1.3.16
c114140_g1	Cellular Processes	Cellular commiunity	Tight junction	ko04530	K04382	serine/threonine-protein phosphatase 2A catalytic subunit	3.1.3.16
c157924_g1	Cellular Processes	Cellular commiunity	Tight junction	ko04530	K04393	cell division control protein 42
c49766_g1	Cellular Processes	Cellular commiunity	Tight junction	ko04530	K04393	cell division control protein 42
c63479_g1	Cellular Processes	Cellular commiunity	Tight junction	ko04530	K04393	cell division control protein 42
c122738_g1	Cellular Processes	Cellular commiunity	Tight junction	ko04530	K04424	sterile alpha motif and leucine zipper containing kinase AZK	2.7.11.25
c187993_g1	Cellular Processes	Cellular commiunity	Tight junction	ko04530	K04424	sterile alpha motif and leucine zipper containing kinase AZK	2.7.11.25
c97019_g1	Cellular Processes	Cellular commiunity	Tight junction	ko04530	K04424	sterile alpha motif and leucine zipper containing kinase AZK	2.7.11.25
c185578_g1	Cellular Processes	Cellular commiunity	Tight junction	ko04530	K04424	sterile alpha motif and leucine zipper containing kinase AZK	2.7.11.25
c174590_g1	Cellular Processes	Cellular commiunity	Tight junction	ko04530	K04456	RAC serine/threonine-protein kinase	2.7.11.1
c137665_g1	Cellular Processes	Cellular commiunity	Tight junction	ko04530	K04456	RAC serine/threonine-protein kinase	2.7.11.1
c156917_g1	Cellular Processes	Cellular commiunity	Tight junction	ko04530	K04456	RAC serine/threonine-protein kinase	2.7.11.1
c164862_g1	Cellular Processes	Cellular commiunity	Tight junction	ko04530	K04456	RAC serine/threonine-protein kinase	2.7.11.1
c78429_g1	Cellular Processes	Cellular commiunity	Tight junction	ko04530	K04456	RAC serine/threonine-protein kinase	2.7.11.1
c180592_g1	Cellular Processes	Cellular commiunity	Tight junction	ko04530	K04456	RAC serine/threonine-protein kinase	2.7.11.1
c65804_g1	Cellular Processes	Cellular commiunity	Tight junction	ko04530	K04456	RAC serine/threonine-protein kinase	2.7.11.1
c38731_g1	Cellular Processes	Cellular commiunity	Tight junction	ko04530	K04456	RAC serine/threonine-protein kinase	2.7.11.1
c177284_g1	Cellular Processes	Cellular commiunity	Tight junction	ko04530	K04456	RAC serine/threonine-protein kinase	2.7.11.1
c78648_g1	Cellular Processes	Cellular commiunity	Tight junction	ko04530	K04456	RAC serine/threonine-protein kinase	2.7.11.1
c139495_g1	Cellular Processes	Cellular commiunity	Tight junction	ko04530	K04513	Ras homolog gene family, member A
c164611_g1	Cellular Processes	Cellular commiunity	Tight junction	ko04530	K04513	Ras homolog gene family, member A
c56790_g1	Cellular Processes	Cellular commiunity	Tight junction	ko04530	K04513	Ras homolog gene family, member A
c68451_g1	Cellular Processes	Cellular commiunity	Tight junction	ko04530	K04513	Ras homolog gene family, member A
c74367_g1	Cellular Processes	Cellular commiunity	Tight junction	ko04530	K04630	guanine nucleotide-binding protein G(i) subunit alpha
c57780_g1	Cellular Processes	Cellular commiunity	Tight junction	ko04530	K04630	guanine nucleotide-binding protein G(i) subunit alpha
c137731_g1	Cellular Processes	Cellular commiunity	Tight junction	ko04530	K04630	guanine nucleotide-binding protein G(i) subunit alpha
c3688_g1	Cellular Processes	Cellular commiunity	Tight junction	ko04530	K05631	atrophin-1 interacting protein 3 (BAI1-associated protein 1)
c67228_g1	Cellular Processes	Cellular commiunity	Tight junction	ko04530	K05691	catenin alpha
c131414_g1	Cellular Processes	Cellular commiunity	Tight junction	ko04530	K05692	actin beta/gamma 1
c43771_g1	Cellular Processes	Cellular commiunity	Tight junction	ko04530	K05692	actin beta/gamma 1
c4958_g1	Cellular Processes	Cellular commiunity	Tight junction	ko04530	K05692	actin beta/gamma 1
c50949_g1	Cellular Processes	Cellular commiunity	Tight junction	ko04530	K05692	actin beta/gamma 1
c9610_g1	Cellular Processes	Cellular commiunity	Tight junction	ko04530	K05692	actin beta/gamma 1
c43354_g1	Cellular Processes	Cellular commiunity	Tight junction	ko04530	K05692	actin beta/gamma 1
c52968_g1	Cellular Processes	Cellular commiunity	Tight junction	ko04530	K05692	actin beta/gamma 1
c158798_g1	Cellular Processes	Cellular commiunity	Tight junction	ko04530	K05692	actin beta/gamma 1
c116607_g1	Cellular Processes	Cellular commiunity	Tight junction	ko04530	K05692	actin beta/gamma 1
c63033_g1	Cellular Processes	Cellular commiunity	Tight junction	ko04530	K05692	actin beta/gamma 1
c101900_g1	Cellular Processes	Cellular commiunity	Tight junction	ko04530	K05692	actin beta/gamma 1
c60279_g1	Cellular Processes	Cellular commiunity	Tight junction	ko04530	K05692	actin beta/gamma 1
c21987_g1	Cellular Processes	Cellular commiunity	Tight junction	ko04530	K05692	actin beta/gamma 1
c67032_g2	Cellular Processes	Cellular commiunity	Tight junction	ko04530	K05692	actin beta/gamma 1
c70950_g1	Cellular Processes	Cellular commiunity	Tight junction	ko04530	K05692	actin beta/gamma 1
c102865_g1	Cellular Processes	Cellular commiunity	Tight junction	ko04530	K05692	actin beta/gamma 1
c68255_g1	Cellular Processes	Cellular commiunity	Tight junction	ko04530	K05692	actin beta/gamma 1
c19589_g1	Cellular Processes	Cellular commiunity	Tight junction	ko04530	K05692	actin beta/gamma 1
c5018_g1	Cellular Processes	Cellular commiunity	Tight junction	ko04530	K05692	actin beta/gamma 1
c131964_g1	Cellular Processes	Cellular commiunity	Tight junction	ko04530	K05692	actin beta/gamma 1
c158572_g1	Cellular Processes	Cellular commiunity	Tight junction	ko04530	K05692	actin beta/gamma 1
c126777_g1	Cellular Processes	Cellular commiunity	Tight junction	ko04530	K05692	actin beta/gamma 1
c102713_g1	Cellular Processes	Cellular commiunity	Tight junction	ko04530	K05692	actin beta/gamma 1
c71985_g1	Cellular Processes	Cellular commiunity	Tight junction	ko04530	K05692	actin beta/gamma 1
c17721_g1	Cellular Processes	Cellular commiunity	Tight junction	ko04530	K05692	actin beta/gamma 1
c73147_g1	Cellular Processes	Cellular commiunity	Tight junction	ko04530	K05692	actin beta/gamma 1
c67455_g1	Cellular Processes	Cellular commiunity	Tight junction	ko04530	K05692	actin beta/gamma 1
c105102_g1	Cellular Processes	Cellular commiunity	Tight junction	ko04530	K05692	actin beta/gamma 1
c13917_g1	Cellular Processes	Cellular commiunity	Tight junction	ko04530	K05692	actin beta/gamma 1
c86504_g1	Cellular Processes	Cellular commiunity	Tight junction	ko04530	K05692	actin beta/gamma 1
c15891_g1	Cellular Processes	Cellular commiunity	Tight junction	ko04530	K05692	actin beta/gamma 1
c185038_g1	Cellular Processes	Cellular commiunity	Tight junction	ko04530	K05692	actin beta/gamma 1
c73147_g3	Cellular Processes	Cellular commiunity	Tight junction	ko04530	K05692	actin beta/gamma 1
c103451_g1	Cellular Processes	Cellular commiunity	Tight junction	ko04530	K05692	actin beta/gamma 1
c52968_g2	Cellular Processes	Cellular commiunity	Tight junction	ko04530	K05692	actin beta/gamma 1
c73147_g2	Cellular Processes	Cellular commiunity	Tight junction	ko04530	K05692	actin beta/gamma 1
c106754_g1	Cellular Processes	Cellular commiunity	Tight junction	ko04530	K05692	actin beta/gamma 1
c22120_g1	Cellular Processes	Cellular commiunity	Tight junction	ko04530	K05699	actinin alpha
c84731_g1	Cellular Processes	Cellular commiunity	Tight junction	ko04530	K05699	actinin alpha
c30169_g1	Cellular Processes	Cellular commiunity	Tight junction	ko04530	K05699	actinin alpha
c72682_g1	Cellular Processes	Cellular commiunity	Tight junction	ko04530	K05702	afadin
c11085_g1	Cellular Processes	Cellular commiunity	Tight junction	ko04530	K05702	afadin
c70523_g1	Cellular Processes	Cellular commiunity	Tight junction	ko04530	K05704	tyrosine-protein kinase Src	2.7.10.2
c126526_g1	Cellular Processes	Cellular commiunity	Tight junction	ko04530	K05705	tyrosine-protein kinase Yes	2.7.10.2
c71474_g4	Cellular Processes	Cellular commiunity	Tight junction	ko04530	K06068	novel protein kinase C delta type	2.7.11.13
c71474_g3	Cellular Processes	Cellular commiunity	Tight junction	ko04530	K06068	novel protein kinase C delta type	2.7.11.13
c78412_g1	Cellular Processes	Cellular commiunity	Tight junction	ko04530	K06068	novel protein kinase C delta type	2.7.11.13
c71474_g1	Cellular Processes	Cellular commiunity	Tight junction	ko04530	K06068	novel protein kinase C delta type	2.7.11.13
c69301_g1	Cellular Processes	Cellular commiunity	Tight junction	ko04530	K06069	atypical protein kinase C iota type	2.7.11.13
c59908_g1	Cellular Processes	Cellular commiunity	Tight junction	ko04530	K06069	atypical protein kinase C iota type	2.7.11.13
c113849_g1	Cellular Processes	Cellular commiunity	Tight junction	ko04530	K06087	claudin
c70514_g1	Cellular Processes	Cellular commiunity	Tight junction	ko04530	K06091	MAGUK p55 subfamily member 5
c65598_g1	Cellular Processes	Cellular commiunity	Tight junction	ko04530	K06091	MAGUK p55 subfamily member 5
c168777_g1	Cellular Processes	Cellular commiunity	Tight junction	ko04530	K06091	MAGUK p55 subfamily member 5
c29069_g1	Cellular Processes	Cellular commiunity	Tight junction	ko04530	K06091	MAGUK p55 subfamily member 5
c108743_g1	Cellular Processes	Cellular commiunity	Tight junction	ko04530	K06091	MAGUK p55 subfamily member 5
c136772_g1	Cellular Processes	Cellular commiunity	Tight junction	ko04530	K06091	MAGUK p55 subfamily member 5
c133810_g1	Cellular Processes	Cellular commiunity	Tight junction	ko04530	K06091	MAGUK p55 subfamily member 5
c46626_g1	Cellular Processes	Cellular commiunity	Tight junction	ko04530	K06093	partitioning defective protein 6
c72221_g1	Cellular Processes	Cellular commiunity	Tight junction	ko04530	K06094	lethal(2) giant larvae protein
c109872_g1	Cellular Processes	Cellular commiunity	Tight junction	ko04530	K06094	lethal(2) giant larvae protein
c53084_g1	Cellular Processes	Cellular commiunity	Tight junction	ko04530	K06095	multiple PDZ domain protein
c62205_g1	Cellular Processes	Cellular commiunity	Tight junction	ko04530	K06096	vesicle-associated membrane protein-associated protein A
c22253_g2	Cellular Processes	Cellular commiunity	Tight junction	ko04530	K06096	vesicle-associated membrane protein-associated protein A
c178135_g1	Cellular Processes	Cellular commiunity	Tight junction	ko04530	K06099	cold shock domain protein A
c67371_g1	Cellular Processes	Cellular commiunity	Tight junction	ko04530	K06099	cold shock domain protein A
c62159_g1	Cellular Processes	Cellular commiunity	Tight junction	ko04530	K06100	symplekin
c1059_g1	Cellular Processes	Cellular commiunity	Tight junction	ko04530	K06101	histone-lysine N-methyltransferase ASH1L	2.1.1.43
c72367_g1	Cellular Processes	Cellular commiunity	Tight junction	ko04530	K06101	histone-lysine N-methyltransferase ASH1L	2.1.1.43
c139901_g1	Cellular Processes	Cellular commiunity	Tight junction	ko04530	K06101	histone-lysine N-methyltransferase ASH1L	2.1.1.43
c123515_g1	Cellular Processes	Cellular commiunity	Tight junction	ko04530	K06101	histone-lysine N-methyltransferase ASH1L	2.1.1.43
c50383_g1	Cellular Processes	Cellular commiunity	Tight junction	ko04530	K06101	histone-lysine N-methyltransferase ASH1L	2.1.1.43
c60652_g1	Cellular Processes	Cellular commiunity	Tight junction	ko04530	K06103	calcium/calmodulin-dependent serine protein kinase	2.7.11.1
c188650_g1	Cellular Processes	Cellular commiunity	Tight junction	ko04530	K06103	calcium/calmodulin-dependent serine protein kinase	2.7.11.1
c72749_g5	Cellular Processes	Cellular commiunity	Tight junction	ko04530	K06103	calcium/calmodulin-dependent serine protein kinase	2.7.11.1
c52074_g1	Cellular Processes	Cellular commiunity	Tight junction	ko04530	K06107	erythrocyte membrane protein band 4.1
c177815_g1	Cellular Processes	Cellular commiunity	Tight junction	ko04530	K06107	erythrocyte membrane protein band 4.1
c52829_g1	Cellular Processes	Cellular commiunity	Tight junction	ko04530	K06110	exocyst complex component 3
c142858_g1	Cellular Processes	Cellular commiunity	Tight junction	ko04530	K07827	GTPase KRas
c146235_g1	Cellular Processes	Cellular commiunity	Tight junction	ko04530	K07827	GTPase KRas
c12978_g1	Cellular Processes	Cellular commiunity	Tight junction	ko04530	K07827	GTPase KRas
c138498_g1	Cellular Processes	Cellular commiunity	Tight junction	ko04530	K07828	GTPase NRas
c119537_g1	Cellular Processes	Cellular commiunity	Tight junction	ko04530	K07828	GTPase NRas
c141036_g1	Cellular Processes	Cellular commiunity	Tight junction	ko04530	K07828	GTPase NRas
c45888_g1	Cellular Processes	Cellular commiunity	Tight junction	ko04530	K07830	Ras-related protein R-Ras2
c52581_g1	Cellular Processes	Cellular commiunity	Tight junction	ko04530	K07831	Ras-related protein M-Ras
c35465_g1	Cellular Processes	Cellular commiunity	Tight junction	ko04530	K07831	Ras-related protein M-Ras
c63537_g1	Cellular Processes	Cellular commiunity	Tight junction	ko04530	K10351	myosin regulatory light chain 2
c147832_g1	Cellular Processes	Cellular commiunity	Tight junction	ko04530	K10352	myosin heavy chain
c72145_g2	Cellular Processes	Cellular commiunity	Tight junction	ko04530	K10352	myosin heavy chain
c154334_g1	Cellular Processes	Cellular commiunity	Tight junction	ko04530	K10352	myosin heavy chain
c182691_g1	Cellular Processes	Cellular commiunity	Tight junction	ko04530	K10352	myosin heavy chain
c59491_g1	Cellular Processes	Cellular commiunity	Tight junction	ko04530	K10352	myosin heavy chain
c63794_g1	Cellular Processes	Cellular commiunity	Tight junction	ko04530	K10352	myosin heavy chain
c56598_g1	Cellular Processes	Cellular commiunity	Tight junction	ko04530	K10352	myosin heavy chain
c29425_g1	Cellular Processes	Cellular commiunity	Tight junction	ko04530	K10352	myosin heavy chain
c13746_g1	Cellular Processes	Cellular commiunity	Tight junction	ko04530	K10352	myosin heavy chain
c57277_g1	Cellular Processes	Cellular commiunity	Tight junction	ko04530	K10352	myosin heavy chain
c63270_g1	Cellular Processes	Cellular commiunity	Tight junction	ko04530	K10352	myosin heavy chain
c71760_g2	Cellular Processes	Cellular commiunity	Tight junction	ko04530	K10352	myosin heavy chain
c149757_g1	Cellular Processes	Cellular commiunity	Tight junction	ko04530	K12754	myosin regulatory light chain 7
c65177_g1	Cellular Processes	Cellular commiunity	Tight junction	ko04530	K12757	myosin regulatory light chain 12
c61514_g2	Cellular Processes	Cellular commiunity	Tight junction	ko04530	K12757	myosin regulatory light chain 12
c50784_g1	Cellular Processes	Cellular commiunity	Tight junction	ko04530	K12757	myosin regulatory light chain 12
c44966_g1	Cellular Processes	Cellular commiunity	Tight junction	ko04530	K12757	myosin regulatory light chain 12
c73785_g1	Cellular Processes	Cellular commiunity	Tight junction	ko04530	K12758	fast skeletal myosin light chain 2
c8488_g1	Cellular Processes	Cellular commiunity	Tight junction	ko04530	K17751	myosin heavy chain 6/7
c72145_g1	Cellular Processes	Cellular commiunity	Tight junction	ko04530	K17751	myosin heavy chain 6/7
c17509_g1	Cellular Processes	Cellular commiunity	Tight junction	ko04530	K17751	myosin heavy chain 6/7
c73291_g1	Cellular Processes	Cellular commiunity	Tight junction	ko04530	K17751	myosin heavy chain 6/7
c65759_g2	Cellular Processes	Cellular commiunity	Tight junction	ko04530	K17751	myosin heavy chain 6/7
c72504_g2	Cellular Processes	Cellular commiunity	Tight junction	ko04530	K17751	myosin heavy chain 6/7
c19337_g1	Cellular Processes	Cellular commiunity	Tight junction	ko04530	K17751	myosin heavy chain 6/7
c116678_g1	Cellular Processes	Cellular commiunity	Tight junction	ko04530	K17751	myosin heavy chain 6/7
c78127_g1	Cellular Processes	Cellular commiunity	Tight junction	ko04530	K17751	myosin heavy chain 6/7
c41494_g3	Cellular Processes	Cellular commiunity	Tight junction	ko04530	K17751	myosin heavy chain 6/7
c184489_g1	Cellular Processes	Cellular commiunity	Tight junction	ko04530	K17751	myosin heavy chain 6/7
c8591_g1	Cellular Processes	Cellular commiunity	Tight junction	ko04530	K17751	myosin heavy chain 6/7
c72504_g1	Cellular Processes	Cellular commiunity	Tight junction	ko04530	K17751	myosin heavy chain 6/7
c192326_g1	Cellular Processes	Cellular commiunity	Tight junction	ko04530	K17751	myosin heavy chain 6/7
c22605_g1	Cellular Processes	Cellular commiunity	Tight junction	ko04530	K18050	novel protein kinase C epsilon type	2.7.11.13
c71474_g2	Cellular Processes	Cellular commiunity	Tight junction	ko04530	K18050	novel protein kinase C epsilon type	2.7.11.13
c105332_g1	Cellular Processes	Cellular commiunity	Tight junction	ko04530	K18050	novel protein kinase C epsilon type	2.7.11.13
c52236_g1	Cellular Processes	Cellular commiunity	Tight junction	ko04530	K18050	novel protein kinase C epsilon type	2.7.11.13
c71371_g1	Cellular Processes	Cellular commiunity	Tight junction	ko04530	K18625	protein Shroom
c130168_g1	Cellular Processes	Cellular commiunity	Tight junction	ko04530	K18625	protein Shroom
c66777_g1	Cellular Processes	Cellular commiunity	Tight junction	ko04530	K18625	protein Shroom
c66777_g2	Cellular Processes	Cellular commiunity	Tight junction	ko04530	K18625	protein Shroom
c116095_g1	Cellular Processes	Cellular commiunity	Tight junction	ko04530	K18625	protein Shroom
c63974_g2	Cellular Processes	Cellular commiunity	Tight junction	ko04530	K18625	protein Shroom
c47244_g1	Cellular Processes	Cellular commiunity	Tight junction	ko04530	K06114	spectrin alpha
c14038_g1	Cellular Processes	Cellular commiunity	Tight junction	ko04530	K06114	spectrin alpha
c169129_g1	Cellular Processes	Cellular commiunity	Tight junction	ko04530	K06114	spectrin alpha
c29165_g1	Cellular Processes	Cellular commiunity	Tight junction	ko04530	K06114	spectrin alpha
c179509_g1	Cellular Processes	Cellular commiunity	Tight junction	ko04530	K06114	spectrin alpha
c158810_g1	Cellular Processes	Cellular commiunity	Tight junction	ko04530	K06114	spectrin alpha
c72909_g1	Cellular Processes	Cellular commiunity	Tight junction	ko04530	K06114	spectrin alpha
c73724_g1	Cellular Processes	Cellular commiunity	Tight junction	ko04530	K06115	spectrin beta
c182189_g1	Cellular Processes	Cellular commiunity	Tight junction	ko04530	K06115	spectrin beta
c147476_g1	Cellular Processes	Cellular commiunity	Tight junction	ko04530	K06115	spectrin beta
c59101_g1	Cellular Processes	Cellular commiunity	Tight junction	ko04530	K06115	spectrin beta
c178007_g1	Cellular Processes	Cellular commiunity	Tight junction	ko04530	K06115	spectrin beta
c78048_g1	Cellular Processes	Cellular commiunity	Tight junction	ko04530	K06115	spectrin beta
c72581_g1	Cellular Processes	Cellular commiunity	Tight junction	ko04530	K06115	spectrin beta
c165770_g1	Cellular Processes	Cellular commiunity	Tight junction	ko04530	K06115	spectrin beta
c62640_g1	Cellular Processes	Cellular commiunity	Gap junction	ko04540	K02087	cyclin-dependent kinase 1	2.7.11.22 2.7.11.23
c116455_g1	Cellular Processes	Cellular commiunity	Gap junction	ko04540	K02677	classical protein kinase C	2.7.11.13
c61440_g1	Cellular Processes	Cellular commiunity	Gap junction	ko04540	K02677	classical protein kinase C	2.7.11.13
c71418_g4	Cellular Processes	Cellular commiunity	Gap junction	ko04540	K02677	classical protein kinase C	2.7.11.13
c71418_g3	Cellular Processes	Cellular commiunity	Gap junction	ko04540	K02677	classical protein kinase C	2.7.11.13
c164213_g1	Cellular Processes	Cellular commiunity	Gap junction	ko04540	K02833	GTPase HRas
c136258_g1	Cellular Processes	Cellular commiunity	Gap junction	ko04540	K02833	GTPase HRas
c13777_g1	Cellular Processes	Cellular commiunity	Gap junction	ko04540	K02833	GTPase HRas
c167592_g1	Cellular Processes	Cellular commiunity	Gap junction	ko04540	K03099	son of sevenless
c64359_g1	Cellular Processes	Cellular commiunity	Gap junction	ko04540	K03099	son of sevenless
c65820_g1	Cellular Processes	Cellular commiunity	Gap junction	ko04540	K04157	5-hydroxytryptamine receptor 2
c62718_g1	Cellular Processes	Cellular commiunity	Gap junction	ko04540	K04157	5-hydroxytryptamine receptor 2
c63993_g1	Cellular Processes	Cellular commiunity	Gap junction	ko04540	K04157	5-hydroxytryptamine receptor 2
c154373_g1	Cellular Processes	Cellular commiunity	Gap junction	ko04540	K04345	protein kinase A	2.7.11.11
c74364_g1	Cellular Processes	Cellular commiunity	Gap junction	ko04540	K04345	protein kinase A	2.7.11.11
c33330_g1	Cellular Processes	Cellular commiunity	Gap junction	ko04540	K04345	protein kinase A	2.7.11.11
c119292_g1	Cellular Processes	Cellular commiunity	Gap junction	ko04540	K04361	epidermal growth factor receptor	2.7.10.1
c104031_g1	Cellular Processes	Cellular commiunity	Gap junction	ko04540	K04361	epidermal growth factor receptor	2.7.10.1
c72393_g1	Cellular Processes	Cellular commiunity	Gap junction	ko04540	K04361	epidermal growth factor receptor	2.7.10.1
c107460_g1	Cellular Processes	Cellular commiunity	Gap junction	ko04540	K04361	epidermal growth factor receptor	2.7.10.1
c174509_g1	Cellular Processes	Cellular commiunity	Gap junction	ko04540	K04361	epidermal growth factor receptor	2.7.10.1
c184710_g1	Cellular Processes	Cellular commiunity	Gap junction	ko04540	K04361	epidermal growth factor receptor	2.7.10.1
c73935_g1	Cellular Processes	Cellular commiunity	Gap junction	ko04540	K04361	epidermal growth factor receptor	2.7.10.1
c178157_g1	Cellular Processes	Cellular commiunity	Gap junction	ko04540	K04361	epidermal growth factor receptor	2.7.10.1
c36591_g1	Cellular Processes	Cellular commiunity	Gap junction	ko04540	K04361	epidermal growth factor receptor	2.7.10.1
c167520_g1	Cellular Processes	Cellular commiunity	Gap junction	ko04540	K04361	epidermal growth factor receptor	2.7.10.1
c95999_g1	Cellular Processes	Cellular commiunity	Gap junction	ko04540	K04361	epidermal growth factor receptor	2.7.10.1
c99228_g1	Cellular Processes	Cellular commiunity	Gap junction	ko04540	K04361	epidermal growth factor receptor	2.7.10.1
c88294_g1	Cellular Processes	Cellular commiunity	Gap junction	ko04540	K04361	epidermal growth factor receptor	2.7.10.1
c178907_g1	Cellular Processes	Cellular commiunity	Gap junction	ko04540	K04361	epidermal growth factor receptor	2.7.10.1
c163088_g1	Cellular Processes	Cellular commiunity	Gap junction	ko04540	K04361	epidermal growth factor receptor	2.7.10.1
c159485_g1	Cellular Processes	Cellular commiunity	Gap junction	ko04540	K04361	epidermal growth factor receptor	2.7.10.1
c157295_g1	Cellular Processes	Cellular commiunity	Gap junction	ko04540	K04361	epidermal growth factor receptor	2.7.10.1
c161349_g1	Cellular Processes	Cellular commiunity	Gap junction	ko04540	K04361	epidermal growth factor receptor	2.7.10.1
c94801_g1	Cellular Processes	Cellular commiunity	Gap junction	ko04540	K04363	platelet-derived growth factor receptor alpha	2.7.10.1
c159952_g1	Cellular Processes	Cellular commiunity	Gap junction	ko04540	K04363	platelet-derived growth factor receptor alpha	2.7.10.1
c99074_g1	Cellular Processes	Cellular commiunity	Gap junction	ko04540	K04363	platelet-derived growth factor receptor alpha	2.7.10.1
c88418_g1	Cellular Processes	Cellular commiunity	Gap junction	ko04540	K04363	platelet-derived growth factor receptor alpha	2.7.10.1
c27252_g1	Cellular Processes	Cellular commiunity	Gap junction	ko04540	K04363	platelet-derived growth factor receptor alpha	2.7.10.1
c118677_g1	Cellular Processes	Cellular commiunity	Gap junction	ko04540	K04363	platelet-derived growth factor receptor alpha	2.7.10.1
c105441_g1	Cellular Processes	Cellular commiunity	Gap junction	ko04540	K04363	platelet-derived growth factor receptor alpha	2.7.10.1
c80696_g1	Cellular Processes	Cellular commiunity	Gap junction	ko04540	K04363	platelet-derived growth factor receptor alpha	2.7.10.1
c176689_g1	Cellular Processes	Cellular commiunity	Gap junction	ko04540	K04363	platelet-derived growth factor receptor alpha	2.7.10.1
c96257_g1	Cellular Processes	Cellular commiunity	Gap junction	ko04540	K04363	platelet-derived growth factor receptor alpha	2.7.10.1
c109402_g1	Cellular Processes	Cellular commiunity	Gap junction	ko04540	K04363	platelet-derived growth factor receptor alpha	2.7.10.1
c85415_g1	Cellular Processes	Cellular commiunity	Gap junction	ko04540	K04363	platelet-derived growth factor receptor alpha	2.7.10.1
c160454_g1	Cellular Processes	Cellular commiunity	Gap junction	ko04540	K04364	growth factor receptor-binding protein 2
c67136_g2	Cellular Processes	Cellular commiunity	Gap junction	ko04540	K04364	growth factor receptor-binding protein 2
c35211_g1	Cellular Processes	Cellular commiunity	Gap junction	ko04540	K04368	mitogen-activated protein kinase kinase 1	2.7.12.2
c100734_g1	Cellular Processes	Cellular commiunity	Gap junction	ko04540	K04368	mitogen-activated protein kinase kinase 1	2.7.12.2
c25091_g1	Cellular Processes	Cellular commiunity	Gap junction	ko04540	K04368	mitogen-activated protein kinase kinase 1	2.7.12.2
c14829_g1	Cellular Processes	Cellular commiunity	Gap junction	ko04540	K04368	mitogen-activated protein kinase kinase 1	2.7.12.2
c59917_g1	Cellular Processes	Cellular commiunity	Gap junction	ko04540	K04368	mitogen-activated protein kinase kinase 1	2.7.12.2
c67811_g1	Cellular Processes	Cellular commiunity	Gap junction	ko04540	K04368	mitogen-activated protein kinase kinase 1	2.7.12.2
c45571_g1	Cellular Processes	Cellular commiunity	Gap junction	ko04540	K04368	mitogen-activated protein kinase kinase 1	2.7.12.2
c115631_g1	Cellular Processes	Cellular commiunity	Gap junction	ko04540	K04368	mitogen-activated protein kinase kinase 1	2.7.12.2
c124511_g1	Cellular Processes	Cellular commiunity	Gap junction	ko04540	K04371	mitogen-activated protein kinase 1/3	2.7.11.24
c58181_g1	Cellular Processes	Cellular commiunity	Gap junction	ko04540	K04371	mitogen-activated protein kinase 1/3	2.7.11.24
c14645_g1	Cellular Processes	Cellular commiunity	Gap junction	ko04540	K04371	mitogen-activated protein kinase 1/3	2.7.11.24
c186110_g1	Cellular Processes	Cellular commiunity	Gap junction	ko04540	K04371	mitogen-activated protein kinase 1/3	2.7.11.24
c54046_g1	Cellular Processes	Cellular commiunity	Gap junction	ko04540	K04371	mitogen-activated protein kinase 1/3	2.7.11.24
c95921_g1	Cellular Processes	Cellular commiunity	Gap junction	ko04540	K04420	mitogen-activated protein kinase kinase kinase 2	2.7.11.25
c177967_g1	Cellular Processes	Cellular commiunity	Gap junction	ko04540	K04420	mitogen-activated protein kinase kinase kinase 2	2.7.11.25
c83127_g1	Cellular Processes	Cellular commiunity	Gap junction	ko04540	K04464	mitogen-activated protein kinase 7	2.7.11.24
c147683_g1	Cellular Processes	Cellular commiunity	Gap junction	ko04540	K04464	mitogen-activated protein kinase 7	2.7.11.24
c116441_g1	Cellular Processes	Cellular commiunity	Gap junction	ko04540	K04464	mitogen-activated protein kinase 7	2.7.11.24
c157706_g1	Cellular Processes	Cellular commiunity	Gap junction	ko04540	K04464	mitogen-activated protein kinase 7	2.7.11.24
c97428_g1	Cellular Processes	Cellular commiunity	Gap junction	ko04540	K04464	mitogen-activated protein kinase 7	2.7.11.24
c74367_g1	Cellular Processes	Cellular commiunity	Gap junction	ko04540	K04630	guanine nucleotide-binding protein G(i) subunit alpha
c57780_g1	Cellular Processes	Cellular commiunity	Gap junction	ko04540	K04630	guanine nucleotide-binding protein G(i) subunit alpha
c137731_g1	Cellular Processes	Cellular commiunity	Gap junction	ko04540	K04630	guanine nucleotide-binding protein G(i) subunit alpha
c63084_g3	Cellular Processes	Cellular commiunity	Gap junction	ko04540	K04632	guanine nucleotide-binding protein G(s) subunit alpha
c66647_g1	Cellular Processes	Cellular commiunity	Gap junction	ko04540	K04634	guanine nucleotide-binding protein G(q) subunit alpha
c170084_g1	Cellular Processes	Cellular commiunity	Gap junction	ko04540	K04634	guanine nucleotide-binding protein G(q) subunit alpha
c68715_g1	Cellular Processes	Cellular commiunity	Gap junction	ko04540	K04634	guanine nucleotide-binding protein G(q) subunit alpha
c66783_g1	Cellular Processes	Cellular commiunity	Gap junction	ko04540	K04634	guanine nucleotide-binding protein G(q) subunit alpha
c95013_g1	Cellular Processes	Cellular commiunity	Gap junction	ko04540	K04635	guanine nucleotide-binding protein subunit alpha-11
c67040_g1	Cellular Processes	Cellular commiunity	Gap junction	ko04540	K04635	guanine nucleotide-binding protein subunit alpha-11
c32156_g1	Cellular Processes	Cellular commiunity	Gap junction	ko04540	K04635	guanine nucleotide-binding protein subunit alpha-11
c50444_g1	Cellular Processes	Cellular commiunity	Gap junction	ko04540	K04635	guanine nucleotide-binding protein subunit alpha-11
c159113_g1	Cellular Processes	Cellular commiunity	Gap junction	ko04540	K04635	guanine nucleotide-binding protein subunit alpha-11
c72941_g1	Cellular Processes	Cellular commiunity	Gap junction	ko04540	K04958	inositol 1,4,5-triphosphate receptor type 1
c156447_g1	Cellular Processes	Cellular commiunity	Gap junction	ko04540	K04958	inositol 1,4,5-triphosphate receptor type 1
c21479_g1	Cellular Processes	Cellular commiunity	Gap junction	ko04540	K04958	inositol 1,4,5-triphosphate receptor type 1
c70523_g1	Cellular Processes	Cellular commiunity	Gap junction	ko04540	K05704	tyrosine-protein kinase Src	2.7.10.2
c11424_g1	Cellular Processes	Cellular commiunity	Gap junction	ko04540	K05858	phosphatidylinositol phospholipase C, beta	3.1.4.11
c157388_g1	Cellular Processes	Cellular commiunity	Gap junction	ko04540	K05858	phosphatidylinositol phospholipase C, beta	3.1.4.11
c182000_g1	Cellular Processes	Cellular commiunity	Gap junction	ko04540	K05858	phosphatidylinositol phospholipase C, beta	3.1.4.11
c30246_g1	Cellular Processes	Cellular commiunity	Gap junction	ko04540	K05858	phosphatidylinositol phospholipase C, beta	3.1.4.11
c68852_g1	Cellular Processes	Cellular commiunity	Gap junction	ko04540	K05858	phosphatidylinositol phospholipase C, beta	3.1.4.11
c64982_g1	Cellular Processes	Cellular commiunity	Gap junction	ko04540	K05858	phosphatidylinositol phospholipase C, beta	3.1.4.11
c73277_g5	Cellular Processes	Cellular commiunity	Gap junction	ko04540	K05858	phosphatidylinositol phospholipase C, beta	3.1.4.11
c69587_g1	Cellular Processes	Cellular commiunity	Gap junction	ko04540	K05858	phosphatidylinositol phospholipase C, beta	3.1.4.11
c148202_g1	Cellular Processes	Cellular commiunity	Gap junction	ko04540	K07374	tubulin alpha
c121375_g1	Cellular Processes	Cellular commiunity	Gap junction	ko04540	K07374	tubulin alpha
c43310_g1	Cellular Processes	Cellular commiunity	Gap junction	ko04540	K07374	tubulin alpha
c148857_g1	Cellular Processes	Cellular commiunity	Gap junction	ko04540	K07374	tubulin alpha
c87320_g1	Cellular Processes	Cellular commiunity	Gap junction	ko04540	K07374	tubulin alpha
c113625_g1	Cellular Processes	Cellular commiunity	Gap junction	ko04540	K07374	tubulin alpha
c69169_g1	Cellular Processes	Cellular commiunity	Gap junction	ko04540	K07374	tubulin alpha
c31085_g1	Cellular Processes	Cellular commiunity	Gap junction	ko04540	K07374	tubulin alpha
c33236_g1	Cellular Processes	Cellular commiunity	Gap junction	ko04540	K07374	tubulin alpha
c58688_g1	Cellular Processes	Cellular commiunity	Gap junction	ko04540	K07374	tubulin alpha
c97658_g1	Cellular Processes	Cellular commiunity	Gap junction	ko04540	K07374	tubulin alpha
c116956_g1	Cellular Processes	Cellular commiunity	Gap junction	ko04540	K07374	tubulin alpha
c38261_g1	Cellular Processes	Cellular commiunity	Gap junction	ko04540	K07374	tubulin alpha
c64726_g2	Cellular Processes	Cellular commiunity	Gap junction	ko04540	K07374	tubulin alpha
c68696_g2	Cellular Processes	Cellular commiunity	Gap junction	ko04540	K07374	tubulin alpha
c25065_g1	Cellular Processes	Cellular commiunity	Gap junction	ko04540	K07374	tubulin alpha
c38986_g1	Cellular Processes	Cellular commiunity	Gap junction	ko04540	K07374	tubulin alpha
c68796_g1	Cellular Processes	Cellular commiunity	Gap junction	ko04540	K07374	tubulin alpha
c117936_g1	Cellular Processes	Cellular commiunity	Gap junction	ko04540	K07374	tubulin alpha
c73311_g1	Cellular Processes	Cellular commiunity	Gap junction	ko04540	K07374	tubulin alpha
c48738_g1	Cellular Processes	Cellular commiunity	Gap junction	ko04540	K07374	tubulin alpha
c73311_g2	Cellular Processes	Cellular commiunity	Gap junction	ko04540	K07374	tubulin alpha
c182692_g1	Cellular Processes	Cellular commiunity	Gap junction	ko04540	K07374	tubulin alpha
c42734_g1	Cellular Processes	Cellular commiunity	Gap junction	ko04540	K07374	tubulin alpha
c32916_g1	Cellular Processes	Cellular commiunity	Gap junction	ko04540	K07374	tubulin alpha
c57002_g1	Cellular Processes	Cellular commiunity	Gap junction	ko04540	K07374	tubulin alpha
c70844_g1	Cellular Processes	Cellular commiunity	Gap junction	ko04540	K07374	tubulin alpha
c56195_g1	Cellular Processes	Cellular commiunity	Gap junction	ko04540	K07374	tubulin alpha
c48578_g1	Cellular Processes	Cellular commiunity	Gap junction	ko04540	K07374	tubulin alpha
c65252_g1	Cellular Processes	Cellular commiunity	Gap junction	ko04540	K07374	tubulin alpha
c151908_g1	Cellular Processes	Cellular commiunity	Gap junction	ko04540	K07374	tubulin alpha
c64726_g1	Cellular Processes	Cellular commiunity	Gap junction	ko04540	K07374	tubulin alpha
c161622_g1	Cellular Processes	Cellular commiunity	Gap junction	ko04540	K07374	tubulin alpha
c68696_g1	Cellular Processes	Cellular commiunity	Gap junction	ko04540	K07374	tubulin alpha
c9459_g1	Cellular Processes	Cellular commiunity	Gap junction	ko04540	K07374	tubulin alpha
c171723_g1	Cellular Processes	Cellular commiunity	Gap junction	ko04540	K07374	tubulin alpha
c109180_g1	Cellular Processes	Cellular commiunity	Gap junction	ko04540	K07374	tubulin alpha
c67799_g2	Cellular Processes	Cellular commiunity	Gap junction	ko04540	K07374	tubulin alpha
c125059_g1	Cellular Processes	Cellular commiunity	Gap junction	ko04540	K07374	tubulin alpha
c63245_g1	Cellular Processes	Cellular commiunity	Gap junction	ko04540	K07374	tubulin alpha
c65197_g1	Cellular Processes	Cellular commiunity	Gap junction	ko04540	K07374	tubulin alpha
c67799_g1	Cellular Processes	Cellular commiunity	Gap junction	ko04540	K07374	tubulin alpha
c48738_g2	Cellular Processes	Cellular commiunity	Gap junction	ko04540	K07374	tubulin alpha
c72802_g3	Cellular Processes	Cellular commiunity	Gap junction	ko04540	K07374	tubulin alpha
c65878_g1	Cellular Processes	Cellular commiunity	Gap junction	ko04540	K07374	tubulin alpha
c53602_g1	Cellular Processes	Cellular commiunity	Gap junction	ko04540	K07375	tubulin beta
c72935_g1	Cellular Processes	Cellular commiunity	Gap junction	ko04540	K07375	tubulin beta
c28078_g1	Cellular Processes	Cellular commiunity	Gap junction	ko04540	K07375	tubulin beta
c4444_g1	Cellular Processes	Cellular commiunity	Gap junction	ko04540	K07375	tubulin beta
c163241_g1	Cellular Processes	Cellular commiunity	Gap junction	ko04540	K07375	tubulin beta
c116349_g1	Cellular Processes	Cellular commiunity	Gap junction	ko04540	K07375	tubulin beta
c127336_g1	Cellular Processes	Cellular commiunity	Gap junction	ko04540	K07375	tubulin beta
c37880_g1	Cellular Processes	Cellular commiunity	Gap junction	ko04540	K07375	tubulin beta
c63982_g2	Cellular Processes	Cellular commiunity	Gap junction	ko04540	K07375	tubulin beta
c70702_g1	Cellular Processes	Cellular commiunity	Gap junction	ko04540	K07375	tubulin beta
c152684_g1	Cellular Processes	Cellular commiunity	Gap junction	ko04540	K07375	tubulin beta
c14330_g1	Cellular Processes	Cellular commiunity	Gap junction	ko04540	K07375	tubulin beta
c45158_g1	Cellular Processes	Cellular commiunity	Gap junction	ko04540	K07375	tubulin beta
c66660_g1	Cellular Processes	Cellular commiunity	Gap junction	ko04540	K07375	tubulin beta
c165568_g1	Cellular Processes	Cellular commiunity	Gap junction	ko04540	K07375	tubulin beta
c73850_g1	Cellular Processes	Cellular commiunity	Gap junction	ko04540	K07375	tubulin beta
c176179_g1	Cellular Processes	Cellular commiunity	Gap junction	ko04540	K07375	tubulin beta
c152189_g1	Cellular Processes	Cellular commiunity	Gap junction	ko04540	K07375	tubulin beta
c54365_g1	Cellular Processes	Cellular commiunity	Gap junction	ko04540	K07375	tubulin beta
c17347_g1	Cellular Processes	Cellular commiunity	Gap junction	ko04540	K07375	tubulin beta
c47966_g1	Cellular Processes	Cellular commiunity	Gap junction	ko04540	K07375	tubulin beta
c27152_g1	Cellular Processes	Cellular commiunity	Gap junction	ko04540	K07375	tubulin beta
c157884_g1	Cellular Processes	Cellular commiunity	Gap junction	ko04540	K07375	tubulin beta
c58802_g1	Cellular Processes	Cellular commiunity	Gap junction	ko04540	K07375	tubulin beta
c10141_g1	Cellular Processes	Cellular commiunity	Gap junction	ko04540	K07375	tubulin beta
c52900_g1	Cellular Processes	Cellular commiunity	Gap junction	ko04540	K07375	tubulin beta
c108087_g1	Cellular Processes	Cellular commiunity	Gap junction	ko04540	K07375	tubulin beta
c63982_g1	Cellular Processes	Cellular commiunity	Gap junction	ko04540	K07375	tubulin beta
c127190_g1	Cellular Processes	Cellular commiunity	Gap junction	ko04540	K07375	tubulin beta
c5346_g1	Cellular Processes	Cellular commiunity	Gap junction	ko04540	K07375	tubulin beta
c5171_g1	Cellular Processes	Cellular commiunity	Gap junction	ko04540	K07375	tubulin beta
c78894_g1	Cellular Processes	Cellular commiunity	Gap junction	ko04540	K07375	tubulin beta
c85672_g1	Cellular Processes	Cellular commiunity	Gap junction	ko04540	K07375	tubulin beta
c65348_g1	Cellular Processes	Cellular commiunity	Gap junction	ko04540	K07375	tubulin beta
c93572_g1	Cellular Processes	Cellular commiunity	Gap junction	ko04540	K07375	tubulin beta
c57278_g1	Cellular Processes	Cellular commiunity	Gap junction	ko04540	K07375	tubulin beta
c37334_g1	Cellular Processes	Cellular commiunity	Gap junction	ko04540	K07375	tubulin beta
c87286_g1	Cellular Processes	Cellular commiunity	Gap junction	ko04540	K07375	tubulin beta
c36172_g1	Cellular Processes	Cellular commiunity	Gap junction	ko04540	K07375	tubulin beta
c126241_g1	Cellular Processes	Cellular commiunity	Gap junction	ko04540	K07375	tubulin beta
c59753_g1	Cellular Processes	Cellular commiunity	Gap junction	ko04540	K07375	tubulin beta
c20937_g1	Cellular Processes	Cellular commiunity	Gap junction	ko04540	K07375	tubulin beta
c74984_g1	Cellular Processes	Cellular commiunity	Gap junction	ko04540	K07375	tubulin beta
c66286_g1	Cellular Processes	Cellular commiunity	Gap junction	ko04540	K07375	tubulin beta
c73332_g1	Cellular Processes	Cellular commiunity	Gap junction	ko04540	K07375	tubulin beta
c1904_g1	Cellular Processes	Cellular commiunity	Gap junction	ko04540	K07375	tubulin beta
c61208_g1	Cellular Processes	Cellular commiunity	Gap junction	ko04540	K07375	tubulin beta
c191153_g1	Cellular Processes	Cellular commiunity	Gap junction	ko04540	K07376	cGMP-dependent protein kinase 1	2.7.11.12
c58477_g1	Cellular Processes	Cellular commiunity	Gap junction	ko04540	K07376	cGMP-dependent protein kinase 1	2.7.11.12
c104994_g1	Cellular Processes	Cellular commiunity	Gap junction	ko04540	K07376	cGMP-dependent protein kinase 1	2.7.11.12
c65607_g1	Cellular Processes	Cellular commiunity	Gap junction	ko04540	K07376	cGMP-dependent protein kinase 1	2.7.11.12
c142858_g1	Cellular Processes	Cellular commiunity	Gap junction	ko04540	K07827	GTPase KRas
c146235_g1	Cellular Processes	Cellular commiunity	Gap junction	ko04540	K07827	GTPase KRas
c12978_g1	Cellular Processes	Cellular commiunity	Gap junction	ko04540	K07827	GTPase KRas
c138498_g1	Cellular Processes	Cellular commiunity	Gap junction	ko04540	K07828	GTPase NRas
c119537_g1	Cellular Processes	Cellular commiunity	Gap junction	ko04540	K07828	GTPase NRas
c141036_g1	Cellular Processes	Cellular commiunity	Gap junction	ko04540	K07828	GTPase NRas
c73168_g1	Cellular Processes	Cellular commiunity	Gap junction	ko04540	K08042	adenylate cyclase 2	4.6.1.1
c66425_g2	Cellular Processes	Cellular commiunity	Gap junction	ko04540	K08043	adenylate cyclase 3	4.6.1.1
c46616_g1	Cellular Processes	Cellular commiunity	Gap junction	ko04540	K08045	adenylate cyclase 5	4.6.1.1
c102710_g1	Cellular Processes	Cellular commiunity	Gap junction	ko04540	K08045	adenylate cyclase 5	4.6.1.1
c119949_g1	Cellular Processes	Cellular commiunity	Gap junction	ko04540	K08045	adenylate cyclase 5	4.6.1.1
c12259_g1	Cellular Processes	Cellular commiunity	Gap junction	ko04540	K08045	adenylate cyclase 5	4.6.1.1
c126102_g1	Cellular Processes	Cellular commiunity	Gap junction	ko04540	K08048	adenylate cyclase 8	4.6.1.1
c112478_g1	Cellular Processes	Cellular commiunity	Gap junction	ko04540	K08048	adenylate cyclase 8	4.6.1.1
c73239_g1	Cellular Processes	Cellular commiunity	Gap junction	ko04540	K08048	adenylate cyclase 8	4.6.1.1
c123184_g1	Cellular Processes	Cellular commiunity	Gap junction	ko04540	K08048	adenylate cyclase 8	4.6.1.1
c68392_g1	Cellular Processes	Cellular commiunity	Gap junction	ko04540	K08049	adenylate cyclase 9	4.6.1.1
c100747_g1	Cellular Processes	Cellular commiunity	Gap junction	ko04540	K08959	casein kinase 1, delta	2.7.11.1
c35036_g1	Cellular Processes	Cellular commiunity	Gap junction	ko04540	K08959	casein kinase 1, delta	2.7.11.1
c95846_g1	Cellular Processes	Cellular commiunity	Gap junction	ko04540	K08959	casein kinase 1, delta	2.7.11.1
c122646_g1	Cellular Processes	Cellular commiunity	Gap junction	ko04540	K08959	casein kinase 1, delta	2.7.11.1
c67292_g1	Cellular Processes	Cellular commiunity	Gap junction	ko04540	K12318	guanylate cyclase soluble subunit alpha	4.6.1.2
c72641_g1	Cellular Processes	Cellular commiunity	Gap junction	ko04540	K12319	guanylate cyclase soluble subunit beta	4.6.1.2
c143232_g1	Cellular Processes	Cellular commiunity	Gap junction	ko04540	K19477	cGMP-dependent protein kinase 2	2.7.11.12
c65071_g2	Cellular Processes	Cellular commiunity	Signaling pathways regulating pluripotency of stem cells	ko04550	K00182	wingless-type MMTV integration site family, member 2
c67274_g1	Cellular Processes	Cellular commiunity	Signaling pathways regulating pluripotency of stem cells	ko04550	K00444	wingless-type MMTV integration site family, member 5
c72172_g1	Cellular Processes	Cellular commiunity	Signaling pathways regulating pluripotency of stem cells	ko04550	K00445	wingless-type MMTV integration site family, member 6
c67779_g1	Cellular Processes	Cellular commiunity	Signaling pathways regulating pluripotency of stem cells	ko04550	K00572	wingless-type MMTV integration site family, member 7
c98320_g1	Cellular Processes	Cellular commiunity	Signaling pathways regulating pluripotency of stem cells	ko04550	K00922	phosphatidylinositol-4,5-bisphosphate 3-kinase	2.7.1.153
c168744_g1	Cellular Processes	Cellular commiunity	Signaling pathways regulating pluripotency of stem cells	ko04550	K00922	phosphatidylinositol-4,5-bisphosphate 3-kinase	2.7.1.153
c133772_g1	Cellular Processes	Cellular commiunity	Signaling pathways regulating pluripotency of stem cells	ko04550	K00922	phosphatidylinositol-4,5-bisphosphate 3-kinase	2.7.1.153
c119700_g1	Cellular Processes	Cellular commiunity	Signaling pathways regulating pluripotency of stem cells	ko04550	K00922	phosphatidylinositol-4,5-bisphosphate 3-kinase	2.7.1.153
c180742_g1	Cellular Processes	Cellular commiunity	Signaling pathways regulating pluripotency of stem cells	ko04550	K00922	phosphatidylinositol-4,5-bisphosphate 3-kinase	2.7.1.153
c103683_g1	Cellular Processes	Cellular commiunity	Signaling pathways regulating pluripotency of stem cells	ko04550	K00922	phosphatidylinositol-4,5-bisphosphate 3-kinase	2.7.1.153
c167340_g1	Cellular Processes	Cellular commiunity	Signaling pathways regulating pluripotency of stem cells	ko04550	K00922	phosphatidylinositol-4,5-bisphosphate 3-kinase	2.7.1.153
c72573_g1	Cellular Processes	Cellular commiunity	Signaling pathways regulating pluripotency of stem cells	ko04550	K00922	phosphatidylinositol-4,5-bisphosphate 3-kinase	2.7.1.153
c113001_g1	Cellular Processes	Cellular commiunity	Signaling pathways regulating pluripotency of stem cells	ko04550	K00922	phosphatidylinositol-4,5-bisphosphate 3-kinase	2.7.1.153
c97111_g1	Cellular Processes	Cellular commiunity	Signaling pathways regulating pluripotency of stem cells	ko04550	K00922	phosphatidylinositol-4,5-bisphosphate 3-kinase	2.7.1.153
c166187_g1	Cellular Processes	Cellular commiunity	Signaling pathways regulating pluripotency of stem cells	ko04550	K00922	phosphatidylinositol-4,5-bisphosphate 3-kinase	2.7.1.153
c117938_g1	Cellular Processes	Cellular commiunity	Signaling pathways regulating pluripotency of stem cells	ko04550	K00922	phosphatidylinositol-4,5-bisphosphate 3-kinase	2.7.1.153
c95261_g1	Cellular Processes	Cellular commiunity	Signaling pathways regulating pluripotency of stem cells	ko04550	K00922	phosphatidylinositol-4,5-bisphosphate 3-kinase	2.7.1.153
c175596_g1	Cellular Processes	Cellular commiunity	Signaling pathways regulating pluripotency of stem cells	ko04550	K01357	wingless-type MMTV integration site family, member 10
c73509_g2	Cellular Processes	Cellular commiunity	Signaling pathways regulating pluripotency of stem cells	ko04550	K02085	adenomatosis polyposis coli protein
c158514_g1	Cellular Processes	Cellular commiunity	Signaling pathways regulating pluripotency of stem cells	ko04550	K02105	catenin beta 1
c58436_g1	Cellular Processes	Cellular commiunity	Signaling pathways regulating pluripotency of stem cells	ko04550	K02105	catenin beta 1
c141812_g1	Cellular Processes	Cellular commiunity	Signaling pathways regulating pluripotency of stem cells	ko04550	K02105	catenin beta 1
c23694_g1	Cellular Processes	Cellular commiunity	Signaling pathways regulating pluripotency of stem cells	ko04550	K02157	axin 1
c49812_g2	Cellular Processes	Cellular commiunity	Signaling pathways regulating pluripotency of stem cells	ko04550	K02157	axin 1
c61533_g1	Cellular Processes	Cellular commiunity	Signaling pathways regulating pluripotency of stem cells	ko04550	K02353	segment polarity protein dishevelled
c52608_g1	Cellular Processes	Cellular commiunity	Signaling pathways regulating pluripotency of stem cells	ko04550	K02354	frizzled 4
c70507_g1	Cellular Processes	Cellular commiunity	Signaling pathways regulating pluripotency of stem cells	ko04550	K02375	frizzled 5/8
c21813_g1	Cellular Processes	Cellular commiunity	Signaling pathways regulating pluripotency of stem cells	ko04550	K02432	frizzled 1/7
c67753_g1	Cellular Processes	Cellular commiunity	Signaling pathways regulating pluripotency of stem cells	ko04550	K02649	phosphoinositide-3-kinase, regulatory subunit
c75982_g1	Cellular Processes	Cellular commiunity	Signaling pathways regulating pluripotency of stem cells	ko04550	K02649	phosphoinositide-3-kinase, regulatory subunit
c174466_g1	Cellular Processes	Cellular commiunity	Signaling pathways regulating pluripotency of stem cells	ko04550	K02649	phosphoinositide-3-kinase, regulatory subunit
c164213_g1	Cellular Processes	Cellular commiunity	Signaling pathways regulating pluripotency of stem cells	ko04550	K02833	GTPase HRas
c136258_g1	Cellular Processes	Cellular commiunity	Signaling pathways regulating pluripotency of stem cells	ko04550	K02833	GTPase HRas
c13777_g1	Cellular Processes	Cellular commiunity	Signaling pathways regulating pluripotency of stem cells	ko04550	K02833	GTPase HRas
c72350_g1	Cellular Processes	Cellular commiunity	Signaling pathways regulating pluripotency of stem cells	ko04550	K02842	frizzled 9/10
c187127_g1	Cellular Processes	Cellular commiunity	Signaling pathways regulating pluripotency of stem cells	ko04550	K03083	glycogen synthase kinase 3 beta	2.7.11.26
c43519_g1	Cellular Processes	Cellular commiunity	Signaling pathways regulating pluripotency of stem cells	ko04550	K03083	glycogen synthase kinase 3 beta	2.7.11.26
c143337_g1	Cellular Processes	Cellular commiunity	Signaling pathways regulating pluripotency of stem cells	ko04550	K03083	glycogen synthase kinase 3 beta	2.7.11.26
c134182_g1	Cellular Processes	Cellular commiunity	Signaling pathways regulating pluripotency of stem cells	ko04550	K03083	glycogen synthase kinase 3 beta	2.7.11.26
c68452_g2	Cellular Processes	Cellular commiunity	Signaling pathways regulating pluripotency of stem cells	ko04550	K03083	glycogen synthase kinase 3 beta	2.7.11.26
c52936_g2	Cellular Processes	Cellular commiunity	Signaling pathways regulating pluripotency of stem cells	ko04550	K03083	glycogen synthase kinase 3 beta	2.7.11.26
c150674_g1	Cellular Processes	Cellular commiunity	Signaling pathways regulating pluripotency of stem cells	ko04550	K03083	glycogen synthase kinase 3 beta	2.7.11.26
c127434_g1	Cellular Processes	Cellular commiunity	Signaling pathways regulating pluripotency of stem cells	ko04550	K03083	glycogen synthase kinase 3 beta	2.7.11.26
c52936_g1	Cellular Processes	Cellular commiunity	Signaling pathways regulating pluripotency of stem cells	ko04550	K03083	glycogen synthase kinase 3 beta	2.7.11.26
c68452_g3	Cellular Processes	Cellular commiunity	Signaling pathways regulating pluripotency of stem cells	ko04550	K03083	glycogen synthase kinase 3 beta	2.7.11.26
c157533_g1	Cellular Processes	Cellular commiunity	Signaling pathways regulating pluripotency of stem cells	ko04550	K03083	glycogen synthase kinase 3 beta	2.7.11.26
c71451_g7	Cellular Processes	Cellular commiunity	Signaling pathways regulating pluripotency of stem cells	ko04550	K03083	glycogen synthase kinase 3 beta	2.7.11.26
c135163_g1	Cellular Processes	Cellular commiunity	Signaling pathways regulating pluripotency of stem cells	ko04550	K03083	glycogen synthase kinase 3 beta	2.7.11.26
c77519_g1	Cellular Processes	Cellular commiunity	Signaling pathways regulating pluripotency of stem cells	ko04550	K03083	glycogen synthase kinase 3 beta	2.7.11.26
c159943_g1	Cellular Processes	Cellular commiunity	Signaling pathways regulating pluripotency of stem cells	ko04550	K03083	glycogen synthase kinase 3 beta	2.7.11.26
c54400_g1	Cellular Processes	Cellular commiunity	Signaling pathways regulating pluripotency of stem cells	ko04550	K03083	glycogen synthase kinase 3 beta	2.7.11.26
c18447_g1	Cellular Processes	Cellular commiunity	Signaling pathways regulating pluripotency of stem cells	ko04550	K03083	glycogen synthase kinase 3 beta	2.7.11.26
c75749_g1	Cellular Processes	Cellular commiunity	Signaling pathways regulating pluripotency of stem cells	ko04550	K03083	glycogen synthase kinase 3 beta	2.7.11.26
c63749_g1	Cellular Processes	Cellular commiunity	Signaling pathways regulating pluripotency of stem cells	ko04550	K03083	glycogen synthase kinase 3 beta	2.7.11.26
c58_g1	Cellular Processes	Cellular commiunity	Signaling pathways regulating pluripotency of stem cells	ko04550	K03083	glycogen synthase kinase 3 beta	2.7.11.26
c42572_g1	Cellular Processes	Cellular commiunity	Signaling pathways regulating pluripotency of stem cells	ko04550	K03083	glycogen synthase kinase 3 beta	2.7.11.26
c23144_g1	Cellular Processes	Cellular commiunity	Signaling pathways regulating pluripotency of stem cells	ko04550	K03083	glycogen synthase kinase 3 beta	2.7.11.26
c188370_g1	Cellular Processes	Cellular commiunity	Signaling pathways regulating pluripotency of stem cells	ko04550	K03083	glycogen synthase kinase 3 beta	2.7.11.26
c58605_g1	Cellular Processes	Cellular commiunity	Signaling pathways regulating pluripotency of stem cells	ko04550	K03209	wingless-type MMTV integration site family, member 1
c178519_g1	Cellular Processes	Cellular commiunity	Signaling pathways regulating pluripotency of stem cells	ko04550	K04362	fibroblast growth factor receptor 1	2.7.10.1
c147256_g1	Cellular Processes	Cellular commiunity	Signaling pathways regulating pluripotency of stem cells	ko04550	K04362	fibroblast growth factor receptor 1	2.7.10.1
c113921_g1	Cellular Processes	Cellular commiunity	Signaling pathways regulating pluripotency of stem cells	ko04550	K04362	fibroblast growth factor receptor 1	2.7.10.1
c114398_g1	Cellular Processes	Cellular commiunity	Signaling pathways regulating pluripotency of stem cells	ko04550	K04362	fibroblast growth factor receptor 1	2.7.10.1
c169106_g1	Cellular Processes	Cellular commiunity	Signaling pathways regulating pluripotency of stem cells	ko04550	K04362	fibroblast growth factor receptor 1	2.7.10.1
c141889_g1	Cellular Processes	Cellular commiunity	Signaling pathways regulating pluripotency of stem cells	ko04550	K04362	fibroblast growth factor receptor 1	2.7.10.1
c87886_g1	Cellular Processes	Cellular commiunity	Signaling pathways regulating pluripotency of stem cells	ko04550	K04362	fibroblast growth factor receptor 1	2.7.10.1
c150404_g1	Cellular Processes	Cellular commiunity	Signaling pathways regulating pluripotency of stem cells	ko04550	K04362	fibroblast growth factor receptor 1	2.7.10.1
c22242_g1	Cellular Processes	Cellular commiunity	Signaling pathways regulating pluripotency of stem cells	ko04550	K04362	fibroblast growth factor receptor 1	2.7.10.1
c138350_g1	Cellular Processes	Cellular commiunity	Signaling pathways regulating pluripotency of stem cells	ko04550	K04362	fibroblast growth factor receptor 1	2.7.10.1
c118659_g1	Cellular Processes	Cellular commiunity	Signaling pathways regulating pluripotency of stem cells	ko04550	K04362	fibroblast growth factor receptor 1	2.7.10.1
c115145_g1	Cellular Processes	Cellular commiunity	Signaling pathways regulating pluripotency of stem cells	ko04550	K04362	fibroblast growth factor receptor 1	2.7.10.1
c71170_g1	Cellular Processes	Cellular commiunity	Signaling pathways regulating pluripotency of stem cells	ko04550	K04362	fibroblast growth factor receptor 1	2.7.10.1
c160454_g1	Cellular Processes	Cellular commiunity	Signaling pathways regulating pluripotency of stem cells	ko04550	K04364	growth factor receptor-binding protein 2
c67136_g2	Cellular Processes	Cellular commiunity	Signaling pathways regulating pluripotency of stem cells	ko04550	K04364	growth factor receptor-binding protein 2
c35211_g1	Cellular Processes	Cellular commiunity	Signaling pathways regulating pluripotency of stem cells	ko04550	K04368	mitogen-activated protein kinase kinase 1	2.7.12.2
c100734_g1	Cellular Processes	Cellular commiunity	Signaling pathways regulating pluripotency of stem cells	ko04550	K04368	mitogen-activated protein kinase kinase 1	2.7.12.2
c25091_g1	Cellular Processes	Cellular commiunity	Signaling pathways regulating pluripotency of stem cells	ko04550	K04368	mitogen-activated protein kinase kinase 1	2.7.12.2
c14829_g1	Cellular Processes	Cellular commiunity	Signaling pathways regulating pluripotency of stem cells	ko04550	K04368	mitogen-activated protein kinase kinase 1	2.7.12.2
c59917_g1	Cellular Processes	Cellular commiunity	Signaling pathways regulating pluripotency of stem cells	ko04550	K04368	mitogen-activated protein kinase kinase 1	2.7.12.2
c67811_g1	Cellular Processes	Cellular commiunity	Signaling pathways regulating pluripotency of stem cells	ko04550	K04368	mitogen-activated protein kinase kinase 1	2.7.12.2
c45571_g1	Cellular Processes	Cellular commiunity	Signaling pathways regulating pluripotency of stem cells	ko04550	K04368	mitogen-activated protein kinase kinase 1	2.7.12.2
c115631_g1	Cellular Processes	Cellular commiunity	Signaling pathways regulating pluripotency of stem cells	ko04550	K04368	mitogen-activated protein kinase kinase 1	2.7.12.2
c124511_g1	Cellular Processes	Cellular commiunity	Signaling pathways regulating pluripotency of stem cells	ko04550	K04371	mitogen-activated protein kinase 1/3	2.7.11.24
c58181_g1	Cellular Processes	Cellular commiunity	Signaling pathways regulating pluripotency of stem cells	ko04550	K04371	mitogen-activated protein kinase 1/3	2.7.11.24
c14645_g1	Cellular Processes	Cellular commiunity	Signaling pathways regulating pluripotency of stem cells	ko04550	K04371	mitogen-activated protein kinase 1/3	2.7.11.24
c186110_g1	Cellular Processes	Cellular commiunity	Signaling pathways regulating pluripotency of stem cells	ko04550	K04371	mitogen-activated protein kinase 1/3	2.7.11.24
c54046_g1	Cellular Processes	Cellular commiunity	Signaling pathways regulating pluripotency of stem cells	ko04550	K04371	mitogen-activated protein kinase 1/3	2.7.11.24
c45183_g1	Cellular Processes	Cellular commiunity	Signaling pathways regulating pluripotency of stem cells	ko04550	K04441	p38 MAP kinase	2.7.11.24
c73670_g1	Cellular Processes	Cellular commiunity	Signaling pathways regulating pluripotency of stem cells	ko04550	K04447	Janus kinase 2	2.7.10.2
c4388_g1	Cellular Processes	Cellular commiunity	Signaling pathways regulating pluripotency of stem cells	ko04550	K04447	Janus kinase 2	2.7.10.2
c174590_g1	Cellular Processes	Cellular commiunity	Signaling pathways regulating pluripotency of stem cells	ko04550	K04456	RAC serine/threonine-protein kinase	2.7.11.1
c137665_g1	Cellular Processes	Cellular commiunity	Signaling pathways regulating pluripotency of stem cells	ko04550	K04456	RAC serine/threonine-protein kinase	2.7.11.1
c156917_g1	Cellular Processes	Cellular commiunity	Signaling pathways regulating pluripotency of stem cells	ko04550	K04456	RAC serine/threonine-protein kinase	2.7.11.1
c164862_g1	Cellular Processes	Cellular commiunity	Signaling pathways regulating pluripotency of stem cells	ko04550	K04456	RAC serine/threonine-protein kinase	2.7.11.1
c78429_g1	Cellular Processes	Cellular commiunity	Signaling pathways regulating pluripotency of stem cells	ko04550	K04456	RAC serine/threonine-protein kinase	2.7.11.1
c180592_g1	Cellular Processes	Cellular commiunity	Signaling pathways regulating pluripotency of stem cells	ko04550	K04456	RAC serine/threonine-protein kinase	2.7.11.1
c65804_g1	Cellular Processes	Cellular commiunity	Signaling pathways regulating pluripotency of stem cells	ko04550	K04456	RAC serine/threonine-protein kinase	2.7.11.1
c38731_g1	Cellular Processes	Cellular commiunity	Signaling pathways regulating pluripotency of stem cells	ko04550	K04456	RAC serine/threonine-protein kinase	2.7.11.1
c177284_g1	Cellular Processes	Cellular commiunity	Signaling pathways regulating pluripotency of stem cells	ko04550	K04456	RAC serine/threonine-protein kinase	2.7.11.1
c78648_g1	Cellular Processes	Cellular commiunity	Signaling pathways regulating pluripotency of stem cells	ko04550	K04456	RAC serine/threonine-protein kinase	2.7.11.1
c95582_g1	Cellular Processes	Cellular commiunity	Signaling pathways regulating pluripotency of stem cells	ko04550	K04500	mothers against decapentaplegic homolog 2/3
c176118_g1	Cellular Processes	Cellular commiunity	Signaling pathways regulating pluripotency of stem cells	ko04550	K04500	mothers against decapentaplegic homolog 2/3
c73011_g1	Cellular Processes	Cellular commiunity	Signaling pathways regulating pluripotency of stem cells	ko04550	K04501	mothers against decapentaplegic homolog 4
c124157_g1	Cellular Processes	Cellular commiunity	Signaling pathways regulating pluripotency of stem cells	ko04550	K04501	mothers against decapentaplegic homolog 4
c70604_g1	Cellular Processes	Cellular commiunity	Signaling pathways regulating pluripotency of stem cells	ko04550	K04662	bone morphogenetic protein 2/4
c45897_g1	Cellular Processes	Cellular commiunity	Signaling pathways regulating pluripotency of stem cells	ko04550	K04667	inhibin, beta
c120874_g1	Cellular Processes	Cellular commiunity	Signaling pathways regulating pluripotency of stem cells	ko04550	K04671	bone morphogenetic protein receptor type-2	2.7.11.30
c183408_g1	Cellular Processes	Cellular commiunity	Signaling pathways regulating pluripotency of stem cells	ko04550	K04671	bone morphogenetic protein receptor type-2	2.7.11.30
c68569_g1	Cellular Processes	Cellular commiunity	Signaling pathways regulating pluripotency of stem cells	ko04550	K04671	bone morphogenetic protein receptor type-2	2.7.11.30
c163508_g1	Cellular Processes	Cellular commiunity	Signaling pathways regulating pluripotency of stem cells	ko04550	K04671	bone morphogenetic protein receptor type-2	2.7.11.30
c170139_g1	Cellular Processes	Cellular commiunity	Signaling pathways regulating pluripotency of stem cells	ko04550	K04675	activin receptor type-1	2.7.11.30
c93969_g1	Cellular Processes	Cellular commiunity	Signaling pathways regulating pluripotency of stem cells	ko04550	K04675	activin receptor type-1	2.7.11.30
c134878_g1	Cellular Processes	Cellular commiunity	Signaling pathways regulating pluripotency of stem cells	ko04550	K04675	activin receptor type-1	2.7.11.30
c155047_g1	Cellular Processes	Cellular commiunity	Signaling pathways regulating pluripotency of stem cells	ko04550	K05093	fibroblast growth factor receptor 2	2.7.10.1
c177782_g1	Cellular Processes	Cellular commiunity	Signaling pathways regulating pluripotency of stem cells	ko04550	K05093	fibroblast growth factor receptor 2	2.7.10.1
c183122_g1	Cellular Processes	Cellular commiunity	Signaling pathways regulating pluripotency of stem cells	ko04550	K05093	fibroblast growth factor receptor 2	2.7.10.1
c177435_g1	Cellular Processes	Cellular commiunity	Signaling pathways regulating pluripotency of stem cells	ko04550	K05093	fibroblast growth factor receptor 2	2.7.10.1
c134034_g1	Cellular Processes	Cellular commiunity	Signaling pathways regulating pluripotency of stem cells	ko04550	K05093	fibroblast growth factor receptor 2	2.7.10.1
c113815_g1	Cellular Processes	Cellular commiunity	Signaling pathways regulating pluripotency of stem cells	ko04550	K05093	fibroblast growth factor receptor 2	2.7.10.1
c179010_g1	Cellular Processes	Cellular commiunity	Signaling pathways regulating pluripotency of stem cells	ko04550	K05093	fibroblast growth factor receptor 2	2.7.10.1
c120855_g1	Cellular Processes	Cellular commiunity	Signaling pathways regulating pluripotency of stem cells	ko04550	K05093	fibroblast growth factor receptor 2	2.7.10.1
c69696_g1	Cellular Processes	Cellular commiunity	Signaling pathways regulating pluripotency of stem cells	ko04550	K05093	fibroblast growth factor receptor 2	2.7.10.1
c165587_g1	Cellular Processes	Cellular commiunity	Signaling pathways regulating pluripotency of stem cells	ko04550	K05093	fibroblast growth factor receptor 2	2.7.10.1
c61367_g1	Cellular Processes	Cellular commiunity	Signaling pathways regulating pluripotency of stem cells	ko04550	K05093	fibroblast growth factor receptor 2	2.7.10.1
c134385_g1	Cellular Processes	Cellular commiunity	Signaling pathways regulating pluripotency of stem cells	ko04550	K05093	fibroblast growth factor receptor 2	2.7.10.1
c60267_g2	Cellular Processes	Cellular commiunity	Signaling pathways regulating pluripotency of stem cells	ko04550	K05093	fibroblast growth factor receptor 2	2.7.10.1
c100072_g1	Cellular Processes	Cellular commiunity	Signaling pathways regulating pluripotency of stem cells	ko04550	K05093	fibroblast growth factor receptor 2	2.7.10.1
c160621_g1	Cellular Processes	Cellular commiunity	Signaling pathways regulating pluripotency of stem cells	ko04550	K05093	fibroblast growth factor receptor 2	2.7.10.1
c124585_g1	Cellular Processes	Cellular commiunity	Signaling pathways regulating pluripotency of stem cells	ko04550	K05093	fibroblast growth factor receptor 2	2.7.10.1
c147497_g1	Cellular Processes	Cellular commiunity	Signaling pathways regulating pluripotency of stem cells	ko04550	K05093	fibroblast growth factor receptor 2	2.7.10.1
c88200_g1	Cellular Processes	Cellular commiunity	Signaling pathways regulating pluripotency of stem cells	ko04550	K05093	fibroblast growth factor receptor 2	2.7.10.1
c77652_g1	Cellular Processes	Cellular commiunity	Signaling pathways regulating pluripotency of stem cells	ko04550	K05093	fibroblast growth factor receptor 2	2.7.10.1
c145112_g1	Cellular Processes	Cellular commiunity	Signaling pathways regulating pluripotency of stem cells	ko04550	K05093	fibroblast growth factor receptor 2	2.7.10.1
c160569_g1	Cellular Processes	Cellular commiunity	Signaling pathways regulating pluripotency of stem cells	ko04550	K05093	fibroblast growth factor receptor 2	2.7.10.1
c106593_g1	Cellular Processes	Cellular commiunity	Signaling pathways regulating pluripotency of stem cells	ko04550	K05094	fibroblast growth factor receptor 3	2.7.10.1
c76899_g1	Cellular Processes	Cellular commiunity	Signaling pathways regulating pluripotency of stem cells	ko04550	K05094	fibroblast growth factor receptor 3	2.7.10.1
[truncated: 29,306 more rows]
